# Supplementary material for: Spinning sugars in antigen biosynthesis: characterization of the Coxiella burnetii and Streptomyces griseus TDP-sugar epimerases
Source: J Biol Chem. 2022 Apr 6;298(5):101903. doi: 10.1016/j.jbc.2022.101903 (PMC9095892; doi:10.1016/j.jbc.2022.101903)
Supplement: Cross et al raw data [file mmc2.zip]

Archive with 66 entries (52 files):
- ORE data drop/
- ORE data drop/DNA constructs/
- ORE data drop/DNA constructs/pET-21a-ChmJ.dna
- ORE data drop/DNA constructs/pET-21a-ChmJ.gb
- ORE data drop/DNA constructs/pET28b-EvaD.dna
- ORE data drop/DNA constructs/pET28b-EvaD.gb
- ORE data drop/DNA constructs/pET28b-S3C-StrM.dna
- ORE data drop/DNA constructs/pET28b-S3C-StrM.gb
- ORE data drop/DNA constructs/pNIC28-CBU1838.dna
- ORE data drop/DNA constructs/pNIC28-CBU1838.gb
- ORE data drop/DNA constructs/pNIC28-RmlB.dna
- ORE data drop/DNA constructs/pNIC28-RmlB.gb
- ORE data drop/DNA constructs/pNIC28-RmlC.dna
- ORE data drop/DNA constructs/pNIC28-RmlC.gb
- ORE data drop/DNA constructs/pNIC28-RmlD.dna
- ORE data drop/DNA constructs/pNIC28-RmlD.gb
- ORE data drop/Figure 2/
- ORE data drop/Figure 2/epimerases.ali
- ORE data drop/Figure 2/EspriPT alignment-with 2ixc and alic3.tiff
- ORE data drop/Figure 3/
- ORE data drop/Figure 3/Interpreted data fig 3.pzfx
- ORE data drop/Figure 3/Raw MS results figure 3.xlsx
- ORE data drop/Figure 4/
- ORE data drop/Figure 4/Figure 4.pzfx
- ORE data drop/Figure 5 Figure S3/
- ORE data drop/Figure 5 Figure S3/Figure 5A.pzfx
- ORE data drop/Figure 5 Figure S3/Figure 5B.pzfx
- ORE data drop/Figure 6/
- ORE data drop/Figure 6/Fig6A.pse
- ORE data drop/Figure 6/Fig6B.pse
- ORE data drop/Figure 6/Fig6C1.png
- ORE data drop/Figure 6/Fig6C2.pdf
- ORE data drop/Figure 6/Fig6D.pse
- ORE data drop/Figure 6/Fig6D2.pdf
- ORE data drop/Figure S2/
- ORE data drop/Figure S2/ChmJ no activity.pzfx
- ORE data drop/Figure S4/
- ORE data drop/Figure S4/GC-MS data.pzfx
- ORE data drop/Figure S6/
- ORE data drop/Figure S6/FigS6.pse
- ORE data drop/PDB deposition reports/
- ORE data drop/PDB deposition reports/D_1292118455_val-report-full_P1_1838_apo.pdf
- ORE data drop/PDB deposition reports/D_1292118519_val-report-full_P1_1838_TDP.pdf
- ORE data drop/PDB deposition reports/D_1292118530_val-report-full_P1_Strm_TDP.pdf
- ORE data drop/PDB deposition reports/D_1292118535_val-report-full_P1_StrM_apo.pdf
- ORE data drop/Summary of data.docx
- ORE data drop/Table 2 Figure S1/
- ORE data drop/Table 2 Figure S1/CBU1838 kinetics.pzfx
- ORE data drop/Table 2 Figure S1/EvaD kinetics.pzfx
- ORE data drop/Table 2 Figure S1/RmlC kinetics.pzfx
- ORE data drop/Table 2 Figure S1/StrM kinetics.pzfx
- ORE data drop/Table 3/
- ORE data drop/Table 3/NMR kinetics.pzfx
- ORE data drop/Table S1/
- ORE data drop/Table S1/1dzr.pdb
- ORE data drop/Table S1/1ep0.pdb
- ORE data drop/Table S1/1nyw.pdb
- ORE data drop/Table S1/1oi6.pdb
- ORE data drop/Table S1/2c0z.pdb
- ORE data drop/Table S1/2ixc.pdb
- ORE data drop/Table S1/2ixh.pdb
- ORE data drop/Table S1/3ryk.pdb
- ORE data drop/Table S1/4hn0.pdb
- ORE data drop/Table S1/CBU1838 apo.pdb
- ORE data drop/Table S1/Protein alignment 2.nex
- ORE data drop/Table S1/StrMapo.pdb
