# Supplementary material for: Spinning sugars in antigen biosynthesis: characterization of the Coxiella burnetii and Streptomyces griseus TDP-sugar epimerases
Source: J Biol Chem. 2022 Apr 6;298(5):101903. doi: 10.1016/j.jbc.2022.101903 (PMC9095892; doi:10.1016/j.jbc.2022.101903)
Supplement: Cross et al raw data [file mmc2.zip › ORE data drop/DNA constructs/pET28b-S3C-StrM.gb]

LOCUS       Exported                6194 bp ds-DNA     circular SYN 16-MAR-2018
DEFINITION  synthetic circular DNA
ACCESSION   .
VERSION     .
KEYWORDS    pET28b-S3C-StrM
SOURCE      synthetic DNA construct
  ORGANISM  recombinant plasmid
REFERENCE   1  (bases 1 to 6194)
  AUTHORS   Nic
  TITLE     Direct Submission
  JOURNAL   Exported 10 Dec 2021 from SnapGene 2.6.2
            http://www.snapgene.com
FEATURES             Location/Qualifiers
     source          1..6194
                     /organism="recombinant plasmid"
                     /mol_type="other DNA"
     terminator      26..73
                     /note="T7 terminator"
                     /note="transcription terminator for bacteriophage T7 RNA 
                     polymerase"
     CDS             complement(140..157)
                     /codon_start=1
                     /product="6xHis affinity tag"
                     /note="6xHis"
                     /translation="HHHHHH"
     CDS             complement(177..1124)
                     /codon_start=1
                     /note="StrM-pET28b-S3C"
                     /translation="MAHHHHHHGSDSEVNQEAKPEVKPEVKPETHINLKVSDGSSEIFF
                     KIKKTTPLRRLMEAFAKRQGKEMDSLRFLYDGIRIQADQTPEDLDMEDNDIIEAHREQI
                     SSGLEVLFQGTMRPLSVQGAWLSETRAFADDRGEFQELYSARSLRGALGYDPGVAQVNR
                     SVSRRGVLRGVHFAQLPPSQAKYVTCLSGAVLDVVVDIRTGSPTYRAWEAVRLDDPHRS
                     LYVEAGLGHSFMALTDDAVVVYLTSQGYAAGREHGVHPLDPDLGIAWPDGIEPVLSEKD
                     RQAPGIAEMERRGLLPDYEECLAFRRSLCERGTG"
     CDS             complement(177..779)
                     /codon_start=1
                     /note="StrM"
                     /translation="MRPLSVQGAWLSETRAFADDRGEFQELYSARSLRGALGYDPGVAQ
                     VNRSVSRRGVLRGVHFAQLPPSQAKYVTCLSGAVLDVVVDIRTGSPTYRAWEAVRLDDP
                     HRSLYVEAGLGHSFMALTDDAVVVYLTSQGYAAGREHGVHPLDPDLGIAWPDGIEPVLS
                     EKDRQAPGIAEMERRGLLPDYEECLAFRRSLCERGTG"
     misc_feature    complement(783..803)
                     /note="3C protease site"
     CDS             complement(813..1097)
                     /codon_start=1
                     /note="SUMO"
                     /translation="SDSEVNQEAKPEVKPEVKPETHINLKVSDGSSEIFFKIKKTTPLR
                     RLMEAFAKRQGKEMDSLRFLYDGIRIQADQTPEDLDMEDNDIIEAHREQI"
     CDS             complement(1101..1118)
                     /codon_start=1
                     /product="6xHis affinity tag"
                     /note="6xHis"
                     /translation="HHHHHH"
     protein_bind    1168..1192
                     /bound_moiety="lac repressor encoded by lacI"
                     /note="lac operator"
                     /note="The lac repressor binds to the lac operator to 
                     inhibit transcription in E. coli. This inhibition can be 
                     relieved by adding lactose or 
                     isopropyl-beta-D-thiogalactopyranoside (IPTG)."
     promoter        complement(1193..1211)
                     /note="T7 promoter"
                     /note="promoter for bacteriophage T7 RNA polymerase"
     promoter        1520..1597
                     /gene="lacI"
                     /note="lacI promoter"
     CDS             1598..2680
                     /codon_start=1
                     /gene="lacI"
                     /product="lac repressor"
                     /note="lacI"
                     /note="The lac repressor binds to the lac operator to 
                     inhibit transcription in E. coli. This inhibition can be 
                     relieved by adding lactose or 
                     isopropyl-beta-D-thiogalactopyranoside (IPTG)."
                     /translation="MKPVTLYDVAEYAGVSYQTVSRVVNQASHVSAKTREKVEAAMAEL
                     NYIPNRVAQQLAGKQSLLIGVATSSLALHAPSQIVAAIKSRADQLGASVVVSMVERSGV
                     EACKAAVHNLLAQRVSGLIINYPLDDQDAIAVEAACTNVPALFLDVSDQTPINSIIFSH
                     EDGTRLGVEHLVALGHQQIALLAGPLSSVSARLRLAGWHKYLTRNQIQPIAEREGDWSA
                     MSGFQQTMQMLNEGIVPTAMLVANDQMALGAMRAITESGLRVGADISVVGYDDTEDSSC
                     YIPPLTTIKQDFRLLGQTSVDRLLQLSQGQAVKGNQLLPVSLVKRKTTLAPNTQTASPR
                     ALADSLMQLARQVSRLESGQ"
     CDS             3489..3680
                     /codon_start=1
                     /gene="rop"
                     /product="Rop protein, which maintains plasmids at low copy
                     number"
                     /note="rop"
                     /translation="MTKQEKTALNMARFIRSQTLTLLEKLNELDADEQADICESLHDHA
                     DELYRSCLARFGDDGENL"
     misc_feature    3782..3924
                     /note="bom"
                     /note="basis of mobility region from pBR322"
     rep_origin      complement(4110..4698)
                     /direction=LEFT
                     /note="ori"
                     /note="high-copy-number ColE1/pMB1/pBR322/pUC origin of 
                     replication"
     CDS             4820..5635
                     /codon_start=1
                     /product="aminoglycoside phosphotransferase"
                     /note="KanR"
                     /note="confers resistance to kanamycin in bacteria or G418 
                     (Geneticin(R)) in eukaryotes"
                     /translation="MSHIQRETSCSRPRLNSNMDADLYGYKWARDNVGQSGATIYRLYG
                     KPDAPELFLKHGKGSVANDVTDEMVRLNWLTEFMPLPTIKHFIRTPDDAWLLTTAIPGK
                     TAFQVLEEYPDSGENIVDALAVFLRRLHSIPVCNCPFNSDRVFRLAQAQSRMNNGLVDA
                     SDFDDERNGWPVEQVWKEMHKLLPFSPDSVVTHGDFSLDNLIFDEGKLIGCIDVGRVGI
                     ADRYQDLAILWNCLGEFSPSLQKRLFQKYGIDNPDMNKLQFHLMLDEFF"
     rep_origin      complement(5728..6183)
                     /direction=LEFT
                     /note="f1 ori"
                     /note="f1 bacteriophage origin of replication; arrow 
                     indicates direction of (+) strand synthesis"
ORIGIN
        1 atccggatat agttcctcct ttcagcaaaa aacccctcaa gacccgttta gaggccccaa
       61 ggggttatgc tagttattgc tcagcggtgg cagcagccaa ctcagcttcc tttcgggctt
      121 tgttagcagc cggatctcag tggtggtggt ggtggtgctc gagtgcggcc gcaagcttat
      181 ccggttccac gttcgcagag cgagcgacga aaggccaggc actcttcgta atctggtagg
      241 agaccgcgac gttccatctc ggcaatgccc ggtgcttgac ggtctttctc gctcagcacg
      301 ggttcaatgc catccggcca ggcaatcccc agatccggat cgagggggtg aaccccatgt
      361 tcacggcccg ccgcgtaacc ttgtgaggta aggtaaacaa ccactgcatc gtcggtcaaa
      421 gccataaaac tgtgacccag ccctgcctcc acatacaggc tgcggtgtgg atcatctaag
      481 cgcacggcct cccaggcgcg gtaagtcggc gacccggtgc gaatatccac caccacatct
      541 aataccgctc cgctcagaca ggtgacgtat ttggcctgac tcggaggcaa ctgggcaaag
      601 tgcacgccgc gcaggacgcc gcgacgggac actgatctat tcacctgtgc cacgccgggg
      661 tcatacccca gggcacccct taagctacgg gcagaatata attcctgaaa ttcgccgcga
      721 tcatccgcaa atgcacgggt ttcgctcagc catgcaccct gaacgctcag cgggcgcatg
      781 gtaccctgaa acagaacttc cagaccgctg ctgatctgtt cgcgatgcgc ttcaataata
      841 tcgttgtctt ccatatccag gtcttccggg gtctgatcgg cctgaatacg gatgccgtca
      901 tacagaaagc gcaggctatc catttcttta ccctgacgtt tcgcaaaggc ttccatcagg
      961 cgacgcagcg gggtggtttt tttaatttta aaaaagattt cgctgctgcc gtcgctaact
     1021 ttcagattaa tatgggtttc cggtttcact tccggtttaa cttccggttt cgcttcctgg
     1081 ttcacttcgc tatcgctccc gtgatggtgg tgatggtgtg ccatggtata tctccttctt
     1141 aaagttaaac aaaattattt ctagagggga attgttatcc gctcacaatt cccctatagt
     1201 gagtcgtatt aatttcgcgg gatcgagatc tcgatcctct acgccggacg catcgtggcc
     1261 ggcatcaccg gcgccacagg tgcggttgct ggcgcctata tcgccgacat caccgatggg
     1321 gaagatcggg ctcgccactt cgggctcatg agcgcttgtt tcggcgtggg tatggtggca
     1381 ggccccgtgg ccgggggact gttgggcgcc atctccttgc atgcaccatt ccttgcggcg
     1441 gcggtgctca acggcctcaa cctactactg ggctgcttcc taatgcagga gtcgcataag
     1501 ggagagcgtc gagatcccgg acaccatcga atggcgcaaa acctttcgcg gtatggcatg
     1561 atagcgcccg gaagagagtc aattcagggt ggtgaatgtg aaaccagtaa cgttatacga
     1621 tgtcgcagag tatgccggtg tctcttatca gaccgtttcc cgcgtggtga accaggccag
     1681 ccacgtttct gcgaaaacgc gggaaaaagt ggaagcggcg atggcggagc tgaattacat
     1741 tcccaaccgc gtggcacaac aactggcggg caaacagtcg ttgctgattg gcgttgccac
     1801 ctccagtctg gccctgcacg cgccgtcgca aattgtcgcg gcgattaaat ctcgcgccga
     1861 tcaactgggt gccagcgtgg tggtgtcgat ggtagaacga agcggcgtcg aagcctgtaa
     1921 agcggcggtg cacaatcttc tcgcgcaacg cgtcagtggg ctgatcatta actatccgct
     1981 ggatgaccag gatgccattg ctgtggaagc tgcctgcact aatgttccgg cgttatttct
     2041 tgatgtctct gaccagacac ccatcaacag tattattttc tcccatgaag acggtacgcg
     2101 actgggcgtg gagcatctgg tcgcattggg tcaccagcaa atcgcgctgt tagcgggccc
     2161 attaagttct gtctcggcgc gtctgcgtct ggctggctgg cataaatatc tcactcgcaa
     2221 tcaaattcag ccgatagcgg aacgggaagg cgactggagt gccatgtccg gttttcaaca
     2281 aaccatgcaa atgctgaatg agggcatcgt tcccactgcg atgctggttg ccaacgatca
     2341 gatggcgctg ggcgcaatgc gcgccattac cgagtccggg ctgcgcgttg gtgcggatat
     2401 ctcggtagtg ggatacgacg ataccgaaga cagctcatgt tatatcccgc cgttaaccac
     2461 catcaaacag gattttcgcc tgctggggca aaccagcgtg gaccgcttgc tgcaactctc
     2521 tcagggccag gcggtgaagg gcaatcagct gttgcccgtc tcactggtga aaagaaaaac
     2581 caccctggcg cccaatacgc aaaccgcctc tccccgcgcg ttggccgatt cattaatgca
     2641 gctggcacga caggtttccc gactggaaag cgggcagtga gcgcaacgca attaatgtaa
     2701 gttagctcac tcattaggca ccgggatctc gaccgatgcc cttgagagcc ttcaacccag
     2761 tcagctcctt ccggtgggcg cggggcatga ctatcgtcgc cgcacttatg actgtcttct
     2821 ttatcatgca actcgtagga caggtgccgg cagcgctctg ggtcattttc ggcgaggacc
     2881 gctttcgctg gagcgcgacg atgatcggcc tgtcgcttgc ggtattcgga atcttgcacg
     2941 ccctcgctca agccttcgtc actggtcccg ccaccaaacg tttcggcgag aagcaggcca
     3001 ttatcgccgg catggcggcc ccacgggtgc gcatgatcgt gctcctgtcg ttgaggaccc
     3061 ggctaggctg gcggggttgc cttactggtt agcagaatga atcaccgata cgcgagcgaa
     3121 cgtgaagcga ctgctgctgc aaaacgtctg cgacctgagc aacaacatga atggtcttcg
     3181 gtttccgtgt ttcgtaaagt ctggaaacgc ggaagtcagc gccctgcacc attatgttcc
     3241 ggatctgcat cgcaggatgc tgctggctac cctgtggaac acctacatct gtattaacga
     3301 agcgctggca ttgaccctga gtgatttttc tctggtcccg ccgcatccat accgccagtt
     3361 gtttaccctc acaacgttcc agtaaccggg catgttcatc atcagtaacc cgtatcgtga
     3421 gcatcctctc tcgtttcatc ggtatcatta cccccatgaa cagaaatccc ccttacacgg
     3481 aggcatcagt gaccaaacag gaaaaaaccg cccttaacat ggcccgcttt atcagaagcc
     3541 agacattaac gcttctggag aaactcaacg agctggacgc ggatgaacag gcagacatct
     3601 gtgaatcgct tcacgaccac gctgatgagc tttaccgcag ctgcctcgcg cgtttcggtg
     3661 atgacggtga aaacctctga cacatgcagc tcccggagac ggtcacagct tgtctgtaag
     3721 cggatgccgg gagcagacaa gcccgtcagg gcgcgtcagc gggtgttggc gggtgtcggg
     3781 gcgcagccat gacccagtca cgtagcgata gcggagtgta tactggctta actatgcggc
     3841 atcagagcag attgtactga gagtgcacca tatatgcggt gtgaaatacc gcacagatgc
     3901 gtaaggagaa aataccgcat caggcgctct tccgcttcct cgctcactga ctcgctgcgc
     3961 tcggtcgttc ggctgcggcg agcggtatca gctcactcaa aggcggtaat acggttatcc
     4021 acagaatcag gggataacgc aggaaagaac atgtgagcaa aaggccagca aaaggccagg
     4081 aaccgtaaaa aggccgcgtt gctggcgttt ttccataggc tccgcccccc tgacgagcat
     4141 cacaaaaatc gacgctcaag tcagaggtgg cgaaacccga caggactata aagataccag
     4201 gcgtttcccc ctggaagctc cctcgtgcgc tctcctgttc cgaccctgcc gcttaccgga
     4261 tacctgtccg cctttctccc ttcgggaagc gtggcgcttt ctcatagctc acgctgtagg
     4321 tatctcagtt cggtgtaggt cgttcgctcc aagctgggct gtgtgcacga accccccgtt
     4381 cagcccgacc gctgcgcctt atccggtaac tatcgtcttg agtccaaccc ggtaagacac
     4441 gacttatcgc cactggcagc agccactggt aacaggatta gcagagcgag gtatgtaggc
     4501 ggtgctacag agttcttgaa gtggtggcct aactacggct acactagaag gacagtattt
     4561 ggtatctgcg ctctgctgaa gccagttacc ttcggaaaaa gagttggtag ctcttgatcc
     4621 ggcaaacaaa ccaccgctgg tagcggtggt ttttttgttt gcaagcagca gattacgcgc
     4681 agaaaaaaag gatctcaaga agatcctttg atcttttcta cggggtctga cgctcagtgg
     4741 aacgaaaact cacgttaagg gattttggtc atgaacaata aaactgtctg cttacataaa
     4801 cagtaataca aggggtgtta tgagccatat tcaacgggaa acgtcttgct ctaggccgcg
     4861 attaaattcc aacatggatg ctgatttata tgggtataaa tgggctcgcg ataatgtcgg
     4921 gcaatcaggt gcgacaatct atcgattgta tgggaagccc gatgcgccag agttgtttct
     4981 gaaacatggc aaaggtagcg ttgccaatga tgttacagat gagatggtca gactaaactg
     5041 gctgacggaa tttatgcctc ttccgaccat caagcatttt atccgtactc ctgatgatgc
     5101 atggttactc accactgcga tccccgggaa aacagcattc caggtattag aagaatatcc
     5161 tgattcaggt gaaaatattg ttgatgcgct ggcagtgttc ctgcgccggt tgcattcgat
     5221 tcctgtttgt aattgtcctt ttaacagcga tcgcgtattt cgtctcgctc aggcgcaatc
     5281 acgaatgaat aacggtttgg ttgatgcgag tgattttgat gacgagcgta atggctggcc
     5341 tgttgaacaa gtctggaaag aaatgcataa acttttgcca ttctcaccgg attcagtcgt
     5401 cactcatggt gatttctcac ttgataacct tatttttgac gaggggaaat taataggttg
     5461 tattgatgtt ggacgagtcg gaatcgcaga ccgataccag gatcttgcca tcctatggaa
     5521 ctgcctcggt gagttttctc cttcattaca gaaacggctt tttcaaaaat atggtattga
     5581 taatcctgat atgaataaat tgcagtttca tttgatgctc gatgagtttt tctaagaatt
     5641 aattcatgag cggatacata tttgaatgta tttagaaaaa taaacaaata ggggttccgc
     5701 gcacatttcc ccgaaaagtg ccacctgaaa ttgtaaacgt taatattttg ttaaaattcg
     5761 cgttaaattt ttgttaaatc agctcatttt ttaaccaata ggccgaaatc ggcaaaatcc
     5821 cttataaatc aaaagaatag accgagatag ggttgagtgt tgttccagtt tggaacaaga
     5881 gtccactatt aaagaacgtg gactccaacg tcaaagggcg aaaaaccgtc tatcagggcg
     5941 atggcccact acgtgaacca tcaccctaat caagtttttt ggggtcgagg tgccgtaaag
     6001 cactaaatcg gaaccctaaa gggagccccc gatttagagc ttgacgggga aagccggcga
     6061 acgtggcgag aaaggaaggg aagaaagcga aaggagcggg cgctagggcg ctggcaagtg
     6121 tagcggtcac gctgcgcgta accaccacac ccgccgcgct taatgcgccg ctacagggcg
     6181 cgtcccattc gcca
//
