# Supplementary material for: Spinning sugars in antigen biosynthesis: characterization of the Coxiella burnetii and Streptomyces griseus TDP-sugar epimerases
Source: J Biol Chem. 2022 Apr 6;298(5):101903. doi: 10.1016/j.jbc.2022.101903 (PMC9095892; doi:10.1016/j.jbc.2022.101903)
Supplement: Cross et al raw data [file mmc2.zip › ORE data drop/DNA constructs/pNIC28-CBU1838.gb]

LOCUS       Exported                5926 bp ds-DNA     circular SYN 10-AUG-2017
DEFINITION  synthetic circular DNA
ACCESSION   .
VERSION     .
KEYWORDS    pNIC28-CBU1838
SOURCE      synthetic DNA construct
  ORGANISM  recombinant plasmid
REFERENCE   1  (bases 1 to 5926)
  AUTHORS   Harmer Lab
  TITLE     Direct Submission
  JOURNAL   Exported 10 Dec 2021 from SnapGene 2.6.2
            http://www.snapgene.com
FEATURES             Location/Qualifiers
     source          1..5926
                     /organism="recombinant plasmid"
                     /mol_type="other DNA"
     promoter        1..19
                     /note="T7 promoter"
                     /note="promoter for bacteriophage T7 RNA polymerase"
     protein_bind    20..44
                     /bound_moiety="lac repressor encoded by lacI"
                     /note="lac operator"
                     /note="The lac repressor binds to the lac operator to 
                     inhibit transcription in E. coli. This inhibition can be 
                     relieved by adding lactose or 
                     isopropyl-beta-D-thiogalactopyranoside (IPTG)."
     CDS             89..724
                     /codon_start=1
                     /note="CBU_1838-pNIC"
                     /translation="MHHHHHHSSGVDLGTENLYFQSMPFEFQKMLIPEVILIKPKVFTD
                     DRGFFIETFKQSDFRRHGINGEFLQDNHSLSMKKGVLRGLHYQLDPHAQGKLVRVVLGK
                     VFDVAVDLRRESPTFGKWVSTELSSTNNHMLWIPPGFAHGMLVLEENTHLLYKCTAEYV
                     PESERYIRWDDPDINIKWPIKNNLLLSEKDAAGVFLQRAEINAQYHGS"
     CDS             92..109
                     /codon_start=1
                     /product="6xHis affinity tag"
                     /note="6xHis"
                     /translation="HHHHHH"
     CDS             134..154
                     /codon_start=1
                     /product="tobacco etch virus (TEV) protease recognition and
                     cleavage site"
                     /note="TEV site"
                     /translation="ENLYFQS"
     misc_feature    142..156
                     /note="Upper LIC"
     CDS             158..724
                     /codon_start=1
                     /note="CBU_1838"
                     /translation="PFEFQKMLIPEVILIKPKVFTDDRGFFIETFKQSDFRRHGINGEF
                     LQDNHSLSMKKGVLRGLHYQLDPHAQGKLVRVVLGKVFDVAVDLRRESPTFGKWVSTEL
                     SSTNNHMLWIPPGFAHGMLVLEENTHLLYKCTAEYVPESERYIRWDDPDINIKWPIKNN
                     LLLSEKDAAGVFLQRAEINAQYHGS"
     misc_feature    complement(726..740)
                     /note="Lower LIC"
     CDS             787..804
                     /codon_start=1
                     /product="6xHis affinity tag"
                     /note="6xHis"
                     /translation="HHHHHH"
     primer_bind     complement(834..852)
                     /note="NHP1"
     primer_bind     complement(857..875)
                     /note="T7ter"
     terminator      871..918
                     /note="T7 terminator"
                     /note="transcription terminator for bacteriophage T7 RNA 
                     polymerase"
     rep_origin      955..1410
                     /direction=RIGHT
                     /note="f1 ori"
                     /note="f1 bacteriophage origin of replication; arrow 
                     indicates direction of (+) strand synthesis"
     CDS             complement(1503..2318)
                     /codon_start=1
                     /product="aminoglycoside phosphotransferase"
                     /note="KanR"
                     /note="confers resistance to kanamycin in bacteria or G418 
                     (Geneticin(R)) in eukaryotes"
                     /translation="MSHIQRETSCSRPRLNSNMDADLYGYKWARDNVGQSGATIYRLYG
                     KPDAPELFLKHGKGSVANDVTDEMVRLNWLTEFMPLPTIKHFIRTPDDAWLLTTAIPGK
                     TAFQVLEEYPDSGENIVDALAVFLRRLHSIPVCNCPFNSDRVFRLAQAQSRMNNGLVDA
                     SDFDDERNGWPVEQVWKEMHKLLPFSPDSVVTHGDFSLDNLIFDEGKLIGCIDVGRVGI
                     ADRYQDLAILWNCLGEFSPSLQKRLFQKYGIDNPDMNKLQFHLMLDEFF"
     rep_origin      2440..3028
                     /direction=RIGHT
                     /note="ori"
                     /note="high-copy-number ColE1/pMB1/pBR322/pUC origin of 
                     replication"
     misc_feature    3214..3356
                     /note="bom"
                     /note="basis of mobility region from pBR322"
     CDS             complement(3458..3649)
                     /codon_start=1
                     /gene="rop"
                     /product="Rop protein, which maintains plasmids at low copy
                     number"
                     /note="rop"
                     /translation="MTKQEKTALNMARFIRSQTLTLLEKLNELDADEQADICESLHDHA
                     DELYRSCLARFGDDGENL"
     CDS             complement(4458..5540)
                     /codon_start=1
                     /gene="lacI"
                     /product="lac repressor"
                     /note="lacI"
                     /note="The lac repressor binds to the lac operator to 
                     inhibit transcription in E. coli. This inhibition can be 
                     relieved by adding lactose or 
                     isopropyl-beta-D-thiogalactopyranoside (IPTG)."
                     /translation="MKPVTLYDVAEYAGVSYQTVSRVVNQASHVSAKTREKVEAAMAEL
                     NYIPNRVAQQLAGKQSLLIGVATSSLALHAPSQIVAAIKSRADQLGASVVVSMVERSGV
                     EACKAAVHNLLAQRVSGLIINYPLDDQDAIAVEAACTNVPALFLDVSDQTPINSIIFSH
                     EDGTRLGVEHLVALGHQQIALLAGPLSSVSARLRLAGWHKYLTRNQIQPIAEREGDWSA
                     MSGFQQTMQMLNEGIVPTAMLVANDQMALGAMRAITESGLRVGADISVVGYDDTEDSSC
                     YIPPLTTIKQDFRLLGQTSVDRLLQLSQGQAVKGNQLLPVSLVKRKTTLAPNTQTASPR
                     ALADSLMQLARQVSRLESGQ"
     promoter        complement(5541..5618)
                     /gene="lacI"
                     /note="lacI promoter"
ORIGIN
        1 taatacgact cactataggg gaattgtgag cggataacaa ttcccctcta gaaataattt
       61 tgtttaactt taagaaggag atatacatat gcaccatcat catcatcatt cttctggtgt
      121 agatctgggt accgagaacc tgtacttcca atccatgccg tttgaatttc aaaaaatgct
      181 catcccggag gtgatcctta ttaaaccgaa agtatttaca gacgatcgcg gcttctttat
      241 tgagaccttt aaacaaagtg atttccgccg tcatggcatc aacggggaat ttttgcagga
      301 caaccacagc ctgtccatga aaaagggtgt ccttcgcggc ctgcattacc agctcgaccc
      361 ccacgcacag ggcaagttgg tacgcgtcgt cttaggcaaa gttttcgacg tggcggtcga
      421 tctgcggcgc gaaagtccga cattcggtaa gtgggtgtca accgagttgt cgtccacgaa
      481 taaccacatg ttatggattc caccgggatt tgcacacggg atgttagtgc tggaagaaaa
      541 tacccacctg ctctataaat gtactgctga atacgtgccg gagtccgaac gttatattcg
      601 ctgggatgat ccagatatca atattaaatg gcctatcaaa aataacttgc tgctgagtga
      661 gaaagatgcg gcgggtgtgt ttttacaacg cgctgaaatt aatgcgcagt atcatggctc
      721 ttaacagtaa aggtggatac ggatccgaat tcgagctccg tcgacaagct tgcggccgca
      781 ctcgagcacc accaccacca ccactgagat ccggctgcta acaaagcccg aaaggaagct
      841 gagttggctg ctgccaccgc tgagcaataa ctagcataac cccttggggc ctctaaacgg
      901 gtcttgaggg gttttttgct gaaaggagga actatatccg gattggcgaa tgggacgcgc
      961 cctgtagcgg cgcattaagc gcggcgggtg tggtggttac gcgcagcgtg accgctacac
     1021 ttgccagcgc cctagcgccc gctcctttcg ctttcttccc ttcctttctc gccacgttcg
     1081 ccggctttcc ccgtcaagct ctaaatcggg ggctcccttt agggttccga tttagtgctt
     1141 tacggcacct cgaccccaaa aaacttgatt agggtgatgg ttcacgtagt gggccatcgc
     1201 cctgatagac ggtttttcgc cctttgacgt tggagtccac gttctttaat agtggactct
     1261 tgttccaaac tggaacaaca ctcaacccta tctcggtcta ttcttttgat ttataaggga
     1321 ttttgccgat ttcggcctat tggttaaaaa atgagctgat ttaacaaaaa tttaacgcga
     1381 attttaacaa aatattaacg tttacaattt caggtggcac ttttcgggga aatgtgcgcg
     1441 gaacccctat ttgtttattt ttctaaatac attcaaatat gtatccgctc atgaattaat
     1501 tcttagaaaa actcatcgag catcaaatga aactgcaatt tattcatatc aggattatca
     1561 ataccatatt tttgaaaaag ccgtttctgt aatgaaggag aaaactcacc gaggcagttc
     1621 cataggatgg caagatcctg gtatcggtct gcgattccga ctcgtccaac atcaatacaa
     1681 cctattaatt tcccctcgtc aaaaataagg ttatcaagtg agaaatcacc atgagtgacg
     1741 actgaatccg gtgagaatgg caaaagttta tgcatttctt tccagacttg ttcaacaggc
     1801 cagccattac gctcgtcatc aaaatcactc gcatcaacca aaccgttatt cattcgtgat
     1861 tgcgcctgag cgagacgaaa tacgcgatcg ctgttaaaag gacaattaca aacaggaatc
     1921 gaatgcaacc ggcgcaggaa cactgccagc gcatcaacaa tattttcacc tgaatcagga
     1981 tattcttcta atacctggaa tgctgttttc ccggggatcg cagtggtgag taaccatgca
     2041 tcatcaggag tacggataaa atgcttgatg gtcggaagag gcataaattc cgtcagccag
     2101 tttagtctga ccatctcatc tgtaacatca ttggcaacgc tacctttgcc atgtttcaga
     2161 aacaactctg gcgcatcggg cttcccatac aatcgataga ttgtcgcacc tgattgcccg
     2221 acattatcgc gagcccattt atacccatat aaatcagcat ccatgttgga atttaatcgc
     2281 ggcctagagc aagacgtttc ccgttgaata tggctcataa caccccttgt attactgttt
     2341 atgtaagcag acagttttat tgttcatgac caaaatccct taacgtgagt tttcgttcca
     2401 ctgagcgtca gaccccgtag aaaagatcaa aggatcttct tgagatcctt tttttctgcg
     2461 cgtaatctgc tgcttgcaaa caaaaaaacc accgctacca gcggtggttt gtttgccgga
     2521 tcaagagcta ccaactcttt ttccgaaggt aactggcttc agcagagcgc agataccaaa
     2581 tactgtcctt ctagtgtagc cgtagttagg ccaccacttc aagaactctg tagcaccgcc
     2641 tacatacctc gctctgctaa tcctgttacc agtggctgct gccagtggcg ataagtcgtg
     2701 tcttaccggg ttggactcaa gacgatagtt accggataag gcgcagcggt cgggctgaac
     2761 ggggggttcg tgcacacagc ccagcttgga gcgaacgacc tacaccgaac tgagatacct
     2821 acagcgtgag ctatgagaaa gcgccacgct tcccgaaggg agaaaggcgg acaggtatcc
     2881 ggtaagcggc agggtcggaa caggagagcg cacgagggag cttccagggg gaaacgcctg
     2941 gtatctttat agtcctgtcg ggtttcgcca cctctgactt gagcgtcgat ttttgtgatg
     3001 ctcgtcaggg gggcggagcc tatggaaaaa cgccagcaac gcggcctttt tacggttcct
     3061 ggccttttgc tggccttttg ctcacatgtt ctttcctgcg ttatcccctg attctgtgga
     3121 taaccgtatt accgcctttg agtgagctga taccgctcgc cgcagccgaa cgaccgagcg
     3181 cagcgagtca gtgagcgagg aagcggaaga gcgcctgatg cggtattttc tccttacgca
     3241 tctgtgcggt atttcacacc gcatatatgg tgcactctca gtacaatctg ctctgatgcc
     3301 gcatagttaa gccagtatac actccgctat cgctacgtga ctgggtcatg gctgcgcccc
     3361 gacacccgcc aacacccgct gacgcgccct gacgggcttg tctgctcccg gcatccgctt
     3421 acagacaagc tgtgaccgtc tccgggagct gcatgtgtca gaggttttca ccgtcatcac
     3481 cgaaacgcgc gaggcagctg cggtaaagct catcagcgtg gtcgtgaagc gattcacaga
     3541 tgtctgcctg ttcatccgcg tccagctcgt tgagtttctc cagaagcgtt aatgtctggc
     3601 ttctgataaa gcgggccatg ttaagggcgg ttttttcctg tttggtcact gatgcctccg
     3661 tgtaaggggg atttctgttc atgggggtaa tgataccgat gaaacgagag aggatgctca
     3721 cgatacgggt tactgatgat gaacatgccc ggttactgga acgttgtgag ggtaaacaac
     3781 tggcggtatg gatgcggcgg gaccagagaa aaatcactca gggtcaatgc cagcgcttcg
     3841 ttaatacaga tgtaggtgtt ccacagggta gccagcagca tcctgcgatg cagatccgga
     3901 acataatggt gcagggcgct gacttccgcg tttccagact ttacgaaaca cggaaaccga
     3961 agaccattca tgttgttgct caggtcgcag acgttttgca gcagcagtcg cttcacgttc
     4021 gctcgcgtat cggtgattca ttctgctaac cagtaaggca accccgccag cctagccggg
     4081 tcctcaacga caggagcacg atcatgcgca cccgtggggc cgccatgccg gcgataatgg
     4141 cctgcttctc gccgaaacgt ttggtggcgg gaccagtgac gaaggcttga gcgagggcgt
     4201 gcaagattcc gaataccgca agcgacaggc cgatcatcgt cgcgctccag cgaaagcggt
     4261 cctcgccgaa aatgacccag agcgctgccg gcacctgtcc tacgagttgc atgataaaga
     4321 agacagtcat aagtgcggcg acgatagtca tgccccgcgc ccaccggaag gagctgactg
     4381 ggttgaaggc tctcaagggc atcggtcgag atcccggtgc ctaatgagtg agctaactta
     4441 cattaattgc gttgcgctca ctgcccgctt tccagtcggg aaacctgtcg tgccagctgc
     4501 attaatgaat cggccaacgc gcggggagag gcggtttgcg tattgggcgc cagggtggtt
     4561 tttcttttca ccagtgagac gggcaacagc tgattgccct tcaccgcctg gccctgagag
     4621 agttgcagca agcggtccac gctggtttgc cccagcaggc gaaaatcctg tttgatggtg
     4681 gttaacggcg ggatataaca tgagctgtct tcggtatcgt cgtatcccac taccgagata
     4741 tccgcaccaa cgcgcagccc ggactcggta atggcgcgca ttgcgcccag cgccatctga
     4801 tcgttggcaa ccagcatcgc agtgggaacg atgccctcat tcagcatttg catggtttgt
     4861 tgaaaaccgg acatggcact ccagtcgcct tcccgttccg ctatcggctg aatttgattg
     4921 cgagtgagat atttatgcca gccagccaga cgcagacgcg ccgagacaga acttaatggg
     4981 cccgctaaca gcgcgatttg ctggtgaccc aatgcgacca gatgctccac gcccagtcgc
     5041 gtaccgtctt catgggagaa aataatactg ttgatgggtg tctggtcaga gacatcaaga
     5101 aataacgccg gaacattagt gcaggcagct tccacagcaa tggcatcctg gtcatccagc
     5161 ggatagttaa tgatcagccc actgacgcgt tgcgcgagaa gattgtgcac cgccgcttta
     5221 caggcttcga cgccgcttcg ttctaccatc gacaccacca cgctggcacc cagttgatcg
     5281 gcgcgagatt taatcgccgc gacaatttgc gacggcgcgt gcagggccag actggaggtg
     5341 gcaacgccaa tcagcaacga ctgtttgccc gccagttgtt gtgccacgcg gttgggaatg
     5401 taattcagct ccgccatcgc cgcttccact ttttcccgcg ttttcgcaga aacgtggctg
     5461 gcctggttca ccacgcggga aacggtctga taagagacac cggcatactc tgcgacatcg
     5521 tataacgtta ctggtttcac attcaccacc ctgaattgac tctcttccgg gcgctatcat
     5581 gccataccgc gaaaggtttt gcgccattcg atggtgtccg ggatctcgac gctctccctt
     5641 atgcgactcc tgcattagga agcagcccag tagtaggttg aggccgttga gcaccgccgc
     5701 cgcaaggaat ggtgcatgca aggagatggc gcccaacagt cccccggcca cggggcctgc
     5761 caccataccc acgccgaaac aagcgctcat gagcccgaag tggcgagccc gatcttcccc
     5821 atcggtgatg tcggcgatat aggcgccagc aaccgcacct gtggcgccgg tgatgccggc
     5881 cacgatgcgt ccggcgtaga ggatcgagat ctcgatcccg cgaaat
//
