# Supplementary material for: Spinning sugars in antigen biosynthesis: characterization of the Coxiella burnetii and Streptomyces griseus TDP-sugar epimerases
Source: J Biol Chem. 2022 Apr 6;298(5):101903. doi: 10.1016/j.jbc.2022.101903 (PMC9095892; doi:10.1016/j.jbc.2022.101903)
Supplement: Cross et al raw data [file mmc2.zip › ORE data drop/DNA constructs/pNIC28-RmlB.gb]

LOCUS       Exported                6442 bp ds-DNA     circular SYN 10-MAR-2016
DEFINITION  synthetic circular DNA
ACCESSION   .
VERSION     .
KEYWORDS    pNIC28-RmlB
SOURCE      synthetic DNA construct
  ORGANISM  synthetic DNA construct
REFERENCE   1  (bases 1 to 6442)
  AUTHORS   Nic Harmer
  TITLE     Direct Submission
  JOURNAL   Exported 10 Dec 2021 from SnapGene 2.6.2
            http://www.snapgene.com
FEATURES             Location/Qualifiers
     source          1..6442
                     /organism="synthetic DNA construct"
                     /mol_type="other DNA"
     promoter        1..19
                     /note="T7 promoter"
                     /note="promoter for bacteriophage T7 RNA polymerase"
     protein_bind    20..44
                     /bound_moiety="lac repressor encoded by lacI"
                     /note="lac operator"
                     /note="The lac repressor binds to the lac operator to 
                     inhibit transcription in E. coli. This inhibition can be 
                     relieved by adding lactose or 
                     isopropyl-beta-D-thiogalactopyranoside (IPTG)."
     CDS             92..1240
                     /codon_start=1
                     /note="RmlB_pNIC"
                     /translation="HHHHHHSSGVDLGTENLYFQSMKILVTGGAGFIGSAVVRHIINNT
                     QDSVVNVDKLTYAGNRESLADVSDSERYVFEHADICDAPAMARIFAQHQPDAVMHLAAE
                     SHVDRSITGPAAFIETNIVGTYVLLEAARNYWSALDSDKKNSFRFHHISTDEVYGDLPH
                     PDEVNNTEELPLFTETTAYAPSSPYSASKASSDHLVRAWKRTYGLPTIVTNCSNNYGPY
                     HFPEKLIPLVILNALEGKALPIYGKGDQIRDWLYVEDHARALYTVVTEGKAGETYNIGG
                     HNEKKNIDVVLTICDLLDEIVPKEKSYREQITYVADRPGHDRRYAIDAEKIGRALGWKP
                     QETFESGIRKTVEWYLSNTKWVDNVKSGAYQSWIEQNYEGRQ"
     CDS             92..109
                     /codon_start=1
                     /product="6xHis affinity tag"
                     /note="6xHis"
                     /translation="HHHHHH"
     CDS             134..154
                     /codon_start=1
                     /product="tobacco etch virus (TEV) protease recognition and
                     cleavage site"
                     /note="TEV site"
                     /translation="ENLYFQS"
     misc_feature    142..154
                     /note="Upper LIC"
     CDS             156..1240
                     /codon_start=1
                     /note="RmlB"
                     /translation="KILVTGGAGFIGSAVVRHIINNTQDSVVNVDKLTYAGNRESLADV
                     SDSERYVFEHADICDAPAMARIFAQHQPDAVMHLAAESHVDRSITGPAAFIETNIVGTY
                     VLLEAARNYWSALDSDKKNSFRFHHISTDEVYGDLPHPDEVNNTEELPLFTETTAYAPS
                     SPYSASKASSDHLVRAWKRTYGLPTIVTNCSNNYGPYHFPEKLIPLVILNALEGKALPI
                     YGKGDQIRDWLYVEDHARALYTVVTEGKAGETYNIGGHNEKKNIDVVLTICDLLDEIVP
                     KEKSYREQITYVADRPGHDRRYAIDAEKIGRALGWKPQETFESGIRKTVEWYLSNTKWV
                     DNVKSGAYQSWIEQNYEGRQ"
     misc_feature    complement(1242..1256)
                     /note="Lower LIC"
     CDS             1303..1320
                     /codon_start=1
                     /product="6xHis affinity tag"
                     /note="6xHis"
                     /translation="HHHHHH"
     primer_bind     complement(1350..1368)
                     /note="NHP1"
     primer_bind     complement(1373..1391)
                     /note="T7ter"
     terminator      1387..1434
                     /note="T7 terminator"
                     /note="transcription terminator for bacteriophage T7 RNA 
                     polymerase"
     rep_origin      1471..1926
                     /direction=RIGHT
                     /note="f1 ori"
                     /note="f1 bacteriophage origin of replication; arrow 
                     indicates direction of (+) strand synthesis"
     CDS             complement(2019..2834)
                     /codon_start=1
                     /product="aminoglycoside phosphotransferase"
                     /note="KanR"
                     /note="confers resistance to kanamycin in bacteria or G418 
                     (Geneticin(R)) in eukaryotes"
                     /translation="MSHIQRETSCSRPRLNSNMDADLYGYKWARDNVGQSGATIYRLYG
                     KPDAPELFLKHGKGSVANDVTDEMVRLNWLTEFMPLPTIKHFIRTPDDAWLLTTAIPGK
                     TAFQVLEEYPDSGENIVDALAVFLRRLHSIPVCNCPFNSDRVFRLAQAQSRMNNGLVDA
                     SDFDDERNGWPVEQVWKEMHKLLPFSPDSVVTHGDFSLDNLIFDEGKLIGCIDVGRVGI
                     ADRYQDLAILWNCLGEFSPSLQKRLFQKYGIDNPDMNKLQFHLMLDEFF"
     rep_origin      2956..3544
                     /direction=RIGHT
                     /note="ori"
                     /note="high-copy-number ColE1/pMB1/pBR322/pUC origin of 
                     replication"
     misc_feature    3730..3872
                     /note="bom"
                     /note="basis of mobility region from pBR322"
     CDS             complement(3974..4165)
                     /codon_start=1
                     /gene="rop"
                     /product="Rop protein, which maintains plasmids at low copy
                     number"
                     /note="rop"
                     /translation="MTKQEKTALNMARFIRSQTLTLLEKLNELDADEQADICESLHDHA
                     DELYRSCLARFGDDGENL"
     CDS             complement(4974..6056)
                     /codon_start=1
                     /gene="lacI"
                     /product="lac repressor"
                     /note="lacI"
                     /note="The lac repressor binds to the lac operator to 
                     inhibit transcription in E. coli. This inhibition can be 
                     relieved by adding lactose or 
                     isopropyl-beta-D-thiogalactopyranoside (IPTG)."
                     /translation="MKPVTLYDVAEYAGVSYQTVSRVVNQASHVSAKTREKVEAAMAEL
                     NYIPNRVAQQLAGKQSLLIGVATSSLALHAPSQIVAAIKSRADQLGASVVVSMVERSGV
                     EACKAAVHNLLAQRVSGLIINYPLDDQDAIAVEAACTNVPALFLDVSDQTPINSIIFSH
                     EDGTRLGVEHLVALGHQQIALLAGPLSSVSARLRLAGWHKYLTRNQIQPIAEREGDWSA
                     MSGFQQTMQMLNEGIVPTAMLVANDQMALGAMRAITESGLRVGADISVVGYDDTEDSSC
                     YIPPLTTIKQDFRLLGQTSVDRLLQLSQGQAVKGNQLLPVSLVKRKTTLAPNTQTASPR
                     ALADSLMQLARQVSRLESGQ"
     promoter        complement(6057..6134)
                     /gene="lacI"
                     /note="lacI promoter"
ORIGIN
        1 taatacgact cactataggg gaattgtgag cggataacaa ttcccctcta gaaataattt
       61 tgtttaactt taagaaggag atatacatat gcaccatcat catcatcatt cttctggtgt
      121 agatctgggt accgagaacc tgtacttcca atccatgaaa atacttgtta ctggtggcgc
      181 aggatttatt ggttcagctg tagttcgtca cattataaat aatacgcagg atagtgttgt
      241 taatgtcgat aaattaacgt acgccggaaa ccgggaatca cttgctgatg tttctgattc
      301 tgaacgctat gtttttgaac atgcggatat ttgcgatgca cctgcaatgg cacggatttt
      361 tgctcagcat cagccggatg cagtgatgca cctggctgct gaaagccatg ttgaccgttc
      421 aattacaggc cctgcggcat ttattgaaac caatattgtt ggtacttatg tccttttgga
      481 agccgctcgc aattactggt ctgctcttga tagcgacaag aaaaatagct tccgttttca
      541 tcatatttct actgacgaag tctatggtga tttgcctcat ccagatgaag taaataatac
      601 agaagaatta cccttattta ctgagacgac agcttacgcg ccaagcagcc cttattccgc
      661 atccaaagca tccagcgatc atttagtccg cgcgtggaaa cgtacatatg gtttaccgac
      721 aattgtgact aattgctcga acaactatgg tccttatcat ttcccggaaa agcttattcc
      781 actggttatt cttaatgcac tggaaggtaa ggcattacct atttatggca aaggagatca
      841 gatccgcgac tggttgtatg ttgaagatca tgcgcgtgcg ttatataccg tcgtaaccga
      901 aggtaaagcg ggtgaaactt ataacattgg tgggcacaac gaaaagaaaa acatcgatgt
      961 agtgctcact atttgtgatt tgctggatga gattgtaccg aaagagaaat cttatcgtga
     1021 gcaaatcact tatgttgctg atcgtccggg acacgatcgc cgctatgcta ttgatgctga
     1081 gaagattggt cgcgcattgg gatggaaacc acaggaaacg tttgagagcg ggattcgtaa
     1141 aacggtggaa tggtacctgt ccaatacaaa atgggttgat aatgtgaaaa gtggtgccta
     1201 tcaatcgtgg attgaacaga actatgaggg ccgccagtaa cagtaaaggt ggatacggat
     1261 ccgaattcga gctccgtcga caagcttgcg gccgcactcg agcaccacca ccaccaccac
     1321 tgagatccgg ctgctaacaa agcccgaaag gaagctgagt tggctgctgc caccgctgag
     1381 caataactag cataacccct tggggcctct aaacgggtct tgaggggttt tttgctgaaa
     1441 ggaggaacta tatccggatt ggcgaatggg acgcgccctg tagcggcgca ttaagcgcgg
     1501 cgggtgtggt ggttacgcgc agcgtgaccg ctacacttgc cagcgcccta gcgcccgctc
     1561 ctttcgcttt cttcccttcc tttctcgcca cgttcgccgg ctttccccgt caagctctaa
     1621 atcgggggct ccctttaggg ttccgattta gtgctttacg gcacctcgac cccaaaaaac
     1681 ttgattaggg tgatggttca cgtagtgggc catcgccctg atagacggtt tttcgccctt
     1741 tgacgttgga gtccacgttc tttaatagtg gactcttgtt ccaaactgga acaacactca
     1801 accctatctc ggtctattct tttgatttat aagggatttt gccgatttcg gcctattggt
     1861 taaaaaatga gctgatttaa caaaaattta acgcgaattt taacaaaata ttaacgttta
     1921 caatttcagg tggcactttt cggggaaatg tgcgcggaac ccctatttgt ttatttttct
     1981 aaatacattc aaatatgtat ccgctcatga attaattctt agaaaaactc atcgagcatc
     2041 aaatgaaact gcaatttatt catatcagga ttatcaatac catatttttg aaaaagccgt
     2101 ttctgtaatg aaggagaaaa ctcaccgagg cagttccata ggatggcaag atcctggtat
     2161 cggtctgcga ttccgactcg tccaacatca atacaaccta ttaatttccc ctcgtcaaaa
     2221 ataaggttat caagtgagaa atcaccatga gtgacgactg aatccggtga gaatggcaaa
     2281 agtttatgca tttctttcca gacttgttca acaggccagc cattacgctc gtcatcaaaa
     2341 tcactcgcat caaccaaacc gttattcatt cgtgattgcg cctgagcgag acgaaatacg
     2401 cgatcgctgt taaaaggaca attacaaaca ggaatcgaat gcaaccggcg caggaacact
     2461 gccagcgcat caacaatatt ttcacctgaa tcaggatatt cttctaatac ctggaatgct
     2521 gttttcccgg ggatcgcagt ggtgagtaac catgcatcat caggagtacg gataaaatgc
     2581 ttgatggtcg gaagaggcat aaattccgtc agccagttta gtctgaccat ctcatctgta
     2641 acatcattgg caacgctacc tttgccatgt ttcagaaaca actctggcgc atcgggcttc
     2701 ccatacaatc gatagattgt cgcacctgat tgcccgacat tatcgcgagc ccatttatac
     2761 ccatataaat cagcatccat gttggaattt aatcgcggcc tagagcaaga cgtttcccgt
     2821 tgaatatggc tcataacacc ccttgtatta ctgtttatgt aagcagacag ttttattgtt
     2881 catgaccaaa atcccttaac gtgagttttc gttccactga gcgtcagacc ccgtagaaaa
     2941 gatcaaagga tcttcttgag atcctttttt tctgcgcgta atctgctgct tgcaaacaaa
     3001 aaaaccaccg ctaccagcgg tggtttgttt gccggatcaa gagctaccaa ctctttttcc
     3061 gaaggtaact ggcttcagca gagcgcagat accaaatact gtccttctag tgtagccgta
     3121 gttaggccac cacttcaaga actctgtagc accgcctaca tacctcgctc tgctaatcct
     3181 gttaccagtg gctgctgcca gtggcgataa gtcgtgtctt accgggttgg actcaagacg
     3241 atagttaccg gataaggcgc agcggtcggg ctgaacgggg ggttcgtgca cacagcccag
     3301 cttggagcga acgacctaca ccgaactgag atacctacag cgtgagctat gagaaagcgc
     3361 cacgcttccc gaagggagaa aggcggacag gtatccggta agcggcaggg tcggaacagg
     3421 agagcgcacg agggagcttc cagggggaaa cgcctggtat ctttatagtc ctgtcgggtt
     3481 tcgccacctc tgacttgagc gtcgattttt gtgatgctcg tcaggggggc ggagcctatg
     3541 gaaaaacgcc agcaacgcgg cctttttacg gttcctggcc ttttgctggc cttttgctca
     3601 catgttcttt cctgcgttat cccctgattc tgtggataac cgtattaccg cctttgagtg
     3661 agctgatacc gctcgccgca gccgaacgac cgagcgcagc gagtcagtga gcgaggaagc
     3721 ggaagagcgc ctgatgcggt attttctcct tacgcatctg tgcggtattt cacaccgcat
     3781 atatggtgca ctctcagtac aatctgctct gatgccgcat agttaagcca gtatacactc
     3841 cgctatcgct acgtgactgg gtcatggctg cgccccgaca cccgccaaca cccgctgacg
     3901 cgccctgacg ggcttgtctg ctcccggcat ccgcttacag acaagctgtg accgtctccg
     3961 ggagctgcat gtgtcagagg ttttcaccgt catcaccgaa acgcgcgagg cagctgcggt
     4021 aaagctcatc agcgtggtcg tgaagcgatt cacagatgtc tgcctgttca tccgcgtcca
     4081 gctcgttgag tttctccaga agcgttaatg tctggcttct gataaagcgg gccatgttaa
     4141 gggcggtttt ttcctgtttg gtcactgatg cctccgtgta agggggattt ctgttcatgg
     4201 gggtaatgat accgatgaaa cgagagagga tgctcacgat acgggttact gatgatgaac
     4261 atgcccggtt actggaacgt tgtgagggta aacaactggc ggtatggatg cggcgggacc
     4321 agagaaaaat cactcagggt caatgccagc gcttcgttaa tacagatgta ggtgttccac
     4381 agggtagcca gcagcatcct gcgatgcaga tccggaacat aatggtgcag ggcgctgact
     4441 tccgcgtttc cagactttac gaaacacgga aaccgaagac cattcatgtt gttgctcagg
     4501 tcgcagacgt tttgcagcag cagtcgcttc acgttcgctc gcgtatcggt gattcattct
     4561 gctaaccagt aaggcaaccc cgccagccta gccgggtcct caacgacagg agcacgatca
     4621 tgcgcacccg tggggccgcc atgccggcga taatggcctg cttctcgccg aaacgtttgg
     4681 tggcgggacc agtgacgaag gcttgagcga gggcgtgcaa gattccgaat accgcaagcg
     4741 acaggccgat catcgtcgcg ctccagcgaa agcggtcctc gccgaaaatg acccagagcg
     4801 ctgccggcac ctgtcctacg agttgcatga taaagaagac agtcataagt gcggcgacga
     4861 tagtcatgcc ccgcgcccac cggaaggagc tgactgggtt gaaggctctc aagggcatcg
     4921 gtcgagatcc cggtgcctaa tgagtgagct aacttacatt aattgcgttg cgctcactgc
     4981 ccgctttcca gtcgggaaac ctgtcgtgcc agctgcatta atgaatcggc caacgcgcgg
     5041 ggagaggcgg tttgcgtatt gggcgccagg gtggtttttc ttttcaccag tgagacgggc
     5101 aacagctgat tgcccttcac cgcctggccc tgagagagtt gcagcaagcg gtccacgctg
     5161 gtttgcccca gcaggcgaaa atcctgtttg atggtggtta acggcgggat ataacatgag
     5221 ctgtcttcgg tatcgtcgta tcccactacc gagatatccg caccaacgcg cagcccggac
     5281 tcggtaatgg cgcgcattgc gcccagcgcc atctgatcgt tggcaaccag catcgcagtg
     5341 ggaacgatgc cctcattcag catttgcatg gtttgttgaa aaccggacat ggcactccag
     5401 tcgccttccc gttccgctat cggctgaatt tgattgcgag tgagatattt atgccagcca
     5461 gccagacgca gacgcgccga gacagaactt aatgggcccg ctaacagcgc gatttgctgg
     5521 tgacccaatg cgaccagatg ctccacgccc agtcgcgtac cgtcttcatg ggagaaaata
     5581 atactgttga tgggtgtctg gtcagagaca tcaagaaata acgccggaac attagtgcag
     5641 gcagcttcca cagcaatggc atcctggtca tccagcggat agttaatgat cagcccactg
     5701 acgcgttgcg cgagaagatt gtgcaccgcc gctttacagg cttcgacgcc gcttcgttct
     5761 accatcgaca ccaccacgct ggcacccagt tgatcggcgc gagatttaat cgccgcgaca
     5821 atttgcgacg gcgcgtgcag ggccagactg gaggtggcaa cgccaatcag caacgactgt
     5881 ttgcccgcca gttgttgtgc cacgcggttg ggaatgtaat tcagctccgc catcgccgct
     5941 tccacttttt cccgcgtttt cgcagaaacg tggctggcct ggttcaccac gcgggaaacg
     6001 gtctgataag agacaccggc atactctgcg acatcgtata acgttactgg tttcacattc
     6061 accaccctga attgactctc ttccgggcgc tatcatgcca taccgcgaaa ggttttgcgc
     6121 cattcgatgg tgtccgggat ctcgacgctc tcccttatgc gactcctgca ttaggaagca
     6181 gcccagtagt aggttgaggc cgttgagcac cgccgccgca aggaatggtg catgcaagga
     6241 gatggcgccc aacagtcccc cggccacggg gcctgccacc atacccacgc cgaaacaagc
     6301 gctcatgagc ccgaagtggc gagcccgatc ttccccatcg gtgatgtcgg cgatataggc
     6361 gccagcaacc gcacctgtgg cgccggtgat gccggccacg atgcgtccgg cgtagaggat
     6421 cgagatctcg atcccgcgaa at
//
