# Supplementary material for: Spinning sugars in antigen biosynthesis: characterization of the Coxiella burnetii and Streptomyces griseus TDP-sugar epimerases
Source: J Biol Chem. 2022 Apr 6;298(5):101903. doi: 10.1016/j.jbc.2022.101903 (PMC9095892; doi:10.1016/j.jbc.2022.101903)
Supplement: Cross et al raw data [file mmc2.zip › ORE data drop/DNA constructs/pNIC28-RmlC.gb]

LOCUS       Exported                5914 bp ds-DNA     circular SYN 22-MAR-2016
DEFINITION  synthetic circular DNA
ACCESSION   .
VERSION     .
KEYWORDS    pNIC28-RmlC
SOURCE      synthetic DNA construct
  ORGANISM  synthetic DNA construct
REFERENCE   1  (bases 1 to 5914)
  AUTHORS   Nic Harmer
  TITLE     Direct Submission
  JOURNAL   Exported 10 Dec 2021 from SnapGene 2.6.2
            http://www.snapgene.com
FEATURES             Location/Qualifiers
     source          1..5914
                     /organism="synthetic DNA construct"
                     /mol_type="other DNA"
     promoter        1..19
                     /note="T7 promoter"
                     /note="promoter for bacteriophage T7 RNA polymerase"
     protein_bind    20..44
                     /bound_moiety="lac repressor encoded by lacI"
                     /note="lac operator"
                     /note="The lac repressor binds to the lac operator to 
                     inhibit transcription in E. coli. This inhibition can be 
                     relieved by adding lactose or 
                     isopropyl-beta-D-thiogalactopyranoside (IPTG)."
     CDS             89..712
                     /codon_start=1
                     /note="RmlC_pNIC"
                     /translation="MHHHHHHSSGVDLGTENLYFQSMNVIRTEIEDVLILEPRVFGDDR
                     GFFYESFNQSAFEHILGYPVSFVQDNHSRSSKNVLRGLHFQRGEYAQDKLVRCTHGAVF
                     DVAVDIRPNSVSFGKWVGVLLSADNKQQLWIPKGFAHGFLVLSDIAEFQYKTTNYYHPE
                     SDCGICWNDERIAIDWPQTSGLILSPKDERLFTLDELIRLKLIA"
     CDS             92..109
                     /codon_start=1
                     /product="6xHis affinity tag"
                     /note="6xHis"
                     /translation="HHHHHH"
     CDS             134..154
                     /codon_start=1
                     /product="tobacco etch virus (TEV) protease recognition and
                     cleavage site"
                     /note="TEV site"
                     /translation="ENLYFQS"
     misc_feature    142..154
                     /note="Upper LIC"
     CDS             155..712
                     /codon_start=1
                     /note="RmlC"
                     /translation="MNVIRTEIEDVLILEPRVFGDDRGFFYESFNQSAFEHILGYPVSF
                     VQDNHSRSSKNVLRGLHFQRGEYAQDKLVRCTHGAVFDVAVDIRPNSVSFGKWVGVLLS
                     ADNKQQLWIPKGFAHGFLVLSDIAEFQYKTTNYYHPESDCGICWNDERIAIDWPQTSGL
                     ILSPKDERLFTLDELIRLKLIA"
     misc_feature    complement(714..728)
                     /note="Lower LIC"
     CDS             775..792
                     /codon_start=1
                     /product="6xHis affinity tag"
                     /note="6xHis"
                     /translation="HHHHHH"
     primer_bind     complement(822..840)
                     /note="NHP1"
     primer_bind     complement(845..863)
                     /note="T7ter"
     terminator      859..906
                     /note="T7 terminator"
                     /note="transcription terminator for bacteriophage T7 RNA 
                     polymerase"
     rep_origin      943..1398
                     /direction=RIGHT
                     /note="f1 ori"
                     /note="f1 bacteriophage origin of replication; arrow 
                     indicates direction of (+) strand synthesis"
     CDS             complement(1491..2306)
                     /codon_start=1
                     /product="aminoglycoside phosphotransferase"
                     /note="KanR"
                     /note="confers resistance to kanamycin in bacteria or G418 
                     (Geneticin(R)) in eukaryotes"
                     /translation="MSHIQRETSCSRPRLNSNMDADLYGYKWARDNVGQSGATIYRLYG
                     KPDAPELFLKHGKGSVANDVTDEMVRLNWLTEFMPLPTIKHFIRTPDDAWLLTTAIPGK
                     TAFQVLEEYPDSGENIVDALAVFLRRLHSIPVCNCPFNSDRVFRLAQAQSRMNNGLVDA
                     SDFDDERNGWPVEQVWKEMHKLLPFSPDSVVTHGDFSLDNLIFDEGKLIGCIDVGRVGI
                     ADRYQDLAILWNCLGEFSPSLQKRLFQKYGIDNPDMNKLQFHLMLDEFF"
     rep_origin      2428..3016
                     /direction=RIGHT
                     /note="ori"
                     /note="high-copy-number ColE1/pMB1/pBR322/pUC origin of 
                     replication"
     misc_feature    3202..3344
                     /note="bom"
                     /note="basis of mobility region from pBR322"
     CDS             complement(3446..3637)
                     /codon_start=1
                     /gene="rop"
                     /product="Rop protein, which maintains plasmids at low copy
                     number"
                     /note="rop"
                     /translation="MTKQEKTALNMARFIRSQTLTLLEKLNELDADEQADICESLHDHA
                     DELYRSCLARFGDDGENL"
     CDS             complement(4446..5528)
                     /codon_start=1
                     /gene="lacI"
                     /product="lac repressor"
                     /note="lacI"
                     /note="The lac repressor binds to the lac operator to 
                     inhibit transcription in E. coli. This inhibition can be 
                     relieved by adding lactose or 
                     isopropyl-beta-D-thiogalactopyranoside (IPTG)."
                     /translation="MKPVTLYDVAEYAGVSYQTVSRVVNQASHVSAKTREKVEAAMAEL
                     NYIPNRVAQQLAGKQSLLIGVATSSLALHAPSQIVAAIKSRADQLGASVVVSMVERSGV
                     EACKAAVHNLLAQRVSGLIINYPLDDQDAIAVEAACTNVPALFLDVSDQTPINSIIFSH
                     EDGTRLGVEHLVALGHQQIALLAGPLSSVSARLRLAGWHKYLTRNQIQPIAEREGDWSA
                     MSGFQQTMQMLNEGIVPTAMLVANDQMALGAMRAITESGLRVGADISVVGYDDTEDSSC
                     YIPPLTTIKQDFRLLGQTSVDRLLQLSQGQAVKGNQLLPVSLVKRKTTLAPNTQTASPR
                     ALADSLMQLARQVSRLESGQ"
     promoter        complement(5529..5606)
                     /gene="lacI"
                     /note="lacI promoter"
ORIGIN
        1 taatacgact cactataggg gaattgtgag cggataacaa ttcccctcta gaaataattt
       61 tgtttaactt taagaaggag atatacatat gcaccatcat catcatcatt cttctggtgt
      121 agatctgggt accgagaacc tgtacttcca atccatgaat gtgattagaa ctgaaattga
      181 agatgtgcta attctggagc caagagtatt tggtgatgat agaggtttct tttatgagag
      241 ctttaatcaa tcagcatttg aacatattct aggctatccg gtcagctttg ttcaagacaa
      301 tcactcacgt tcatcaaaaa atgtactcag aggccttcac tttcaacgcg gcgagtacgc
      361 acaagataaa cttgtacgct gcactcatgg agcagttttt gatgttgctg ttgatattcg
      421 acccaattcg gtatcctttg gtaaatgggt tggtgttctg ctttcagctg ataataagca
      481 gcagttgtgg ataccaaaag ggtttgctca tggctttttg gttctgtctg atatcgctga
      541 atttcaatat aaaactacaa actattatca tcctgaaagc gattgtggaa tatgttggaa
      601 tgatgaacgc attgcaattg attggcccca aacatcaggg ttaatccttt cgccaaaaga
      661 tgaaaggctc tttacgttag atgagcttat cagattaaaa ttaattgcat gacagtaaag
      721 gtggatacgg atccgaattc gagctccgtc gacaagcttg cggccgcact cgagcaccac
      781 caccaccacc actgagatcc ggctgctaac aaagcccgaa aggaagctga gttggctgct
      841 gccaccgctg agcaataact agcataaccc cttggggcct ctaaacgggt cttgaggggt
      901 tttttgctga aaggaggaac tatatccgga ttggcgaatg ggacgcgccc tgtagcggcg
      961 cattaagcgc ggcgggtgtg gtggttacgc gcagcgtgac cgctacactt gccagcgccc
     1021 tagcgcccgc tcctttcgct ttcttccctt cctttctcgc cacgttcgcc ggctttcccc
     1081 gtcaagctct aaatcggggg ctccctttag ggttccgatt tagtgcttta cggcacctcg
     1141 accccaaaaa acttgattag ggtgatggtt cacgtagtgg gccatcgccc tgatagacgg
     1201 tttttcgccc tttgacgttg gagtccacgt tctttaatag tggactcttg ttccaaactg
     1261 gaacaacact caaccctatc tcggtctatt cttttgattt ataagggatt ttgccgattt
     1321 cggcctattg gttaaaaaat gagctgattt aacaaaaatt taacgcgaat tttaacaaaa
     1381 tattaacgtt tacaatttca ggtggcactt ttcggggaaa tgtgcgcgga acccctattt
     1441 gtttattttt ctaaatacat tcaaatatgt atccgctcat gaattaattc ttagaaaaac
     1501 tcatcgagca tcaaatgaaa ctgcaattta ttcatatcag gattatcaat accatatttt
     1561 tgaaaaagcc gtttctgtaa tgaaggagaa aactcaccga ggcagttcca taggatggca
     1621 agatcctggt atcggtctgc gattccgact cgtccaacat caatacaacc tattaatttc
     1681 ccctcgtcaa aaataaggtt atcaagtgag aaatcaccat gagtgacgac tgaatccggt
     1741 gagaatggca aaagtttatg catttctttc cagacttgtt caacaggcca gccattacgc
     1801 tcgtcatcaa aatcactcgc atcaaccaaa ccgttattca ttcgtgattg cgcctgagcg
     1861 agacgaaata cgcgatcgct gttaaaagga caattacaaa caggaatcga atgcaaccgg
     1921 cgcaggaaca ctgccagcgc atcaacaata ttttcacctg aatcaggata ttcttctaat
     1981 acctggaatg ctgttttccc ggggatcgca gtggtgagta accatgcatc atcaggagta
     2041 cggataaaat gcttgatggt cggaagaggc ataaattccg tcagccagtt tagtctgacc
     2101 atctcatctg taacatcatt ggcaacgcta cctttgccat gtttcagaaa caactctggc
     2161 gcatcgggct tcccatacaa tcgatagatt gtcgcacctg attgcccgac attatcgcga
     2221 gcccatttat acccatataa atcagcatcc atgttggaat ttaatcgcgg cctagagcaa
     2281 gacgtttccc gttgaatatg gctcataaca ccccttgtat tactgtttat gtaagcagac
     2341 agttttattg ttcatgacca aaatccctta acgtgagttt tcgttccact gagcgtcaga
     2401 ccccgtagaa aagatcaaag gatcttcttg agatcctttt tttctgcgcg taatctgctg
     2461 cttgcaaaca aaaaaaccac cgctaccagc ggtggtttgt ttgccggatc aagagctacc
     2521 aactcttttt ccgaaggtaa ctggcttcag cagagcgcag ataccaaata ctgtccttct
     2581 agtgtagccg tagttaggcc accacttcaa gaactctgta gcaccgccta catacctcgc
     2641 tctgctaatc ctgttaccag tggctgctgc cagtggcgat aagtcgtgtc ttaccgggtt
     2701 ggactcaaga cgatagttac cggataaggc gcagcggtcg ggctgaacgg ggggttcgtg
     2761 cacacagccc agcttggagc gaacgaccta caccgaactg agatacctac agcgtgagct
     2821 atgagaaagc gccacgcttc ccgaagggag aaaggcggac aggtatccgg taagcggcag
     2881 ggtcggaaca ggagagcgca cgagggagct tccaggggga aacgcctggt atctttatag
     2941 tcctgtcggg tttcgccacc tctgacttga gcgtcgattt ttgtgatgct cgtcaggggg
     3001 gcggagccta tggaaaaacg ccagcaacgc ggccttttta cggttcctgg ccttttgctg
     3061 gccttttgct cacatgttct ttcctgcgtt atcccctgat tctgtggata accgtattac
     3121 cgcctttgag tgagctgata ccgctcgccg cagccgaacg accgagcgca gcgagtcagt
     3181 gagcgaggaa gcggaagagc gcctgatgcg gtattttctc cttacgcatc tgtgcggtat
     3241 ttcacaccgc atatatggtg cactctcagt acaatctgct ctgatgccgc atagttaagc
     3301 cagtatacac tccgctatcg ctacgtgact gggtcatggc tgcgccccga cacccgccaa
     3361 cacccgctga cgcgccctga cgggcttgtc tgctcccggc atccgcttac agacaagctg
     3421 tgaccgtctc cgggagctgc atgtgtcaga ggttttcacc gtcatcaccg aaacgcgcga
     3481 ggcagctgcg gtaaagctca tcagcgtggt cgtgaagcga ttcacagatg tctgcctgtt
     3541 catccgcgtc cagctcgttg agtttctcca gaagcgttaa tgtctggctt ctgataaagc
     3601 gggccatgtt aagggcggtt ttttcctgtt tggtcactga tgcctccgtg taagggggat
     3661 ttctgttcat gggggtaatg ataccgatga aacgagagag gatgctcacg atacgggtta
     3721 ctgatgatga acatgcccgg ttactggaac gttgtgaggg taaacaactg gcggtatgga
     3781 tgcggcggga ccagagaaaa atcactcagg gtcaatgcca gcgcttcgtt aatacagatg
     3841 taggtgttcc acagggtagc cagcagcatc ctgcgatgca gatccggaac ataatggtgc
     3901 agggcgctga cttccgcgtt tccagacttt acgaaacacg gaaaccgaag accattcatg
     3961 ttgttgctca ggtcgcagac gttttgcagc agcagtcgct tcacgttcgc tcgcgtatcg
     4021 gtgattcatt ctgctaacca gtaaggcaac cccgccagcc tagccgggtc ctcaacgaca
     4081 ggagcacgat catgcgcacc cgtggggccg ccatgccggc gataatggcc tgcttctcgc
     4141 cgaaacgttt ggtggcggga ccagtgacga aggcttgagc gagggcgtgc aagattccga
     4201 ataccgcaag cgacaggccg atcatcgtcg cgctccagcg aaagcggtcc tcgccgaaaa
     4261 tgacccagag cgctgccggc acctgtccta cgagttgcat gataaagaag acagtcataa
     4321 gtgcggcgac gatagtcatg ccccgcgccc accggaagga gctgactggg ttgaaggctc
     4381 tcaagggcat cggtcgagat cccggtgcct aatgagtgag ctaacttaca ttaattgcgt
     4441 tgcgctcact gcccgctttc cagtcgggaa acctgtcgtg ccagctgcat taatgaatcg
     4501 gccaacgcgc ggggagaggc ggtttgcgta ttgggcgcca gggtggtttt tcttttcacc
     4561 agtgagacgg gcaacagctg attgcccttc accgcctggc cctgagagag ttgcagcaag
     4621 cggtccacgc tggtttgccc cagcaggcga aaatcctgtt tgatggtggt taacggcggg
     4681 atataacatg agctgtcttc ggtatcgtcg tatcccacta ccgagatatc cgcaccaacg
     4741 cgcagcccgg actcggtaat ggcgcgcatt gcgcccagcg ccatctgatc gttggcaacc
     4801 agcatcgcag tgggaacgat gccctcattc agcatttgca tggtttgttg aaaaccggac
     4861 atggcactcc agtcgccttc ccgttccgct atcggctgaa tttgattgcg agtgagatat
     4921 ttatgccagc cagccagacg cagacgcgcc gagacagaac ttaatgggcc cgctaacagc
     4981 gcgatttgct ggtgacccaa tgcgaccaga tgctccacgc ccagtcgcgt accgtcttca
     5041 tgggagaaaa taatactgtt gatgggtgtc tggtcagaga catcaagaaa taacgccgga
     5101 acattagtgc aggcagcttc cacagcaatg gcatcctggt catccagcgg atagttaatg
     5161 atcagcccac tgacgcgttg cgcgagaaga ttgtgcaccg ccgctttaca ggcttcgacg
     5221 ccgcttcgtt ctaccatcga caccaccacg ctggcaccca gttgatcggc gcgagattta
     5281 atcgccgcga caatttgcga cggcgcgtgc agggccagac tggaggtggc aacgccaatc
     5341 agcaacgact gtttgcccgc cagttgttgt gccacgcggt tgggaatgta attcagctcc
     5401 gccatcgccg cttccacttt ttcccgcgtt ttcgcagaaa cgtggctggc ctggttcacc
     5461 acgcgggaaa cggtctgata agagacaccg gcatactctg cgacatcgta taacgttact
     5521 ggtttcacat tcaccaccct gaattgactc tcttccgggc gctatcatgc cataccgcga
     5581 aaggttttgc gccattcgat ggtgtccggg atctcgacgc tctcccttat gcgactcctg
     5641 cattaggaag cagcccagta gtaggttgag gccgttgagc accgccgccg caaggaatgg
     5701 tgcatgcaag gagatggcgc ccaacagtcc cccggccacg gggcctgcca ccatacccac
     5761 gccgaaacaa gcgctcatga gcccgaagtg gcgagcccga tcttccccat cggtgatgtc
     5821 ggcgatatag gcgccagcaa ccgcacctgt ggcgccggtg atgccggcca cgatgcgtcc
     5881 ggcgtagagg atcgagatct cgatcccgcg aaat
//
