# Supplementary material for: Spinning sugars in antigen biosynthesis: characterization of the Coxiella burnetii and Streptomyces griseus TDP-sugar epimerases
Source: J Biol Chem. 2022 Apr 6;298(5):101903. doi: 10.1016/j.jbc.2022.101903 (PMC9095892; doi:10.1016/j.jbc.2022.101903)
Supplement: Cross et al raw data [file mmc2.zip › ORE data drop/DNA constructs/pNIC28-RmlD.gb]

LOCUS       Exported                6256 bp ds-DNA     circular SYN 19-APR-2016
DEFINITION  synthetic circular DNA
ACCESSION   .
VERSION     .
KEYWORDS    pNIC28-RmlD
SOURCE      synthetic DNA construct
  ORGANISM  synthetic DNA construct
REFERENCE   1  (bases 1 to 6256)
  AUTHORS   Nic Harmer
  TITLE     Direct Submission
  JOURNAL   Exported 10 Dec 2021 from SnapGene 2.6.2
            http://www.snapgene.com
FEATURES             Location/Qualifiers
     source          1..6256
                     /organism="synthetic DNA construct"
                     /mol_type="other DNA"
     promoter        1..19
                     /note="T7 promoter"
                     /note="promoter for bacteriophage T7 RNA polymerase"
     protein_bind    20..44
                     /bound_moiety="lac repressor encoded by lacI"
                     /note="lac operator"
                     /note="The lac repressor binds to the lac operator to 
                     inhibit transcription in E. coli. This inhibition can be 
                     relieved by adding lactose or 
                     isopropyl-beta-D-thiogalactopyranoside (IPTG)."
     CDS             89..1054
                     /codon_start=1
                     /note="RmlD-pNIC"
                     /translation="MHHHHHHSSGVDLGTENLYFQSMNILLFGKTGQVGWELQRALAPL
                     GNLIAFDVHSTDYCGDFSNPEGVAETVRSIRPDIIVNAAAHTAVDKAESEPEFAQLINA
                     TSVEAIAKAANEVGAWVIHYSTDYVFPGNGDMPWLETDATAPLNVYGETKLAGEKALQE
                     YCAKHLIFRTSWVYAGKGNNFAKTMLRLAKEREELAVINDQFGAPTGAELLADCTAHAI
                     RVALNKPDVAGLYHLVASGTTTWYDYAALVFEEARKAGIPLALNKLNAVPTTAYPTPAR
                     RPHNSRLNTEKFQQNFALVLPDWQVGVKRMLNELFTTTAI"
     CDS             92..109
                     /codon_start=1
                     /product="6xHis affinity tag"
                     /note="6xHis"
                     /translation="HHHHHH"
     CDS             134..154
                     /codon_start=1
                     /product="tobacco etch virus (TEV) protease recognition and
                     cleavage site"
                     /note="TEV site"
                     /translation="ENLYFQS"
     misc_feature    142..156
                     /note="Upper LIC"
     CDS             155..1054
                     /codon_start=1
                     /note="RmlD"
                     /translation="MNILLFGKTGQVGWELQRALAPLGNLIAFDVHSTDYCGDFSNPEG
                     VAETVRSIRPDIIVNAAAHTAVDKAESEPEFAQLINATSVEAIAKAANEVGAWVIHYST
                     DYVFPGNGDMPWLETDATAPLNVYGETKLAGEKALQEYCAKHLIFRTSWVYAGKGNNFA
                     KTMLRLAKEREELAVINDQFGAPTGAELLADCTAHAIRVALNKPDVAGLYHLVASGTTT
                     WYDYAALVFEEARKAGIPLALNKLNAVPTTAYPTPARRPHNSRLNTEKFQQNFALVLPD
                     WQVGVKRMLNELFTTTAI"
     misc_feature    complement(1056..1070)
                     /note="Lower LIC"
     CDS             1117..1134
                     /codon_start=1
                     /product="6xHis affinity tag"
                     /note="6xHis"
                     /translation="HHHHHH"
     primer_bind     complement(1164..1182)
                     /note="NHP1"
     primer_bind     complement(1187..1205)
                     /note="T7ter"
     terminator      1201..1248
                     /note="T7 terminator"
                     /note="transcription terminator for bacteriophage T7 RNA 
                     polymerase"
     rep_origin      1285..1740
                     /direction=RIGHT
                     /note="f1 ori"
                     /note="f1 bacteriophage origin of replication; arrow 
                     indicates direction of (+) strand synthesis"
     CDS             complement(1833..2648)
                     /codon_start=1
                     /product="aminoglycoside phosphotransferase"
                     /note="KanR"
                     /note="confers resistance to kanamycin in bacteria or G418 
                     (Geneticin(R)) in eukaryotes"
                     /translation="MSHIQRETSCSRPRLNSNMDADLYGYKWARDNVGQSGATIYRLYG
                     KPDAPELFLKHGKGSVANDVTDEMVRLNWLTEFMPLPTIKHFIRTPDDAWLLTTAIPGK
                     TAFQVLEEYPDSGENIVDALAVFLRRLHSIPVCNCPFNSDRVFRLAQAQSRMNNGLVDA
                     SDFDDERNGWPVEQVWKEMHKLLPFSPDSVVTHGDFSLDNLIFDEGKLIGCIDVGRVGI
                     ADRYQDLAILWNCLGEFSPSLQKRLFQKYGIDNPDMNKLQFHLMLDEFF"
     rep_origin      2770..3358
                     /direction=RIGHT
                     /note="ori"
                     /note="high-copy-number ColE1/pMB1/pBR322/pUC origin of 
                     replication"
     misc_feature    3544..3686
                     /note="bom"
                     /note="basis of mobility region from pBR322"
     CDS             complement(3788..3979)
                     /codon_start=1
                     /gene="rop"
                     /product="Rop protein, which maintains plasmids at low copy
                     number"
                     /note="rop"
                     /translation="MTKQEKTALNMARFIRSQTLTLLEKLNELDADEQADICESLHDHA
                     DELYRSCLARFGDDGENL"
     CDS             complement(4788..5870)
                     /codon_start=1
                     /gene="lacI"
                     /product="lac repressor"
                     /note="lacI"
                     /note="The lac repressor binds to the lac operator to 
                     inhibit transcription in E. coli. This inhibition can be 
                     relieved by adding lactose or 
                     isopropyl-beta-D-thiogalactopyranoside (IPTG)."
                     /translation="MKPVTLYDVAEYAGVSYQTVSRVVNQASHVSAKTREKVEAAMAEL
                     NYIPNRVAQQLAGKQSLLIGVATSSLALHAPSQIVAAIKSRADQLGASVVVSMVERSGV
                     EACKAAVHNLLAQRVSGLIINYPLDDQDAIAVEAACTNVPALFLDVSDQTPINSIIFSH
                     EDGTRLGVEHLVALGHQQIALLAGPLSSVSARLRLAGWHKYLTRNQIQPIAEREGDWSA
                     MSGFQQTMQMLNEGIVPTAMLVANDQMALGAMRAITESGLRVGADISVVGYDDTEDSSC
                     YIPPLTTIKQDFRLLGQTSVDRLLQLSQGQAVKGNQLLPVSLVKRKTTLAPNTQTASPR
                     ALADSLMQLARQVSRLESGQ"
     promoter        complement(5871..5948)
                     /gene="lacI"
                     /note="lacI promoter"
ORIGIN
        1 taatacgact cactataggg gaattgtgag cggataacaa ttcccctcta gaaataattt
       61 tgtttaactt taagaaggag atatacatat gcaccatcat catcatcatt cttctggtgt
      121 agatctgggt accgagaacc tgtacttcca atccatgaat atcctccttt ttggcaaaac
      181 agggcaggta ggttgggaac tacagcgtgc tctggcacct ttgggtaatt tgattgcttt
      241 tgatgttcac tctactgatt attgcggtga ttttagtaat cctgaaggtg tagctgaaac
      301 cgtaagaagc attcggccgg atattattgt caatgcagcc gctcacaccg cagtagacaa
      361 agcagaatca gaaccggagt ttgcacaatt aattaacgca acaagtgtcg aagcgattgc
      421 gaaagcagca aatgaagttg gagcctgggt tatccattac tcgactgatt acgtcttccc
      481 tggaaatggc gatatgccat ggctggagac ggatgcaacc gcaccactaa atgtttacgg
      541 tgaaaccaag ttagccggag aaaaagcgtt acaggaatat tgcgcgaagc atcttatttt
      601 ccggaccagc tgggtctatg caggaaaagg aaataacttc gccaaaacga tgttacgtct
      661 ggcaaaagag cgtgaagaat tagcggttat taacgatcag tttggtgcgc caacaggtgc
      721 tgaactgctg gctgattgta cagcacatgc cattcgtgtc gcactgaata aaccggatgt
      781 cgcaggcttg taccatttgg tagccagtgg taccacaacc tggtacgatt atgctgcgct
      841 ggtttttgaa gaggcgcgca aagcaggcat tccccttgca ctcaacaagc tcaacgcagt
      901 accaacaaca gcctatccta caccagctcg tcgtccacat aactctcgcc ttaatacaga
      961 aaaatttcag cagaactttg cgcttgtctt gcctgactgg caggttggcg tgaaacgaat
     1021 gctcaatgaa ttatttacga ctacagcaat ttaacagtaa aggtggatac ggatccgaat
     1081 tcgagctccg tcgacaagct tgcggccgca ctcgagcacc accaccacca ccactgagat
     1141 ccggctgcta acaaagcccg aaaggaagct gagttggctg ctgccaccgc tgagcaataa
     1201 ctagcataac cccttggggc ctctaaacgg gtcttgaggg gttttttgct gaaaggagga
     1261 actatatccg gattggcgaa tgggacgcgc cctgtagcgg cgcattaagc gcggcgggtg
     1321 tggtggttac gcgcagcgtg accgctacac ttgccagcgc cctagcgccc gctcctttcg
     1381 ctttcttccc ttcctttctc gccacgttcg ccggctttcc ccgtcaagct ctaaatcggg
     1441 ggctcccttt agggttccga tttagtgctt tacggcacct cgaccccaaa aaacttgatt
     1501 agggtgatgg ttcacgtagt gggccatcgc cctgatagac ggtttttcgc cctttgacgt
     1561 tggagtccac gttctttaat agtggactct tgttccaaac tggaacaaca ctcaacccta
     1621 tctcggtcta ttcttttgat ttataaggga ttttgccgat ttcggcctat tggttaaaaa
     1681 atgagctgat ttaacaaaaa tttaacgcga attttaacaa aatattaacg tttacaattt
     1741 caggtggcac ttttcgggga aatgtgcgcg gaacccctat ttgtttattt ttctaaatac
     1801 attcaaatat gtatccgctc atgaattaat tcttagaaaa actcatcgag catcaaatga
     1861 aactgcaatt tattcatatc aggattatca ataccatatt tttgaaaaag ccgtttctgt
     1921 aatgaaggag aaaactcacc gaggcagttc cataggatgg caagatcctg gtatcggtct
     1981 gcgattccga ctcgtccaac atcaatacaa cctattaatt tcccctcgtc aaaaataagg
     2041 ttatcaagtg agaaatcacc atgagtgacg actgaatccg gtgagaatgg caaaagttta
     2101 tgcatttctt tccagacttg ttcaacaggc cagccattac gctcgtcatc aaaatcactc
     2161 gcatcaacca aaccgttatt cattcgtgat tgcgcctgag cgagacgaaa tacgcgatcg
     2221 ctgttaaaag gacaattaca aacaggaatc gaatgcaacc ggcgcaggaa cactgccagc
     2281 gcatcaacaa tattttcacc tgaatcagga tattcttcta atacctggaa tgctgttttc
     2341 ccggggatcg cagtggtgag taaccatgca tcatcaggag tacggataaa atgcttgatg
     2401 gtcggaagag gcataaattc cgtcagccag tttagtctga ccatctcatc tgtaacatca
     2461 ttggcaacgc tacctttgcc atgtttcaga aacaactctg gcgcatcggg cttcccatac
     2521 aatcgataga ttgtcgcacc tgattgcccg acattatcgc gagcccattt atacccatat
     2581 aaatcagcat ccatgttgga atttaatcgc ggcctagagc aagacgtttc ccgttgaata
     2641 tggctcataa caccccttgt attactgttt atgtaagcag acagttttat tgttcatgac
     2701 caaaatccct taacgtgagt tttcgttcca ctgagcgtca gaccccgtag aaaagatcaa
     2761 aggatcttct tgagatcctt tttttctgcg cgtaatctgc tgcttgcaaa caaaaaaacc
     2821 accgctacca gcggtggttt gtttgccgga tcaagagcta ccaactcttt ttccgaaggt
     2881 aactggcttc agcagagcgc agataccaaa tactgtcctt ctagtgtagc cgtagttagg
     2941 ccaccacttc aagaactctg tagcaccgcc tacatacctc gctctgctaa tcctgttacc
     3001 agtggctgct gccagtggcg ataagtcgtg tcttaccggg ttggactcaa gacgatagtt
     3061 accggataag gcgcagcggt cgggctgaac ggggggttcg tgcacacagc ccagcttgga
     3121 gcgaacgacc tacaccgaac tgagatacct acagcgtgag ctatgagaaa gcgccacgct
     3181 tcccgaaggg agaaaggcgg acaggtatcc ggtaagcggc agggtcggaa caggagagcg
     3241 cacgagggag cttccagggg gaaacgcctg gtatctttat agtcctgtcg ggtttcgcca
     3301 cctctgactt gagcgtcgat ttttgtgatg ctcgtcaggg gggcggagcc tatggaaaaa
     3361 cgccagcaac gcggcctttt tacggttcct ggccttttgc tggccttttg ctcacatgtt
     3421 ctttcctgcg ttatcccctg attctgtgga taaccgtatt accgcctttg agtgagctga
     3481 taccgctcgc cgcagccgaa cgaccgagcg cagcgagtca gtgagcgagg aagcggaaga
     3541 gcgcctgatg cggtattttc tccttacgca tctgtgcggt atttcacacc gcatatatgg
     3601 tgcactctca gtacaatctg ctctgatgcc gcatagttaa gccagtatac actccgctat
     3661 cgctacgtga ctgggtcatg gctgcgcccc gacacccgcc aacacccgct gacgcgccct
     3721 gacgggcttg tctgctcccg gcatccgctt acagacaagc tgtgaccgtc tccgggagct
     3781 gcatgtgtca gaggttttca ccgtcatcac cgaaacgcgc gaggcagctg cggtaaagct
     3841 catcagcgtg gtcgtgaagc gattcacaga tgtctgcctg ttcatccgcg tccagctcgt
     3901 tgagtttctc cagaagcgtt aatgtctggc ttctgataaa gcgggccatg ttaagggcgg
     3961 ttttttcctg tttggtcact gatgcctccg tgtaaggggg atttctgttc atgggggtaa
     4021 tgataccgat gaaacgagag aggatgctca cgatacgggt tactgatgat gaacatgccc
     4081 ggttactgga acgttgtgag ggtaaacaac tggcggtatg gatgcggcgg gaccagagaa
     4141 aaatcactca gggtcaatgc cagcgcttcg ttaatacaga tgtaggtgtt ccacagggta
     4201 gccagcagca tcctgcgatg cagatccgga acataatggt gcagggcgct gacttccgcg
     4261 tttccagact ttacgaaaca cggaaaccga agaccattca tgttgttgct caggtcgcag
     4321 acgttttgca gcagcagtcg cttcacgttc gctcgcgtat cggtgattca ttctgctaac
     4381 cagtaaggca accccgccag cctagccggg tcctcaacga caggagcacg atcatgcgca
     4441 cccgtggggc cgccatgccg gcgataatgg cctgcttctc gccgaaacgt ttggtggcgg
     4501 gaccagtgac gaaggcttga gcgagggcgt gcaagattcc gaataccgca agcgacaggc
     4561 cgatcatcgt cgcgctccag cgaaagcggt cctcgccgaa aatgacccag agcgctgccg
     4621 gcacctgtcc tacgagttgc atgataaaga agacagtcat aagtgcggcg acgatagtca
     4681 tgccccgcgc ccaccggaag gagctgactg ggttgaaggc tctcaagggc atcggtcgag
     4741 atcccggtgc ctaatgagtg agctaactta cattaattgc gttgcgctca ctgcccgctt
     4801 tccagtcggg aaacctgtcg tgccagctgc attaatgaat cggccaacgc gcggggagag
     4861 gcggtttgcg tattgggcgc cagggtggtt tttcttttca ccagtgagac gggcaacagc
     4921 tgattgccct tcaccgcctg gccctgagag agttgcagca agcggtccac gctggtttgc
     4981 cccagcaggc gaaaatcctg tttgatggtg gttaacggcg ggatataaca tgagctgtct
     5041 tcggtatcgt cgtatcccac taccgagata tccgcaccaa cgcgcagccc ggactcggta
     5101 atggcgcgca ttgcgcccag cgccatctga tcgttggcaa ccagcatcgc agtgggaacg
     5161 atgccctcat tcagcatttg catggtttgt tgaaaaccgg acatggcact ccagtcgcct
     5221 tcccgttccg ctatcggctg aatttgattg cgagtgagat atttatgcca gccagccaga
     5281 cgcagacgcg ccgagacaga acttaatggg cccgctaaca gcgcgatttg ctggtgaccc
     5341 aatgcgacca gatgctccac gcccagtcgc gtaccgtctt catgggagaa aataatactg
     5401 ttgatgggtg tctggtcaga gacatcaaga aataacgccg gaacattagt gcaggcagct
     5461 tccacagcaa tggcatcctg gtcatccagc ggatagttaa tgatcagccc actgacgcgt
     5521 tgcgcgagaa gattgtgcac cgccgcttta caggcttcga cgccgcttcg ttctaccatc
     5581 gacaccacca cgctggcacc cagttgatcg gcgcgagatt taatcgccgc gacaatttgc
     5641 gacggcgcgt gcagggccag actggaggtg gcaacgccaa tcagcaacga ctgtttgccc
     5701 gccagttgtt gtgccacgcg gttgggaatg taattcagct ccgccatcgc cgcttccact
     5761 ttttcccgcg ttttcgcaga aacgtggctg gcctggttca ccacgcggga aacggtctga
     5821 taagagacac cggcatactc tgcgacatcg tataacgtta ctggtttcac attcaccacc
     5881 ctgaattgac tctcttccgg gcgctatcat gccataccgc gaaaggtttt gcgccattcg
     5941 atggtgtccg ggatctcgac gctctccctt atgcgactcc tgcattagga agcagcccag
     6001 tagtaggttg aggccgttga gcaccgccgc cgcaaggaat ggtgcatgca aggagatggc
     6061 gcccaacagt cccccggcca cggggcctgc caccataccc acgccgaaac aagcgctcat
     6121 gagcccgaag tggcgagccc gatcttcccc atcggtgatg tcggcgatat aggcgccagc
     6181 aaccgcacct gtggcgccgg tgatgccggc cacgatgcgt ccggcgtaga ggatcgagat
     6241 ctcgatcccg cgaaat
//
