# Supplementary material for: Spinning sugars in antigen biosynthesis: characterization of the Coxiella burnetii and Streptomyces griseus TDP-sugar epimerases
Source: J Biol Chem. 2022 Apr 6;298(5):101903. doi: 10.1016/j.jbc.2022.101903 (PMC9095892; doi:10.1016/j.jbc.2022.101903)
Supplement: Cross et al raw data [file mmc2.zip › ORE data drop/Figure 2/epimerases.ali]

>P1;2ixcA
structureX:2ixc_fit.pdb:   1 :A:+198 :A:MOL_ID  1; MOLECULE  DTDP-4-DEHYDRORHAMNOSE 3,5-EPIMERASE RMLC; CHAIN  A, B, C, D; SYNONYM  DTDP-4-KETO-6-DEOXYGLUCOSE 3,5-EPIMERASE,  DTDP-L-RHAMNOSE SYNTHETASE, THYMIDINE DIPHOSPHO-4-KETO-  RHAMNOSE 3,5-EPIMERASE, DTDP-4-DEHYDRORHAMNOSE  3,5-EPIMERASE; EC  5.1.3.13; ENGINEERED  YES:MOL_ID  1; ORGANISM_SCIENTIFIC  MYCOBACTERIUM TUBERCULOSIS; ORGANISM_TAXID  1773; EXPRESSION_SYSTEM  ESCHERICHIA COLI; EXPRESSION_SYSTEM_TAXID  562: 1.79: 0.15
--MKARELDVPGAWEITPTIHVDSRGLFFEWLTDHGFRAFAGHS-LDVRQVNCSVS-SAGVLRGLHFAQLPPSQA
KYVTCVSGSVFDVVVDIREGSPTFGRWDSVLLDDQDRRTIYVSEGLAHGFLALQDNSTVMYLCSAEYNPQREHTI
CATDPTLAVDWPLVDGAAPSLSDRDAAAPSFEDVRASGLLPRWEQTQRFIGE-----*

>P1;1OI6A
structureX:1OI6_fit.pdb:   1 :A:+202 :A:MOL_ID  1; MOLECULE  PCZA361.16; CHAIN  A, B; SYNONYM  DTDP-4-KETO-6-DEOXY-D-GLUCOSE-5-EPIMERASE; ENGINEERED  YES:MOL_ID  1; ORGANISM_SCIENTIFIC  AMYCOLATOPSIS ORIENTALIS; ORGANISM_COMMON  STREPTOMYCES; ORGANISM_TAXID  31958; STRAIN  PCZA361(AJ223998); EXPRESSION_SYSTEM  ESCHERICHIA COLI; EXPRESSION_SYSTEM_TAXID  469008; EXPRESSION_SYSTEM_STRAIN  BL21(DE3); EXPRESSION_SYSTEM_PLASMID  PET24: 1.40: 0.13
--MQARKLAVDGAIEFTPRVFADDRGLLILPYQEEAFVEAHGGPLFRVAQTIHSMS-KRGVVRGIHYTVTPPGTA
KYVYCARGKAMDIVIDIRVGSPTFGQWDSVLMDQQDPRAVYLPVGVGHAFVALEDDTVMSYMLSRSYVTQDELAL
SALDPALGLPIDI--GVEPIVSDRDRVAITLAEAQRQGLLPDYTTSQEIERRLTAVP*

>P1;4hmzA
structureX:4hmz_fit.pdb:   1 :A:+198 :A:MOL_ID  1; MOLECULE  PUTATIVE 3-EPIMERASE IN D-ALLOSE PATHWAY; CHAIN  A, B, C, D; ENGINEERED  YES:MOL_ID  1; ORGANISM_SCIENTIFIC  STREPTOMYCES BIKINIENSIS; ORGANISM_TAXID  1896; GENE  CHMJ; EXPRESSION_SYSTEM  ESCHERICHIA COLI; EXPRESSION_SYSTEM_TAXID  562; EXPRESSION_SYSTEM_STRAIN  ROSETTA2 (DE3); EXPRESSION_SYSTEM_VECTOR_TYPE  PLASMID; EXPRESSION_SYSTEM_PLASMID  PET-31B(+): 2.00: 0.20
----MHPLSIEGAWSQEPVIHSDHRGRSHEWFRGESFRQAFGHD-FPVAQVNVAVS-HRGALRGIHYTEIPPGQA
KYSVCVRGAGLDVVVDVRIGSPTFGRWEIVPMDAERNTAVYLTAGLGRAFLSLTDDATLVYLCSSGYAPAREHSV
NPLDPDLGIAWPD--DIEPLLSDRDENAPTLATAERLGLLPTYQAWQEQQQAQRLE-*

>P1;1838-Ac12-Job62A
structureX:1838-Ac12-Job62_fit.pdb:   2 :A:+189 :A:---::-1.00: 0.18
MPFEFQKMLIPEVILIKPKVFTDDRGFFIETFKQSDFRRHGIN--GEFLQDNHSLSMKKGVLRGLHYQLDPHAQG
KLVRVVLGKVFDVAVDLRRESPTFGKWVSTELSSTNNHMLWIPPGFAHGMLVLEENTHLLYKCTAEYVPESERYI
RWDDPDINIKWPI--KNNLLLSEKDAAGVFLQRA----EINAQYHGS----------*

>P1;StrM-Job47A
structureX:StrM-Job47_fit.pdb:   1 :A:+198 :A:---::-1.00: 0.20
----MRPLSVQGAWLSETRAFADDRGEFQELYSARSLRGALGYD-PGVAQVNRSVS-RRGVLRGVHFAQLPPSQA
KYVTCLSGAVLDVVVDIRTGSPTYRAWEAVRLD-DPHRSLYVEAGLGHSFMALTDDAVVVYLTSQGYAAGREHGV
HPLDPDLGIAWPD--GIEPVLSEKDRQAPGIAEMERRGLLPDYEECLAFRRSLCERG*
