# Supplementary material for: Spinning sugars in antigen biosynthesis: characterization of the Coxiella burnetii and Streptomyces griseus TDP-sugar epimerases
Source: J Biol Chem. 2022 Apr 6;298(5):101903. doi: 10.1016/j.jbc.2022.101903 (PMC9095892; doi:10.1016/j.jbc.2022.101903)
Supplement: Cross et al raw data [file mmc2.zip › ORE data drop/Figure 3/Raw MS results figure 3.xlsx]

## Sheet: RawData
Sample							dTDP-rhamnose Results				dTDP-glucose-C13 Results				dTDP-glucose Results
		Name	Data File	Type	Level	Acq. Date-Time	RT	Area	Calc. Conc.	Accuracy	RT	Area	Calc. Conc.	Accuracy	RT	Area	Calc. Conc.	Accuracy
		RmlC_1	RmlC_1.d	Sample		2021-09-29 16:58:56	6.7349	20946.2	2.96955		6.81177	9009.3			6.77333	289.531	1.75301
		RmlC_2	RmlC_2.d	Sample		2021-09-29 18:21:28	6.62767	20328.9	2.89333		6.68308	7762.51			6.68755	406.005	2.10994
		RmlC_3	RmlC_3.d	Sample		2021-09-29 21:27:12	6.52043	13660.9	2.06984		6.57583	5550.78			6.55885	165.315	1.3153
		RmlC_4	RmlC_4.d	Sample		2021-09-29 22:08:29	6.52043	10956.8	1.73218		6.57583	5292.78			6.5803	159.686	1.29337
		WT_1b	WT_1b.d	Sample		2021-09-29 16:38:17	6.75635	136622	21.464		6.81177	13392.3			6.81623	98.1244	1.03102
		WT_1_end	WT_1_end.d	Sample		2021-09-30 01:34:48	6.52043	31178.4	4.24709		6.53293	6648.35			6.55885	31.434	0.641691
		RmlC-EvaD_5	RmlC-EvaD_5.d	Sample		2021-09-30 00:53:32	6.49898	9534.28	1.55221		6.53293	4465.76			6.5374	31.4094	0.641495
		RmlC-CBU1838_1	RmlC-CBU1838_1.d	Sample		2021-09-29 17:19:33	6.75635	86148.5	12.1137		6.79032	10798.7			6.79478	83.6622	0.950503
		RmlC-EvaD_4	RmlC-EvaD_4.d	Sample		2021-09-29 23:10:23	6.52043	12680.1	1.94787		6.55438	6359.34			6.55885	59.2416	0.828581
		RmlC_5	RmlC_5.d	Sample		2021-09-30 00:12:16	6.49898	9776.31	1.58299		6.55438	4551.91			6.5374	111.066	1.09048
		WT_5	WT_5.d	Sample		2021-09-29 23:51:39	6.52043	26905.4	3.70952		6.55438	6139.95			6.55885	16.7551	0.506375
		RmlC-CBU1838_5	RmlC-CBU1838_5.d	Sample		2021-09-30 00:32:54	6.52043	22861.4	3.20642		6.53293	5805.18			6.55885	21.8948	0.558991
		WT_1a	WT_1a.d	Sample		2021-09-29 16:17:40	6.7349	133790	20.8738		6.76887	12831.5			6.77333	104.09	1.0484
		RmlC-EvaD_2	RmlC-EvaD_2.d	Sample		2021-09-29 19:02:44	6.58477	21178.8	2.99828		6.61873	7130.86			6.6232	113.507	1.0909
		RmlC-EvaD_1	RmlC-EvaD_1.d	Sample		2021-09-29 17:40:12	6.7349	25992.6	3.59554		6.79032	8228.5			6.77333	102.048	1.04936
		RmlC-CBU1838_3	RmlC-CBU1838_3.d	Sample		2021-09-29 20:25:16	6.54187	33478.1	4.53952		6.55438	6558.31			6.5803	113.527	1.09099
		RmlC-CBU1838_2	RmlC-CBU1838_2.d	Sample		2021-09-29 18:42:06	6.60622	55968.1	7.54778		6.61873	9005.66			6.64465	77.4498	0.91881
		RmlC-CBU1838_4	RmlC-CBU1838_4.d	Sample		2021-09-29 22:49:45	6.52043	33739.9	4.57296		6.53293	6721.44			6.55885	85.9717	0.972203
		WT_2	WT_2.d	Sample		2021-09-29 19:23:23	6.56332	45891.5	6.16366		6.59728	8340.67			6.6232	52.6967	0.78921
		WT_3	WT_3.d	Sample		2021-09-29 21:06:32	6.62767	55001.8	7.41225		6.66163	9604.04			6.68755	134.418	1.18069
		WT_4	WT_4.d	Sample		2021-09-29 22:29:07	6.54188	32484.8	4.41292		6.57583	6711.58			6.60175	49.8819	0.771584
		RmlC-EvaD_3	RmlC-EvaD_3.d	Sample		2021-09-29 20:45:54	6.52043	12557.9	1.93264		6.55438	5267.4			6.5803	78.116	0.922259
		50ACN_start	50ACN_start.d	Blank		2021-09-29 11:48:43	6.94938	37.1179	0.0509171		6.66163	0	0		6.70898	0.978758	0.196455
		50ACN_spiked_C13 GDP glu_start	50ACN_spiked_C13 GDP glu_start.d	Sample		2021-09-29 12:09:21	6.8207	181.859	0.118382		7.04768	11210.9			7.05217	2.33777	0.256057
		Mix_0.39uM	Mix_0.39uM.d	Cal	9	2021-09-29 12:29:57	7.03518	1021.55	0.327593	83.8637	7.04768	104.085			7.05217	61.1404	0.829897	212.454
		Mix_0.78uM	Mix_0.78uM.d	Cal	8	2021-09-29 12:50:35	7.05663	1405.53	0.401302	51.3667	7.09058	123.007			7.0736	53.0252	0.781707	100.059
		Mix_1.56uM	Mix_1.56uM.d	Cal	7	2021-09-29 13:11:13	7.07808	4901.15	0.940902	60.2177	7.09058	394.637			7.0736	223.515	1.51859	97.19
		Mix_3.125uM	Mix_3.125uM.d	Cal	6	2021-09-29 13:31:52	7.07808	21862.3	3.08277	98.6485	7.06913	1408.9			7.0736	755.01	3.14239	100.557
		Mix_6.25uM	Mix_6.25uM.d	Cal	5	2021-09-29 13:52:30	7.05663	54935.6	7.403	118.448	7.06913	3123.7			7.0736	1689.93	6.24483	99.9172
		Mix_12.5uM	Mix_12.5uM.d	Cal	4	2021-09-29 14:13:09	7.07808	82514.6	11.5276	92.2206	7.09058	4873.39			7.09505	2717.15	12.5011	100.009
		Mix_25uM	Mix_25uM.d	Cal	3	2021-09-29 14:33:48	7.07808	154101	25.3022	101.209	7.09058	8953.16			7.09505	4876.43
		Mix_50uM	Mix_50uM.d	Cal	2	2021-09-29 14:54:28	7.07808	258118	57.1608	114.322	7.09058	16375.5			7.09505	8593.88
		Mix_100uM	Mix_100uM.d	Cal	1	2021-09-29 15:15:18	7.05663	483836	290.427	290.427	7.09058	30280.9			7.09505	16520.3
		50ACN_2a	50ACN_2a.d	Blank		2021-09-29 15:36:10	7.01373	0	0		7.15493	0	0		7.88863	1.40994	0.219134
		50ACN_2b	50ACN_2b.d	Blank		2021-09-29 15:57:02	6.75635	26.2258	0.0427481		7.11203	0	0		6.85913	0.945852	0.194479
		50ACN_3	50ACN_3.d	Blank		2021-09-29 18:00:49	7.07808	11.6266	0.0287139		6.14687	0	0		7.18085	1.77377	0.235032
		Mix_6.25uM 1	Mix_6.25uM 1.d	QC	7	2021-09-29 19:44:01	6.56332	7772.49	1.32561	84.8392	6.57583	749.129			6.60175	374.368	2.01247	128.798
		50ACN_4	50ACN_4.d	Blank		2021-09-29 20:04:38	7.65717	0	0		6.51148	0	0		7.82428	0.87285	0.189932
		50ACN_5	50ACN_5.d	Blank		2021-09-29 21:47:50	7.27112	0	0		6.51148	0	0		6.79478	1.45844	0.221392
		50ACN_6	50ACN_6.d	Blank		2021-09-29 23:31:01	6.94938	10.476	0.0273169		7.13348	0	0		5.22908	5.71635	0.341995
		50ACN_7	50ACN_7.d	Blank		2021-09-30 01:14:10	6.7778	15.0492	0.0325224		6.51148	0	0		6.4945	0.50312	0.161975
		Mix_6.25uM 2	Mix_6.25uM 2.d	QC	7	2021-09-30 01:55:26	6.52043	7532.52	1.29433	82.8368	6.53293	712.967			6.5374	366.638	1.98843	127.259
		G1P_G6P 100uM	G1P_G6P 100uM.d	Sample		2021-09-30 02:16:04	7.3569	0	0		6.83322	0	0		6.43017	1.19712	0.208595
		dTDP-Glucose 100uM	dTDP-Glucose 100uM.d	Sample		2021-09-30 02:36:43	6.47753	249.245	0.14131		6.49003	0	0		6.51595	21665.6
		dTDP-Rhamnose 100uM	dTDP-Rhamnose 100uM.d	Sample		2021-09-30 02:57:21	6.47753	585410			6.4686	0	0		6.47307	20.1832	0.534151
		GDP-Fucose 100uM	GDP-Fucose 100uM.d	Sample		2021-09-30 03:17:59	7.07807	22.2697	0.0394117		7.0048	0	0		6.45162	0.847842	0.188318
		UDP-Glucose 100uM	UDP-Glucose 100uM.d	Sample		2021-09-30 03:38:37	6.22015	0	0		6.919	0	0		6.5803	2.07483	0.2467
		GDP-Mannose 100uM	GDP-Mannose 100uM.d	Sample		2021-09-30 03:59:15	7.4427	0	0		6.94045	0	0		6.64465	2.65302	0.266455
		M6P 100uM FA	M6P 100uM FA.d	Sample		2021-09-30 04:19:53	6.54188	0	0		6.31847	0	0		7.26663	2.50229	0.261584
		ADP-Glucose unkwn conc div100	ADP-Glucose unkwn conc div100.d	Sample		2021-09-30 04:40:31	7.20677	0	0		6.36135	0	0		8.768	18.2283	0.514262
		50ACN-enda	50ACN-enda.d	Blank		2021-09-30 05:01:08	7.54993	0	0		7.15493	0	0		8.78945	4.66732	0.319725
		50ACN-endb	50ACN-endb.d	Blank		2021-09-30 05:21:46	7.16387	0	0		8.18443	0	0

## Sheet: CalCurves
		dTDP-glucose-C13 Results				dTDP-glucose Results				dTDP-rhamnose Results				dTDP 6 deoxy 4 keto glucose Results				Glucose-1-P Results
Acq. Date-Time	Name	RT	Area	Calc. Conc.	Accuracy	RT	Area	Calc. Conc.	Accuracy	RT	Area	Calc. Conc.	Accuracy	RT	Area	Calc. Conc.	Accuracy	RT	Area	Calc. Conc.	Accuracy
2021-09-29 12:29:57	Mix_0.39uM	7.04768	104.085			7.05217	61.1404	0.829897	212.454	7.03518	1021.55	0.327593	83.8637	7.07987	0	0		8.2604	162.369	0.0369552	9.46054
2021-09-29 12:50:35	Mix_0.78uM	7.09058	123.007			7.0736	53.0252	0.781707	100.059	7.05663	1405.53	0.401302	51.3667	7.05842	0	0		8.23895	351.144	0.307243	39.3272
2021-09-29 13:11:13	Mix_1.56uM	7.09058	394.637			7.0736	223.515	1.51859	97.19	7.07808	4901.15	0.940902	60.2177	7.07987	0	0		8.2604	652.388	1.00197	64.1263
2021-09-29 13:31:52	Mix_3.125uM	7.06913	1408.9			7.0736	755.01	3.14239	100.557	7.07808	21862.3	3.08277	98.6485	7.07987	0	0		8.23895	1342.95	3.11659	99.731
2021-09-29 13:52:30	Mix_6.25uM	7.06913	3123.7			7.0736	1689.93	6.24483	99.9172	7.05663	54935.6	7.403	118.448	7.07987	0	0		8.2604	2365.65	6.77729	108.437
2021-09-29 19:44:01	Mix_6.25uM 1	6.57583	749.129			6.60175	374.368	2.01247	128.798	6.56332	7772.49	1.32561	84.8392	7.25145	0	0		7.83143	1488.33	3.61079	231.091
2021-09-30 01:55:26	Mix_6.25uM 2	6.53293	712.967			6.5374	366.638	1.98843	127.259	6.52043	7532.52	1.29433	82.8368	7.42303	0	0		7.78855	1508.94	3.68176	235.633
2021-09-29 14:13:09	Mix_12.5uM	7.09058	4873.39			7.09505	2717.15	12.5011	100.009	7.07808	82514.6	11.5276	92.2206	7.10132	0	0		8.2604	4228.93	13.9892	111.913
2021-09-29 14:33:48	Mix_25uM	7.09058	8953.16			7.09505	4876.43			7.07808	154101	25.3022	101.209	7.12277	0	0		8.2604	7208.61	25.8885	103.554
2021-09-29 14:54:28	Mix_50uM	7.09058	16375.5			7.09505	8593.88			7.07808	258118	57.1608	114.322	7.12277	0	0		8.23895	12823.8	48.2111	96.4222
2021-09-29 15:15:18	Mix_100uM	7.09058	30280.9			7.09505	16520.3			7.05663	483836	290.427	290.427	7.1442	0	0		8.23895	26560	100.435	100.435
2021-09-29 11:48:43	50ACN_start	6.66163	0	0		6.70898	0.978758	0.196455		6.94938	37.1179	0.0509171		6.97262	0	0		8.36765	16.347	0
2021-09-29 12:09:21	50ACN_spiked_C13 GDP glu_start	7.04768	11210.9			7.05217	2.33777	0.256057		6.8207	181.859	0.118382		6.97262	0	0		8.41053	14.4435
2021-09-29 15:36:10	50ACN_2a	7.15493	0	0		7.88863	1.40994	0.219134		7.01373	0	0		7.10132	0	0		8.17462	116.533	0.00483613
2021-09-29 15:57:02	50ACN_2b	7.11203	0	0		6.85913	0.945852	0.194479		6.75635	26.2258	0.0427481		7.29435	0	0		8.28185	37.5955	0
2021-09-29 18:00:49	50ACN_3	6.14687	0	0		7.18085	1.77377	0.235032		7.07808	11.6266	0.0287139		7.33723	0	0		8.3033	4.25647	0
2021-09-29 20:04:38	50ACN_4	6.51148	0	0		7.82428	0.87285	0.189932		7.65717	0	0		7.12277	0	0		8.23895	6.8862	0
2021-09-29 21:47:50	50ACN_5	6.51148	0	0		6.79478	1.45844	0.221392		7.27112	0	0		6.77958	0	0		8.41053	5.85374	0
2021-09-29 23:31:01	50ACN_6	7.13348	0	0		5.22908	5.71635	0.341995		6.94938	10.476	0.0273169		7.01552	0	0		8.28185	4.13739	0
2021-09-30 01:14:10	50ACN_7	6.51148	0	0		6.4945	0.50312	0.161975		6.7778	15.0492	0.0325224		6.71525	0	0		8.23895	6.95111	0
2021-09-30 05:01:08	50ACN-enda	7.15493	0	0		8.78945	4.66732	0.319725		7.54993	0	0		6.88683	0	0		8.13172	4.59518	0
2021-09-30 05:21:46	50ACN-endb	8.18443	0	0						7.16387	0	0		7.05842	0	0		8.2175	1.0963	0

## Sheet: Concs
Concentration (uM)		IntStd -dTDP-glucose-C13 (RT6.63)		dTDP-glucose (RT6.63)	dTDP-rhamnose (RT6.59)	Normalised to int std
Acq. Date-Time	Name	Area	Intstd ratio	Calc. Conc.	Calc. Conc.		dTDP-glucose (RT6.63)	dTDP-rhamnose (RT6.59)
2021-09-29 16:58:56	RmlC_1	9009.3	1.22829	1.75301	2.96955		1.4272	2.41763
2021-09-29 18:21:28	RmlC_2	7762.51	1.0583	2.10994	2.89333		1.9937	2.73393
2021-09-29 21:27:12	RmlC_3	5550.78	0.756768	1.3153	2.06984		1.73805	2.7351
2021-09-29 22:08:29	RmlC_4	5292.78	0.721593	1.29337	1.73218		1.79238	2.40049
2021-09-30 00:12:16	RmlC_5	4551.91	0.620587	1.09048	1.58299		1.75718	2.55079
2021-09-29 17:19:33	RmlC-CBU1838_1	10798.7	1.47225	0.950503	12.1137		0.645611	8.22804
2021-09-29 18:42:06	RmlC-CBU1838_2	9005.66	1.22779	0.91881	7.54778		0.748344	6.14745
2021-09-29 20:25:16	RmlC-CBU1838_3	6558.31	0.894129	1.09099	4.53952		1.22017	5.07703
2021-09-29 22:49:45	RmlC-CBU1838_4	6721.44	0.91637	0.972203	4.57296		1.06093	4.99029
2021-09-30 00:32:54	RmlC-CBU1838_5	5805.18	0.791451	0.558991	3.20642		0.706285	4.05132
2021-09-29 17:40:12	RmlC-EvaD_1	8228.5	1.12184	1.04936	3.59554		0.935398	3.20505
2021-09-29 19:02:44	RmlC-EvaD_2	7130.86	0.972188	1.0909	2.99828		1.12211	3.08406
2021-09-29 20:45:54	RmlC-EvaD_3	5267.4	0.718133	0.922259	1.93264		1.28425	2.69121
2021-09-29 23:10:23	RmlC-EvaD_4	6359.34	0.867004	0.828581	1.94787		0.955684	2.24667
2021-09-30 00:53:32	RmlC-EvaD_5	4465.76	0.608841	0.641495	1.55221		1.05363	2.54945
2021-09-29 16:38:17	WT_1b	13392.3	1.82585	1.03102	21.464		0.564681	11.7557
2021-09-29 19:23:23	WT_2	8340.67	1.13713	0.78921	6.16366		0.694037	5.42037
2021-09-29 21:06:32	WT_3	9604.04	1.30937	1.18069	7.41225		0.901726	5.66092
2021-09-29 22:29:07	WT_4	6711.58	0.915025	0.771584	4.41292		0.843238	4.82273
2021-09-29 23:51:39	WT_5	6139.95	0.837092	0.506375	3.70952		0.604921	4.43143
		7334.85

## Sheet: ValueList_Helper
Sample
Blank
Cal
QC
CC
DoubleBlank
MatrixSpike
MatrixSpikeDup
MatrixBlank
TuneCheck
ResponseCheck
