# Supplementary material for: Spinning sugars in antigen biosynthesis: characterization of the Coxiella burnetii and Streptomyces griseus TDP-sugar epimerases
Source: J Biol Chem. 2022 Apr 6;298(5):101903. doi: 10.1016/j.jbc.2022.101903 (PMC9095892; doi:10.1016/j.jbc.2022.101903)
Supplement: Cross et al raw data [file mmc2.zip › ORE data drop/Table S1/1dzr.pdb]

HEADER    ISOMERASE                               07-MAR-00   1DZR              
TITLE     RMLC FROM SALMONELLA TYPHIMURIUM                                      
COMPND    MOL_ID: 1;                                                            
COMPND   2 MOLECULE: DTDP-4-DEHYDRORHAMNOSE 3\,5-EPIMERASE;                     
COMPND   3 CHAIN: A, B;                                                         
COMPND   4 SYNONYM: DTDP-4-KETO-6-DEOXYGLUCOSE 3\,5-EPIMERASE,                  
COMPND   5  DTDP-L-RHAMNOSE SYNTHETASE;                                         
COMPND   6 EC: 5.1.3.13;                                                        
COMPND   7 ENGINEERED: YES                                                      
SOURCE    MOL_ID: 1;                                                            
SOURCE   2 ORGANISM_SCIENTIFIC: SALMONELLA TYPHIMURIUM;                         
SOURCE   3 ORGANISM_TAXID: 602;                                                 
SOURCE   4 EXPRESSION_SYSTEM: ESCHERICHIA COLI;                                 
SOURCE   5 EXPRESSION_SYSTEM_TAXID: 562;                                        
SOURCE   6 EXPRESSION_SYSTEM_STRAIN: B834;                                      
SOURCE   7 EXPRESSION_SYSTEM_VECTOR_TYPE: PLASMID;                              
SOURCE   8 EXPRESSION_SYSTEM_PLASMID: PET                                       
KEYWDS    ISOMERASE, 3\,5-HEXULOSE EPIMERASE                                    
EXPDTA    X-RAY DIFFRACTION                                                     
AUTHOR    J.H.NAISMITH,M.F.GIRAUD                                               
REVDAT   3   17-AUG-11 1DZR    1       COMPND SOURCE KEYWDS REMARK              
REVDAT   3 2                           HETSYN FORMUL VERSN                      
REVDAT   2   24-FEB-09 1DZR    1       VERSN                                    
REVDAT   1   18-APR-00 1DZR    0                                                
JRNL        AUTH   M.F.GIRAUD,G.A.LEONARD,R.A.FIELD,C.BERLIND,                  
JRNL        AUTH 2 J.H.NAISMITH                                                 
JRNL        TITL   RMLC, THE THIRD ENZYME OF DTDP-L-RHAMNOSE PATHWAY,           
JRNL        TITL 2 IS A NEW CLASS OF EPIMERASE.                                 
JRNL        REF    NAT.STRUCT.BIOL.              V.   7   398 2000              
JRNL        REFN                   ISSN 1072-8368                               
JRNL        PMID   10802738                                                     
JRNL        DOI    10.1038/75178                                                
REMARK   2                                                                      
REMARK   2 RESOLUTION.    2.17 ANGSTROMS.                                       
REMARK   3                                                                      
REMARK   3 REFINEMENT.                                                          
REMARK   3   PROGRAM     : CNS                                                  
REMARK   3   AUTHORS     : BRUNGER,ADAMS,CLORE,DELANO,GROS,GROSSE-              
REMARK   3               : KUNSTLEVE,JIANG,KUSZEWSKI,NILGES,PANNU,              
REMARK   3               : READ,RICE,SIMONSON,WARREN                            
REMARK   3                                                                      
REMARK   3  REFINEMENT TARGET : NULL                                            
REMARK   3                                                                      
REMARK   3  DATA USED IN REFINEMENT.                                            
REMARK   3   RESOLUTION RANGE HIGH (ANGSTROMS) : 2.17                           
REMARK   3   RESOLUTION RANGE LOW  (ANGSTROMS) : 20                             
REMARK   3   DATA CUTOFF            (SIGMA(F)) : 0.0                            
REMARK   3   DATA CUTOFF HIGH         (ABS(F)) : NULL                           
REMARK   3   DATA CUTOFF LOW          (ABS(F)) : NULL                           
REMARK   3   COMPLETENESS (WORKING+TEST)   (%) : 92                             
REMARK   3   NUMBER OF REFLECTIONS             : 27292                          
REMARK   3                                                                      
REMARK   3  FIT TO DATA USED IN REFINEMENT.                                     
REMARK   3   CROSS-VALIDATION METHOD          : THROUGHOUT                      
REMARK   3   FREE R VALUE TEST SET SELECTION  : RANDOM                          
REMARK   3   R VALUE            (WORKING SET) : 0.226                           
REMARK   3   FREE R VALUE                     : 0.260                           
REMARK   3   FREE R VALUE TEST SET SIZE   (%) : 5.0                             
REMARK   3   FREE R VALUE TEST SET COUNT      : NULL                            
REMARK   3   ESTIMATED ERROR OF FREE R VALUE  : NULL                            
REMARK   3                                                                      
REMARK   3  FIT IN THE HIGHEST RESOLUTION BIN.                                  
REMARK   3   TOTAL NUMBER OF BINS USED           : NULL                         
REMARK   3   BIN RESOLUTION RANGE HIGH       (A) : NULL                         
REMARK   3   BIN RESOLUTION RANGE LOW        (A) : NULL                         
REMARK   3   BIN COMPLETENESS (WORKING+TEST) (%) : NULL                         
REMARK   3   REFLECTIONS IN BIN    (WORKING SET) : NULL                         
REMARK   3   BIN R VALUE           (WORKING SET) : NULL                         
REMARK   3   BIN FREE R VALUE                    : NULL                         
REMARK   3   BIN FREE R VALUE TEST SET SIZE  (%) : NULL                         
REMARK   3   BIN FREE R VALUE TEST SET COUNT     : NULL                         
REMARK   3   ESTIMATED ERROR OF BIN FREE R VALUE : NULL                         
REMARK   3                                                                      
REMARK   3  NUMBER OF NON-HYDROGEN ATOMS USED IN REFINEMENT.                    
REMARK   3   PROTEIN ATOMS            : 2938                                    
REMARK   3   NUCLEIC ACID ATOMS       : 0                                       
REMARK   3   HETEROGEN ATOMS          : 50                                      
REMARK   3   SOLVENT ATOMS            : 281                                     
REMARK   3                                                                      
REMARK   3  B VALUES.                                                           
REMARK   3   FROM WILSON PLOT           (A**2) : NULL                           
REMARK   3   MEAN B VALUE      (OVERALL, A**2) : NULL                           
REMARK   3   OVERALL ANISOTROPIC B VALUE.                                       
REMARK   3    B11 (A**2) : NULL                                                 
REMARK   3    B22 (A**2) : NULL                                                 
REMARK   3    B33 (A**2) : NULL                                                 
REMARK   3    B12 (A**2) : NULL                                                 
REMARK   3    B13 (A**2) : NULL                                                 
REMARK   3    B23 (A**2) : NULL                                                 
REMARK   3                                                                      
REMARK   3  ESTIMATED COORDINATE ERROR.                                         
REMARK   3   ESD FROM LUZZATI PLOT        (A) : NULL                            
REMARK   3   ESD FROM SIGMAA              (A) : NULL                            
REMARK   3   LOW RESOLUTION CUTOFF        (A) : NULL                            
REMARK   3                                                                      
REMARK   3  CROSS-VALIDATED ESTIMATED COORDINATE ERROR.                         
REMARK   3   ESD FROM C-V LUZZATI PLOT    (A) : NULL                            
REMARK   3   ESD FROM C-V SIGMAA          (A) : NULL                            
REMARK   3                                                                      
REMARK   3  RMS DEVIATIONS FROM IDEAL VALUES.                                   
REMARK   3   BOND LENGTHS                 (A) : 0.013                           
REMARK   3   BOND ANGLES            (DEGREES) : 1.9                             
REMARK   3   DIHEDRAL ANGLES        (DEGREES) : NULL                            
REMARK   3   IMPROPER ANGLES        (DEGREES) : NULL                            
REMARK   3                                                                      
REMARK   3  ISOTROPIC THERMAL MODEL : NULL                                      
REMARK   3                                                                      
REMARK   3  ISOTROPIC THERMAL FACTOR RESTRAINTS.    RMS    SIGMA                
REMARK   3   MAIN-CHAIN BOND              (A**2) : NULL  ; NULL                 
REMARK   3   MAIN-CHAIN ANGLE             (A**2) : NULL  ; NULL                 
REMARK   3   SIDE-CHAIN BOND              (A**2) : NULL  ; NULL                 
REMARK   3   SIDE-CHAIN ANGLE             (A**2) : NULL  ; NULL                 
REMARK   3                                                                      
REMARK   3  BULK SOLVENT MODELING.                                              
REMARK   3   METHOD USED : NULL                                                 
REMARK   3   KSOL        : NULL                                                 
REMARK   3   BSOL        : NULL                                                 
REMARK   3                                                                      
REMARK   3  NCS MODEL : NULL                                                    
REMARK   3                                                                      
REMARK   3  NCS RESTRAINTS.                         RMS   SIGMA/WEIGHT          
REMARK   3   GROUP  1  POSITIONAL            (A) : NULL  ; NULL                 
REMARK   3   GROUP  1  B-FACTOR           (A**2) : NULL  ; NULL                 
REMARK   3                                                                      
REMARK   3  PARAMETER FILE  1  : NULL                                           
REMARK   3  PARAMETER FILE  2  : NULL                                           
REMARK   3  TOPOLOGY FILE  1   : NULL                                           
REMARK   3  TOPOLOGY FILE  2   : NULL                                           
REMARK   3                                                                      
REMARK   3  OTHER REFINEMENT REMARKS: NULL                                      
REMARK   4                                                                      
REMARK   4 1DZR COMPLIES WITH FORMAT V. 3.30, 13-JUL-11                         
REMARK 100                                                                      
REMARK 100 THIS ENTRY HAS BEEN PROCESSED BY PDBE ON 07-MAR-00.                  
REMARK 100 THE PDBE ID CODE IS EBI-4724.                                        
REMARK 200                                                                      
REMARK 200 EXPERIMENTAL DETAILS                                                 
REMARK 200  EXPERIMENT TYPE                : X-RAY DIFFRACTION                  
REMARK 200  DATE OF DATA COLLECTION        : NULL                               
REMARK 200  TEMPERATURE           (KELVIN) : 100.0                              
REMARK 200  PH                             : 7.00                               
REMARK 200  NUMBER OF CRYSTALS USED        : 1                                  
REMARK 200                                                                      
REMARK 200  SYNCHROTRON              (Y/N) : Y                                  
REMARK 200  RADIATION SOURCE               : ESRF                               
REMARK 200  BEAMLINE                       : BM14                               
REMARK 200  X-RAY GENERATOR MODEL          : NULL                               
REMARK 200  MONOCHROMATIC OR LAUE    (M/L) : M                                  
REMARK 200  WAVELENGTH OR RANGE        (A) : 0.855, 0.9790, 0.9791              
REMARK 200  MONOCHROMATOR                  : NULL                               
REMARK 200  OPTICS                         : NULL                               
REMARK 200                                                                      
REMARK 200  DETECTOR TYPE                  : IMAGE PLATE                        
REMARK 200  DETECTOR MANUFACTURER          : MARRESEARCH                        
REMARK 200  INTENSITY-INTEGRATION SOFTWARE : DENZO                              
REMARK 200  DATA SCALING SOFTWARE          : SCALEPACK                          
REMARK 200                                                                      
REMARK 200  NUMBER OF UNIQUE REFLECTIONS   : 27292                              
REMARK 200  RESOLUTION RANGE HIGH      (A) : 2.170                              
REMARK 200  RESOLUTION RANGE LOW       (A) : 20.000                             
REMARK 200  REJECTION CRITERIA  (SIGMA(I)) : NULL                               
REMARK 200                                                                      
REMARK 200 OVERALL.                                                             
REMARK 200  COMPLETENESS FOR RANGE     (%) : 92.0                               
REMARK 200  DATA REDUNDANCY                : 2.200                              
REMARK 200  R MERGE                    (I) : 0.04600                            
REMARK 200  R SYM                      (I) : 0.04700                            
REMARK 200  <I/SIGMA(I)> FOR THE DATA SET  : 19.4000                            
REMARK 200                                                                      
REMARK 200 IN THE HIGHEST RESOLUTION SHELL.                                     
REMARK 200  HIGHEST RESOLUTION SHELL, RANGE HIGH (A) : NULL                     
REMARK 200  HIGHEST RESOLUTION SHELL, RANGE LOW  (A) : NULL                     
REMARK 200  COMPLETENESS FOR SHELL     (%) : NULL                               
REMARK 200  DATA REDUNDANCY IN SHELL       : NULL                               
REMARK 200  R MERGE FOR SHELL          (I) : NULL                               
REMARK 200  R SYM FOR SHELL            (I) : NULL                               
REMARK 200  <I/SIGMA(I)> FOR SHELL         : NULL                               
REMARK 200                                                                      
REMARK 200 DIFFRACTION PROTOCOL: MAD                                            
REMARK 200 METHOD USED TO DETERMINE THE STRUCTURE: MAD                          
REMARK 200 SOFTWARE USED: CNS, SOLVE                                            
REMARK 200 STARTING MODEL: NULL                                                 
REMARK 200                                                                      
REMARK 200 REMARK: NULL                                                         
REMARK 280                                                                      
REMARK 280 CRYSTAL                                                              
REMARK 280 SOLVENT CONTENT, VS   (%): 62.67                                     
REMARK 280 MATTHEWS COEFFICIENT, VM (ANGSTROMS**3/DA): 3.29                     
REMARK 280                                                                      
REMARK 280 CRYSTALLIZATION CONDITIONS: NULL                                     
REMARK 290                                                                      
REMARK 290 CRYSTALLOGRAPHIC SYMMETRY                                            
REMARK 290 SYMMETRY OPERATORS FOR SPACE GROUP: P 31 2 1                         
REMARK 290                                                                      
REMARK 290      SYMOP   SYMMETRY                                                
REMARK 290     NNNMMM   OPERATOR                                                
REMARK 290       1555   X,Y,Z                                                   
REMARK 290       2555   -Y,X-Y,Z+1/3                                            
REMARK 290       3555   -X+Y,-X,Z+2/3                                           
REMARK 290       4555   Y,X,-Z                                                  
REMARK 290       5555   X-Y,-Y,-Z+2/3                                           
REMARK 290       6555   -X,-X+Y,-Z+1/3                                          
REMARK 290                                                                      
REMARK 290     WHERE NNN -> OPERATOR NUMBER                                     
REMARK 290           MMM -> TRANSLATION VECTOR                                  
REMARK 290                                                                      
REMARK 290 CRYSTALLOGRAPHIC SYMMETRY TRANSFORMATIONS                            
REMARK 290 THE FOLLOWING TRANSFORMATIONS OPERATE ON THE ATOM/HETATM             
REMARK 290 RECORDS IN THIS ENTRY TO PRODUCE CRYSTALLOGRAPHICALLY                
REMARK 290 RELATED MOLECULES.                                                   
REMARK 290   SMTRY1   1  1.000000  0.000000  0.000000        0.00000            
REMARK 290   SMTRY2   1  0.000000  1.000000  0.000000        0.00000            
REMARK 290   SMTRY3   1  0.000000  0.000000  1.000000        0.00000            
REMARK 290   SMTRY1   2 -0.500000 -0.866025  0.000000        0.00000            
REMARK 290   SMTRY2   2  0.866025 -0.500000  0.000000        0.00000            
REMARK 290   SMTRY3   2  0.000000  0.000000  1.000000       61.48333            
REMARK 290   SMTRY1   3 -0.500000  0.866025  0.000000        0.00000            
REMARK 290   SMTRY2   3 -0.866025 -0.500000  0.000000        0.00000            
REMARK 290   SMTRY3   3  0.000000  0.000000  1.000000      122.96667            
REMARK 290   SMTRY1   4 -0.500000  0.866025  0.000000        0.00000            
REMARK 290   SMTRY2   4  0.866025  0.500000  0.000000        0.00000            
REMARK 290   SMTRY3   4  0.000000  0.000000 -1.000000        0.00000            
REMARK 290   SMTRY1   5  1.000000  0.000000  0.000000        0.00000            
REMARK 290   SMTRY2   5  0.000000 -1.000000  0.000000        0.00000            
REMARK 290   SMTRY3   5  0.000000  0.000000 -1.000000      122.96667            
REMARK 290   SMTRY1   6 -0.500000 -0.866025  0.000000        0.00000            
REMARK 290   SMTRY2   6 -0.866025  0.500000  0.000000        0.00000            
REMARK 290   SMTRY3   6  0.000000  0.000000 -1.000000       61.48333            
REMARK 290                                                                      
REMARK 290 REMARK: NULL                                                         
REMARK 300                                                                      
REMARK 300 BIOMOLECULE: 1                                                       
REMARK 300 SEE REMARK 350 FOR THE AUTHOR PROVIDED AND/OR PROGRAM                
REMARK 300 GENERATED ASSEMBLY INFORMATION FOR THE STRUCTURE IN                  
REMARK 300 THIS ENTRY. THE REMARK MAY ALSO PROVIDE INFORMATION ON               
REMARK 300 BURIED SURFACE AREA.                                                 
REMARK 350                                                                      
REMARK 350 COORDINATES FOR A COMPLETE MULTIMER REPRESENTING THE KNOWN           
REMARK 350 BIOLOGICALLY SIGNIFICANT OLIGOMERIZATION STATE OF THE                
REMARK 350 MOLECULE CAN BE GENERATED BY APPLYING BIOMT TRANSFORMATIONS          
REMARK 350 GIVEN BELOW.  BOTH NON-CRYSTALLOGRAPHIC AND                          
REMARK 350 CRYSTALLOGRAPHIC OPERATIONS ARE GIVEN.                               
REMARK 350                                                                      
REMARK 350 BIOMOLECULE: 1                                                       
REMARK 350 AUTHOR DETERMINED BIOLOGICAL UNIT: DIMERIC                           
REMARK 350 SOFTWARE DETERMINED QUATERNARY STRUCTURE: DIMERIC                    
REMARK 350 SOFTWARE USED: PISA                                                  
REMARK 350 TOTAL BURIED SURFACE AREA: 4690 ANGSTROM**2                          
REMARK 350 SURFACE AREA OF THE COMPLEX: 16870 ANGSTROM**2                       
REMARK 350 CHANGE IN SOLVENT FREE ENERGY: -62.0 KCAL/MOL                        
REMARK 350 APPLY THE FOLLOWING TO CHAINS: A, B                                  
REMARK 350   BIOMT1   1  1.000000  0.000000  0.000000        0.00000            
REMARK 350   BIOMT2   1  0.000000  1.000000  0.000000        0.00000            
REMARK 350   BIOMT3   1  0.000000  0.000000  1.000000        0.00000            
REMARK 480                                                                      
REMARK 480 ZERO OCCUPANCY ATOM                                                  
REMARK 480 THE FOLLOWING RESIDUES HAVE ATOMS MODELED WITH ZERO                  
REMARK 480 OCCUPANCY. THE LOCATION AND PROPERTIES OF THESE ATOMS                
REMARK 480 MAY NOT BE RELIABLE. (M=MODEL NUMBER; RES=RESIDUE NAME;              
REMARK 480 C=CHAIN IDENTIFIER; SSEQ=SEQUENCE NUMBER; I=INSERTION CODE):         
REMARK 480   M RES C SSEQI   ATOMS                                              
REMARK 480     LYS A   55     CD   CE   NZ                                      
REMARK 480     GLN A  162     CD   OE1  NE2                                     
REMARK 480     LYS B   43     NZ                                                
REMARK 480     LYS B   55     CD   CE   NZ                                      
REMARK 480     GLU B   92     CD   OE1  OE2                                     
REMARK 480     GLU B  152     CG   CD   OE1  OE2                                
REMARK 500                                                                      
REMARK 500 GEOMETRY AND STEREOCHEMISTRY                                         
REMARK 500 SUBTOPIC: CLOSE CONTACTS IN SAME ASYMMETRIC UNIT                     
REMARK 500                                                                      
REMARK 500 THE FOLLOWING ATOMS ARE IN CLOSE CONTACT.                            
REMARK 500                                                                      
REMARK 500  ATM1  RES C  SSEQI   ATM2  RES C  SSEQI           DISTANCE          
REMARK 500   OE2  GLU A   183     O    HOH A  2144              2.10            
REMARK 500   O    HOH A  2036     O    HOH A  2039              2.11            
REMARK 500                                                                      
REMARK 500 REMARK: NULL                                                         
REMARK 500                                                                      
REMARK 500 GEOMETRY AND STEREOCHEMISTRY                                         
REMARK 500 SUBTOPIC: COVALENT BOND ANGLES                                       
REMARK 500                                                                      
REMARK 500 THE STEREOCHEMICAL PARAMETERS OF THE FOLLOWING RESIDUES              
REMARK 500 HAVE VALUES WHICH DEVIATE FROM EXPECTED VALUES BY MORE               
REMARK 500 THAN 6*RMSD (M=MODEL NUMBER; RES=RESIDUE NAME; C=CHAIN               
REMARK 500 IDENTIFIER; SSEQ=SEQUENCE NUMBER; I=INSERTION CODE).                 
REMARK 500                                                                      
REMARK 500 STANDARD TABLE:                                                      
REMARK 500 FORMAT: (10X,I3,1X,A3,1X,A1,I4,A1,3(1X,A4,2X),12X,F5.1)              
REMARK 500                                                                      
REMARK 500 EXPECTED VALUES PROTEIN: ENGH AND HUBER, 1999                        
REMARK 500 EXPECTED VALUES NUCLEIC ACID: CLOWNEY ET AL 1996                     
REMARK 500                                                                      
REMARK 500  M RES CSSEQI ATM1   ATM2   ATM3                                     
REMARK 500    GLY A  61   N   -  CA  -  C   ANGL. DEV. =  19.4 DEGREES          
REMARK 500    GLY B  61   N   -  CA  -  C   ANGL. DEV. =  21.6 DEGREES          
REMARK 500    LEU B  62   N   -  CA  -  C   ANGL. DEV. = -16.4 DEGREES          
REMARK 500                                                                      
REMARK 500 REMARK: NULL                                                         
REMARK 500                                                                      
REMARK 500 GEOMETRY AND STEREOCHEMISTRY                                         
REMARK 500 SUBTOPIC: TORSION ANGLES                                             
REMARK 500                                                                      
REMARK 500 TORSION ANGLES OUTSIDE THE EXPECTED RAMACHANDRAN REGIONS:            
REMARK 500 (M=MODEL NUMBER; RES=RESIDUE NAME; C=CHAIN IDENTIFIER;               
REMARK 500 SSEQ=SEQUENCE NUMBER; I=INSERTION CODE).                             
REMARK 500                                                                      
REMARK 500 STANDARD TABLE:                                                      
REMARK 500 FORMAT:(10X,I3,1X,A3,1X,A1,I4,A1,4X,F7.2,3X,F7.2)                    
REMARK 500                                                                      
REMARK 500 EXPECTED VALUES: GJ KLEYWEGT AND TA JONES (1996). PHI/PSI-           
REMARK 500 CHOLOGY: RAMACHANDRAN REVISITED. STRUCTURE 4, 1395 - 1400            
REMARK 500                                                                      
REMARK 500  M RES CSSEQI        PSI       PHI                                   
REMARK 500    ASN A  57       -2.04     72.86                                   
REMARK 500    LEU A  62       72.99     83.15                                   
REMARK 500    PHE B  20      -89.76    -35.31                                   
REMARK 500    ASP B  22     -170.19    -49.88                                   
REMARK 500    ASN B  57       -2.48     66.59                                   
REMARK 500    LEU B  62       74.38     90.59                                   
REMARK 500    LYS B 109       16.42     57.83                                   
REMARK 500    GLU B 144      155.19    -44.04                                   
REMARK 500    ALA B 179      -42.51    -26.65                                   
REMARK 500                                                                      
REMARK 500 REMARK: NULL                                                         
REMARK 800                                                                      
REMARK 800 SITE                                                                 
REMARK 800 SITE_IDENTIFIER: AC1                                                 
REMARK 800 EVIDENCE_CODE: SOFTWARE                                              
REMARK 800 SITE_DESCRIPTION: BINDING SITE FOR RESIDUE SO4 A 301                 
REMARK 800                                                                      
REMARK 800 SITE_IDENTIFIER: AC2                                                 
REMARK 800 EVIDENCE_CODE: SOFTWARE                                              
REMARK 800 SITE_DESCRIPTION: BINDING SITE FOR RESIDUE SO4 B 301                 
REMARK 800                                                                      
REMARK 800 SITE_IDENTIFIER: AC3                                                 
REMARK 800 EVIDENCE_CODE: SOFTWARE                                              
REMARK 800 SITE_DESCRIPTION: BINDING SITE FOR RESIDUE SO4 A 302                 
REMARK 800                                                                      
REMARK 800 SITE_IDENTIFIER: AC4                                                 
REMARK 800 EVIDENCE_CODE: SOFTWARE                                              
REMARK 800 SITE_DESCRIPTION: BINDING SITE FOR RESIDUE SO4 B 302                 
REMARK 800                                                                      
REMARK 800 SITE_IDENTIFIER: AC5                                                 
REMARK 800 EVIDENCE_CODE: SOFTWARE                                              
REMARK 800 SITE_DESCRIPTION: BINDING SITE FOR RESIDUE GOL A 201                 
REMARK 800                                                                      
REMARK 800 SITE_IDENTIFIER: AC6                                                 
REMARK 800 EVIDENCE_CODE: SOFTWARE                                              
REMARK 800 SITE_DESCRIPTION: BINDING SITE FOR RESIDUE GOL A 202                 
REMARK 800                                                                      
REMARK 800 SITE_IDENTIFIER: AC7                                                 
REMARK 800 EVIDENCE_CODE: SOFTWARE                                              
REMARK 800 SITE_DESCRIPTION: BINDING SITE FOR RESIDUE GOL A 203                 
REMARK 800                                                                      
REMARK 800 SITE_IDENTIFIER: AC8                                                 
REMARK 800 EVIDENCE_CODE: SOFTWARE                                              
REMARK 800 SITE_DESCRIPTION: BINDING SITE FOR RESIDUE GOL A 204                 
REMARK 800                                                                      
REMARK 800 SITE_IDENTIFIER: AC9                                                 
REMARK 800 EVIDENCE_CODE: SOFTWARE                                              
REMARK 800 SITE_DESCRIPTION: BINDING SITE FOR RESIDUE GOL A 205                 
REMARK 900                                                                      
REMARK 900 RELATED ENTRIES                                                      
REMARK 900 RELATED ID: 1DZT   RELATED DB: PDB                                   
REMARK 900  RMLC FROM SALMONELLA TYPHIMURIUM                                    
DBREF  1DZR A    1   183  UNP    P26394   RFBC_SALTY       1    183             
DBREF  1DZR B    1   183  UNP    P26394   RFBC_SALTY       1    183             
SEQRES   1 A  183  MET MET ILE VAL ILE LYS THR ALA ILE PRO ASP VAL LEU          
SEQRES   2 A  183  ILE LEU GLU PRO LYS VAL PHE GLY ASP GLU ARG GLY PHE          
SEQRES   3 A  183  PHE PHE GLU SER TYR ASN GLN GLN THR PHE GLU GLU LEU          
SEQRES   4 A  183  ILE GLY ARG LYS VAL THR PHE VAL GLN ASP ASN HIS SER          
SEQRES   5 A  183  LYS SER LYS LYS ASN VAL LEU ARG GLY LEU HIS PHE GLN          
SEQRES   6 A  183  ARG GLY GLU ASN ALA GLN GLY LYS LEU VAL ARG CYS ALA          
SEQRES   7 A  183  VAL GLY GLU VAL PHE ASP VAL ALA VAL ASP ILE ARG LYS          
SEQRES   8 A  183  GLU SER PRO THR PHE GLY GLN TRP VAL GLY VAL ASN LEU          
SEQRES   9 A  183  SER ALA GLU ASN LYS ARG GLN LEU TRP ILE PRO GLU GLY          
SEQRES  10 A  183  PHE ALA HIS GLY PHE VAL THR LEU SER GLU TYR ALA GLU          
SEQRES  11 A  183  PHE LEU TYR LYS ALA THR ASN TYR TYR SER PRO SER SER          
SEQRES  12 A  183  GLU GLY SER ILE LEU TRP ASN ASP GLU ALA ILE GLY ILE          
SEQRES  13 A  183  GLU TRP PRO PHE SER GLN LEU PRO GLU LEU SER ALA LYS          
SEQRES  14 A  183  ASP ALA ALA ALA PRO LEU LEU ASP GLN ALA LEU LEU THR          
SEQRES  15 A  183  GLU                                                          
SEQRES   1 B  183  MET MET ILE VAL ILE LYS THR ALA ILE PRO ASP VAL LEU          
SEQRES   2 B  183  ILE LEU GLU PRO LYS VAL PHE GLY ASP GLU ARG GLY PHE          
SEQRES   3 B  183  PHE PHE GLU SER TYR ASN GLN GLN THR PHE GLU GLU LEU          
SEQRES   4 B  183  ILE GLY ARG LYS VAL THR PHE VAL GLN ASP ASN HIS SER          
SEQRES   5 B  183  LYS SER LYS LYS ASN VAL LEU ARG GLY LEU HIS PHE GLN          
SEQRES   6 B  183  ARG GLY GLU ASN ALA GLN GLY LYS LEU VAL ARG CYS ALA          
SEQRES   7 B  183  VAL GLY GLU VAL PHE ASP VAL ALA VAL ASP ILE ARG LYS          
SEQRES   8 B  183  GLU SER PRO THR PHE GLY GLN TRP VAL GLY VAL ASN LEU          
SEQRES   9 B  183  SER ALA GLU ASN LYS ARG GLN LEU TRP ILE PRO GLU GLY          
SEQRES  10 B  183  PHE ALA HIS GLY PHE VAL THR LEU SER GLU TYR ALA GLU          
SEQRES  11 B  183  PHE LEU TYR LYS ALA THR ASN TYR TYR SER PRO SER SER          
SEQRES  12 B  183  GLU GLY SER ILE LEU TRP ASN ASP GLU ALA ILE GLY ILE          
SEQRES  13 B  183  GLU TRP PRO PHE SER GLN LEU PRO GLU LEU SER ALA LYS          
SEQRES  14 B  183  ASP ALA ALA ALA PRO LEU LEU ASP GLN ALA LEU LEU THR          
SEQRES  15 B  183  GLU                                                          
HET    SO4  A 301       5                                                       
HET    SO4  B 301       5                                                       
HET    SO4  A 302       5                                                       
HET    SO4  B 302       5                                                       
HET    GOL  A 201       6                                                       
HET    GOL  A 202       6                                                       
HET    GOL  A 203       6                                                       
HET    GOL  A 204       6                                                       
HET    GOL  A 205       6                                                       
HETNAM     SO4 SULFATE ION                                                      
HETNAM     GOL GLYCEROL                                                         
HETSYN     GOL GLYCERIN; PROPANE-1,2,3-TRIOL                                    
FORMUL   3  SO4    4(O4 S 2-)                                                   
FORMUL   4  GOL    5(C3 H8 O3)                                                  
FORMUL   5  HOH   *281(H2 O)                                                    
HELIX    1   1 GLN A   33  GLY A   41  1                                   9    
HELIX    2   2 GLY A   67  ALA A   70  5                                   4    
HELIX    3   3 SER A  167  ALA A  172  1                                   6    
HELIX    4   4 LEU A  175  ALA A  179  5                                   5    
HELIX    5   5 GLN B   33  GLY B   41  1                                   9    
HELIX    6   6 GLY B   67  ALA B   70  5                                   4    
HELIX    7   7 SER B  140  SER B  142  5                                   3    
HELIX    8   8 SER B  167  ALA B  172  1                                   6    
HELIX    9   9 LEU B  175  LEU B  180  1                                   6    
SHEET    1   A 6 ILE A   3  LYS A   6  0                                        
SHEET    2   A 6 LEU A  13  GLU A  16 -1  N  GLU A  16   O  ILE A   3           
SHEET    3   A 6 ARG A 110  ILE A 114 -1  N  TRP A 113   O  LEU A  13           
SHEET    4   A 6 LYS A  73  VAL A  79 -1  N  VAL A  75   O  LEU A 112           
SHEET    5   A 6 TYR A 128  ALA A 135 -1  N  LYS A 134   O  LEU A  74           
SHEET    6   A 6 GLN A  48  LYS A  55 -1  N  SER A  54   O  ALA A 129           
SHEET    1   B 2 VAL A  19  ASP A  22  0                                        
SHEET    2   B 2 GLY A  25  PHE A  28 -1  N  PHE A  27   O  PHE A  20           
SHEET    1   C 4 TRP A  99  SER A 105  0                                        
SHEET    2   C 4 GLU A  81  ASP A  88 -1  N  ALA A  86   O  VAL A 100           
SHEET    3   C 4 PHE A 118  THR A 124 -1  N  VAL A 123   O  PHE A  83           
SHEET    4   C 4 LEU A  59  HIS A  63 -1  N  HIS A  63   O  HIS A 120           
SHEET    1   D 6 MET B   2  LYS B   6  0                                        
SHEET    2   D 6 LEU B  13  PRO B  17 -1  N  GLU B  16   O  ILE B   3           
SHEET    3   D 6 ARG B 110  ILE B 114 -1  N  TRP B 113   O  LEU B  13           
SHEET    4   D 6 LYS B  73  VAL B  79 -1  N  VAL B  75   O  LEU B 112           
SHEET    5   D 6 TYR B 128  ALA B 135 -1  N  LYS B 134   O  LEU B  74           
SHEET    6   D 6 GLN B  48  LYS B  55 -1  N  SER B  54   O  ALA B 129           
SHEET    1   E 5 GLU B 144  SER B 146  0                                        
SHEET    2   E 5 LEU B  59  GLN B  65 -1  N  PHE B  64   O  GLY B 145           
SHEET    3   E 5 PHE B 118  THR B 124 -1  N  PHE B 122   O  ARG B  60           
SHEET    4   E 5 GLU B  81  ASP B  88 -1  N  VAL B  87   O  ALA B 119           
SHEET    5   E 5 TRP B  99  SER B 105 -1  N  LEU B 104   O  VAL B  82           
SITE     1 AC1  7 ARG A  60  HIS A  63  LYS A  73  HIS A 120                    
SITE     2 AC1  7 TYR A 133  TYR A 139  HOH A2153                               
SITE     1 AC2  5 HIS B  63  LYS B  73  HIS B 120  TYR B 133                    
SITE     2 AC2  5 TYR B 139                                                     
SITE     1 AC3  4 ASN A 103  ARG A 110  HOH A2154  HOH A2155                    
SITE     1 AC4  3 ASN B 103  ARG B 110  HOH B2126                               
SITE     1 AC5  8 MET A   2  PRO A  17  GLU A  29  SER A  30                    
SITE     2 AC5  8 TYR A  31  ASN A  32  PHE A  36  GLN A 111                    
SITE     1 AC6  5 MET A   1  MET A   2  LYS A  18  HOH A2145                    
SITE     2 AC6  5 MET B   1                                                     
SITE     1 AC7  3 GLY A  21  GLY A  25  HOH A2146                               
SITE     1 AC8  5 TRP A  99  GLY A 101  HOH A2148  HOH A2149                    
SITE     2 AC8  5 HOH A2150                                                     
SITE     1 AC9  8 ARG A  60  HIS A  63  SER A 167  LYS A 169                    
SITE     2 AC9  8 ASP A 170  HOH A2151  HOH A2152  ARG B  24                    
CRYST1   71.550   71.550  184.450  90.00  90.00 120.00 P 31 2 1     12          
ORIGX1      1.000000  0.000000  0.000000        0.00000                         
ORIGX2      0.000000  1.000000  0.000000        0.00000                         
ORIGX3      0.000000  0.000000  1.000000        0.00000                         
SCALE1      0.013976  0.008069  0.000000        0.00000                         
SCALE2      0.000000  0.016138  0.000000        0.00000                         
SCALE3      0.000000  0.000000  0.005421        0.00000                         
MTRIX1   1 -0.009510  0.801090 -0.598470        4.20589    1                    
MTRIX2   1  0.790610 -0.360420 -0.495000       55.35686    1                    
MTRIX3   1 -0.612240 -0.477870 -0.629920       79.99566    1                    
ATOM      1  N   MET A   1       4.215  56.484  28.909  1.00 43.06           N  
ATOM      2  CA  MET A   1       3.697  55.241  29.580  1.00 44.43           C  
ATOM      3  C   MET A   1       4.179  53.984  28.810  1.00 45.38           C  
ATOM      4  O   MET A   1       4.759  54.108  27.735  1.00 43.58           O  
ATOM      5  CB  MET A   1       2.153  55.244  29.614  1.00 46.23           C  
ATOM      6  CG  MET A   1       1.433  55.141  28.243  1.00 43.95           C  
ATOM      7  SD  MET A   1       1.421  56.607  27.174  1.00 50.59           S  
ATOM      8  CE  MET A   1       0.331  57.789  28.115  1.00 44.79           C  
ATOM      9  N   MET A   2       3.966  52.788  29.357  1.00 45.67           N  
ATOM     10  CA  MET A   2       4.359  51.582  28.607  1.00 47.48           C  
ATOM     11  C   MET A   2       3.385  51.371  27.447  1.00 46.37           C  
ATOM     12  O   MET A   2       2.159  51.439  27.610  1.00 48.36           O  
ATOM     13  CB  MET A   2       4.351  50.329  29.481  1.00 46.78           C  
ATOM     14  CG  MET A   2       4.464  49.057  28.656  1.00 47.78           C  
ATOM     15  SD  MET A   2       4.245  47.596  29.671  1.00 52.14           S  
ATOM     16  CE  MET A   2       4.081  46.314  28.421  1.00 50.13           C  
ATOM     17  N   ILE A   3       3.940  51.084  26.281  1.00 45.66           N  
ATOM     18  CA  ILE A   3       3.135  50.901  25.099  1.00 44.37           C  
ATOM     19  C   ILE A   3       3.165  49.510  24.486  1.00 43.69           C  
ATOM     20  O   ILE A   3       4.232  48.947  24.247  1.00 43.49           O  
ATOM     21  CB  ILE A   3       3.541  51.941  24.025  1.00 43.69           C  
ATOM     22  CG1 ILE A   3       2.871  53.272  24.339  1.00 47.09           C  
ATOM     23  CG2 ILE A   3       3.188  51.458  22.642  1.00 43.92           C  
ATOM     24  CD1 ILE A   3       2.890  54.212  23.179  1.00 51.20           C  
ATOM     25  N   VAL A   4       1.979  48.966  24.249  1.00 41.00           N  
ATOM     26  CA  VAL A   4       1.830  47.677  23.612  1.00 41.40           C  
ATOM     27  C   VAL A   4       1.183  47.954  22.255  1.00 41.60           C  
ATOM     28  O   VAL A   4       0.072  48.461  22.190  1.00 38.18           O  
ATOM     29  CB  VAL A   4       0.901  46.722  24.399  1.00 41.68           C  
ATOM     30  CG1 VAL A   4       0.733  45.429  23.625  1.00 41.57           C  
ATOM     31  CG2 VAL A   4       1.471  46.438  25.789  1.00 39.80           C  
ATOM     32  N   ILE A   5       1.882  47.612  21.182  1.00 40.04           N  
ATOM     33  CA  ILE A   5       1.388  47.815  19.824  1.00 41.33           C  
ATOM     34  C   ILE A   5       1.022  46.486  19.128  1.00 42.04           C  
ATOM     35  O   ILE A   5       1.834  45.536  19.084  1.00 38.29           O  
ATOM     36  CB  ILE A   5       2.463  48.477  18.966  1.00 41.99           C  
ATOM     37  CG1 ILE A   5       2.940  49.775  19.633  1.00 46.18           C  
ATOM     38  CG2 ILE A   5       1.939  48.690  17.557  1.00 41.36           C  
ATOM     39  CD1 ILE A   5       4.085  50.474  18.891  1.00 43.86           C  
ATOM     40  N   LYS A   6      -0.171  46.400  18.565  1.00 39.42           N  
ATOM     41  CA  LYS A   6      -0.518  45.157  17.879  1.00 44.95           C  
ATOM     42  C   LYS A   6       0.036  45.214  16.480  1.00 44.00           C  
ATOM     43  O   LYS A   6       0.075  46.281  15.895  1.00 42.58           O  
ATOM     44  CB  LYS A   6      -2.026  44.968  17.812  1.00 47.86           C  
ATOM     45  CG  LYS A   6      -2.669  44.820  19.161  1.00 50.42           C  
ATOM     46  CD  LYS A   6      -4.150  44.550  19.028  1.00 55.53           C  
ATOM     47  CE  LYS A   6      -4.774  44.470  20.425  1.00 62.58           C  
ATOM     48  NZ  LYS A   6      -6.267  44.283  20.437  1.00 68.07           N  
ATOM     49  N   THR A   7       0.475  44.073  15.948  1.00 43.28           N  
ATOM     50  CA  THR A   7       1.022  44.027  14.593  1.00 43.37           C  
ATOM     51  C   THR A   7      -0.066  43.545  13.635  1.00 40.68           C  
ATOM     52  O   THR A   7      -1.193  43.285  14.056  1.00 39.85           O  
ATOM     53  CB  THR A   7       2.209  43.031  14.476  1.00 41.98           C  
ATOM     54  OG1 THR A   7       1.741  41.704  14.735  1.00 38.08           O  
ATOM     55  CG2 THR A   7       3.303  43.391  15.447  1.00 46.56           C  
ATOM     56  N   ALA A   8       0.294  43.375  12.367  1.00 39.73           N  
ATOM     57  CA  ALA A   8      -0.657  42.909  11.352  1.00 39.24           C  
ATOM     58  C   ALA A   8      -1.170  41.518  11.711  1.00 40.98           C  
ATOM     59  O   ALA A   8      -2.241  41.101  11.257  1.00 41.09           O  
ATOM     60  CB  ALA A   8       0.008  42.896   9.983  1.00 38.86           C  
ATOM     61  N   ILE A   9      -0.403  40.785  12.520  1.00 40.24           N  
ATOM     62  CA  ILE A   9      -0.852  39.469  12.953  1.00 40.66           C  
ATOM     63  C   ILE A   9      -1.233  39.684  14.406  1.00 41.15           C  
ATOM     64  O   ILE A   9      -0.386  40.047  15.229  1.00 42.03           O  
ATOM     65  CB  ILE A   9       0.261  38.389  12.842  1.00 39.94           C  
ATOM     66  CG1 ILE A   9       0.657  38.180  11.379  1.00 41.12           C  
ATOM     67  CG2 ILE A   9      -0.233  37.066  13.426  1.00 38.87           C  
ATOM     68  CD1 ILE A   9       1.795  37.124  11.171  1.00 35.06           C  
ATOM     69  N   PRO A  10      -2.508  39.438  14.754  1.00 41.90           N  
ATOM     70  CA  PRO A  10      -3.111  39.588  16.081  1.00 44.78           C  
ATOM     71  C   PRO A  10      -2.329  39.159  17.332  1.00 45.55           C  
ATOM     72  O   PRO A  10      -2.052  39.980  18.223  1.00 46.34           O  
ATOM     73  CB  PRO A  10      -4.429  38.832  15.934  1.00 45.28           C  
ATOM     74  CG  PRO A  10      -4.799  39.183  14.545  1.00 45.72           C  
ATOM     75  CD  PRO A  10      -3.497  38.864  13.831  1.00 43.97           C  
ATOM     76  N   ASP A  11      -1.951  37.897  17.402  1.00 43.97           N  
ATOM     77  CA  ASP A  11      -1.267  37.431  18.597  1.00 45.63           C  
ATOM     78  C   ASP A  11       0.140  37.905  18.841  1.00 42.36           C  
ATOM     79  O   ASP A  11       0.658  37.713  19.930  1.00 44.01           O  
ATOM     80  CB  ASP A  11      -1.305  35.920  18.643  1.00 47.87           C  
ATOM     81  CG  ASP A  11      -2.695  35.404  18.508  1.00 50.25           C  
ATOM     82  OD1 ASP A  11      -3.577  35.947  19.215  1.00 48.35           O  
ATOM     83  OD2 ASP A  11      -2.901  34.470  17.701  1.00 54.59           O  
ATOM     84  N   VAL A  12       0.742  38.534  17.841  1.00 41.44           N  
ATOM     85  CA  VAL A  12       2.106  39.051  17.925  1.00 39.47           C  
ATOM     86  C   VAL A  12       2.072  40.483  18.396  1.00 39.69           C  
ATOM     87  O   VAL A  12       1.483  41.332  17.734  1.00 42.92           O  
ATOM     88  CB  VAL A  12       2.806  38.979  16.552  1.00 38.28           C  
ATOM     89  CG1 VAL A  12       4.158  39.660  16.589  1.00 34.23           C  
ATOM     90  CG2 VAL A  12       2.998  37.534  16.189  1.00 39.00           C  
ATOM     91  N   LEU A  13       2.724  40.767  19.518  1.00 36.62           N  
ATOM     92  CA  LEU A  13       2.703  42.109  20.073  1.00 35.01           C  
ATOM     93  C   LEU A  13       4.064  42.730  20.199  1.00 36.46           C  
ATOM     94  O   LEU A  13       5.021  42.028  20.506  1.00 34.24           O  
ATOM     95  CB  LEU A  13       2.102  42.056  21.461  1.00 34.02           C  
ATOM     96  CG  LEU A  13       0.743  41.407  21.480  1.00 34.31           C  
ATOM     97  CD1 LEU A  13       0.266  41.205  22.904  1.00 34.30           C  
ATOM     98  CD2 LEU A  13      -0.187  42.280  20.692  1.00 35.70           C  
ATOM     99  N   ILE A  14       4.149  44.038  19.958  1.00 34.31           N  
ATOM    100  CA  ILE A  14       5.390  44.790  20.157  1.00 37.15           C  
ATOM    101  C   ILE A  14       5.200  45.449  21.543  1.00 40.11           C  
ATOM    102  O   ILE A  14       4.119  45.983  21.819  1.00 42.32           O  
ATOM    103  CB  ILE A  14       5.569  45.893  19.105  1.00 38.98           C  
ATOM    104  CG1 ILE A  14       5.757  45.266  17.726  1.00 39.62           C  
ATOM    105  CG2 ILE A  14       6.760  46.789  19.459  1.00 38.97           C  
ATOM    106  CD1 ILE A  14       5.730  46.268  16.599  1.00 38.79           C  
ATOM    107  N   LEU A  15       6.202  45.380  22.419  1.00 37.68           N  
ATOM    108  CA  LEU A  15       6.097  45.998  23.737  1.00 39.10           C  
ATOM    109  C   LEU A  15       7.217  47.007  23.808  1.00 38.46           C  
ATOM    110  O   LEU A  15       8.315  46.701  23.391  1.00 39.81           O  
ATOM    111  CB  LEU A  15       6.306  45.006  24.882  1.00 38.52           C  
ATOM    112  CG  LEU A  15       5.630  43.626  24.921  1.00 43.92           C  
ATOM    113  CD1 LEU A  15       5.172  43.341  26.340  1.00 41.39           C  
ATOM    114  CD2 LEU A  15       4.460  43.555  24.008  1.00 44.31           C  
ATOM    115  N   GLU A  16       6.938  48.197  24.333  1.00 38.41           N  
ATOM    116  CA  GLU A  16       7.940  49.258  24.462  1.00 42.75           C  
ATOM    117  C   GLU A  16       7.747  49.787  25.893  1.00 45.77           C  
ATOM    118  O   GLU A  16       6.845  50.567  26.161  1.00 44.06           O  
ATOM    119  CB  GLU A  16       7.699  50.366  23.417  1.00 40.46           C  
ATOM    120  CG  GLU A  16       7.489  49.805  22.005  1.00 48.38           C  
ATOM    121  CD  GLU A  16       7.298  50.871  20.939  1.00 47.72           C  
ATOM    122  OE1 GLU A  16       6.882  51.979  21.324  1.00 48.62           O  
ATOM    123  OE2 GLU A  16       7.541  50.583  19.734  1.00 44.81           O  
ATOM    124  N   PRO A  17       8.571  49.308  26.847  1.00 46.07           N  
ATOM    125  CA  PRO A  17       8.583  49.650  28.273  1.00 45.75           C  
ATOM    126  C   PRO A  17       8.737  51.104  28.644  1.00 43.69           C  
ATOM    127  O   PRO A  17       9.316  51.883  27.914  1.00 44.80           O  
ATOM    128  CB  PRO A  17       9.755  48.835  28.811  1.00 43.78           C  
ATOM    129  CG  PRO A  17       9.689  47.609  27.940  1.00 49.22           C  
ATOM    130  CD  PRO A  17       9.614  48.308  26.588  1.00 48.19           C  
ATOM    131  N   LYS A  18       8.231  51.423  29.822  1.00 42.49           N  
ATOM    132  CA  LYS A  18       8.321  52.749  30.383  1.00 43.33           C  
ATOM    133  C   LYS A  18       9.762  52.969  30.844  1.00 41.31           C  
ATOM    134  O   LYS A  18      10.196  52.363  31.810  1.00 43.89           O  
ATOM    135  CB  LYS A  18       7.396  52.830  31.574  1.00 44.48           C  
ATOM    136  CG  LYS A  18       7.077  54.237  32.017  1.00 47.60           C  
ATOM    137  CD  LYS A  18       6.476  54.214  33.407  1.00 49.44           C  
ATOM    138  CE  LYS A  18       5.374  53.188  33.520  1.00 52.92           C  
ATOM    139  NZ  LYS A  18       4.900  52.998  34.930  1.00 57.42           N  
ATOM    140  N   VAL A  19      10.504  53.838  30.182  1.00 40.36           N  
ATOM    141  CA  VAL A  19      11.889  54.070  30.573  1.00 41.98           C  
ATOM    142  C   VAL A  19      12.068  55.344  31.394  1.00 46.56           C  
ATOM    143  O   VAL A  19      11.582  56.405  31.008  1.00 46.60           O  
ATOM    144  CB  VAL A  19      12.793  54.187  29.342  1.00 40.58           C  
ATOM    145  CG1 VAL A  19      14.262  54.270  29.755  1.00 39.26           C  
ATOM    146  CG2 VAL A  19      12.534  53.013  28.420  1.00 41.24           C  
ATOM    147  N   PHE A  20      12.766  55.229  32.526  1.00 50.64           N  
ATOM    148  CA  PHE A  20      13.045  56.368  33.393  1.00 54.39           C  
ATOM    149  C   PHE A  20      14.495  56.784  33.239  1.00 59.90           C  
ATOM    150  O   PHE A  20      15.381  56.083  33.737  1.00 60.69           O  
ATOM    151  CB  PHE A  20      12.811  56.030  34.862  1.00 50.39           C  
ATOM    152  CG  PHE A  20      11.440  55.521  35.154  1.00 50.82           C  
ATOM    153  CD1 PHE A  20      10.371  56.403  35.273  1.00 53.20           C  
ATOM    154  CD2 PHE A  20      11.204  54.165  35.278  1.00 52.01           C  
ATOM    155  CE1 PHE A  20       9.071  55.934  35.514  1.00 54.64           C  
ATOM    156  CE2 PHE A  20       9.919  53.675  35.521  1.00 54.18           C  
ATOM    157  CZ  PHE A  20       8.846  54.564  35.639  1.00 55.89           C  
ATOM    158  N   GLY A  21      14.748  57.909  32.551  1.00 62.91           N  
ATOM    159  CA  GLY A  21      16.119  58.381  32.396  1.00 66.70           C  
ATOM    160  C   GLY A  21      16.630  58.768  31.015  1.00 70.15           C  
ATOM    161  O   GLY A  21      15.866  58.841  30.051  1.00 69.58           O  
ATOM    162  N   ASP A  22      17.943  59.006  30.945  1.00 74.53           N  
ATOM    163  CA  ASP A  22      18.657  59.407  29.721  1.00 79.05           C  
ATOM    164  C   ASP A  22      19.382  58.310  28.946  1.00 80.31           C  
ATOM    165  O   ASP A  22      19.313  57.129  29.268  1.00 80.49           O  
ATOM    166  CB  ASP A  22      19.709  60.475  30.051  1.00 81.64           C  
ATOM    167  CG  ASP A  22      19.205  61.885  29.830  1.00 85.43           C  
ATOM    168  OD1 ASP A  22      18.209  62.277  30.473  1.00 88.21           O  
ATOM    169  OD2 ASP A  22      19.815  62.603  29.008  1.00 87.07           O  
ATOM    170  N   GLU A  23      20.099  58.741  27.918  1.00 81.87           N  
ATOM    171  CA  GLU A  23      20.898  57.851  27.093  1.00 82.63           C  
ATOM    172  C   GLU A  23      22.094  57.485  27.956  1.00 81.80           C  
ATOM    173  O   GLU A  23      22.820  56.543  27.658  1.00 81.77           O  
ATOM    174  CB  GLU A  23      21.401  58.612  25.871  1.00 85.03           C  
ATOM    175  CG  GLU A  23      22.296  59.798  26.280  1.00 89.20           C  
ATOM    176  CD  GLU A  23      22.723  60.691  25.124  1.00 91.60           C  
ATOM    177  OE1 GLU A  23      23.426  60.206  24.210  1.00 92.29           O  
ATOM    178  OE2 GLU A  23      22.350  61.888  25.134  1.00 93.25           O  
ATOM    179  N   ARG A  24      22.284  58.247  29.034  1.00 80.79           N  
ATOM    180  CA  ARG A  24      23.419  58.061  29.938  1.00 79.07           C  
ATOM    181  C   ARG A  24      23.109  57.690  31.389  1.00 75.28           C  
ATOM    182  O   ARG A  24      24.002  57.730  32.252  1.00 75.61           O  
ATOM    183  CB  ARG A  24      24.276  59.335  29.936  1.00 84.18           C  
ATOM    184  CG  ARG A  24      23.485  60.612  30.256  1.00 88.90           C  
ATOM    185  CD  ARG A  24      24.379  61.858  30.247  1.00 93.37           C  
ATOM    186  NE  ARG A  24      23.630  63.084  30.531  1.00 96.23           N  
ATOM    187  CZ  ARG A  24      24.191  64.269  30.761  1.00 98.06           C  
ATOM    188  NH1 ARG A  24      25.514  64.403  30.742  1.00 98.09           N  
ATOM    189  NH2 ARG A  24      23.427  65.324  31.025  1.00 99.00           N  
ATOM    190  N   GLY A  25      21.861  57.334  31.674  1.00 69.52           N  
ATOM    191  CA  GLY A  25      21.500  56.979  33.036  1.00 62.87           C  
ATOM    192  C   GLY A  25      20.031  56.641  33.085  1.00 59.58           C  
ATOM    193  O   GLY A  25      19.191  57.529  33.152  1.00 61.38           O  
ATOM    194  N   PHE A  26      19.695  55.362  33.054  1.00 55.62           N  
ATOM    195  CA  PHE A  26      18.293  55.006  33.064  1.00 51.03           C  
ATOM    196  C   PHE A  26      17.976  53.757  33.847  1.00 49.98           C  
ATOM    197  O   PHE A  26      18.849  53.092  34.394  1.00 46.52           O  
ATOM    198  CB  PHE A  26      17.791  54.850  31.627  1.00 49.89           C  
ATOM    199  CG  PHE A  26      18.403  53.693  30.880  1.00 50.20           C  
ATOM    200  CD1 PHE A  26      18.108  52.379  31.243  1.00 50.63           C  
ATOM    201  CD2 PHE A  26      19.268  53.913  29.813  1.00 49.44           C  
ATOM    202  CE1 PHE A  26      18.657  51.310  30.556  1.00 51.39           C  
ATOM    203  CE2 PHE A  26      19.819  52.852  29.119  1.00 50.74           C  
ATOM    204  CZ  PHE A  26      19.513  51.543  29.494  1.00 52.92           C  
ATOM    205  N   PHE A  27      16.695  53.438  33.884  1.00 47.78           N  
ATOM    206  CA  PHE A  27      16.250  52.262  34.581  1.00 46.69           C  
ATOM    207  C   PHE A  27      14.861  51.925  34.083  1.00 46.82           C  
ATOM    208  O   PHE A  27      13.999  52.819  33.995  1.00 47.34           O  
ATOM    209  CB  PHE A  27      16.236  52.518  36.091  1.00 49.41           C  
ATOM    210  CG  PHE A  27      14.958  52.099  36.765  1.00 54.32           C  
ATOM    211  CD1 PHE A  27      14.502  50.781  36.676  1.00 56.94           C  
ATOM    212  CD2 PHE A  27      14.173  53.037  37.445  1.00 57.02           C  
ATOM    213  CE1 PHE A  27      13.278  50.395  37.241  1.00 59.56           C  
ATOM    214  CE2 PHE A  27      12.940  52.671  38.021  1.00 59.47           C  
ATOM    215  CZ  PHE A  27      12.491  51.345  37.916  1.00 59.92           C  
ATOM    216  N   PHE A  28      14.643  50.664  33.703  1.00 41.91           N  
ATOM    217  CA  PHE A  28      13.302  50.230  33.303  1.00 39.95           C  
ATOM    218  C   PHE A  28      13.007  48.778  33.648  1.00 41.99           C  
ATOM    219  O   PHE A  28      13.919  47.968  33.868  1.00 43.77           O  
ATOM    220  CB  PHE A  28      13.029  50.428  31.829  1.00 37.19           C  
ATOM    221  CG  PHE A  28      13.885  49.592  30.915  1.00 35.87           C  
ATOM    222  CD1 PHE A  28      15.200  49.969  30.618  1.00 32.28           C  
ATOM    223  CD2 PHE A  28      13.325  48.487  30.253  1.00 34.38           C  
ATOM    224  CE1 PHE A  28      15.951  49.269  29.663  1.00 32.50           C  
ATOM    225  CE2 PHE A  28      14.053  47.772  29.286  1.00 31.71           C  
ATOM    226  CZ  PHE A  28      15.379  48.161  28.979  1.00 35.87           C  
ATOM    227  N   GLU A  29      11.729  48.463  33.695  1.00 37.62           N  
ATOM    228  CA  GLU A  29      11.265  47.124  34.010  1.00 39.73           C  
ATOM    229  C   GLU A  29      11.156  46.420  32.661  1.00 38.00           C  
ATOM    230  O   GLU A  29      10.275  46.782  31.863  1.00 33.01           O  
ATOM    231  CB  GLU A  29       9.887  47.218  34.671  1.00 42.40           C  
ATOM    232  CG  GLU A  29       9.398  46.006  35.413  1.00 48.52           C  
ATOM    233  CD  GLU A  29       8.018  46.240  36.049  1.00 51.82           C  
ATOM    234  OE1 GLU A  29       7.019  46.321  35.292  1.00 55.15           O  
ATOM    235  OE2 GLU A  29       7.940  46.358  37.290  1.00 55.33           O  
ATOM    236  N   SER A  30      12.051  45.446  32.396  1.00 33.43           N  
ATOM    237  CA  SER A  30      12.009  44.736  31.111  1.00 33.90           C  
ATOM    238  C   SER A  30      11.023  43.583  31.068  1.00 31.37           C  
ATOM    239  O   SER A  30      10.696  43.088  30.001  1.00 32.08           O  
ATOM    240  CB  SER A  30      13.404  44.251  30.673  1.00 38.46           C  
ATOM    241  OG  SER A  30      13.946  43.260  31.550  1.00 35.46           O  
ATOM    242  N   TYR A  31      10.530  43.156  32.224  1.00 32.20           N  
ATOM    243  CA  TYR A  31       9.514  42.101  32.276  1.00 30.56           C  
ATOM    244  C   TYR A  31       8.801  42.166  33.611  1.00 30.29           C  
ATOM    245  O   TYR A  31       9.430  42.388  34.629  1.00 34.07           O  
ATOM    246  CB  TYR A  31      10.125  40.687  32.144  1.00 29.88           C  
ATOM    247  CG  TYR A  31       9.050  39.633  32.268  1.00 28.53           C  
ATOM    248  CD1 TYR A  31       8.129  39.461  31.258  1.00 28.66           C  
ATOM    249  CD2 TYR A  31       8.881  38.888  33.451  1.00 34.07           C  
ATOM    250  CE1 TYR A  31       7.045  38.582  31.384  1.00 32.66           C  
ATOM    251  CE2 TYR A  31       7.788  37.989  33.592  1.00 35.91           C  
ATOM    252  CZ  TYR A  31       6.890  37.859  32.545  1.00 35.46           C  
ATOM    253  OH  TYR A  31       5.844  36.993  32.610  1.00 42.43           O  
ATOM    254  N   ASN A  32       7.500  41.943  33.634  1.00 32.99           N  
ATOM    255  CA  ASN A  32       6.754  41.979  34.901  1.00 35.50           C  
ATOM    256  C   ASN A  32       5.713  40.921  34.701  1.00 34.12           C  
ATOM    257  O   ASN A  32       4.883  41.073  33.831  1.00 36.64           O  
ATOM    258  CB  ASN A  32       6.091  43.345  35.082  1.00 36.55           C  
ATOM    259  CG  ASN A  32       5.268  43.440  36.370  1.00 37.98           C  
ATOM    260  OD1 ASN A  32       4.259  42.750  36.542  1.00 38.28           O  
ATOM    261  ND2 ASN A  32       5.711  44.305  37.279  1.00 38.70           N  
ATOM    262  N   GLN A  33       5.752  39.864  35.503  1.00 35.68           N  
ATOM    263  CA  GLN A  33       4.831  38.737  35.363  1.00 39.00           C  
ATOM    264  C   GLN A  33       3.346  39.076  35.365  1.00 42.93           C  
ATOM    265  O   GLN A  33       2.631  38.738  34.423  1.00 44.51           O  
ATOM    266  CB  GLN A  33       5.151  37.707  36.444  1.00 40.63           C  
ATOM    267  CG  GLN A  33       4.392  36.363  36.443  1.00 47.56           C  
ATOM    268  CD  GLN A  33       4.442  35.571  35.123  1.00 53.83           C  
ATOM    269  OE1 GLN A  33       5.449  35.557  34.395  1.00 54.65           O  
ATOM    270  NE2 GLN A  33       3.345  34.864  34.835  1.00 57.83           N  
ATOM    271  N   GLN A  34       2.877  39.730  36.423  1.00 44.32           N  
ATOM    272  CA  GLN A  34       1.461  40.093  36.545  1.00 46.29           C  
ATOM    273  C   GLN A  34       0.982  41.001  35.398  1.00 44.10           C  
ATOM    274  O   GLN A  34      -0.095  40.813  34.828  1.00 41.65           O  
ATOM    275  CB  GLN A  34       1.237  40.780  37.896  1.00 49.45           C  
ATOM    276  CG  GLN A  34      -0.077  41.458  38.024  1.00 56.85           C  
ATOM    277  CD  GLN A  34      -0.271  42.048  39.409  1.00 65.69           C  
ATOM    278  OE1 GLN A  34       0.611  42.743  39.947  1.00 67.63           O  
ATOM    279  NE2 GLN A  34      -1.429  41.779  39.997  1.00 67.97           N  
ATOM    280  N   THR A  35       1.777  42.003  35.076  1.00 40.74           N  
ATOM    281  CA  THR A  35       1.428  42.868  33.973  1.00 41.09           C  
ATOM    282  C   THR A  35       1.311  42.072  32.646  1.00 41.23           C  
ATOM    283  O   THR A  35       0.324  42.207  31.903  1.00 39.14           O  
ATOM    284  CB  THR A  35       2.517  43.888  33.773  1.00 43.12           C  
ATOM    285  OG1 THR A  35       2.600  44.723  34.919  1.00 45.69           O  
ATOM    286  CG2 THR A  35       2.263  44.684  32.533  1.00 46.48           C  
ATOM    287  N   PHE A  36       2.324  41.245  32.350  1.00 37.82           N  
ATOM    288  CA  PHE A  36       2.334  40.495  31.088  1.00 37.13           C  
ATOM    289  C   PHE A  36       1.166  39.559  31.009  1.00 37.61           C  
ATOM    290  O   PHE A  36       0.557  39.401  29.950  1.00 37.68           O  
ATOM    291  CB  PHE A  36       3.619  39.674  30.927  1.00 36.87           C  
ATOM    292  CG  PHE A  36       3.815  39.126  29.539  1.00 34.12           C  
ATOM    293  CD1 PHE A  36       4.181  39.973  28.497  1.00 36.72           C  
ATOM    294  CD2 PHE A  36       3.633  37.785  29.272  1.00 35.53           C  
ATOM    295  CE1 PHE A  36       4.362  39.498  27.214  1.00 36.78           C  
ATOM    296  CE2 PHE A  36       3.816  37.287  27.984  1.00 38.73           C  
ATOM    297  CZ  PHE A  36       4.182  38.155  26.952  1.00 38.15           C  
ATOM    298  N   GLU A  37       0.849  38.924  32.124  1.00 40.98           N  
ATOM    299  CA  GLU A  37      -0.254  37.984  32.129  1.00 48.04           C  
ATOM    300  C   GLU A  37      -1.574  38.667  31.883  1.00 49.33           C  
ATOM    301  O   GLU A  37      -2.458  38.119  31.213  1.00 49.06           O  
ATOM    302  CB  GLU A  37      -0.308  37.233  33.441  1.00 50.25           C  
ATOM    303  CG  GLU A  37       0.896  36.376  33.609  1.00 55.55           C  
ATOM    304  CD  GLU A  37       0.708  35.377  34.704  1.00 58.90           C  
ATOM    305  OE1 GLU A  37       0.420  35.814  35.846  1.00 60.99           O  
ATOM    306  OE2 GLU A  37       0.850  34.166  34.411  1.00 59.65           O  
ATOM    307  N   GLU A  38      -1.709  39.863  32.439  1.00 49.74           N  
ATOM    308  CA  GLU A  38      -2.928  40.621  32.252  1.00 52.40           C  
ATOM    309  C   GLU A  38      -3.013  41.037  30.787  1.00 51.17           C  
ATOM    310  O   GLU A  38      -4.068  40.955  30.165  1.00 48.77           O  
ATOM    311  CB  GLU A  38      -2.935  41.827  33.186  1.00 55.96           C  
ATOM    312  CG  GLU A  38      -3.242  41.421  34.636  1.00 67.01           C  
ATOM    313  CD  GLU A  38      -2.973  42.519  35.669  1.00 71.72           C  
ATOM    314  OE1 GLU A  38      -3.295  43.693  35.401  1.00 74.30           O  
ATOM    315  OE2 GLU A  38      -2.459  42.202  36.763  1.00 74.33           O  
ATOM    316  N   LEU A  39      -1.887  41.469  30.231  1.00 49.91           N  
ATOM    317  CA  LEU A  39      -1.870  41.858  28.835  1.00 47.57           C  
ATOM    318  C   LEU A  39      -2.331  40.707  27.936  1.00 48.60           C  
ATOM    319  O   LEU A  39      -3.287  40.849  27.182  1.00 48.71           O  
ATOM    320  CB  LEU A  39      -0.473  42.282  28.437  1.00 44.69           C  
ATOM    321  CG  LEU A  39      -0.339  42.466  26.925  1.00 46.49           C  
ATOM    322  CD1 LEU A  39      -1.240  43.627  26.444  1.00 48.18           C  
ATOM    323  CD2 LEU A  39       1.087  42.744  26.597  1.00 43.23           C  
ATOM    324  N   ILE A  40      -1.674  39.559  28.042  1.00 46.88           N  
ATOM    325  CA  ILE A  40      -2.002  38.411  27.209  1.00 46.18           C  
ATOM    326  C   ILE A  40      -3.338  37.778  27.532  1.00 48.33           C  
ATOM    327  O   ILE A  40      -3.942  37.122  26.690  1.00 48.18           O  
ATOM    328  CB  ILE A  40      -0.925  37.319  27.318  1.00 46.49           C  
ATOM    329  CG1 ILE A  40       0.433  37.914  26.952  1.00 46.33           C  
ATOM    330  CG2 ILE A  40      -1.263  36.161  26.403  1.00 47.37           C  
ATOM    331  CD1 ILE A  40       0.441  38.628  25.644  1.00 44.43           C  
ATOM    332  N   GLY A  41      -3.797  37.934  28.759  1.00 50.98           N  
ATOM    333  CA  GLY A  41      -5.081  37.349  29.102  1.00 54.31           C  
ATOM    334  C   GLY A  41      -5.038  35.924  29.619  1.00 58.58           C  
ATOM    335  O   GLY A  41      -6.070  35.389  30.026  1.00 60.23           O  
ATOM    336  N   ARG A  42      -3.874  35.283  29.575  1.00 59.95           N  
ATOM    337  CA  ARG A  42      -3.753  33.925  30.101  1.00 61.26           C  
ATOM    338  C   ARG A  42      -2.466  33.842  30.916  1.00 60.21           C  
ATOM    339  O   ARG A  42      -1.603  34.706  30.818  1.00 59.83           O  
ATOM    340  CB  ARG A  42      -3.742  32.866  28.978  1.00 61.63           C  
ATOM    341  CG  ARG A  42      -2.544  32.912  28.042  1.00 66.32           C  
ATOM    342  CD  ARG A  42      -2.458  31.648  27.173  1.00 68.19           C  
ATOM    343  NE  ARG A  42      -1.205  31.573  26.412  1.00 70.21           N  
ATOM    344  CZ  ARG A  42      -0.895  32.369  25.393  1.00 69.73           C  
ATOM    345  NH1 ARG A  42      -1.752  33.305  25.000  1.00 70.41           N  
ATOM    346  NH2 ARG A  42       0.266  32.233  24.770  1.00 68.57           N  
ATOM    347  N   LYS A  43      -2.348  32.804  31.730  1.00 60.04           N  
ATOM    348  CA  LYS A  43      -1.160  32.617  32.562  1.00 57.83           C  
ATOM    349  C   LYS A  43       0.033  32.263  31.677  1.00 53.48           C  
ATOM    350  O   LYS A  43      -0.076  31.436  30.803  1.00 50.40           O  
ATOM    351  CB  LYS A  43      -1.425  31.483  33.562  1.00 62.25           C  
ATOM    352  CG  LYS A  43      -0.307  31.240  34.570  1.00 67.92           C  
ATOM    353  CD  LYS A  43      -0.678  30.100  35.525  1.00 73.54           C  
ATOM    354  CE  LYS A  43       0.478  29.729  36.466  1.00 76.94           C  
ATOM    355  NZ  LYS A  43       0.108  28.734  37.522  1.00 79.18           N  
ATOM    356  N   VAL A  44       1.171  32.908  31.875  1.00 52.63           N  
ATOM    357  CA  VAL A  44       2.340  32.560  31.063  1.00 53.92           C  
ATOM    358  C   VAL A  44       3.571  32.562  31.957  1.00 52.24           C  
ATOM    359  O   VAL A  44       3.786  33.507  32.712  1.00 53.83           O  
ATOM    360  CB  VAL A  44       2.534  33.536  29.881  1.00 54.01           C  
ATOM    361  CG1 VAL A  44       2.602  34.929  30.378  1.00 57.00           C  
ATOM    362  CG2 VAL A  44       3.797  33.213  29.147  1.00 54.61           C  
ATOM    363  N   THR A  45       4.357  31.487  31.889  1.00 48.17           N  
ATOM    364  CA  THR A  45       5.555  31.354  32.711  1.00 44.01           C  
ATOM    365  C   THR A  45       6.794  31.212  31.833  1.00 41.50           C  
ATOM    366  O   THR A  45       6.842  30.373  30.944  1.00 39.97           O  
ATOM    367  CB  THR A  45       5.482  30.098  33.587  1.00 45.53           C  
ATOM    368  OG1 THR A  45       4.225  30.046  34.265  1.00 54.18           O  
ATOM    369  CG2 THR A  45       6.560  30.120  34.614  1.00 44.44           C  
ATOM    370  N   PHE A  46       7.798  32.043  32.054  1.00 39.15           N  
ATOM    371  CA  PHE A  46       9.008  31.911  31.269  1.00 39.08           C  
ATOM    372  C   PHE A  46       9.986  31.109  32.097  1.00 39.64           C  
ATOM    373  O   PHE A  46      10.269  31.465  33.245  1.00 40.84           O  
ATOM    374  CB  PHE A  46       9.585  33.266  30.902  1.00 37.84           C  
ATOM    375  CG  PHE A  46       8.720  34.031  29.937  1.00 38.32           C  
ATOM    376  CD1 PHE A  46       8.873  33.846  28.570  1.00 35.46           C  
ATOM    377  CD2 PHE A  46       7.713  34.889  30.395  1.00 33.51           C  
ATOM    378  CE1 PHE A  46       8.029  34.510  27.673  1.00 41.48           C  
ATOM    379  CE2 PHE A  46       6.869  35.551  29.501  1.00 34.66           C  
ATOM    380  CZ  PHE A  46       7.018  35.366  28.154  1.00 33.80           C  
ATOM    381  N   VAL A  47      10.462  30.000  31.533  1.00 36.00           N  
ATOM    382  CA  VAL A  47      11.378  29.126  32.249  1.00 33.72           C  
ATOM    383  C   VAL A  47      12.819  29.235  31.827  1.00 34.10           C  
ATOM    384  O   VAL A  47      13.684  28.657  32.468  1.00 34.57           O  
ATOM    385  CB  VAL A  47      11.004  27.654  32.078  1.00 34.23           C  
ATOM    386  CG1 VAL A  47       9.597  27.398  32.619  1.00 36.38           C  
ATOM    387  CG2 VAL A  47      11.145  27.260  30.590  1.00 33.16           C  
ATOM    388  N   GLN A  48      13.099  29.973  30.766  1.00 33.80           N  
ATOM    389  CA  GLN A  48      14.476  30.049  30.299  1.00 36.56           C  
ATOM    390  C   GLN A  48      14.881  31.409  29.682  1.00 33.86           C  
ATOM    391  O   GLN A  48      14.182  31.927  28.834  1.00 33.50           O  
ATOM    392  CB  GLN A  48      14.681  28.923  29.247  1.00 34.90           C  
ATOM    393  CG  GLN A  48      16.077  28.769  28.672  1.00 39.60           C  
ATOM    394  CD  GLN A  48      16.167  27.655  27.585  1.00 45.92           C  
ATOM    395  OE1 GLN A  48      15.401  26.666  27.600  1.00 48.64           O  
ATOM    396  NE2 GLN A  48      17.109  27.809  26.658  1.00 43.95           N  
ATOM    397  N   ASP A  49      16.005  31.966  30.116  1.00 32.85           N  
ATOM    398  CA  ASP A  49      16.507  33.204  29.531  1.00 33.03           C  
ATOM    399  C   ASP A  49      17.763  32.869  28.756  1.00 34.13           C  
ATOM    400  O   ASP A  49      18.597  32.049  29.182  1.00 37.40           O  
ATOM    401  CB  ASP A  49      16.873  34.275  30.565  1.00 31.54           C  
ATOM    402  CG  ASP A  49      15.753  34.608  31.490  1.00 28.75           C  
ATOM    403  OD1 ASP A  49      14.577  34.367  31.142  1.00 30.74           O  
ATOM    404  OD2 ASP A  49      16.078  35.127  32.570  1.00 32.76           O  
ATOM    405  N   ASN A  50      17.892  33.511  27.613  1.00 34.11           N  
ATOM    406  CA  ASN A  50      19.017  33.327  26.730  1.00 34.02           C  
ATOM    407  C   ASN A  50      19.590  34.668  26.364  1.00 35.24           C  
ATOM    408  O   ASN A  50      18.863  35.684  26.330  1.00 35.09           O  
ATOM    409  CB  ASN A  50      18.590  32.592  25.463  1.00 36.41           C  
ATOM    410  CG  ASN A  50      18.129  31.160  25.752  1.00 42.85           C  
ATOM    411  OD1 ASN A  50      18.940  30.292  26.066  1.00 43.80           O  
ATOM    412  ND2 ASN A  50      16.830  30.923  25.664  1.00 44.35           N  
ATOM    413  N   HIS A  51      20.886  34.642  26.068  1.00 31.56           N  
ATOM    414  CA  HIS A  51      21.646  35.810  25.727  1.00 35.14           C  
ATOM    415  C   HIS A  51      22.622  35.479  24.581  1.00 38.07           C  
ATOM    416  O   HIS A  51      23.412  34.523  24.662  1.00 37.60           O  
ATOM    417  CB  HIS A  51      22.398  36.286  26.972  1.00 33.99           C  
ATOM    418  CG  HIS A  51      23.220  37.497  26.734  1.00 32.20           C  
ATOM    419  ND1 HIS A  51      23.728  38.264  27.750  1.00 33.68           N  
ATOM    420  CD2 HIS A  51      23.605  38.096  25.579  1.00 33.96           C  
ATOM    421  CE1 HIS A  51      24.390  39.285  27.241  1.00 33.32           C  
ATOM    422  NE2 HIS A  51      24.333  39.202  25.924  1.00 31.94           N  
ATOM    423  N   SER A  52      22.565  36.256  23.499  1.00 38.70           N  
ATOM    424  CA  SER A  52      23.448  35.988  22.364  1.00 37.71           C  
ATOM    425  C   SER A  52      24.101  37.207  21.789  1.00 37.13           C  
ATOM    426  O   SER A  52      23.627  38.328  21.945  1.00 36.40           O  
ATOM    427  CB  SER A  52      22.716  35.245  21.235  1.00 38.72           C  
ATOM    428  OG  SER A  52      21.811  36.068  20.535  1.00 39.87           O  
ATOM    429  N   LYS A  53      25.224  36.982  21.126  1.00 38.06           N  
ATOM    430  CA  LYS A  53      25.951  38.056  20.491  1.00 39.61           C  
ATOM    431  C   LYS A  53      26.218  37.652  19.058  1.00 41.91           C  
ATOM    432  O   LYS A  53      26.606  36.519  18.796  1.00 46.36           O  
ATOM    433  CB  LYS A  53      27.252  38.327  21.221  1.00 38.82           C  
ATOM    434  CG  LYS A  53      27.996  39.495  20.623  1.00 43.01           C  
ATOM    435  CD  LYS A  53      29.254  39.823  21.422  1.00 47.27           C  
ATOM    436  CE  LYS A  53      30.008  40.986  20.784  1.00 48.76           C  
ATOM    437  NZ  LYS A  53      31.250  41.319  21.559  1.00 52.64           N  
ATOM    438  N   SER A  54      26.006  38.575  18.126  1.00 43.08           N  
ATOM    439  CA  SER A  54      26.177  38.309  16.692  1.00 43.49           C  
ATOM    440  C   SER A  54      26.786  39.478  15.953  1.00 44.46           C  
ATOM    441  O   SER A  54      26.533  40.637  16.293  1.00 44.19           O  
ATOM    442  CB  SER A  54      24.827  38.068  16.030  1.00 40.46           C  
ATOM    443  OG  SER A  54      24.191  36.966  16.578  1.00 43.03           O  
ATOM    444  N   LYS A  55      27.544  39.168  14.907  1.00 45.36           N  
ATOM    445  CA  LYS A  55      28.156  40.197  14.076  1.00 47.66           C  
ATOM    446  C   LYS A  55      27.178  40.671  13.007  1.00 46.59           C  
ATOM    447  O   LYS A  55      26.210  39.963  12.653  1.00 44.99           O  
ATOM    448  CB  LYS A  55      29.407  39.644  13.392  1.00 50.82           C  
ATOM    449  CG  LYS A  55      30.548  39.352  14.360  1.00 55.56           C  
ATOM    450  CD  LYS A  55      31.759  38.785  13.632  0.00 54.35           C  
ATOM    451  CE  LYS A  55      32.887  38.450  14.596  0.00 55.03           C  
ATOM    452  NZ  LYS A  55      34.075  37.903  13.883  0.00 55.04           N  
ATOM    453  N   LYS A  56      27.436  41.857  12.477  1.00 44.69           N  
ATOM    454  CA  LYS A  56      26.573  42.387  11.442  1.00 45.91           C  
ATOM    455  C   LYS A  56      26.322  41.342  10.354  1.00 44.29           C  
ATOM    456  O   LYS A  56      27.201  40.573   9.974  1.00 42.65           O  
ATOM    457  CB  LYS A  56      27.175  43.653  10.819  1.00 48.52           C  
ATOM    458  CG  LYS A  56      26.198  44.362   9.903  1.00 50.50           C  
ATOM    459  CD  LYS A  56      26.816  45.558   9.215  1.00 58.53           C  
ATOM    460  CE  LYS A  56      25.827  46.180   8.233  1.00 64.24           C  
ATOM    461  NZ  LYS A  56      26.386  47.359   7.483  1.00 69.02           N  
ATOM    462  N   ASN A  57      25.094  41.310   9.878  1.00 43.55           N  
ATOM    463  CA  ASN A  57      24.683  40.370   8.839  1.00 45.48           C  
ATOM    464  C   ASN A  57      24.531  38.916   9.258  1.00 43.10           C  
ATOM    465  O   ASN A  57      24.181  38.076   8.438  1.00 42.91           O  
ATOM    466  CB  ASN A  57      25.612  40.463   7.635  1.00 49.38           C  
ATOM    467  CG  ASN A  57      25.659  41.859   7.066  1.00 51.10           C  
ATOM    468  OD1 ASN A  57      26.706  42.509   7.054  1.00 53.62           O  
ATOM    469  ND2 ASN A  57      24.518  42.339   6.606  1.00 52.32           N  
ATOM    470  N   VAL A  58      24.818  38.595  10.511  1.00 40.38           N  
ATOM    471  CA  VAL A  58      24.570  37.229  10.936  1.00 40.83           C  
ATOM    472  C   VAL A  58      23.039  37.131  11.095  1.00 40.45           C  
ATOM    473  O   VAL A  58      22.416  37.968  11.746  1.00 41.72           O  
ATOM    474  CB  VAL A  58      25.266  36.893  12.284  1.00 41.51           C  
ATOM    475  CG1 VAL A  58      24.766  35.546  12.818  1.00 37.10           C  
ATOM    476  CG2 VAL A  58      26.804  36.796  12.068  1.00 39.60           C  
ATOM    477  N   LEU A  59      22.439  36.134  10.466  1.00 38.79           N  
ATOM    478  CA  LEU A  59      21.001  35.946  10.537  1.00 38.15           C  
ATOM    479  C   LEU A  59      20.824  34.637  11.258  1.00 39.49           C  
ATOM    480  O   LEU A  59      21.416  33.617  10.885  1.00 39.21           O  
ATOM    481  CB  LEU A  59      20.392  35.857   9.131  1.00 36.28           C  
ATOM    482  CG  LEU A  59      18.878  35.857   8.988  1.00 34.13           C  
ATOM    483  CD1 LEU A  59      18.547  36.231   7.541  1.00 35.05           C  
ATOM    484  CD2 LEU A  59      18.268  34.518   9.405  1.00 32.20           C  
ATOM    485  N   ARG A  60      20.027  34.665  12.308  1.00 37.25           N  
ATOM    486  CA  ARG A  60      19.799  33.469  13.071  1.00 38.84           C  
ATOM    487  C   ARG A  60      18.373  33.085  12.880  1.00 39.21           C  
ATOM    488  O   ARG A  60      17.484  33.902  13.040  1.00 40.18           O  
ATOM    489  CB  ARG A  60      20.024  33.728  14.556  1.00 38.69           C  
ATOM    490  CG  ARG A  60      19.466  32.636  15.455  1.00 44.36           C  
ATOM    491  CD  ARG A  60      19.332  33.076  16.960  1.00 46.42           C  
ATOM    492  NE  ARG A  60      19.025  31.935  17.817  1.00 45.99           N  
ATOM    493  CZ  ARG A  60      19.894  30.954  18.079  1.00 49.06           C  
ATOM    494  NH1 ARG A  60      21.133  30.993  17.562  1.00 41.04           N  
ATOM    495  NH2 ARG A  60      19.515  29.919  18.829  1.00 49.22           N  
ATOM    496  N   GLY A  61      18.107  31.859  12.491  1.00 36.95           N  
ATOM    497  CA  GLY A  61      16.717  31.613  12.430  1.00 36.12           C  
ATOM    498  C   GLY A  61      15.866  30.889  11.447  1.00 40.81           C  
ATOM    499  O   GLY A  61      16.244  30.338  10.435  1.00 38.62           O  
ATOM    500  N   LEU A  62      14.629  31.061  11.888  1.00 44.30           N  
ATOM    501  CA  LEU A  62      13.373  30.557  11.461  1.00 40.66           C  
ATOM    502  C   LEU A  62      13.440  29.220  12.181  1.00 40.43           C  
ATOM    503  O   LEU A  62      13.702  28.150  11.620  1.00 38.49           O  
ATOM    504  CB  LEU A  62      13.203  30.562   9.964  1.00 39.94           C  
ATOM    505  CG  LEU A  62      12.319  31.788   9.625  1.00 37.19           C  
ATOM    506  CD1 LEU A  62      13.028  33.097   9.966  1.00 33.82           C  
ATOM    507  CD2 LEU A  62      11.924  31.787   8.187  1.00 32.39           C  
ATOM    508  N   HIS A  63      13.267  29.384  13.498  1.00 34.23           N  
ATOM    509  CA  HIS A  63      13.261  28.308  14.485  1.00 35.61           C  
ATOM    510  C   HIS A  63      11.911  28.258  15.168  1.00 36.60           C  
ATOM    511  O   HIS A  63      11.215  29.268  15.285  1.00 36.55           O  
ATOM    512  CB  HIS A  63      14.309  28.557  15.574  1.00 31.03           C  
ATOM    513  CG  HIS A  63      15.714  28.586  15.061  1.00 34.71           C  
ATOM    514  ND1 HIS A  63      16.716  29.290  15.688  1.00 36.67           N  
ATOM    515  CD2 HIS A  63      16.275  28.018  13.969  1.00 31.91           C  
ATOM    516  CE1 HIS A  63      17.836  29.161  15.004  1.00 34.27           C  
ATOM    517  NE2 HIS A  63      17.595  28.393  13.953  1.00 36.49           N  
ATOM    518  N   PHE A  64      11.573  27.068  15.641  1.00 36.91           N  
ATOM    519  CA  PHE A  64      10.340  26.810  16.359  1.00 37.12           C  
ATOM    520  C   PHE A  64      10.463  25.415  16.920  1.00 36.89           C  
ATOM    521  O   PHE A  64      11.379  24.689  16.543  1.00 34.32           O  
ATOM    522  CB  PHE A  64       9.124  26.845  15.448  1.00 34.19           C  
ATOM    523  CG  PHE A  64       9.124  25.785  14.366  1.00 33.74           C  
ATOM    524  CD1 PHE A  64       9.808  25.981  13.171  1.00 31.31           C  
ATOM    525  CD2 PHE A  64       8.383  24.621  14.526  1.00 29.72           C  
ATOM    526  CE1 PHE A  64       9.742  25.047  12.152  1.00 32.19           C  
ATOM    527  CE2 PHE A  64       8.319  23.684  13.510  1.00 29.72           C  
ATOM    528  CZ  PHE A  64       9.002  23.903  12.318  1.00 30.04           C  
ATOM    529  N   GLN A  65       9.563  25.061  17.836  1.00 34.90           N  
ATOM    530  CA  GLN A  65       9.567  23.720  18.408  1.00 37.01           C  
ATOM    531  C   GLN A  65       8.148  23.204  18.263  1.00 36.94           C  
ATOM    532  O   GLN A  65       7.188  23.956  18.376  1.00 33.48           O  
ATOM    533  CB  GLN A  65      10.044  23.718  19.885  1.00 34.13           C  
ATOM    534  CG  GLN A  65      11.546  24.047  20.019  1.00 29.11           C  
ATOM    535  CD  GLN A  65      12.109  23.983  21.456  1.00 30.42           C  
ATOM    536  OE1 GLN A  65      13.287  24.206  21.652  1.00 39.01           O  
ATOM    537  NE2 GLN A  65      11.273  23.698  22.438  1.00 33.97           N  
ATOM    538  N   ARG A  66       8.029  21.917  17.985  1.00 39.75           N  
ATOM    539  CA  ARG A  66       6.750  21.281  17.785  1.00 40.65           C  
ATOM    540  C   ARG A  66       5.972  20.875  19.017  1.00 43.68           C  
ATOM    541  O   ARG A  66       6.499  20.727  20.118  1.00 43.78           O  
ATOM    542  CB  ARG A  66       6.919  20.038  16.916  1.00 40.61           C  
ATOM    543  CG  ARG A  66       7.028  20.283  15.421  1.00 44.41           C  
ATOM    544  CD  ARG A  66       7.330  18.957  14.757  1.00 45.21           C  
ATOM    545  NE  ARG A  66       8.620  18.461  15.232  1.00 44.48           N  
ATOM    546  CZ  ARG A  66       9.797  18.809  14.717  1.00 43.57           C  
ATOM    547  NH1 ARG A  66       9.862  19.651  13.702  1.00 43.25           N  
ATOM    548  NH2 ARG A  66      10.917  18.322  15.240  1.00 43.67           N  
ATOM    549  N   GLY A  67       4.684  20.689  18.789  1.00 45.95           N  
ATOM    550  CA  GLY A  67       3.780  20.239  19.816  1.00 49.12           C  
ATOM    551  C   GLY A  67       3.959  20.763  21.223  1.00 51.12           C  
ATOM    552  O   GLY A  67       3.923  21.971  21.468  1.00 53.03           O  
ATOM    553  N   GLU A  68       4.137  19.837  22.152  1.00 51.19           N  
ATOM    554  CA  GLU A  68       4.274  20.165  23.559  1.00 51.94           C  
ATOM    555  C   GLU A  68       5.538  20.892  23.963  1.00 47.88           C  
ATOM    556  O   GLU A  68       5.633  21.365  25.088  1.00 45.16           O  
ATOM    557  CB  GLU A  68       4.128  18.898  24.402  1.00 58.56           C  
ATOM    558  CG  GLU A  68       2.761  18.232  24.264  1.00 67.36           C  
ATOM    559  CD  GLU A  68       1.621  19.181  24.600  1.00 73.34           C  
ATOM    560  OE1 GLU A  68       1.900  20.348  24.960  1.00 77.73           O  
ATOM    561  OE2 GLU A  68       0.445  18.767  24.504  1.00 77.92           O  
ATOM    562  N   ASN A  69       6.512  20.971  23.068  1.00 44.65           N  
ATOM    563  CA  ASN A  69       7.713  21.701  23.397  1.00 43.47           C  
ATOM    564  C   ASN A  69       7.644  23.082  22.747  1.00 39.79           C  
ATOM    565  O   ASN A  69       8.609  23.832  22.785  1.00 37.68           O  
ATOM    566  CB  ASN A  69       8.948  20.937  22.936  1.00 44.53           C  
ATOM    567  CG  ASN A  69       9.246  19.726  23.810  1.00 52.31           C  
ATOM    568  OD1 ASN A  69       9.635  19.860  24.976  1.00 53.93           O  
ATOM    569  ND2 ASN A  69       9.053  18.530  23.251  1.00 53.84           N  
ATOM    570  N   ALA A  70       6.496  23.396  22.158  1.00 38.85           N  
ATOM    571  CA  ALA A  70       6.278  24.696  21.499  1.00 39.07           C  
ATOM    572  C   ALA A  70       6.590  25.822  22.476  1.00 34.64           C  
ATOM    573  O   ALA A  70       6.159  25.810  23.604  1.00 36.56           O  
ATOM    574  CB  ALA A  70       4.832  24.801  21.030  1.00 40.26           C  
ATOM    575  N   GLN A  71       7.353  26.802  22.047  1.00 34.92           N  
ATOM    576  CA  GLN A  71       7.712  27.895  22.946  1.00 33.00           C  
ATOM    577  C   GLN A  71       7.101  29.256  22.566  1.00 33.85           C  
ATOM    578  O   GLN A  71       6.897  29.562  21.392  1.00 32.52           O  
ATOM    579  CB  GLN A  71       9.243  28.079  22.964  1.00 30.28           C  
ATOM    580  CG  GLN A  71      10.082  26.830  23.308  1.00 30.44           C  
ATOM    581  CD  GLN A  71      11.549  27.040  22.974  1.00 30.49           C  
ATOM    582  OE1 GLN A  71      11.908  27.279  21.807  1.00 32.97           O  
ATOM    583  NE2 GLN A  71      12.399  26.981  23.988  1.00 24.25           N  
ATOM    584  N   GLY A  72       6.828  30.057  23.592  1.00 33.60           N  
ATOM    585  CA  GLY A  72       6.384  31.416  23.405  1.00 30.89           C  
ATOM    586  C   GLY A  72       7.681  32.166  23.722  1.00 30.13           C  
ATOM    587  O   GLY A  72       8.392  31.799  24.660  1.00 32.13           O  
ATOM    588  N   LYS A  73       8.005  33.209  22.972  1.00 28.35           N  
ATOM    589  CA  LYS A  73       9.240  33.925  23.198  1.00 28.91           C  
ATOM    590  C   LYS A  73       9.040  35.438  23.328  1.00 30.21           C  
ATOM    591  O   LYS A  73       8.350  36.047  22.520  1.00 31.18           O  
ATOM    592  CB  LYS A  73      10.225  33.662  22.028  1.00 30.12           C  
ATOM    593  CG  LYS A  73      10.566  32.163  21.772  1.00 36.43           C  
ATOM    594  CD  LYS A  73      11.308  31.955  20.426  1.00 35.14           C  
ATOM    595  CE  LYS A  73      11.585  30.487  20.181  1.00 39.03           C  
ATOM    596  NZ  LYS A  73      11.981  30.174  18.755  1.00 38.36           N  
ATOM    597  N   LEU A  74       9.666  36.040  24.334  1.00 29.06           N  
ATOM    598  CA  LEU A  74       9.620  37.479  24.519  1.00 30.57           C  
ATOM    599  C   LEU A  74      11.064  37.883  24.292  1.00 31.63           C  
ATOM    600  O   LEU A  74      11.936  37.522  25.076  1.00 31.96           O  
ATOM    601  CB  LEU A  74       9.176  37.829  25.931  1.00 31.52           C  
ATOM    602  CG  LEU A  74       9.201  39.332  26.220  1.00 32.55           C  
ATOM    603  CD1 LEU A  74       8.302  40.065  25.228  1.00 30.03           C  
ATOM    604  CD2 LEU A  74       8.719  39.566  27.656  1.00 34.45           C  
ATOM    605  N   VAL A  75      11.325  38.639  23.230  1.00 30.37           N  
ATOM    606  CA  VAL A  75      12.693  39.001  22.860  1.00 30.82           C  
ATOM    607  C   VAL A  75      12.942  40.493  22.767  1.00 31.04           C  
ATOM    608  O   VAL A  75      12.050  41.246  22.440  1.00 31.54           O  
ATOM    609  CB  VAL A  75      13.077  38.384  21.433  1.00 31.42           C  
ATOM    610  CG1 VAL A  75      12.693  36.896  21.380  1.00 34.89           C  
ATOM    611  CG2 VAL A  75      12.349  39.113  20.295  1.00 24.66           C  
ATOM    612  N   ARG A  76      14.191  40.893  22.996  1.00 30.48           N  
ATOM    613  CA  ARG A  76      14.575  42.278  22.930  1.00 33.05           C  
ATOM    614  C   ARG A  76      16.071  42.326  22.633  1.00 37.90           C  
ATOM    615  O   ARG A  76      16.756  41.281  22.652  1.00 34.07           O  
ATOM    616  CB  ARG A  76      14.253  42.960  24.262  1.00 33.75           C  
ATOM    617  CG  ARG A  76      15.119  42.519  25.426  1.00 32.15           C  
ATOM    618  CD  ARG A  76      14.469  42.872  26.738  1.00 30.95           C  
ATOM    619  NE  ARG A  76      15.349  42.726  27.906  1.00 36.21           N  
ATOM    620  CZ  ARG A  76      16.263  43.607  28.315  1.00 35.55           C  
ATOM    621  NH1 ARG A  76      16.459  44.747  27.663  1.00 38.18           N  
ATOM    622  NH2 ARG A  76      16.966  43.362  29.409  1.00 34.09           N  
ATOM    623  N   CYS A  77      16.569  43.538  22.373  1.00 37.51           N  
ATOM    624  CA  CYS A  77      17.957  43.764  22.030  1.00 36.97           C  
ATOM    625  C   CYS A  77      18.605  44.725  23.023  1.00 38.19           C  
ATOM    626  O   CYS A  77      18.266  45.907  23.072  1.00 39.52           O  
ATOM    627  CB  CYS A  77      18.031  44.331  20.593  1.00 38.57           C  
ATOM    628  SG  CYS A  77      19.710  44.688  19.987  1.00 39.59           S  
ATOM    629  N   ALA A  78      19.540  44.204  23.804  1.00 37.90           N  
ATOM    630  CA  ALA A  78      20.261  44.946  24.825  1.00 37.07           C  
ATOM    631  C   ALA A  78      21.428  45.723  24.275  1.00 38.46           C  
ATOM    632  O   ALA A  78      21.907  46.632  24.926  1.00 39.94           O  
ATOM    633  CB  ALA A  78      20.775  43.993  25.873  1.00 38.69           C  
ATOM    634  N   VAL A  79      21.929  45.330  23.108  1.00 39.22           N  
ATOM    635  CA  VAL A  79      23.062  46.003  22.488  1.00 40.56           C  
ATOM    636  C   VAL A  79      22.928  45.991  20.965  1.00 41.95           C  
ATOM    637  O   VAL A  79      22.673  44.935  20.359  1.00 43.94           O  
ATOM    638  CB  VAL A  79      24.423  45.328  22.826  1.00 40.44           C  
ATOM    639  CG1 VAL A  79      25.551  46.162  22.225  1.00 40.05           C  
ATOM    640  CG2 VAL A  79      24.632  45.212  24.305  1.00 35.17           C  
ATOM    641  N   GLY A  80      23.088  47.158  20.346  1.00 41.14           N  
ATOM    642  CA  GLY A  80      22.990  47.231  18.898  1.00 40.43           C  
ATOM    643  C   GLY A  80      21.565  47.237  18.384  1.00 41.29           C  
ATOM    644  O   GLY A  80      20.668  47.760  19.038  1.00 42.36           O  
ATOM    645  N   GLU A  81      21.355  46.639  17.215  1.00 41.19           N  
ATOM    646  CA  GLU A  81      20.042  46.602  16.587  1.00 40.35           C  
ATOM    647  C   GLU A  81      19.928  45.414  15.640  1.00 40.79           C  
ATOM    648  O   GLU A  81      20.879  45.106  14.896  1.00 41.21           O  
ATOM    649  CB  GLU A  81      19.812  47.876  15.758  1.00 42.01           C  
ATOM    650  CG  GLU A  81      18.447  47.920  15.068  1.00 45.88           C  
ATOM    651  CD  GLU A  81      18.230  49.141  14.166  1.00 48.89           C  
ATOM    652  OE1 GLU A  81      19.193  49.891  13.904  1.00 44.72           O  
ATOM    653  OE2 GLU A  81      17.082  49.327  13.702  1.00 47.42           O  
ATOM    654  N   VAL A  82      18.753  44.786  15.650  1.00 37.30           N  
ATOM    655  CA  VAL A  82      18.464  43.642  14.806  1.00 36.93           C  
ATOM    656  C   VAL A  82      17.106  43.883  14.189  1.00 37.41           C  
ATOM    657  O   VAL A  82      16.339  44.710  14.688  1.00 38.70           O  
ATOM    658  CB  VAL A  82      18.315  42.311  15.630  1.00 37.76           C  
ATOM    659  CG1 VAL A  82      19.548  42.051  16.483  1.00 32.01           C  
ATOM    660  CG2 VAL A  82      17.096  42.395  16.536  1.00 33.72           C  
ATOM    661  N   PHE A  83      16.816  43.166  13.107  1.00 36.74           N  
ATOM    662  CA  PHE A  83      15.514  43.223  12.460  1.00 34.91           C  
ATOM    663  C   PHE A  83      14.965  41.846  12.848  1.00 36.63           C  
ATOM    664  O   PHE A  83      15.484  40.825  12.384  1.00 36.54           O  
ATOM    665  CB  PHE A  83      15.648  43.316  10.937  1.00 34.66           C  
ATOM    666  CG  PHE A  83      14.342  43.195  10.211  1.00 34.89           C  
ATOM    667  CD1 PHE A  83      13.417  44.222  10.239  1.00 36.82           C  
ATOM    668  CD2 PHE A  83      14.027  42.037   9.515  1.00 35.64           C  
ATOM    669  CE1 PHE A  83      12.183  44.102   9.573  1.00 38.49           C  
ATOM    670  CE2 PHE A  83      12.807  41.899   8.847  1.00 37.49           C  
ATOM    671  CZ  PHE A  83      11.875  42.936   8.874  1.00 38.76           C  
ATOM    672  N   ASP A  84      13.945  41.834  13.710  1.00 34.21           N  
ATOM    673  CA  ASP A  84      13.326  40.621  14.232  1.00 33.13           C  
ATOM    674  C   ASP A  84      12.069  40.198  13.483  1.00 33.94           C  
ATOM    675  O   ASP A  84      11.226  41.032  13.124  1.00 34.68           O  
ATOM    676  CB  ASP A  84      12.969  40.813  15.704  1.00 34.79           C  
ATOM    677  CG  ASP A  84      12.771  39.508  16.415  1.00 32.89           C  
ATOM    678  OD1 ASP A  84      13.798  38.870  16.716  1.00 33.64           O  
ATOM    679  OD2 ASP A  84      11.618  39.106  16.652  1.00 36.00           O  
ATOM    680  N   VAL A  85      11.922  38.894  13.283  1.00 31.63           N  
ATOM    681  CA  VAL A  85      10.804  38.360  12.538  1.00 31.36           C  
ATOM    682  C   VAL A  85      10.056  37.210  13.210  1.00 31.55           C  
ATOM    683  O   VAL A  85      10.671  36.324  13.811  1.00 31.11           O  
ATOM    684  CB  VAL A  85      11.282  37.885  11.128  1.00 33.73           C  
ATOM    685  CG1 VAL A  85      10.169  37.191  10.403  1.00 32.09           C  
ATOM    686  CG2 VAL A  85      11.727  39.074  10.312  1.00 35.69           C  
ATOM    687  N   ALA A  86       8.735  37.221  13.062  1.00 30.66           N  
ATOM    688  CA  ALA A  86       7.855  36.178  13.597  1.00 31.55           C  
ATOM    689  C   ALA A  86       6.994  35.678  12.445  1.00 30.80           C  
ATOM    690  O   ALA A  86       6.421  36.466  11.723  1.00 32.96           O  
ATOM    691  CB  ALA A  86       6.966  36.762  14.699  1.00 32.05           C  
ATOM    692  N   VAL A  87       6.899  34.368  12.268  1.00 33.22           N  
ATOM    693  CA  VAL A  87       6.117  33.820  11.184  1.00 31.63           C  
ATOM    694  C   VAL A  87       5.061  32.901  11.754  1.00 34.76           C  
ATOM    695  O   VAL A  87       5.365  32.028  12.546  1.00 36.06           O  
ATOM    696  CB  VAL A  87       7.008  33.013  10.222  1.00 30.45           C  
ATOM    697  CG1 VAL A  87       6.157  32.374   9.114  1.00 28.52           C  
ATOM    698  CG2 VAL A  87       8.057  33.916   9.629  1.00 28.95           C  
ATOM    699  N   ASP A  88       3.819  33.091  11.344  1.00 35.01           N  
ATOM    700  CA  ASP A  88       2.727  32.281  11.850  1.00 37.16           C  
ATOM    701  C   ASP A  88       2.801  30.945  11.129  1.00 38.04           C  
ATOM    702  O   ASP A  88       2.707  30.908   9.910  1.00 40.02           O  
ATOM    703  CB  ASP A  88       1.398  32.974  11.534  1.00 36.60           C  
ATOM    704  CG  ASP A  88       0.210  32.288  12.168  1.00 38.57           C  
ATOM    705  OD1 ASP A  88       0.314  31.105  12.596  1.00 36.77           O  
ATOM    706  OD2 ASP A  88      -0.849  32.948  12.231  1.00 38.87           O  
ATOM    707  N   ILE A  89       2.966  29.854  11.862  1.00 36.35           N  
ATOM    708  CA  ILE A  89       3.053  28.552  11.210  1.00 38.78           C  
ATOM    709  C   ILE A  89       1.995  27.571  11.682  1.00 40.32           C  
ATOM    710  O   ILE A  89       2.191  26.358  11.607  1.00 38.50           O  
ATOM    711  CB  ILE A  89       4.446  27.908  11.375  1.00 35.18           C  
ATOM    712  CG1 ILE A  89       4.792  27.778  12.845  1.00 35.76           C  
ATOM    713  CG2 ILE A  89       5.500  28.777  10.693  1.00 35.41           C  
ATOM    714  CD1 ILE A  89       6.127  27.080  13.078  1.00 36.67           C  
ATOM    715  N   ARG A  90       0.887  28.116  12.174  1.00 36.95           N  
ATOM    716  CA  ARG A  90      -0.250  27.314  12.597  1.00 41.74           C  
ATOM    717  C   ARG A  90      -1.024  27.035  11.319  1.00 42.42           C  
ATOM    718  O   ARG A  90      -1.588  27.946  10.732  1.00 43.93           O  
ATOM    719  CB  ARG A  90      -1.114  28.119  13.563  1.00 41.59           C  
ATOM    720  CG  ARG A  90      -0.402  28.394  14.844  1.00 43.69           C  
ATOM    721  CD  ARG A  90      -1.117  29.419  15.656  1.00 42.74           C  
ATOM    722  NE  ARG A  90      -1.072  30.726  15.018  1.00 42.70           N  
ATOM    723  CZ  ARG A  90      -1.556  31.822  15.579  1.00 44.58           C  
ATOM    724  NH1 ARG A  90      -2.114  31.738  16.779  1.00 46.60           N  
ATOM    725  NH2 ARG A  90      -1.487  32.996  14.952  1.00 47.07           N  
ATOM    726  N   LYS A  91      -1.037  25.788  10.877  1.00 46.07           N  
ATOM    727  CA  LYS A  91      -1.723  25.438   9.638  1.00 50.29           C  
ATOM    728  C   LYS A  91      -3.183  25.863   9.579  1.00 52.06           C  
ATOM    729  O   LYS A  91      -3.706  26.135   8.500  1.00 51.65           O  
ATOM    730  CB  LYS A  91      -1.632  23.927   9.370  1.00 51.38           C  
ATOM    731  CG  LYS A  91      -0.204  23.368   9.342  1.00 57.06           C  
ATOM    732  CD  LYS A  91      -0.156  21.920   8.813  1.00 60.45           C  
ATOM    733  CE  LYS A  91      -1.009  20.956   9.652  1.00 66.82           C  
ATOM    734  NZ  LYS A  91      -0.962  19.520   9.178  1.00 68.74           N  
ATOM    735  N   GLU A  92      -3.854  25.914  10.724  1.00 53.54           N  
ATOM    736  CA  GLU A  92      -5.254  26.288  10.728  1.00 55.91           C  
ATOM    737  C   GLU A  92      -5.477  27.765  10.918  1.00 55.69           C  
ATOM    738  O   GLU A  92      -6.616  28.223  10.933  1.00 58.51           O  
ATOM    739  CB  GLU A  92      -6.009  25.503  11.805  1.00 60.48           C  
ATOM    740  CG  GLU A  92      -6.155  24.027  11.464  1.00 68.19           C  
ATOM    741  CD  GLU A  92      -6.980  23.800  10.197  1.00 73.00           C  
ATOM    742  OE1 GLU A  92      -8.194  24.124  10.222  1.00 76.02           O  
ATOM    743  OE2 GLU A  92      -6.418  23.305   9.181  1.00 74.89           O  
ATOM    744  N   SER A  93      -4.406  28.523  11.059  1.00 51.51           N  
ATOM    745  CA  SER A  93      -4.553  29.945  11.256  1.00 48.97           C  
ATOM    746  C   SER A  93      -4.820  30.712   9.998  1.00 50.27           C  
ATOM    747  O   SER A  93      -4.200  30.455   8.964  1.00 49.72           O  
ATOM    748  CB  SER A  93      -3.306  30.535  11.870  1.00 50.70           C  
ATOM    749  OG  SER A  93      -3.333  31.950  11.745  1.00 50.55           O  
ATOM    750  N   PRO A  94      -5.751  31.687  10.064  1.00 50.21           N  
ATOM    751  CA  PRO A  94      -6.113  32.532   8.922  1.00 47.79           C  
ATOM    752  C   PRO A  94      -4.918  33.365   8.472  1.00 46.51           C  
ATOM    753  O   PRO A  94      -4.925  33.915   7.387  1.00 44.97           O  
ATOM    754  CB  PRO A  94      -7.242  33.398   9.492  1.00 48.48           C  
ATOM    755  CG  PRO A  94      -6.848  33.499  10.944  1.00 48.66           C  
ATOM    756  CD  PRO A  94      -6.592  32.044  11.219  1.00 48.70           C  
ATOM    757  N   THR A  95      -3.892  33.477   9.308  1.00 45.43           N  
ATOM    758  CA  THR A  95      -2.723  34.256   8.925  1.00 44.39           C  
ATOM    759  C   THR A  95      -1.503  33.353   8.709  1.00 45.10           C  
ATOM    760  O   THR A  95      -0.360  33.814   8.667  1.00 44.26           O  
ATOM    761  CB  THR A  95      -2.403  35.357   9.960  1.00 45.37           C  
ATOM    762  OG1 THR A  95      -2.411  34.809  11.280  1.00 43.09           O  
ATOM    763  CG2 THR A  95      -3.431  36.493   9.860  1.00 47.09           C  
ATOM    764  N   PHE A  96      -1.758  32.061   8.544  1.00 43.88           N  
ATOM    765  CA  PHE A  96      -0.669  31.108   8.307  1.00 43.34           C  
ATOM    766  C   PHE A  96       0.288  31.582   7.217  1.00 43.42           C  
ATOM    767  O   PHE A  96      -0.134  32.095   6.178  1.00 43.06           O  
ATOM    768  CB  PHE A  96      -1.222  29.755   7.873  1.00 44.81           C  
ATOM    769  CG  PHE A  96      -0.154  28.749   7.524  1.00 43.25           C  
ATOM    770  CD1 PHE A  96       0.626  28.168   8.520  1.00 42.44           C  
ATOM    771  CD2 PHE A  96       0.056  28.369   6.202  1.00 44.42           C  
ATOM    772  CE1 PHE A  96       1.592  27.211   8.219  1.00 41.40           C  
ATOM    773  CE2 PHE A  96       1.030  27.406   5.875  1.00 43.95           C  
ATOM    774  CZ  PHE A  96       1.800  26.824   6.897  1.00 42.81           C  
ATOM    775  N   GLY A  97       1.583  31.401   7.442  1.00 41.50           N  
ATOM    776  CA  GLY A  97       2.537  31.808   6.438  1.00 36.42           C  
ATOM    777  C   GLY A  97       2.809  33.291   6.396  1.00 36.55           C  
ATOM    778  O   GLY A  97       3.697  33.730   5.684  1.00 37.42           O  
ATOM    779  N   GLN A  98       2.059  34.072   7.147  1.00 36.72           N  
ATOM    780  CA  GLN A  98       2.288  35.517   7.201  1.00 37.68           C  
ATOM    781  C   GLN A  98       3.413  35.868   8.194  1.00 37.19           C  
ATOM    782  O   GLN A  98       3.704  35.116   9.122  1.00 35.44           O  
ATOM    783  CB  GLN A  98       1.000  36.258   7.613  1.00 38.73           C  
ATOM    784  CG  GLN A  98      -0.055  36.363   6.496  1.00 44.86           C  
ATOM    785  CD  GLN A  98      -1.254  37.230   6.903  1.00 50.98           C  
ATOM    786  OE1 GLN A  98      -1.085  38.360   7.395  1.00 49.96           O  
ATOM    787  NE2 GLN A  98      -2.466  36.708   6.695  1.00 50.80           N  
ATOM    788  N   TRP A  99       4.021  37.029   8.025  1.00 34.86           N  
ATOM    789  CA  TRP A  99       5.102  37.402   8.906  1.00 37.59           C  
ATOM    790  C   TRP A  99       5.047  38.860   9.301  1.00 39.51           C  
ATOM    791  O   TRP A  99       4.390  39.675   8.654  1.00 40.70           O  
ATOM    792  CB  TRP A  99       6.457  37.148   8.256  1.00 36.97           C  
ATOM    793  CG  TRP A  99       6.650  37.911   6.970  1.00 36.56           C  
ATOM    794  CD1 TRP A  99       6.196  37.556   5.732  1.00 36.36           C  
ATOM    795  CD2 TRP A  99       7.257  39.204   6.825  1.00 33.83           C  
ATOM    796  NE1 TRP A  99       6.479  38.549   4.826  1.00 39.47           N  
ATOM    797  CE2 TRP A  99       7.124  39.575   5.466  1.00 33.18           C  
ATOM    798  CE3 TRP A  99       7.893  40.084   7.709  1.00 33.41           C  
ATOM    799  CZ2 TRP A  99       7.597  40.780   4.970  1.00 33.29           C  
ATOM    800  CZ3 TRP A  99       8.368  41.292   7.224  1.00 37.73           C  
ATOM    801  CH2 TRP A  99       8.218  41.632   5.856  1.00 37.64           C  
ATOM    802  N   VAL A 100       5.772  39.165  10.359  1.00 37.88           N  
ATOM    803  CA  VAL A 100       5.870  40.506  10.899  1.00 40.70           C  
ATOM    804  C   VAL A 100       7.351  40.741  11.146  1.00 41.26           C  
ATOM    805  O   VAL A 100       8.045  39.845  11.622  1.00 42.27           O  
ATOM    806  CB  VAL A 100       5.139  40.607  12.243  1.00 41.01           C  
ATOM    807  CG1 VAL A 100       5.481  41.909  12.914  1.00 47.21           C  
ATOM    808  CG2 VAL A 100       3.646  40.503  12.016  1.00 46.15           C  
ATOM    809  N   GLY A 101       7.830  41.940  10.821  1.00 41.10           N  
ATOM    810  CA  GLY A 101       9.226  42.278  11.020  1.00 40.20           C  
ATOM    811  C   GLY A 101       9.305  43.556  11.813  1.00 39.50           C  
ATOM    812  O   GLY A 101       8.619  44.518  11.510  1.00 43.06           O  
ATOM    813  N   VAL A 102      10.142  43.592  12.828  1.00 38.31           N  
ATOM    814  CA  VAL A 102      10.261  44.778  13.644  1.00 36.81           C  
ATOM    815  C   VAL A 102      11.704  45.034  14.001  1.00 36.85           C  
ATOM    816  O   VAL A 102      12.446  44.096  14.302  1.00 35.99           O  
ATOM    817  CB  VAL A 102       9.474  44.596  14.957  1.00 38.32           C  
ATOM    818  CG1 VAL A 102       9.587  45.840  15.843  1.00 39.54           C  
ATOM    819  CG2 VAL A 102       8.033  44.297  14.628  1.00 43.74           C  
ATOM    820  N   ASN A 103      12.116  46.295  13.970  1.00 36.77           N  
ATOM    821  CA  ASN A 103      13.478  46.619  14.365  1.00 39.98           C  
ATOM    822  C   ASN A 103      13.497  46.693  15.904  1.00 38.85           C  
ATOM    823  O   ASN A 103      12.666  47.378  16.513  1.00 35.67           O  
ATOM    824  CB  ASN A 103      13.940  47.977  13.797  1.00 43.33           C  
ATOM    825  CG  ASN A 103      14.077  47.980  12.265  1.00 50.84           C  
ATOM    826  OD1 ASN A 103      14.706  47.099  11.677  1.00 51.36           O  
ATOM    827  ND2 ASN A 103      13.507  48.999  11.622  1.00 53.18           N  
ATOM    828  N   LEU A 104      14.434  45.973  16.521  1.00 37.73           N  
ATOM    829  CA  LEU A 104      14.583  45.987  17.968  1.00 37.07           C  
ATOM    830  C   LEU A 104      15.994  46.461  18.250  1.00 37.22           C  
ATOM    831  O   LEU A 104      16.966  45.900  17.724  1.00 39.20           O  
ATOM    832  CB  LEU A 104      14.392  44.583  18.550  1.00 37.23           C  
ATOM    833  CG  LEU A 104      13.088  43.844  18.219  1.00 38.12           C  
ATOM    834  CD1 LEU A 104      13.130  42.435  18.860  1.00 34.63           C  
ATOM    835  CD2 LEU A 104      11.892  44.642  18.711  1.00 31.37           C  
ATOM    836  N   SER A 105      16.137  47.471  19.092  1.00 37.42           N  
ATOM    837  CA  SER A 105      17.480  47.968  19.367  1.00 37.49           C  
ATOM    838  C   SER A 105      17.699  48.320  20.823  1.00 37.19           C  
ATOM    839  O   SER A 105      16.757  48.430  21.614  1.00 36.08           O  
ATOM    840  CB  SER A 105      17.762  49.225  18.517  1.00 41.41           C  
ATOM    841  OG  SER A 105      16.985  50.330  18.969  1.00 42.81           O  
ATOM    842  N   ALA A 106      18.958  48.510  21.184  1.00 37.17           N  
ATOM    843  CA  ALA A 106      19.262  48.878  22.552  1.00 39.81           C  
ATOM    844  C   ALA A 106      18.611  50.219  22.795  1.00 41.35           C  
ATOM    845  O   ALA A 106      18.067  50.486  23.859  1.00 41.29           O  
ATOM    846  CB  ALA A 106      20.759  48.989  22.746  1.00 39.38           C  
ATOM    847  N   GLU A 107      18.666  51.062  21.778  1.00 45.70           N  
ATOM    848  CA  GLU A 107      18.090  52.394  21.861  1.00 47.03           C  
ATOM    849  C   GLU A 107      16.557  52.420  21.962  1.00 43.96           C  
ATOM    850  O   GLU A 107      16.020  52.986  22.911  1.00 44.01           O  
ATOM    851  CB  GLU A 107      18.552  53.229  20.658  1.00 52.76           C  
ATOM    852  CG  GLU A 107      17.958  54.624  20.623  1.00 62.06           C  
ATOM    853  CD  GLU A 107      18.390  55.439  21.818  1.00 68.85           C  
ATOM    854  OE1 GLU A 107      19.312  54.981  22.537  1.00 72.58           O  
ATOM    855  OE2 GLU A 107      17.822  56.537  22.040  1.00 73.84           O  
ATOM    856  N   ASN A 108      15.840  51.807  21.022  1.00 41.57           N  
ATOM    857  CA  ASN A 108      14.378  51.877  21.100  1.00 39.37           C  
ATOM    858  C   ASN A 108      13.736  51.035  22.196  1.00 39.84           C  
ATOM    859  O   ASN A 108      12.571  51.238  22.562  1.00 38.60           O  
ATOM    860  CB  ASN A 108      13.727  51.560  19.755  1.00 39.54           C  
ATOM    861  CG  ASN A 108      13.925  50.123  19.307  1.00 43.25           C  
ATOM    862  OD1 ASN A 108      14.029  49.185  20.115  1.00 39.01           O  
ATOM    863  ND2 ASN A 108      13.907  49.937  17.994  1.00 38.84           N  
ATOM    864  N   LYS A 109      14.505  50.082  22.717  1.00 37.68           N  
ATOM    865  CA  LYS A 109      14.058  49.208  23.796  1.00 35.21           C  
ATOM    866  C   LYS A 109      12.784  48.440  23.523  1.00 32.36           C  
ATOM    867  O   LYS A 109      12.098  48.055  24.458  1.00 32.20           O  
ATOM    868  CB  LYS A 109      13.919  49.995  25.099  1.00 36.68           C  
ATOM    869  CG  LYS A 109      15.271  50.524  25.566  1.00 41.26           C  
ATOM    870  CD  LYS A 109      15.200  51.442  26.795  1.00 44.36           C  
ATOM    871  CE  LYS A 109      16.615  51.844  27.259  1.00 45.34           C  
ATOM    872  NZ  LYS A 109      17.501  52.307  26.121  1.00 47.19           N  
ATOM    873  N   ARG A 110      12.496  48.189  22.246  1.00 31.64           N  
ATOM    874  CA  ARG A 110      11.319  47.427  21.875  1.00 34.35           C  
ATOM    875  C   ARG A 110      11.509  45.948  22.152  1.00 35.56           C  
ATOM    876  O   ARG A 110      12.631  45.429  22.136  1.00 34.87           O  
ATOM    877  CB  ARG A 110      11.018  47.568  20.401  1.00 35.45           C  
ATOM    878  CG  ARG A 110      10.514  48.901  19.970  1.00 45.65           C  
ATOM    879  CD  ARG A 110      10.231  48.816  18.509  1.00 48.73           C  
ATOM    880  NE  ARG A 110       9.971  50.127  17.969  1.00 53.89           N  
ATOM    881  CZ  ARG A 110      10.225  50.450  16.715  1.00 56.29           C  
ATOM    882  NH1 ARG A 110      10.745  49.533  15.905  1.00 57.48           N  
ATOM    883  NH2 ARG A 110       9.976  51.683  16.282  1.00 57.09           N  
ATOM    884  N   GLN A 111      10.397  45.275  22.388  1.00 33.71           N  
ATOM    885  CA  GLN A 111      10.420  43.854  22.645  1.00 34.18           C  
ATOM    886  C   GLN A 111       9.381  43.266  21.744  1.00 32.32           C  
ATOM    887  O   GLN A 111       8.398  43.938  21.426  1.00 35.22           O  
ATOM    888  CB  GLN A 111      10.039  43.557  24.103  1.00 33.21           C  
ATOM    889  CG  GLN A 111      10.784  44.376  25.136  1.00 30.38           C  
ATOM    890  CD  GLN A 111      10.623  43.777  26.544  1.00 30.18           C  
ATOM    891  OE1 GLN A 111       9.843  42.865  26.733  1.00 36.43           O  
ATOM    892  NE2 GLN A 111      11.365  44.288  27.511  1.00 30.51           N  
ATOM    893  N   LEU A 112       9.585  42.036  21.287  1.00 29.88           N  
ATOM    894  CA  LEU A 112       8.542  41.413  20.495  1.00 29.93           C  
ATOM    895  C   LEU A 112       8.065  40.146  21.230  1.00 32.74           C  
ATOM    896  O   LEU A 112       8.877  39.349  21.748  1.00 34.66           O  
ATOM    897  CB  LEU A 112       9.052  41.092  19.074  1.00 30.50           C  
ATOM    898  CG  LEU A 112       7.947  40.778  18.054  1.00 30.66           C  
ATOM    899  CD1 LEU A 112       7.100  42.069  17.792  1.00 30.18           C  
ATOM    900  CD2 LEU A 112       8.564  40.347  16.746  1.00 32.53           C  
ATOM    901  N   TRP A 113       6.756  39.978  21.323  1.00 30.96           N  
ATOM    902  CA  TRP A 113       6.158  38.813  21.944  1.00 31.77           C  
ATOM    903  C   TRP A 113       5.692  37.968  20.786  1.00 34.74           C  
ATOM    904  O   TRP A 113       4.879  38.420  19.963  1.00 33.09           O  
ATOM    905  CB  TRP A 113       4.986  39.202  22.826  1.00 28.13           C  
ATOM    906  CG  TRP A 113       4.046  38.105  23.091  1.00 28.54           C  
ATOM    907  CD1 TRP A 113       2.719  38.100  22.804  1.00 29.26           C  
ATOM    908  CD2 TRP A 113       4.318  36.854  23.752  1.00 29.80           C  
ATOM    909  NE1 TRP A 113       2.136  36.939  23.250  1.00 29.80           N  
ATOM    910  CE2 TRP A 113       3.095  36.156  23.835  1.00 28.74           C  
ATOM    911  CE3 TRP A 113       5.472  36.264  24.286  1.00 28.72           C  
ATOM    912  CZ2 TRP A 113       2.984  34.883  24.429  1.00 32.76           C  
ATOM    913  CZ3 TRP A 113       5.360  34.982  24.886  1.00 32.93           C  
ATOM    914  CH2 TRP A 113       4.129  34.317  24.947  1.00 33.40           C  
ATOM    915  N   ILE A 114       6.223  36.743  20.728  1.00 36.34           N  
ATOM    916  CA  ILE A 114       5.969  35.747  19.677  1.00 34.86           C  
ATOM    917  C   ILE A 114       5.420  34.483  20.335  1.00 35.13           C  
ATOM    918  O   ILE A 114       6.178  33.684  20.882  1.00 34.33           O  
ATOM    919  CB  ILE A 114       7.304  35.446  19.000  1.00 33.23           C  
ATOM    920  CG1 ILE A 114       7.871  36.760  18.500  1.00 30.30           C  
ATOM    921  CG2 ILE A 114       7.141  34.448  17.837  1.00 33.83           C  
ATOM    922  CD1 ILE A 114       9.305  36.681  18.064  1.00 28.18           C  
ATOM    923  N   PRO A 115       4.107  34.251  20.232  1.00 35.90           N  
ATOM    924  CA  PRO A 115       3.482  33.084  20.856  1.00 37.29           C  
ATOM    925  C   PRO A 115       3.859  31.730  20.262  1.00 37.69           C  
ATOM    926  O   PRO A 115       4.521  31.631  19.245  1.00 36.15           O  
ATOM    927  CB  PRO A 115       1.985  33.349  20.657  1.00 39.65           C  
ATOM    928  CG  PRO A 115       1.916  34.846  20.329  1.00 38.12           C  
ATOM    929  CD  PRO A 115       3.096  34.968  19.437  1.00 36.41           C  
ATOM    930  N   GLU A 116       3.405  30.685  20.929  1.00 38.11           N  
ATOM    931  CA  GLU A 116       3.613  29.356  20.427  1.00 40.07           C  
ATOM    932  C   GLU A 116       2.857  29.358  19.106  1.00 39.31           C  
ATOM    933  O   GLU A 116       1.822  30.009  18.979  1.00 39.14           O  
ATOM    934  CB  GLU A 116       3.000  28.332  21.379  1.00 43.98           C  
ATOM    935  CG  GLU A 116       3.634  28.307  22.766  1.00 48.63           C  
ATOM    936  CD  GLU A 116       3.018  27.249  23.670  1.00 56.23           C  
ATOM    937  OE1 GLU A 116       2.195  26.435  23.178  1.00 58.60           O  
ATOM    938  OE2 GLU A 116       3.357  27.228  24.884  1.00 61.80           O  
ATOM    939  N   GLY A 117       3.380  28.631  18.126  1.00 37.88           N  
ATOM    940  CA  GLY A 117       2.734  28.550  16.835  1.00 35.75           C  
ATOM    941  C   GLY A 117       3.420  29.435  15.817  1.00 33.76           C  
ATOM    942  O   GLY A 117       2.958  29.548  14.681  1.00 30.12           O  
ATOM    943  N   PHE A 118       4.519  30.064  16.230  1.00 31.87           N  
ATOM    944  CA  PHE A 118       5.278  30.936  15.340  1.00 33.40           C  
ATOM    945  C   PHE A 118       6.730  30.530  15.224  1.00 35.40           C  
ATOM    946  O   PHE A 118       7.284  29.913  16.136  1.00 34.66           O  
ATOM    947  CB  PHE A 118       5.236  32.385  15.839  1.00 35.61           C  
ATOM    948  CG  PHE A 118       3.895  33.047  15.685  1.00 34.48           C  
ATOM    949  CD1 PHE A 118       2.796  32.605  16.433  1.00 30.73           C  
ATOM    950  CD2 PHE A 118       3.714  34.068  14.746  1.00 32.24           C  
ATOM    951  CE1 PHE A 118       1.544  33.159  16.241  1.00 34.16           C  
ATOM    952  CE2 PHE A 118       2.451  34.642  14.543  1.00 34.10           C  
ATOM    953  CZ  PHE A 118       1.363  34.190  15.289  1.00 33.27           C  
ATOM    954  N   ALA A 119       7.347  30.856  14.090  1.00 34.11           N  
ATOM    955  CA  ALA A 119       8.760  30.581  13.920  1.00 33.12           C  
ATOM    956  C   ALA A 119       9.380  31.947  14.144  1.00 33.61           C  
ATOM    957  O   ALA A 119       8.729  32.952  13.887  1.00 36.42           O  
ATOM    958  CB  ALA A 119       9.060  30.080  12.529  1.00 32.22           C  
ATOM    959  N   HIS A 120      10.637  31.976  14.580  1.00 30.68           N  
ATOM    960  CA  HIS A 120      11.323  33.198  14.888  1.00 29.09           C  
ATOM    961  C   HIS A 120      12.693  33.301  14.233  1.00 32.78           C  
ATOM    962  O   HIS A 120      13.369  32.285  13.999  1.00 34.30           O  
ATOM    963  CB  HIS A 120      11.473  33.303  16.409  1.00 29.67           C  
ATOM    964  CG  HIS A 120      12.341  34.433  16.849  1.00 27.14           C  
ATOM    965  ND1 HIS A 120      13.537  34.243  17.510  1.00 27.40           N  
ATOM    966  CD2 HIS A 120      12.225  35.768  16.654  1.00 28.54           C  
ATOM    967  CE1 HIS A 120      14.126  35.413  17.699  1.00 26.79           C  
ATOM    968  NE2 HIS A 120      13.343  36.354  17.190  1.00 28.88           N  
ATOM    969  N   GLY A 121      13.103  34.524  13.924  1.00 30.85           N  
ATOM    970  CA  GLY A 121      14.403  34.721  13.342  1.00 31.10           C  
ATOM    971  C   GLY A 121      14.769  36.175  13.435  1.00 34.81           C  
ATOM    972  O   GLY A 121      13.913  36.987  13.762  1.00 34.48           O  
ATOM    973  N   PHE A 122      16.036  36.510  13.204  1.00 34.98           N  
ATOM    974  CA  PHE A 122      16.436  37.900  13.195  1.00 36.71           C  
ATOM    975  C   PHE A 122      17.784  38.063  12.517  1.00 39.81           C  
ATOM    976  O   PHE A 122      18.545  37.101  12.404  1.00 36.64           O  
ATOM    977  CB  PHE A 122      16.494  38.450  14.610  1.00 37.33           C  
ATOM    978  CG  PHE A 122      17.637  37.930  15.430  1.00 38.33           C  
ATOM    979  CD1 PHE A 122      18.895  38.505  15.339  1.00 38.62           C  
ATOM    980  CD2 PHE A 122      17.436  36.911  16.350  1.00 38.69           C  
ATOM    981  CE1 PHE A 122      19.940  38.087  16.161  1.00 39.84           C  
ATOM    982  CE2 PHE A 122      18.474  36.477  17.175  1.00 40.26           C  
ATOM    983  CZ  PHE A 122      19.728  37.066  17.087  1.00 38.54           C  
ATOM    984  N   VAL A 123      18.059  39.285  12.045  1.00 41.16           N  
ATOM    985  CA  VAL A 123      19.330  39.602  11.402  1.00 42.12           C  
ATOM    986  C   VAL A 123      19.932  40.775  12.141  1.00 41.20           C  
ATOM    987  O   VAL A 123      19.221  41.707  12.522  1.00 40.70           O  
ATOM    988  CB  VAL A 123      19.175  40.025   9.919  1.00 42.54           C  
ATOM    989  CG1 VAL A 123      20.546  40.202   9.277  1.00 40.19           C  
ATOM    990  CG2 VAL A 123      18.428  39.009   9.179  1.00 46.22           C  
ATOM    991  N   THR A 124      21.241  40.720  12.336  1.00 41.67           N  
ATOM    992  CA  THR A 124      21.970  41.767  13.027  1.00 43.46           C  
ATOM    993  C   THR A 124      22.188  42.931  12.067  1.00 45.17           C  
ATOM    994  O   THR A 124      22.727  42.748  10.969  1.00 44.86           O  
ATOM    995  CB  THR A 124      23.316  41.240  13.460  1.00 42.20           C  
ATOM    996  OG1 THR A 124      23.118  40.036  14.207  1.00 47.97           O  
ATOM    997  CG2 THR A 124      24.039  42.261  14.307  1.00 36.30           C  
ATOM    998  N   LEU A 125      21.783  44.126  12.473  1.00 46.08           N  
ATOM    999  CA  LEU A 125      21.947  45.286  11.606  1.00 47.31           C  
ATOM   1000  C   LEU A 125      23.190  46.102  11.976  1.00 48.30           C  
ATOM   1001  O   LEU A 125      23.854  46.685  11.111  1.00 47.23           O  
ATOM   1002  CB  LEU A 125      20.697  46.158  11.680  1.00 45.79           C  
ATOM   1003  CG  LEU A 125      19.404  45.463  11.269  1.00 47.96           C  
ATOM   1004  CD1 LEU A 125      18.231  46.414  11.449  1.00 48.94           C  
ATOM   1005  CD2 LEU A 125      19.503  45.013   9.815  1.00 48.90           C  
ATOM   1006  N   SER A 126      23.491  46.147  13.265  1.00 48.78           N  
ATOM   1007  CA  SER A 126      24.652  46.878  13.749  1.00 48.88           C  
ATOM   1008  C   SER A 126      25.940  46.046  13.649  1.00 51.31           C  
ATOM   1009  O   SER A 126      25.903  44.840  13.365  1.00 51.16           O  
ATOM   1010  CB  SER A 126      24.414  47.292  15.195  1.00 48.83           C  
ATOM   1011  OG  SER A 126      24.137  46.152  15.984  1.00 51.33           O  
ATOM   1012  N   GLU A 127      27.077  46.690  13.901  1.00 51.79           N  
ATOM   1013  CA  GLU A 127      28.364  46.016  13.826  1.00 53.34           C  
ATOM   1014  C   GLU A 127      28.266  44.706  14.596  1.00 52.50           C  
ATOM   1015  O   GLU A 127      28.749  43.678  14.139  1.00 53.18           O  
ATOM   1016  CB  GLU A 127      29.463  46.909  14.413  1.00 55.24           C  
ATOM   1017  CG  GLU A 127      30.848  46.352  14.257  1.00 60.29           C  
ATOM   1018  CD  GLU A 127      31.912  47.248  14.873  1.00 66.88           C  
ATOM   1019  OE1 GLU A 127      31.909  47.428  16.117  1.00 69.01           O  
ATOM   1020  OE2 GLU A 127      32.755  47.779  14.103  1.00 69.70           O  
ATOM   1021  N   TYR A 128      27.658  44.775  15.777  1.00 52.64           N  
ATOM   1022  CA  TYR A 128      27.427  43.619  16.639  1.00 52.72           C  
ATOM   1023  C   TYR A 128      26.102  43.880  17.331  1.00 50.56           C  
ATOM   1024  O   TYR A 128      25.706  45.024  17.489  1.00 49.49           O  
ATOM   1025  CB  TYR A 128      28.492  43.472  17.734  1.00 57.67           C  
ATOM   1026  CG  TYR A 128      29.863  43.056  17.267  1.00 66.79           C  
ATOM   1027  CD1 TYR A 128      30.757  43.985  16.726  1.00 70.06           C  
ATOM   1028  CD2 TYR A 128      30.253  41.711  17.307  1.00 69.34           C  
ATOM   1029  CE1 TYR A 128      32.004  43.583  16.226  1.00 73.06           C  
ATOM   1030  CE2 TYR A 128      31.493  41.297  16.811  1.00 72.07           C  
ATOM   1031  CZ  TYR A 128      32.360  42.238  16.271  1.00 73.68           C  
ATOM   1032  OH  TYR A 128      33.569  41.834  15.750  1.00 77.00           O  
ATOM   1033  N   ALA A 129      25.421  42.823  17.757  1.00 47.73           N  
ATOM   1034  CA  ALA A 129      24.167  42.984  18.476  1.00 44.55           C  
ATOM   1035  C   ALA A 129      24.068  41.905  19.535  1.00 43.47           C  
ATOM   1036  O   ALA A 129      24.445  40.747  19.292  1.00 41.90           O  
ATOM   1037  CB  ALA A 129      22.984  42.875  17.523  1.00 43.44           C  
ATOM   1038  N   GLU A 130      23.587  42.282  20.712  1.00 38.37           N  
ATOM   1039  CA  GLU A 130      23.383  41.313  21.782  1.00 39.89           C  
ATOM   1040  C   GLU A 130      21.893  41.248  22.007  1.00 39.23           C  
ATOM   1041  O   GLU A 130      21.255  42.251  22.340  1.00 40.88           O  
ATOM   1042  CB  GLU A 130      24.137  41.698  23.044  1.00 37.12           C  
ATOM   1043  CG  GLU A 130      25.630  41.579  22.810  1.00 38.31           C  
ATOM   1044  CD  GLU A 130      26.409  41.745  24.067  1.00 37.83           C  
ATOM   1045  OE1 GLU A 130      26.067  41.067  25.054  1.00 42.18           O  
ATOM   1046  OE2 GLU A 130      27.361  42.544  24.073  1.00 42.06           O  
ATOM   1047  N   PHE A 131      21.364  40.050  21.802  1.00 35.60           N  
ATOM   1048  CA  PHE A 131      19.946  39.739  21.838  1.00 34.00           C  
ATOM   1049  C   PHE A 131      19.596  38.916  23.091  1.00 34.51           C  
ATOM   1050  O   PHE A 131      20.322  37.995  23.456  1.00 32.59           O  
ATOM   1051  CB  PHE A 131      19.699  38.965  20.561  1.00 33.45           C  
ATOM   1052  CG  PHE A 131      18.273  38.798  20.183  1.00 37.89           C  
ATOM   1053  CD1 PHE A 131      17.595  39.810  19.561  1.00 35.98           C  
ATOM   1054  CD2 PHE A 131      17.630  37.577  20.389  1.00 38.83           C  
ATOM   1055  CE1 PHE A 131      16.286  39.603  19.136  1.00 44.19           C  
ATOM   1056  CE2 PHE A 131      16.327  37.364  19.973  1.00 40.64           C  
ATOM   1057  CZ  PHE A 131      15.652  38.366  19.347  1.00 38.91           C  
ATOM   1058  N   LEU A 132      18.474  39.242  23.739  1.00 36.35           N  
ATOM   1059  CA  LEU A 132      18.038  38.564  24.961  1.00 34.31           C  
ATOM   1060  C   LEU A 132      16.690  37.906  24.723  1.00 36.27           C  
ATOM   1061  O   LEU A 132      15.843  38.482  24.052  1.00 40.86           O  
ATOM   1062  CB  LEU A 132      17.946  39.557  26.113  1.00 37.62           C  
ATOM   1063  CG  LEU A 132      19.215  40.325  26.474  1.00 38.32           C  
ATOM   1064  CD1 LEU A 132      18.969  41.237  27.687  1.00 37.92           C  
ATOM   1065  CD2 LEU A 132      20.310  39.331  26.764  1.00 42.16           C  
ATOM   1066  N   TYR A 133      16.501  36.696  25.250  1.00 33.92           N  
ATOM   1067  CA  TYR A 133      15.267  35.945  25.014  1.00 34.65           C  
ATOM   1068  C   TYR A 133      14.743  35.367  26.305  1.00 33.68           C  
ATOM   1069  O   TYR A 133      15.490  35.043  27.231  1.00 33.19           O  
ATOM   1070  CB  TYR A 133      15.458  34.686  24.108  1.00 35.81           C  
ATOM   1071  CG  TYR A 133      16.469  34.715  22.957  1.00 39.22           C  
ATOM   1072  CD1 TYR A 133      17.801  35.074  23.187  1.00 42.00           C  
ATOM   1073  CD2 TYR A 133      16.116  34.274  21.666  1.00 40.45           C  
ATOM   1074  CE1 TYR A 133      18.769  34.993  22.183  1.00 43.72           C  
ATOM   1075  CE2 TYR A 133      17.073  34.188  20.636  1.00 45.22           C  
ATOM   1076  CZ  TYR A 133      18.406  34.546  20.906  1.00 49.19           C  
ATOM   1077  OH  TYR A 133      19.390  34.472  19.930  1.00 48.37           O  
ATOM   1078  N   LYS A 134      13.441  35.212  26.335  1.00 31.33           N  
ATOM   1079  CA  LYS A 134      12.784  34.583  27.448  1.00 33.27           C  
ATOM   1080  C   LYS A 134      11.857  33.621  26.714  1.00 32.76           C  
ATOM   1081  O   LYS A 134      11.188  34.013  25.728  1.00 32.36           O  
ATOM   1082  CB  LYS A 134      11.987  35.599  28.296  1.00 34.96           C  
ATOM   1083  CG  LYS A 134      12.859  36.604  29.080  1.00 37.25           C  
ATOM   1084  CD  LYS A 134      12.020  37.576  29.941  1.00 38.20           C  
ATOM   1085  CE  LYS A 134      11.168  36.855  30.997  1.00 41.62           C  
ATOM   1086  NZ  LYS A 134      12.087  36.228  31.992  1.00 41.16           N  
ATOM   1087  N   ALA A 135      11.855  32.362  27.144  1.00 30.68           N  
ATOM   1088  CA  ALA A 135      11.005  31.343  26.520  1.00 30.86           C  
ATOM   1089  C   ALA A 135      10.095  30.676  27.546  1.00 29.45           C  
ATOM   1090  O   ALA A 135      10.478  30.509  28.693  1.00 31.93           O  
ATOM   1091  CB  ALA A 135      11.873  30.277  25.831  1.00 30.05           C  
ATOM   1092  N   THR A 136       8.899  30.283  27.108  1.00 31.21           N  
ATOM   1093  CA  THR A 136       7.905  29.626  27.960  1.00 31.64           C  
ATOM   1094  C   THR A 136       8.140  28.120  28.098  1.00 33.92           C  
ATOM   1095  O   THR A 136       7.404  27.440  28.813  1.00 32.06           O  
ATOM   1096  CB  THR A 136       6.469  29.834  27.402  1.00 34.71           C  
ATOM   1097  OG1 THR A 136       6.373  29.218  26.115  1.00 37.44           O  
ATOM   1098  CG2 THR A 136       6.164  31.348  27.228  1.00 35.77           C  
ATOM   1099  N   ASN A 137       9.125  27.583  27.385  1.00 33.45           N  
ATOM   1100  CA  ASN A 137       9.459  26.171  27.502  1.00 35.80           C  
ATOM   1101  C   ASN A 137      10.919  25.976  27.157  1.00 36.54           C  
ATOM   1102  O   ASN A 137      11.526  26.806  26.461  1.00 32.51           O  
ATOM   1103  CB  ASN A 137       8.625  25.283  26.603  1.00 39.40           C  
ATOM   1104  CG  ASN A 137       8.286  23.957  27.280  1.00 48.21           C  
ATOM   1105  OD1 ASN A 137       9.106  23.380  28.031  1.00 49.08           O  
ATOM   1106  ND2 ASN A 137       7.092  23.451  27.012  1.00 48.15           N  
ATOM   1107  N   TYR A 138      11.500  24.887  27.652  1.00 37.06           N  
ATOM   1108  CA  TYR A 138      12.926  24.672  27.421  1.00 38.74           C  
ATOM   1109  C   TYR A 138      13.263  24.260  26.015  1.00 39.77           C  
ATOM   1110  O   TYR A 138      12.435  23.633  25.333  1.00 37.84           O  
ATOM   1111  CB  TYR A 138      13.466  23.618  28.396  1.00 39.25           C  
ATOM   1112  CG  TYR A 138      13.185  23.916  29.863  1.00 34.45           C  
ATOM   1113  CD1 TYR A 138      13.966  24.826  30.567  1.00 30.22           C  
ATOM   1114  CD2 TYR A 138      12.102  23.328  30.513  1.00 33.18           C  
ATOM   1115  CE1 TYR A 138      13.670  25.161  31.894  1.00 32.70           C  
ATOM   1116  CE2 TYR A 138      11.791  23.648  31.837  1.00 34.67           C  
ATOM   1117  CZ  TYR A 138      12.580  24.576  32.519  1.00 33.04           C  
ATOM   1118  OH  TYR A 138      12.242  24.953  33.799  1.00 39.96           O  
ATOM   1119  N  ATYR A 139      14.469  24.590  25.585  0.70 41.50           N  
ATOM   1120  CA ATYR A 139      14.927  24.165  24.276  0.70 46.20           C  
ATOM   1121  C  ATYR A 139      14.720  22.640  24.211  0.70 47.63           C  
ATOM   1122  O  ATYR A 139      14.827  21.952  25.224  0.70 44.66           O  
ATOM   1123  CB ATYR A 139      16.422  24.487  24.099  0.70 51.30           C  
ATOM   1124  CG ATYR A 139      17.044  23.970  22.799  0.70 54.60           C  
ATOM   1125  CD1ATYR A 139      16.619  24.445  21.559  0.70 54.97           C  
ATOM   1126  CD2ATYR A 139      18.057  23.010  22.826  0.70 56.70           C  
ATOM   1127  CE1ATYR A 139      17.180  23.983  20.389  0.70 58.30           C  
ATOM   1128  CE2ATYR A 139      18.628  22.536  21.666  0.70 58.71           C  
ATOM   1129  CZ ATYR A 139      18.189  23.023  20.446  0.70 60.10           C  
ATOM   1130  OH ATYR A 139      18.745  22.549  19.276  0.70 62.99           O  
ATOM   1131  N  BTYR A 139      14.453  24.637  25.516  0.30 43.02           N  
ATOM   1132  CA BTYR A 139      14.846  24.241  24.172  0.30 47.45           C  
ATOM   1133  C  BTYR A 139      14.899  22.695  24.130  0.30 48.64           C  
ATOM   1134  O  BTYR A 139      15.394  22.045  25.076  0.30 47.88           O  
ATOM   1135  CB BTYR A 139      16.180  24.871  23.833  0.30 51.61           C  
ATOM   1136  CG BTYR A 139      16.044  26.343  23.448  0.30 55.35           C  
ATOM   1137  CD1BTYR A 139      15.621  27.303  24.369  0.30 56.89           C  
ATOM   1138  CD2BTYR A 139      16.311  26.765  22.142  0.30 57.50           C  
ATOM   1139  CE1BTYR A 139      15.476  28.614  24.011  0.30 57.66           C  
ATOM   1140  CE2BTYR A 139      16.164  28.104  21.773  0.30 58.69           C  
ATOM   1141  CZ BTYR A 139      15.748  29.016  22.720  0.30 58.54           C  
ATOM   1142  OH BTYR A 139      15.633  30.336  22.365  0.30 58.46           O  
ATOM   1143  N   SER A 140      14.402  22.128  23.039  1.00 49.25           N  
ATOM   1144  CA  SER A 140      14.260  20.684  22.866  1.00 53.32           C  
ATOM   1145  C   SER A 140      14.750  20.257  21.476  1.00 55.06           C  
ATOM   1146  O   SER A 140      14.031  20.389  20.494  1.00 57.32           O  
ATOM   1147  CB  SER A 140      12.772  20.340  23.089  1.00 56.01           C  
ATOM   1148  OG  SER A 140      12.433  18.977  22.872  1.00 59.40           O  
ATOM   1149  N   PRO A 141      15.979  19.702  21.383  1.00 57.31           N  
ATOM   1150  CA  PRO A 141      16.539  19.259  20.092  1.00 57.07           C  
ATOM   1151  C   PRO A 141      15.630  18.341  19.266  1.00 57.86           C  
ATOM   1152  O   PRO A 141      15.541  18.456  18.040  1.00 58.86           O  
ATOM   1153  CB  PRO A 141      17.837  18.583  20.512  1.00 58.17           C  
ATOM   1154  CG  PRO A 141      18.256  19.411  21.717  1.00 56.88           C  
ATOM   1155  CD  PRO A 141      16.934  19.406  22.468  1.00 57.00           C  
ATOM   1156  N   SER A 142      14.933  17.442  19.937  1.00 58.25           N  
ATOM   1157  CA  SER A 142      14.061  16.522  19.232  1.00 59.08           C  
ATOM   1158  C   SER A 142      12.854  17.239  18.658  1.00 58.36           C  
ATOM   1159  O   SER A 142      12.384  16.907  17.571  1.00 61.81           O  
ATOM   1160  CB  SER A 142      13.559  15.427  20.178  1.00 60.52           C  
ATOM   1161  OG  SER A 142      12.578  15.906  21.095  1.00 62.87           O  
ATOM   1162  N   SER A 143      12.350  18.226  19.385  1.00 54.07           N  
ATOM   1163  CA  SER A 143      11.163  18.937  18.959  1.00 50.89           C  
ATOM   1164  C   SER A 143      11.364  20.119  18.028  1.00 48.42           C  
ATOM   1165  O   SER A 143      10.411  20.657  17.502  1.00 45.12           O  
ATOM   1166  CB  SER A 143      10.392  19.365  20.198  1.00 53.23           C  
ATOM   1167  OG  SER A 143       9.236  18.565  20.360  1.00 58.55           O  
ATOM   1168  N   GLU A 144      12.610  20.521  17.835  1.00 48.03           N  
ATOM   1169  CA  GLU A 144      12.952  21.640  16.976  1.00 48.29           C  
ATOM   1170  C   GLU A 144      12.743  21.474  15.492  1.00 46.47           C  
ATOM   1171  O   GLU A 144      12.933  20.409  14.943  1.00 47.58           O  
ATOM   1172  CB  GLU A 144      14.395  22.030  17.195  1.00 52.61           C  
ATOM   1173  CG  GLU A 144      14.566  23.013  18.314  1.00 65.54           C  
ATOM   1174  CD  GLU A 144      14.832  24.430  17.808  1.00 72.75           C  
ATOM   1175  OE1 GLU A 144      14.996  24.618  16.568  1.00 73.71           O  
ATOM   1176  OE2 GLU A 144      14.887  25.352  18.666  1.00 73.11           O  
ATOM   1177  N   GLY A 145      12.361  22.575  14.860  1.00 43.64           N  
ATOM   1178  CA  GLY A 145      12.130  22.607  13.432  1.00 39.54           C  
ATOM   1179  C   GLY A 145      12.722  23.929  13.001  1.00 39.91           C  
ATOM   1180  O   GLY A 145      12.977  24.816  13.835  1.00 36.90           O  
ATOM   1181  N   SER A 146      12.988  24.067  11.716  1.00 37.63           N  
ATOM   1182  CA  SER A 146      13.549  25.295  11.193  1.00 38.51           C  
ATOM   1183  C   SER A 146      12.995  25.499   9.792  1.00 37.28           C  
ATOM   1184  O   SER A 146      12.464  24.565   9.173  1.00 39.28           O  
ATOM   1185  CB  SER A 146      15.059  25.195  11.166  1.00 36.83           C  
ATOM   1186  OG  SER A 146      15.398  24.112  10.324  1.00 48.10           O  
ATOM   1187  N   ILE A 147      13.096  26.727   9.301  1.00 36.98           N  
ATOM   1188  CA  ILE A 147      12.592  27.075   7.981  1.00 33.93           C  
ATOM   1189  C   ILE A 147      13.642  27.989   7.412  1.00 34.58           C  
ATOM   1190  O   ILE A 147      14.137  28.874   8.128  1.00 29.31           O  
ATOM   1191  CB  ILE A 147      11.268  27.848   8.073  1.00 35.49           C  
ATOM   1192  CG1 ILE A 147      10.250  27.001   8.808  1.00 35.51           C  
ATOM   1193  CG2 ILE A 147      10.759  28.229   6.689  1.00 36.04           C  
ATOM   1194  CD1 ILE A 147       8.963  27.735   9.115  1.00 40.70           C  
ATOM   1195  N   LEU A 148      14.012  27.754   6.146  1.00 32.45           N  
ATOM   1196  CA  LEU A 148      15.026  28.556   5.494  1.00 33.12           C  
ATOM   1197  C   LEU A 148      14.625  30.018   5.457  1.00 34.62           C  
ATOM   1198  O   LEU A 148      13.496  30.354   5.111  1.00 37.20           O  
ATOM   1199  CB  LEU A 148      15.274  28.042   4.057  1.00 36.36           C  
ATOM   1200  CG  LEU A 148      16.476  28.707   3.358  1.00 31.50           C  
ATOM   1201  CD1 LEU A 148      17.718  28.377   4.143  1.00 35.92           C  
ATOM   1202  CD2 LEU A 148      16.628  28.240   1.923  1.00 33.38           C  
ATOM   1203  N   TRP A 149      15.569  30.883   5.790  1.00 38.00           N  
ATOM   1204  CA  TRP A 149      15.348  32.327   5.854  1.00 39.76           C  
ATOM   1205  C   TRP A 149      14.717  32.999   4.648  1.00 40.67           C  
ATOM   1206  O   TRP A 149      13.907  33.913   4.790  1.00 39.95           O  
ATOM   1207  CB  TRP A 149      16.655  33.069   6.155  1.00 36.87           C  
ATOM   1208  CG  TRP A 149      17.693  32.968   5.081  1.00 41.78           C  
ATOM   1209  CD1 TRP A 149      18.463  31.865   4.776  1.00 42.24           C  
ATOM   1210  CD2 TRP A 149      18.009  33.964   4.082  1.00 42.87           C  
ATOM   1211  NE1 TRP A 149      19.218  32.114   3.658  1.00 44.94           N  
ATOM   1212  CE2 TRP A 149      18.961  33.389   3.203  1.00 42.39           C  
ATOM   1213  CE3 TRP A 149      17.575  35.275   3.838  1.00 40.23           C  
ATOM   1214  CZ2 TRP A 149      19.489  34.085   2.097  1.00 37.46           C  
ATOM   1215  CZ3 TRP A 149      18.097  35.969   2.737  1.00 37.85           C  
ATOM   1216  CH2 TRP A 149      19.048  35.364   1.881  1.00 39.52           C  
ATOM   1217  N   ASN A 150      15.121  32.572   3.461  1.00 40.60           N  
ATOM   1218  CA  ASN A 150      14.612  33.190   2.258  1.00 40.15           C  
ATOM   1219  C   ASN A 150      13.489  32.426   1.595  1.00 40.49           C  
ATOM   1220  O   ASN A 150      13.270  32.575   0.399  1.00 41.82           O  
ATOM   1221  CB  ASN A 150      15.770  33.478   1.255  1.00 41.61           C  
ATOM   1222  CG  ASN A 150      16.521  32.197   0.761  1.00 40.02           C  
ATOM   1223  OD1 ASN A 150      16.856  31.301   1.536  1.00 39.69           O  
ATOM   1224  ND2 ASN A 150      16.820  32.160  -0.532  1.00 38.02           N  
ATOM   1225  N   ASP A 151      12.774  31.615   2.371  1.00 38.84           N  
ATOM   1226  CA  ASP A 151      11.678  30.851   1.820  1.00 40.51           C  
ATOM   1227  C   ASP A 151      10.688  31.789   1.103  1.00 40.69           C  
ATOM   1228  O   ASP A 151      10.232  32.793   1.658  1.00 38.87           O  
ATOM   1229  CB  ASP A 151      11.003  30.059   2.932  1.00 41.21           C  
ATOM   1230  CG  ASP A 151       9.775  29.330   2.466  1.00 41.50           C  
ATOM   1231  OD1 ASP A 151       8.705  29.964   2.435  1.00 46.62           O  
ATOM   1232  OD2 ASP A 151       9.869  28.132   2.126  1.00 42.63           O  
ATOM   1233  N   GLU A 152      10.382  31.442  -0.135  1.00 40.76           N  
ATOM   1234  CA  GLU A 152       9.510  32.238  -0.976  1.00 42.25           C  
ATOM   1235  C   GLU A 152       8.031  32.213  -0.534  1.00 40.05           C  
ATOM   1236  O   GLU A 152       7.382  33.249  -0.557  1.00 34.92           O  
ATOM   1237  CB  GLU A 152       9.687  31.780  -2.434  1.00 46.86           C  
ATOM   1238  CG  GLU A 152       8.818  32.484  -3.459  1.00 53.87           C  
ATOM   1239  CD  GLU A 152       7.480  31.790  -3.643  1.00 59.09           C  
ATOM   1240  OE1 GLU A 152       7.239  30.747  -2.988  1.00 60.86           O  
ATOM   1241  OE2 GLU A 152       6.670  32.282  -4.461  1.00 65.00           O  
ATOM   1242  N   ALA A 153       7.523  31.058  -0.108  1.00 36.22           N  
ATOM   1243  CA  ALA A 153       6.141  30.969   0.349  1.00 39.04           C  
ATOM   1244  C   ALA A 153       5.877  31.996   1.447  1.00 40.83           C  
ATOM   1245  O   ALA A 153       4.817  32.640   1.479  1.00 39.45           O  
ATOM   1246  CB  ALA A 153       5.828  29.579   0.874  1.00 35.72           C  
ATOM   1247  N   ILE A 154       6.829  32.139   2.370  1.00 41.24           N  
ATOM   1248  CA  ILE A 154       6.685  33.130   3.436  1.00 39.55           C  
ATOM   1249  C   ILE A 154       7.022  34.512   2.887  1.00 40.59           C  
ATOM   1250  O   ILE A 154       6.339  35.472   3.187  1.00 43.30           O  
ATOM   1251  CB  ILE A 154       7.607  32.804   4.634  1.00 39.41           C  
ATOM   1252  CG1 ILE A 154       7.111  31.530   5.300  1.00 37.59           C  
ATOM   1253  CG2 ILE A 154       7.637  33.949   5.621  1.00 33.56           C  
ATOM   1254  CD1 ILE A 154       8.105  30.932   6.240  1.00 40.00           C  
ATOM   1255  N   GLY A 155       8.091  34.608   2.111  1.00 40.93           N  
ATOM   1256  CA  GLY A 155       8.470  35.868   1.496  1.00 39.72           C  
ATOM   1257  C   GLY A 155       8.876  37.047   2.356  1.00 42.72           C  
ATOM   1258  O   GLY A 155       8.496  38.177   2.078  1.00 42.72           O  
ATOM   1259  N   ILE A 156       9.652  36.804   3.396  1.00 43.01           N  
ATOM   1260  CA  ILE A 156      10.100  37.887   4.259  1.00 43.68           C  
ATOM   1261  C   ILE A 156      10.939  38.892   3.466  1.00 47.80           C  
ATOM   1262  O   ILE A 156      11.754  38.510   2.623  1.00 47.91           O  
ATOM   1263  CB  ILE A 156      10.984  37.343   5.394  1.00 40.32           C  
ATOM   1264  CG1 ILE A 156      10.160  36.407   6.274  1.00 39.67           C  
ATOM   1265  CG2 ILE A 156      11.594  38.495   6.196  1.00 40.35           C  
ATOM   1266  CD1 ILE A 156      11.002  35.520   7.163  1.00 36.66           C  
ATOM   1267  N   GLU A 157      10.750  40.174   3.755  1.00 50.36           N  
ATOM   1268  CA  GLU A 157      11.535  41.220   3.109  1.00 52.90           C  
ATOM   1269  C   GLU A 157      12.638  41.617   4.067  1.00 51.44           C  
ATOM   1270  O   GLU A 157      12.425  42.459   4.940  1.00 49.91           O  
ATOM   1271  CB  GLU A 157      10.690  42.451   2.811  1.00 56.35           C  
ATOM   1272  CG  GLU A 157       9.683  42.291   1.691  1.00 61.45           C  
ATOM   1273  CD  GLU A 157       8.827  43.537   1.559  1.00 67.67           C  
ATOM   1274  OE1 GLU A 157       9.413  44.630   1.344  1.00 69.75           O  
ATOM   1275  OE2 GLU A 157       7.579  43.429   1.685  1.00 69.98           O  
ATOM   1276  N   TRP A 158      13.807  41.002   3.897  1.00 51.26           N  
ATOM   1277  CA  TRP A 158      14.951  41.270   4.744  1.00 51.63           C  
ATOM   1278  C   TRP A 158      15.580  42.587   4.350  1.00 55.96           C  
ATOM   1279  O   TRP A 158      15.969  42.770   3.201  1.00 58.72           O  
ATOM   1280  CB  TRP A 158      15.978  40.140   4.635  1.00 47.21           C  
ATOM   1281  CG  TRP A 158      15.486  38.815   5.143  1.00 43.54           C  
ATOM   1282  CD1 TRP A 158      14.962  37.800   4.411  1.00 40.01           C  
ATOM   1283  CD2 TRP A 158      15.391  38.410   6.514  1.00 41.35           C  
ATOM   1284  NE1 TRP A 158      14.546  36.787   5.238  1.00 41.55           N  
ATOM   1285  CE2 TRP A 158      14.806  37.140   6.534  1.00 38.69           C  
ATOM   1286  CE3 TRP A 158      15.757  38.999   7.723  1.00 42.00           C  
ATOM   1287  CZ2 TRP A 158      14.558  36.454   7.713  1.00 42.77           C  
ATOM   1288  CZ3 TRP A 158      15.513  38.309   8.898  1.00 40.56           C  
ATOM   1289  CH2 TRP A 158      14.926  37.053   8.882  1.00 40.49           C  
ATOM   1290  N   PRO A 159      15.713  43.517   5.309  1.00 59.73           N  
ATOM   1291  CA  PRO A 159      16.279  44.862   5.162  1.00 62.39           C  
ATOM   1292  C   PRO A 159      17.718  44.955   4.749  1.00 64.56           C  
ATOM   1293  O   PRO A 159      18.119  45.918   4.101  1.00 69.02           O  
ATOM   1294  CB  PRO A 159      16.063  45.479   6.541  1.00 62.06           C  
ATOM   1295  CG  PRO A 159      16.172  44.317   7.419  1.00 60.87           C  
ATOM   1296  CD  PRO A 159      15.295  43.323   6.702  1.00 59.69           C  
ATOM   1297  N   PHE A 160      18.511  43.991   5.161  1.00 66.85           N  
ATOM   1298  CA  PHE A 160      19.913  44.022   4.814  1.00 68.65           C  
ATOM   1299  C   PHE A 160      20.110  44.084   3.299  1.00 71.47           C  
ATOM   1300  O   PHE A 160      19.246  43.659   2.509  1.00 72.47           O  
ATOM   1301  CB  PHE A 160      20.616  42.820   5.426  1.00 67.77           C  
ATOM   1302  CG  PHE A 160      19.969  41.509   5.112  1.00 66.81           C  
ATOM   1303  CD1 PHE A 160      19.961  41.011   3.819  1.00 68.47           C  
ATOM   1304  CD2 PHE A 160      19.443  40.731   6.127  1.00 66.00           C  
ATOM   1305  CE1 PHE A 160      19.450  39.747   3.545  1.00 68.35           C  
ATOM   1306  CE2 PHE A 160      18.930  39.468   5.860  1.00 67.71           C  
ATOM   1307  CZ  PHE A 160      18.939  38.975   4.568  1.00 66.64           C  
ATOM   1308  N   SER A 161      21.245  44.645   2.902  1.00 72.19           N  
ATOM   1309  CA  SER A 161      21.562  44.805   1.500  1.00 71.59           C  
ATOM   1310  C   SER A 161      22.572  43.762   1.097  1.00 71.69           C  
ATOM   1311  O   SER A 161      22.722  43.472  -0.087  1.00 72.50           O  
ATOM   1312  CB  SER A 161      22.151  46.186   1.266  1.00 71.91           C  
ATOM   1313  OG  SER A 161      23.328  46.335   2.042  1.00 71.04           O  
ATOM   1314  N   GLN A 162      23.256  43.204   2.093  1.00 70.71           N  
ATOM   1315  CA  GLN A 162      24.286  42.182   1.882  1.00 69.62           C  
ATOM   1316  C   GLN A 162      23.804  40.753   2.202  1.00 67.66           C  
ATOM   1317  O   GLN A 162      22.790  40.566   2.880  1.00 66.86           O  
ATOM   1318  CB  GLN A 162      25.520  42.514   2.752  1.00 70.83           C  
ATOM   1319  CG  GLN A 162      26.191  43.850   2.410  1.00 70.72           C  
ATOM   1320  CD  GLN A 162      27.255  44.255   3.413  0.00 70.91           C  
ATOM   1321  OE1 GLN A 162      27.859  45.323   3.296  0.00 70.94           O  
ATOM   1322  NE2 GLN A 162      27.482  43.411   4.411  0.00 70.94           N  
ATOM   1323  N   LEU A 163      24.521  39.743   1.708  1.00 64.72           N  
ATOM   1324  CA  LEU A 163      24.145  38.368   2.018  1.00 63.25           C  
ATOM   1325  C   LEU A 163      24.353  38.080   3.507  1.00 61.77           C  
ATOM   1326  O   LEU A 163      25.381  38.428   4.081  1.00 60.85           O  
ATOM   1327  CB  LEU A 163      24.974  37.357   1.240  1.00 61.27           C  
ATOM   1328  CG  LEU A 163      24.560  36.932  -0.150  1.00 63.85           C  
ATOM   1329  CD1 LEU A 163      25.410  35.742  -0.525  1.00 63.71           C  
ATOM   1330  CD2 LEU A 163      23.108  36.526  -0.170  1.00 62.82           C  
ATOM   1331  N   PRO A 164      23.367  37.458   4.151  1.00 59.96           N  
ATOM   1332  CA  PRO A 164      23.481  37.134   5.571  1.00 59.57           C  
ATOM   1333  C   PRO A 164      24.521  36.029   5.826  1.00 58.29           C  
ATOM   1334  O   PRO A 164      24.899  35.308   4.906  1.00 59.25           O  
ATOM   1335  CB  PRO A 164      22.068  36.670   5.901  1.00 58.68           C  
ATOM   1336  CG  PRO A 164      21.664  35.980   4.638  1.00 60.01           C  
ATOM   1337  CD  PRO A 164      22.037  37.070   3.656  1.00 60.39           C  
ATOM   1338  N   GLU A 165      25.005  35.931   7.059  1.00 56.40           N  
ATOM   1339  CA  GLU A 165      25.932  34.865   7.439  1.00 55.79           C  
ATOM   1340  C   GLU A 165      25.028  33.937   8.244  1.00 52.50           C  
ATOM   1341  O   GLU A 165      24.338  34.384   9.149  1.00 51.55           O  
ATOM   1342  CB  GLU A 165      27.042  35.338   8.384  1.00 58.52           C  
ATOM   1343  CG  GLU A 165      27.865  36.531   7.957  1.00 66.73           C  
ATOM   1344  CD  GLU A 165      28.968  36.839   8.970  1.00 72.62           C  
ATOM   1345  OE1 GLU A 165      29.322  35.928   9.773  1.00 74.13           O  
ATOM   1346  OE2 GLU A 165      29.485  37.988   8.963  1.00 75.15           O  
ATOM   1347  N   LEU A 166      25.053  32.654   7.933  1.00 50.01           N  
ATOM   1348  CA  LEU A 166      24.218  31.683   8.613  1.00 49.71           C  
ATOM   1349  C   LEU A 166      25.030  30.565   9.243  1.00 48.54           C  
ATOM   1350  O   LEU A 166      26.144  30.270   8.805  1.00 50.12           O  
ATOM   1351  CB  LEU A 166      23.244  31.076   7.604  1.00 49.98           C  
ATOM   1352  CG  LEU A 166      22.572  32.137   6.742  1.00 53.05           C  
ATOM   1353  CD1 LEU A 166      21.779  31.471   5.678  1.00 54.20           C  
ATOM   1354  CD2 LEU A 166      21.697  33.019   7.598  1.00 53.75           C  
ATOM   1355  N   SER A 167      24.481  29.944  10.281  1.00 44.31           N  
ATOM   1356  CA  SER A 167      25.162  28.832  10.894  1.00 39.70           C  
ATOM   1357  C   SER A 167      24.956  27.694   9.898  1.00 40.99           C  
ATOM   1358  O   SER A 167      24.061  27.762   9.040  1.00 42.55           O  
ATOM   1359  CB  SER A 167      24.505  28.459  12.199  1.00 36.56           C  
ATOM   1360  OG  SER A 167      23.203  27.984  11.961  1.00 37.44           O  
ATOM   1361  N   ALA A 168      25.770  26.647   9.993  1.00 39.00           N  
ATOM   1362  CA  ALA A 168      25.608  25.512   9.082  1.00 38.62           C  
ATOM   1363  C   ALA A 168      24.181  24.970   9.218  1.00 38.38           C  
ATOM   1364  O   ALA A 168      23.483  24.680   8.241  1.00 40.11           O  
ATOM   1365  CB  ALA A 168      26.616  24.413   9.440  1.00 40.81           C  
ATOM   1366  N   LYS A 169      23.769  24.827  10.465  1.00 40.16           N  
ATOM   1367  CA  LYS A 169      22.450  24.341  10.783  1.00 41.35           C  
ATOM   1368  C   LYS A 169      21.296  25.167  10.144  1.00 40.88           C  
ATOM   1369  O   LYS A 169      20.348  24.578   9.614  1.00 37.96           O  
ATOM   1370  CB  LYS A 169      22.312  24.299  12.294  1.00 41.14           C  
ATOM   1371  CG  LYS A 169      21.169  23.447  12.755  1.00 48.50           C  
ATOM   1372  CD  LYS A 169      21.073  23.458  14.291  1.00 53.84           C  
ATOM   1373  CE  LYS A 169      19.903  22.607  14.783  1.00 56.55           C  
ATOM   1374  NZ  LYS A 169      19.803  22.654  16.274  1.00 64.57           N  
ATOM   1375  N   ASP A 170      21.373  26.504  10.170  1.00 40.30           N  
ATOM   1376  CA  ASP A 170      20.287  27.320   9.578  1.00 40.39           C  
ATOM   1377  C   ASP A 170      20.365  27.378   8.048  1.00 40.53           C  
ATOM   1378  O   ASP A 170      19.340  27.442   7.372  1.00 38.55           O  
ATOM   1379  CB  ASP A 170      20.277  28.756  10.151  1.00 35.37           C  
ATOM   1380  CG  ASP A 170      19.959  28.803  11.658  1.00 32.87           C  
ATOM   1381  OD1 ASP A 170      19.341  27.863  12.209  1.00 36.69           O  
ATOM   1382  OD2 ASP A 170      20.281  29.811  12.300  1.00 28.63           O  
ATOM   1383  N   ALA A 171      21.582  27.342   7.508  1.00 41.64           N  
ATOM   1384  CA  ALA A 171      21.757  27.376   6.057  1.00 41.46           C  
ATOM   1385  C   ALA A 171      21.137  26.124   5.491  1.00 40.66           C  
ATOM   1386  O   ALA A 171      20.688  26.122   4.366  1.00 44.25           O  
ATOM   1387  CB  ALA A 171      23.226  27.445   5.690  1.00 40.99           C  
ATOM   1388  N   ALA A 172      21.087  25.057   6.281  1.00 43.35           N  
ATOM   1389  CA  ALA A 172      20.487  23.797   5.814  1.00 43.41           C  
ATOM   1390  C   ALA A 172      19.001  23.635   6.134  1.00 42.16           C  
ATOM   1391  O   ALA A 172      18.422  22.559   5.928  1.00 42.15           O  
ATOM   1392  CB  ALA A 172      21.244  22.611   6.380  1.00 42.79           C  
ATOM   1393  N   ALA A 173      18.366  24.687   6.631  1.00 39.78           N  
ATOM   1394  CA  ALA A 173      16.944  24.597   6.950  1.00 37.05           C  
ATOM   1395  C   ALA A 173      16.102  24.346   5.686  1.00 36.10           C  
ATOM   1396  O   ALA A 173      16.437  24.823   4.613  1.00 32.26           O  
ATOM   1397  CB  ALA A 173      16.485  25.890   7.627  1.00 35.72           C  
ATOM   1398  N   PRO A 174      14.993  23.592   5.816  1.00 35.94           N  
ATOM   1399  CA  PRO A 174      14.117  23.290   4.697  1.00 37.80           C  
ATOM   1400  C   PRO A 174      13.190  24.442   4.395  1.00 42.17           C  
ATOM   1401  O   PRO A 174      13.081  25.416   5.168  1.00 43.36           O  
ATOM   1402  CB  PRO A 174      13.358  22.054   5.186  1.00 38.05           C  
ATOM   1403  CG  PRO A 174      13.130  22.432   6.643  1.00 39.21           C  
ATOM   1404  CD  PRO A 174      14.534  22.881   7.025  1.00 36.95           C  
ATOM   1405  N   LEU A 175      12.526  24.320   3.251  1.00 42.32           N  
ATOM   1406  CA  LEU A 175      11.550  25.297   2.805  1.00 40.76           C  
ATOM   1407  C   LEU A 175      10.231  25.009   3.535  1.00 41.51           C  
ATOM   1408  O   LEU A 175       9.982  23.888   3.977  1.00 41.53           O  
ATOM   1409  CB  LEU A 175      11.378  25.218   1.275  1.00 38.11           C  
ATOM   1410  CG  LEU A 175      12.655  25.584   0.473  1.00 34.79           C  
ATOM   1411  CD1 LEU A 175      12.355  25.508  -1.058  1.00 33.51           C  
ATOM   1412  CD2 LEU A 175      13.122  26.998   0.817  1.00 32.11           C  
ATOM   1413  N   LEU A 176       9.387  26.032   3.637  1.00 42.23           N  
ATOM   1414  CA  LEU A 176       8.142  25.912   4.354  1.00 44.48           C  
ATOM   1415  C   LEU A 176       7.366  24.634   4.093  1.00 46.01           C  
ATOM   1416  O   LEU A 176       7.044  23.912   5.039  1.00 46.92           O  
ATOM   1417  CB  LEU A 176       7.252  27.136   4.094  1.00 40.14           C  
ATOM   1418  CG  LEU A 176       5.923  27.134   4.855  1.00 39.05           C  
ATOM   1419  CD1 LEU A 176       6.186  26.978   6.341  1.00 39.81           C  
ATOM   1420  CD2 LEU A 176       5.169  28.439   4.569  1.00 39.43           C  
ATOM   1421  N   ASP A 177       7.091  24.341   2.816  1.00 48.99           N  
ATOM   1422  CA  ASP A 177       6.302  23.158   2.446  1.00 49.33           C  
ATOM   1423  C   ASP A 177       6.966  21.846   2.847  1.00 49.66           C  
ATOM   1424  O   ASP A 177       6.330  20.784   2.804  1.00 48.24           O  
ATOM   1425  CB  ASP A 177       5.946  23.154   0.937  1.00 53.55           C  
ATOM   1426  CG  ASP A 177       7.137  22.797   0.022  1.00 61.90           C  
ATOM   1427  OD1 ASP A 177       8.165  23.526   0.034  1.00 61.54           O  
ATOM   1428  OD2 ASP A 177       7.024  21.782  -0.726  1.00 62.50           O  
ATOM   1429  N   GLN A 178       8.227  21.932   3.265  1.00 47.66           N  
ATOM   1430  CA  GLN A 178       8.983  20.761   3.706  1.00 48.76           C  
ATOM   1431  C   GLN A 178       9.223  20.772   5.233  1.00 46.73           C  
ATOM   1432  O   GLN A 178       9.577  19.755   5.819  1.00 43.54           O  
ATOM   1433  CB  GLN A 178      10.338  20.692   2.962  1.00 49.38           C  
ATOM   1434  CG  GLN A 178      10.225  20.621   1.414  1.00 47.26           C  
ATOM   1435  CD  GLN A 178       9.444  19.401   0.966  1.00 47.51           C  
ATOM   1436  OE1 GLN A 178       9.726  18.283   1.386  1.00 49.13           O  
ATOM   1437  NE2 GLN A 178       8.463  19.608   0.110  1.00 48.01           N  
ATOM   1438  N   ALA A 179       9.027  21.919   5.873  1.00 47.29           N  
ATOM   1439  CA  ALA A 179       9.246  22.017   7.317  1.00 47.53           C  
ATOM   1440  C   ALA A 179       8.320  21.064   8.088  1.00 49.14           C  
ATOM   1441  O   ALA A 179       7.207  20.770   7.655  1.00 47.39           O  
ATOM   1442  CB  ALA A 179       9.049  23.447   7.773  1.00 45.31           C  
ATOM   1443  N   LEU A 180       8.788  20.557   9.219  1.00 52.91           N  
ATOM   1444  CA  LEU A 180       7.977  19.613   9.996  1.00 59.75           C  
ATOM   1445  C   LEU A 180       7.224  20.412  11.042  1.00 62.52           C  
ATOM   1446  O   LEU A 180       7.588  20.448  12.213  1.00 63.19           O  
ATOM   1447  CB  LEU A 180       8.866  18.546  10.659  1.00 61.36           C  
ATOM   1448  CG  LEU A 180       9.773  17.741   9.717  1.00 64.73           C  
ATOM   1449  CD1 LEU A 180      10.595  16.754  10.529  1.00 66.80           C  
ATOM   1450  CD2 LEU A 180       8.949  17.009   8.668  1.00 65.02           C  
ATOM   1451  N   LEU A 181       6.163  21.061  10.583  1.00 66.78           N  
ATOM   1452  CA  LEU A 181       5.353  21.922  11.423  1.00 69.03           C  
ATOM   1453  C   LEU A 181       4.597  21.186  12.525  1.00 71.58           C  
ATOM   1454  O   LEU A 181       4.188  21.801  13.508  1.00 70.87           O  
ATOM   1455  CB  LEU A 181       4.372  22.707  10.536  1.00 66.53           C  
ATOM   1456  CG  LEU A 181       5.002  23.503   9.379  1.00 65.91           C  
ATOM   1457  CD1 LEU A 181       3.918  24.309   8.653  1.00 65.42           C  
ATOM   1458  CD2 LEU A 181       6.066  24.431   9.907  1.00 60.95           C  
ATOM   1459  N   THR A 182       4.428  19.874  12.381  1.00 75.31           N  
ATOM   1460  CA  THR A 182       3.672  19.110  13.376  1.00 80.32           C  
ATOM   1461  C   THR A 182       4.296  17.755  13.747  1.00 84.36           C  
ATOM   1462  O   THR A 182       4.892  17.091  12.903  1.00 84.79           O  
ATOM   1463  CB  THR A 182       2.203  18.879  12.875  1.00 78.66           C  
ATOM   1464  OG1 THR A 182       1.570  20.142  12.629  1.00 77.41           O  
ATOM   1465  CG2 THR A 182       1.389  18.131  13.907  1.00 78.32           C  
ATOM   1466  N   GLU A 183       4.142  17.350  15.016  1.00 88.72           N  
ATOM   1467  CA  GLU A 183       4.669  16.062  15.493  1.00 92.27           C  
ATOM   1468  C   GLU A 183       3.692  14.914  15.223  1.00 93.72           C  
ATOM   1469  O   GLU A 183       2.587  15.142  14.665  1.00 94.76           O  
ATOM   1470  CB  GLU A 183       4.995  16.092  17.005  1.00 92.39           C  
ATOM   1471  CG  GLU A 183       6.334  16.749  17.372  1.00 94.16           C  
ATOM   1472  CD  GLU A 183       6.615  16.764  18.882  1.00 95.30           C  
ATOM   1473  OE1 GLU A 183       5.668  16.946  19.679  1.00 96.34           O  
ATOM   1474  OE2 GLU A 183       7.790  16.645  19.284  1.00 95.57           O  
ATOM   1475  OXT GLU A 183       4.056  13.772  15.571  1.00 95.82           O  
TER    1476      GLU A 183                                                      
ATOM   1477  N   MET B   1      28.089  25.760  29.873  1.00 44.66           N  
ATOM   1478  CA  MET B   1      27.704  25.209  31.181  1.00 44.51           C  
ATOM   1479  C   MET B   1      27.934  26.344  32.142  1.00 44.45           C  
ATOM   1480  O   MET B   1      28.530  27.363  31.781  1.00 44.75           O  
ATOM   1481  CB  MET B   1      28.633  24.063  31.554  1.00 47.55           C  
ATOM   1482  CG  MET B   1      30.064  24.524  31.474  1.00 51.55           C  
ATOM   1483  SD  MET B   1      31.258  23.313  31.958  1.00 59.87           S  
ATOM   1484  CE  MET B   1      32.756  24.203  31.487  1.00 58.54           C  
ATOM   1485  N   MET B   2      27.464  26.152  33.368  1.00 43.96           N  
ATOM   1486  CA  MET B   2      27.627  27.140  34.426  1.00 44.44           C  
ATOM   1487  C   MET B   2      28.342  26.577  35.641  1.00 39.21           C  
ATOM   1488  O   MET B   2      27.911  25.581  36.183  1.00 36.13           O  
ATOM   1489  CB  MET B   2      26.277  27.631  34.958  1.00 42.50           C  
ATOM   1490  CG  MET B   2      25.580  28.625  34.137  1.00 53.00           C  
ATOM   1491  SD  MET B   2      25.006  29.831  35.318  1.00 53.93           S  
ATOM   1492  CE  MET B   2      24.160  28.783  36.468  1.00 46.86           C  
ATOM   1493  N   ILE B   3      29.384  27.256  36.079  1.00 38.66           N  
ATOM   1494  CA  ILE B   3      30.110  26.884  37.279  1.00 40.64           C  
ATOM   1495  C   ILE B   3      29.475  27.676  38.448  1.00 38.74           C  
ATOM   1496  O   ILE B   3      29.329  28.885  38.363  1.00 39.79           O  
ATOM   1497  CB  ILE B   3      31.579  27.291  37.140  1.00 40.78           C  
ATOM   1498  CG1 ILE B   3      32.176  26.679  35.877  1.00 44.35           C  
ATOM   1499  CG2 ILE B   3      32.372  26.805  38.323  1.00 41.77           C  
ATOM   1500  CD1 ILE B   3      33.639  27.081  35.697  1.00 45.90           C  
ATOM   1501  N   VAL B   4      29.078  26.990  39.509  1.00 38.65           N  
ATOM   1502  CA  VAL B   4      28.495  27.605  40.683  1.00 40.07           C  
ATOM   1503  C   VAL B   4      29.573  27.621  41.744  1.00 44.62           C  
ATOM   1504  O   VAL B   4      30.102  26.553  42.097  1.00 46.97           O  
ATOM   1505  CB  VAL B   4      27.358  26.785  41.217  1.00 37.14           C  
ATOM   1506  CG1 VAL B   4      26.778  27.437  42.434  1.00 40.31           C  
ATOM   1507  CG2 VAL B   4      26.332  26.578  40.142  1.00 37.34           C  
ATOM   1508  N   ILE B   5      29.903  28.809  42.249  1.00 45.66           N  
ATOM   1509  CA  ILE B   5      30.938  28.992  43.265  1.00 46.69           C  
ATOM   1510  C   ILE B   5      30.312  29.588  44.520  1.00 50.69           C  
ATOM   1511  O   ILE B   5      29.579  30.596  44.440  1.00 51.10           O  
ATOM   1512  CB  ILE B   5      32.001  29.972  42.765  1.00 49.27           C  
ATOM   1513  CG1 ILE B   5      32.536  29.481  41.423  1.00 50.34           C  
ATOM   1514  CG2 ILE B   5      33.109  30.160  43.810  1.00 46.18           C  
ATOM   1515  CD1 ILE B   5      33.533  30.409  40.810  1.00 51.94           C  
ATOM   1516  N   LYS B   6      30.565  28.979  45.673  1.00 50.17           N  
ATOM   1517  CA  LYS B   6      30.016  29.520  46.910  1.00 52.40           C  
ATOM   1518  C   LYS B   6      30.906  30.693  47.346  1.00 52.22           C  
ATOM   1519  O   LYS B   6      32.042  30.807  46.912  1.00 53.64           O  
ATOM   1520  CB  LYS B   6      29.951  28.432  47.991  1.00 55.54           C  
ATOM   1521  CG  LYS B   6      28.972  27.314  47.649  1.00 58.21           C  
ATOM   1522  CD  LYS B   6      28.911  26.215  48.691  1.00 62.36           C  
ATOM   1523  CE  LYS B   6      27.962  25.096  48.231  1.00 67.25           C  
ATOM   1524  NZ  LYS B   6      27.823  23.971  49.226  1.00 70.88           N  
ATOM   1525  N   THR B   7      30.375  31.594  48.161  1.00 52.53           N  
ATOM   1526  CA  THR B   7      31.156  32.745  48.620  1.00 50.91           C  
ATOM   1527  C   THR B   7      31.376  32.558  50.112  1.00 51.13           C  
ATOM   1528  O   THR B   7      30.903  31.583  50.691  1.00 50.98           O  
ATOM   1529  CB  THR B   7      30.395  34.091  48.403  1.00 50.48           C  
ATOM   1530  OG1 THR B   7      29.157  34.063  49.118  1.00 46.07           O  
ATOM   1531  CG2 THR B   7      30.111  34.331  46.945  1.00 49.27           C  
ATOM   1532  N   ALA B   8      32.067  33.502  50.740  1.00 51.99           N  
ATOM   1533  CA  ALA B   8      32.327  33.423  52.180  1.00 51.93           C  
ATOM   1534  C   ALA B   8      31.037  33.320  52.978  1.00 52.50           C  
ATOM   1535  O   ALA B   8      31.042  32.869  54.132  1.00 53.44           O  
ATOM   1536  CB  ALA B   8      33.140  34.633  52.640  1.00 52.37           C  
ATOM   1537  N   ILE B   9      29.932  33.751  52.381  1.00 51.90           N  
ATOM   1538  CA  ILE B   9      28.628  33.654  53.028  1.00 51.39           C  
ATOM   1539  C   ILE B   9      27.921  32.589  52.228  1.00 53.99           C  
ATOM   1540  O   ILE B   9      27.676  32.759  51.025  1.00 54.70           O  
ATOM   1541  CB  ILE B   9      27.829  34.974  52.953  1.00 52.24           C  
ATOM   1542  CG1 ILE B   9      28.540  36.059  53.762  1.00 50.96           C  
ATOM   1543  CG2 ILE B   9      26.423  34.755  53.482  1.00 45.32           C  
ATOM   1544  CD1 ILE B   9      27.815  37.391  53.712  1.00 48.65           C  
ATOM   1545  N   PRO B  10      27.532  31.493  52.896  1.00 56.84           N  
ATOM   1546  CA  PRO B  10      26.857  30.320  52.343  1.00 56.74           C  
ATOM   1547  C   PRO B  10      25.758  30.468  51.300  1.00 57.80           C  
ATOM   1548  O   PRO B  10      25.878  29.921  50.202  1.00 57.80           O  
ATOM   1549  CB  PRO B  10      26.375  29.603  53.597  1.00 58.89           C  
ATOM   1550  CG  PRO B  10      27.527  29.841  54.529  1.00 57.07           C  
ATOM   1551  CD  PRO B  10      27.625  31.346  54.361  1.00 56.98           C  
ATOM   1552  N   ASP B  11      24.699  31.197  51.629  1.00 55.11           N  
ATOM   1553  CA  ASP B  11      23.575  31.325  50.712  1.00 53.32           C  
ATOM   1554  C   ASP B  11      23.752  32.179  49.473  1.00 47.97           C  
ATOM   1555  O   ASP B  11      22.913  32.142  48.589  1.00 49.27           O  
ATOM   1556  CB  ASP B  11      22.358  31.793  51.487  1.00 57.44           C  
ATOM   1557  CG  ASP B  11      22.072  30.902  52.669  1.00 61.73           C  
ATOM   1558  OD1 ASP B  11      22.109  29.658  52.486  1.00 61.93           O  
ATOM   1559  OD2 ASP B  11      21.812  31.442  53.772  1.00 64.66           O  
ATOM   1560  N   VAL B  12      24.844  32.924  49.424  1.00 42.93           N  
ATOM   1561  CA  VAL B  12      25.189  33.791  48.323  1.00 40.95           C  
ATOM   1562  C   VAL B  12      26.043  32.997  47.339  1.00 41.15           C  
ATOM   1563  O   VAL B  12      27.113  32.512  47.698  1.00 40.08           O  
ATOM   1564  CB  VAL B  12      25.965  35.017  48.843  1.00 35.93           C  
ATOM   1565  CG1 VAL B  12      26.450  35.865  47.710  1.00 39.48           C  
ATOM   1566  CG2 VAL B  12      25.053  35.835  49.703  1.00 41.62           C  
ATOM   1567  N   LEU B  13      25.570  32.879  46.096  1.00 40.12           N  
ATOM   1568  CA  LEU B  13      26.273  32.109  45.072  1.00 38.45           C  
ATOM   1569  C   LEU B  13      26.670  32.908  43.822  1.00 41.22           C  
ATOM   1570  O   LEU B  13      25.935  33.797  43.347  1.00 43.33           O  
ATOM   1571  CB  LEU B  13      25.393  30.942  44.625  1.00 34.15           C  
ATOM   1572  CG  LEU B  13      24.821  29.991  45.681  1.00 33.73           C  
ATOM   1573  CD1 LEU B  13      23.871  29.049  44.988  1.00 33.59           C  
ATOM   1574  CD2 LEU B  13      25.937  29.204  46.411  1.00 34.45           C  
ATOM   1575  N   ILE B  14      27.840  32.591  43.290  1.00 38.71           N  
ATOM   1576  CA  ILE B  14      28.301  33.194  42.057  1.00 37.52           C  
ATOM   1577  C   ILE B  14      28.011  32.146  40.982  1.00 40.35           C  
ATOM   1578  O   ILE B  14      28.279  30.946  41.187  1.00 41.08           O  
ATOM   1579  CB  ILE B  14      29.789  33.436  42.078  1.00 34.66           C  
ATOM   1580  CG1 ILE B  14      30.128  34.452  43.157  1.00 39.66           C  
ATOM   1581  CG2 ILE B  14      30.257  33.871  40.708  1.00 39.91           C  
ATOM   1582  CD1 ILE B  14      31.606  34.735  43.321  1.00 39.83           C  
ATOM   1583  N   LEU B  15      27.451  32.565  39.854  1.00 39.37           N  
ATOM   1584  CA  LEU B  15      27.166  31.621  38.785  1.00 40.78           C  
ATOM   1585  C   LEU B  15      28.007  32.113  37.629  1.00 44.59           C  
ATOM   1586  O   LEU B  15      28.045  33.324  37.364  1.00 45.23           O  
ATOM   1587  CB  LEU B  15      25.692  31.635  38.384  1.00 40.48           C  
ATOM   1588  CG  LEU B  15      24.606  31.549  39.447  1.00 42.87           C  
ATOM   1589  CD1 LEU B  15      23.353  30.998  38.809  1.00 45.67           C  
ATOM   1590  CD2 LEU B  15      25.017  30.640  40.566  1.00 44.76           C  
ATOM   1591  N   GLU B  16      28.705  31.210  36.943  1.00 43.86           N  
ATOM   1592  CA  GLU B  16      29.515  31.654  35.824  1.00 47.70           C  
ATOM   1593  C   GLU B  16      29.350  30.827  34.614  1.00 48.60           C  
ATOM   1594  O   GLU B  16      29.819  29.681  34.543  1.00 47.61           O  
ATOM   1595  CB  GLU B  16      31.002  31.642  36.115  1.00 49.15           C  
ATOM   1596  CG  GLU B  16      31.397  32.134  37.472  1.00 56.41           C  
ATOM   1597  CD  GLU B  16      32.909  32.135  37.632  1.00 63.68           C  
ATOM   1598  OE1 GLU B  16      33.566  31.269  37.010  1.00 67.77           O  
ATOM   1599  OE2 GLU B  16      33.446  32.977  38.389  1.00 65.12           O  
ATOM   1600  N   PRO B  17      28.678  31.394  33.633  1.00 50.85           N  
ATOM   1601  CA  PRO B  17      28.483  30.659  32.396  1.00 52.01           C  
ATOM   1602  C   PRO B  17      29.855  30.638  31.728  1.00 55.25           C  
ATOM   1603  O   PRO B  17      30.576  31.642  31.747  1.00 54.66           O  
ATOM   1604  CB  PRO B  17      27.481  31.537  31.639  1.00 52.41           C  
ATOM   1605  CG  PRO B  17      26.750  32.313  32.802  1.00 52.24           C  
ATOM   1606  CD  PRO B  17      27.976  32.688  33.595  1.00 50.93           C  
ATOM   1607  N   LYS B  18      30.249  29.485  31.203  1.00 56.54           N  
ATOM   1608  CA  LYS B  18      31.495  29.424  30.461  1.00 61.18           C  
ATOM   1609  C   LYS B  18      30.981  29.476  29.022  1.00 62.66           C  
ATOM   1610  O   LYS B  18      30.215  28.615  28.589  1.00 59.61           O  
ATOM   1611  CB  LYS B  18      32.265  28.137  30.781  1.00 60.44           C  
ATOM   1612  CG  LYS B  18      32.797  28.169  32.199  1.00 63.00           C  
ATOM   1613  CD  LYS B  18      33.695  29.392  32.389  1.00 65.17           C  
ATOM   1614  CE  LYS B  18      34.056  29.608  33.846  1.00 67.87           C  
ATOM   1615  NZ  LYS B  18      34.942  30.790  34.031  1.00 70.43           N  
ATOM   1616  N   VAL B  19      31.376  30.510  28.291  1.00 66.08           N  
ATOM   1617  CA  VAL B  19      30.851  30.657  26.953  1.00 71.82           C  
ATOM   1618  C   VAL B  19      31.784  30.458  25.763  1.00 76.40           C  
ATOM   1619  O   VAL B  19      32.971  30.787  25.801  1.00 77.18           O  
ATOM   1620  CB  VAL B  19      30.132  32.014  26.837  1.00 71.07           C  
ATOM   1621  CG1 VAL B  19      29.478  32.156  25.479  1.00 71.33           C  
ATOM   1622  CG2 VAL B  19      29.072  32.124  27.935  1.00 70.01           C  
ATOM   1623  N   PHE B  20      31.188  29.891  24.715  1.00 81.45           N  
ATOM   1624  CA  PHE B  20      31.806  29.580  23.427  1.00 85.56           C  
ATOM   1625  C   PHE B  20      32.851  30.583  22.955  1.00 86.08           C  
ATOM   1626  O   PHE B  20      34.033  30.434  23.263  1.00 87.02           O  
ATOM   1627  CB  PHE B  20      30.696  29.449  22.376  1.00 89.16           C  
ATOM   1628  CG  PHE B  20      29.635  28.443  22.749  1.00 94.11           C  
ATOM   1629  CD1 PHE B  20      28.893  28.598  23.922  1.00 95.17           C  
ATOM   1630  CD2 PHE B  20      29.420  27.308  21.964  1.00 96.12           C  
ATOM   1631  CE1 PHE B  20      27.956  27.639  24.312  1.00 96.45           C  
ATOM   1632  CE2 PHE B  20      28.482  26.336  22.345  1.00 97.01           C  
ATOM   1633  CZ  PHE B  20      27.752  26.502  23.522  1.00 97.41           C  
ATOM   1634  N   GLY B  21      32.418  31.602  22.217  1.00 86.56           N  
ATOM   1635  CA  GLY B  21      33.352  32.593  21.700  1.00 87.69           C  
ATOM   1636  C   GLY B  21      33.524  32.339  20.210  1.00 88.53           C  
ATOM   1637  O   GLY B  21      34.553  32.660  19.599  1.00 88.39           O  
ATOM   1638  N   ASP B  22      32.477  31.739  19.647  1.00 89.06           N  
ATOM   1639  CA  ASP B  22      32.354  31.362  18.237  1.00 88.55           C  
ATOM   1640  C   ASP B  22      32.683  32.457  17.204  1.00 87.65           C  
ATOM   1641  O   ASP B  22      33.202  33.529  17.534  1.00 87.52           O  
ATOM   1642  CB  ASP B  22      30.925  30.823  18.025  1.00 89.99           C  
ATOM   1643  CG  ASP B  22      30.624  30.452  16.580  1.00 90.57           C  
ATOM   1644  OD1 ASP B  22      31.390  29.668  15.981  1.00 90.45           O  
ATOM   1645  OD2 ASP B  22      29.602  30.943  16.049  1.00 90.74           O  
ATOM   1646  N   GLU B  23      32.371  32.160  15.947  1.00 86.32           N  
ATOM   1647  CA  GLU B  23      32.621  33.049  14.817  1.00 84.68           C  
ATOM   1648  C   GLU B  23      31.494  34.057  14.560  1.00 82.59           C  
ATOM   1649  O   GLU B  23      31.746  35.177  14.109  1.00 83.34           O  
ATOM   1650  CB  GLU B  23      32.917  32.182  13.587  1.00 85.37           C  
ATOM   1651  CG  GLU B  23      34.209  31.370  13.778  1.00 86.60           C  
ATOM   1652  CD  GLU B  23      34.171  29.982  13.160  1.00 87.70           C  
ATOM   1653  OE1 GLU B  23      34.021  29.866  11.920  1.00 88.99           O  
ATOM   1654  OE2 GLU B  23      34.298  29.002  13.927  1.00 86.73           O  
ATOM   1655  N   ARG B  24      30.255  33.664  14.847  1.00 79.74           N  
ATOM   1656  CA  ARG B  24      29.115  34.572  14.695  1.00 76.82           C  
ATOM   1657  C   ARG B  24      29.090  35.510  15.922  1.00 73.34           C  
ATOM   1658  O   ARG B  24      28.664  36.663  15.827  1.00 71.65           O  
ATOM   1659  CB  ARG B  24      27.800  33.784  14.637  1.00 78.03           C  
ATOM   1660  CG  ARG B  24      27.603  32.921  13.396  1.00 79.30           C  
ATOM   1661  CD  ARG B  24      26.372  32.023  13.568  1.00 80.92           C  
ATOM   1662  NE  ARG B  24      25.188  32.764  14.018  1.00 82.18           N  
ATOM   1663  CZ  ARG B  24      23.986  32.222  14.229  1.00 82.12           C  
ATOM   1664  NH1 ARG B  24      23.793  30.926  14.033  1.00 80.62           N  
ATOM   1665  NH2 ARG B  24      22.975  32.981  14.637  1.00 83.28           N  
ATOM   1666  N   GLY B  25      29.569  34.987  17.059  1.00 70.12           N  
ATOM   1667  CA  GLY B  25      29.620  35.709  18.327  1.00 64.77           C  
ATOM   1668  C   GLY B  25      29.595  34.662  19.434  1.00 60.74           C  
ATOM   1669  O   GLY B  25      30.615  34.028  19.674  1.00 62.33           O  
ATOM   1670  N   PHE B  26      28.456  34.499  20.114  1.00 54.81           N  
ATOM   1671  CA  PHE B  26      28.264  33.476  21.154  1.00 49.14           C  
ATOM   1672  C   PHE B  26      26.799  33.276  21.490  1.00 46.88           C  
ATOM   1673  O   PHE B  26      25.935  34.021  21.028  1.00 44.50           O  
ATOM   1674  CB  PHE B  26      29.032  33.791  22.439  1.00 45.55           C  
ATOM   1675  CG  PHE B  26      28.548  35.009  23.184  1.00 45.37           C  
ATOM   1676  CD1 PHE B  26      27.268  35.064  23.738  1.00 41.82           C  
ATOM   1677  CD2 PHE B  26      29.401  36.080  23.383  1.00 42.57           C  
ATOM   1678  CE1 PHE B  26      26.860  36.157  24.476  1.00 43.71           C  
ATOM   1679  CE2 PHE B  26      29.002  37.190  24.130  1.00 43.60           C  
ATOM   1680  CZ  PHE B  26      27.732  37.230  24.677  1.00 42.90           C  
ATOM   1681  N   PHE B  27      26.519  32.278  22.311  1.00 45.03           N  
ATOM   1682  CA  PHE B  27      25.149  32.000  22.710  1.00 45.31           C  
ATOM   1683  C   PHE B  27      25.164  31.215  24.019  1.00 45.72           C  
ATOM   1684  O   PHE B  27      25.886  30.207  24.138  1.00 47.08           O  
ATOM   1685  CB  PHE B  27      24.462  31.180  21.627  1.00 44.36           C  
ATOM   1686  CG  PHE B  27      23.003  30.930  21.873  1.00 48.05           C  
ATOM   1687  CD1 PHE B  27      22.584  29.819  22.615  1.00 50.31           C  
ATOM   1688  CD2 PHE B  27      22.042  31.791  21.365  1.00 50.62           C  
ATOM   1689  CE1 PHE B  27      21.227  29.562  22.849  1.00 49.52           C  
ATOM   1690  CE2 PHE B  27      20.669  31.557  21.587  1.00 52.01           C  
ATOM   1691  CZ  PHE B  27      20.258  30.436  22.333  1.00 51.16           C  
ATOM   1692  N   PHE B  28      24.420  31.693  25.017  1.00 42.46           N  
ATOM   1693  CA  PHE B  28      24.330  30.970  26.279  1.00 39.66           C  
ATOM   1694  C   PHE B  28      22.969  31.120  26.937  1.00 39.57           C  
ATOM   1695  O   PHE B  28      22.172  32.031  26.625  1.00 38.35           O  
ATOM   1696  CB  PHE B  28      25.478  31.330  27.266  1.00 38.61           C  
ATOM   1697  CG  PHE B  28      25.452  32.736  27.816  1.00 41.69           C  
ATOM   1698  CD1 PHE B  28      25.807  33.833  27.023  1.00 41.39           C  
ATOM   1699  CD2 PHE B  28      25.142  32.957  29.162  1.00 41.68           C  
ATOM   1700  CE1 PHE B  28      25.866  35.117  27.563  1.00 41.02           C  
ATOM   1701  CE2 PHE B  28      25.193  34.243  29.713  1.00 38.93           C  
ATOM   1702  CZ  PHE B  28      25.561  35.325  28.906  1.00 40.61           C  
ATOM   1703  N   GLU B  29      22.682  30.174  27.809  1.00 36.30           N  
ATOM   1704  CA  GLU B  29      21.455  30.139  28.565  1.00 37.57           C  
ATOM   1705  C   GLU B  29      21.814  30.917  29.855  1.00 38.76           C  
ATOM   1706  O   GLU B  29      22.653  30.445  30.635  1.00 39.01           O  
ATOM   1707  CB  GLU B  29      21.129  28.683  28.852  1.00 37.98           C  
ATOM   1708  CG  GLU B  29      19.715  28.384  29.318  1.00 39.86           C  
ATOM   1709  CD  GLU B  29      19.561  26.913  29.648  1.00 41.46           C  
ATOM   1710  OE1 GLU B  29      19.956  26.512  30.747  1.00 42.81           O  
ATOM   1711  OE2 GLU B  29      19.075  26.148  28.789  1.00 47.95           O  
ATOM   1712  N   SER B  30      21.235  32.114  30.052  1.00 34.69           N  
ATOM   1713  CA  SER B  30      21.574  32.915  31.231  1.00 32.26           C  
ATOM   1714  C   SER B  30      20.763  32.555  32.466  1.00 28.68           C  
ATOM   1715  O   SER B  30      21.121  32.946  33.572  1.00 31.23           O  
ATOM   1716  CB  SER B  30      21.421  34.435  30.945  1.00 35.58           C  
ATOM   1717  OG  SER B  30      20.082  34.756  30.605  1.00 34.79           O  
ATOM   1718  N   TYR B  31      19.662  31.836  32.284  1.00 28.45           N  
ATOM   1719  CA  TYR B  31      18.826  31.421  33.408  1.00 29.31           C  
ATOM   1720  C   TYR B  31      18.018  30.254  32.926  1.00 30.08           C  
ATOM   1721  O   TYR B  31      17.624  30.230  31.771  1.00 30.01           O  
ATOM   1722  CB  TYR B  31      17.816  32.495  33.845  1.00 29.52           C  
ATOM   1723  CG  TYR B  31      16.927  31.984  34.975  1.00 26.97           C  
ATOM   1724  CD1 TYR B  31      17.441  31.844  36.256  1.00 26.38           C  
ATOM   1725  CD2 TYR B  31      15.589  31.618  34.755  1.00 26.16           C  
ATOM   1726  CE1 TYR B  31      16.654  31.356  37.306  1.00 26.63           C  
ATOM   1727  CE2 TYR B  31      14.790  31.130  35.801  1.00 28.17           C  
ATOM   1728  CZ  TYR B  31      15.340  31.003  37.083  1.00 28.32           C  
ATOM   1729  OH  TYR B  31      14.604  30.519  38.170  1.00 30.33           O  
ATOM   1730  N   ASN B  32      17.748  29.305  33.822  1.00 33.74           N  
ATOM   1731  CA  ASN B  32      16.973  28.082  33.508  1.00 34.29           C  
ATOM   1732  C   ASN B  32      16.279  27.723  34.813  1.00 35.97           C  
ATOM   1733  O   ASN B  32      16.945  27.354  35.801  1.00 33.47           O  
ATOM   1734  CB  ASN B  32      17.904  26.948  33.128  1.00 34.60           C  
ATOM   1735  CG  ASN B  32      17.156  25.669  32.803  1.00 38.96           C  
ATOM   1736  OD1 ASN B  32      16.416  25.137  33.633  1.00 41.64           O  
ATOM   1737  ND2 ASN B  32      17.343  25.166  31.588  1.00 39.21           N  
ATOM   1738  N   GLN B  33      14.953  27.835  34.807  1.00 36.49           N  
ATOM   1739  CA  GLN B  33      14.130  27.630  36.003  1.00 40.74           C  
ATOM   1740  C   GLN B  33      14.360  26.314  36.746  1.00 41.05           C  
ATOM   1741  O   GLN B  33      14.607  26.312  37.950  1.00 39.76           O  
ATOM   1742  CB  GLN B  33      12.661  27.775  35.627  1.00 40.40           C  
ATOM   1743  CG  GLN B  33      11.664  27.627  36.754  1.00 43.36           C  
ATOM   1744  CD  GLN B  33      11.916  28.571  37.902  1.00 47.31           C  
ATOM   1745  OE1 GLN B  33      12.456  29.673  37.730  1.00 44.41           O  
ATOM   1746  NE2 GLN B  33      11.509  28.150  39.098  1.00 49.84           N  
ATOM   1747  N   GLN B  34      14.254  25.201  36.034  1.00 43.27           N  
ATOM   1748  CA  GLN B  34      14.473  23.887  36.642  1.00 44.71           C  
ATOM   1749  C   GLN B  34      15.893  23.785  37.248  1.00 42.15           C  
ATOM   1750  O   GLN B  34      16.077  23.434  38.414  1.00 41.46           O  
ATOM   1751  CB  GLN B  34      14.242  22.827  35.585  1.00 46.96           C  
ATOM   1752  CG  GLN B  34      14.643  21.449  35.973  1.00 56.95           C  
ATOM   1753  CD  GLN B  34      14.199  20.448  34.942  1.00 60.95           C  
ATOM   1754  OE1 GLN B  34      14.406  20.646  33.743  1.00 64.90           O  
ATOM   1755  NE2 GLN B  34      13.586  19.362  35.397  1.00 65.52           N  
ATOM   1756  N   THR B  35      16.895  24.116  36.459  1.00 38.64           N  
ATOM   1757  CA  THR B  35      18.249  24.095  36.957  1.00 38.99           C  
ATOM   1758  C   THR B  35      18.400  24.950  38.220  1.00 40.28           C  
ATOM   1759  O   THR B  35      18.907  24.494  39.225  1.00 40.08           O  
ATOM   1760  CB  THR B  35      19.200  24.645  35.906  1.00 37.66           C  
ATOM   1761  OG1 THR B  35      19.103  23.851  34.723  1.00 42.40           O  
ATOM   1762  CG2 THR B  35      20.608  24.620  36.404  1.00 41.63           C  
ATOM   1763  N   PHE B  36      17.951  26.202  38.176  1.00 39.91           N  
ATOM   1764  CA  PHE B  36      18.125  27.075  39.319  1.00 38.73           C  
ATOM   1765  C   PHE B  36      17.418  26.603  40.582  1.00 39.76           C  
ATOM   1766  O   PHE B  36      17.919  26.782  41.702  1.00 35.39           O  
ATOM   1767  CB  PHE B  36      17.666  28.494  39.006  1.00 38.57           C  
ATOM   1768  CG  PHE B  36      18.129  29.482  40.013  1.00 36.08           C  
ATOM   1769  CD1 PHE B  36      19.435  29.905  40.021  1.00 36.41           C  
ATOM   1770  CD2 PHE B  36      17.262  29.964  40.985  1.00 38.25           C  
ATOM   1771  CE1 PHE B  36      19.888  30.799  40.985  1.00 40.30           C  
ATOM   1772  CE2 PHE B  36      17.699  30.856  41.943  1.00 39.91           C  
ATOM   1773  CZ  PHE B  36      19.015  31.276  41.947  1.00 40.27           C  
ATOM   1774  N   GLU B  37      16.249  26.012  40.422  1.00 42.67           N  
ATOM   1775  CA  GLU B  37      15.543  25.515  41.587  1.00 48.25           C  
ATOM   1776  C   GLU B  37      16.281  24.310  42.182  1.00 51.80           C  
ATOM   1777  O   GLU B  37      16.326  24.151  43.406  1.00 51.67           O  
ATOM   1778  CB  GLU B  37      14.127  25.110  41.233  1.00 50.91           C  
ATOM   1779  CG  GLU B  37      13.268  26.265  40.835  1.00 57.91           C  
ATOM   1780  CD  GLU B  37      11.829  25.838  40.594  1.00 61.68           C  
ATOM   1781  OE1 GLU B  37      11.613  24.934  39.752  1.00 62.39           O  
ATOM   1782  OE2 GLU B  37      10.928  26.411  41.249  1.00 63.05           O  
ATOM   1783  N   GLU B  38      16.841  23.461  41.318  1.00 53.08           N  
ATOM   1784  CA  GLU B  38      17.594  22.295  41.775  1.00 55.65           C  
ATOM   1785  C   GLU B  38      18.862  22.765  42.493  1.00 55.79           C  
ATOM   1786  O   GLU B  38      19.265  22.206  43.518  1.00 55.96           O  
ATOM   1787  CB  GLU B  38      17.932  21.393  40.586  1.00 58.18           C  
ATOM   1788  CG  GLU B  38      16.726  20.557  40.101  1.00 66.21           C  
ATOM   1789  CD  GLU B  38      16.948  19.879  38.737  1.00 70.18           C  
ATOM   1790  OE1 GLU B  38      18.059  19.362  38.487  1.00 72.55           O  
ATOM   1791  OE2 GLU B  38      15.999  19.838  37.919  1.00 72.40           O  
ATOM   1792  N   LEU B  39      19.474  23.818  41.978  1.00 53.14           N  
ATOM   1793  CA  LEU B  39      20.664  24.338  42.606  1.00 54.16           C  
ATOM   1794  C   LEU B  39      20.366  24.883  43.999  1.00 55.61           C  
ATOM   1795  O   LEU B  39      20.997  24.507  44.973  1.00 55.86           O  
ATOM   1796  CB  LEU B  39      21.248  25.444  41.756  1.00 51.54           C  
ATOM   1797  CG  LEU B  39      22.437  26.137  42.374  1.00 52.95           C  
ATOM   1798  CD1 LEU B  39      23.599  25.151  42.535  1.00 51.77           C  
ATOM   1799  CD2 LEU B  39      22.814  27.291  41.482  1.00 52.01           C  
ATOM   1800  N   ILE B  40      19.387  25.772  44.085  1.00 57.45           N  
ATOM   1801  CA  ILE B  40      19.023  26.394  45.352  1.00 56.73           C  
ATOM   1802  C   ILE B  40      18.370  25.428  46.317  1.00 56.55           C  
ATOM   1803  O   ILE B  40      18.467  25.585  47.525  1.00 54.38           O  
ATOM   1804  CB  ILE B  40      18.082  27.583  45.106  1.00 56.08           C  
ATOM   1805  CG1 ILE B  40      18.823  28.615  44.264  1.00 56.43           C  
ATOM   1806  CG2 ILE B  40      17.593  28.166  46.413  1.00 57.90           C  
ATOM   1807  CD1 ILE B  40      20.186  28.989  44.807  1.00 54.27           C  
ATOM   1808  N   GLY B  41      17.683  24.441  45.780  1.00 57.77           N  
ATOM   1809  CA  GLY B  41      17.055  23.473  46.645  1.00 59.38           C  
ATOM   1810  C   GLY B  41      15.633  23.777  47.015  1.00 61.41           C  
ATOM   1811  O   GLY B  41      15.015  23.002  47.739  1.00 64.45           O  
ATOM   1812  N   ARG B  42      15.104  24.902  46.563  1.00 61.68           N  
ATOM   1813  CA  ARG B  42      13.716  25.217  46.857  1.00 61.80           C  
ATOM   1814  C   ARG B  42      13.104  25.897  45.642  1.00 61.64           C  
ATOM   1815  O   ARG B  42      13.822  26.306  44.727  1.00 60.36           O  
ATOM   1816  CB  ARG B  42      13.603  26.135  48.072  1.00 62.98           C  
ATOM   1817  CG  ARG B  42      14.212  27.498  47.875  1.00 66.17           C  
ATOM   1818  CD  ARG B  42      13.789  28.416  48.996  1.00 68.89           C  
ATOM   1819  NE  ARG B  42      14.113  29.818  48.728  1.00 71.28           N  
ATOM   1820  CZ  ARG B  42      15.335  30.336  48.786  1.00 70.07           C  
ATOM   1821  NH1 ARG B  42      16.366  29.563  49.105  1.00 69.35           N  
ATOM   1822  NH2 ARG B  42      15.515  31.630  48.532  1.00 67.47           N  
ATOM   1823  N   LYS B  43      11.780  26.000  45.620  1.00 61.92           N  
ATOM   1824  CA  LYS B  43      11.100  26.643  44.497  1.00 62.87           C  
ATOM   1825  C   LYS B  43      11.352  28.146  44.514  1.00 60.28           C  
ATOM   1826  O   LYS B  43      11.247  28.786  45.549  1.00 59.14           O  
ATOM   1827  CB  LYS B  43       9.588  26.374  44.542  1.00 65.02           C  
ATOM   1828  CG  LYS B  43       9.190  24.932  44.230  1.00 69.28           C  
ATOM   1829  CD  LYS B  43       7.671  24.733  44.208  1.00 68.30           C  
ATOM   1830  CE  LYS B  43       7.310  23.290  43.887  1.00 69.31           C  
ATOM   1831  NZ  LYS B  43       5.847  23.035  43.989  0.00 68.89           N  
ATOM   1832  N   VAL B  44      11.705  28.704  43.370  1.00 57.25           N  
ATOM   1833  CA  VAL B  44      11.943  30.136  43.300  1.00 56.60           C  
ATOM   1834  C   VAL B  44      11.353  30.706  42.011  1.00 55.83           C  
ATOM   1835  O   VAL B  44      11.620  30.215  40.917  1.00 57.39           O  
ATOM   1836  CB  VAL B  44      13.459  30.456  43.369  1.00 55.57           C  
ATOM   1837  CG1 VAL B  44      14.195  29.761  42.252  1.00 54.18           C  
ATOM   1838  CG2 VAL B  44      13.665  31.935  43.280  1.00 54.62           C  
ATOM   1839  N   THR B  45      10.526  31.733  42.139  1.00 53.52           N  
ATOM   1840  CA  THR B  45       9.923  32.345  40.972  1.00 51.07           C  
ATOM   1841  C   THR B  45      10.362  33.798  40.813  1.00 48.64           C  
ATOM   1842  O   THR B  45      10.285  34.586  41.755  1.00 48.83           O  
ATOM   1843  CB  THR B  45       8.396  32.288  41.067  1.00 51.06           C  
ATOM   1844  OG1 THR B  45       7.981  30.922  41.173  1.00 55.47           O  
ATOM   1845  CG2 THR B  45       7.768  32.857  39.831  1.00 52.50           C  
ATOM   1846  N   PHE B  46      10.857  34.158  39.636  1.00 45.62           N  
ATOM   1847  CA  PHE B  46      11.236  35.545  39.419  1.00 43.88           C  
ATOM   1848  C   PHE B  46      10.079  36.220  38.717  1.00 42.69           C  
ATOM   1849  O   PHE B  46       9.660  35.790  37.662  1.00 43.69           O  
ATOM   1850  CB  PHE B  46      12.518  35.660  38.611  1.00 40.41           C  
ATOM   1851  CG  PHE B  46      13.728  35.193  39.369  1.00 40.70           C  
ATOM   1852  CD1 PHE B  46      14.394  36.063  40.234  1.00 36.63           C  
ATOM   1853  CD2 PHE B  46      14.172  33.867  39.261  1.00 39.54           C  
ATOM   1854  CE1 PHE B  46      15.495  35.629  40.983  1.00 42.19           C  
ATOM   1855  CE2 PHE B  46      15.274  33.416  40.002  1.00 38.72           C  
ATOM   1856  CZ  PHE B  46      15.941  34.293  40.866  1.00 38.85           C  
ATOM   1857  N   VAL B  47       9.561  37.280  39.322  1.00 40.20           N  
ATOM   1858  CA  VAL B  47       8.418  37.958  38.750  1.00 37.47           C  
ATOM   1859  C   VAL B  47       8.749  39.253  38.054  1.00 35.58           C  
ATOM   1860  O   VAL B  47       7.929  39.764  37.329  1.00 36.49           O  
ATOM   1861  CB  VAL B  47       7.338  38.225  39.846  1.00 36.75           C  
ATOM   1862  CG1 VAL B  47       6.769  36.896  40.353  1.00 38.17           C  
ATOM   1863  CG2 VAL B  47       7.952  38.958  41.011  1.00 35.79           C  
ATOM   1864  N   GLN B  48       9.959  39.767  38.245  1.00 36.45           N  
ATOM   1865  CA  GLN B  48      10.344  41.037  37.638  1.00 38.18           C  
ATOM   1866  C   GLN B  48      11.809  41.126  37.137  1.00 36.76           C  
ATOM   1867  O   GLN B  48      12.749  40.744  37.843  1.00 37.40           O  
ATOM   1868  CB  GLN B  48      10.096  42.143  38.665  1.00 40.64           C  
ATOM   1869  CG  GLN B  48      10.246  43.558  38.172  1.00 44.39           C  
ATOM   1870  CD  GLN B  48       9.975  44.541  39.303  1.00 48.62           C  
ATOM   1871  OE1 GLN B  48       9.068  44.329  40.109  1.00 49.14           O  
ATOM   1872  NE2 GLN B  48      10.748  45.613  39.360  1.00 50.14           N  
ATOM   1873  N   ASP B  49      11.983  41.607  35.915  1.00 33.09           N  
ATOM   1874  CA  ASP B  49      13.297  41.796  35.329  1.00 34.14           C  
ATOM   1875  C   ASP B  49      13.525  43.309  35.164  1.00 36.71           C  
ATOM   1876  O   ASP B  49      12.647  44.060  34.678  1.00 37.53           O  
ATOM   1877  CB  ASP B  49      13.431  41.134  33.944  1.00 36.99           C  
ATOM   1878  CG  ASP B  49      13.251  39.618  33.968  1.00 36.25           C  
ATOM   1879  OD1 ASP B  49      13.382  39.000  35.039  1.00 38.77           O  
ATOM   1880  OD2 ASP B  49      12.989  39.033  32.887  1.00 36.84           O  
ATOM   1881  N   ASN B  50      14.707  43.752  35.547  1.00 34.84           N  
ATOM   1882  CA  ASN B  50      15.025  45.166  35.473  1.00 39.05           C  
ATOM   1883  C   ASN B  50      16.311  45.339  34.727  1.00 36.86           C  
ATOM   1884  O   ASN B  50      17.160  44.449  34.702  1.00 37.73           O  
ATOM   1885  CB  ASN B  50      15.139  45.765  36.883  1.00 40.84           C  
ATOM   1886  CG  ASN B  50      13.883  45.531  37.713  1.00 48.95           C  
ATOM   1887  OD1 ASN B  50      12.790  45.989  37.357  1.00 47.77           O  
ATOM   1888  ND2 ASN B  50      14.030  44.792  38.823  1.00 54.20           N  
ATOM   1889  N   HIS B  51      16.442  46.496  34.117  1.00 35.77           N  
ATOM   1890  CA  HIS B  51      17.603  46.825  33.342  1.00 35.95           C  
ATOM   1891  C   HIS B  51      17.920  48.286  33.656  1.00 40.01           C  
ATOM   1892  O   HIS B  51      17.034  49.152  33.578  1.00 39.45           O  
ATOM   1893  CB  HIS B  51      17.261  46.597  31.853  1.00 31.51           C  
ATOM   1894  CG  HIS B  51      18.405  46.874  30.935  1.00 29.48           C  
ATOM   1895  ND1 HIS B  51      18.439  46.417  29.639  1.00 35.36           N  
ATOM   1896  CD2 HIS B  51      19.521  47.606  31.110  1.00 33.03           C  
ATOM   1897  CE1 HIS B  51      19.541  46.862  29.052  1.00 32.27           C  
ATOM   1898  NE2 HIS B  51      20.216  47.588  29.928  1.00 31.88           N  
ATOM   1899  N   SER B  52      19.172  48.562  34.020  1.00 41.52           N  
ATOM   1900  CA  SER B  52      19.571  49.920  34.355  1.00 40.40           C  
ATOM   1901  C   SER B  52      20.920  50.283  33.759  1.00 41.23           C  
ATOM   1902  O   SER B  52      21.731  49.400  33.480  1.00 39.76           O  
ATOM   1903  CB  SER B  52      19.645  50.059  35.864  1.00 40.24           C  
ATOM   1904  OG  SER B  52      20.750  49.332  36.354  1.00 49.05           O  
ATOM   1905  N   LYS B  53      21.154  51.584  33.563  1.00 40.91           N  
ATOM   1906  CA  LYS B  53      22.432  52.086  33.045  1.00 44.41           C  
ATOM   1907  C   LYS B  53      22.985  53.133  34.026  1.00 47.18           C  
ATOM   1908  O   LYS B  53      22.208  53.933  34.557  1.00 49.41           O  
ATOM   1909  CB  LYS B  53      22.256  52.694  31.651  1.00 41.78           C  
ATOM   1910  CG  LYS B  53      23.559  53.198  31.045  1.00 42.87           C  
ATOM   1911  CD  LYS B  53      23.348  53.607  29.605  1.00 45.93           C  
ATOM   1912  CE  LYS B  53      24.638  54.032  28.944  1.00 49.31           C  
ATOM   1913  NZ  LYS B  53      24.393  54.440  27.532  1.00 48.79           N  
ATOM   1914  N   SER B  54      24.305  53.115  34.268  1.00 48.38           N  
ATOM   1915  CA  SER B  54      24.975  54.033  35.202  1.00 50.84           C  
ATOM   1916  C   SER B  54      26.342  54.452  34.701  1.00 52.51           C  
ATOM   1917  O   SER B  54      26.991  53.708  33.969  1.00 52.84           O  
ATOM   1918  CB  SER B  54      25.192  53.369  36.562  1.00 51.55           C  
ATOM   1919  OG  SER B  54      23.972  52.924  37.111  1.00 56.34           O  
ATOM   1920  N   LYS B  55      26.786  55.635  35.125  1.00 53.80           N  
ATOM   1921  CA  LYS B  55      28.101  56.149  34.742  1.00 55.73           C  
ATOM   1922  C   LYS B  55      29.171  55.723  35.741  1.00 55.52           C  
ATOM   1923  O   LYS B  55      28.862  55.384  36.889  1.00 52.18           O  
ATOM   1924  CB  LYS B  55      28.070  57.675  34.661  1.00 58.03           C  
ATOM   1925  CG  LYS B  55      27.177  58.216  33.559  1.00 59.78           C  
ATOM   1926  CD  LYS B  55      27.237  59.732  33.538  0.00 59.57           C  
ATOM   1927  CE  LYS B  55      26.367  60.312  32.443  0.00 59.85           C  
ATOM   1928  NZ  LYS B  55      26.424  61.799  32.440  0.00 59.85           N  
ATOM   1929  N   LYS B  56      30.429  55.747  35.308  1.00 57.81           N  
ATOM   1930  CA  LYS B  56      31.510  55.355  36.202  1.00 59.81           C  
ATOM   1931  C   LYS B  56      31.299  56.038  37.539  1.00 59.42           C  
ATOM   1932  O   LYS B  56      30.784  57.144  37.608  1.00 59.34           O  
ATOM   1933  CB  LYS B  56      32.884  55.725  35.622  1.00 62.18           C  
ATOM   1934  CG  LYS B  56      34.066  55.224  36.484  1.00 63.25           C  
ATOM   1935  CD  LYS B  56      35.430  55.576  35.875  1.00 64.98           C  
ATOM   1936  CE  LYS B  56      35.620  54.964  34.489  1.00 66.82           C  
ATOM   1937  NZ  LYS B  56      36.878  55.405  33.814  1.00 66.91           N  
ATOM   1938  N   ASN B  57      31.670  55.343  38.600  1.00 60.39           N  
ATOM   1939  CA  ASN B  57      31.522  55.825  39.966  1.00 62.76           C  
ATOM   1940  C   ASN B  57      30.150  56.017  40.545  1.00 62.16           C  
ATOM   1941  O   ASN B  57      30.028  56.401  41.718  1.00 61.62           O  
ATOM   1942  CB  ASN B  57      32.338  57.081  40.216  1.00 65.27           C  
ATOM   1943  CG  ASN B  57      33.747  56.748  40.552  1.00 68.39           C  
ATOM   1944  OD1 ASN B  57      34.533  56.397  39.668  1.00 71.73           O  
ATOM   1945  ND2 ASN B  57      34.076  56.785  41.847  1.00 70.53           N  
ATOM   1946  N   VAL B  58      29.110  55.782  39.756  1.00 59.50           N  
ATOM   1947  CA  VAL B  58      27.790  55.872  40.350  1.00 58.19           C  
ATOM   1948  C   VAL B  58      27.646  54.627  41.243  1.00 57.05           C  
ATOM   1949  O   VAL B  58      27.896  53.499  40.808  1.00 55.53           O  
ATOM   1950  CB  VAL B  58      26.685  55.842  39.305  1.00 58.61           C  
ATOM   1951  CG1 VAL B  58      25.360  55.689  40.014  1.00 54.80           C  
ATOM   1952  CG2 VAL B  58      26.721  57.120  38.457  1.00 56.36           C  
ATOM   1953  N   LEU B  59      27.287  54.836  42.499  1.00 55.75           N  
ATOM   1954  CA  LEU B  59      27.096  53.728  43.415  1.00 54.75           C  
ATOM   1955  C   LEU B  59      25.626  53.681  43.701  1.00 56.13           C  
ATOM   1956  O   LEU B  59      25.036  54.671  44.123  1.00 58.40           O  
ATOM   1957  CB  LEU B  59      27.846  53.950  44.738  1.00 52.59           C  
ATOM   1958  CG  LEU B  59      27.863  52.784  45.744  1.00 48.72           C  
ATOM   1959  CD1 LEU B  59      28.920  53.038  46.803  1.00 52.27           C  
ATOM   1960  CD2 LEU B  59      26.515  52.556  46.376  1.00 47.62           C  
ATOM   1961  N   ARG B  60      25.021  52.534  43.468  1.00 57.11           N  
ATOM   1962  CA  ARG B  60      23.612  52.408  43.735  1.00 56.07           C  
ATOM   1963  C   ARG B  60      23.433  51.503  44.900  1.00 54.94           C  
ATOM   1964  O   ARG B  60      24.035  50.429  44.968  1.00 54.64           O  
ATOM   1965  CB  ARG B  60      22.857  51.774  42.570  1.00 58.10           C  
ATOM   1966  CG  ARG B  60      22.865  52.547  41.279  1.00 61.45           C  
ATOM   1967  CD  ARG B  60      21.491  52.389  40.624  1.00 64.19           C  
ATOM   1968  NE  ARG B  60      21.438  52.895  39.259  1.00 66.06           N  
ATOM   1969  CZ  ARG B  60      20.323  53.311  38.676  1.00 67.38           C  
ATOM   1970  NH1 ARG B  60      19.175  53.275  39.344  1.00 67.05           N  
ATOM   1971  NH2 ARG B  60      20.354  53.767  37.429  1.00 68.79           N  
ATOM   1972  N   GLY B  61      22.650  51.929  45.864  1.00 53.92           N  
ATOM   1973  CA  GLY B  61      22.405  50.974  46.881  1.00 50.37           C  
ATOM   1974  C   GLY B  61      22.600  50.941  48.350  1.00 55.00           C  
ATOM   1975  O   GLY B  61      22.926  51.896  49.083  1.00 50.89           O  
ATOM   1976  N   LEU B  62      22.388  49.669  48.681  1.00 55.55           N  
ATOM   1977  CA  LEU B  62      22.347  49.008  49.944  1.00 53.92           C  
ATOM   1978  C   LEU B  62      20.867  49.208  50.138  1.00 52.47           C  
ATOM   1979  O   LEU B  62      20.416  50.083  50.867  1.00 50.96           O  
ATOM   1980  CB  LEU B  62      23.242  49.656  50.971  1.00 57.11           C  
ATOM   1981  CG  LEU B  62      24.318  48.581  51.258  1.00 58.58           C  
ATOM   1982  CD1 LEU B  62      25.106  48.234  49.977  1.00 58.53           C  
ATOM   1983  CD2 LEU B  62      25.272  49.066  52.323  1.00 60.56           C  
ATOM   1984  N   HIS B  63      20.145  48.397  49.361  1.00 47.19           N  
ATOM   1985  CA  HIS B  63      18.706  48.376  49.283  1.00 47.35           C  
ATOM   1986  C   HIS B  63      18.223  46.993  49.648  1.00 48.27           C  
ATOM   1987  O   HIS B  63      18.938  46.010  49.438  1.00 48.20           O  
ATOM   1988  CB  HIS B  63      18.280  48.664  47.845  1.00 46.09           C  
ATOM   1989  CG  HIS B  63      18.729  49.992  47.331  1.00 46.14           C  
ATOM   1990  ND1 HIS B  63      18.994  50.228  45.998  1.00 44.55           N  
ATOM   1991  CD2 HIS B  63      18.951  51.173  47.970  1.00 45.71           C  
ATOM   1992  CE1 HIS B  63      19.365  51.487  45.835  1.00 42.02           C  
ATOM   1993  NE2 HIS B  63      19.349  52.082  47.015  1.00 43.09           N  
ATOM   1994  N   PHE B  64      17.011  46.934  50.191  1.00 47.51           N  
ATOM   1995  CA  PHE B  64      16.361  45.681  50.562  1.00 48.93           C  
ATOM   1996  C   PHE B  64      14.904  46.023  50.769  1.00 50.31           C  
ATOM   1997  O   PHE B  64      14.549  47.194  50.728  1.00 53.80           O  
ATOM   1998  CB  PHE B  64      16.935  45.080  51.854  1.00 50.82           C  
ATOM   1999  CG  PHE B  64      16.734  45.931  53.100  1.00 51.14           C  
ATOM   2000  CD1 PHE B  64      17.526  47.053  53.338  1.00 50.80           C  
ATOM   2001  CD2 PHE B  64      15.758  45.598  54.040  1.00 50.98           C  
ATOM   2002  CE1 PHE B  64      17.355  47.836  54.494  1.00 51.82           C  
ATOM   2003  CE2 PHE B  64      15.577  46.382  55.206  1.00 51.59           C  
ATOM   2004  CZ  PHE B  64      16.377  47.495  55.426  1.00 49.47           C  
ATOM   2005  N   GLN B  65      14.056  45.025  50.953  1.00 49.90           N  
ATOM   2006  CA  GLN B  65      12.649  45.275  51.197  1.00 52.18           C  
ATOM   2007  C   GLN B  65      12.318  44.409  52.379  1.00 54.87           C  
ATOM   2008  O   GLN B  65      12.820  43.292  52.486  1.00 54.35           O  
ATOM   2009  CB  GLN B  65      11.764  44.910  49.987  1.00 52.73           C  
ATOM   2010  CG  GLN B  65      11.895  45.873  48.805  1.00 52.17           C  
ATOM   2011  CD  GLN B  65      10.863  45.643  47.702  1.00 52.13           C  
ATOM   2012  OE1 GLN B  65      10.774  46.425  46.761  1.00 50.00           O  
ATOM   2013  NE2 GLN B  65      10.084  44.578  47.815  1.00 52.01           N  
ATOM   2014  N   ARG B  66      11.469  44.938  53.259  1.00 58.25           N  
ATOM   2015  CA  ARG B  66      11.083  44.277  54.500  1.00 59.43           C  
ATOM   2016  C   ARG B  66      10.013  43.206  54.435  1.00 59.92           C  
ATOM   2017  O   ARG B  66       9.191  43.177  53.525  1.00 60.45           O  
ATOM   2018  CB  ARG B  66      10.632  45.335  55.502  1.00 60.51           C  
ATOM   2019  CG  ARG B  66      11.626  46.464  55.728  1.00 62.93           C  
ATOM   2020  CD  ARG B  66      11.091  47.465  56.759  1.00 65.99           C  
ATOM   2021  NE  ARG B  66      12.172  48.313  57.233  1.00 66.56           N  
ATOM   2022  CZ  ARG B  66      12.688  49.298  56.520  1.00 68.89           C  
ATOM   2023  NH1 ARG B  66      12.189  49.535  55.312  1.00 69.58           N  
ATOM   2024  NH2 ARG B  66      13.734  49.989  56.975  1.00 65.41           N  
ATOM   2025  N   GLY B  67      10.039  42.340  55.445  1.00 62.39           N  
ATOM   2026  CA  GLY B  67       9.072  41.264  55.578  1.00 64.58           C  
ATOM   2027  C   GLY B  67       8.678  40.496  54.339  1.00 66.61           C  
ATOM   2028  O   GLY B  67       9.534  39.956  53.647  1.00 67.71           O  
ATOM   2029  N   GLU B  68       7.374  40.456  54.067  1.00 67.34           N  
ATOM   2030  CA  GLU B  68       6.840  39.719  52.934  1.00 67.13           C  
ATOM   2031  C   GLU B  68       7.138  40.272  51.548  1.00 66.14           C  
ATOM   2032  O   GLU B  68       6.793  39.654  50.545  1.00 66.53           O  
ATOM   2033  CB  GLU B  68       5.344  39.519  53.139  1.00 70.39           C  
ATOM   2034  CG  GLU B  68       5.092  38.544  54.282  1.00 74.79           C  
ATOM   2035  CD  GLU B  68       3.622  38.323  54.568  1.00 77.12           C  
ATOM   2036  OE1 GLU B  68       2.880  37.958  53.627  1.00 77.73           O  
ATOM   2037  OE2 GLU B  68       3.218  38.503  55.741  1.00 77.85           O  
ATOM   2038  N   ASN B  69       7.787  41.429  51.487  1.00 64.33           N  
ATOM   2039  CA  ASN B  69       8.147  42.015  50.203  1.00 61.42           C  
ATOM   2040  C   ASN B  69       9.633  41.786  49.975  1.00 57.93           C  
ATOM   2041  O   ASN B  69      10.225  42.275  49.000  1.00 52.75           O  
ATOM   2042  CB  ASN B  69       7.805  43.509  50.160  1.00 61.02           C  
ATOM   2043  CG  ASN B  69       6.330  43.755  49.932  1.00 63.79           C  
ATOM   2044  OD1 ASN B  69       5.790  43.447  48.867  1.00 63.73           O  
ATOM   2045  ND2 ASN B  69       5.662  44.302  50.940  1.00 66.70           N  
ATOM   2046  N   ALA B  70      10.224  41.024  50.886  1.00 55.00           N  
ATOM   2047  CA  ALA B  70      11.643  40.680  50.804  1.00 53.34           C  
ATOM   2048  C   ALA B  70      11.912  40.057  49.417  1.00 50.47           C  
ATOM   2049  O   ALA B  70      11.185  39.177  48.968  1.00 50.06           O  
ATOM   2050  CB  ALA B  70      12.005  39.704  51.920  1.00 51.77           C  
ATOM   2051  N   GLN B  71      12.953  40.530  48.744  1.00 47.60           N  
ATOM   2052  CA  GLN B  71      13.242  40.056  47.405  1.00 47.78           C  
ATOM   2053  C   GLN B  71      14.563  39.320  47.250  1.00 48.54           C  
ATOM   2054  O   GLN B  71      15.597  39.738  47.788  1.00 48.56           O  
ATOM   2055  CB  GLN B  71      13.303  41.213  46.406  1.00 46.21           C  
ATOM   2056  CG  GLN B  71      12.100  42.112  46.220  1.00 44.48           C  
ATOM   2057  CD  GLN B  71      12.503  43.335  45.415  1.00 47.29           C  
ATOM   2058  OE1 GLN B  71      13.432  44.057  45.810  1.00 48.66           O  
ATOM   2059  NE2 GLN B  71      11.834  43.576  44.278  1.00 45.58           N  
ATOM   2060  N   GLY B  72      14.517  38.232  46.493  1.00 44.74           N  
ATOM   2061  CA  GLY B  72      15.728  37.513  46.181  1.00 45.02           C  
ATOM   2062  C   GLY B  72      16.102  38.129  44.845  1.00 43.10           C  
ATOM   2063  O   GLY B  72      15.238  38.364  43.995  1.00 45.06           O  
ATOM   2064  N   LYS B  73      17.379  38.394  44.645  1.00 42.30           N  
ATOM   2065  CA  LYS B  73      17.822  39.008  43.416  1.00 42.52           C  
ATOM   2066  C   LYS B  73      18.914  38.215  42.707  1.00 41.27           C  
ATOM   2067  O   LYS B  73      19.908  37.874  43.343  1.00 42.79           O  
ATOM   2068  CB  LYS B  73      18.367  40.405  43.726  1.00 43.19           C  
ATOM   2069  CG  LYS B  73      17.332  41.388  44.283  1.00 48.34           C  
ATOM   2070  CD  LYS B  73      18.004  42.632  44.860  1.00 48.75           C  
ATOM   2071  CE  LYS B  73      17.000  43.539  45.580  1.00 51.44           C  
ATOM   2072  NZ  LYS B  73      17.671  44.715  46.239  1.00 47.13           N  
ATOM   2073  N   LEU B  74      18.738  37.953  41.408  1.00 37.26           N  
ATOM   2074  CA  LEU B  74      19.747  37.269  40.584  1.00 35.99           C  
ATOM   2075  C   LEU B  74      20.197  38.335  39.590  1.00 33.89           C  
ATOM   2076  O   LEU B  74      19.460  38.692  38.677  1.00 31.16           O  
ATOM   2077  CB  LEU B  74      19.142  36.066  39.848  1.00 35.17           C  
ATOM   2078  CG  LEU B  74      20.116  35.365  38.892  1.00 34.81           C  
ATOM   2079  CD1 LEU B  74      21.354  34.894  39.652  1.00 31.77           C  
ATOM   2080  CD2 LEU B  74      19.392  34.173  38.218  1.00 33.90           C  
ATOM   2081  N   VAL B  75      21.416  38.823  39.766  1.00 34.67           N  
ATOM   2082  CA  VAL B  75      21.915  39.928  38.968  1.00 35.78           C  
ATOM   2083  C   VAL B  75      23.158  39.626  38.150  1.00 36.34           C  
ATOM   2084  O   VAL B  75      23.905  38.737  38.489  1.00 37.98           O  
ATOM   2085  CB  VAL B  75      22.223  41.130  39.919  1.00 39.03           C  
ATOM   2086  CG1 VAL B  75      21.052  41.303  40.912  1.00 39.28           C  
ATOM   2087  CG2 VAL B  75      23.533  40.903  40.711  1.00 37.70           C  
ATOM   2088  N   ARG B  76      23.383  40.414  37.103  1.00 37.05           N  
ATOM   2089  CA  ARG B  76      24.535  40.271  36.211  1.00 37.58           C  
ATOM   2090  C   ARG B  76      24.768  41.597  35.484  1.00 38.45           C  
ATOM   2091  O   ARG B  76      23.958  42.519  35.551  1.00 36.12           O  
ATOM   2092  CB  ARG B  76      24.276  39.174  35.169  1.00 33.85           C  
ATOM   2093  CG  ARG B  76      23.273  39.525  34.097  1.00 32.45           C  
ATOM   2094  CD  ARG B  76      22.727  38.229  33.564  1.00 34.77           C  
ATOM   2095  NE  ARG B  76      21.898  38.258  32.360  1.00 29.33           N  
ATOM   2096  CZ  ARG B  76      22.353  38.350  31.116  1.00 29.44           C  
ATOM   2097  NH1 ARG B  76      23.661  38.441  30.866  1.00 32.02           N  
ATOM   2098  NH2 ARG B  76      21.499  38.228  30.106  1.00 31.30           N  
ATOM   2099  N   CYS B  77      25.867  41.679  34.758  1.00 39.70           N  
ATOM   2100  CA  CYS B  77      26.197  42.908  34.059  1.00 38.84           C  
ATOM   2101  C   CYS B  77      26.288  42.661  32.549  1.00 38.47           C  
ATOM   2102  O   CYS B  77      27.153  41.917  32.069  1.00 37.87           O  
ATOM   2103  CB  CYS B  77      27.497  43.456  34.661  1.00 40.57           C  
ATOM   2104  SG  CYS B  77      28.230  44.915  33.887  1.00 43.05           S  
ATOM   2105  N   ALA B  78      25.352  43.269  31.817  1.00 37.16           N  
ATOM   2106  CA  ALA B  78      25.259  43.138  30.364  1.00 37.82           C  
ATOM   2107  C   ALA B  78      26.266  43.941  29.599  1.00 39.38           C  
ATOM   2108  O   ALA B  78      26.638  43.556  28.489  1.00 40.96           O  
ATOM   2109  CB  ALA B  78      23.885  43.525  29.895  1.00 35.12           C  
ATOM   2110  N   VAL B  79      26.696  45.061  30.183  1.00 41.94           N  
ATOM   2111  CA  VAL B  79      27.653  45.974  29.547  1.00 41.42           C  
ATOM   2112  C   VAL B  79      28.565  46.618  30.593  1.00 42.90           C  
ATOM   2113  O   VAL B  79      28.095  47.103  31.621  1.00 43.37           O  
ATOM   2114  CB  VAL B  79      26.927  47.115  28.802  1.00 43.07           C  
ATOM   2115  CG1 VAL B  79      27.955  48.109  28.208  1.00 38.24           C  
ATOM   2116  CG2 VAL B  79      26.036  46.545  27.719  1.00 39.81           C  
ATOM   2117  N   GLY B  80      29.862  46.622  30.319  1.00 43.84           N  
ATOM   2118  CA  GLY B  80      30.815  47.201  31.245  1.00 45.88           C  
ATOM   2119  C   GLY B  80      31.153  46.302  32.427  1.00 47.65           C  
ATOM   2120  O   GLY B  80      31.204  45.064  32.302  1.00 47.75           O  
ATOM   2121  N   GLU B  81      31.360  46.926  33.582  1.00 48.03           N  
ATOM   2122  CA  GLU B  81      31.715  46.203  34.798  1.00 49.64           C  
ATOM   2123  C   GLU B  81      31.315  46.943  36.059  1.00 48.08           C  
ATOM   2124  O   GLU B  81      31.416  48.162  36.128  1.00 47.99           O  
ATOM   2125  CB  GLU B  81      33.230  45.964  34.851  1.00 51.85           C  
ATOM   2126  CG  GLU B  81      33.679  45.225  36.103  1.00 56.36           C  
ATOM   2127  CD  GLU B  81      35.187  45.117  36.207  1.00 60.85           C  
ATOM   2128  OE1 GLU B  81      35.888  45.793  35.411  1.00 61.28           O  
ATOM   2129  OE2 GLU B  81      35.665  44.369  37.096  1.00 62.17           O  
ATOM   2130  N   VAL B  82      30.878  46.193  37.063  1.00 46.89           N  
ATOM   2131  CA  VAL B  82      30.497  46.764  38.344  1.00 47.47           C  
ATOM   2132  C   VAL B  82      31.103  45.902  39.444  1.00 48.35           C  
ATOM   2133  O   VAL B  82      31.538  44.781  39.189  1.00 49.52           O  
ATOM   2134  CB  VAL B  82      28.956  46.773  38.558  1.00 48.51           C  
ATOM   2135  CG1 VAL B  82      28.271  47.555  37.429  1.00 46.60           C  
ATOM   2136  CG2 VAL B  82      28.416  45.349  38.622  1.00 43.60           C  
ATOM   2137  N   PHE B  83      31.157  46.437  40.657  1.00 47.95           N  
ATOM   2138  CA  PHE B  83      31.640  45.695  41.803  1.00 45.43           C  
ATOM   2139  C   PHE B  83      30.343  45.540  42.563  1.00 45.12           C  
ATOM   2140  O   PHE B  83      29.808  46.522  43.052  1.00 45.97           O  
ATOM   2141  CB  PHE B  83      32.622  46.523  42.613  1.00 47.19           C  
ATOM   2142  CG  PHE B  83      33.023  45.881  43.908  1.00 49.25           C  
ATOM   2143  CD1 PHE B  83      33.914  44.806  43.927  1.00 50.53           C  
ATOM   2144  CD2 PHE B  83      32.531  46.363  45.112  1.00 49.72           C  
ATOM   2145  CE1 PHE B  83      34.314  44.226  45.144  1.00 50.62           C  
ATOM   2146  CE2 PHE B  83      32.924  45.791  46.345  1.00 51.70           C  
ATOM   2147  CZ  PHE B  83      33.817  44.722  46.357  1.00 51.28           C  
ATOM   2148  N   ASP B  84      29.831  44.316  42.648  1.00 44.27           N  
ATOM   2149  CA  ASP B  84      28.550  44.041  43.295  1.00 41.43           C  
ATOM   2150  C   ASP B  84      28.720  43.595  44.733  1.00 41.33           C  
ATOM   2151  O   ASP B  84      29.671  42.876  45.061  1.00 41.66           O  
ATOM   2152  CB  ASP B  84      27.796  42.957  42.521  1.00 39.95           C  
ATOM   2153  CG  ASP B  84      26.308  42.944  42.835  1.00 40.59           C  
ATOM   2154  OD1 ASP B  84      25.614  43.828  42.332  1.00 44.36           O  
ATOM   2155  OD2 ASP B  84      25.816  42.075  43.585  1.00 41.61           O  
ATOM   2156  N   VAL B  85      27.762  43.970  45.582  1.00 40.13           N  
ATOM   2157  CA  VAL B  85      27.820  43.655  47.003  1.00 39.62           C  
ATOM   2158  C   VAL B  85      26.507  43.155  47.590  1.00 40.47           C  
ATOM   2159  O   VAL B  85      25.432  43.646  47.256  1.00 38.52           O  
ATOM   2160  CB  VAL B  85      28.250  44.897  47.825  1.00 38.52           C  
ATOM   2161  CG1 VAL B  85      28.216  44.591  49.298  1.00 40.49           C  
ATOM   2162  CG2 VAL B  85      29.615  45.346  47.409  1.00 40.05           C  
ATOM   2163  N   ALA B  86      26.628  42.185  48.491  1.00 39.39           N  
ATOM   2164  CA  ALA B  86      25.500  41.583  49.165  1.00 41.30           C  
ATOM   2165  C   ALA B  86      25.824  41.629  50.652  1.00 43.70           C  
ATOM   2166  O   ALA B  86      26.927  41.243  51.064  1.00 45.80           O  
ATOM   2167  CB  ALA B  86      25.348  40.149  48.725  1.00 38.78           C  
ATOM   2168  N   VAL B  87      24.878  42.097  51.462  1.00 45.41           N  
ATOM   2169  CA  VAL B  87      25.092  42.170  52.905  1.00 43.99           C  
ATOM   2170  C   VAL B  87      24.010  41.383  53.594  1.00 43.99           C  
ATOM   2171  O   VAL B  87      22.838  41.587  53.314  1.00 47.08           O  
ATOM   2172  CB  VAL B  87      25.052  43.619  53.420  1.00 42.58           C  
ATOM   2173  CG1 VAL B  87      25.231  43.632  54.923  1.00 43.69           C  
ATOM   2174  CG2 VAL B  87      26.147  44.432  52.770  1.00 39.15           C  
ATOM   2175  N   ASP B  88      24.406  40.463  54.473  1.00 44.95           N  
ATOM   2176  CA  ASP B  88      23.456  39.634  55.212  1.00 46.52           C  
ATOM   2177  C   ASP B  88      22.877  40.558  56.277  1.00 49.07           C  
ATOM   2178  O   ASP B  88      23.606  41.089  57.109  1.00 45.48           O  
ATOM   2179  CB  ASP B  88      24.183  38.485  55.897  1.00 45.64           C  
ATOM   2180  CG  ASP B  88      23.241  37.434  56.469  1.00 45.40           C  
ATOM   2181  OD1 ASP B  88      22.030  37.680  56.637  1.00 47.73           O  
ATOM   2182  OD2 ASP B  88      23.733  36.336  56.788  1.00 49.58           O  
ATOM   2183  N   ILE B  89      21.568  40.755  56.239  1.00 52.86           N  
ATOM   2184  CA  ILE B  89      20.931  41.630  57.207  1.00 55.07           C  
ATOM   2185  C   ILE B  89      19.882  40.895  58.006  1.00 56.29           C  
ATOM   2186  O   ILE B  89      18.908  41.490  58.459  1.00 56.38           O  
ATOM   2187  CB  ILE B  89      20.281  42.849  56.532  1.00 54.43           C  
ATOM   2188  CG1 ILE B  89      19.193  42.382  55.564  1.00 55.72           C  
ATOM   2189  CG2 ILE B  89      21.345  43.687  55.837  1.00 51.50           C  
ATOM   2190  CD1 ILE B  89      18.422  43.525  54.897  1.00 57.16           C  
ATOM   2191  N   ARG B  90      20.073  39.592  58.154  1.00 57.76           N  
ATOM   2192  CA  ARG B  90      19.170  38.790  58.960  1.00 61.06           C  
ATOM   2193  C   ARG B  90      19.771  38.875  60.367  1.00 64.47           C  
ATOM   2194  O   ARG B  90      20.877  38.391  60.602  1.00 65.18           O  
ATOM   2195  CB  ARG B  90      19.176  37.357  58.454  1.00 60.74           C  
ATOM   2196  CG  ARG B  90      18.625  37.237  57.048  1.00 62.61           C  
ATOM   2197  CD  ARG B  90      18.899  35.881  56.452  1.00 63.43           C  
ATOM   2198  NE  ARG B  90      20.319  35.681  56.184  1.00 64.30           N  
ATOM   2199  CZ  ARG B  90      20.807  34.570  55.641  1.00 63.46           C  
ATOM   2200  NH1 ARG B  90      19.981  33.592  55.322  1.00 58.74           N  
ATOM   2201  NH2 ARG B  90      22.107  34.449  55.396  1.00 63.09           N  
ATOM   2202  N   LYS B  91      19.063  39.525  61.288  1.00 67.31           N  
ATOM   2203  CA  LYS B  91      19.553  39.685  62.658  1.00 68.50           C  
ATOM   2204  C   LYS B  91      19.915  38.368  63.346  1.00 69.24           C  
ATOM   2205  O   LYS B  91      20.858  38.321  64.151  1.00 69.19           O  
ATOM   2206  CB  LYS B  91      18.519  40.448  63.498  1.00 69.07           C  
ATOM   2207  CG  LYS B  91      18.384  41.918  63.120  1.00 70.69           C  
ATOM   2208  CD  LYS B  91      17.253  42.619  63.895  1.00 72.57           C  
ATOM   2209  CE  LYS B  91      17.135  44.122  63.543  1.00 71.98           C  
ATOM   2210  NZ  LYS B  91      15.979  44.817  64.222  1.00 70.31           N  
ATOM   2211  N   GLU B  92      19.183  37.297  63.033  1.00 69.59           N  
ATOM   2212  CA  GLU B  92      19.448  35.999  63.647  1.00 68.60           C  
ATOM   2213  C   GLU B  92      20.487  35.135  62.943  1.00 67.39           C  
ATOM   2214  O   GLU B  92      20.748  34.023  63.367  1.00 67.31           O  
ATOM   2215  CB  GLU B  92      18.141  35.211  63.788  1.00 71.03           C  
ATOM   2216  CG  GLU B  92      17.187  35.774  64.854  1.00 73.63           C  
ATOM   2217  CD  GLU B  92      17.776  35.730  66.255  0.00 73.01           C  
ATOM   2218  OE1 GLU B  92      18.055  34.618  66.753  0.00 73.32           O  
ATOM   2219  OE2 GLU B  92      17.960  36.808  66.858  0.00 73.32           O  
ATOM   2220  N   SER B  93      21.083  35.659  61.878  1.00 65.31           N  
ATOM   2221  CA  SER B  93      22.090  34.913  61.126  1.00 63.03           C  
ATOM   2222  C   SER B  93      23.512  34.949  61.631  1.00 60.86           C  
ATOM   2223  O   SER B  93      24.003  35.978  62.009  1.00 61.40           O  
ATOM   2224  CB  SER B  93      22.125  35.361  59.685  1.00 61.86           C  
ATOM   2225  OG  SER B  93      23.249  34.804  59.017  1.00 60.05           O  
ATOM   2226  N   PRO B  94      24.194  33.810  61.646  1.00 59.70           N  
ATOM   2227  CA  PRO B  94      25.582  33.740  62.097  1.00 59.31           C  
ATOM   2228  C   PRO B  94      26.500  34.655  61.347  1.00 59.99           C  
ATOM   2229  O   PRO B  94      27.548  35.038  61.874  1.00 60.00           O  
ATOM   2230  CB  PRO B  94      25.918  32.240  61.893  1.00 60.79           C  
ATOM   2231  CG  PRO B  94      24.886  31.783  60.812  1.00 59.27           C  
ATOM   2232  CD  PRO B  94      23.679  32.467  61.358  1.00 59.78           C  
ATOM   2233  N   THR B  95      26.074  35.062  60.148  1.00 58.68           N  
ATOM   2234  CA  THR B  95      26.869  35.936  59.324  1.00 56.72           C  
ATOM   2235  C   THR B  95      26.296  37.348  59.185  1.00 56.72           C  
ATOM   2236  O   THR B  95      26.753  38.128  58.308  1.00 56.18           O  
ATOM   2237  CB  THR B  95      27.072  35.318  57.923  1.00 58.90           C  
ATOM   2238  OG1 THR B  95      25.817  34.880  57.382  1.00 57.40           O  
ATOM   2239  CG2 THR B  95      28.017  34.133  57.986  1.00 57.81           C  
ATOM   2240  N   PHE B  96      25.319  37.682  60.043  1.00 54.51           N  
ATOM   2241  CA  PHE B  96      24.687  39.002  60.039  1.00 52.62           C  
ATOM   2242  C   PHE B  96      25.732  40.109  59.957  1.00 50.18           C  
ATOM   2243  O   PHE B  96      26.759  40.055  60.611  1.00 49.93           O  
ATOM   2244  CB  PHE B  96      23.847  39.191  61.306  1.00 54.01           C  
ATOM   2245  CG  PHE B  96      23.206  40.561  61.418  1.00 56.74           C  
ATOM   2246  CD1 PHE B  96      22.209  40.959  60.540  1.00 57.89           C  
ATOM   2247  CD2 PHE B  96      23.639  41.474  62.374  1.00 59.16           C  
ATOM   2248  CE1 PHE B  96      21.654  42.242  60.604  1.00 58.63           C  
ATOM   2249  CE2 PHE B  96      23.091  42.759  62.445  1.00 59.06           C  
ATOM   2250  CZ  PHE B  96      22.098  43.142  61.557  1.00 59.91           C  
ATOM   2251  N   GLY B  97      25.470  41.100  59.124  1.00 49.33           N  
ATOM   2252  CA  GLY B  97      26.390  42.207  59.005  1.00 49.32           C  
ATOM   2253  C   GLY B  97      27.571  41.928  58.113  1.00 49.12           C  
ATOM   2254  O   GLY B  97      28.328  42.845  57.789  1.00 48.43           O  
ATOM   2255  N   GLN B  98      27.752  40.666  57.724  1.00 50.25           N  
ATOM   2256  CA  GLN B  98      28.863  40.323  56.833  1.00 49.15           C  
ATOM   2257  C   GLN B  98      28.463  40.634  55.404  1.00 47.51           C  
ATOM   2258  O   GLN B  98      27.275  40.678  55.072  1.00 45.52           O  
ATOM   2259  CB  GLN B  98      29.227  38.835  56.938  1.00 53.27           C  
ATOM   2260  CG  GLN B  98      29.966  38.420  58.220  1.00 55.26           C  
ATOM   2261  CD  GLN B  98      30.229  36.917  58.279  1.00 56.70           C  
ATOM   2262  OE1 GLN B  98      30.769  36.331  57.336  1.00 57.75           O  
ATOM   2263  NE2 GLN B  98      29.857  36.292  59.390  1.00 53.46           N  
ATOM   2264  N   TRP B  99      29.471  40.842  54.567  1.00 47.41           N  
ATOM   2265  CA  TRP B  99      29.269  41.146  53.167  1.00 46.23           C  
ATOM   2266  C   TRP B  99      30.180  40.355  52.218  1.00 47.44           C  
ATOM   2267  O   TRP B  99      31.252  39.861  52.602  1.00 47.10           O  
ATOM   2268  CB  TRP B  99      29.533  42.608  52.921  1.00 46.34           C  
ATOM   2269  CG  TRP B  99      30.933  42.983  53.271  1.00 46.34           C  
ATOM   2270  CD1 TRP B  99      31.418  43.264  54.510  1.00 45.41           C  
ATOM   2271  CD2 TRP B  99      32.041  43.103  52.373  1.00 47.68           C  
ATOM   2272  NE1 TRP B  99      32.751  43.561  54.444  1.00 46.85           N  
ATOM   2273  CE2 TRP B  99      33.162  43.470  53.142  1.00 49.09           C  
ATOM   2274  CE3 TRP B  99      32.191  42.934  50.989  1.00 47.95           C  
ATOM   2275  CZ2 TRP B  99      34.427  43.681  52.574  1.00 49.20           C  
ATOM   2276  CZ3 TRP B  99      33.444  43.142  50.425  1.00 45.11           C  
ATOM   2277  CH2 TRP B  99      34.543  43.510  51.217  1.00 50.30           C  
ATOM   2278  N   VAL B 100      29.747  40.301  50.964  1.00 45.93           N  
ATOM   2279  CA  VAL B 100      30.447  39.636  49.878  1.00 47.77           C  
ATOM   2280  C   VAL B 100      30.472  40.634  48.722  1.00 47.19           C  
ATOM   2281  O   VAL B 100      29.456  41.270  48.430  1.00 49.34           O  
ATOM   2282  CB  VAL B 100      29.683  38.379  49.424  1.00 47.11           C  
ATOM   2283  CG1 VAL B 100      30.203  37.914  48.090  1.00 50.46           C  
ATOM   2284  CG2 VAL B 100      29.841  37.297  50.436  1.00 49.03           C  
ATOM   2285  N   GLY B 101      31.620  40.777  48.080  1.00 47.01           N  
ATOM   2286  CA  GLY B 101      31.742  41.696  46.964  1.00 46.47           C  
ATOM   2287  C   GLY B 101      32.325  40.936  45.798  1.00 48.26           C  
ATOM   2288  O   GLY B 101      33.327  40.242  45.953  1.00 46.69           O  
ATOM   2289  N   VAL B 102      31.715  41.073  44.625  1.00 48.22           N  
ATOM   2290  CA  VAL B 102      32.177  40.365  43.440  1.00 46.67           C  
ATOM   2291  C   VAL B 102      32.154  41.230  42.207  1.00 46.40           C  
ATOM   2292  O   VAL B 102      31.195  41.961  42.007  1.00 44.87           O  
ATOM   2293  CB  VAL B 102      31.266  39.177  43.149  1.00 43.93           C  
ATOM   2294  CG1 VAL B 102      31.809  38.395  41.982  1.00 41.23           C  
ATOM   2295  CG2 VAL B 102      31.141  38.314  44.377  1.00 46.84           C  
ATOM   2296  N   ASN B 103      33.186  41.138  41.365  1.00 46.91           N  
ATOM   2297  CA  ASN B 103      33.172  41.904  40.131  1.00 47.93           C  
ATOM   2298  C   ASN B 103      32.329  41.167  39.103  1.00 47.43           C  
ATOM   2299  O   ASN B 103      32.598  39.999  38.814  1.00 46.21           O  
ATOM   2300  CB  ASN B 103      34.568  42.095  39.548  1.00 52.54           C  
ATOM   2301  CG  ASN B 103      35.456  42.925  40.437  1.00 59.46           C  
ATOM   2302  OD1 ASN B 103      35.056  43.985  40.920  1.00 61.80           O  
ATOM   2303  ND2 ASN B 103      36.683  42.462  40.646  1.00 63.85           N  
ATOM   2304  N   LEU B 104      31.305  41.844  38.566  1.00 46.00           N  
ATOM   2305  CA  LEU B 104      30.440  41.278  37.535  1.00 42.12           C  
ATOM   2306  C   LEU B 104      30.646  42.108  36.283  1.00 43.47           C  
ATOM   2307  O   LEU B 104      30.577  43.331  36.320  1.00 43.40           O  
ATOM   2308  CB  LEU B 104      28.974  41.359  37.953  1.00 38.95           C  
ATOM   2309  CG  LEU B 104      28.608  40.760  39.312  1.00 39.87           C  
ATOM   2310  CD1 LEU B 104      27.178  41.063  39.583  1.00 33.00           C  
ATOM   2311  CD2 LEU B 104      28.882  39.242  39.392  1.00 36.70           C  
ATOM   2312  N   SER B 105      30.910  41.466  35.159  1.00 44.60           N  
ATOM   2313  CA  SER B 105      31.107  42.232  33.944  1.00 45.49           C  
ATOM   2314  C   SER B 105      30.506  41.574  32.718  1.00 45.76           C  
ATOM   2315  O   SER B 105      30.143  40.394  32.726  1.00 45.20           O  
ATOM   2316  CB  SER B 105      32.591  42.454  33.695  1.00 44.78           C  
ATOM   2317  OG  SER B 105      33.224  41.226  33.450  1.00 49.03           O  
ATOM   2318  N   ALA B 106      30.399  42.350  31.653  1.00 45.46           N  
ATOM   2319  CA  ALA B 106      29.872  41.821  30.419  1.00 44.69           C  
ATOM   2320  C   ALA B 106      30.854  40.743  29.971  1.00 44.88           C  
ATOM   2321  O   ALA B 106      30.454  39.725  29.434  1.00 40.51           O  
ATOM   2322  CB  ALA B 106      29.792  42.913  29.380  1.00 41.90           C  
ATOM   2323  N   GLU B 107      32.145  40.979  30.205  1.00 48.16           N  
ATOM   2324  CA  GLU B 107      33.161  40.009  29.787  1.00 51.52           C  
ATOM   2325  C   GLU B 107      33.180  38.724  30.600  1.00 48.66           C  
ATOM   2326  O   GLU B 107      33.109  37.649  30.018  1.00 48.07           O  
ATOM   2327  CB  GLU B 107      34.562  40.626  29.792  1.00 56.92           C  
ATOM   2328  CG  GLU B 107      35.625  39.664  29.251  1.00 67.34           C  
ATOM   2329  CD  GLU B 107      36.996  40.308  29.021  1.00 72.57           C  
ATOM   2330  OE1 GLU B 107      37.114  41.551  29.136  1.00 75.63           O  
ATOM   2331  OE2 GLU B 107      37.958  39.564  28.710  1.00 75.29           O  
ATOM   2332  N   ASN B 108      33.251  38.814  31.927  1.00 46.29           N  
ATOM   2333  CA  ASN B 108      33.288  37.584  32.716  1.00 46.07           C  
ATOM   2334  C   ASN B 108      31.957  36.840  32.847  1.00 44.00           C  
ATOM   2335  O   ASN B 108      31.937  35.674  33.257  1.00 40.70           O  
ATOM   2336  CB  ASN B 108      33.873  37.824  34.126  1.00 47.75           C  
ATOM   2337  CG  ASN B 108      32.955  38.635  35.041  1.00 45.16           C  
ATOM   2338  OD1 ASN B 108      31.728  38.591  34.915  1.00 40.88           O  
ATOM   2339  ND2 ASN B 108      33.557  39.320  36.015  1.00 41.82           N  
ATOM   2340  N   LYS B 109      30.862  37.515  32.499  1.00 41.16           N  
ATOM   2341  CA  LYS B 109      29.515  36.947  32.569  1.00 36.08           C  
ATOM   2342  C   LYS B 109      29.048  36.443  33.924  1.00 35.84           C  
ATOM   2343  O   LYS B 109      28.050  35.742  34.031  1.00 35.29           O  
ATOM   2344  CB  LYS B 109      29.378  35.872  31.500  1.00 40.09           C  
ATOM   2345  CG  LYS B 109      29.440  36.506  30.086  1.00 41.66           C  
ATOM   2346  CD  LYS B 109      29.511  35.521  28.973  1.00 43.22           C  
ATOM   2347  CE  LYS B 109      29.475  36.259  27.644  1.00 46.90           C  
ATOM   2348  NZ  LYS B 109      30.498  37.350  27.557  1.00 48.75           N  
ATOM   2349  N   ARG B 110      29.724  36.841  34.988  1.00 37.42           N  
ATOM   2350  CA  ARG B 110      29.295  36.364  36.297  1.00 40.91           C  
ATOM   2351  C   ARG B 110      27.946  36.895  36.734  1.00 40.86           C  
ATOM   2352  O   ARG B 110      27.536  37.993  36.340  1.00 43.76           O  
ATOM   2353  CB  ARG B 110      30.295  36.724  37.371  1.00 44.37           C  
ATOM   2354  CG  ARG B 110      31.637  36.071  37.260  1.00 51.93           C  
ATOM   2355  CD  ARG B 110      32.450  36.562  38.435  1.00 56.02           C  
ATOM   2356  NE  ARG B 110      33.822  36.117  38.386  1.00 59.53           N  
ATOM   2357  CZ  ARG B 110      34.818  36.778  38.956  1.00 63.01           C  
ATOM   2358  NH1 ARG B 110      34.565  37.905  39.615  1.00 62.23           N  
ATOM   2359  NH2 ARG B 110      36.061  36.317  38.868  1.00 64.91           N  
ATOM   2360  N   GLN B 111      27.265  36.105  37.555  1.00 39.03           N  
ATOM   2361  CA  GLN B 111      25.972  36.442  38.110  1.00 35.49           C  
ATOM   2362  C   GLN B 111      26.106  36.269  39.619  1.00 39.87           C  
ATOM   2363  O   GLN B 111      26.957  35.505  40.098  1.00 38.83           O  
ATOM   2364  CB  GLN B 111      24.911  35.497  37.586  1.00 35.41           C  
ATOM   2365  CG  GLN B 111      24.831  35.506  36.075  1.00 34.93           C  
ATOM   2366  CD  GLN B 111      23.648  34.760  35.552  1.00 34.60           C  
ATOM   2367  OE1 GLN B 111      22.729  34.396  36.307  1.00 33.92           O  
ATOM   2368  NE2 GLN B 111      23.631  34.542  34.242  1.00 35.72           N  
ATOM   2369  N   LEU B 112      25.301  36.997  40.382  1.00 40.07           N  
ATOM   2370  CA  LEU B 112      25.347  36.848  41.817  1.00 39.52           C  
ATOM   2371  C   LEU B 112      23.924  36.600  42.291  1.00 41.01           C  
ATOM   2372  O   LEU B 112      22.985  37.317  41.911  1.00 43.46           O  
ATOM   2373  CB  LEU B 112      25.957  38.094  42.482  1.00 41.54           C  
ATOM   2374  CG  LEU B 112      26.347  37.874  43.956  1.00 43.42           C  
ATOM   2375  CD1 LEU B 112      27.391  36.706  44.060  1.00 40.10           C  
ATOM   2376  CD2 LEU B 112      26.914  39.159  44.526  1.00 39.49           C  
ATOM   2377  N   TRP B 113      23.740  35.534  43.055  1.00 37.41           N  
ATOM   2378  CA  TRP B 113      22.435  35.217  43.576  1.00 38.22           C  
ATOM   2379  C   TRP B 113      22.443  35.695  45.005  1.00 39.53           C  
ATOM   2380  O   TRP B 113      23.257  35.237  45.804  1.00 40.63           O  
ATOM   2381  CB  TRP B 113      22.202  33.725  43.530  1.00 36.70           C  
ATOM   2382  CG  TRP B 113      21.150  33.215  44.470  1.00 39.44           C  
ATOM   2383  CD1 TRP B 113      21.299  32.195  45.358  1.00 38.19           C  
ATOM   2384  CD2 TRP B 113      19.764  33.589  44.522  1.00 38.98           C  
ATOM   2385  NE1 TRP B 113      20.103  31.907  45.950  1.00 38.36           N  
ATOM   2386  CE2 TRP B 113      19.142  32.746  45.452  1.00 38.87           C  
ATOM   2387  CE3 TRP B 113      18.992  34.558  43.869  1.00 40.75           C  
ATOM   2388  CZ2 TRP B 113      17.780  32.830  45.753  1.00 38.06           C  
ATOM   2389  CZ3 TRP B 113      17.642  34.637  44.160  1.00 38.98           C  
ATOM   2390  CH2 TRP B 113      17.051  33.775  45.094  1.00 41.64           C  
ATOM   2391  N   ILE B 114      21.524  36.605  45.305  1.00 39.77           N  
ATOM   2392  CA  ILE B 114      21.373  37.243  46.608  1.00 40.81           C  
ATOM   2393  C   ILE B 114      19.976  36.950  47.130  1.00 41.88           C  
ATOM   2394  O   ILE B 114      18.986  37.591  46.729  1.00 43.00           O  
ATOM   2395  CB  ILE B 114      21.579  38.756  46.448  1.00 40.74           C  
ATOM   2396  CG1 ILE B 114      22.921  38.978  45.754  1.00 39.65           C  
ATOM   2397  CG2 ILE B 114      21.547  39.430  47.785  1.00 42.37           C  
ATOM   2398  CD1 ILE B 114      23.142  40.331  45.145  1.00 45.44           C  
ATOM   2399  N   PRO B 115      19.876  35.995  48.060  1.00 41.16           N  
ATOM   2400  CA  PRO B 115      18.589  35.605  48.638  1.00 43.49           C  
ATOM   2401  C   PRO B 115      17.915  36.714  49.436  1.00 44.00           C  
ATOM   2402  O   PRO B 115      18.504  37.751  49.724  1.00 45.96           O  
ATOM   2403  CB  PRO B 115      18.964  34.443  49.573  1.00 39.78           C  
ATOM   2404  CG  PRO B 115      20.300  33.993  49.067  1.00 39.66           C  
ATOM   2405  CD  PRO B 115      20.967  35.278  48.743  1.00 39.73           C  
ATOM   2406  N   GLU B 116      16.670  36.467  49.791  1.00 47.50           N  
ATOM   2407  CA  GLU B 116      15.927  37.380  50.628  1.00 50.32           C  
ATOM   2408  C   GLU B 116      16.712  37.399  51.940  1.00 49.64           C  
ATOM   2409  O   GLU B 116      17.276  36.380  52.335  1.00 49.47           O  
ATOM   2410  CB  GLU B 116      14.517  36.832  50.837  1.00 50.97           C  
ATOM   2411  CG  GLU B 116      13.716  36.750  49.519  1.00 57.47           C  
ATOM   2412  CD  GLU B 116      13.949  35.457  48.689  1.00 60.32           C  
ATOM   2413  OE1 GLU B 116      15.084  34.925  48.659  1.00 60.33           O  
ATOM   2414  OE2 GLU B 116      12.987  34.984  48.038  1.00 60.58           O  
ATOM   2415  N   GLY B 117      16.791  38.558  52.590  1.00 50.49           N  
ATOM   2416  CA  GLY B 117      17.514  38.635  53.853  1.00 48.75           C  
ATOM   2417  C   GLY B 117      18.819  39.385  53.683  1.00 48.99           C  
ATOM   2418  O   GLY B 117      19.593  39.561  54.631  1.00 52.49           O  
ATOM   2419  N   PHE B 118      19.075  39.844  52.473  1.00 44.96           N  
ATOM   2420  CA  PHE B 118      20.303  40.560  52.209  1.00 44.84           C  
ATOM   2421  C   PHE B 118      19.985  41.922  51.631  1.00 43.63           C  
ATOM   2422  O   PHE B 118      18.891  42.148  51.153  1.00 41.99           O  
ATOM   2423  CB  PHE B 118      21.152  39.778  51.193  1.00 45.65           C  
ATOM   2424  CG  PHE B 118      21.727  38.493  51.724  1.00 44.19           C  
ATOM   2425  CD1 PHE B 118      20.905  37.401  51.986  1.00 42.88           C  
ATOM   2426  CD2 PHE B 118      23.087  38.412  52.032  1.00 40.21           C  
ATOM   2427  CE1 PHE B 118      21.442  36.244  52.561  1.00 46.39           C  
ATOM   2428  CE2 PHE B 118      23.635  37.262  52.610  1.00 42.80           C  
ATOM   2429  CZ  PHE B 118      22.816  36.174  52.879  1.00 43.56           C  
ATOM   2430  N   ALA B 119      20.945  42.829  51.704  1.00 43.28           N  
ATOM   2431  CA  ALA B 119      20.798  44.153  51.122  1.00 44.64           C  
ATOM   2432  C   ALA B 119      21.761  44.045  49.969  1.00 45.36           C  
ATOM   2433  O   ALA B 119      22.762  43.311  50.070  1.00 45.21           O  
ATOM   2434  CB  ALA B 119      21.284  45.254  52.076  1.00 46.49           C  
ATOM   2435  N   HIS B 120      21.486  44.799  48.906  1.00 43.97           N  
ATOM   2436  CA  HIS B 120      22.301  44.775  47.707  1.00 43.17           C  
ATOM   2437  C   HIS B 120      22.802  46.150  47.313  1.00 43.60           C  
ATOM   2438  O   HIS B 120      22.194  47.162  47.652  1.00 44.05           O  
ATOM   2439  CB  HIS B 120      21.467  44.194  46.567  1.00 42.72           C  
ATOM   2440  CG  HIS B 120      22.113  44.304  45.227  1.00 43.21           C  
ATOM   2441  ND1 HIS B 120      21.524  44.959  44.165  1.00 43.61           N  
ATOM   2442  CD2 HIS B 120      23.298  43.826  44.764  1.00 43.41           C  
ATOM   2443  CE1 HIS B 120      22.314  44.882  43.107  1.00 43.68           C  
ATOM   2444  NE2 HIS B 120      23.395  44.199  43.441  1.00 42.23           N  
ATOM   2445  N   GLY B 121      23.913  46.186  46.592  1.00 41.78           N  
ATOM   2446  CA  GLY B 121      24.440  47.450  46.138  1.00 42.14           C  
ATOM   2447  C   GLY B 121      25.542  47.207  45.149  1.00 44.84           C  
ATOM   2448  O   GLY B 121      26.059  46.095  45.070  1.00 48.37           O  
ATOM   2449  N   PHE B 122      25.913  48.223  44.384  1.00 44.15           N  
ATOM   2450  CA  PHE B 122      26.993  48.052  43.443  1.00 44.48           C  
ATOM   2451  C   PHE B 122      27.491  49.387  42.937  1.00 46.32           C  
ATOM   2452  O   PHE B 122      26.761  50.383  42.976  1.00 45.53           O  
ATOM   2453  CB  PHE B 122      26.548  47.178  42.269  1.00 44.66           C  
ATOM   2454  CG  PHE B 122      25.597  47.855  41.326  1.00 43.03           C  
ATOM   2455  CD1 PHE B 122      26.073  48.686  40.327  1.00 42.42           C  
ATOM   2456  CD2 PHE B 122      24.230  47.631  41.420  1.00 43.56           C  
ATOM   2457  CE1 PHE B 122      25.194  49.286  39.419  1.00 47.13           C  
ATOM   2458  CE2 PHE B 122      23.340  48.228  40.515  1.00 42.42           C  
ATOM   2459  CZ  PHE B 122      23.825  49.051  39.513  1.00 42.91           C  
ATOM   2460  N   VAL B 123      28.738  49.391  42.462  1.00 46.39           N  
ATOM   2461  CA  VAL B 123      29.361  50.579  41.931  1.00 46.86           C  
ATOM   2462  C   VAL B 123      29.810  50.255  40.536  1.00 48.55           C  
ATOM   2463  O   VAL B 123      30.261  49.136  40.256  1.00 48.15           O  
ATOM   2464  CB  VAL B 123      30.602  50.998  42.729  1.00 46.84           C  
ATOM   2465  CG1 VAL B 123      31.134  52.346  42.201  1.00 48.62           C  
ATOM   2466  CG2 VAL B 123      30.246  51.104  44.169  1.00 49.96           C  
ATOM   2467  N   THR B 124      29.707  51.256  39.677  1.00 48.66           N  
ATOM   2468  CA  THR B 124      30.076  51.143  38.289  1.00 52.43           C  
ATOM   2469  C   THR B 124      31.580  51.365  38.176  1.00 55.06           C  
ATOM   2470  O   THR B 124      32.098  52.368  38.672  1.00 55.96           O  
ATOM   2471  CB  THR B 124      29.323  52.201  37.485  1.00 52.20           C  
ATOM   2472  OG1 THR B 124      27.915  51.995  37.671  1.00 53.44           O  
ATOM   2473  CG2 THR B 124      29.667  52.121  36.008  1.00 52.90           C  
ATOM   2474  N   LEU B 125      32.282  50.440  37.529  1.00 53.12           N  
ATOM   2475  CA  LEU B 125      33.727  50.583  37.407  1.00 54.03           C  
ATOM   2476  C   LEU B 125      34.123  51.084  36.022  1.00 54.54           C  
ATOM   2477  O   LEU B 125      35.088  51.822  35.864  1.00 54.52           O  
ATOM   2478  CB  LEU B 125      34.409  49.241  37.733  1.00 51.60           C  
ATOM   2479  CG  LEU B 125      34.081  48.691  39.134  1.00 50.30           C  
ATOM   2480  CD1 LEU B 125      34.807  47.358  39.359  1.00 47.89           C  
ATOM   2481  CD2 LEU B 125      34.508  49.707  40.196  1.00 44.60           C  
ATOM   2482  N   SER B 126      33.362  50.686  35.015  1.00 55.85           N  
ATOM   2483  CA  SER B 126      33.643  51.104  33.659  1.00 56.62           C  
ATOM   2484  C   SER B 126      33.031  52.474  33.386  1.00 57.94           C  
ATOM   2485  O   SER B 126      32.297  53.010  34.216  1.00 56.38           O  
ATOM   2486  CB  SER B 126      33.095  50.072  32.671  1.00 58.19           C  
ATOM   2487  OG  SER B 126      31.713  49.825  32.865  1.00 56.97           O  
ATOM   2488  N   GLU B 127      33.345  53.034  32.221  1.00 60.53           N  
ATOM   2489  CA  GLU B 127      32.838  54.353  31.834  1.00 63.35           C  
ATOM   2490  C   GLU B 127      31.328  54.396  32.066  1.00 61.94           C  
ATOM   2491  O   GLU B 127      30.782  55.374  32.586  1.00 63.01           O  
ATOM   2492  CB  GLU B 127      33.166  54.622  30.366  1.00 66.49           C  
ATOM   2493  CG  GLU B 127      32.839  56.028  29.916  1.00 72.94           C  
ATOM   2494  CD  GLU B 127      33.120  56.237  28.441  1.00 77.25           C  
ATOM   2495  OE1 GLU B 127      32.516  55.510  27.620  1.00 79.50           O  
ATOM   2496  OE2 GLU B 127      33.940  57.125  28.101  1.00 79.64           O  
ATOM   2497  N   TYR B 128      30.670  53.317  31.661  1.00 60.71           N  
ATOM   2498  CA  TYR B 128      29.243  53.129  31.857  1.00 59.86           C  
ATOM   2499  C   TYR B 128      29.047  51.643  32.041  1.00 57.38           C  
ATOM   2500  O   TYR B 128      29.850  50.851  31.557  1.00 58.06           O  
ATOM   2501  CB  TYR B 128      28.417  53.549  30.645  1.00 65.16           C  
ATOM   2502  CG  TYR B 128      28.380  55.025  30.379  1.00 71.87           C  
ATOM   2503  CD1 TYR B 128      29.430  55.663  29.718  1.00 75.46           C  
ATOM   2504  CD2 TYR B 128      27.300  55.796  30.801  1.00 74.52           C  
ATOM   2505  CE1 TYR B 128      29.407  57.040  29.485  1.00 78.16           C  
ATOM   2506  CE2 TYR B 128      27.264  57.169  30.575  1.00 77.79           C  
ATOM   2507  CZ  TYR B 128      28.320  57.786  29.918  1.00 79.22           C  
ATOM   2508  OH  TYR B 128      28.296  59.150  29.717  1.00 81.03           O  
ATOM   2509  N   ALA B 129      27.986  51.259  32.741  1.00 53.85           N  
ATOM   2510  CA  ALA B 129      27.683  49.848  32.922  1.00 50.40           C  
ATOM   2511  C   ALA B 129      26.178  49.644  32.840  1.00 48.38           C  
ATOM   2512  O   ALA B 129      25.407  50.499  33.287  1.00 48.22           O  
ATOM   2513  CB  ALA B 129      28.203  49.360  34.261  1.00 49.30           C  
ATOM   2514  N   GLU B 130      25.760  48.533  32.239  1.00 44.86           N  
ATOM   2515  CA  GLU B 130      24.339  48.199  32.149  1.00 41.75           C  
ATOM   2516  C   GLU B 130      24.134  46.945  32.968  1.00 43.48           C  
ATOM   2517  O   GLU B 130      24.721  45.891  32.703  1.00 46.37           O  
ATOM   2518  CB  GLU B 130      23.900  48.033  30.698  1.00 40.78           C  
ATOM   2519  CG  GLU B 130      23.853  49.391  29.987  1.00 40.91           C  
ATOM   2520  CD  GLU B 130      23.191  49.340  28.635  1.00 39.78           C  
ATOM   2521  OE1 GLU B 130      22.043  48.858  28.571  1.00 44.20           O  
ATOM   2522  OE2 GLU B 130      23.804  49.792  27.644  1.00 38.74           O  
ATOM   2523  N   PHE B 131      23.293  47.088  33.980  1.00 42.62           N  
ATOM   2524  CA  PHE B 131      23.029  46.083  34.983  1.00 41.13           C  
ATOM   2525  C   PHE B 131      21.661  45.446  34.790  1.00 41.40           C  
ATOM   2526  O   PHE B 131      20.694  46.149  34.580  1.00 39.90           O  
ATOM   2527  CB  PHE B 131      23.112  46.804  36.332  1.00 40.04           C  
ATOM   2528  CG  PHE B 131      23.248  45.910  37.530  1.00 42.08           C  
ATOM   2529  CD1 PHE B 131      24.475  45.361  37.874  1.00 41.46           C  
ATOM   2530  CD2 PHE B 131      22.161  45.679  38.363  1.00 42.45           C  
ATOM   2531  CE1 PHE B 131      24.616  44.603  39.046  1.00 46.23           C  
ATOM   2532  CE2 PHE B 131      22.296  44.917  39.541  1.00 44.12           C  
ATOM   2533  CZ  PHE B 131      23.521  44.383  39.879  1.00 40.10           C  
ATOM   2534  N   LEU B 132      21.585  44.115  34.878  1.00 39.70           N  
ATOM   2535  CA  LEU B 132      20.317  43.401  34.715  1.00 40.31           C  
ATOM   2536  C   LEU B 132      20.070  42.639  35.989  1.00 40.16           C  
ATOM   2537  O   LEU B 132      21.007  42.177  36.611  1.00 39.13           O  
ATOM   2538  CB  LEU B 132      20.392  42.409  33.550  1.00 40.80           C  
ATOM   2539  CG  LEU B 132      20.808  42.946  32.175  1.00 39.89           C  
ATOM   2540  CD1 LEU B 132      20.804  41.791  31.135  1.00 37.15           C  
ATOM   2541  CD2 LEU B 132      19.864  44.066  31.775  1.00 39.52           C  
ATOM   2542  N   TYR B 133      18.825  42.485  36.391  1.00 38.67           N  
ATOM   2543  CA  TYR B 133      18.570  41.784  37.629  1.00 41.57           C  
ATOM   2544  C   TYR B 133      17.163  41.293  37.626  1.00 40.59           C  
ATOM   2545  O   TYR B 133      16.285  41.973  37.131  1.00 40.18           O  
ATOM   2546  CB  TYR B 133      18.837  42.693  38.859  1.00 49.22           C  
ATOM   2547  CG  TYR B 133      18.220  44.104  38.851  1.00 54.07           C  
ATOM   2548  CD1 TYR B 133      18.527  45.020  37.839  1.00 59.41           C  
ATOM   2549  CD2 TYR B 133      17.377  44.537  39.885  1.00 58.98           C  
ATOM   2550  CE1 TYR B 133      18.017  46.334  37.848  1.00 63.24           C  
ATOM   2551  CE2 TYR B 133      16.854  45.857  39.910  1.00 61.38           C  
ATOM   2552  CZ  TYR B 133      17.177  46.750  38.886  1.00 65.52           C  
ATOM   2553  OH  TYR B 133      16.651  48.045  38.853  1.00 66.79           O  
ATOM   2554  N   LYS B 134      16.966  40.092  38.161  1.00 41.68           N  
ATOM   2555  CA  LYS B 134      15.662  39.437  38.238  1.00 39.45           C  
ATOM   2556  C   LYS B 134      15.293  39.400  39.733  1.00 39.90           C  
ATOM   2557  O   LYS B 134      16.165  39.190  40.601  1.00 39.09           O  
ATOM   2558  CB  LYS B 134      15.769  38.012  37.681  1.00 38.09           C  
ATOM   2559  CG  LYS B 134      16.209  37.937  36.222  1.00 40.36           C  
ATOM   2560  CD  LYS B 134      16.607  36.494  35.766  1.00 39.44           C  
ATOM   2561  CE  LYS B 134      15.508  35.457  35.875  1.00 38.10           C  
ATOM   2562  NZ  LYS B 134      14.350  35.820  35.026  1.00 41.06           N  
ATOM   2563  N   ALA B 135      14.013  39.585  40.049  1.00 38.43           N  
ATOM   2564  CA  ALA B 135      13.615  39.599  41.442  1.00 38.89           C  
ATOM   2565  C   ALA B 135      12.497  38.640  41.711  1.00 39.98           C  
ATOM   2566  O   ALA B 135      11.629  38.412  40.868  1.00 41.68           O  
ATOM   2567  CB  ALA B 135      13.207  41.004  41.856  1.00 42.40           C  
ATOM   2568  N   THR B 136      12.533  38.065  42.903  1.00 40.19           N  
ATOM   2569  CA  THR B 136      11.536  37.106  43.343  1.00 44.20           C  
ATOM   2570  C   THR B 136      10.240  37.805  43.792  1.00 45.18           C  
ATOM   2571  O   THR B 136       9.225  37.159  44.009  1.00 44.57           O  
ATOM   2572  CB  THR B 136      12.095  36.237  44.496  1.00 44.84           C  
ATOM   2573  OG1 THR B 136      12.474  37.072  45.593  1.00 47.93           O  
ATOM   2574  CG2 THR B 136      13.351  35.500  44.022  1.00 46.53           C  
ATOM   2575  N   ASN B 137      10.274  39.126  43.922  1.00 46.17           N  
ATOM   2576  CA  ASN B 137       9.070  39.857  44.282  1.00 47.37           C  
ATOM   2577  C   ASN B 137       9.094  41.265  43.731  1.00 46.00           C  
ATOM   2578  O   ASN B 137      10.156  41.836  43.511  1.00 44.39           O  
ATOM   2579  CB  ASN B 137       8.888  39.915  45.790  1.00 53.49           C  
ATOM   2580  CG  ASN B 137       7.448  39.727  46.177  1.00 59.29           C  
ATOM   2581  OD1 ASN B 137       6.537  40.373  45.606  1.00 61.28           O  
ATOM   2582  ND2 ASN B 137       7.211  38.836  47.133  1.00 63.11           N  
ATOM   2583  N   TYR B 138       7.923  41.838  43.513  1.00 46.35           N  
ATOM   2584  CA  TYR B 138       7.879  43.175  42.954  1.00 47.39           C  
ATOM   2585  C   TYR B 138       8.461  44.263  43.855  1.00 49.73           C  
ATOM   2586  O   TYR B 138       8.405  44.197  45.083  1.00 47.68           O  
ATOM   2587  CB  TYR B 138       6.441  43.527  42.559  1.00 45.98           C  
ATOM   2588  CG  TYR B 138       5.809  42.502  41.637  1.00 42.64           C  
ATOM   2589  CD1 TYR B 138       6.150  42.451  40.290  1.00 41.63           C  
ATOM   2590  CD2 TYR B 138       4.886  41.587  42.115  1.00 41.01           C  
ATOM   2591  CE1 TYR B 138       5.581  41.515  39.444  1.00 41.41           C  
ATOM   2592  CE2 TYR B 138       4.312  40.648  41.278  1.00 41.07           C  
ATOM   2593  CZ  TYR B 138       4.671  40.624  39.939  1.00 39.36           C  
ATOM   2594  OH  TYR B 138       4.144  39.694  39.097  1.00 43.42           O  
ATOM   2595  N   TYR B 139       9.067  45.257  43.231  1.00 54.46           N  
ATOM   2596  CA  TYR B 139       9.606  46.345  44.013  1.00 59.11           C  
ATOM   2597  C   TYR B 139       8.397  47.132  44.484  1.00 59.09           C  
ATOM   2598  O   TYR B 139       7.519  47.457  43.686  1.00 60.82           O  
ATOM   2599  CB  TYR B 139      10.524  47.236  43.175  1.00 62.51           C  
ATOM   2600  CG  TYR B 139      11.925  46.684  42.956  1.00 67.55           C  
ATOM   2601  CD1 TYR B 139      12.183  45.691  42.001  1.00 70.14           C  
ATOM   2602  CD2 TYR B 139      13.001  47.167  43.708  1.00 70.09           C  
ATOM   2603  CE1 TYR B 139      13.489  45.198  41.800  1.00 70.54           C  
ATOM   2604  CE2 TYR B 139      14.300  46.683  43.519  1.00 71.31           C  
ATOM   2605  CZ  TYR B 139      14.540  45.702  42.565  1.00 71.18           C  
ATOM   2606  OH  TYR B 139      15.832  45.243  42.392  1.00 70.45           O  
ATOM   2607  N   SER B 140       8.330  47.401  45.784  1.00 59.30           N  
ATOM   2608  CA  SER B 140       7.217  48.162  46.348  1.00 59.42           C  
ATOM   2609  C   SER B 140       7.829  49.222  47.252  1.00 60.01           C  
ATOM   2610  O   SER B 140       8.379  48.904  48.324  1.00 59.65           O  
ATOM   2611  CB  SER B 140       6.290  47.268  47.169  1.00 59.78           C  
ATOM   2612  OG  SER B 140       6.754  47.148  48.504  1.00 63.17           O  
ATOM   2613  N   PRO B 141       7.721  50.501  46.846  1.00 59.69           N  
ATOM   2614  CA  PRO B 141       8.242  51.683  47.546  1.00 59.16           C  
ATOM   2615  C   PRO B 141       7.936  51.726  49.033  1.00 57.83           C  
ATOM   2616  O   PRO B 141       8.807  52.052  49.836  1.00 58.17           O  
ATOM   2617  CB  PRO B 141       7.612  52.846  46.772  1.00 59.62           C  
ATOM   2618  CG  PRO B 141       6.347  52.209  46.179  1.00 60.99           C  
ATOM   2619  CD  PRO B 141       6.969  50.929  45.660  1.00 60.55           C  
ATOM   2620  N   SER B 142       6.713  51.371  49.409  1.00 56.88           N  
ATOM   2621  CA  SER B 142       6.354  51.401  50.814  1.00 56.76           C  
ATOM   2622  C   SER B 142       7.267  50.516  51.646  1.00 55.96           C  
ATOM   2623  O   SER B 142       7.458  50.770  52.831  1.00 51.60           O  
ATOM   2624  CB  SER B 142       4.891  50.996  51.003  1.00 57.08           C  
ATOM   2625  OG  SER B 142       4.590  49.805  50.299  1.00 61.26           O  
ATOM   2626  N   SER B 143       7.859  49.507  51.009  1.00 55.38           N  
ATOM   2627  CA  SER B 143       8.746  48.576  51.706  1.00 56.04           C  
ATOM   2628  C   SER B 143      10.230  48.891  51.616  1.00 55.31           C  
ATOM   2629  O   SER B 143      11.031  48.253  52.278  1.00 52.84           O  
ATOM   2630  CB  SER B 143       8.553  47.165  51.158  1.00 57.52           C  
ATOM   2631  OG  SER B 143       7.192  46.805  51.186  1.00 59.63           O  
ATOM   2632  N   GLU B 144      10.606  49.862  50.799  1.00 58.24           N  
ATOM   2633  CA  GLU B 144      12.026  50.138  50.638  1.00 62.64           C  
ATOM   2634  C   GLU B 144      12.809  50.154  51.940  1.00 63.47           C  
ATOM   2635  O   GLU B 144      12.260  50.362  53.017  1.00 65.88           O  
ATOM   2636  CB  GLU B 144      12.245  51.439  49.852  1.00 65.74           C  
ATOM   2637  CG  GLU B 144      11.628  51.373  48.445  1.00 71.13           C  
ATOM   2638  CD  GLU B 144      12.220  52.373  47.450  1.00 72.89           C  
ATOM   2639  OE1 GLU B 144      13.214  53.056  47.791  1.00 73.07           O  
ATOM   2640  OE2 GLU B 144      11.691  52.454  46.312  1.00 74.68           O  
ATOM   2641  N   GLY B 145      14.101  49.889  51.826  1.00 63.43           N  
ATOM   2642  CA  GLY B 145      14.977  49.874  52.977  1.00 62.44           C  
ATOM   2643  C   GLY B 145      16.357  50.176  52.438  1.00 61.70           C  
ATOM   2644  O   GLY B 145      16.694  49.738  51.333  1.00 60.82           O  
ATOM   2645  N   SER B 146      17.145  50.941  53.184  1.00 60.16           N  
ATOM   2646  CA  SER B 146      18.485  51.257  52.726  1.00 59.49           C  
ATOM   2647  C   SER B 146      19.479  51.361  53.875  1.00 58.82           C  
ATOM   2648  O   SER B 146      19.109  51.573  55.028  1.00 58.55           O  
ATOM   2649  CB  SER B 146      18.481  52.542  51.899  1.00 59.30           C  
ATOM   2650  OG  SER B 146      18.089  53.658  52.684  1.00 63.83           O  
ATOM   2651  N   ILE B 147      20.747  51.200  53.532  1.00 58.93           N  
ATOM   2652  CA  ILE B 147      21.838  51.249  54.480  1.00 57.78           C  
ATOM   2653  C   ILE B 147      22.962  52.027  53.785  1.00 59.32           C  
ATOM   2654  O   ILE B 147      23.250  51.825  52.594  1.00 55.75           O  
ATOM   2655  CB  ILE B 147      22.289  49.824  54.817  1.00 58.01           C  
ATOM   2656  CG1 ILE B 147      21.099  49.051  55.375  1.00 55.11           C  
ATOM   2657  CG2 ILE B 147      23.473  49.842  55.792  1.00 58.22           C  
ATOM   2658  CD1 ILE B 147      21.417  47.611  55.726  1.00 59.62           C  
ATOM   2659  N   LEU B 148      23.572  52.945  54.527  1.00 58.98           N  
ATOM   2660  CA  LEU B 148      24.642  53.768  53.996  1.00 58.29           C  
ATOM   2661  C   LEU B 148      25.789  52.896  53.475  1.00 58.42           C  
ATOM   2662  O   LEU B 148      26.286  52.011  54.173  1.00 57.28           O  
ATOM   2663  CB  LEU B 148      25.129  54.730  55.088  1.00 57.29           C  
ATOM   2664  CG  LEU B 148      26.182  55.728  54.615  1.00 59.14           C  
ATOM   2665  CD1 LEU B 148      25.627  56.529  53.434  1.00 58.96           C  
ATOM   2666  CD2 LEU B 148      26.573  56.651  55.772  1.00 59.52           C  
ATOM   2667  N   TRP B 149      26.212  53.165  52.245  1.00 61.12           N  
ATOM   2668  CA  TRP B 149      27.276  52.405  51.598  1.00 61.30           C  
ATOM   2669  C   TRP B 149      28.555  52.191  52.399  1.00 62.28           C  
ATOM   2670  O   TRP B 149      29.109  51.088  52.389  1.00 60.03           O  
ATOM   2671  CB  TRP B 149      27.653  53.050  50.273  1.00 62.32           C  
ATOM   2672  CG  TRP B 149      28.260  54.362  50.433  1.00 65.01           C  
ATOM   2673  CD1 TRP B 149      27.626  55.522  50.746  1.00 65.33           C  
ATOM   2674  CD2 TRP B 149      29.652  54.669  50.326  1.00 66.44           C  
ATOM   2675  NE1 TRP B 149      28.537  56.543  50.838  1.00 67.17           N  
ATOM   2676  CE2 TRP B 149      29.791  56.048  50.586  1.00 66.23           C  
ATOM   2677  CE3 TRP B 149      30.796  53.914  50.033  1.00 65.17           C  
ATOM   2678  CZ2 TRP B 149      31.028  56.694  50.563  1.00 66.05           C  
ATOM   2679  CZ3 TRP B 149      32.025  54.554  50.011  1.00 66.02           C  
ATOM   2680  CH2 TRP B 149      32.132  55.935  50.275  1.00 65.98           C  
ATOM   2681  N   ASN B 150      29.026  53.239  53.078  1.00 63.21           N  
ATOM   2682  CA  ASN B 150      30.255  53.162  53.864  1.00 64.23           C  
ATOM   2683  C   ASN B 150      30.061  52.852  55.350  1.00 64.91           C  
ATOM   2684  O   ASN B 150      30.943  53.120  56.155  1.00 65.85           O  
ATOM   2685  CB  ASN B 150      31.058  54.462  53.696  1.00 66.08           C  
ATOM   2686  CG  ASN B 150      30.344  55.676  54.279  1.00 66.21           C  
ATOM   2687  OD1 ASN B 150      29.139  55.853  54.109  1.00 65.31           O  
ATOM   2688  ND2 ASN B 150      31.101  56.532  54.950  1.00 68.44           N  
ATOM   2689  N   ASP B 151      28.923  52.271  55.716  1.00 65.86           N  
ATOM   2690  CA  ASP B 151      28.672  51.917  57.113  1.00 66.69           C  
ATOM   2691  C   ASP B 151      29.821  51.065  57.680  1.00 67.85           C  
ATOM   2692  O   ASP B 151      30.173  50.003  57.141  1.00 67.97           O  
ATOM   2693  CB  ASP B 151      27.328  51.177  57.234  1.00 67.40           C  
ATOM   2694  CG  ASP B 151      27.076  50.623  58.630  1.00 68.47           C  
ATOM   2695  OD1 ASP B 151      27.768  49.671  59.028  1.00 74.91           O  
ATOM   2696  OD2 ASP B 151      26.191  51.120  59.341  1.00 68.59           O  
ATOM   2697  N   GLU B 152      30.394  51.538  58.784  1.00 67.44           N  
ATOM   2698  CA  GLU B 152      31.519  50.871  59.438  1.00 65.14           C  
ATOM   2699  C   GLU B 152      31.243  49.505  60.059  1.00 63.66           C  
ATOM   2700  O   GLU B 152      32.141  48.666  60.123  1.00 62.33           O  
ATOM   2701  CB  GLU B 152      32.124  51.820  60.483  1.00 66.11           C  
ATOM   2702  CG  GLU B 152      33.244  51.239  61.340  0.00 65.86           C  
ATOM   2703  CD  GLU B 152      32.737  50.396  62.499  0.00 65.96           C  
ATOM   2704  OE1 GLU B 152      31.505  50.290  62.677  0.00 65.96           O  
ATOM   2705  OE2 GLU B 152      33.578  49.846  63.240  0.00 65.96           O  
ATOM   2706  N   ALA B 153      30.017  49.284  60.526  1.00 64.12           N  
ATOM   2707  CA  ALA B 153      29.645  48.001  61.125  1.00 63.49           C  
ATOM   2708  C   ALA B 153      29.804  46.894  60.091  1.00 63.64           C  
ATOM   2709  O   ALA B 153      30.276  45.807  60.406  1.00 65.70           O  
ATOM   2710  CB  ALA B 153      28.203  48.046  61.623  1.00 62.09           C  
ATOM   2711  N   ILE B 154      29.395  47.179  58.854  1.00 64.62           N  
ATOM   2712  CA  ILE B 154      29.502  46.218  57.751  1.00 62.16           C  
ATOM   2713  C   ILE B 154      30.923  46.301  57.207  1.00 59.99           C  
ATOM   2714  O   ILE B 154      31.569  45.288  56.970  1.00 58.42           O  
ATOM   2715  CB  ILE B 154      28.491  46.542  56.628  1.00 62.77           C  
ATOM   2716  CG1 ILE B 154      27.067  46.424  57.179  1.00 62.66           C  
ATOM   2717  CG2 ILE B 154      28.693  45.593  55.461  1.00 61.21           C  
ATOM   2718  CD1 ILE B 154      25.978  46.791  56.188  1.00 63.56           C  
ATOM   2719  N   GLY B 155      31.404  47.522  57.020  1.00 58.81           N  
ATOM   2720  CA  GLY B 155      32.762  47.730  56.547  1.00 57.72           C  
ATOM   2721  C   GLY B 155      33.163  47.180  55.191  1.00 58.83           C  
ATOM   2722  O   GLY B 155      34.219  46.554  55.054  1.00 59.23           O  
ATOM   2723  N   ILE B 156      32.340  47.425  54.179  1.00 57.30           N  
ATOM   2724  CA  ILE B 156      32.628  46.955  52.832  1.00 56.12           C  
ATOM   2725  C   ILE B 156      33.906  47.617  52.303  1.00 56.62           C  
ATOM   2726  O   ILE B 156      34.153  48.801  52.542  1.00 54.69           O  
ATOM   2727  CB  ILE B 156      31.479  47.316  51.887  1.00 55.57           C  
ATOM   2728  CG1 ILE B 156      30.184  46.691  52.392  1.00 53.38           C  
ATOM   2729  CG2 ILE B 156      31.818  46.872  50.447  1.00 56.95           C  
ATOM   2730  CD1 ILE B 156      28.969  47.246  51.703  1.00 55.77           C  
ATOM   2731  N   GLU B 157      34.712  46.847  51.580  1.00 57.44           N  
ATOM   2732  CA  GLU B 157      35.937  47.377  51.010  1.00 58.97           C  
ATOM   2733  C   GLU B 157      35.632  47.723  49.568  1.00 59.14           C  
ATOM   2734  O   GLU B 157      35.730  46.864  48.698  1.00 57.69           O  
ATOM   2735  CB  GLU B 157      37.065  46.335  51.061  1.00 61.96           C  
ATOM   2736  CG  GLU B 157      37.545  45.965  52.464  1.00 64.80           C  
ATOM   2737  CD  GLU B 157      38.568  44.832  52.462  1.00 66.89           C  
ATOM   2738  OE1 GLU B 157      39.588  44.940  51.742  1.00 68.16           O  
ATOM   2739  OE2 GLU B 157      38.351  43.837  53.187  1.00 68.74           O  
ATOM   2740  N   TRP B 158      35.244  48.975  49.319  1.00 58.93           N  
ATOM   2741  CA  TRP B 158      34.928  49.403  47.968  1.00 58.96           C  
ATOM   2742  C   TRP B 158      36.220  49.666  47.203  1.00 62.05           C  
ATOM   2743  O   TRP B 158      37.109  50.360  47.684  1.00 63.26           O  
ATOM   2744  CB  TRP B 158      34.035  50.656  47.978  1.00 55.42           C  
ATOM   2745  CG  TRP B 158      32.691  50.451  48.676  1.00 50.14           C  
ATOM   2746  CD1 TRP B 158      32.409  50.661  49.997  1.00 50.38           C  
ATOM   2747  CD2 TRP B 158      31.481  49.959  48.083  1.00 48.06           C  
ATOM   2748  NE1 TRP B 158      31.092  50.333  50.264  1.00 47.80           N  
ATOM   2749  CE2 TRP B 158      30.503  49.898  49.109  1.00 46.90           C  
ATOM   2750  CE3 TRP B 158      31.122  49.561  46.785  1.00 47.63           C  
ATOM   2751  CZ2 TRP B 158      29.195  49.460  48.874  1.00 47.28           C  
ATOM   2752  CZ3 TRP B 158      29.822  49.126  46.554  1.00 47.57           C  
ATOM   2753  CH2 TRP B 158      28.874  49.078  47.596  1.00 45.04           C  
ATOM   2754  N   PRO B 159      36.327  49.116  45.989  1.00 65.37           N  
ATOM   2755  CA  PRO B 159      37.476  49.223  45.087  1.00 68.05           C  
ATOM   2756  C   PRO B 159      37.926  50.631  44.705  1.00 70.46           C  
ATOM   2757  O   PRO B 159      39.055  50.802  44.264  1.00 72.36           O  
ATOM   2758  CB  PRO B 159      37.026  48.417  43.867  1.00 68.61           C  
ATOM   2759  CG  PRO B 159      36.023  47.452  44.444  1.00 68.53           C  
ATOM   2760  CD  PRO B 159      35.249  48.347  45.344  1.00 66.33           C  
ATOM   2761  N   PHE B 160      37.075  51.640  44.890  1.00 73.54           N  
ATOM   2762  CA  PHE B 160      37.423  53.027  44.539  1.00 76.35           C  
ATOM   2763  C   PHE B 160      37.999  53.866  45.686  1.00 78.83           C  
ATOM   2764  O   PHE B 160      37.877  53.504  46.858  1.00 78.45           O  
ATOM   2765  CB  PHE B 160      36.192  53.748  43.981  1.00 76.31           C  
ATOM   2766  CG  PHE B 160      35.024  53.780  44.936  1.00 76.50           C  
ATOM   2767  CD1 PHE B 160      35.094  54.495  46.130  1.00 76.26           C  
ATOM   2768  CD2 PHE B 160      33.876  53.047  44.664  1.00 73.85           C  
ATOM   2769  CE1 PHE B 160      34.042  54.474  47.034  1.00 76.58           C  
ATOM   2770  CE2 PHE B 160      32.820  53.017  45.560  1.00 74.40           C  
ATOM   2771  CZ  PHE B 160      32.898  53.728  46.750  1.00 75.67           C  
ATOM   2772  N   SER B 161      38.605  55.000  45.334  1.00 81.94           N  
ATOM   2773  CA  SER B 161      39.195  55.905  46.325  1.00 84.71           C  
ATOM   2774  C   SER B 161      38.346  57.169  46.465  1.00 85.81           C  
ATOM   2775  O   SER B 161      38.238  57.743  47.546  1.00 86.03           O  
ATOM   2776  CB  SER B 161      40.603  56.311  45.896  1.00 85.11           C  
ATOM   2777  OG  SER B 161      40.533  57.059  44.698  1.00 86.57           O  
ATOM   2778  N   GLN B 162      37.765  57.591  45.349  1.00 87.02           N  
ATOM   2779  CA  GLN B 162      36.914  58.772  45.293  1.00 87.32           C  
ATOM   2780  C   GLN B 162      35.620  58.504  46.018  1.00 85.83           C  
ATOM   2781  O   GLN B 162      35.306  57.365  46.372  1.00 86.38           O  
ATOM   2782  CB  GLN B 162      36.550  59.092  43.847  1.00 89.31           C  
ATOM   2783  CG  GLN B 162      37.708  59.265  42.921  1.00 91.89           C  
ATOM   2784  CD  GLN B 162      37.304  59.262  41.476  1.00 93.91           C  
ATOM   2785  OE1 GLN B 162      38.153  59.316  40.577  1.00 97.41           O  
ATOM   2786  NE2 GLN B 162      35.999  59.199  41.208  1.00 94.02           N  
ATOM   2787  N   LEU B 163      34.866  59.574  46.253  1.00 83.51           N  
ATOM   2788  CA  LEU B 163      33.571  59.434  46.881  1.00 80.68           C  
ATOM   2789  C   LEU B 163      32.710  59.053  45.688  1.00 77.29           C  
ATOM   2790  O   LEU B 163      32.902  59.553  44.583  1.00 76.16           O  
ATOM   2791  CB  LEU B 163      33.109  60.762  47.484  1.00 81.44           C  
ATOM   2792  CG  LEU B 163      33.962  61.258  48.656  1.00 82.23           C  
ATOM   2793  CD1 LEU B 163      33.430  62.581  49.190  1.00 80.99           C  
ATOM   2794  CD2 LEU B 163      33.979  60.197  49.763  1.00 81.57           C  
ATOM   2795  N   PRO B 164      31.817  58.083  45.866  1.00 74.79           N  
ATOM   2796  CA  PRO B 164      30.928  57.615  44.802  1.00 73.63           C  
ATOM   2797  C   PRO B 164      29.809  58.621  44.506  1.00 72.61           C  
ATOM   2798  O   PRO B 164      29.378  59.349  45.405  1.00 72.31           O  
ATOM   2799  CB  PRO B 164      30.392  56.317  45.381  1.00 73.47           C  
ATOM   2800  CG  PRO B 164      30.262  56.687  46.851  1.00 73.50           C  
ATOM   2801  CD  PRO B 164      31.632  57.275  47.081  1.00 73.28           C  
ATOM   2802  N   GLU B 165      29.341  58.671  43.260  1.00 69.69           N  
ATOM   2803  CA  GLU B 165      28.241  59.564  42.925  1.00 68.31           C  
ATOM   2804  C   GLU B 165      27.013  58.837  43.412  1.00 66.01           C  
ATOM   2805  O   GLU B 165      26.634  57.804  42.853  1.00 65.33           O  
ATOM   2806  CB  GLU B 165      28.104  59.777  41.426  1.00 69.73           C  
ATOM   2807  CG  GLU B 165      29.332  60.313  40.765  1.00 74.95           C  
ATOM   2808  CD  GLU B 165      29.057  60.716  39.340  1.00 78.59           C  
ATOM   2809  OE1 GLU B 165      27.857  60.844  38.991  1.00 79.85           O  
ATOM   2810  OE2 GLU B 165      30.032  60.917  38.577  1.00 81.04           O  
ATOM   2811  N   LEU B 166      26.398  59.377  44.452  1.00 62.95           N  
ATOM   2812  CA  LEU B 166      25.222  58.770  45.034  1.00 62.93           C  
ATOM   2813  C   LEU B 166      23.961  59.567  44.727  1.00 63.81           C  
ATOM   2814  O   LEU B 166      24.019  60.765  44.430  1.00 63.06           O  
ATOM   2815  CB  LEU B 166      25.398  58.681  46.540  1.00 61.46           C  
ATOM   2816  CG  LEU B 166      26.746  58.128  46.984  1.00 60.57           C  
ATOM   2817  CD1 LEU B 166      26.837  58.240  48.492  1.00 61.56           C  
ATOM   2818  CD2 LEU B 166      26.903  56.695  46.536  1.00 59.94           C  
ATOM   2819  N   SER B 167      22.823  58.891  44.791  1.00 63.59           N  
ATOM   2820  CA  SER B 167      21.557  59.548  44.558  1.00 64.11           C  
ATOM   2821  C   SER B 167      21.281  60.222  45.891  1.00 66.06           C  
ATOM   2822  O   SER B 167      21.849  59.827  46.909  1.00 64.65           O  
ATOM   2823  CB  SER B 167      20.455  58.529  44.291  1.00 61.99           C  
ATOM   2824  OG  SER B 167      20.214  57.753  45.454  1.00 61.54           O  
ATOM   2825  N   ALA B 168      20.414  61.232  45.880  1.00 68.15           N  
ATOM   2826  CA  ALA B 168      20.053  61.929  47.103  1.00 68.98           C  
ATOM   2827  C   ALA B 168      19.584  60.895  48.124  1.00 68.26           C  
ATOM   2828  O   ALA B 168      20.007  60.917  49.278  1.00 70.07           O  
ATOM   2829  CB  ALA B 168      18.945  62.938  46.820  1.00 67.91           C  
ATOM   2830  N   LYS B 169      18.738  59.966  47.696  1.00 67.36           N  
ATOM   2831  CA  LYS B 169      18.222  58.943  48.607  1.00 66.96           C  
ATOM   2832  C   LYS B 169      19.272  58.008  49.219  1.00 65.66           C  
ATOM   2833  O   LYS B 169      19.171  57.631  50.393  1.00 65.87           O  
ATOM   2834  CB  LYS B 169      17.175  58.086  47.898  1.00 70.33           C  
ATOM   2835  CG  LYS B 169      15.950  58.826  47.387  1.00 74.15           C  
ATOM   2836  CD  LYS B 169      14.968  57.863  46.713  1.00 77.97           C  
ATOM   2837  CE  LYS B 169      14.439  56.800  47.685  1.00 81.01           C  
ATOM   2838  NZ  LYS B 169      13.508  55.842  47.001  1.00 83.05           N  
ATOM   2839  N   ASP B 170      20.257  57.588  48.429  1.00 63.38           N  
ATOM   2840  CA  ASP B 170      21.263  56.682  48.988  1.00 61.38           C  
ATOM   2841  C   ASP B 170      22.263  57.407  49.877  1.00 59.94           C  
ATOM   2842  O   ASP B 170      22.750  56.843  50.859  1.00 59.21           O  
ATOM   2843  CB  ASP B 170      22.029  55.920  47.900  1.00 59.69           C  
ATOM   2844  CG  ASP B 170      21.174  54.893  47.194  1.00 60.21           C  
ATOM   2845  OD1 ASP B 170      20.317  54.276  47.861  1.00 61.52           O  
ATOM   2846  OD2 ASP B 170      21.379  54.687  45.981  1.00 58.30           O  
ATOM   2847  N   ALA B 171      22.570  58.652  49.529  1.00 57.27           N  
ATOM   2848  CA  ALA B 171      23.496  59.443  50.315  1.00 55.84           C  
ATOM   2849  C   ALA B 171      22.909  59.702  51.704  1.00 54.67           C  
ATOM   2850  O   ALA B 171      23.650  59.864  52.679  1.00 52.48           O  
ATOM   2851  CB  ALA B 171      23.790  60.758  49.594  1.00 55.07           C  
ATOM   2852  N   ALA B 172      21.579  59.708  51.796  1.00 56.11           N  
ATOM   2853  CA  ALA B 172      20.892  59.956  53.069  1.00 56.27           C  
ATOM   2854  C   ALA B 172      20.554  58.684  53.799  1.00 56.53           C  
ATOM   2855  O   ALA B 172      19.879  58.728  54.823  1.00 56.58           O  
ATOM   2856  CB  ALA B 172      19.597  60.742  52.828  1.00 57.08           C  
ATOM   2857  N   ALA B 173      21.002  57.550  53.278  1.00 57.03           N  
ATOM   2858  CA  ALA B 173      20.688  56.258  53.898  1.00 56.86           C  
ATOM   2859  C   ALA B 173      21.214  56.162  55.332  1.00 56.22           C  
ATOM   2860  O   ALA B 173      22.284  56.694  55.642  1.00 55.23           O  
ATOM   2861  CB  ALA B 173      21.264  55.123  53.039  1.00 54.79           C  
ATOM   2862  N   PRO B 174      20.452  55.513  56.232  1.00 54.81           N  
ATOM   2863  CA  PRO B 174      20.879  55.363  57.618  1.00 56.55           C  
ATOM   2864  C   PRO B 174      21.970  54.302  57.783  1.00 58.86           C  
ATOM   2865  O   PRO B 174      22.261  53.528  56.860  1.00 60.19           O  
ATOM   2866  CB  PRO B 174      19.586  54.957  58.320  1.00 55.17           C  
ATOM   2867  CG  PRO B 174      18.961  54.086  57.302  1.00 51.41           C  
ATOM   2868  CD  PRO B 174      19.095  54.965  56.072  1.00 54.04           C  
ATOM   2869  N   LEU B 175      22.560  54.272  58.971  1.00 57.92           N  
ATOM   2870  CA  LEU B 175      23.594  53.304  59.267  1.00 58.61           C  
ATOM   2871  C   LEU B 175      22.896  51.993  59.613  1.00 58.37           C  
ATOM   2872  O   LEU B 175      21.723  51.983  59.974  1.00 56.34           O  
ATOM   2873  CB  LEU B 175      24.473  53.814  60.416  1.00 57.49           C  
ATOM   2874  CG  LEU B 175      25.303  55.059  60.058  1.00 58.30           C  
ATOM   2875  CD1 LEU B 175      26.103  55.507  61.276  1.00 58.13           C  
ATOM   2876  CD2 LEU B 175      26.251  54.749  58.898  1.00 55.81           C  
ATOM   2877  N   LEU B 176      23.618  50.888  59.480  1.00 60.34           N  
ATOM   2878  CA  LEU B 176      23.051  49.575  59.749  1.00 60.76           C  
ATOM   2879  C   LEU B 176      22.075  49.519  60.893  1.00 62.32           C  
ATOM   2880  O   LEU B 176      20.915  49.161  60.702  1.00 60.73           O  
ATOM   2881  CB  LEU B 176      24.158  48.536  59.976  1.00 61.53           C  
ATOM   2882  CG  LEU B 176      23.619  47.133  60.302  1.00 61.35           C  
ATOM   2883  CD1 LEU B 176      22.557  46.704  59.282  1.00 60.50           C  
ATOM   2884  CD2 LEU B 176      24.779  46.151  60.336  1.00 61.48           C  
ATOM   2885  N   ASP B 177      22.529  49.849  62.095  1.00 64.27           N  
ATOM   2886  CA  ASP B 177      21.624  49.794  63.233  1.00 64.72           C  
ATOM   2887  C   ASP B 177      20.309  50.543  63.026  1.00 64.31           C  
ATOM   2888  O   ASP B 177      19.236  49.941  63.141  1.00 63.13           O  
ATOM   2889  CB  ASP B 177      22.317  50.282  64.495  1.00 67.53           C  
ATOM   2890  CG  ASP B 177      22.496  49.172  65.505  1.00 70.84           C  
ATOM   2891  OD1 ASP B 177      22.033  48.050  65.212  1.00 72.91           O  
ATOM   2892  OD2 ASP B 177      23.086  49.405  66.583  1.00 75.24           O  
ATOM   2893  N   GLN B 178      20.362  51.837  62.720  1.00 64.59           N  
ATOM   2894  CA  GLN B 178      19.118  52.556  62.505  1.00 65.10           C  
ATOM   2895  C   GLN B 178      18.333  51.742  61.485  1.00 64.07           C  
ATOM   2896  O   GLN B 178      17.342  51.094  61.814  1.00 64.37           O  
ATOM   2897  CB  GLN B 178      19.345  53.994  61.983  1.00 66.16           C  
ATOM   2898  CG  GLN B 178      17.966  54.768  61.837  1.00 73.23           C  
ATOM   2899  CD  GLN B 178      18.025  56.189  61.264  1.00 76.75           C  
ATOM   2900  OE1 GLN B 178      19.095  56.781  61.003  1.00 78.30           O  
ATOM   2901  NE2 GLN B 178      16.841  56.775  61.070  1.00 77.10           N  
ATOM   2902  N   ALA B 179      18.821  51.740  60.253  1.00 62.46           N  
ATOM   2903  CA  ALA B 179      18.185  51.014  59.161  1.00 61.06           C  
ATOM   2904  C   ALA B 179      17.341  49.786  59.511  1.00 59.49           C  
ATOM   2905  O   ALA B 179      16.246  49.617  58.986  1.00 58.99           O  
ATOM   2906  CB  ALA B 179      19.232  50.634  58.130  1.00 61.49           C  
ATOM   2907  N   LEU B 180      17.805  48.944  60.420  1.00 58.01           N  
ATOM   2908  CA  LEU B 180      17.030  47.745  60.725  1.00 59.28           C  
ATOM   2909  C   LEU B 180      16.187  47.812  61.966  1.00 60.68           C  
ATOM   2910  O   LEU B 180      15.680  46.776  62.423  1.00 59.67           O  
ATOM   2911  CB  LEU B 180      17.955  46.527  60.832  1.00 58.15           C  
ATOM   2912  CG  LEU B 180      18.682  46.166  59.536  1.00 58.60           C  
ATOM   2913  CD1 LEU B 180      19.479  44.889  59.739  1.00 58.11           C  
ATOM   2914  CD2 LEU B 180      17.661  45.988  58.413  1.00 57.22           C  
ATOM   2915  N   LEU B 181      16.022  49.026  62.492  1.00 61.39           N  
ATOM   2916  CA  LEU B 181      15.271  49.237  63.722  1.00 61.05           C  
ATOM   2917  C   LEU B 181      14.060  48.332  63.894  1.00 59.62           C  
ATOM   2918  O   LEU B 181      14.071  47.465  64.759  1.00 55.95           O  
ATOM   2919  CB  LEU B 181      14.841  50.707  63.850  1.00 61.31           C  
ATOM   2920  CG  LEU B 181      14.178  51.130  65.179  1.00 62.43           C  
ATOM   2921  CD1 LEU B 181      15.112  50.867  66.378  1.00 60.25           C  
ATOM   2922  CD2 LEU B 181      13.817  52.614  65.109  1.00 62.16           C  
ATOM   2923  N   THR B 182      13.037  48.525  63.057  1.00 60.34           N  
ATOM   2924  CA  THR B 182      11.796  47.754  63.138  1.00 63.89           C  
ATOM   2925  C   THR B 182      11.800  46.374  62.456  1.00 68.17           C  
ATOM   2926  O   THR B 182      10.734  45.785  62.231  1.00 68.42           O  
ATOM   2927  CB  THR B 182      10.626  48.557  62.556  1.00 63.26           C  
ATOM   2928  OG1 THR B 182      10.742  48.598  61.132  1.00 64.67           O  
ATOM   2929  CG2 THR B 182      10.646  49.996  63.096  1.00 63.18           C  
ATOM   2930  N   GLU B 183      12.984  45.866  62.114  1.00 70.95           N  
ATOM   2931  CA  GLU B 183      13.099  44.555  61.490  1.00 73.11           C  
ATOM   2932  C   GLU B 183      13.484  43.565  62.563  1.00 74.65           C  
ATOM   2933  O   GLU B 183      14.590  43.003  62.474  1.00 77.12           O  
ATOM   2934  CB  GLU B 183      14.156  44.558  60.387  1.00 73.24           C  
ATOM   2935  CG  GLU B 183      13.801  45.504  59.285  1.00 75.94           C  
ATOM   2936  CD  GLU B 183      12.380  45.286  58.837  1.00 78.01           C  
ATOM   2937  OE1 GLU B 183      12.098  44.197  58.298  1.00 79.33           O  
ATOM   2938  OE2 GLU B 183      11.538  46.189  59.051  1.00 78.94           O  
ATOM   2939  OXT GLU B 183      12.678  43.377  63.492  1.00 77.44           O  
TER    2940      GLU B 183                                                      
HETATM 2941  C1  GOL A 201       6.662  44.440  31.777  1.00 67.11           C  
HETATM 2942  O1  GOL A 201       6.887  45.764  31.377  1.00 64.47           O  
HETATM 2943  C2  GOL A 201       6.314  43.605  30.560  1.00 68.12           C  
HETATM 2944  O2  GOL A 201       6.050  42.308  31.048  1.00 63.86           O  
HETATM 2945  C3  GOL A 201       7.487  43.441  29.608  1.00 69.81           C  
HETATM 2946  O3  GOL A 201       7.785  44.700  29.055  1.00 72.08           O  
HETATM 2947  C1  GOL A 202       0.994  53.873  32.794  1.00 75.09           C  
HETATM 2948  O1  GOL A 202       0.762  54.231  34.136  1.00 69.55           O  
HETATM 2949  C2  GOL A 202       2.114  52.880  32.759  1.00 76.31           C  
HETATM 2950  O2  GOL A 202       2.329  52.575  31.415  1.00 75.60           O  
HETATM 2951  C3  GOL A 202       1.711  51.591  33.395  1.00 78.66           C  
HETATM 2952  O3  GOL A 202       2.775  50.697  33.156  1.00 80.81           O  
HETATM 2953  C1  GOL A 203      16.568  60.337  35.320  1.00 90.61           C  
HETATM 2954  O1  GOL A 203      16.104  59.536  36.363  1.00 92.12           O  
HETATM 2955  C2  GOL A 203      18.047  60.152  35.276  1.00 90.80           C  
HETATM 2956  O2  GOL A 203      18.582  60.602  36.500  1.00 89.49           O  
HETATM 2957  C3  GOL A 203      18.641  60.961  34.163  1.00 90.31           C  
HETATM 2958  O3  GOL A 203      20.024  60.735  34.187  1.00 88.86           O  
HETATM 2959  C1  GOL A 204       4.927  43.782   8.793  1.00 83.51           C  
HETATM 2960  O1  GOL A 204       6.198  44.257   9.096  1.00 82.03           O  
HETATM 2961  C2  GOL A 204       5.115  42.873   7.643  1.00 84.48           C  
HETATM 2962  O2  GOL A 204       5.595  43.605   6.554  1.00 85.98           O  
HETATM 2963  C3  GOL A 204       3.856  42.194   7.264  1.00 84.59           C  
HETATM 2964  O3  GOL A 204       4.191  41.254   6.275  1.00 83.10           O  
HETATM 2965  C1  GOL A 205      22.724  26.352  15.700  1.00 88.74           C  
HETATM 2966  O1  GOL A 205      23.938  25.922  15.165  1.00 88.26           O  
HETATM 2967  C2  GOL A 205      22.201  27.402  14.768  1.00 89.62           C  
HETATM 2968  O2  GOL A 205      23.213  28.393  14.751  1.00 90.39           O  
HETATM 2969  C3  GOL A 205      20.994  28.050  15.410  1.00 89.40           C  
HETATM 2970  O3  GOL A 205      20.713  29.199  14.658  1.00 85.62           O  
HETATM 2971  S   SO4 A 301      15.323  31.101  18.638  1.00 45.31           S  
HETATM 2972  O1  SO4 A 301      14.105  31.384  17.872  1.00 46.48           O  
HETATM 2973  O2  SO4 A 301      15.731  29.725  18.357  1.00 52.11           O  
HETATM 2974  O3  SO4 A 301      15.043  31.273  20.066  1.00 53.97           O  
HETATM 2975  O4  SO4 A 301      16.424  32.016  18.294  1.00 50.84           O  
HETATM 2976  S   SO4 A 302      11.950  52.054  13.378  1.00 88.04           S  
HETATM 2977  O1  SO4 A 302      11.964  51.560  14.755  1.00 89.54           O  
HETATM 2978  O2  SO4 A 302      11.205  53.323  13.331  1.00 89.50           O  
HETATM 2979  O3  SO4 A 302      11.306  51.058  12.504  1.00 87.33           O  
HETATM 2980  O4  SO4 A 302      13.347  52.277  12.962  1.00 89.00           O  
HETATM 2981  S   SO4 B 301      18.776  47.236  43.961  1.00 61.03           S  
HETATM 2982  O1  SO4 B 301      18.933  48.700  43.902  1.00 63.13           O  
HETATM 2983  O2  SO4 B 301      19.126  46.692  42.630  1.00 65.58           O  
HETATM 2984  O3  SO4 B 301      17.408  46.855  44.351  1.00 62.98           O  
HETATM 2985  O4  SO4 B 301      19.684  46.688  44.983  1.00 66.47           O  
HETATM 2986  S   SO4 B 302      38.102  39.198  38.834  1.00 99.00           S  
HETATM 2987  O1  SO4 B 302      37.030  39.824  39.623  1.00 98.86           O  
HETATM 2988  O2  SO4 B 302      38.847  40.230  38.082  1.00 99.00           O  
HETATM 2989  O3  SO4 B 302      37.520  38.242  37.869  1.00 99.00           O  
HETATM 2990  O4  SO4 B 302      39.008  38.507  39.767  1.00 98.58           O  
HETATM 2991  O   HOH A2001       6.587  53.352  26.069  1.00 52.91           O  
HETATM 2992  O   HOH A2002      -7.398  41.183  16.547  1.00 57.43           O  
HETATM 2993  O   HOH A2003       4.384  45.907  12.670  1.00 79.70           O  
HETATM 2994  O   HOH A2004      -6.193  42.168  18.599  1.00 71.28           O  
HETATM 2995  O   HOH A2005       2.866  44.292  11.505  1.00 48.18           O  
HETATM 2996  O   HOH A2006      -5.339  42.080  11.092  1.00 68.10           O  
HETATM 2997  O   HOH A2007       7.700  50.270  35.193  1.00 55.37           O  
HETATM 2998  O   HOH A2008      -2.910  36.294  15.723  1.00 56.25           O  
HETATM 2999  O   HOH A2009      -0.592  37.022  22.123  1.00 38.64           O  
HETATM 3000  O   HOH A2010      -1.847  33.147  20.534  1.00 63.39           O  
HETATM 3001  O   HOH A2011      -0.149  43.196  47.580  1.00 71.67           O  
HETATM 3002  O   HOH A2012      -4.988  41.248  44.480  1.00 78.35           O  
HETATM 3003  O   HOH A2013      -3.335  39.918  46.456  1.00 70.54           O  
HETATM 3004  O   HOH A2014       6.941  53.722  23.559  1.00 59.28           O  
HETATM 3005  O   HOH A2015      -4.734  27.042  15.063  1.00 73.71           O  
HETATM 3006  O   HOH A2016       7.440  49.326  31.727  1.00 49.69           O  
HETATM 3007  O   HOH A2017       9.827  50.491  33.637  1.00 46.53           O  
HETATM 3008  O   HOH A2018      -5.992  29.509  31.002  1.00 53.92           O  
HETATM 3009  O   HOH A2019       9.294  55.430  28.048  1.00 60.80           O  
HETATM 3010  O   HOH A2020      13.067  57.517  28.622  1.00 71.50           O  
HETATM 3011  O   HOH A2021      12.794  60.289  32.182  1.00 45.92           O  
HETATM 3012  O   HOH A2022      19.162  55.730  26.563  1.00 70.53           O  
HETATM 3013  O   HOH A2023      32.621  42.148  26.302  1.00 80.64           O  
HETATM 3014  O   HOH A2024      35.930  45.760  21.630  1.00 79.42           O  
HETATM 3015  O   HOH A2025      25.106  66.218  35.217  1.00 77.95           O  
HETATM 3016  O   HOH A2026       2.163  24.797  17.175  1.00 68.98           O  
HETATM 3017  O   HOH A2027       4.735  46.657  34.421  1.00 53.75           O  
HETATM 3018  O   HOH A2028       0.251  37.766   2.775  1.00 79.21           O  
HETATM 3019  O   HOH A2029      -1.935  39.738   3.701  1.00 68.43           O  
HETATM 3020  O   HOH A2030      12.040  40.680  28.391  1.00 47.13           O  
HETATM 3021  O   HOH A2031      16.409  42.631  32.597  1.00 36.33           O  
HETATM 3022  O   HOH A2032      20.841  49.596   9.652  1.00 59.98           O  
HETATM 3023  O   HOH A2033       1.181  43.232  43.286  1.00 72.71           O  
HETATM 3024  O   HOH A2034      -2.721  42.183  43.930  1.00 70.52           O  
HETATM 3025  O   HOH A2035      -5.500  29.570  14.832  1.00 69.98           O  
HETATM 3026  O   HOH A2036      -6.399  37.213  11.954  1.00 64.03           O  
HETATM 3027  O   HOH A2037      -2.045  34.088   0.284  1.00 64.49           O  
HETATM 3028  O   HOH A2038       1.072  32.310  36.988  1.00 73.63           O  
HETATM 3029  O   HOH A2039      -5.786  38.727  10.613  1.00 67.68           O  
HETATM 3030  O   HOH A2040      -5.013  45.881  33.385  1.00 73.76           O  
HETATM 3031  O   HOH A2041      15.664  50.660   8.254  1.00 68.16           O  
HETATM 3032  O   HOH A2042      -4.193  41.371  23.854  1.00 67.51           O  
HETATM 3033  O   HOH A2043      -5.293  34.684  26.732  1.00 68.87           O  
HETATM 3034  O   HOH A2044      -7.678  37.651  32.454  1.00 63.43           O  
HETATM 3035  O   HOH A2045       1.689  30.395  27.418  1.00 75.32           O  
HETATM 3036  O   HOH A2046      -1.241  34.340  22.529  1.00 53.89           O  
HETATM 3037  O   HOH A2047       2.072  30.634  23.591  1.00 44.86           O  
HETATM 3038  O   HOH A2048      -5.148  31.139  32.738  1.00 75.53           O  
HETATM 3039  O   HOH A2049       3.283  29.522  30.459  1.00 51.47           O  
HETATM 3040  O   HOH A2050       5.813  28.044  31.141  1.00 54.34           O  
HETATM 3041  O   HOH A2051       7.918  33.870  34.149  1.00 32.60           O  
HETATM 3042  O   HOH A2052      33.982  45.130  10.598  1.00 88.77           O  
HETATM 3043  O   HOH A2053      28.818  53.124  17.423  1.00 86.98           O  
HETATM 3044  O   HOH A2054      16.855  24.292  28.200  1.00 70.93           O  
HETATM 3045  O   HOH A2055      19.040  27.108  22.707  1.00 66.82           O  
HETATM 3046  O   HOH A2056      12.696  33.214  32.488  1.00 53.16           O  
HETATM 3047  O   HOH A2057      22.919  38.254  18.970  1.00 55.65           O  
HETATM 3048  O   HOH A2058      13.079  19.882   9.704  1.00 61.77           O  
HETATM 3049  O   HOH A2059      32.322  43.818  23.717  1.00 65.29           O  
HETATM 3050  O   HOH A2060      15.589  36.899  -2.296  1.00 55.50           O  
HETATM 3051  O   HOH A2061      28.909  44.607  21.268  1.00 57.54           O  
HETATM 3052  O   HOH A2062      30.424  41.411  10.012  1.00 55.93           O  
HETATM 3053  O   HOH A2063      12.414  40.294  -1.074  1.00 63.10           O  
HETATM 3054  O   HOH A2064      24.956  51.503   7.956  1.00 70.89           O  
HETATM 3055  O   HOH A2065      22.585  43.512   8.154  1.00 54.12           O  
HETATM 3056  O   HOH A2066      23.063  52.384   5.811  1.00 73.73           O  
HETATM 3057  O   HOH A2067      28.793  29.456  12.092  1.00 72.53           O  
HETATM 3058  O   HOH A2068       2.736  20.350   7.456  1.00 67.49           O  
HETATM 3059  O   HOH A2069       8.485  27.360  19.168  1.00 37.10           O  
HETATM 3060  O   HOH A2070       5.009  25.592  17.218  1.00 57.98           O  
HETATM 3061  O   HOH A2071       3.649  21.962  16.407  1.00 59.95           O  
HETATM 3062  O   HOH A2072      -1.076  22.014  21.654  1.00 73.19           O  
HETATM 3063  O   HOH A2073       1.312  40.877   3.608  1.00 73.45           O  
HETATM 3064  O   HOH A2074      12.154  27.398  18.820  1.00 35.09           O  
HETATM 3065  O   HOH A2075      13.130  39.286  26.503  1.00 35.56           O  
HETATM 3066  O   HOH A2076      15.409  40.414  29.168  1.00 58.91           O  
HETATM 3067  O   HOH A2077      15.891  46.171  25.201  1.00 62.24           O  
HETATM 3068  O   HOH A2078      20.658  48.548  26.307  1.00 47.38           O  
HETATM 3069  O   HOH A2079      23.621  48.537  25.033  1.00 48.99           O  
HETATM 3070  O   HOH A2080      20.533  52.008  11.506  1.00 63.59           O  
HETATM 3071  O   HOH A2081      -2.323  29.114  18.725  1.00 57.96           O  
HETATM 3072  O   HOH A2082      -0.016  23.369  13.067  1.00 58.51           O  
HETATM 3073  O   HOH A2083      -1.576  15.916   9.757  1.00 68.36           O  
HETATM 3074  O   HOH A2084      -5.317  32.269  14.616  1.00 53.99           O  
HETATM 3075  O   HOH A2085      -4.418  35.111  13.125  1.00 56.11           O  
HETATM 3076  O   HOH A2086       0.264  32.663   3.297  1.00 61.07           O  
HETATM 3077  O   HOH A2087      -3.014  39.738   8.713  1.00 58.24           O  
HETATM 3078  O   HOH A2088       5.230  38.331   2.299  1.00 47.83           O  
HETATM 3079  O   HOH A2089      15.564  47.310   9.278  1.00 66.73           O  
HETATM 3080  O   HOH A2090      16.858  52.478  17.105  1.00 46.95           O  
HETATM 3081  O   HOH A2091      17.938  48.018  25.857  1.00 51.21           O  
HETATM 3082  O   HOH A2092      20.512  50.967  19.501  1.00 50.14           O  
HETATM 3083  O   HOH A2093      20.020  59.232  20.581  1.00 65.59           O  
HETATM 3084  O   HOH A2094      20.947  51.386  25.924  1.00 46.63           O  
HETATM 3085  O   HOH A2095      13.391  46.313  26.246  1.00 41.65           O  
HETATM 3086  O   HOH A2096      16.729  55.257  25.991  1.00 78.99           O  
HETATM 3087  O   HOH A2097      15.038  46.163  22.609  1.00 31.59           O  
HETATM 3088  O   HOH A2098       7.711  31.733  19.844  1.00 29.92           O  
HETATM 3089  O   HOH A2099      -0.474  30.484  20.240  1.00 47.02           O  
HETATM 3090  O   HOH A2100       3.060  29.611  25.642  1.00 70.31           O  
HETATM 3091  O   HOH A2101       9.280  30.366  17.733  1.00 42.53           O  
HETATM 3092  O   HOH A2102      22.653  47.597   8.658  1.00 50.18           O  
HETATM 3093  O   HOH A2103      31.199  42.796  12.451  1.00 75.13           O  
HETATM 3094  O   HOH A2104      26.688  50.176  14.759  1.00 54.23           O  
HETATM 3095  O   HOH A2105      27.452  48.284  17.830  1.00 72.06           O  
HETATM 3096  O   HOH A2106      26.954  41.032  27.359  1.00 49.84           O  
HETATM 3097  O   HOH A2107      30.046  41.046  24.914  1.00 62.54           O  
HETATM 3098  O   HOH A2108      28.293  43.883  26.097  1.00 39.00           O  
HETATM 3099  O   HOH A2109      16.303  37.896  29.166  1.00 40.70           O  
HETATM 3100  O   HOH A2110      10.215  35.153  34.272  1.00 45.94           O  
HETATM 3101  O   HOH A2111       7.840  20.728  28.441  1.00 72.77           O  
HETATM 3102  O   HOH A2112      13.694  19.985  26.952  1.00 43.39           O  
HETATM 3103  O   HOH A2113      15.236  16.497  22.393  1.00 66.13           O  
HETATM 3104  O   HOH A2114      15.217  21.577  11.887  1.00 66.89           O  
HETATM 3105  O   HOH A2115      17.740  23.211  10.516  1.00 65.24           O  
HETATM 3106  O   HOH A2116      11.528  22.170   9.748  1.00 51.61           O  
HETATM 3107  O   HOH A2117      15.674  33.600  -2.674  1.00 36.93           O  
HETATM 3108  O   HOH A2118       8.059  27.123   0.345  1.00 47.81           O  
HETATM 3109  O   HOH A2119      11.369  34.255   3.590  1.00 45.75           O  
HETATM 3110  O   HOH A2120      12.305  29.625  -0.953  1.00 54.85           O  
HETATM 3111  O   HOH A2121       4.188  34.590  -1.743  1.00 69.36           O  
HETATM 3112  O   HOH A2122       9.109  38.255  -1.182  1.00 62.55           O  
HETATM 3113  O   HOH A2123      11.633  45.096   5.665  1.00 62.84           O  
HETATM 3114  O   HOH A2124       7.153  47.798   2.716  1.00 61.29           O  
HETATM 3115  O   HOH A2125       8.961  44.116  -3.111  1.00 69.54           O  
HETATM 3116  O   HOH A2126      14.477  39.841   1.279  1.00 45.25           O  
HETATM 3117  O   HOH A2127      23.920  47.691   4.608  1.00 62.28           O  
HETATM 3118  O   HOH A2128      25.798  45.886   4.687  1.00 81.52           O  
HETATM 3119  O   HOH A2129      28.150  26.438  12.104  1.00 57.97           O  
HETATM 3120  O   HOH A2130      18.464  21.628  13.027  1.00 78.17           O  
HETATM 3121  O   HOH A2131      23.127  23.142  17.130  1.00 66.78           O  
HETATM 3122  O   HOH A2132      17.685  29.740   7.566  1.00 31.26           O  
HETATM 3123  O   HOH A2133      22.358  31.186  11.830  1.00 33.22           O  
HETATM 3124  O   HOH A2134      21.420  27.902   2.435  1.00 31.30           O  
HETATM 3125  O   HOH A2135      19.420  21.642   2.626  1.00 54.63           O  
HETATM 3126  O   HOH A2136      18.622  24.644   3.215  1.00 41.33           O  
HETATM 3127  O   HOH A2137      12.767  21.844   1.349  1.00 36.44           O  
HETATM 3128  O   HOH A2138       8.624  24.977  -2.303  1.00 50.91           O  
HETATM 3129  O   HOH A2139       6.319  23.138  -3.716  1.00 71.86           O  
HETATM 3130  O   HOH A2140       9.909  22.537  -2.276  1.00 43.04           O  
HETATM 3131  O   HOH A2141       6.521  17.650   7.347  1.00 56.41           O  
HETATM 3132  O   HOH A2142       4.472  18.976   8.941  1.00 51.90           O  
HETATM 3133  O   HOH A2143       6.078  17.334  10.656  1.00 76.63           O  
HETATM 3134  O   HOH A2144       9.021  16.505  17.585  1.00 64.48           O  
HETATM 3135  O   HOH A2145      -1.563  54.777  33.456  1.00 59.18           O  
HETATM 3136  O   HOH A2146      20.789  59.927  37.774  1.00 72.65           O  
HETATM 3137  O   HOH A2147      19.356  64.613  34.831  1.00 66.85           O  
HETATM 3138  O   HOH A2148       2.998  39.016   5.250  1.00 58.17           O  
HETATM 3139  O   HOH A2149       8.642  45.027   7.976  1.00 67.59           O  
HETATM 3140  O   HOH A2150       1.598  40.370   6.734  1.00 70.40           O  
HETATM 3141  O   HOH A2151      25.407  29.646  16.000  1.00 56.03           O  
HETATM 3142  O   HOH A2152      25.354  25.066  12.940  1.00 50.03           O  
HETATM 3143  O   HOH A2153      16.001  27.480  19.092  1.00 67.44           O  
HETATM 3144  O   HOH A2154      13.442  52.546  16.327  1.00 53.67           O  
HETATM 3145  O   HOH A2155      10.099  48.319  12.780  1.00 40.62           O  
HETATM 3146  O   HOH B2001      33.412  36.038  46.569  1.00 53.55           O  
HETATM 3147  O   HOH B2002      34.794  33.310  46.164  1.00 71.67           O  
HETATM 3148  O   HOH B2003      38.484  33.019  52.432  1.00 69.63           O  
HETATM 3149  O   HOH B2004      36.774  29.308  54.226  1.00 76.18           O  
HETATM 3150  O   HOH B2005      28.924  21.807  47.328  1.00 47.90           O  
HETATM 3151  O   HOH B2006      34.435  27.621  45.305  1.00 44.62           O  
HETATM 3152  O   HOH B2007      25.462  24.883  46.096  1.00 55.09           O  
HETATM 3153  O   HOH B2008      42.683  38.151  30.858  1.00 82.39           O  
HETATM 3154  O   HOH B2009      31.619  33.777  56.479  1.00 61.09           O  
HETATM 3155  O   HOH B2010      32.351  30.337  54.426  1.00 68.50           O  
HETATM 3156  O   HOH B2011      35.019  32.936  49.454  1.00 59.63           O  
HETATM 3157  O   HOH B2012      17.774  15.914  36.958  1.00 64.40           O  
HETATM 3158  O   HOH B2013      41.748  38.555  33.609  1.00 77.34           O  
HETATM 3159  O   HOH B2014      39.352  39.383  57.185  1.00 70.28           O  
HETATM 3160  O   HOH B2015      34.913  33.604  33.878  1.00 74.44           O  
HETATM 3161  O   HOH B2016       9.533  22.624  52.374  1.00 76.80           O  
HETATM 3162  O   HOH B2017       7.133  27.268  48.576  1.00 66.95           O  
HETATM 3163  O   HOH B2018      35.255  28.434  25.863  1.00 66.61           O  
HETATM 3164  O   HOH B2019      36.685  32.439  23.739  1.00 68.91           O  
HETATM 3165  O   HOH B2020      34.476  24.368  15.167  1.00 65.82           O  
HETATM 3166  O   HOH B2021      23.961  33.248  17.201  1.00 48.62           O  
HETATM 3167  O   HOH B2022      15.415  51.347  41.321  1.00 73.42           O  
HETATM 3168  O   HOH B2023      28.686  32.340  18.805  1.00 78.22           O  
HETATM 3169  O   HOH B2024      24.803  28.679  31.200  1.00 63.80           O  
HETATM 3170  O   HOH B2025      21.347  31.816  36.082  1.00 35.92           O  
HETATM 3171  O   HOH B2026      19.251  36.820  29.120  1.00 39.37           O  
HETATM 3172  O   HOH B2027      19.078  35.745  32.911  1.00 38.24           O  
HETATM 3173  O   HOH B2028      17.339  39.457  31.925  1.00 52.94           O  
HETATM 3174  O   HOH B2029      20.040  29.392  36.007  1.00 32.91           O  
HETATM 3175  O   HOH B2030       9.356  29.487  36.673  1.00 67.70           O  
HETATM 3176  O   HOH B2031      11.339  32.156  37.470  1.00 40.97           O  
HETATM 3177  O   HOH B2032      15.940  22.102  31.943  1.00 52.24           O  
HETATM 3178  O   HOH B2033      20.584  22.327  39.601  1.00 45.51           O  
HETATM 3179  O   HOH B2034      18.539  21.316  35.289  1.00 51.51           O  
HETATM 3180  O   HOH B2035      17.698  33.172  59.390  1.00 65.73           O  
HETATM 3181  O   HOH B2036      14.053  22.177  44.206  1.00 68.31           O  
HETATM 3182  O   HOH B2037      35.063  38.821  50.404  1.00 47.54           O  
HETATM 3183  O   HOH B2038      37.991  37.425  55.694  1.00 64.47           O  
HETATM 3184  O   HOH B2039      39.915  40.896  46.299  1.00 67.03           O  
HETATM 3185  O   HOH B2040      18.586  16.911  38.753  1.00 59.22           O  
HETATM 3186  O   HOH B2041      39.413  40.338  32.842  1.00 69.65           O  
HETATM 3187  O   HOH B2042      10.965  32.743  51.113  1.00 72.77           O  
HETATM 3188  O   HOH B2043       8.650  31.202  45.482  1.00 70.17           O  
HETATM 3189  O   HOH B2044       9.260  25.327  48.719  1.00 56.46           O  
HETATM 3190  O   HOH B2045       5.314  34.372  42.919  1.00 62.87           O  
HETATM 3191  O   HOH B2046       7.240  46.719  40.288  1.00 50.94           O  
HETATM 3192  O   HOH B2047      13.381  40.704  30.933  1.00 34.80           O  
HETATM 3193  O   HOH B2048       0.266  49.245  46.297  1.00 58.01           O  
HETATM 3194  O   HOH B2049      19.944  49.416  39.556  1.00 50.62           O  
HETATM 3195  O   HOH B2050      23.368  52.190  26.256  1.00 48.71           O  
HETATM 3196  O   HOH B2051      26.737  51.801  28.120  1.00 71.05           O  
HETATM 3197  O   HOH B2052      27.072  56.202  26.811  1.00 67.19           O  
HETATM 3198  O   HOH B2053      29.179  59.380  56.892  1.00 72.29           O  
HETATM 3199  O   HOH B2054      31.361  60.905  54.793  1.00 60.33           O  
HETATM 3200  O   HOH B2055      24.662  61.858  34.443  1.00 74.22           O  
HETATM 3201  O   HOH B2056      35.048  54.968  52.392  1.00 65.76           O  
HETATM 3202  O   HOH B2057      35.775  59.556  37.539  1.00 74.31           O  
HETATM 3203  O   HOH B2058      17.611  55.314  42.026  1.00 67.97           O  
HETATM 3204  O   HOH B2059      17.367  52.830  43.456  1.00 68.16           O  
HETATM 3205  O   HOH B2060      24.043  58.422  59.632  1.00 74.42           O  
HETATM 3206  O   HOH B2061      14.888  42.795  49.430  1.00 47.49           O  
HETATM 3207  O   HOH B2062       4.922  41.663  57.215  1.00 71.75           O  
HETATM 3208  O   HOH B2063       2.120  41.490  52.827  1.00 71.52           O  
HETATM 3209  O   HOH B2064      17.208  42.972  48.613  1.00 67.17           O  
HETATM 3210  O   HOH B2065      15.197  45.930  47.348  1.00 59.55           O  
HETATM 3211  O   HOH B2066      20.176  38.298  35.882  1.00 40.61           O  
HETATM 3212  O   HOH B2067      26.235  38.492  31.993  1.00 36.29           O  
HETATM 3213  O   HOH B2068      19.628  38.543  33.394  1.00 34.98           O  
HETATM 3214  O   HOH B2069      31.157  45.846  27.647  1.00 47.02           O  
HETATM 3215  O   HOH B2070      21.049  31.950  58.415  1.00 72.85           O  
HETATM 3216  O   HOH B2071      23.431  31.759  57.884  1.00 69.09           O  
HETATM 3217  O   HOH B2072      31.960  38.835  56.196  1.00 61.48           O  
HETATM 3218  O   HOH B2073      33.968  35.139  56.287  1.00 64.75           O  
HETATM 3219  O   HOH B2074      34.528  39.151  53.469  1.00 69.12           O  
HETATM 3220  O   HOH B2075      33.215  40.564  55.364  1.00 67.42           O  
HETATM 3221  O   HOH B2076      35.422  41.185  47.952  1.00 56.57           O  
HETATM 3222  O   HOH B2077      36.129  41.107  33.637  1.00 54.34           O  
HETATM 3223  O   HOH B2078      27.363  39.532  29.802  1.00 52.26           O  
HETATM 3224  O   HOH B2079      33.161  43.406  30.595  1.00 51.99           O  
HETATM 3225  O   HOH B2080      35.231  36.188  43.638  1.00 78.48           O  
HETATM 3226  O   HOH B2081      36.411  36.900  32.016  1.00 65.34           O  
HETATM 3227  O   HOH B2082      40.457  42.805  26.511  1.00 70.66           O  
HETATM 3228  O   HOH B2083      40.177  44.819  29.908  1.00 89.65           O  
HETATM 3229  O   HOH B2084      25.592  35.878  32.552  1.00 35.04           O  
HETATM 3230  O   HOH B2085      27.797  39.560  34.374  1.00 39.70           O  
HETATM 3231  O   HOH B2086      20.159  35.404  35.312  1.00 32.54           O  
HETATM 3232  O   HOH B2087      16.634  33.873  52.279  1.00 58.14           O  
HETATM 3233  O   HOH B2088      15.912  41.216  51.150  1.00 60.69           O  
HETATM 3234  O   HOH B2089      36.724  52.194  37.756  1.00 61.73           O  
HETATM 3235  O   HOH B2090      35.274  56.734  31.030  1.00 81.82           O  
HETATM 3236  O   HOH B2091      31.509  51.203  29.225  1.00 68.36           O  
HETATM 3237  O   HOH B2092      12.469  33.824  35.221  1.00 43.75           O  
HETATM 3238  O   HOH B2093       6.954  42.858  46.638  1.00 50.65           O  
HETATM 3239  O   HOH B2094       4.003  50.020  47.722  1.00 42.31           O  
HETATM 3240  O   HOH B2095      24.396  54.429  50.618  1.00 45.65           O  
HETATM 3241  O   HOH B2096      29.536  59.026  54.409  1.00 59.93           O  
HETATM 3242  O   HOH B2097      28.516  52.177  62.859  1.00 67.36           O  
HETATM 3243  O   HOH B2098      30.613  54.512  58.941  1.00 76.70           O  
HETATM 3244  O   HOH B2099      34.210  45.288  60.232  1.00 68.57           O  
HETATM 3245  O   HOH B2100      30.682  43.464  58.315  1.00 62.55           O  
HETATM 3246  O   HOH B2101      32.646  50.910  53.565  1.00 65.43           O  
HETATM 3247  O   HOH B2102      30.516  49.530  54.332  1.00 47.28           O  
HETATM 3248  O   HOH B2103      38.640  43.397  49.839  1.00 67.27           O  
HETATM 3249  O   HOH B2104      37.148  45.849  46.931  1.00 58.04           O  
HETATM 3250  O   HOH B2105      41.927  48.441  52.412  1.00 56.88           O  
HETATM 3251  O   HOH B2106      35.972  51.461  50.716  1.00 56.03           O  
HETATM 3252  O   HOH B2107      40.910  48.438  45.081  1.00 63.93           O  
HETATM 3253  O   HOH B2108      37.964  58.577  36.791  1.00 86.42           O  
HETATM 3254  O   HOH B2109      32.206  61.117  40.593  1.00 71.07           O  
HETATM 3255  O   HOH B2110      27.507  62.217  45.043  1.00 55.32           O  
HETATM 3256  O   HOH B2111      17.132  56.777  44.169  1.00 57.34           O  
HETATM 3257  O   HOH B2112      22.123  57.810  40.844  1.00 59.65           O  
HETATM 3258  O   HOH B2113      21.578  63.226  50.008  1.00 59.48           O  
HETATM 3259  O   HOH B2114      17.565  59.878  45.191  1.00 61.07           O  
HETATM 3260  O   HOH B2115      15.277  54.747  44.811  1.00 70.86           O  
HETATM 3261  O   HOH B2116      23.210  59.331  55.096  1.00 62.48           O  
HETATM 3262  O   HOH B2117      16.655  58.402  54.116  1.00 69.37           O  
HETATM 3263  O   HOH B2118      18.167  57.865  56.446  1.00 66.03           O  
HETATM 3264  O   HOH B2119      20.125  46.623  67.353  1.00 72.54           O  
HETATM 3265  O   HOH B2120      18.899  47.461  64.319  1.00 44.47           O  
HETATM 3266  O   HOH B2121      15.376  52.540  60.264  1.00 60.38           O  
HETATM 3267  O   HOH B2122      21.789  56.012  61.150  1.00 72.01           O  
HETATM 3268  O   HOH B2123      12.477  45.380  65.432  1.00 48.41           O  
HETATM 3269  O   HOH B2124      15.350  46.830  66.808  1.00 62.68           O  
HETATM 3270  O   HOH B2125      14.329  42.678  56.663  1.00 49.73           O  
HETATM 3271  O   HOH B2126      35.629  39.426  41.997  1.00 60.20           O  
CONECT 2941 2942 2943                                                           
CONECT 2942 2941                                                                
CONECT 2943 2941 2944 2945                                                      
CONECT 2944 2943                                                                
CONECT 2945 2943 2946                                                           
CONECT 2946 2945                                                                
CONECT 2947 2948 2949                                                           
CONECT 2948 2947                                                                
CONECT 2949 2947 2950 2951                                                      
CONECT 2950 2949                                                                
CONECT 2951 2949 2952                                                           
CONECT 2952 2951                                                                
CONECT 2953 2954 2955                                                           
CONECT 2954 2953                                                                
CONECT 2955 2953 2956 2957                                                      
CONECT 2956 2955                                                                
CONECT 2957 2955 2958                                                           
CONECT 2958 2957                                                                
CONECT 2959 2960 2961                                                           
CONECT 2960 2959                                                                
CONECT 2961 2959 2962 2963                                                      
CONECT 2962 2961                                                                
CONECT 2963 2961 2964                                                           
CONECT 2964 2963                                                                
CONECT 2965 2966 2967                                                           
CONECT 2966 2965                                                                
CONECT 2967 2965 2968 2969                                                      
CONECT 2968 2967                                                                
CONECT 2969 2967 2970                                                           
CONECT 2970 2969                                                                
CONECT 2971 2972 2973 2974 2975                                                 
CONECT 2972 2971                                                                
CONECT 2973 2971                                                                
CONECT 2974 2971                                                                
CONECT 2975 2971                                                                
CONECT 2976 2977 2978 2979 2980                                                 
CONECT 2977 2976                                                                
CONECT 2978 2976                                                                
CONECT 2979 2976                                                                
CONECT 2980 2976                                                                
CONECT 2981 2982 2983 2984 2985                                                 
CONECT 2982 2981                                                                
CONECT 2983 2981                                                                
CONECT 2984 2981                                                                
CONECT 2985 2981                                                                
CONECT 2986 2987 2988 2989 2990                                                 
CONECT 2987 2986                                                                
CONECT 2988 2986                                                                
CONECT 2989 2986                                                                
CONECT 2990 2986                                                                
MASTER      334    0    9    9   23    0   15    9 3269    2   50   30          
END                                                                             
