# Supplementary material for: Spinning sugars in antigen biosynthesis: characterization of the Coxiella burnetii and Streptomyces griseus TDP-sugar epimerases
Source: J Biol Chem. 2022 Apr 6;298(5):101903. doi: 10.1016/j.jbc.2022.101903 (PMC9095892; doi:10.1016/j.jbc.2022.101903)
Supplement: Cross et al raw data [file mmc2.zip › ORE data drop/Table S1/1ep0.pdb]

HEADER    ISOMERASE                               24-MAR-00   1EP0              
TITLE     HIGH RESOLUTION CRYSTAL STRUCTURE OF DTDP-6-DEOXY-D-XYLO-4-HEXULOSE 3,
TITLE    2 5-EPIMERASE FROM METHANOBACTERIUM THERMOAUTOTROPHICUM                
COMPND    MOL_ID: 1;                                                            
COMPND   2 MOLECULE: DTDP-6-DEOXY-D-XYLO-4-HEXULOSE 3,5-EPIMERASE;              
COMPND   3 CHAIN: A;                                                            
COMPND   4 SYNONYM: DTDP-4-DEHYDRORHAMNOSE 3,5-EPIMERASE;                       
COMPND   5 EC: 5.1.3.13;                                                        
COMPND   6 ENGINEERED: YES                                                      
SOURCE    MOL_ID: 1;                                                            
SOURCE   2 ORGANISM_SCIENTIFIC: METHANOTHERMOBACTER THERMAUTOTROPHICUS;         
SOURCE   3 ORGANISM_TAXID: 145262;                                              
SOURCE   4 EXPRESSION_SYSTEM: ESCHERICHIA COLI;                                 
SOURCE   5 EXPRESSION_SYSTEM_TAXID: 562;                                        
SOURCE   6 EXPRESSION_SYSTEM_PLASMID: PET15B                                    
KEYWDS    RACEMASE, DTDP-4-DEHYDRORHAMNOSE EPIMERASE, STRUCTURAL GENOMICS, PSI, 
KEYWDS   2 PROTEIN STRUCTURE INITIATIVE, NORTHEAST STRUCTURAL GENOMICS          
KEYWDS   3 CONSORTIUM, NESG, ISOMERASE                                          
EXPDTA    X-RAY DIFFRACTION                                                     
AUTHOR    D.CHRISTENDAT,V.SARIDAKIS,A.BOCHKAREV,E.F.PAI,C.H.ARROWSMITH,         
AUTHOR   2 A.M.EDWARDS,NORTHEAST STRUCTURAL GENOMICS CONSORTIUM (NESG)          
REVDAT   4   31-JAN-18 1EP0    1       REMARK                                   
REVDAT   3   24-FEB-09 1EP0    1       VERSN                                    
REVDAT   2   25-JAN-05 1EP0    1       JRNL   AUTHOR KEYWDS REMARK              
REVDAT   1   13-DEC-00 1EP0    0                                                
JRNL        AUTH   D.CHRISTENDAT,V.SARIDAKIS,A.DHARAMSI,A.BOCHKAREV,E.F.PAI,    
JRNL        AUTH 2 C.H.ARROWSMITH,A.M.EDWARDS                                   
JRNL        TITL   CRYSTAL STRUCTURE OF DTDP-4-KETO-6-DEOXY-D-HEXULOSE          
JRNL        TITL 2 3,5-EPIMERASE FROM METHANOBACTERIUM THERMOAUTOTROPHICUM      
JRNL        TITL 3 COMPLEXED WITH DTDP.                                         
JRNL        REF    J.BIOL.CHEM.                  V. 275 24608 2000              
JRNL        REFN                   ISSN 0021-9258                               
JRNL        PMID   10827167                                                     
JRNL        DOI    10.1074/JBC.C000238200                                       
REMARK   2                                                                      
REMARK   2 RESOLUTION.    1.50 ANGSTROMS.                                       
REMARK   3                                                                      
REMARK   3 REFINEMENT.                                                          
REMARK   3   PROGRAM     : CNS 0.9                                              
REMARK   3   AUTHORS     : BRUNGER,ADAMS,CLORE,DELANO,GROS,GROSSE-              
REMARK   3               : KUNSTLEVE,JIANG,KUSZEWSKI,NILGES,PANNU,              
REMARK   3               : READ,RICE,SIMONSON,WARREN                            
REMARK   3                                                                      
REMARK   3  REFINEMENT TARGET : CNS 0.9                                         
REMARK   3                                                                      
REMARK   3  DATA USED IN REFINEMENT.                                            
REMARK   3   RESOLUTION RANGE HIGH (ANGSTROMS) : 1.50                           
REMARK   3   RESOLUTION RANGE LOW  (ANGSTROMS) : 25.66                          
REMARK   3   DATA CUTOFF            (SIGMA(F)) : 0.000                          
REMARK   3   DATA CUTOFF HIGH         (ABS(F)) : 501863.810                     
REMARK   3   DATA CUTOFF LOW          (ABS(F)) : 0.0000                         
REMARK   3   COMPLETENESS (WORKING+TEST)   (%) : 99.2                           
REMARK   3   NUMBER OF REFLECTIONS             : 29020                          
REMARK   3                                                                      
REMARK   3  FIT TO DATA USED IN REFINEMENT.                                     
REMARK   3   CROSS-VALIDATION METHOD          : THROUGHOUT                      
REMARK   3   FREE R VALUE TEST SET SELECTION  : RANDOM                          
REMARK   3   R VALUE            (WORKING SET) : 0.183                           
REMARK   3   FREE R VALUE                     : 0.210                           
REMARK   3   FREE R VALUE TEST SET SIZE   (%) : 10.100                          
REMARK   3   FREE R VALUE TEST SET COUNT      : 2933                            
REMARK   3   ESTIMATED ERROR OF FREE R VALUE  : 0.004                           
REMARK   3                                                                      
REMARK   3  FIT IN THE HIGHEST RESOLUTION BIN.                                  
REMARK   3   TOTAL NUMBER OF BINS USED           : 6                            
REMARK   3   BIN RESOLUTION RANGE HIGH       (A) : 1.50                         
REMARK   3   BIN RESOLUTION RANGE LOW        (A) : 1.59                         
REMARK   3   BIN COMPLETENESS (WORKING+TEST) (%) : 97.60                        
REMARK   3   REFLECTIONS IN BIN    (WORKING SET) : 4279                         
REMARK   3   BIN R VALUE           (WORKING SET) : 0.1700                       
REMARK   3   BIN FREE R VALUE                    : 0.1970                       
REMARK   3   BIN FREE R VALUE TEST SET SIZE  (%) : 10.00                        
REMARK   3   BIN FREE R VALUE TEST SET COUNT     : 474                          
REMARK   3   ESTIMATED ERROR OF BIN FREE R VALUE : 0.009                        
REMARK   3                                                                      
REMARK   3  NUMBER OF NON-HYDROGEN ATOMS USED IN REFINEMENT.                    
REMARK   3   PROTEIN ATOMS            : 1518                                    
REMARK   3   NUCLEIC ACID ATOMS       : 0                                       
REMARK   3   HETEROGEN ATOMS          : 0                                       
REMARK   3   SOLVENT ATOMS            : 126                                     
REMARK   3                                                                      
REMARK   3  B VALUES.                                                           
REMARK   3   FROM WILSON PLOT           (A**2) : 13.70                          
REMARK   3   MEAN B VALUE      (OVERALL, A**2) : 13.80                          
REMARK   3   OVERALL ANISOTROPIC B VALUE.                                       
REMARK   3    B11 (A**2) : 1.37000                                              
REMARK   3    B22 (A**2) : -0.22000                                             
REMARK   3    B33 (A**2) : -1.15000                                             
REMARK   3    B12 (A**2) : 0.00000                                              
REMARK   3    B13 (A**2) : -0.19000                                             
REMARK   3    B23 (A**2) : 0.00000                                              
REMARK   3                                                                      
REMARK   3  ESTIMATED COORDINATE ERROR.                                         
REMARK   3   ESD FROM LUZZATI PLOT        (A) : 0.15                            
REMARK   3   ESD FROM SIGMAA              (A) : -0.0                            
REMARK   3   LOW RESOLUTION CUTOFF        (A) : 5.00                            
REMARK   3                                                                      
REMARK   3  CROSS-VALIDATED ESTIMATED COORDINATE ERROR.                         
REMARK   3   ESD FROM C-V LUZZATI PLOT    (A) : 0.18                            
REMARK   3   ESD FROM C-V SIGMAA          (A) : 0.05                            
REMARK   3                                                                      
REMARK   3  RMS DEVIATIONS FROM IDEAL VALUES.                                   
REMARK   3   BOND LENGTHS                 (A) : 0.016                           
REMARK   3   BOND ANGLES            (DEGREES) : 1.800                           
REMARK   3   DIHEDRAL ANGLES        (DEGREES) : 27.10                           
REMARK   3   IMPROPER ANGLES        (DEGREES) : 1.240                           
REMARK   3                                                                      
REMARK   3  ISOTROPIC THERMAL MODEL : RESTRAINED                                
REMARK   3                                                                      
REMARK   3  ISOTROPIC THERMAL FACTOR RESTRAINTS.    RMS    SIGMA                
REMARK   3   MAIN-CHAIN BOND              (A**2) : 1.660 ; 1.500                
REMARK   3   MAIN-CHAIN ANGLE             (A**2) : 2.590 ; 2.000                
REMARK   3   SIDE-CHAIN BOND              (A**2) : 2.510 ; 2.000                
REMARK   3   SIDE-CHAIN ANGLE             (A**2) : 3.760 ; 2.500                
REMARK   3                                                                      
REMARK   3  BULK SOLVENT MODELING.                                              
REMARK   3   METHOD USED : FLAT MODEL                                           
REMARK   3   KSOL        : 0.42                                                 
REMARK   3   BSOL        : 42.11                                                
REMARK   3                                                                      
REMARK   3  NCS MODEL : NULL                                                    
REMARK   3                                                                      
REMARK   3  NCS RESTRAINTS.                         RMS   SIGMA/WEIGHT          
REMARK   3   GROUP  1  POSITIONAL            (A) : NULL  ; NULL                 
REMARK   3   GROUP  1  B-FACTOR           (A**2) : NULL  ; NULL                 
REMARK   3                                                                      
REMARK   3  PARAMETER FILE  1  : PROTEIN_REP.PARAM                              
REMARK   3  PARAMETER FILE  2  : WATER_REP.PARAM                                
REMARK   3  PARAMETER FILE  3  : CIS_PEPTIDE.PARAM                              
REMARK   3  PARAMETER FILE  4  : NULL                                           
REMARK   3  TOPOLOGY FILE  1   : PROTEIN.TOP                                    
REMARK   3  TOPOLOGY FILE  2   : WATER.TOP                                      
REMARK   3  TOPOLOGY FILE  3   : NULL                                           
REMARK   3  TOPOLOGY FILE  4   : NULL                                           
REMARK   3                                                                      
REMARK   3  OTHER REFINEMENT REMARKS: SIMULATED ANNEALING                       
REMARK   4                                                                      
REMARK   4 1EP0 COMPLIES WITH FORMAT V. 3.30, 13-JUL-11                         
REMARK 100                                                                      
REMARK 100 THIS ENTRY HAS BEEN PROCESSED BY RCSB ON 31-MAR-00.                  
REMARK 100 THE DEPOSITION ID IS D_1000010784.                                   
REMARK 200                                                                      
REMARK 200 EXPERIMENTAL DETAILS                                                 
REMARK 200  EXPERIMENT TYPE                : X-RAY DIFFRACTION                  
REMARK 200  DATE OF DATA COLLECTION        : 24-FEB-00                          
REMARK 200  TEMPERATURE           (KELVIN) : 100                                
REMARK 200  PH                             : 4.6                                
REMARK 200  NUMBER OF CRYSTALS USED        : 1                                  
REMARK 200                                                                      
REMARK 200  SYNCHROTRON              (Y/N) : Y                                  
REMARK 200  RADIATION SOURCE               : APS                                
REMARK 200  BEAMLINE                       : 14-BM-D                            
REMARK 200  X-RAY GENERATOR MODEL          : NULL                               
REMARK 200  MONOCHROMATIC OR LAUE    (M/L) : M                                  
REMARK 200  WAVELENGTH OR RANGE        (A) : 0.953733                           
REMARK 200  MONOCHROMATOR                  : NULL                               
REMARK 200  OPTICS                         : NULL                               
REMARK 200                                                                      
REMARK 200  DETECTOR TYPE                  : CCD                                
REMARK 200  DETECTOR MANUFACTURER          : ADSC QUANTUM 4                     
REMARK 200  INTENSITY-INTEGRATION SOFTWARE : DENZO                              
REMARK 200  DATA SCALING SOFTWARE          : SCALEPACK                          
REMARK 200                                                                      
REMARK 200  NUMBER OF UNIQUE REFLECTIONS   : 29180                              
REMARK 200  RESOLUTION RANGE HIGH      (A) : 1.500                              
REMARK 200  RESOLUTION RANGE LOW       (A) : 30.000                             
REMARK 200  REJECTION CRITERIA  (SIGMA(I)) : 150.700                            
REMARK 200                                                                      
REMARK 200 OVERALL.                                                             
REMARK 200  COMPLETENESS FOR RANGE     (%) : 99.7                               
REMARK 200  DATA REDUNDANCY                : 8.000                              
REMARK 200  R MERGE                    (I) : 0.03900                            
REMARK 200  R SYM                      (I) : NULL                               
REMARK 200  <I/SIGMA(I)> FOR THE DATA SET  : 37.3000                            
REMARK 200                                                                      
REMARK 200 IN THE HIGHEST RESOLUTION SHELL.                                     
REMARK 200  HIGHEST RESOLUTION SHELL, RANGE HIGH (A) : 1.50                     
REMARK 200  HIGHEST RESOLUTION SHELL, RANGE LOW  (A) : 1.55                     
REMARK 200  COMPLETENESS FOR SHELL     (%) : 100.0                              
REMARK 200  DATA REDUNDANCY IN SHELL       : 4.00                               
REMARK 200  R MERGE FOR SHELL          (I) : 0.10500                            
REMARK 200  R SYM FOR SHELL            (I) : NULL                               
REMARK 200  <I/SIGMA(I)> FOR SHELL         : NULL                               
REMARK 200                                                                      
REMARK 200 DIFFRACTION PROTOCOL: SINGLE WAVELENGTH                              
REMARK 200 METHOD USED TO DETERMINE THE STRUCTURE: NULL                         
REMARK 200 SOFTWARE USED: PHASES                                                
REMARK 200 STARTING MODEL: NULL                                                 
REMARK 200                                                                      
REMARK 200 REMARK: NULL                                                         
REMARK 280                                                                      
REMARK 280 CRYSTAL                                                              
REMARK 280 SOLVENT CONTENT, VS   (%): 42.18                                     
REMARK 280 MATTHEWS COEFFICIENT, VM (ANGSTROMS**3/DA): 2.13                     
REMARK 280                                                                      
REMARK 280 CRYSTALLIZATION CONDITIONS: 10 % POLYETHYLENE GLYCOL 4K, 0.1 M       
REMARK 280  SODIUM ACETATE , PH 4.6, VAPOR DIFFUSION, HANGING DROP,             
REMARK 280  TEMPERATURE 20K, TEMPERATURE 293.0K                                 
REMARK 290                                                                      
REMARK 290 CRYSTALLOGRAPHIC SYMMETRY                                            
REMARK 290 SYMMETRY OPERATORS FOR SPACE GROUP: C 1 2 1                          
REMARK 290                                                                      
REMARK 290      SYMOP   SYMMETRY                                                
REMARK 290     NNNMMM   OPERATOR                                                
REMARK 290       1555   X,Y,Z                                                   
REMARK 290       2555   -X,Y,-Z                                                 
REMARK 290       3555   X+1/2,Y+1/2,Z                                           
REMARK 290       4555   -X+1/2,Y+1/2,-Z                                         
REMARK 290                                                                      
REMARK 290     WHERE NNN -> OPERATOR NUMBER                                     
REMARK 290           MMM -> TRANSLATION VECTOR                                  
REMARK 290                                                                      
REMARK 290 CRYSTALLOGRAPHIC SYMMETRY TRANSFORMATIONS                            
REMARK 290 THE FOLLOWING TRANSFORMATIONS OPERATE ON THE ATOM/HETATM             
REMARK 290 RECORDS IN THIS ENTRY TO PRODUCE CRYSTALLOGRAPHICALLY                
REMARK 290 RELATED MOLECULES.                                                   
REMARK 290   SMTRY1   1  1.000000  0.000000  0.000000        0.00000            
REMARK 290   SMTRY2   1  0.000000  1.000000  0.000000        0.00000            
REMARK 290   SMTRY3   1  0.000000  0.000000  1.000000        0.00000            
REMARK 290   SMTRY1   2 -1.000000  0.000000  0.000000        0.00000            
REMARK 290   SMTRY2   2  0.000000  1.000000  0.000000        0.00000            
REMARK 290   SMTRY3   2  0.000000  0.000000 -1.000000        0.00000            
REMARK 290   SMTRY1   3  1.000000  0.000000  0.000000       33.86000            
REMARK 290   SMTRY2   3  0.000000  1.000000  0.000000       26.56550            
REMARK 290   SMTRY3   3  0.000000  0.000000  1.000000        0.00000            
REMARK 290   SMTRY1   4 -1.000000  0.000000  0.000000       33.86000            
REMARK 290   SMTRY2   4  0.000000  1.000000  0.000000       26.56550            
REMARK 290   SMTRY3   4  0.000000  0.000000 -1.000000        0.00000            
REMARK 290                                                                      
REMARK 290 REMARK: NULL                                                         
REMARK 300                                                                      
REMARK 300 BIOMOLECULE: 1                                                       
REMARK 300 SEE REMARK 350 FOR THE AUTHOR PROVIDED AND/OR PROGRAM                
REMARK 300 GENERATED ASSEMBLY INFORMATION FOR THE STRUCTURE IN                  
REMARK 300 THIS ENTRY. THE REMARK MAY ALSO PROVIDE INFORMATION ON               
REMARK 300 BURIED SURFACE AREA.                                                 
REMARK 300 REMARK: THE BIOLOGICAL ASSEMBLY IS A DIMER CONSTRUCTED FROM CHAIN A  
REMARK 300 AND ONE SYMMETRY RELATED MOLECULE.                                   
REMARK 350                                                                      
REMARK 350 COORDINATES FOR A COMPLETE MULTIMER REPRESENTING THE KNOWN           
REMARK 350 BIOLOGICALLY SIGNIFICANT OLIGOMERIZATION STATE OF THE                
REMARK 350 MOLECULE CAN BE GENERATED BY APPLYING BIOMT TRANSFORMATIONS          
REMARK 350 GIVEN BELOW.  BOTH NON-CRYSTALLOGRAPHIC AND                          
REMARK 350 CRYSTALLOGRAPHIC OPERATIONS ARE GIVEN.                               
REMARK 350                                                                      
REMARK 350 BIOMOLECULE: 1                                                       
REMARK 350 AUTHOR DETERMINED BIOLOGICAL UNIT: DIMERIC                           
REMARK 350 APPLY THE FOLLOWING TO CHAINS: A                                     
REMARK 350   BIOMT1   1  1.000000  0.000000  0.000000        0.00000            
REMARK 350   BIOMT2   1  0.000000  1.000000  0.000000        0.00000            
REMARK 350   BIOMT3   1  0.000000  0.000000  1.000000        0.00000            
REMARK 350   BIOMT1   2 -1.000000  0.000000  0.000000       61.77258            
REMARK 350   BIOMT2   2  0.000000  1.000000  0.000000        0.00000            
REMARK 350   BIOMT3   2  0.000000  0.000000 -1.000000       51.32355            
REMARK 465                                                                      
REMARK 465 MISSING RESIDUES                                                     
REMARK 465 THE FOLLOWING RESIDUES WERE NOT LOCATED IN THE                       
REMARK 465 EXPERIMENT. (M=MODEL NUMBER; RES=RESIDUE NAME; C=CHAIN               
REMARK 465 IDENTIFIER; SSSEQ=SEQUENCE NUMBER; I=INSERTION CODE.)                
REMARK 465                                                                      
REMARK 465   M RES C SSSEQI                                                     
REMARK 465     MET A     1                                                      
REMARK 465     ALA A     2                                                      
REMARK 500                                                                      
REMARK 500 GEOMETRY AND STEREOCHEMISTRY                                         
REMARK 500 SUBTOPIC: TORSION ANGLES                                             
REMARK 500                                                                      
REMARK 500 TORSION ANGLES OUTSIDE THE EXPECTED RAMACHANDRAN REGIONS:            
REMARK 500 (M=MODEL NUMBER; RES=RESIDUE NAME; C=CHAIN IDENTIFIER;               
REMARK 500 SSEQ=SEQUENCE NUMBER; I=INSERTION CODE).                             
REMARK 500                                                                      
REMARK 500 STANDARD TABLE:                                                      
REMARK 500 FORMAT:(10X,I3,1X,A3,1X,A1,I4,A1,4X,F7.2,3X,F7.2)                    
REMARK 500                                                                      
REMARK 500 EXPECTED VALUES: GJ KLEYWEGT AND TA JONES (1996). PHI/PSI-           
REMARK 500 CHOLOGY: RAMACHANDRAN REVISITED. STRUCTURE 4, 1395 - 1400            
REMARK 500                                                                      
REMARK 500  M RES CSSEQI        PSI       PHI                                   
REMARK 500    LEU A  43       72.38   -107.72                                   
REMARK 500    GLU A  68      -57.42     79.12                                   
REMARK 500    ARG A 109       15.92     58.91                                   
REMARK 500    ASP A 165      126.72     66.93                                   
REMARK 500                                                                      
REMARK 500 REMARK: NULL                                                         
REMARK 900                                                                      
REMARK 900 RELATED ENTRIES                                                      
REMARK 900 RELATED ID: 1EPZ   RELATED DB: PDB                                   
REMARK 900 SAME PROTEIN, WITH LIGAND BOUND                                      
REMARK 900 RELATED ID: TT3   RELATED DB: TARGETDB                               
DBREF  1EP0 A    1   185  UNP    O27818   O27818_METTH     1    185             
SEQRES   1 A  185  MET ALA GLU PHE ARG PHE ILE LYS THR SER LEU ASP GLY          
SEQRES   2 A  185  ALA ILE ILE ILE GLU PRO GLU VAL TYR THR ASP GLU ARG          
SEQRES   3 A  185  GLY TYR PHE MET GLU THR PHE ASN GLU ALA ILE PHE GLN          
SEQRES   4 A  185  GLU ASN GLY LEU GLU VAL ARG PHE VAL GLN ASP ASN GLU          
SEQRES   5 A  185  SER MET SER VAL ARG GLY VAL LEU ARG GLY LEU HIS PHE          
SEQRES   6 A  185  GLN ARG GLU LYS PRO GLN GLY LYS LEU VAL ARG VAL ILE          
SEQRES   7 A  185  ARG GLY GLU ILE PHE ASP VAL ALA VAL ASP LEU ARG LYS          
SEQRES   8 A  185  ASN SER ASP THR TYR GLY GLU TRP THR GLY VAL ARG LEU          
SEQRES   9 A  185  SER ASP GLU ASN ARG ARG GLU PHE PHE ILE PRO GLU GLY          
SEQRES  10 A  185  PHE ALA HIS GLY PHE LEU ALA LEU SER ASP GLU CYS ILE          
SEQRES  11 A  185  VAL ASN TYR LYS CYS THR GLU LEU TYR HIS PRO GLU TYR          
SEQRES  12 A  185  ASP SER GLY ILE PRO TRP ASP ASP PRO ASP ILE GLY ILE          
SEQRES  13 A  185  ASP TRP PRO LEU GLU MET VAL ASP ASP LEU ILE ILE SER          
SEQRES  14 A  185  GLU LYS ASP ARG ASN TRP LYS PRO LEU ARG GLU ASN PRO          
SEQRES  15 A  185  VAL TYR LEU                                                  
FORMUL   2  HOH   *126(H2 O)                                                    
HELIX    1   1 ASN A   34  ASN A   41  1                                   8    
HELIX    2   2 HIS A  140  GLU A  142  5                                   3    
HELIX    3   3 PRO A  159  VAL A  163  5                                   5    
HELIX    4   4 SER A  169  ASN A  174  1                                   6    
SHEET    1   A 6 PHE A   4  LYS A   8  0                                        
SHEET    2   A 6 ILE A  15  PRO A  19 -1  O  ILE A  16   N  ILE A   7           
SHEET    3   A 6 GLU A 111  ILE A 114 -1  O  GLU A 111   N  ILE A  17           
SHEET    4   A 6 LYS A  73  ARG A  79 -1  O  LYS A  73   N  ILE A 114           
SHEET    5   A 6 GLU A 128  CYS A 135 -1  N  ILE A 130   O  ARG A  79           
SHEET    6   A 6 GLN A  49  VAL A  56 -1  O  GLN A  49   N  CYS A 135           
SHEET    1   B 2 VAL A  21  ASP A  24  0                                        
SHEET    2   B 2 GLY A  27  MET A  30 -1  O  GLY A  27   N  ASP A  24           
SHEET    1   C 5 TRP A  99  SER A 105  0                                        
SHEET    2   C 5 GLU A  81  ASP A  88 -1  N  ILE A  82   O  LEU A 104           
SHEET    3   C 5 PHE A 118  ALA A 124 -1  O  ALA A 119   N  VAL A  87           
SHEET    4   C 5 LEU A  60  GLN A  66 -1  N  ARG A  61   O  PHE A 122           
SHEET    5   C 5 ASP A 144  GLY A 146 -1  N  SER A 145   O  PHE A  65           
CISPEP   1 GLY A   62    LEU A   63          0        -1.84                     
CRYST1   67.720   53.131   51.667  90.00  96.61  90.00 C 1 2 1       4          
ORIGX1      1.000000  0.000000  0.000000        0.00000                         
ORIGX2      0.000000  1.000000  0.000000        0.00000                         
ORIGX3      0.000000  0.000000  1.000000        0.00000                         
SCALE1      0.014767  0.000000  0.001712        0.00000                         
SCALE2      0.000000  0.018821  0.000000        0.00000                         
SCALE3      0.000000  0.000000  0.019484        0.00000                         
ATOM      1  N   GLU A   3      45.780  19.299  18.656  1.00 25.63           N  
ATOM      2  CA  GLU A   3      45.907  19.104  17.188  1.00 23.85           C  
ATOM      3  C   GLU A   3      44.608  18.571  16.581  1.00 20.85           C  
ATOM      4  O   GLU A   3      43.980  17.638  17.076  1.00 21.75           O  
ATOM      5  CB  GLU A   3      47.031  18.151  16.862  1.00 27.28           C  
ATOM      6  CG  GLU A   3      47.096  17.753  15.416  1.00 30.81           C  
ATOM      7  CD  GLU A   3      48.394  17.058  15.086  1.00 34.57           C  
ATOM      8  OE1 GLU A   3      48.472  16.461  13.990  1.00 36.02           O  
ATOM      9  OE2 GLU A   3      49.350  17.124  15.921  1.00 36.60           O  
ATOM     10  N   PHE A   4      44.208  19.199  15.494  1.00 15.28           N  
ATOM     11  CA  PHE A   4      42.967  18.837  14.842  1.00 14.24           C  
ATOM     12  C   PHE A   4      43.110  19.003  13.369  1.00 12.56           C  
ATOM     13  O   PHE A   4      43.838  19.872  12.914  1.00 15.46           O  
ATOM     14  CB  PHE A   4      41.842  19.766  15.264  1.00 13.25           C  
ATOM     15  CG  PHE A   4      41.509  19.707  16.730  1.00 13.54           C  
ATOM     16  CD1 PHE A   4      42.130  20.561  17.673  1.00 13.63           C  
ATOM     17  CD2 PHE A   4      40.558  18.812  17.165  1.00 13.39           C  
ATOM     18  CE1 PHE A   4      41.756  20.469  19.024  1.00 14.46           C  
ATOM     19  CE2 PHE A   4      40.189  18.734  18.515  1.00 13.98           C  
ATOM     20  CZ  PHE A   4      40.799  19.565  19.419  1.00 13.61           C  
ATOM     21  N   ARG A   5      42.418  18.170  12.613  1.00 10.15           N  
ATOM     22  CA  ARG A   5      42.379  18.333  11.170  1.00 10.03           C  
ATOM     23  C   ARG A   5      40.917  18.698  10.813  1.00  8.65           C  
ATOM     24  O   ARG A   5      40.005  18.035  11.295  1.00  9.76           O  
ATOM     25  CB  ARG A   5      42.764  17.044  10.441  1.00 13.71           C  
ATOM     26  CG  ARG A   5      42.804  17.265   8.963  1.00 17.89           C  
ATOM     27  CD  ARG A   5      43.128  16.020   8.179  1.00 23.01           C  
ATOM     28  NE  ARG A   5      43.056  16.335   6.767  1.00 26.20           N  
ATOM     29  CZ  ARG A   5      42.802  15.424   5.849  1.00 28.30           C  
ATOM     30  NH1 ARG A   5      42.609  14.172   6.240  1.00 29.56           N  
ATOM     31  NH2 ARG A   5      42.720  15.769   4.573  1.00 30.66           N  
ATOM     32  N   PHE A   6      40.697  19.722  10.007  1.00  6.25           N  
ATOM     33  CA  PHE A   6      39.368  20.201   9.587  1.00  6.44           C  
ATOM     34  C   PHE A   6      39.284  19.919   8.103  1.00  7.12           C  
ATOM     35  O   PHE A   6      40.164  20.320   7.305  1.00  8.81           O  
ATOM     36  CB  PHE A   6      39.194  21.697   9.863  1.00  5.55           C  
ATOM     37  CG  PHE A   6      39.342  22.039  11.306  1.00  8.58           C  
ATOM     38  CD1 PHE A   6      40.598  22.268  11.887  1.00  8.16           C  
ATOM     39  CD2 PHE A   6      38.195  22.053  12.127  1.00  8.61           C  
ATOM     40  CE1 PHE A   6      40.699  22.515  13.248  1.00  8.38           C  
ATOM     41  CE2 PHE A   6      38.318  22.291  13.484  1.00  7.31           C  
ATOM     42  CZ  PHE A   6      39.578  22.531  14.040  1.00  9.34           C  
ATOM     43  N   ILE A   7      38.238  19.208   7.727  1.00  6.79           N  
ATOM     44  CA  ILE A   7      38.058  18.802   6.340  1.00  5.67           C  
ATOM     45  C   ILE A   7      36.709  19.314   5.844  1.00  5.67           C  
ATOM     46  O   ILE A   7      35.644  19.006   6.422  1.00  6.65           O  
ATOM     47  CB  ILE A   7      38.068  17.259   6.225  1.00  6.83           C  
ATOM     48  CG1 ILE A   7      39.363  16.695   6.807  1.00  9.10           C  
ATOM     49  CG2 ILE A   7      37.966  16.870   4.718  1.00  7.70           C  
ATOM     50  CD1 ILE A   7      39.328  15.210   7.002  1.00 14.08           C  
ATOM     51  N   LYS A   8      36.723  20.126   4.814  1.00  4.72           N  
ATOM     52  CA  LYS A   8      35.515  20.662   4.236  1.00  5.33           C  
ATOM     53  C   LYS A   8      34.801  19.576   3.424  1.00  5.18           C  
ATOM     54  O   LYS A   8      35.389  18.538   3.058  1.00  6.50           O  
ATOM     55  CB  LYS A   8      35.852  21.901   3.380  1.00  7.41           C  
ATOM     56  CG  LYS A   8      36.317  23.046   4.306  1.00  6.81           C  
ATOM     57  CD  LYS A   8      36.684  24.327   3.579  1.00  8.11           C  
ATOM     58  CE  LYS A   8      37.985  24.168   2.779  1.00  9.16           C  
ATOM     59  NZ  LYS A   8      38.351  25.461   2.132  1.00 10.93           N  
ATOM     60  N   THR A   9      33.523  19.859   3.145  1.00  5.39           N  
ATOM     61  CA  THR A   9      32.678  18.904   2.423  1.00  5.67           C  
ATOM     62  C   THR A   9      31.987  19.654   1.296  1.00  5.72           C  
ATOM     63  O   THR A   9      32.245  20.823   1.040  1.00  7.34           O  
ATOM     64  CB  THR A   9      31.578  18.269   3.344  1.00  6.83           C  
ATOM     65  OG1 THR A   9      30.624  19.277   3.716  1.00  7.59           O  
ATOM     66  CG2 THR A   9      32.173  17.698   4.603  1.00  6.25           C  
ATOM     67  N   SER A  10      31.087  18.934   0.620  1.00  5.25           N  
ATOM     68  CA  SER A  10      30.324  19.519  -0.487  1.00  5.34           C  
ATOM     69  C   SER A  10      29.360  20.650  -0.125  1.00  6.05           C  
ATOM     70  O   SER A  10      28.898  21.363  -1.009  1.00  7.00           O  
ATOM     71  CB  SER A  10      29.534  18.426  -1.179  1.00  6.48           C  
ATOM     72  OG  SER A  10      28.620  17.818  -0.265  1.00  8.42           O  
ATOM     73  N   LEU A  11      29.057  20.825   1.170  1.00  5.83           N  
ATOM     74  CA  LEU A  11      28.152  21.876   1.614  1.00  4.45           C  
ATOM     75  C   LEU A  11      28.954  22.873   2.433  1.00  5.39           C  
ATOM     76  O   LEU A  11      29.598  22.512   3.443  1.00  6.26           O  
ATOM     77  CB  LEU A  11      27.058  21.273   2.476  1.00  5.95           C  
ATOM     78  CG  LEU A  11      26.275  20.101   1.859  1.00  5.57           C  
ATOM     79  CD1 LEU A  11      25.208  19.630   2.872  1.00  7.61           C  
ATOM     80  CD2 LEU A  11      25.622  20.443   0.541  1.00  6.79           C  
ATOM     81  N   ASP A  12      28.918  24.139   2.026  1.00  6.14           N  
ATOM     82  CA  ASP A  12      29.700  25.153   2.737  1.00  6.44           C  
ATOM     83  C   ASP A  12      29.352  25.200   4.221  1.00  6.58           C  
ATOM     84  O   ASP A  12      28.195  25.252   4.622  1.00  7.52           O  
ATOM     85  CB  ASP A  12      29.441  26.525   2.110  1.00  8.64           C  
ATOM     86  CG  ASP A  12      30.131  26.712   0.765  1.00 16.42           C  
ATOM     87  OD1 ASP A  12      30.937  25.852   0.328  1.00 19.57           O  
ATOM     88  OD2 ASP A  12      29.842  27.779   0.164  1.00 21.28           O  
ATOM     89  N   GLY A  13      30.401  25.180   5.029  1.00  5.77           N  
ATOM     90  CA  GLY A  13      30.216  25.299   6.458  1.00  5.95           C  
ATOM     91  C   GLY A  13      30.102  23.977   7.196  1.00  5.64           C  
ATOM     92  O   GLY A  13      30.313  23.934   8.415  1.00  6.92           O  
ATOM     93  N   ALA A  14      29.766  22.896   6.479  1.00  6.06           N  
ATOM     94  CA  ALA A  14      29.646  21.596   7.100  1.00  5.49           C  
ATOM     95  C   ALA A  14      31.042  20.989   7.070  1.00  5.98           C  
ATOM     96  O   ALA A  14      31.640  20.752   6.018  1.00  6.99           O  
ATOM     97  CB  ALA A  14      28.622  20.768   6.330  1.00  6.02           C  
ATOM     98  N   ILE A  15      31.616  20.734   8.243  1.00  5.57           N  
ATOM     99  CA  ILE A  15      33.027  20.375   8.338  1.00  5.23           C  
ATOM    100  C   ILE A  15      33.264  19.128   9.154  1.00  4.75           C  
ATOM    101  O   ILE A  15      32.655  18.960  10.209  1.00  5.08           O  
ATOM    102  CB  ILE A  15      33.752  21.566   9.017  1.00  7.60           C  
ATOM    103  CG1 ILE A  15      33.619  22.833   8.158  1.00  8.69           C  
ATOM    104  CG2 ILE A  15      35.218  21.235   9.296  1.00  8.65           C  
ATOM    105  CD1 ILE A  15      33.959  24.122   8.975  1.00 11.92           C  
ATOM    106  N   ILE A  16      34.120  18.245   8.687  1.00  5.72           N  
ATOM    107  CA  ILE A  16      34.496  17.024   9.399  1.00  6.02           C  
ATOM    108  C   ILE A  16      35.747  17.365  10.220  1.00  7.50           C  
ATOM    109  O   ILE A  16      36.654  18.065   9.720  1.00  8.14           O  
ATOM    110  CB  ILE A  16      34.805  15.910   8.389  1.00  6.59           C  
ATOM    111  CG1 ILE A  16      33.532  15.539   7.619  1.00  8.01           C  
ATOM    112  CG2 ILE A  16      35.313  14.655   9.135  1.00  7.85           C  
ATOM    113  CD1 ILE A  16      33.797  14.702   6.401  1.00  8.19           C  
ATOM    114  N   ILE A  17      35.805  16.919  11.474  1.00  6.39           N  
ATOM    115  CA  ILE A  17      36.955  17.228  12.337  1.00  6.80           C  
ATOM    116  C   ILE A  17      37.580  15.955  12.832  1.00  7.25           C  
ATOM    117  O   ILE A  17      36.888  15.030  13.273  1.00  7.86           O  
ATOM    118  CB  ILE A  17      36.517  18.115  13.550  1.00  7.51           C  
ATOM    119  CG1 ILE A  17      35.851  19.377  13.033  1.00  7.93           C  
ATOM    120  CG2 ILE A  17      37.734  18.421  14.469  1.00  9.01           C  
ATOM    121  CD1 ILE A  17      35.326  20.284  14.094  1.00 15.00           C  
ATOM    122  N   GLU A  18      38.891  15.882  12.700  1.00  7.50           N  
ATOM    123  CA  GLU A  18      39.634  14.726  13.188  1.00  8.67           C  
ATOM    124  C   GLU A  18      40.554  15.144  14.348  1.00  9.79           C  
ATOM    125  O   GLU A  18      41.521  15.858  14.155  1.00 11.46           O  
ATOM    126  CB  GLU A  18      40.476  14.134  12.043  1.00 11.75           C  
ATOM    127  CG  GLU A  18      39.662  13.629  10.876  1.00 15.31           C  
ATOM    128  CD  GLU A  18      40.463  13.019   9.754  1.00 17.74           C  
ATOM    129  OE1 GLU A  18      41.677  13.304   9.613  1.00 19.69           O  
ATOM    130  OE2 GLU A  18      39.844  12.256   8.977  1.00 18.64           O  
ATOM    131  N   PRO A  19      40.263  14.700  15.576  1.00  8.92           N  
ATOM    132  CA  PRO A  19      41.099  15.029  16.746  1.00 10.50           C  
ATOM    133  C   PRO A  19      42.267  14.046  16.801  1.00 10.23           C  
ATOM    134  O   PRO A  19      42.170  12.982  16.236  1.00 16.27           O  
ATOM    135  CB  PRO A  19      40.159  14.810  17.925  1.00 12.25           C  
ATOM    136  CG  PRO A  19      39.176  13.768  17.442  1.00 13.70           C  
ATOM    137  CD  PRO A  19      39.058  13.932  15.939  1.00  8.98           C  
ATOM    138  N   GLU A  20      43.348  14.438  17.445  1.00 13.28           N  
ATOM    139  CA  GLU A  20      44.508  13.583  17.644  1.00 13.24           C  
ATOM    140  C   GLU A  20      44.270  12.798  18.939  1.00 13.58           C  
ATOM    141  O   GLU A  20      43.713  13.322  19.891  1.00 14.94           O  
ATOM    142  CB  GLU A  20      45.731  14.453  17.819  1.00 16.93           C  
ATOM    143  CG  GLU A  20      47.045  13.710  18.030  1.00 23.14           C  
ATOM    144  CD  GLU A  20      48.225  14.660  18.108  1.00 27.87           C  
ATOM    145  OE1 GLU A  20      49.379  14.163  18.222  1.00 29.98           O  
ATOM    146  OE2 GLU A  20      48.005  15.902  18.069  1.00 29.21           O  
ATOM    147  N   VAL A  21      44.678  11.541  18.941  1.00 13.66           N  
ATOM    148  CA  VAL A  21      44.525  10.721  20.125  1.00 13.36           C  
ATOM    149  C   VAL A  21      45.911  10.327  20.637  1.00 12.09           C  
ATOM    150  O   VAL A  21      46.822  10.012  19.847  1.00 13.96           O  
ATOM    151  CB  VAL A  21      43.709   9.421  19.847  1.00 13.74           C  
ATOM    152  CG1 VAL A  21      44.412   8.561  18.832  1.00 17.38           C  
ATOM    153  CG2 VAL A  21      43.527   8.629  21.126  1.00 17.00           C  
ATOM    154  N   TYR A  22      46.081  10.355  21.952  1.00 10.64           N  
ATOM    155  CA  TYR A  22      47.357   9.937  22.583  1.00 11.67           C  
ATOM    156  C   TYR A  22      47.080   8.689  23.394  1.00 12.05           C  
ATOM    157  O   TYR A  22      46.187   8.679  24.259  1.00 13.74           O  
ATOM    158  CB  TYR A  22      47.867  11.035  23.505  1.00 12.61           C  
ATOM    159  CG  TYR A  22      48.201  12.299  22.796  1.00 19.67           C  
ATOM    160  CD1 TYR A  22      47.230  13.274  22.542  1.00 21.04           C  
ATOM    161  CD2 TYR A  22      49.478  12.485  22.302  1.00 23.10           C  
ATOM    162  CE1 TYR A  22      47.550  14.427  21.787  1.00 25.92           C  
ATOM    163  CE2 TYR A  22      49.807  13.601  21.557  1.00 25.59           C  
ATOM    164  CZ  TYR A  22      48.855  14.564  21.303  1.00 26.85           C  
ATOM    165  OH  TYR A  22      49.261  15.654  20.559  1.00 29.05           O  
ATOM    166  N   THR A  23      47.842   7.629  23.170  1.00 11.16           N  
ATOM    167  CA  THR A  23      47.613   6.393  23.860  1.00 11.71           C  
ATOM    168  C   THR A  23      48.842   6.041  24.657  1.00 12.58           C  
ATOM    169  O   THR A  23      49.952   6.287  24.228  1.00 15.55           O  
ATOM    170  CB  THR A  23      47.311   5.240  22.867  1.00 14.67           C  
ATOM    171  OG1 THR A  23      46.246   5.622  21.987  1.00 18.56           O  
ATOM    172  CG2 THR A  23      46.847   4.036  23.606  1.00 18.06           C  
ATOM    173  N   ASP A  24      48.625   5.472  25.833  1.00 10.01           N  
ATOM    174  CA  ASP A  24      49.737   5.034  26.680  1.00 10.93           C  
ATOM    175  C   ASP A  24      49.283   3.817  27.474  1.00  8.20           C  
ATOM    176  O   ASP A  24      48.278   3.162  27.171  1.00  9.74           O  
ATOM    177  CB  ASP A  24      50.272   6.197  27.565  1.00  9.29           C  
ATOM    178  CG  ASP A  24      49.296   6.655  28.662  1.00 11.09           C  
ATOM    179  OD1 ASP A  24      49.618   7.706  29.269  1.00 15.05           O  
ATOM    180  OD2 ASP A  24      48.269   6.008  28.905  1.00 11.71           O  
ATOM    181  N   GLU A  25      50.061   3.489  28.501  1.00  8.82           N  
ATOM    182  CA  GLU A  25      49.751   2.320  29.311  1.00  9.37           C  
ATOM    183  C   GLU A  25      48.458   2.382  30.128  1.00 10.65           C  
ATOM    184  O   GLU A  25      47.994   1.371  30.661  1.00 11.64           O  
ATOM    185  CB  GLU A  25      50.950   2.007  30.251  1.00 10.46           C  
ATOM    186  CG  GLU A  25      51.092   2.988  31.390  1.00 10.77           C  
ATOM    187  CD  GLU A  25      51.812   4.265  31.007  1.00 13.60           C  
ATOM    188  OE1 GLU A  25      52.161   4.457  29.815  1.00 13.71           O  
ATOM    189  OE2 GLU A  25      52.044   5.132  31.901  1.00 16.23           O  
ATOM    190  N   ARG A  26      47.860   3.578  30.220  1.00  9.16           N  
ATOM    191  CA  ARG A  26      46.626   3.773  30.988  1.00  7.91           C  
ATOM    192  C   ARG A  26      45.381   3.702  30.149  1.00  7.99           C  
ATOM    193  O   ARG A  26      44.312   3.444  30.671  1.00  8.53           O  
ATOM    194  CB  ARG A  26      46.664   5.138  31.641  1.00  7.95           C  
ATOM    195  CG  ARG A  26      47.823   5.287  32.624  1.00 10.04           C  
ATOM    196  CD  ARG A  26      47.951   6.704  33.153  1.00 10.11           C  
ATOM    197  NE  ARG A  26      48.345   7.579  32.077  1.00 10.54           N  
ATOM    198  CZ  ARG A  26      48.338   8.901  32.165  1.00 11.05           C  
ATOM    199  NH1 ARG A  26      47.971   9.477  33.317  1.00 13.40           N  
ATOM    200  NH2 ARG A  26      48.583   9.642  31.082  1.00 14.35           N  
ATOM    201  N   GLY A  27      45.543   3.926  28.853  1.00  8.50           N  
ATOM    202  CA  GLY A  27      44.394   3.962  27.937  1.00  9.95           C  
ATOM    203  C   GLY A  27      44.671   5.054  26.918  1.00 10.16           C  
ATOM    204  O   GLY A  27      45.702   5.082  26.249  1.00 10.24           O  
ATOM    205  N   TYR A  28      43.760   6.007  26.794  1.00 10.21           N  
ATOM    206  CA  TYR A  28      44.005   7.093  25.856  1.00 10.66           C  
ATOM    207  C   TYR A  28      43.446   8.403  26.352  1.00 10.69           C  
ATOM    208  O   TYR A  28      42.648   8.458  27.297  1.00  9.92           O  
ATOM    209  CB  TYR A  28      43.440   6.784  24.444  1.00 13.43           C  
ATOM    210  CG  TYR A  28      41.934   6.773  24.299  1.00 14.99           C  
ATOM    211  CD1 TYR A  28      41.193   7.968  24.348  1.00 14.38           C  
ATOM    212  CD2 TYR A  28      41.253   5.581  24.128  1.00 16.68           C  
ATOM    213  CE1 TYR A  28      39.803   7.964  24.225  1.00 16.42           C  
ATOM    214  CE2 TYR A  28      39.876   5.557  24.030  1.00 15.63           C  
ATOM    215  CZ  TYR A  28      39.159   6.756  24.077  1.00 15.90           C  
ATOM    216  OH  TYR A  28      37.794   6.743  24.010  1.00 18.54           O  
ATOM    217  N   PHE A  29      43.886   9.453  25.686  1.00 10.16           N  
ATOM    218  CA  PHE A  29      43.444  10.804  26.005  1.00 11.63           C  
ATOM    219  C   PHE A  29      43.324  11.560  24.694  1.00 10.92           C  
ATOM    220  O   PHE A  29      44.167  11.385  23.811  1.00 10.05           O  
ATOM    221  CB  PHE A  29      44.472  11.521  26.886  1.00 15.30           C  
ATOM    222  CG  PHE A  29      44.145  12.957  27.148  1.00 18.99           C  
ATOM    223  CD1 PHE A  29      43.411  13.319  28.263  1.00 22.30           C  
ATOM    224  CD2 PHE A  29      44.547  13.948  26.256  1.00 21.73           C  
ATOM    225  CE1 PHE A  29      43.070  14.675  28.490  1.00 23.70           C  
ATOM    226  CE2 PHE A  29      44.210  15.290  26.472  1.00 24.85           C  
ATOM    227  CZ  PHE A  29      43.472  15.644  27.586  1.00 25.24           C  
ATOM    228  N   MET A  30      42.280  12.364  24.561  1.00  8.59           N  
ATOM    229  CA  MET A  30      42.156  13.199  23.372  1.00 11.64           C  
ATOM    230  C   MET A  30      41.394  14.430  23.696  1.00  9.71           C  
ATOM    231  O   MET A  30      40.486  14.419  24.527  1.00 10.82           O  
ATOM    232  CB  MET A  30      41.530  12.478  22.180  1.00 16.71           C  
ATOM    233  CG  MET A  30      40.097  12.228  22.249  1.00 17.23           C  
ATOM    234  SD  MET A  30      39.493  11.418  20.670  1.00 19.88           S  
ATOM    235  CE  MET A  30      38.047  10.638  21.346  1.00 16.70           C  
ATOM    236  N   GLU A  31      41.782  15.519  23.070  1.00  9.23           N  
ATOM    237  CA  GLU A  31      41.093  16.778  23.204  1.00  8.62           C  
ATOM    238  C   GLU A  31      40.024  16.696  22.092  1.00  8.93           C  
ATOM    239  O   GLU A  31      40.354  16.506  20.906  1.00  9.76           O  
ATOM    240  CB  GLU A  31      42.061  17.933  22.941  1.00 10.93           C  
ATOM    241  CG  GLU A  31      41.406  19.242  23.042  1.00 12.99           C  
ATOM    242  CD  GLU A  31      42.403  20.390  22.932  1.00 14.49           C  
ATOM    243  OE1 GLU A  31      41.985  21.503  22.694  1.00 16.53           O  
ATOM    244  OE2 GLU A  31      43.630  20.176  23.139  1.00 22.40           O  
ATOM    245  N   THR A  32      38.748  16.822  22.464  1.00  7.22           N  
ATOM    246  CA  THR A  32      37.670  16.686  21.509  1.00  7.16           C  
ATOM    247  C   THR A  32      37.077  18.008  21.080  1.00  7.78           C  
ATOM    248  O   THR A  32      36.358  18.071  20.081  1.00 10.36           O  
ATOM    249  CB  THR A  32      36.516  15.812  22.063  1.00  7.62           C  
ATOM    250  OG1 THR A  32      36.003  16.381  23.286  1.00  9.06           O  
ATOM    251  CG2 THR A  32      37.022  14.373  22.291  1.00  9.06           C  
ATOM    252  N   PHE A  33      37.351  19.084  21.804  1.00  8.31           N  
ATOM    253  CA  PHE A  33      36.784  20.378  21.415  1.00  8.81           C  
ATOM    254  C   PHE A  33      37.685  21.480  21.953  1.00  7.14           C  
ATOM    255  O   PHE A  33      38.153  21.405  23.094  1.00  7.86           O  
ATOM    256  CB  PHE A  33      35.403  20.569  22.028  1.00  8.13           C  
ATOM    257  CG  PHE A  33      34.818  21.957  21.805  1.00 10.40           C  
ATOM    258  CD1 PHE A  33      34.493  22.400  20.525  1.00 12.39           C  
ATOM    259  CD2 PHE A  33      34.663  22.844  22.882  1.00 11.07           C  
ATOM    260  CE1 PHE A  33      34.036  23.727  20.336  1.00 13.30           C  
ATOM    261  CE2 PHE A  33      34.215  24.139  22.692  1.00 12.07           C  
ATOM    262  CZ  PHE A  33      33.906  24.575  21.424  1.00 12.29           C  
ATOM    263  N   ASN A  34      37.960  22.508  21.160  1.00  7.45           N  
ATOM    264  CA  ASN A  34      38.777  23.642  21.596  1.00  6.67           C  
ATOM    265  C   ASN A  34      38.044  24.827  20.952  1.00  6.60           C  
ATOM    266  O   ASN A  34      38.051  24.956  19.744  1.00  7.22           O  
ATOM    267  CB  ASN A  34      40.209  23.457  21.057  1.00  7.07           C  
ATOM    268  CG  ASN A  34      41.123  24.624  21.424  1.00  8.53           C  
ATOM    269  OD1 ASN A  34      40.777  25.786  21.255  1.00  9.37           O  
ATOM    270  ND2 ASN A  34      42.307  24.292  21.938  1.00 11.66           N  
ATOM    271  N   GLU A  35      37.411  25.676  21.746  1.00  7.75           N  
ATOM    272  CA  GLU A  35      36.615  26.743  21.173  1.00  7.60           C  
ATOM    273  C   GLU A  35      37.415  27.664  20.248  1.00  8.40           C  
ATOM    274  O   GLU A  35      36.943  27.955  19.146  1.00  8.99           O  
ATOM    275  CB  GLU A  35      35.942  27.542  22.304  1.00  9.29           C  
ATOM    276  CG  GLU A  35      35.054  28.684  21.812  1.00 12.37           C  
ATOM    277  CD  GLU A  35      34.337  29.380  22.934  1.00 15.94           C  
ATOM    278  OE1 GLU A  35      33.183  29.029  23.235  1.00 21.30           O  
ATOM    279  OE2 GLU A  35      34.940  30.288  23.524  1.00 19.07           O  
ATOM    280  N   ALA A  36      38.579  28.137  20.703  1.00  8.98           N  
ATOM    281  CA  ALA A  36      39.328  29.057  19.843  1.00  8.90           C  
ATOM    282  C   ALA A  36      39.754  28.453  18.533  1.00  8.52           C  
ATOM    283  O   ALA A  36      39.532  29.044  17.465  1.00  8.95           O  
ATOM    284  CB  ALA A  36      40.565  29.600  20.570  1.00 10.94           C  
ATOM    285  N   ILE A  37      40.318  27.264  18.604  1.00  7.58           N  
ATOM    286  CA  ILE A  37      40.774  26.613  17.402  1.00  7.49           C  
ATOM    287  C   ILE A  37      39.616  26.301  16.477  1.00  8.55           C  
ATOM    288  O   ILE A  37      39.733  26.474  15.263  1.00  9.20           O  
ATOM    289  CB  ILE A  37      41.575  25.347  17.749  1.00  7.28           C  
ATOM    290  CG1 ILE A  37      42.859  25.740  18.497  1.00  8.66           C  
ATOM    291  CG2 ILE A  37      41.900  24.578  16.488  1.00  8.35           C  
ATOM    292  CD1 ILE A  37      43.936  26.560  17.688  1.00  9.68           C  
ATOM    293  N   PHE A  38      38.510  25.827  17.010  1.00  7.46           N  
ATOM    294  CA  PHE A  38      37.374  25.486  16.134  1.00  6.88           C  
ATOM    295  C   PHE A  38      36.783  26.754  15.509  1.00  8.71           C  
ATOM    296  O   PHE A  38      36.409  26.743  14.311  1.00  9.23           O  
ATOM    297  CB  PHE A  38      36.293  24.693  16.919  1.00  7.92           C  
ATOM    298  CG  PHE A  38      36.660  23.237  17.178  1.00  8.63           C  
ATOM    299  CD1 PHE A  38      35.637  22.276  17.247  1.00 13.06           C  
ATOM    300  CD2 PHE A  38      37.966  22.807  17.363  1.00 10.15           C  
ATOM    301  CE1 PHE A  38      35.940  20.950  17.496  1.00 12.40           C  
ATOM    302  CE2 PHE A  38      38.245  21.465  17.617  1.00 10.83           C  
ATOM    303  CZ  PHE A  38      37.223  20.550  17.679  1.00  9.40           C  
ATOM    304  N   GLN A  39      36.682  27.847  16.271  1.00  7.65           N  
ATOM    305  CA  GLN A  39      36.107  29.080  15.685  1.00 10.53           C  
ATOM    306  C   GLN A  39      37.009  29.559  14.540  1.00 10.69           C  
ATOM    307  O   GLN A  39      36.519  29.949  13.470  1.00 14.20           O  
ATOM    308  CB  GLN A  39      36.000  30.196  16.732  1.00 10.23           C  
ATOM    309  CG  GLN A  39      34.947  29.924  17.789  1.00 12.64           C  
ATOM    310  CD  GLN A  39      34.829  30.990  18.902  1.00 15.34           C  
ATOM    311  OE1 GLN A  39      35.771  31.753  19.178  1.00 20.30           O  
ATOM    312  NE2 GLN A  39      33.678  30.999  19.577  1.00 17.83           N  
ATOM    313  N   GLU A  40      38.321  29.448  14.724  1.00  7.95           N  
ATOM    314  CA  GLU A  40      39.307  29.914  13.738  1.00  7.58           C  
ATOM    315  C   GLU A  40      39.309  29.076  12.474  1.00 10.14           C  
ATOM    316  O   GLU A  40      39.745  29.570  11.434  1.00 12.21           O  
ATOM    317  CB  GLU A  40      40.710  29.886  14.383  1.00  8.33           C  
ATOM    318  CG  GLU A  40      40.824  30.923  15.462  1.00  9.90           C  
ATOM    319  CD  GLU A  40      41.950  30.683  16.483  1.00  7.94           C  
ATOM    320  OE1 GLU A  40      42.686  29.700  16.420  1.00  8.52           O  
ATOM    321  OE2 GLU A  40      42.027  31.566  17.408  1.00 10.75           O  
ATOM    322  N   ASN A  41      38.859  27.823  12.571  1.00  8.61           N  
ATOM    323  CA  ASN A  41      38.833  26.918  11.424  1.00  8.91           C  
ATOM    324  C   ASN A  41      37.468  26.716  10.805  1.00  9.62           C  
ATOM    325  O   ASN A  41      37.225  25.687  10.167  1.00 11.70           O  
ATOM    326  CB  ASN A  41      39.468  25.575  11.769  1.00  8.65           C  
ATOM    327  CG  ASN A  41      40.983  25.693  11.921  1.00  7.96           C  
ATOM    328  OD1 ASN A  41      41.514  25.927  13.034  1.00 11.45           O  
ATOM    329  ND2 ASN A  41      41.699  25.554  10.834  1.00  6.86           N  
ATOM    330  N   GLY A  42      36.571  27.656  11.055  1.00 10.37           N  
ATOM    331  CA  GLY A  42      35.316  27.612  10.328  1.00 11.88           C  
ATOM    332  C   GLY A  42      34.031  27.428  11.058  1.00 12.21           C  
ATOM    333  O   GLY A  42      32.972  27.457  10.401  1.00 13.31           O  
ATOM    334  N   LEU A  43      34.100  27.175  12.356  1.00 14.16           N  
ATOM    335  CA  LEU A  43      32.905  27.024  13.196  1.00 15.57           C  
ATOM    336  C   LEU A  43      32.868  28.314  14.056  1.00 16.41           C  
ATOM    337  O   LEU A  43      33.128  28.270  15.238  1.00 18.00           O  
ATOM    338  CB  LEU A  43      33.086  25.782  14.114  1.00 15.96           C  
ATOM    339  CG  LEU A  43      33.083  24.350  13.568  1.00 16.77           C  
ATOM    340  CD1 LEU A  43      34.309  24.035  12.751  1.00 16.35           C  
ATOM    341  CD2 LEU A  43      32.933  23.368  14.769  1.00 18.33           C  
ATOM    342  N   GLU A  44      32.539  29.470  13.495  1.00 20.70           N  
ATOM    343  CA  GLU A  44      32.538  30.690  14.320  1.00 23.26           C  
ATOM    344  C   GLU A  44      31.267  30.800  15.106  1.00 23.91           C  
ATOM    345  O   GLU A  44      30.413  31.639  14.809  1.00 24.28           O  
ATOM    346  CB  GLU A  44      32.693  31.956  13.476  1.00 26.42           C  
ATOM    347  CG  GLU A  44      34.038  32.056  12.782  1.00 29.84           C  
ATOM    348  CD  GLU A  44      34.010  31.369  11.449  1.00 33.04           C  
ATOM    349  OE1 GLU A  44      32.958  30.756  11.148  1.00 35.41           O  
ATOM    350  OE2 GLU A  44      35.018  31.453  10.696  1.00 34.85           O  
ATOM    351  N   VAL A  45      31.163  29.946  16.126  1.00 22.47           N  
ATOM    352  CA  VAL A  45      30.011  29.847  17.002  1.00 21.18           C  
ATOM    353  C   VAL A  45      30.451  29.458  18.426  1.00 21.08           C  
ATOM    354  O   VAL A  45      31.625  29.128  18.661  1.00 20.59           O  
ATOM    355  CB  VAL A  45      29.057  28.736  16.475  1.00 18.99           C  
ATOM    356  CG1 VAL A  45      28.539  29.108  15.089  1.00 20.44           C  
ATOM    357  CG2 VAL A  45      29.821  27.371  16.382  1.00 19.72           C  
ATOM    358  N   ARG A  46      29.490  29.483  19.361  1.00 19.93           N  
ATOM    359  CA  ARG A  46      29.723  29.096  20.766  1.00 19.63           C  
ATOM    360  C   ARG A  46      28.628  28.068  21.040  1.00 17.18           C  
ATOM    361  O   ARG A  46      27.528  28.156  20.485  1.00 19.10           O  
ATOM    362  CB  ARG A  46      29.490  30.262  21.751  1.00 22.30           C  
ATOM    363  CG  ARG A  46      30.468  31.426  21.653  1.00 27.20           C  
ATOM    364  CD  ARG A  46      30.167  32.508  22.683  1.00 30.78           C  
ATOM    365  NE  ARG A  46      29.449  33.634  22.073  1.00 32.99           N  
ATOM    366  CZ  ARG A  46      29.450  34.883  22.549  1.00 34.15           C  
ATOM    367  NH1 ARG A  46      30.142  35.185  23.651  1.00 34.82           N  
ATOM    368  NH2 ARG A  46      28.740  35.832  21.939  1.00 35.54           N  
ATOM    369  N   PHE A  47      28.911  27.114  21.915  1.00 13.96           N  
ATOM    370  CA  PHE A  47      27.941  26.087  22.248  1.00 12.32           C  
ATOM    371  C   PHE A  47      27.402  26.289  23.641  1.00 11.37           C  
ATOM    372  O   PHE A  47      28.196  26.545  24.561  1.00 16.05           O  
ATOM    373  CB  PHE A  47      28.625  24.728  22.098  1.00 12.11           C  
ATOM    374  CG  PHE A  47      29.065  24.468  20.669  1.00  9.68           C  
ATOM    375  CD1 PHE A  47      30.372  24.745  20.255  1.00 11.60           C  
ATOM    376  CD2 PHE A  47      28.160  23.970  19.734  1.00  8.35           C  
ATOM    377  CE1 PHE A  47      30.764  24.512  18.919  1.00 11.13           C  
ATOM    378  CE2 PHE A  47      28.541  23.729  18.424  1.00  8.28           C  
ATOM    379  CZ  PHE A  47      29.837  23.994  18.005  1.00 10.06           C  
ATOM    380  N   VAL A  48      26.098  26.163  23.805  1.00  8.79           N  
ATOM    381  CA  VAL A  48      25.467  26.408  25.084  1.00  8.65           C  
ATOM    382  C   VAL A  48      24.726  25.247  25.635  1.00  9.38           C  
ATOM    383  O   VAL A  48      24.220  25.317  26.724  1.00  9.22           O  
ATOM    384  CB  VAL A  48      24.528  27.595  24.983  1.00  8.10           C  
ATOM    385  CG1 VAL A  48      25.329  28.798  24.570  1.00 12.40           C  
ATOM    386  CG2 VAL A  48      23.384  27.330  23.996  1.00  8.56           C  
ATOM    387  N   GLN A  49      24.626  24.141  24.899  1.00  8.06           N  
ATOM    388  CA  GLN A  49      23.939  22.969  25.394  1.00  8.42           C  
ATOM    389  C   GLN A  49      24.586  21.719  24.818  1.00  9.19           C  
ATOM    390  O   GLN A  49      24.971  21.715  23.645  1.00 10.02           O  
ATOM    391  CB  GLN A  49      22.458  22.994  24.966  1.00 10.64           C  
ATOM    392  CG  GLN A  49      21.694  21.776  25.491  1.00 13.48           C  
ATOM    393  CD  GLN A  49      20.203  21.771  25.212  1.00 17.57           C  
ATOM    394  OE1 GLN A  49      19.613  22.938  25.029  1.00 21.68           O  
ATOM    395  NE2 GLN A  49      19.581  20.698  25.206  1.00 16.71           N  
ATOM    396  N   ASP A  50      24.775  20.684  25.627  1.00  7.86           N  
ATOM    397  CA  ASP A  50      25.260  19.390  25.179  1.00  9.05           C  
ATOM    398  C   ASP A  50      24.199  18.335  25.461  1.00 10.27           C  
ATOM    399  O   ASP A  50      23.535  18.360  26.510  1.00  8.80           O  
ATOM    400  CB  ASP A  50      26.499  18.929  25.945  1.00 10.32           C  
ATOM    401  CG  ASP A  50      27.667  19.838  25.811  1.00 14.89           C  
ATOM    402  OD1 ASP A  50      27.591  20.771  24.987  1.00 16.27           O  
ATOM    403  OD2 ASP A  50      28.667  19.584  26.542  1.00 17.32           O  
ATOM    404  N   ASN A  51      24.037  17.400  24.527  1.00  9.53           N  
ATOM    405  CA  ASN A  51      23.133  16.280  24.656  1.00 10.05           C  
ATOM    406  C   ASN A  51      23.858  14.968  24.381  1.00  9.87           C  
ATOM    407  O   ASN A  51      24.909  14.918  23.728  1.00  9.59           O  
ATOM    408  CB  ASN A  51      21.973  16.358  23.660  1.00 12.22           C  
ATOM    409  CG  ASN A  51      21.103  17.581  23.840  1.00 15.94           C  
ATOM    410  OD1 ASN A  51      20.869  18.027  24.929  1.00 16.81           O  
ATOM    411  ND2 ASN A  51      20.589  18.105  22.731  1.00 23.29           N  
ATOM    412  N   GLU A  52      23.296  13.873  24.867  1.00  8.78           N  
ATOM    413  CA  GLU A  52      23.829  12.571  24.594  1.00  7.96           C  
ATOM    414  C   GLU A  52      22.662  11.649  24.296  1.00  6.89           C  
ATOM    415  O   GLU A  52      21.622  11.721  24.949  1.00  8.94           O  
ATOM    416  CB  GLU A  52      24.591  11.995  25.793  1.00 10.09           C  
ATOM    417  CG  GLU A  52      25.119  10.548  25.551  1.00 11.58           C  
ATOM    418  CD  GLU A  52      25.885   9.946  26.734  1.00 13.33           C  
ATOM    419  OE1 GLU A  52      25.406   8.973  27.374  1.00 16.42           O  
ATOM    420  OE2 GLU A  52      26.990  10.426  26.975  1.00 17.31           O  
ATOM    421  N   SER A  53      22.797  10.770  23.321  1.00  5.84           N  
ATOM    422  CA  SER A  53      21.774   9.779  23.034  1.00  6.56           C  
ATOM    423  C   SER A  53      22.419   8.437  22.821  1.00  7.81           C  
ATOM    424  O   SER A  53      23.586   8.323  22.445  1.00  7.10           O  
ATOM    425  CB  SER A  53      20.944  10.138  21.778  1.00  8.05           C  
ATOM    426  OG  SER A  53      21.719  10.114  20.566  1.00  8.53           O  
ATOM    427  N   MET A  54      21.670   7.400  23.147  1.00  7.58           N  
ATOM    428  CA  MET A  54      22.084   6.029  22.869  1.00  7.92           C  
ATOM    429  C   MET A  54      20.984   5.514  21.951  1.00  8.70           C  
ATOM    430  O   MET A  54      19.786   5.741  22.161  1.00  9.13           O  
ATOM    431  CB  MET A  54      22.198   5.169  24.129  1.00 10.17           C  
ATOM    432  CG  MET A  54      22.644   3.724  23.839  1.00 13.67           C  
ATOM    433  SD  MET A  54      21.328   2.606  23.225  1.00 16.70           S  
ATOM    434  CE  MET A  54      20.683   2.014  24.723  1.00 17.26           C  
ATOM    435  N   SER A  55      21.419   4.853  20.890  1.00  8.82           N  
ATOM    436  CA  SER A  55      20.490   4.319  19.885  1.00  9.98           C  
ATOM    437  C   SER A  55      20.837   2.895  19.551  1.00 10.38           C  
ATOM    438  O   SER A  55      22.024   2.545  19.392  1.00 12.02           O  
ATOM    439  CB  SER A  55      20.610   5.134  18.605  1.00  9.37           C  
ATOM    440  OG  SER A  55      20.228   6.489  18.832  1.00  8.92           O  
ATOM    441  N   VAL A  56      19.823   2.040  19.446  1.00 10.98           N  
ATOM    442  CA  VAL A  56      20.121   0.677  19.027  1.00 10.29           C  
ATOM    443  C   VAL A  56      20.211   0.597  17.499  1.00  8.91           C  
ATOM    444  O   VAL A  56      19.801   1.533  16.802  1.00  8.62           O  
ATOM    445  CB  VAL A  56      19.098  -0.344  19.547  1.00 12.35           C  
ATOM    446  CG1 VAL A  56      19.073  -0.296  21.083  1.00 12.64           C  
ATOM    447  CG2 VAL A  56      17.702  -0.043  19.021  1.00 12.07           C  
ATOM    448  N   ARG A  57      20.773  -0.511  16.985  1.00  9.74           N  
ATOM    449  CA  ARG A  57      20.994  -0.630  15.567  1.00 10.14           C  
ATOM    450  C   ARG A  57      19.719  -0.429  14.759  1.00 10.43           C  
ATOM    451  O   ARG A  57      18.671  -0.949  15.110  1.00 10.66           O  
ATOM    452  CB  ARG A  57      21.660  -1.980  15.227  1.00 11.65           C  
ATOM    453  CG  ARG A  57      22.094  -2.074  13.774  1.00 15.06           C  
ATOM    454  CD  ARG A  57      22.658  -3.471  13.498  1.00 20.94           C  
ATOM    455  NE  ARG A  57      23.813  -3.687  14.356  1.00 28.01           N  
ATOM    456  CZ  ARG A  57      24.682  -4.686  14.230  1.00 31.81           C  
ATOM    457  NH1 ARG A  57      24.528  -5.598  13.262  1.00 33.76           N  
ATOM    458  NH2 ARG A  57      25.719  -4.754  15.068  1.00 32.53           N  
ATOM    459  N   GLY A  58      19.816   0.343  13.676  1.00  8.49           N  
ATOM    460  CA  GLY A  58      18.665   0.598  12.844  1.00  8.17           C  
ATOM    461  C   GLY A  58      17.842   1.835  13.250  1.00  7.59           C  
ATOM    462  O   GLY A  58      16.904   2.191  12.523  1.00  8.43           O  
ATOM    463  N   VAL A  59      18.153   2.444  14.396  1.00  6.19           N  
ATOM    464  CA  VAL A  59      17.458   3.665  14.765  1.00  6.36           C  
ATOM    465  C   VAL A  59      17.884   4.790  13.825  1.00  7.05           C  
ATOM    466  O   VAL A  59      19.070   4.986  13.510  1.00  7.42           O  
ATOM    467  CB  VAL A  59      17.829   4.060  16.229  1.00  6.44           C  
ATOM    468  CG1 VAL A  59      17.415   5.529  16.514  1.00  8.20           C  
ATOM    469  CG2 VAL A  59      17.059   3.127  17.175  1.00  8.08           C  
ATOM    470  N   LEU A  60      16.888   5.536  13.350  1.00  6.94           N  
ATOM    471  CA  LEU A  60      17.188   6.717  12.538  1.00  6.67           C  
ATOM    472  C   LEU A  60      16.495   7.859  13.232  1.00  8.00           C  
ATOM    473  O   LEU A  60      15.278   7.841  13.411  1.00  8.74           O  
ATOM    474  CB  LEU A  60      16.660   6.558  11.110  1.00  6.28           C  
ATOM    475  CG  LEU A  60      17.251   7.472  10.005  1.00  7.37           C  
ATOM    476  CD1 LEU A  60      16.880   6.922   8.609  1.00  7.19           C  
ATOM    477  CD2 LEU A  60      16.738   8.896  10.209  1.00  9.50           C  
ATOM    478  N   ARG A  61      17.282   8.867  13.615  1.00  6.83           N  
ATOM    479  CA  ARG A  61      16.736  10.046  14.262  1.00  7.86           C  
ATOM    480  C   ARG A  61      16.882  11.235  13.337  1.00 11.52           C  
ATOM    481  O   ARG A  61      17.974  11.459  12.841  1.00 10.43           O  
ATOM    482  CB  ARG A  61      17.511  10.352  15.544  1.00  7.42           C  
ATOM    483  CG  ARG A  61      17.417   9.239  16.579  1.00  7.75           C  
ATOM    484  CD  ARG A  61      18.135   9.631  17.856  1.00  7.56           C  
ATOM    485  NE  ARG A  61      18.300   8.536  18.817  1.00  8.86           N  
ATOM    486  CZ  ARG A  61      17.570   8.400  19.922  1.00  8.87           C  
ATOM    487  NH1 ARG A  61      16.631   9.283  20.211  1.00 11.37           N  
ATOM    488  NH2 ARG A  61      17.798   7.376  20.728  1.00  7.48           N  
ATOM    489  N   GLY A  62      15.822  11.986  13.086  1.00 20.37           N  
ATOM    490  CA  GLY A  62      15.953  13.146  12.219  1.00 24.28           C  
ATOM    491  C   GLY A  62      14.803  13.236  11.244  1.00 23.99           C  
ATOM    492  O   GLY A  62      13.825  12.496  11.390  1.00 28.23           O  
ATOM    493  N   LEU A  63      14.861  14.158  10.282  1.00  8.73           N  
ATOM    494  CA  LEU A  63      15.941  15.158  10.078  1.00  8.37           C  
ATOM    495  C   LEU A  63      15.455  16.437  10.758  1.00  8.91           C  
ATOM    496  O   LEU A  63      14.509  17.074  10.303  1.00 10.95           O  
ATOM    497  CB  LEU A  63      16.131  15.428   8.581  1.00  7.75           C  
ATOM    498  CG  LEU A  63      16.634  14.237   7.757  1.00 10.15           C  
ATOM    499  CD1 LEU A  63      16.254  14.397   6.290  1.00 11.69           C  
ATOM    500  CD2 LEU A  63      18.150  14.186   7.907  1.00 11.22           C  
ATOM    501  N   HIS A  64      16.146  16.840  11.810  1.00  7.10           N  
ATOM    502  CA  HIS A  64      15.673  17.954  12.601  1.00  7.62           C  
ATOM    503  C   HIS A  64      16.289  19.300  12.400  1.00  7.64           C  
ATOM    504  O   HIS A  64      17.472  19.401  12.046  1.00  7.15           O  
ATOM    505  CB  HIS A  64      15.923  17.592  14.068  1.00  9.51           C  
ATOM    506  CG  HIS A  64      15.283  16.309  14.460  1.00 12.53           C  
ATOM    507  ND1 HIS A  64      15.850  15.428  15.362  1.00 16.90           N  
ATOM    508  CD2 HIS A  64      14.100  15.774  14.090  1.00 12.25           C  
ATOM    509  CE1 HIS A  64      15.018  14.415  15.543  1.00 15.85           C  
ATOM    510  NE2 HIS A  64      13.948  14.605  14.790  1.00 14.16           N  
ATOM    511  N   PHE A  65      15.484  20.351  12.615  1.00  7.99           N  
ATOM    512  CA  PHE A  65      15.988  21.716  12.675  1.00  7.20           C  
ATOM    513  C   PHE A  65      15.040  22.461  13.601  1.00  7.79           C  
ATOM    514  O   PHE A  65      13.889  22.022  13.807  1.00  8.51           O  
ATOM    515  CB  PHE A  65      16.091  22.407  11.280  1.00  7.59           C  
ATOM    516  CG  PHE A  65      14.807  22.420  10.512  1.00  8.12           C  
ATOM    517  CD1 PHE A  65      13.944  23.519  10.550  1.00  9.62           C  
ATOM    518  CD2 PHE A  65      14.477  21.336   9.728  1.00 10.39           C  
ATOM    519  CE1 PHE A  65      12.782  23.505   9.788  1.00 12.29           C  
ATOM    520  CE2 PHE A  65      13.327  21.341   8.991  1.00 11.57           C  
ATOM    521  CZ  PHE A  65      12.497  22.427   9.028  1.00 12.08           C  
ATOM    522  N   GLN A  66      15.524  23.564  14.151  1.00  9.97           N  
ATOM    523  CA  GLN A  66      14.735  24.342  15.093  1.00 12.20           C  
ATOM    524  C   GLN A  66      14.409  25.649  14.390  1.00 14.75           C  
ATOM    525  O   GLN A  66      15.294  26.376  13.937  1.00 15.39           O  
ATOM    526  CB  GLN A  66      15.568  24.551  16.382  1.00 11.84           C  
ATOM    527  CG  GLN A  66      14.914  25.468  17.431  1.00 15.06           C  
ATOM    528  CD  GLN A  66      15.534  25.236  18.800  1.00 13.72           C  
ATOM    529  OE1 GLN A  66      15.217  24.250  19.461  1.00 17.13           O  
ATOM    530  NE2 GLN A  66      16.450  26.120  19.202  1.00 15.91           N  
ATOM    531  N   ARG A  67      13.115  25.908  14.266  1.00 19.91           N  
ATOM    532  CA  ARG A  67      12.641  27.121  13.630  1.00 24.18           C  
ATOM    533  C   ARG A  67      12.989  28.310  14.542  1.00 24.75           C  
ATOM    534  O   ARG A  67      13.155  28.159  15.757  1.00 23.65           O  
ATOM    535  CB  ARG A  67      11.114  27.001  13.426  1.00 28.26           C  
ATOM    536  CG  ARG A  67      10.319  28.309  13.319  1.00 33.05           C  
ATOM    537  CD  ARG A  67       8.795  28.060  13.435  1.00 35.20           C  
ATOM    538  NE  ARG A  67       8.447  27.452  14.723  1.00 37.34           N  
ATOM    539  CZ  ARG A  67       7.217  27.118  15.108  1.00 37.79           C  
ATOM    540  NH1 ARG A  67       6.176  27.328  14.298  1.00 40.17           N  
ATOM    541  NH2 ARG A  67       7.018  26.572  16.306  1.00 36.98           N  
ATOM    542  N   GLU A  68      13.154  29.470  13.919  1.00 26.81           N  
ATOM    543  CA  GLU A  68      13.415  30.723  14.622  1.00 27.45           C  
ATOM    544  C   GLU A  68      14.826  30.965  15.097  1.00 26.29           C  
ATOM    545  O   GLU A  68      15.447  31.975  14.752  1.00 27.02           O  
ATOM    546  CB  GLU A  68      12.457  30.848  15.804  1.00 30.36           C  
ATOM    547  CG  GLU A  68      11.462  31.994  15.649  1.00 35.56           C  
ATOM    548  CD  GLU A  68      10.679  31.929  14.340  1.00 37.10           C  
ATOM    549  OE1 GLU A  68       9.535  31.400  14.359  1.00 39.24           O  
ATOM    550  OE2 GLU A  68      11.203  32.400  13.294  1.00 37.78           O  
ATOM    551  N   LYS A  69      15.314  30.039  15.908  1.00 23.48           N  
ATOM    552  CA  LYS A  69      16.651  30.107  16.487  1.00 21.80           C  
ATOM    553  C   LYS A  69      17.325  28.786  16.144  1.00 17.50           C  
ATOM    554  O   LYS A  69      17.449  27.893  16.995  1.00 18.27           O  
ATOM    555  CB  LYS A  69      16.536  30.251  17.998  1.00 24.62           C  
ATOM    556  CG  LYS A  69      16.235  31.671  18.469  1.00 28.85           C  
ATOM    557  CD  LYS A  69      17.377  32.199  19.358  1.00 30.70           C  
ATOM    558  CE  LYS A  69      18.662  32.447  18.568  1.00 32.79           C  
ATOM    559  NZ  LYS A  69      18.625  33.704  17.751  1.00 34.79           N  
ATOM    560  N   PRO A  70      17.714  28.628  14.878  1.00 17.97           N  
ATOM    561  CA  PRO A  70      18.369  27.375  14.487  1.00 16.96           C  
ATOM    562  C   PRO A  70      19.642  27.094  15.249  1.00 14.89           C  
ATOM    563  O   PRO A  70      20.374  27.999  15.665  1.00 17.45           O  
ATOM    564  CB  PRO A  70      18.638  27.563  13.004  1.00 17.52           C  
ATOM    565  CG  PRO A  70      18.746  29.100  12.885  1.00 20.03           C  
ATOM    566  CD  PRO A  70      17.578  29.513  13.712  1.00 18.34           C  
ATOM    567  N   GLN A  71      19.898  25.812  15.415  1.00 12.95           N  
ATOM    568  CA  GLN A  71      21.050  25.374  16.164  1.00 11.64           C  
ATOM    569  C   GLN A  71      22.147  24.843  15.233  1.00 12.13           C  
ATOM    570  O   GLN A  71      21.843  24.054  14.316  1.00 14.26           O  
ATOM    571  CB  GLN A  71      20.658  24.207  17.051  1.00 12.39           C  
ATOM    572  CG  GLN A  71      19.593  24.496  18.123  1.00 13.05           C  
ATOM    573  CD  GLN A  71      19.169  23.205  18.846  1.00 14.96           C  
ATOM    574  OE1 GLN A  71      18.696  22.225  18.218  1.00 15.28           O  
ATOM    575  NE2 GLN A  71      19.362  23.168  20.158  1.00 15.20           N  
ATOM    576  N   GLY A  72      23.378  25.300  15.433  1.00  8.12           N  
ATOM    577  CA  GLY A  72      24.510  24.628  14.782  1.00  7.97           C  
ATOM    578  C   GLY A  72      24.778  23.423  15.713  1.00  8.20           C  
ATOM    579  O   GLY A  72      24.533  23.468  16.948  1.00  8.48           O  
ATOM    580  N   LYS A  73      25.262  22.326  15.159  1.00  7.46           N  
ATOM    581  CA  LYS A  73      25.495  21.111  15.936  1.00  7.45           C  
ATOM    582  C   LYS A  73      26.816  20.464  15.678  1.00  6.50           C  
ATOM    583  O   LYS A  73      27.220  20.306  14.504  1.00  7.55           O  
ATOM    584  CB  LYS A  73      24.410  20.086  15.650  1.00  7.50           C  
ATOM    585  CG  LYS A  73      23.024  20.580  16.011  1.00 10.70           C  
ATOM    586  CD  LYS A  73      21.937  19.594  15.535  1.00 11.34           C  
ATOM    587  CE  LYS A  73      20.585  20.291  15.668  1.00 13.07           C  
ATOM    588  NZ  LYS A  73      19.489  19.578  14.901  1.00 14.00           N  
ATOM    589  N   LEU A  74      27.548  20.108  16.726  1.00  5.22           N  
ATOM    590  CA  LEU A  74      28.854  19.415  16.578  1.00  5.74           C  
ATOM    591  C   LEU A  74      28.594  18.007  17.134  1.00  6.94           C  
ATOM    592  O   LEU A  74      28.342  17.841  18.338  1.00  5.84           O  
ATOM    593  CB  LEU A  74      29.931  20.130  17.395  1.00  4.79           C  
ATOM    594  CG  LEU A  74      31.314  19.466  17.402  1.00  7.93           C  
ATOM    595  CD1 LEU A  74      31.811  19.227  15.995  1.00  6.92           C  
ATOM    596  CD2 LEU A  74      32.293  20.355  18.167  1.00 10.26           C  
ATOM    597  N   VAL A  75      28.661  17.013  16.273  1.00  5.57           N  
ATOM    598  CA  VAL A  75      28.320  15.637  16.593  1.00  6.48           C  
ATOM    599  C   VAL A  75      29.509  14.703  16.585  1.00  7.33           C  
ATOM    600  O   VAL A  75      30.384  14.810  15.704  1.00  6.74           O  
ATOM    601  CB  VAL A  75      27.301  15.143  15.537  1.00  6.92           C  
ATOM    602  CG1 VAL A  75      26.870  13.722  15.817  1.00  7.89           C  
ATOM    603  CG2 VAL A  75      26.135  16.096  15.476  1.00  8.84           C  
ATOM    604  N   ARG A  76      29.597  13.810  17.570  1.00  5.30           N  
ATOM    605  CA  ARG A  76      30.657  12.814  17.558  1.00  7.22           C  
ATOM    606  C   ARG A  76      30.122  11.518  18.155  1.00  6.91           C  
ATOM    607  O   ARG A  76      29.054  11.522  18.825  1.00  6.70           O  
ATOM    608  CB  ARG A  76      31.925  13.321  18.256  1.00  7.97           C  
ATOM    609  CG  ARG A  76      31.745  13.586  19.749  1.00  8.76           C  
ATOM    610  CD  ARG A  76      33.092  14.203  20.368  1.00 12.16           C  
ATOM    611  NE  ARG A  76      34.023  13.112  20.556  1.00 13.47           N  
ATOM    612  CZ  ARG A  76      34.183  12.439  21.709  1.00 11.37           C  
ATOM    613  NH1 ARG A  76      33.525  12.786  22.810  1.00 14.65           N  
ATOM    614  NH2 ARG A  76      34.884  11.322  21.691  1.00 15.39           N  
ATOM    615  N   VAL A  77      30.822  10.413  17.935  1.00  5.91           N  
ATOM    616  CA  VAL A  77      30.360   9.129  18.424  1.00  7.21           C  
ATOM    617  C   VAL A  77      31.341   8.580  19.461  1.00  6.86           C  
ATOM    618  O   VAL A  77      32.510   8.338  19.156  1.00  8.55           O  
ATOM    619  CB  VAL A  77      30.175   8.159  17.220  1.00  7.01           C  
ATOM    620  CG1 VAL A  77      29.757   6.760  17.723  1.00  8.28           C  
ATOM    621  CG2 VAL A  77      29.084   8.720  16.301  1.00  7.41           C  
ATOM    622  N   ILE A  78      30.824   8.327  20.662  1.00  7.44           N  
ATOM    623  CA  ILE A  78      31.682   7.845  21.717  1.00  9.65           C  
ATOM    624  C   ILE A  78      31.792   6.336  21.664  1.00  9.46           C  
ATOM    625  O   ILE A  78      32.824   5.782  22.059  1.00 12.12           O  
ATOM    626  CB  ILE A  78      31.180   8.314  23.069  1.00 10.02           C  
ATOM    627  CG1 ILE A  78      31.069   9.849  23.033  1.00 14.39           C  
ATOM    628  CG2 ILE A  78      32.233   7.900  24.181  1.00 12.37           C  
ATOM    629  CD1 ILE A  78      30.507  10.496  24.318  1.00 19.84           C  
ATOM    630  N   ARG A  79      30.746   5.641  21.190  1.00  9.78           N  
ATOM    631  CA  ARG A  79      30.775   4.177  21.096  1.00 10.91           C  
ATOM    632  C   ARG A  79      29.884   3.800  19.925  1.00 10.68           C  
ATOM    633  O   ARG A  79      28.795   4.343  19.783  1.00 10.04           O  
ATOM    634  CB  ARG A  79      30.257   3.542  22.404  1.00 13.06           C  
ATOM    635  CG  ARG A  79      30.288   1.996  22.466  1.00 18.76           C  
ATOM    636  CD  ARG A  79      31.102   1.523  23.747  1.00 25.48           C  
ATOM    637  NE  ARG A  79      31.345   0.075  23.784  1.00 27.20           N  
ATOM    638  CZ  ARG A  79      30.353  -0.799  23.757  1.00 27.98           C  
ATOM    639  NH1 ARG A  79      29.112  -0.339  23.709  1.00 30.32           N  
ATOM    640  NH2 ARG A  79      30.582  -2.109  23.731  1.00 29.18           N  
ATOM    641  N   GLY A  80      30.367   2.915  19.066  1.00  9.85           N  
ATOM    642  CA  GLY A  80      29.558   2.512  17.927  1.00  9.41           C  
ATOM    643  C   GLY A  80      29.874   3.265  16.657  1.00  7.53           C  
ATOM    644  O   GLY A  80      30.957   3.849  16.482  1.00  8.46           O  
ATOM    645  N   GLU A  81      28.901   3.235  15.741  1.00  8.02           N  
ATOM    646  CA  GLU A  81      29.110   3.861  14.430  1.00  6.79           C  
ATOM    647  C   GLU A  81      27.771   4.313  13.910  1.00  7.08           C  
ATOM    648  O   GLU A  81      26.810   3.574  13.966  1.00  7.31           O  
ATOM    649  CB  GLU A  81      29.698   2.865  13.419  1.00 10.12           C  
ATOM    650  CG  GLU A  81      29.926   3.474  12.042  1.00  9.80           C  
ATOM    651  CD  GLU A  81      30.508   2.509  11.028  1.00 17.91           C  
ATOM    652  OE1 GLU A  81      30.773   2.946   9.878  1.00 18.90           O  
ATOM    653  OE2 GLU A  81      30.705   1.320  11.381  1.00 22.04           O  
ATOM    654  N   ILE A  82      27.734   5.521  13.350  1.00  5.82           N  
ATOM    655  CA  ILE A  82      26.526   6.041  12.723  1.00  5.93           C  
ATOM    656  C   ILE A  82      26.831   6.607  11.321  1.00  5.13           C  
ATOM    657  O   ILE A  82      28.000   6.907  10.986  1.00  5.91           O  
ATOM    658  CB  ILE A  82      25.895   7.214  13.511  1.00  6.07           C  
ATOM    659  CG1 ILE A  82      26.724   8.516  13.442  1.00  4.87           C  
ATOM    660  CG2 ILE A  82      25.639   6.752  14.942  1.00  5.97           C  
ATOM    661  CD1 ILE A  82      26.174   9.682  14.290  1.00  6.03           C  
ATOM    662  N   PHE A  83      25.769   6.733  10.510  1.00  5.40           N  
ATOM    663  CA  PHE A  83      25.876   7.410   9.229  1.00  5.43           C  
ATOM    664  C   PHE A  83      25.157   8.746   9.543  1.00  6.27           C  
ATOM    665  O   PHE A  83      23.939   8.763   9.739  1.00  5.89           O  
ATOM    666  CB  PHE A  83      25.140   6.632   8.113  1.00  5.55           C  
ATOM    667  CG  PHE A  83      25.218   7.301   6.772  1.00  8.82           C  
ATOM    668  CD1 PHE A  83      26.414   7.353   6.082  1.00 12.01           C  
ATOM    669  CD2 PHE A  83      24.095   7.868   6.217  1.00  9.36           C  
ATOM    670  CE1 PHE A  83      26.482   7.991   4.819  1.00 13.91           C  
ATOM    671  CE2 PHE A  83      24.151   8.501   4.964  1.00  9.15           C  
ATOM    672  CZ  PHE A  83      25.327   8.559   4.284  1.00 10.41           C  
ATOM    673  N   ASP A  84      25.915   9.845   9.567  1.00  5.89           N  
ATOM    674  CA  ASP A  84      25.391  11.147   9.955  1.00  5.07           C  
ATOM    675  C   ASP A  84      25.175  11.997   8.719  1.00  6.20           C  
ATOM    676  O   ASP A  84      26.053  12.073   7.866  1.00  6.22           O  
ATOM    677  CB  ASP A  84      26.421  11.815  10.870  1.00  6.80           C  
ATOM    678  CG  ASP A  84      25.831  12.913  11.735  1.00 10.55           C  
ATOM    679  OD1 ASP A  84      24.884  12.687  12.487  1.00  9.15           O  
ATOM    680  OD2 ASP A  84      26.365  14.020  11.727  1.00 16.65           O  
ATOM    681  N   VAL A  85      24.039  12.667   8.657  1.00  5.08           N  
ATOM    682  CA  VAL A  85      23.665  13.442   7.479  1.00  5.27           C  
ATOM    683  C   VAL A  85      23.302  14.882   7.787  1.00  5.58           C  
ATOM    684  O   VAL A  85      22.603  15.170   8.801  1.00  6.50           O  
ATOM    685  CB  VAL A  85      22.439  12.775   6.792  1.00  6.85           C  
ATOM    686  CG1 VAL A  85      21.920  13.651   5.652  1.00  8.76           C  
ATOM    687  CG2 VAL A  85      22.809  11.436   6.216  1.00  6.58           C  
ATOM    688  N   ALA A  86      23.839  15.783   6.960  1.00  5.12           N  
ATOM    689  CA  ALA A  86      23.504  17.186   7.002  1.00  4.55           C  
ATOM    690  C   ALA A  86      22.737  17.538   5.725  1.00  5.01           C  
ATOM    691  O   ALA A  86      23.176  17.162   4.634  1.00  5.77           O  
ATOM    692  CB  ALA A  86      24.775  18.040   7.045  1.00  4.35           C  
ATOM    693  N   VAL A  87      21.643  18.280   5.852  1.00  5.00           N  
ATOM    694  CA  VAL A  87      20.880  18.746   4.667  1.00  5.62           C  
ATOM    695  C   VAL A  87      20.858  20.264   4.718  1.00  4.08           C  
ATOM    696  O   VAL A  87      20.423  20.837   5.703  1.00  6.66           O  
ATOM    697  CB  VAL A  87      19.413  18.192   4.685  1.00  5.94           C  
ATOM    698  CG1 VAL A  87      18.667  18.683   3.444  1.00  6.90           C  
ATOM    699  CG2 VAL A  87      19.392  16.680   4.728  1.00  7.71           C  
ATOM    700  N   ASP A  88      21.334  20.907   3.663  1.00  4.68           N  
ATOM    701  CA  ASP A  88      21.381  22.373   3.602  1.00  5.24           C  
ATOM    702  C   ASP A  88      20.001  22.948   3.258  1.00  5.81           C  
ATOM    703  O   ASP A  88      19.490  22.684   2.176  1.00  6.86           O  
ATOM    704  CB  ASP A  88      22.418  22.764   2.546  1.00  6.64           C  
ATOM    705  CG  ASP A  88      22.703  24.242   2.497  1.00  7.93           C  
ATOM    706  OD1 ASP A  88      22.077  25.056   3.197  1.00  8.13           O  
ATOM    707  OD2 ASP A  88      23.614  24.624   1.713  1.00  7.36           O  
ATOM    708  N   LEU A  89      19.412  23.689   4.186  1.00  7.14           N  
ATOM    709  CA  LEU A  89      18.120  24.325   3.935  1.00  8.11           C  
ATOM    710  C   LEU A  89      18.246  25.830   4.050  1.00  9.27           C  
ATOM    711  O   LEU A  89      17.237  26.535   4.266  1.00  8.96           O  
ATOM    712  CB  LEU A  89      17.067  23.775   4.902  1.00  8.68           C  
ATOM    713  CG  LEU A  89      16.787  22.272   4.741  1.00  9.52           C  
ATOM    714  CD1 LEU A  89      15.805  21.867   5.847  1.00 12.26           C  
ATOM    715  CD2 LEU A  89      16.264  21.899   3.391  1.00 11.22           C  
ATOM    716  N   ARG A  90      19.461  26.349   3.913  1.00  8.49           N  
ATOM    717  CA  ARG A  90      19.658  27.777   4.072  1.00  7.84           C  
ATOM    718  C   ARG A  90      19.089  28.594   2.918  1.00  9.76           C  
ATOM    719  O   ARG A  90      19.250  28.251   1.750  1.00  9.34           O  
ATOM    720  CB  ARG A  90      21.140  28.118   4.222  1.00  7.58           C  
ATOM    721  CG  ARG A  90      21.809  27.585   5.516  1.00  7.55           C  
ATOM    722  CD  ARG A  90      23.301  27.763   5.486  1.00  8.32           C  
ATOM    723  NE  ARG A  90      23.898  26.940   4.434  1.00  7.97           N  
ATOM    724  CZ  ARG A  90      25.213  26.784   4.313  1.00  7.37           C  
ATOM    725  NH1 ARG A  90      26.043  27.379   5.141  1.00 10.35           N  
ATOM    726  NH2 ARG A  90      25.688  26.017   3.343  1.00  8.20           N  
ATOM    727  N   LYS A  91      18.410  29.690   3.275  1.00  8.89           N  
ATOM    728  CA  LYS A  91      17.848  30.593   2.295  1.00  9.54           C  
ATOM    729  C   LYS A  91      18.890  30.985   1.236  1.00  8.74           C  
ATOM    730  O   LYS A  91      20.002  31.460   1.542  1.00  9.93           O  
ATOM    731  CB  LYS A  91      17.354  31.859   2.992  1.00  8.44           C  
ATOM    732  CG  LYS A  91      16.655  32.822   1.958  1.00  9.29           C  
ATOM    733  CD  LYS A  91      16.216  34.154   2.575  1.00 14.23           C  
ATOM    734  CE  LYS A  91      15.273  33.954   3.684  1.00 16.32           C  
ATOM    735  NZ  LYS A  91      14.758  35.322   4.129  1.00 15.41           N  
ATOM    736  N   ASN A  92      18.527  30.757  -0.008  1.00  7.95           N  
ATOM    737  CA  ASN A  92      19.369  31.124  -1.152  1.00  8.85           C  
ATOM    738  C   ASN A  92      20.744  30.486  -1.247  1.00  8.15           C  
ATOM    739  O   ASN A  92      21.638  30.972  -1.918  1.00  9.82           O  
ATOM    740  CB  ASN A  92      19.484  32.660  -1.275  1.00  7.95           C  
ATOM    741  CG  ASN A  92      18.115  33.299  -1.497  1.00  8.60           C  
ATOM    742  OD1 ASN A  92      17.181  32.630  -2.031  1.00  9.92           O  
ATOM    743  ND2 ASN A  92      17.965  34.530  -1.041  1.00 10.54           N  
ATOM    744  N   SER A  93      20.923  29.350  -0.563  1.00  8.12           N  
ATOM    745  CA  SER A  93      22.188  28.640  -0.672  1.00  7.35           C  
ATOM    746  C   SER A  93      22.358  28.008  -2.027  1.00  6.57           C  
ATOM    747  O   SER A  93      21.410  27.452  -2.565  1.00  9.34           O  
ATOM    748  CB  SER A  93      22.213  27.541   0.398  1.00  7.77           C  
ATOM    749  OG  SER A  93      23.424  26.801   0.231  1.00  8.34           O  
ATOM    750  N   ASP A  94      23.607  28.031  -2.538  1.00  9.94           N  
ATOM    751  CA  ASP A  94      23.928  27.412  -3.808  1.00 13.48           C  
ATOM    752  C   ASP A  94      23.707  25.910  -3.724  1.00 10.84           C  
ATOM    753  O   ASP A  94      23.573  25.250  -4.731  1.00 12.24           O  
ATOM    754  CB  ASP A  94      25.370  27.714  -4.270  1.00 14.96           C  
ATOM    755  CG  ASP A  94      26.425  27.097  -3.413  1.00 20.71           C  
ATOM    756  OD1 ASP A  94      26.374  27.286  -2.182  1.00 26.41           O  
ATOM    757  OD2 ASP A  94      27.343  26.431  -3.982  1.00 29.10           O  
ATOM    758  N   THR A  95      23.639  25.373  -2.494  1.00  8.55           N  
ATOM    759  CA  THR A  95      23.399  23.956  -2.300  1.00  8.15           C  
ATOM    760  C   THR A  95      22.112  23.689  -1.514  1.00  8.10           C  
ATOM    761  O   THR A  95      21.997  22.694  -0.828  1.00  7.17           O  
ATOM    762  CB  THR A  95      24.583  23.249  -1.615  1.00  6.72           C  
ATOM    763  OG1 THR A  95      25.006  23.944  -0.455  1.00  6.37           O  
ATOM    764  CG2 THR A  95      25.810  23.173  -2.579  1.00  7.80           C  
ATOM    765  N   TYR A  96      21.119  24.559  -1.644  1.00  7.81           N  
ATOM    766  CA  TYR A  96      19.853  24.346  -0.980  1.00  8.72           C  
ATOM    767  C   TYR A  96      19.261  23.012  -1.426  1.00  9.10           C  
ATOM    768  O   TYR A  96      19.203  22.673  -2.630  1.00 10.76           O  
ATOM    769  CB  TYR A  96      18.867  25.455  -1.383  1.00  8.56           C  
ATOM    770  CG  TYR A  96      17.503  25.279  -0.756  1.00  7.87           C  
ATOM    771  CD1 TYR A  96      17.234  25.809   0.492  1.00  9.17           C  
ATOM    772  CD2 TYR A  96      16.502  24.540  -1.406  1.00  8.93           C  
ATOM    773  CE1 TYR A  96      15.961  25.624   1.104  1.00  9.17           C  
ATOM    774  CE2 TYR A  96      15.236  24.336  -0.819  1.00 10.31           C  
ATOM    775  CZ  TYR A  96      14.988  24.890   0.429  1.00 11.11           C  
ATOM    776  OH  TYR A  96      13.731  24.674   0.990  1.00 12.42           O  
ATOM    777  N   GLY A  97      18.829  22.223  -0.439  1.00  8.15           N  
ATOM    778  CA  GLY A  97      18.188  20.936  -0.719  1.00  7.89           C  
ATOM    779  C   GLY A  97      19.137  19.777  -0.961  1.00  8.91           C  
ATOM    780  O   GLY A  97      18.687  18.673  -1.275  1.00  9.89           O  
ATOM    781  N   GLU A  98      20.448  20.054  -0.842  1.00  7.50           N  
ATOM    782  CA  GLU A  98      21.475  19.026  -1.066  1.00  8.34           C  
ATOM    783  C   GLU A  98      21.886  18.494   0.316  1.00  6.22           C  
ATOM    784  O   GLU A  98      21.718  19.168   1.352  1.00  7.87           O  
ATOM    785  CB  GLU A  98      22.706  19.648  -1.807  1.00  8.22           C  
ATOM    786  CG  GLU A  98      22.341  20.178  -3.193  1.00 13.66           C  
ATOM    787  CD  GLU A  98      22.061  19.106  -4.208  1.00 19.16           C  
ATOM    788  OE1 GLU A  98      21.148  19.333  -5.042  1.00 25.79           O  
ATOM    789  OE2 GLU A  98      22.731  18.054  -4.224  1.00 22.14           O  
ATOM    790  N   TRP A  99      22.457  17.294   0.314  1.00  5.82           N  
ATOM    791  CA  TRP A  99      22.861  16.652   1.534  1.00  6.31           C  
ATOM    792  C   TRP A  99      24.285  16.077   1.382  1.00  5.72           C  
ATOM    793  O   TRP A  99      24.818  15.878   0.275  1.00  6.55           O  
ATOM    794  CB  TRP A  99      21.911  15.482   1.891  1.00  6.00           C  
ATOM    795  CG  TRP A  99      22.003  14.294   0.896  1.00  5.66           C  
ATOM    796  CD1 TRP A  99      21.375  14.181  -0.312  1.00  7.10           C  
ATOM    797  CD2 TRP A  99      22.802  13.118   1.037  1.00  6.75           C  
ATOM    798  NE1 TRP A  99      21.734  13.012  -0.932  1.00  7.24           N  
ATOM    799  CE2 TRP A  99      22.614  12.331  -0.136  1.00  7.20           C  
ATOM    800  CE3 TRP A  99      23.655  12.639   2.040  1.00  7.94           C  
ATOM    801  CZ2 TRP A  99      23.256  11.114  -0.325  1.00  8.10           C  
ATOM    802  CZ3 TRP A  99      24.298  11.434   1.860  1.00  9.45           C  
ATOM    803  CH2 TRP A  99      24.102  10.676   0.682  1.00  9.45           C  
ATOM    804  N   THR A 100      24.906  15.823   2.533  1.00  6.02           N  
ATOM    805  CA  THR A 100      26.198  15.149   2.565  1.00  5.54           C  
ATOM    806  C   THR A 100      26.194  14.275   3.791  1.00  6.22           C  
ATOM    807  O   THR A 100      25.523  14.591   4.793  1.00  6.62           O  
ATOM    808  CB  THR A 100      27.380  16.169   2.535  1.00  7.55           C  
ATOM    809  OG1 THR A 100      28.570  15.474   2.162  1.00 11.29           O  
ATOM    810  CG2 THR A 100      27.612  16.842   3.875  1.00  8.28           C  
ATOM    811  N   GLY A 101      26.862  13.132   3.700  1.00  7.57           N  
ATOM    812  CA  GLY A 101      26.868  12.177   4.803  1.00  6.93           C  
ATOM    813  C   GLY A 101      28.273  11.802   5.187  1.00  7.59           C  
ATOM    814  O   GLY A 101      29.205  11.910   4.345  1.00  9.90           O  
ATOM    815  N   VAL A 102      28.441  11.359   6.435  1.00  6.99           N  
ATOM    816  CA  VAL A 102      29.769  10.922   6.913  1.00  6.74           C  
ATOM    817  C   VAL A 102      29.598   9.828   7.970  1.00  6.44           C  
ATOM    818  O   VAL A 102      28.678   9.888   8.812  1.00  6.51           O  
ATOM    819  CB  VAL A 102      30.570  12.107   7.468  1.00  8.54           C  
ATOM    820  CG1 VAL A 102      29.870  12.706   8.623  1.00  9.47           C  
ATOM    821  CG2 VAL A 102      31.959  11.674   7.872  1.00  9.71           C  
ATOM    822  N   ARG A 103      30.443   8.795   7.902  1.00  7.14           N  
ATOM    823  CA  ARG A 103      30.384   7.739   8.903  1.00  7.03           C  
ATOM    824  C   ARG A 103      31.238   8.198  10.066  1.00  6.58           C  
ATOM    825  O   ARG A 103      32.430   8.537   9.923  1.00  7.74           O  
ATOM    826  CB  ARG A 103      30.985   6.460   8.371  1.00  9.16           C  
ATOM    827  CG  ARG A 103      30.222   5.888   7.207  1.00 12.70           C  
ATOM    828  CD  ARG A 103      29.013   5.196   7.686  1.00 17.80           C  
ATOM    829  NE  ARG A 103      28.437   4.436   6.579  1.00 23.31           N  
ATOM    830  CZ  ARG A 103      28.796   3.202   6.233  1.00 27.17           C  
ATOM    831  NH1 ARG A 103      29.736   2.540   6.921  1.00 27.33           N  
ATOM    832  NH2 ARG A 103      28.223   2.649   5.170  1.00 27.59           N  
ATOM    833  N   LEU A 104      30.610   8.277  11.234  1.00  6.24           N  
ATOM    834  CA  LEU A 104      31.284   8.717  12.463  1.00  5.72           C  
ATOM    835  C   LEU A 104      31.312   7.521  13.398  1.00  7.59           C  
ATOM    836  O   LEU A 104      30.280   6.861  13.588  1.00  8.38           O  
ATOM    837  CB  LEU A 104      30.515   9.868  13.145  1.00  5.55           C  
ATOM    838  CG  LEU A 104      30.263  11.096  12.276  1.00  5.39           C  
ATOM    839  CD1 LEU A 104      29.476  12.119  13.132  1.00  6.57           C  
ATOM    840  CD2 LEU A 104      31.587  11.718  11.754  1.00  8.60           C  
ATOM    841  N   SER A 105      32.482   7.218  13.957  1.00  7.25           N  
ATOM    842  CA  SER A 105      32.560   6.073  14.863  1.00  6.95           C  
ATOM    843  C   SER A 105      33.540   6.309  15.977  1.00  8.54           C  
ATOM    844  O   SER A 105      34.320   7.256  15.956  1.00  8.13           O  
ATOM    845  CB  SER A 105      33.017   4.822  14.118  1.00  7.98           C  
ATOM    846  OG  SER A 105      34.362   4.974  13.647  1.00  8.60           O  
ATOM    847  N   ASP A 106      33.503   5.378  16.929  1.00  9.03           N  
ATOM    848  CA  ASP A 106      34.497   5.441  17.991  1.00 10.30           C  
ATOM    849  C   ASP A 106      35.887   5.132  17.458  1.00 12.20           C  
ATOM    850  O   ASP A 106      36.877   5.679  17.965  1.00 14.69           O  
ATOM    851  CB  ASP A 106      34.159   4.517  19.156  1.00 11.80           C  
ATOM    852  CG  ASP A 106      33.706   3.116  18.732  1.00 12.89           C  
ATOM    853  OD1 ASP A 106      33.872   2.697  17.563  1.00 17.38           O  
ATOM    854  OD2 ASP A 106      33.204   2.411  19.634  1.00 17.66           O  
ATOM    855  N   GLU A 107      35.984   4.301  16.433  1.00 11.14           N  
ATOM    856  CA  GLU A 107      37.270   3.969  15.828  1.00 13.41           C  
ATOM    857  C   GLU A 107      37.856   5.102  15.026  1.00 13.64           C  
ATOM    858  O   GLU A 107      39.049   5.365  15.118  1.00 14.03           O  
ATOM    859  CB  GLU A 107      37.156   2.750  14.918  1.00 18.78           C  
ATOM    860  CG  GLU A 107      36.798   1.479  15.639  1.00 26.37           C  
ATOM    861  CD  GLU A 107      36.270   0.407  14.671  1.00 30.87           C  
ATOM    862  OE1 GLU A 107      37.092  -0.180  13.916  1.00 32.06           O  
ATOM    863  OE2 GLU A 107      35.023   0.175  14.654  1.00 33.04           O  
ATOM    864  N   ASN A 108      37.049   5.783  14.206  1.00 10.05           N  
ATOM    865  CA  ASN A 108      37.621   6.855  13.438  1.00  9.48           C  
ATOM    866  C   ASN A 108      37.710   8.196  14.171  1.00  8.94           C  
ATOM    867  O   ASN A 108      38.488   9.048  13.769  1.00 10.77           O  
ATOM    868  CB  ASN A 108      36.971   6.958  12.032  1.00 10.48           C  
ATOM    869  CG  ASN A 108      35.505   7.492  12.027  1.00  7.24           C  
ATOM    870  OD1 ASN A 108      35.087   8.226  12.907  1.00  7.69           O  
ATOM    871  ND2 ASN A 108      34.764   7.150  10.977  1.00  9.98           N  
ATOM    872  N   ARG A 109      36.996   8.315  15.292  1.00  9.07           N  
ATOM    873  CA  ARG A 109      36.990   9.508  16.149  1.00  9.31           C  
ATOM    874  C   ARG A 109      36.547  10.794  15.471  1.00  8.18           C  
ATOM    875  O   ARG A 109      36.719  11.893  16.003  1.00  8.82           O  
ATOM    876  CB  ARG A 109      38.406   9.721  16.780  1.00 12.05           C  
ATOM    877  CG  ARG A 109      38.947   8.431  17.424  1.00 19.33           C  
ATOM    878  CD  ARG A 109      40.248   8.590  18.202  1.00 23.31           C  
ATOM    879  NE  ARG A 109      40.824   7.291  18.604  1.00 26.96           N  
ATOM    880  CZ  ARG A 109      40.691   6.700  19.800  1.00 28.31           C  
ATOM    881  NH1 ARG A 109      39.976   7.271  20.763  1.00 24.78           N  
ATOM    882  NH2 ARG A 109      41.343   5.557  20.056  1.00 26.81           N  
ATOM    883  N   ARG A 110      35.908  10.680  14.304  1.00  6.74           N  
ATOM    884  CA  ARG A 110      35.530  11.877  13.591  1.00  7.45           C  
ATOM    885  C   ARG A 110      34.360  12.620  14.193  1.00  5.79           C  
ATOM    886  O   ARG A 110      33.451  12.002  14.783  1.00  6.74           O  
ATOM    887  CB  ARG A 110      35.194  11.530  12.151  1.00  8.40           C  
ATOM    888  CG  ARG A 110      36.431  11.321  11.250  1.00 10.06           C  
ATOM    889  CD  ARG A 110      36.011  10.894   9.836  1.00 12.32           C  
ATOM    890  NE  ARG A 110      37.105  11.263   8.939  1.00 15.52           N  
ATOM    891  CZ  ARG A 110      36.977  11.433   7.629  1.00 17.00           C  
ATOM    892  NH1 ARG A 110      35.795  11.260   7.039  1.00 16.91           N  
ATOM    893  NH2 ARG A 110      38.046  11.791   6.904  1.00 19.91           N  
ATOM    894  N   GLU A 111      34.409  13.939  14.062  1.00  5.61           N  
ATOM    895  CA  GLU A 111      33.304  14.790  14.488  1.00  5.95           C  
ATOM    896  C   GLU A 111      32.771  15.474  13.232  1.00  5.73           C  
ATOM    897  O   GLU A 111      33.480  15.577  12.202  1.00  6.24           O  
ATOM    898  CB  GLU A 111      33.736  15.857  15.500  1.00  7.27           C  
ATOM    899  CG  GLU A 111      34.764  15.341  16.514  1.00  6.29           C  
ATOM    900  CD  GLU A 111      34.974  16.321  17.624  1.00 10.03           C  
ATOM    901  OE1 GLU A 111      34.129  17.188  17.885  1.00 13.47           O  
ATOM    902  OE2 GLU A 111      36.006  16.248  18.300  1.00 11.09           O  
ATOM    903  N   PHE A 112      31.528  15.925  13.299  1.00  5.50           N  
ATOM    904  CA  PHE A 112      30.906  16.612  12.173  1.00  4.20           C  
ATOM    905  C   PHE A 112      30.184  17.824  12.674  1.00  6.14           C  
ATOM    906  O   PHE A 112      29.341  17.736  13.606  1.00  4.94           O  
ATOM    907  CB  PHE A 112      29.950  15.655  11.436  1.00  6.58           C  
ATOM    908  CG  PHE A 112      29.439  16.161  10.112  1.00  6.00           C  
ATOM    909  CD1 PHE A 112      30.207  16.924   9.243  1.00  7.19           C  
ATOM    910  CD2 PHE A 112      28.173  15.752   9.701  1.00  6.67           C  
ATOM    911  CE1 PHE A 112      29.685  17.262   7.969  1.00  8.81           C  
ATOM    912  CE2 PHE A 112      27.673  16.089   8.427  1.00  6.88           C  
ATOM    913  CZ  PHE A 112      28.429  16.834   7.582  1.00  8.85           C  
ATOM    914  N   PHE A 113      30.508  18.960  12.103  1.00  4.98           N  
ATOM    915  CA  PHE A 113      29.803  20.203  12.405  1.00  5.74           C  
ATOM    916  C   PHE A 113      28.761  20.510  11.350  1.00  6.04           C  
ATOM    917  O   PHE A 113      29.096  20.648  10.158  1.00  6.87           O  
ATOM    918  CB  PHE A 113      30.750  21.377  12.503  1.00  6.73           C  
ATOM    919  CG  PHE A 113      30.025  22.660  12.843  1.00  7.37           C  
ATOM    920  CD1 PHE A 113      29.421  22.794  14.107  1.00  8.31           C  
ATOM    921  CD2 PHE A 113      29.871  23.683  11.918  1.00  8.78           C  
ATOM    922  CE1 PHE A 113      28.672  23.943  14.417  1.00  9.23           C  
ATOM    923  CE2 PHE A 113      29.144  24.809  12.218  1.00  8.12           C  
ATOM    924  CZ  PHE A 113      28.545  24.958  13.442  1.00  8.70           C  
ATOM    925  N   ILE A 114      27.500  20.642  11.753  1.00  8.31           N  
ATOM    926  CA  ILE A 114      26.365  20.905  10.857  1.00  7.27           C  
ATOM    927  C   ILE A 114      25.904  22.310  11.245  1.00  6.52           C  
ATOM    928  O   ILE A 114      25.338  22.493  12.338  1.00  8.41           O  
ATOM    929  CB  ILE A 114      25.258  19.882  11.094  1.00  6.52           C  
ATOM    930  CG1 ILE A 114      25.759  18.425  10.921  1.00  8.72           C  
ATOM    931  CG2 ILE A 114      24.053  20.217  10.172  1.00  7.92           C  
ATOM    932  CD1 ILE A 114      26.048  17.688  12.258  1.00 12.20           C  
ATOM    933  N   PRO A 115      26.095  23.292  10.367  1.00  6.56           N  
ATOM    934  CA  PRO A 115      25.703  24.662  10.695  1.00  5.89           C  
ATOM    935  C   PRO A 115      24.236  24.960  10.919  1.00  6.58           C  
ATOM    936  O   PRO A 115      23.355  24.201  10.536  1.00  7.31           O  
ATOM    937  CB  PRO A 115      26.190  25.489   9.477  1.00  7.73           C  
ATOM    938  CG  PRO A 115      27.196  24.632   8.812  1.00  8.74           C  
ATOM    939  CD  PRO A 115      26.723  23.212   9.021  1.00  7.70           C  
ATOM    940  N   GLU A 116      23.993  26.143  11.502  1.00  8.91           N  
ATOM    941  CA  GLU A 116      22.634  26.641  11.640  1.00 10.11           C  
ATOM    942  C   GLU A 116      22.084  26.743  10.209  1.00  8.84           C  
ATOM    943  O   GLU A 116      22.816  27.120   9.260  1.00  9.67           O  
ATOM    944  CB  GLU A 116      22.643  28.061  12.305  1.00 15.05           C  
ATOM    945  CG  GLU A 116      23.455  28.068  13.626  1.00 21.43           C  
ATOM    946  CD  GLU A 116      23.455  29.397  14.378  1.00 27.55           C  
ATOM    947  OE1 GLU A 116      23.460  30.445  13.714  1.00 29.07           O  
ATOM    948  OE2 GLU A 116      23.476  29.389  15.643  1.00 29.63           O  
ATOM    949  N   GLY A 117      20.812  26.384  10.054  1.00  7.17           N  
ATOM    950  CA  GLY A 117      20.244  26.474   8.723  1.00  7.44           C  
ATOM    951  C   GLY A 117      20.165  25.159   7.987  1.00  6.58           C  
ATOM    952  O   GLY A 117      19.612  25.069   6.898  1.00  7.99           O  
ATOM    953  N   PHE A 118      20.705  24.121   8.627  1.00  6.82           N  
ATOM    954  CA  PHE A 118      20.683  22.761   8.086  1.00  6.34           C  
ATOM    955  C   PHE A 118      19.764  21.877   8.927  1.00  5.86           C  
ATOM    956  O   PHE A 118      19.471  22.192  10.088  1.00  8.29           O  
ATOM    957  CB  PHE A 118      22.088  22.094   8.172  1.00  4.99           C  
ATOM    958  CG  PHE A 118      23.098  22.603   7.188  1.00  4.26           C  
ATOM    959  CD1 PHE A 118      23.580  23.904   7.221  1.00  5.97           C  
ATOM    960  CD2 PHE A 118      23.682  21.679   6.308  1.00  5.89           C  
ATOM    961  CE1 PHE A 118      24.653  24.280   6.389  1.00  6.88           C  
ATOM    962  CE2 PHE A 118      24.752  22.041   5.469  1.00  6.22           C  
ATOM    963  CZ  PHE A 118      25.227  23.353   5.526  1.00  5.96           C  
ATOM    964  N   ALA A 119      19.294  20.801   8.294  1.00  4.93           N  
ATOM    965  CA  ALA A 119      18.589  19.722   9.031  1.00  5.82           C  
ATOM    966  C   ALA A 119      19.660  18.638   9.294  1.00  5.74           C  
ATOM    967  O   ALA A 119      20.638  18.493   8.523  1.00  7.53           O  
ATOM    968  CB  ALA A 119      17.456  19.141   8.217  1.00  6.39           C  
ATOM    969  N   HIS A 120      19.526  17.900  10.391  1.00  5.09           N  
ATOM    970  CA  HIS A 120      20.471  16.865  10.797  1.00  4.87           C  
ATOM    971  C   HIS A 120      19.789  15.581  11.198  1.00  6.21           C  
ATOM    972  O   HIS A 120      18.739  15.611  11.836  1.00  7.23           O  
ATOM    973  CB  HIS A 120      21.265  17.346  12.037  1.00  7.91           C  
ATOM    974  CG  HIS A 120      22.074  16.277  12.713  1.00  8.22           C  
ATOM    975  ND1 HIS A 120      21.760  15.778  13.959  1.00  9.07           N  
ATOM    976  CD2 HIS A 120      23.125  15.544  12.270  1.00  8.88           C  
ATOM    977  CE1 HIS A 120      22.575  14.779  14.252  1.00  9.22           C  
ATOM    978  NE2 HIS A 120      23.408  14.614  13.241  1.00  9.27           N  
ATOM    979  N   GLY A 121      20.364  14.456  10.800  1.00  5.24           N  
ATOM    980  CA  GLY A 121      19.824  13.184  11.256  1.00  7.19           C  
ATOM    981  C   GLY A 121      20.932  12.151  11.122  1.00  6.36           C  
ATOM    982  O   GLY A 121      21.995  12.401  10.555  1.00  5.66           O  
ATOM    983  N   PHE A 122      20.716  10.975  11.709  1.00  5.24           N  
ATOM    984  CA  PHE A 122      21.650   9.877  11.595  1.00  4.32           C  
ATOM    985  C   PHE A 122      20.954   8.538  11.687  1.00  4.83           C  
ATOM    986  O   PHE A 122      19.824   8.417  12.218  1.00  6.45           O  
ATOM    987  CB  PHE A 122      22.809   9.981  12.632  1.00  7.05           C  
ATOM    988  CG  PHE A 122      22.381   9.775  14.043  1.00  7.73           C  
ATOM    989  CD1 PHE A 122      22.274   8.489  14.563  1.00  7.94           C  
ATOM    990  CD2 PHE A 122      22.140  10.855  14.845  1.00  9.70           C  
ATOM    991  CE1 PHE A 122      21.941   8.288  15.888  1.00 10.43           C  
ATOM    992  CE2 PHE A 122      21.794  10.683  16.197  1.00 10.84           C  
ATOM    993  CZ  PHE A 122      21.702   9.368  16.717  1.00  8.40           C  
ATOM    994  N   LEU A 123      21.667   7.545  11.154  1.00  5.41           N  
ATOM    995  CA  LEU A 123      21.237   6.147  11.225  1.00  5.16           C  
ATOM    996  C   LEU A 123      22.276   5.387  12.050  1.00  5.90           C  
ATOM    997  O   LEU A 123      23.490   5.460  11.778  1.00  6.30           O  
ATOM    998  CB  LEU A 123      21.136   5.550   9.823  1.00  6.81           C  
ATOM    999  CG  LEU A 123      20.823   4.050   9.778  1.00  5.30           C  
ATOM   1000  CD1 LEU A 123      19.446   3.723  10.284  1.00  7.70           C  
ATOM   1001  CD2 LEU A 123      20.919   3.592   8.304  1.00  8.01           C  
ATOM   1002  N   ALA A 124      21.796   4.670  13.082  1.00  5.82           N  
ATOM   1003  CA  ALA A 124      22.686   3.894  13.962  1.00  6.09           C  
ATOM   1004  C   ALA A 124      23.078   2.596  13.248  1.00  7.87           C  
ATOM   1005  O   ALA A 124      22.196   1.777  12.885  1.00  6.92           O  
ATOM   1006  CB  ALA A 124      21.973   3.591  15.250  1.00  6.38           C  
ATOM   1007  N   LEU A 125      24.386   2.381  13.092  1.00  8.22           N  
ATOM   1008  CA  LEU A 125      24.875   1.205  12.364  1.00  9.91           C  
ATOM   1009  C   LEU A 125      25.370   0.077  13.252  1.00 11.22           C  
ATOM   1010  O   LEU A 125      25.541  -1.041  12.788  1.00 13.27           O  
ATOM   1011  CB  LEU A 125      25.982   1.643  11.378  1.00  9.27           C  
ATOM   1012  CG  LEU A 125      25.552   2.680  10.319  1.00  8.52           C  
ATOM   1013  CD1 LEU A 125      26.753   3.000   9.445  1.00  9.36           C  
ATOM   1014  CD2 LEU A 125      24.351   2.192   9.457  1.00 10.40           C  
ATOM   1015  N   SER A 126      25.612   0.374  14.517  1.00 11.74           N  
ATOM   1016  CA  SER A 126      26.077  -0.652  15.461  1.00 15.25           C  
ATOM   1017  C   SER A 126      25.004  -0.917  16.509  1.00 15.27           C  
ATOM   1018  O   SER A 126      24.016  -0.182  16.617  1.00 15.43           O  
ATOM   1019  CB  SER A 126      27.389  -0.212  16.093  1.00 15.29           C  
ATOM   1020  OG  SER A 126      27.232   0.983  16.810  1.00 22.60           O  
ATOM   1021  N   ASP A 127      25.197  -1.982  17.282  1.00 17.59           N  
ATOM   1022  CA  ASP A 127      24.210  -2.377  18.262  1.00 20.79           C  
ATOM   1023  C   ASP A 127      23.834  -1.343  19.260  1.00 20.29           C  
ATOM   1024  O   ASP A 127      22.635  -1.197  19.582  1.00 23.87           O  
ATOM   1025  CB  ASP A 127      24.651  -3.663  18.965  1.00 24.81           C  
ATOM   1026  CG  ASP A 127      24.402  -4.885  18.098  1.00 29.56           C  
ATOM   1027  OD1 ASP A 127      23.288  -4.958  17.525  1.00 33.11           O  
ATOM   1028  OD2 ASP A 127      25.300  -5.752  17.984  1.00 32.87           O  
ATOM   1029  N   GLU A 128      24.832  -0.624  19.764  1.00 19.29           N  
ATOM   1030  CA  GLU A 128      24.609   0.443  20.739  1.00 20.09           C  
ATOM   1031  C   GLU A 128      25.478   1.619  20.277  1.00 18.88           C  
ATOM   1032  O   GLU A 128      26.724   1.538  20.300  1.00 21.64           O  
ATOM   1033  CB  GLU A 128      25.081  -0.007  22.113  1.00 22.61           C  
ATOM   1034  CG  GLU A 128      24.886   1.024  23.203  1.00 28.66           C  
ATOM   1035  CD  GLU A 128      25.654   0.677  24.457  1.00 32.18           C  
ATOM   1036  OE1 GLU A 128      25.899  -0.535  24.702  1.00 33.50           O  
ATOM   1037  OE2 GLU A 128      26.004   1.622  25.204  1.00 33.29           O  
ATOM   1038  N   CYS A 129      24.829   2.709  19.900  1.00 12.54           N  
ATOM   1039  CA  CYS A 129      25.513   3.913  19.400  1.00 12.70           C  
ATOM   1040  C   CYS A 129      25.335   5.024  20.433  1.00 11.19           C  
ATOM   1041  O   CYS A 129      24.210   5.446  20.659  1.00 10.97           O  
ATOM   1042  CB  CYS A 129      24.894   4.336  17.992  1.00 12.34           C  
ATOM   1043  SG  CYS A 129      25.364   3.055  16.745  1.00 15.63           S  
ATOM   1044  N   ILE A 130      26.434   5.505  21.040  1.00  9.45           N  
ATOM   1045  CA  ILE A 130      26.374   6.617  22.009  1.00  8.04           C  
ATOM   1046  C   ILE A 130      26.906   7.832  21.223  1.00  7.52           C  
ATOM   1047  O   ILE A 130      28.073   7.834  20.771  1.00  7.45           O  
ATOM   1048  CB  ILE A 130      27.238   6.371  23.254  1.00  7.09           C  
ATOM   1049  CG1 ILE A 130      26.681   5.177  24.023  1.00 12.38           C  
ATOM   1050  CG2 ILE A 130      27.181   7.667  24.113  1.00  8.21           C  
ATOM   1051  CD1 ILE A 130      27.431   4.831  25.247  1.00 13.03           C  
ATOM   1052  N   VAL A 131      26.024   8.802  21.024  1.00  7.30           N  
ATOM   1053  CA  VAL A 131      26.285  10.017  20.255  1.00  6.16           C  
ATOM   1054  C   VAL A 131      26.263  11.217  21.132  1.00  7.67           C  
ATOM   1055  O   VAL A 131      25.358  11.373  21.963  1.00  9.87           O  
ATOM   1056  CB  VAL A 131      25.175  10.157  19.157  1.00  7.06           C  
ATOM   1057  CG1 VAL A 131      25.411  11.422  18.302  1.00  9.62           C  
ATOM   1058  CG2 VAL A 131      25.234   8.896  18.237  1.00  8.54           C  
ATOM   1059  N   ASN A 132      27.252  12.069  20.987  1.00  8.61           N  
ATOM   1060  CA  ASN A 132      27.266  13.282  21.764  1.00  9.88           C  
ATOM   1061  C   ASN A 132      27.090  14.457  20.859  1.00  7.30           C  
ATOM   1062  O   ASN A 132      27.668  14.493  19.765  1.00 10.27           O  
ATOM   1063  CB  ASN A 132      28.628  13.398  22.467  1.00 13.01           C  
ATOM   1064  CG  ASN A 132      28.768  14.652  23.284  1.00 18.94           C  
ATOM   1065  OD1 ASN A 132      29.161  15.720  22.790  1.00 23.23           O  
ATOM   1066  ND2 ASN A 132      28.462  14.518  24.575  1.00 23.67           N  
ATOM   1067  N   TYR A 133      26.291  15.442  21.215  1.00  8.59           N  
ATOM   1068  CA  TYR A 133      26.325  16.612  20.378  1.00  9.54           C  
ATOM   1069  C   TYR A 133      26.181  17.893  21.132  1.00  7.91           C  
ATOM   1070  O   TYR A 133      25.543  17.948  22.193  1.00 10.76           O  
ATOM   1071  CB  TYR A 133      25.417  16.497  19.163  1.00 15.95           C  
ATOM   1072  CG  TYR A 133      23.984  16.390  19.513  1.00 19.06           C  
ATOM   1073  CD1 TYR A 133      23.438  15.189  19.963  1.00 20.77           C  
ATOM   1074  CD2 TYR A 133      23.145  17.499  19.364  1.00 22.18           C  
ATOM   1075  CE1 TYR A 133      22.054  15.098  20.258  1.00 26.06           C  
ATOM   1076  CE2 TYR A 133      21.789  17.422  19.658  1.00 25.62           C  
ATOM   1077  CZ  TYR A 133      21.252  16.225  20.102  1.00 27.39           C  
ATOM   1078  OH  TYR A 133      19.911  16.173  20.415  1.00 30.60           O  
ATOM   1079  N   LYS A 134      26.890  18.883  20.656  1.00  7.00           N  
ATOM   1080  CA  LYS A 134      26.921  20.235  21.204  1.00  6.61           C  
ATOM   1081  C   LYS A 134      26.079  21.114  20.302  1.00  7.50           C  
ATOM   1082  O   LYS A 134      26.158  21.010  19.081  1.00  7.86           O  
ATOM   1083  CB  LYS A 134      28.376  20.750  21.258  1.00  9.99           C  
ATOM   1084  CG  LYS A 134      29.241  19.893  22.150  1.00 13.93           C  
ATOM   1085  CD  LYS A 134      30.734  20.160  21.973  1.00 17.25           C  
ATOM   1086  CE  LYS A 134      31.153  21.494  22.516  1.00 20.66           C  
ATOM   1087  NZ  LYS A 134      31.137  21.556  24.012  1.00 22.41           N  
ATOM   1088  N   CYS A 135      25.308  22.013  20.872  1.00  5.58           N  
ATOM   1089  CA  CYS A 135      24.408  22.898  20.132  1.00  6.40           C  
ATOM   1090  C   CYS A 135      24.681  24.348  20.422  1.00  6.47           C  
ATOM   1091  O   CYS A 135      24.911  24.734  21.584  1.00  6.28           O  
ATOM   1092  CB  CYS A 135      22.937  22.619  20.497  1.00  7.85           C  
ATOM   1093  SG  CYS A 135      22.505  20.908  20.145  1.00 12.30           S  
ATOM   1094  N   THR A 136      24.536  25.184  19.386  1.00  7.18           N  
ATOM   1095  CA  THR A 136      24.785  26.624  19.517  1.00  8.46           C  
ATOM   1096  C   THR A 136      23.647  27.419  20.103  1.00  9.13           C  
ATOM   1097  O   THR A 136      23.826  28.610  20.389  1.00 10.81           O  
ATOM   1098  CB  THR A 136      25.169  27.285  18.168  1.00  8.65           C  
ATOM   1099  OG1 THR A 136      24.054  27.221  17.262  1.00  9.24           O  
ATOM   1100  CG2 THR A 136      26.361  26.615  17.575  1.00 10.97           C  
ATOM   1101  N   GLU A 137      22.495  26.806  20.285  1.00  9.32           N  
ATOM   1102  CA  GLU A 137      21.361  27.492  20.919  1.00 11.32           C  
ATOM   1103  C   GLU A 137      20.685  26.455  21.770  1.00 12.42           C  
ATOM   1104  O   GLU A 137      20.754  25.264  21.479  1.00 11.24           O  
ATOM   1105  CB  GLU A 137      20.317  27.931  19.886  1.00 13.76           C  
ATOM   1106  CG  GLU A 137      20.802  28.909  18.856  1.00 15.43           C  
ATOM   1107  CD  GLU A 137      21.119  30.275  19.410  1.00 16.48           C  
ATOM   1108  OE1 GLU A 137      20.672  30.635  20.524  1.00 18.96           O  
ATOM   1109  OE2 GLU A 137      21.819  31.010  18.695  1.00 23.48           O  
ATOM   1110  N   LEU A 138      20.002  26.910  22.823  1.00 10.85           N  
ATOM   1111  CA  LEU A 138      19.256  25.996  23.662  1.00 12.66           C  
ATOM   1112  C   LEU A 138      18.098  25.399  22.856  1.00 13.34           C  
ATOM   1113  O   LEU A 138      17.571  25.961  21.883  1.00 15.00           O  
ATOM   1114  CB  LEU A 138      18.656  26.718  24.871  1.00 15.79           C  
ATOM   1115  CG  LEU A 138      19.649  27.514  25.713  1.00 13.78           C  
ATOM   1116  CD1 LEU A 138      18.809  28.437  26.670  1.00 13.81           C  
ATOM   1117  CD2 LEU A 138      20.657  26.620  26.471  1.00 17.94           C  
ATOM   1118  N   TYR A 139      17.701  24.232  23.291  1.00 16.77           N  
ATOM   1119  CA  TYR A 139      16.591  23.554  22.684  1.00 18.79           C  
ATOM   1120  C   TYR A 139      15.249  24.164  23.127  1.00 21.00           C  
ATOM   1121  O   TYR A 139      15.039  24.482  24.303  1.00 22.83           O  
ATOM   1122  CB  TYR A 139      16.625  22.096  23.100  1.00 20.49           C  
ATOM   1123  CG  TYR A 139      15.428  21.334  22.606  1.00 23.88           C  
ATOM   1124  CD1 TYR A 139      15.256  21.119  21.254  1.00 25.10           C  
ATOM   1125  CD2 TYR A 139      14.483  20.803  23.492  1.00 25.67           C  
ATOM   1126  CE1 TYR A 139      14.182  20.396  20.767  1.00 26.81           C  
ATOM   1127  CE2 TYR A 139      13.393  20.054  23.009  1.00 27.27           C  
ATOM   1128  CZ  TYR A 139      13.261  19.865  21.644  1.00 28.06           C  
ATOM   1129  OH  TYR A 139      12.209  19.141  21.127  1.00 29.80           O  
ATOM   1130  N   HIS A 140      14.333  24.305  22.180  1.00 20.14           N  
ATOM   1131  CA  HIS A 140      13.002  24.837  22.497  1.00 22.48           C  
ATOM   1132  C   HIS A 140      11.992  23.933  21.814  1.00 25.67           C  
ATOM   1133  O   HIS A 140      11.831  23.995  20.593  1.00 24.14           O  
ATOM   1134  CB  HIS A 140      12.870  26.265  21.999  1.00 21.89           C  
ATOM   1135  CG  HIS A 140      13.834  27.210  22.644  1.00 21.72           C  
ATOM   1136  ND1 HIS A 140      13.879  27.402  24.010  1.00 23.11           N  
ATOM   1137  CD2 HIS A 140      14.820  27.978  22.122  1.00 20.69           C  
ATOM   1138  CE1 HIS A 140      14.860  28.242  24.294  1.00 19.99           C  
ATOM   1139  NE2 HIS A 140      15.447  28.607  23.170  1.00 20.82           N  
ATOM   1140  N   PRO A 141      11.283  23.097  22.598  1.00 27.67           N  
ATOM   1141  CA  PRO A 141      10.270  22.134  22.146  1.00 28.96           C  
ATOM   1142  C   PRO A 141       9.310  22.709  21.139  1.00 29.82           C  
ATOM   1143  O   PRO A 141       8.957  22.058  20.147  1.00 29.50           O  
ATOM   1144  CB  PRO A 141       9.550  21.754  23.439  1.00 29.98           C  
ATOM   1145  CG  PRO A 141      10.630  21.899  24.479  1.00 29.60           C  
ATOM   1146  CD  PRO A 141      11.287  23.190  24.073  1.00 28.87           C  
ATOM   1147  N   GLU A 142       8.906  23.938  21.415  1.00 30.20           N  
ATOM   1148  CA  GLU A 142       7.945  24.699  20.628  1.00 31.31           C  
ATOM   1149  C   GLU A 142       8.431  25.032  19.242  1.00 30.04           C  
ATOM   1150  O   GLU A 142       7.645  25.405  18.357  1.00 30.96           O  
ATOM   1151  CB  GLU A 142       7.628  26.012  21.346  1.00 33.45           C  
ATOM   1152  CG  GLU A 142       7.333  25.862  22.836  1.00 35.64           C  
ATOM   1153  CD  GLU A 142       8.481  25.228  23.599  1.00 37.19           C  
ATOM   1154  OE1 GLU A 142       9.603  25.790  23.637  1.00 36.55           O  
ATOM   1155  OE2 GLU A 142       8.256  24.137  24.156  1.00 39.48           O  
ATOM   1156  N   TYR A 143       9.734  24.907  19.047  1.00 26.46           N  
ATOM   1157  CA  TYR A 143      10.314  25.234  17.768  1.00 23.11           C  
ATOM   1158  C   TYR A 143      10.705  23.996  16.956  1.00 18.83           C  
ATOM   1159  O   TYR A 143      11.213  24.131  15.865  1.00 19.47           O  
ATOM   1160  CB  TYR A 143      11.540  26.144  17.969  1.00 25.87           C  
ATOM   1161  CG  TYR A 143      11.227  27.602  18.355  1.00 28.59           C  
ATOM   1162  CD1 TYR A 143       9.940  28.136  18.209  1.00 30.97           C  
ATOM   1163  CD2 TYR A 143      12.255  28.474  18.756  1.00 29.71           C  
ATOM   1164  CE1 TYR A 143       9.684  29.515  18.443  1.00 30.93           C  
ATOM   1165  CE2 TYR A 143      12.009  29.851  18.983  1.00 29.99           C  
ATOM   1166  CZ  TYR A 143      10.720  30.366  18.819  1.00 31.22           C  
ATOM   1167  OH  TYR A 143      10.475  31.729  18.978  1.00 30.29           O  
ATOM   1168  N   ASP A 144      10.451  22.819  17.509  1.00 17.53           N  
ATOM   1169  CA  ASP A 144      10.788  21.552  16.852  1.00 18.22           C  
ATOM   1170  C   ASP A 144      10.225  21.462  15.459  1.00 15.94           C  
ATOM   1171  O   ASP A 144       9.014  21.601  15.264  1.00 16.32           O  
ATOM   1172  CB  ASP A 144      10.187  20.353  17.592  1.00 21.73           C  
ATOM   1173  CG  ASP A 144      10.996  19.916  18.775  1.00 24.61           C  
ATOM   1174  OD1 ASP A 144      11.921  20.658  19.176  1.00 25.34           O  
ATOM   1175  OD2 ASP A 144      10.681  18.814  19.298  1.00 28.32           O  
ATOM   1176  N   SER A 145      11.094  21.238  14.481  1.00 11.81           N  
ATOM   1177  CA  SER A 145      10.627  20.975  13.149  1.00 11.76           C  
ATOM   1178  C   SER A 145      11.532  19.947  12.483  1.00  9.90           C  
ATOM   1179  O   SER A 145      12.521  19.452  13.058  1.00  9.34           O  
ATOM   1180  CB  SER A 145      10.595  22.223  12.317  1.00 12.96           C  
ATOM   1181  OG  SER A 145       9.634  21.949  11.304  1.00 20.43           O  
ATOM   1182  N   GLY A 146      11.178  19.586  11.267  1.00  8.49           N  
ATOM   1183  CA  GLY A 146      11.997  18.639  10.552  1.00  8.53           C  
ATOM   1184  C   GLY A 146      11.413  18.305   9.218  1.00  6.50           C  
ATOM   1185  O   GLY A 146      10.347  18.786   8.834  1.00  8.85           O  
ATOM   1186  N   ILE A 147      12.173  17.488   8.498  1.00  9.37           N  
ATOM   1187  CA  ILE A 147      11.729  16.952   7.234  1.00  9.75           C  
ATOM   1188  C   ILE A 147      11.957  15.443   7.335  1.00  9.81           C  
ATOM   1189  O   ILE A 147      12.829  14.960   8.103  1.00  8.79           O  
ATOM   1190  CB  ILE A 147      12.427  17.574   5.991  1.00 11.26           C  
ATOM   1191  CG1 ILE A 147      13.933  17.576   6.161  1.00 12.98           C  
ATOM   1192  CG2 ILE A 147      11.904  18.995   5.736  1.00 11.94           C  
ATOM   1193  CD1 ILE A 147      14.679  17.934   4.814  1.00 15.07           C  
ATOM   1194  N   PRO A 148      11.164  14.673   6.585  1.00 10.44           N  
ATOM   1195  CA  PRO A 148      11.317  13.223   6.658  1.00 10.37           C  
ATOM   1196  C   PRO A 148      12.589  12.645   6.102  1.00  7.81           C  
ATOM   1197  O   PRO A 148      13.089  13.075   5.075  1.00  8.54           O  
ATOM   1198  CB  PRO A 148      10.086  12.688   5.921  1.00 12.91           C  
ATOM   1199  CG  PRO A 148       9.559  13.813   5.100  1.00 12.48           C  
ATOM   1200  CD  PRO A 148      10.230  15.115   5.529  1.00 11.13           C  
ATOM   1201  N   TRP A 149      13.050  11.599   6.786  1.00  7.68           N  
ATOM   1202  CA  TRP A 149      14.281  10.908   6.375  1.00  7.64           C  
ATOM   1203  C   TRP A 149      14.242  10.456   4.923  1.00  8.73           C  
ATOM   1204  O   TRP A 149      15.272  10.477   4.253  1.00  9.15           O  
ATOM   1205  CB  TRP A 149      14.499   9.692   7.245  1.00  8.47           C  
ATOM   1206  CG  TRP A 149      13.440   8.644   7.078  1.00  9.73           C  
ATOM   1207  CD1 TRP A 149      12.176   8.662   7.579  1.00 10.86           C  
ATOM   1208  CD2 TRP A 149      13.578   7.433   6.338  1.00 10.62           C  
ATOM   1209  NE1 TRP A 149      11.517   7.524   7.200  1.00 12.06           N  
ATOM   1210  CE2 TRP A 149      12.352   6.753   6.434  1.00 10.84           C  
ATOM   1211  CE3 TRP A 149      14.610   6.856   5.599  1.00  9.68           C  
ATOM   1212  CZ2 TRP A 149      12.136   5.534   5.819  1.00 10.06           C  
ATOM   1213  CZ3 TRP A 149      14.382   5.622   4.981  1.00 12.51           C  
ATOM   1214  CH2 TRP A 149      13.163   4.989   5.100  1.00 12.44           C  
ATOM   1215  N   ASP A 150      13.049  10.073   4.452  1.00  8.34           N  
ATOM   1216  CA  ASP A 150      12.862   9.575   3.098  1.00  8.63           C  
ATOM   1217  C   ASP A 150      12.321  10.632   2.154  1.00  8.82           C  
ATOM   1218  O   ASP A 150      11.802  10.270   1.108  1.00 10.44           O  
ATOM   1219  CB  ASP A 150      11.919   8.350   3.074  1.00  8.80           C  
ATOM   1220  CG  ASP A 150      10.527   8.666   3.643  1.00 10.83           C  
ATOM   1221  OD1 ASP A 150      10.330   9.784   4.204  1.00 11.17           O  
ATOM   1222  OD2 ASP A 150       9.627   7.789   3.551  1.00 12.99           O  
ATOM   1223  N   ASP A 151      12.495  11.915   2.471  1.00  8.58           N  
ATOM   1224  CA  ASP A 151      12.017  12.997   1.594  1.00 11.05           C  
ATOM   1225  C   ASP A 151      12.562  12.751   0.191  1.00 12.06           C  
ATOM   1226  O   ASP A 151      13.774  12.667   0.010  1.00 12.37           O  
ATOM   1227  CB  ASP A 151      12.548  14.335   2.122  1.00 11.56           C  
ATOM   1228  CG  ASP A 151      11.815  15.509   1.555  1.00 15.38           C  
ATOM   1229  OD1 ASP A 151      11.740  15.617   0.338  1.00 19.19           O  
ATOM   1230  OD2 ASP A 151      11.345  16.307   2.382  1.00 19.10           O  
ATOM   1231  N   PRO A 152      11.702  12.677  -0.835  1.00 10.57           N  
ATOM   1232  CA  PRO A 152      12.171  12.422  -2.192  1.00 12.84           C  
ATOM   1233  C   PRO A 152      12.876  13.604  -2.848  1.00 13.59           C  
ATOM   1234  O   PRO A 152      13.640  13.417  -3.788  1.00 17.38           O  
ATOM   1235  CB  PRO A 152      10.889  11.977  -2.895  1.00 12.21           C  
ATOM   1236  CG  PRO A 152       9.796  12.763  -2.215  1.00 13.40           C  
ATOM   1237  CD  PRO A 152      10.230  12.763  -0.755  1.00 10.96           C  
ATOM   1238  N   ASP A 153      12.630  14.794  -2.302  1.00 15.79           N  
ATOM   1239  CA  ASP A 153      13.272  16.038  -2.751  1.00 17.88           C  
ATOM   1240  C   ASP A 153      14.772  15.943  -2.432  1.00 16.16           C  
ATOM   1241  O   ASP A 153      15.642  16.425  -3.175  1.00 19.24           O  
ATOM   1242  CB  ASP A 153      12.696  17.235  -1.970  1.00 20.67           C  
ATOM   1243  CG  ASP A 153      11.687  18.031  -2.769  1.00 23.51           C  
ATOM   1244  OD1 ASP A 153      10.760  17.421  -3.358  1.00 21.67           O  
ATOM   1245  OD2 ASP A 153      11.824  19.280  -2.795  1.00 25.76           O  
ATOM   1246  N   ILE A 154      15.080  15.309  -1.324  1.00 11.67           N  
ATOM   1247  CA  ILE A 154      16.483  15.236  -0.902  1.00  9.31           C  
ATOM   1248  C   ILE A 154      17.146  13.930  -1.390  1.00  8.15           C  
ATOM   1249  O   ILE A 154      18.289  13.951  -1.836  1.00 10.32           O  
ATOM   1250  CB  ILE A 154      16.576  15.333   0.659  1.00  8.19           C  
ATOM   1251  CG1 ILE A 154      15.713  16.512   1.207  1.00 10.53           C  
ATOM   1252  CG2 ILE A 154      18.019  15.537   1.066  1.00  8.88           C  
ATOM   1253  CD1 ILE A 154      16.051  17.883   0.684  1.00 11.15           C  
ATOM   1254  N   GLY A 155      16.434  12.815  -1.265  1.00  9.01           N  
ATOM   1255  CA  GLY A 155      16.963  11.555  -1.781  1.00  8.85           C  
ATOM   1256  C   GLY A 155      18.253  11.046  -1.161  1.00  7.23           C  
ATOM   1257  O   GLY A 155      19.187  10.608  -1.839  1.00  9.39           O  
ATOM   1258  N   ILE A 156      18.296  11.091   0.174  1.00  7.87           N  
ATOM   1259  CA  ILE A 156      19.483  10.644   0.872  1.00  7.33           C  
ATOM   1260  C   ILE A 156      19.723   9.141   0.670  1.00  7.71           C  
ATOM   1261  O   ILE A 156      18.772   8.345   0.801  1.00  8.57           O  
ATOM   1262  CB  ILE A 156      19.308  10.917   2.391  1.00  6.79           C  
ATOM   1263  CG1 ILE A 156      19.164  12.432   2.604  1.00  7.36           C  
ATOM   1264  CG2 ILE A 156      20.490  10.344   3.206  1.00  6.02           C  
ATOM   1265  CD1 ILE A 156      18.519  12.783   3.987  1.00  7.84           C  
ATOM   1266  N   ASP A 157      20.984   8.758   0.422  1.00  7.97           N  
ATOM   1267  CA  ASP A 157      21.309   7.353   0.266  1.00 10.33           C  
ATOM   1268  C   ASP A 157      21.548   6.675   1.620  1.00  8.90           C  
ATOM   1269  O   ASP A 157      22.661   6.280   1.936  1.00  9.98           O  
ATOM   1270  CB  ASP A 157      22.565   7.206  -0.612  1.00 12.37           C  
ATOM   1271  CG  ASP A 157      22.339   7.650  -2.040  1.00 15.09           C  
ATOM   1272  OD1 ASP A 157      21.249   7.366  -2.574  1.00 19.84           O  
ATOM   1273  OD2 ASP A 157      23.270   8.247  -2.620  1.00 21.99           O  
ATOM   1274  N   TRP A 158      20.501   6.536   2.430  1.00  7.38           N  
ATOM   1275  CA  TRP A 158      20.658   5.899   3.740  1.00  7.08           C  
ATOM   1276  C   TRP A 158      21.129   4.482   3.445  1.00  7.40           C  
ATOM   1277  O   TRP A 158      20.545   3.799   2.590  1.00  8.60           O  
ATOM   1278  CB  TRP A 158      19.351   5.867   4.493  1.00  6.87           C  
ATOM   1279  CG  TRP A 158      18.882   7.236   4.897  1.00  6.92           C  
ATOM   1280  CD1 TRP A 158      17.869   7.922   4.330  1.00  6.10           C  
ATOM   1281  CD2 TRP A 158      19.379   8.048   5.968  1.00  6.57           C  
ATOM   1282  NE1 TRP A 158      17.669   9.122   4.989  1.00  8.57           N  
ATOM   1283  CE2 TRP A 158      18.590   9.217   5.994  1.00  6.55           C  
ATOM   1284  CE3 TRP A 158      20.406   7.892   6.915  1.00  6.29           C  
ATOM   1285  CZ2 TRP A 158      18.784  10.216   6.923  1.00  6.48           C  
ATOM   1286  CZ3 TRP A 158      20.608   8.905   7.841  1.00  8.03           C  
ATOM   1287  CH2 TRP A 158      19.796  10.038   7.830  1.00  6.82           C  
ATOM   1288  N   PRO A 159      22.159   4.006   4.138  1.00  7.51           N  
ATOM   1289  CA  PRO A 159      22.661   2.645   3.863  1.00  7.85           C  
ATOM   1290  C   PRO A 159      21.840   1.539   4.529  1.00  8.92           C  
ATOM   1291  O   PRO A 159      22.289   0.823   5.449  1.00  8.92           O  
ATOM   1292  CB  PRO A 159      24.112   2.700   4.379  1.00  8.34           C  
ATOM   1293  CG  PRO A 159      23.974   3.667   5.621  1.00  8.96           C  
ATOM   1294  CD  PRO A 159      23.012   4.740   5.102  1.00  8.83           C  
ATOM   1295  N   LEU A 160      20.625   1.367   4.001  1.00  8.63           N  
ATOM   1296  CA  LEU A 160      19.683   0.432   4.553  1.00  9.57           C  
ATOM   1297  C   LEU A 160      20.073  -1.018   4.505  1.00 10.04           C  
ATOM   1298  O   LEU A 160      19.534  -1.803   5.281  1.00  9.61           O  
ATOM   1299  CB  LEU A 160      18.313   0.633   3.886  1.00  8.96           C  
ATOM   1300  CG  LEU A 160      17.698   2.043   4.063  1.00  7.89           C  
ATOM   1301  CD1 LEU A 160      16.223   1.975   3.544  1.00 10.64           C  
ATOM   1302  CD2 LEU A 160      17.681   2.446   5.531  1.00 11.30           C  
ATOM   1303  N   GLU A 161      21.035  -1.353   3.656  1.00  9.61           N  
ATOM   1304  CA  GLU A 161      21.493  -2.744   3.565  1.00 10.82           C  
ATOM   1305  C   GLU A 161      22.199  -3.107   4.877  1.00 11.47           C  
ATOM   1306  O   GLU A 161      22.284  -4.296   5.261  1.00 12.56           O  
ATOM   1307  CB  GLU A 161      22.482  -2.887   2.405  1.00 13.16           C  
ATOM   1308  CG  GLU A 161      23.069  -4.303   2.198  1.00 18.96           C  
ATOM   1309  CD  GLU A 161      24.101  -4.763   3.259  1.00 19.35           C  
ATOM   1310  OE1 GLU A 161      24.888  -3.923   3.810  1.00 21.59           O  
ATOM   1311  OE2 GLU A 161      24.143  -5.986   3.549  1.00 21.76           O  
ATOM   1312  N   MET A 162      22.674  -2.086   5.592  1.00 10.12           N  
ATOM   1313  CA  MET A 162      23.411  -2.349   6.838  1.00  9.86           C  
ATOM   1314  C   MET A 162      22.586  -2.584   8.081  1.00 12.72           C  
ATOM   1315  O   MET A 162      23.148  -2.887   9.151  1.00 15.63           O  
ATOM   1316  CB  MET A 162      24.369  -1.193   7.120  1.00 13.13           C  
ATOM   1317  CG  MET A 162      25.400  -1.057   6.029  1.00 14.17           C  
ATOM   1318  SD  MET A 162      26.606   0.219   6.377  1.00 16.99           S  
ATOM   1319  CE  MET A 162      27.545  -0.602   7.696  1.00 19.12           C  
ATOM   1320  N   VAL A 163      21.281  -2.433   7.992  1.00 11.89           N  
ATOM   1321  CA  VAL A 163      20.501  -2.611   9.195  1.00 12.88           C  
ATOM   1322  C   VAL A 163      19.352  -3.556   8.908  1.00 15.31           C  
ATOM   1323  O   VAL A 163      18.956  -3.709   7.741  1.00 16.62           O  
ATOM   1324  CB  VAL A 163      19.954  -1.224   9.726  1.00 13.47           C  
ATOM   1325  CG1 VAL A 163      21.121  -0.301  10.058  1.00 13.83           C  
ATOM   1326  CG2 VAL A 163      19.035  -0.586   8.703  1.00 13.35           C  
ATOM   1327  N   ASP A 164      18.866  -4.205   9.958  1.00 17.71           N  
ATOM   1328  CA  ASP A 164      17.717  -5.096   9.865  1.00 23.45           C  
ATOM   1329  C   ASP A 164      16.664  -4.275  10.606  1.00 25.10           C  
ATOM   1330  O   ASP A 164      16.842  -3.980  11.766  1.00 29.42           O  
ATOM   1331  CB  ASP A 164      18.023  -6.379  10.629  1.00 24.93           C  
ATOM   1332  CG  ASP A 164      19.183  -7.136  10.015  1.00 28.19           C  
ATOM   1333  OD1 ASP A 164      19.179  -7.252   8.780  1.00 31.29           O  
ATOM   1334  OD2 ASP A 164      20.083  -7.600  10.741  1.00 31.95           O  
ATOM   1335  N   ASP A 165      15.597  -3.867   9.954  1.00 26.96           N  
ATOM   1336  CA  ASP A 165      14.579  -3.049  10.621  1.00 24.77           C  
ATOM   1337  C   ASP A 165      15.064  -1.640  11.017  1.00 20.13           C  
ATOM   1338  O   ASP A 165      16.143  -1.417  11.593  1.00 21.70           O  
ATOM   1339  CB  ASP A 165      13.933  -3.763  11.838  1.00 28.60           C  
ATOM   1340  CG  ASP A 165      14.578  -3.408  13.181  1.00 31.46           C  
ATOM   1341  OD1 ASP A 165      13.853  -3.411  14.196  1.00 33.39           O  
ATOM   1342  OD2 ASP A 165      15.794  -3.144  13.257  1.00 34.96           O  
ATOM   1343  N   LEU A 166      14.275  -0.699  10.559  1.00 17.92           N  
ATOM   1344  CA  LEU A 166      14.485   0.699  10.776  1.00 13.40           C  
ATOM   1345  C   LEU A 166      13.570   1.029  11.923  1.00 11.15           C  
ATOM   1346  O   LEU A 166      12.398   0.669  11.924  1.00 10.42           O  
ATOM   1347  CB  LEU A 166      13.996   1.444   9.557  1.00 17.28           C  
ATOM   1348  CG  LEU A 166      14.540   2.678   8.960  1.00 21.15           C  
ATOM   1349  CD1 LEU A 166      16.019   2.738   9.058  1.00 17.70           C  
ATOM   1350  CD2 LEU A 166      14.042   2.671   7.524  1.00 17.63           C  
ATOM   1351  N   ILE A 167      14.079   1.773  12.890  1.00  8.38           N  
ATOM   1352  CA  ILE A 167      13.304   2.174  14.061  1.00  8.56           C  
ATOM   1353  C   ILE A 167      13.314   3.699  14.052  1.00  8.40           C  
ATOM   1354  O   ILE A 167      14.368   4.325  14.231  1.00  8.53           O  
ATOM   1355  CB  ILE A 167      13.953   1.638  15.334  1.00  8.42           C  
ATOM   1356  CG1 ILE A 167      14.016   0.106  15.281  1.00  8.83           C  
ATOM   1357  CG2 ILE A 167      13.165   2.075  16.584  1.00  8.51           C  
ATOM   1358  CD1 ILE A 167      14.967  -0.478  16.351  1.00 12.35           C  
ATOM   1359  N   ILE A 168      12.153   4.278  13.823  1.00  7.73           N  
ATOM   1360  CA  ILE A 168      12.004   5.710  13.676  1.00  7.24           C  
ATOM   1361  C   ILE A 168      10.760   6.145  14.438  1.00  8.67           C  
ATOM   1362  O   ILE A 168       9.684   5.514  14.327  1.00  8.60           O  
ATOM   1363  CB  ILE A 168      11.868   6.092  12.159  1.00  8.60           C  
ATOM   1364  CG1 ILE A 168      12.954   5.396  11.318  1.00  9.13           C  
ATOM   1365  CG2 ILE A 168      11.885   7.635  12.040  1.00  9.21           C  
ATOM   1366  CD1 ILE A 168      12.885   5.717   9.850  1.00 10.78           C  
ATOM   1367  N   SER A 169      10.912   7.192  15.240  1.00  7.59           N  
ATOM   1368  CA  SER A 169       9.768   7.650  16.017  1.00  8.32           C  
ATOM   1369  C   SER A 169       8.608   8.116  15.149  1.00  9.29           C  
ATOM   1370  O   SER A 169       8.757   8.516  14.004  1.00  8.81           O  
ATOM   1371  CB  SER A 169      10.174   8.795  16.923  1.00  9.82           C  
ATOM   1372  OG  SER A 169      10.495   9.970  16.142  1.00  9.40           O  
ATOM   1373  N   GLU A 170       7.406   8.075  15.716  1.00 12.87           N  
ATOM   1374  CA  GLU A 170       6.251   8.503  14.959  1.00 13.90           C  
ATOM   1375  C   GLU A 170       6.387   9.986  14.577  1.00 11.22           C  
ATOM   1376  O   GLU A 170       6.054  10.369  13.448  1.00 13.05           O  
ATOM   1377  CB  GLU A 170       4.990   8.263  15.819  1.00 19.23           C  
ATOM   1378  CG  GLU A 170       3.662   8.426  15.068  1.00 22.61           C  
ATOM   1379  CD  GLU A 170       3.482   7.416  13.924  1.00 24.11           C  
ATOM   1380  OE1 GLU A 170       2.551   7.579  13.114  1.00 25.44           O  
ATOM   1381  OE2 GLU A 170       4.267   6.456  13.815  1.00 27.49           O  
ATOM   1382  N   LYS A 171       6.939  10.790  15.480  1.00 12.02           N  
ATOM   1383  CA  LYS A 171       7.136  12.214  15.180  1.00 13.18           C  
ATOM   1384  C   LYS A 171       8.054  12.382  13.942  1.00 11.96           C  
ATOM   1385  O   LYS A 171       7.815  13.198  13.044  1.00 11.55           O  
ATOM   1386  CB  LYS A 171       7.743  12.916  16.394  1.00 16.55           C  
ATOM   1387  CG  LYS A 171       7.886  14.426  16.199  1.00 21.32           C  
ATOM   1388  CD  LYS A 171       8.048  15.146  17.532  1.00 26.05           C  
ATOM   1389  CE  LYS A 171       8.116  16.649  17.292  1.00 28.80           C  
ATOM   1390  NZ  LYS A 171       8.099  17.469  18.549  1.00 31.37           N  
ATOM   1391  N   ASP A 172       9.120  11.580  13.893  1.00 10.93           N  
ATOM   1392  CA  ASP A 172      10.050  11.695  12.783  1.00 10.01           C  
ATOM   1393  C   ASP A 172       9.475  11.133  11.499  1.00 11.53           C  
ATOM   1394  O   ASP A 172       9.794  11.635  10.411  1.00 13.58           O  
ATOM   1395  CB  ASP A 172      11.369  11.016  13.121  1.00  9.14           C  
ATOM   1396  CG  ASP A 172      12.262  11.862  13.986  1.00  7.05           C  
ATOM   1397  OD1 ASP A 172      11.973  13.067  14.139  1.00  9.43           O  
ATOM   1398  OD2 ASP A 172      13.243  11.311  14.532  1.00  7.13           O  
ATOM   1399  N   ARG A 173       8.557  10.168  11.619  1.00 11.72           N  
ATOM   1400  CA  ARG A 173       7.950   9.618  10.419  1.00 13.00           C  
ATOM   1401  C   ARG A 173       6.935  10.597   9.831  1.00 15.69           C  
ATOM   1402  O   ARG A 173       6.739  10.602   8.601  1.00 19.80           O  
ATOM   1403  CB  ARG A 173       7.284   8.272  10.723  1.00 14.53           C  
ATOM   1404  CG  ARG A 173       8.306   7.217  11.038  1.00 12.02           C  
ATOM   1405  CD  ARG A 173       7.582   5.956  11.469  1.00 12.54           C  
ATOM   1406  NE  ARG A 173       8.512   4.875  11.777  1.00 10.73           N  
ATOM   1407  CZ  ARG A 173       8.939   3.975  10.891  1.00 12.36           C  
ATOM   1408  NH1 ARG A 173       8.538   4.048   9.627  1.00 14.69           N  
ATOM   1409  NH2 ARG A 173       9.680   2.945  11.294  1.00 11.59           N  
ATOM   1410  N   ASN A 174       6.400  11.484  10.671  1.00 15.00           N  
ATOM   1411  CA  ASN A 174       5.355  12.417  10.239  1.00 17.45           C  
ATOM   1412  C   ASN A 174       5.720  13.819   9.776  1.00 15.82           C  
ATOM   1413  O   ASN A 174       4.818  14.605   9.477  1.00 16.46           O  
ATOM   1414  CB  ASN A 174       4.304  12.531  11.339  1.00 20.82           C  
ATOM   1415  CG  ASN A 174       3.557  11.227  11.583  1.00 24.43           C  
ATOM   1416  OD1 ASN A 174       3.101  10.969  12.694  1.00 28.67           O  
ATOM   1417  ND2 ASN A 174       3.423  10.407  10.548  1.00 26.59           N  
ATOM   1418  N   TRP A 175       7.000  14.170   9.724  1.00 13.53           N  
ATOM   1419  CA  TRP A 175       7.351  15.506   9.239  1.00 13.60           C  
ATOM   1420  C   TRP A 175       6.834  15.631   7.826  1.00 14.53           C  
ATOM   1421  O   TRP A 175       6.878  14.692   7.041  1.00 16.95           O  
ATOM   1422  CB  TRP A 175       8.874  15.727   9.208  1.00 10.92           C  
ATOM   1423  CG  TRP A 175       9.543  15.663  10.508  1.00 11.15           C  
ATOM   1424  CD1 TRP A 175      10.541  14.789  10.876  1.00 11.23           C  
ATOM   1425  CD2 TRP A 175       9.283  16.483  11.639  1.00  9.66           C  
ATOM   1426  NE1 TRP A 175      10.917  15.031  12.170  1.00 10.47           N  
ATOM   1427  CE2 TRP A 175      10.162  16.064  12.672  1.00  8.87           C  
ATOM   1428  CE3 TRP A 175       8.389  17.540  11.887  1.00  9.87           C  
ATOM   1429  CZ2 TRP A 175      10.185  16.665  13.939  1.00 10.59           C  
ATOM   1430  CZ3 TRP A 175       8.402  18.140  13.159  1.00 11.93           C  
ATOM   1431  CH2 TRP A 175       9.297  17.700  14.171  1.00 10.82           C  
ATOM   1432  N   LYS A 176       6.382  16.820   7.458  1.00 13.96           N  
ATOM   1433  CA  LYS A 176       5.903  16.993   6.097  1.00 16.19           C  
ATOM   1434  C   LYS A 176       7.075  17.123   5.148  1.00 15.75           C  
ATOM   1435  O   LYS A 176       8.090  17.751   5.484  1.00 14.38           O  
ATOM   1436  CB  LYS A 176       5.056  18.266   5.980  1.00 17.60           C  
ATOM   1437  CG  LYS A 176       3.663  18.190   6.581  1.00 22.81           C  
ATOM   1438  CD  LYS A 176       3.678  18.253   8.100  1.00 27.46           C  
ATOM   1439  CE  LYS A 176       2.249  18.172   8.643  1.00 29.86           C  
ATOM   1440  NZ  LYS A 176       1.318  18.912   7.727  1.00 29.83           N  
ATOM   1441  N   PRO A 177       6.959  16.554   3.944  1.00 15.31           N  
ATOM   1442  CA  PRO A 177       8.025  16.634   2.943  1.00 14.74           C  
ATOM   1443  C   PRO A 177       8.310  18.106   2.616  1.00 14.74           C  
ATOM   1444  O   PRO A 177       7.418  18.957   2.692  1.00 13.34           O  
ATOM   1445  CB  PRO A 177       7.423  15.921   1.732  1.00 16.82           C  
ATOM   1446  CG  PRO A 177       6.469  14.994   2.311  1.00 17.18           C  
ATOM   1447  CD  PRO A 177       5.819  15.759   3.436  1.00 17.08           C  
ATOM   1448  N   LEU A 178       9.528  18.428   2.213  1.00 13.28           N  
ATOM   1449  CA  LEU A 178       9.907  19.822   1.861  1.00 13.83           C  
ATOM   1450  C   LEU A 178       9.029  20.491   0.794  1.00 16.22           C  
ATOM   1451  O   LEU A 178       8.756  21.702   0.870  1.00 16.97           O  
ATOM   1452  CB  LEU A 178      11.388  19.854   1.418  1.00 13.37           C  
ATOM   1453  CG  LEU A 178      12.096  21.190   1.277  1.00 12.79           C  
ATOM   1454  CD1 LEU A 178      12.192  21.863   2.638  1.00 12.11           C  
ATOM   1455  CD2 LEU A 178      13.490  20.963   0.621  1.00 13.94           C  
ATOM   1456  N   ARG A 179       8.634  19.715  -0.208  1.00 18.89           N  
ATOM   1457  CA  ARG A 179       7.750  20.212  -1.274  1.00 21.61           C  
ATOM   1458  C   ARG A 179       6.479  20.782  -0.665  1.00 22.07           C  
ATOM   1459  O   ARG A 179       5.985  21.833  -1.100  1.00 24.39           O  
ATOM   1460  CB  ARG A 179       7.369  19.053  -2.187  1.00 23.53           C  
ATOM   1461  CG  ARG A 179       6.515  19.452  -3.380  1.00 28.74           C  
ATOM   1462  CD  ARG A 179       6.921  18.674  -4.616  1.00 30.50           C  
ATOM   1463  NE  ARG A 179       8.284  19.010  -5.054  1.00 33.65           N  
ATOM   1464  CZ  ARG A 179       8.919  18.430  -6.068  1.00 35.13           C  
ATOM   1465  NH1 ARG A 179       8.318  17.463  -6.767  1.00 36.84           N  
ATOM   1466  NH2 ARG A 179      10.151  18.829  -6.405  1.00 35.31           N  
ATOM   1467  N   GLU A 180       5.959  20.097   0.349  1.00 20.08           N  
ATOM   1468  CA  GLU A 180       4.730  20.500   1.010  1.00 19.52           C  
ATOM   1469  C   GLU A 180       4.908  21.591   2.066  1.00 19.13           C  
ATOM   1470  O   GLU A 180       4.013  22.406   2.273  1.00 18.95           O  
ATOM   1471  CB  GLU A 180       4.075  19.270   1.629  1.00 22.84           C  
ATOM   1472  CG  GLU A 180       2.896  19.552   2.533  1.00 27.26           C  
ATOM   1473  CD  GLU A 180       2.319  18.276   3.137  1.00 28.41           C  
ATOM   1474  OE1 GLU A 180       1.399  18.399   3.982  1.00 31.06           O  
ATOM   1475  OE2 GLU A 180       2.788  17.160   2.767  1.00 29.45           O  
ATOM   1476  N   ASN A 181       6.074  21.638   2.693  1.00 17.33           N  
ATOM   1477  CA  ASN A 181       6.333  22.612   3.747  1.00 15.22           C  
ATOM   1478  C   ASN A 181       7.705  23.232   3.495  1.00 14.47           C  
ATOM   1479  O   ASN A 181       8.635  23.023   4.267  1.00 15.42           O  
ATOM   1480  CB  ASN A 181       6.313  21.888   5.103  1.00 16.36           C  
ATOM   1481  CG  ASN A 181       6.327  22.835   6.305  1.00 21.89           C  
ATOM   1482  OD1 ASN A 181       6.776  22.442   7.390  1.00 25.92           O  
ATOM   1483  ND2 ASN A 181       5.813  24.047   6.141  1.00 20.38           N  
ATOM   1484  N   PRO A 182       7.836  24.023   2.426  1.00 13.56           N  
ATOM   1485  CA  PRO A 182       9.156  24.610   2.180  1.00 13.74           C  
ATOM   1486  C   PRO A 182       9.623  25.622   3.206  1.00 15.60           C  
ATOM   1487  O   PRO A 182       8.866  26.495   3.610  1.00 16.66           O  
ATOM   1488  CB  PRO A 182       8.992  25.255   0.797  1.00 14.70           C  
ATOM   1489  CG  PRO A 182       7.541  25.704   0.843  1.00 15.00           C  
ATOM   1490  CD  PRO A 182       6.863  24.443   1.393  1.00 15.56           C  
ATOM   1491  N   VAL A 183      10.880  25.498   3.631  1.00 12.53           N  
ATOM   1492  CA  VAL A 183      11.473  26.439   4.561  1.00 13.12           C  
ATOM   1493  C   VAL A 183      12.780  26.929   3.934  1.00 12.55           C  
ATOM   1494  O   VAL A 183      13.437  26.190   3.189  1.00 12.03           O  
ATOM   1495  CB  VAL A 183      11.737  25.831   5.944  1.00 14.15           C  
ATOM   1496  CG1 VAL A 183      10.407  25.548   6.629  1.00 15.98           C  
ATOM   1497  CG2 VAL A 183      12.575  24.581   5.830  1.00 14.19           C  
ATOM   1498  N   TYR A 184      13.148  28.146   4.275  1.00 11.84           N  
ATOM   1499  CA  TYR A 184      14.327  28.779   3.722  1.00 11.59           C  
ATOM   1500  C   TYR A 184      14.931  29.344   5.000  1.00 12.35           C  
ATOM   1501  O   TYR A 184      14.537  30.429   5.496  1.00 15.38           O  
ATOM   1502  CB  TYR A 184      13.848  29.819   2.640  1.00 11.72           C  
ATOM   1503  CG  TYR A 184      13.143  29.116   1.434  1.00 12.11           C  
ATOM   1504  CD1 TYR A 184      11.762  29.299   1.145  1.00 18.95           C  
ATOM   1505  CD2 TYR A 184      13.848  28.207   0.637  1.00 15.29           C  
ATOM   1506  CE1 TYR A 184      11.133  28.574   0.092  1.00 14.64           C  
ATOM   1507  CE2 TYR A 184      13.229  27.465  -0.420  1.00 15.81           C  
ATOM   1508  CZ  TYR A 184      11.873  27.641  -0.696  1.00 16.74           C  
ATOM   1509  OH  TYR A 184      11.252  26.849  -1.722  1.00 17.03           O  
ATOM   1510  N   LEU A 185      15.896  28.603   5.561  1.00 12.11           N  
ATOM   1511  CA  LEU A 185      16.435  28.929   6.871  1.00 13.34           C  
ATOM   1512  C   LEU A 185      17.542  29.940   6.991  1.00 15.16           C  
ATOM   1513  O   LEU A 185      18.218  30.248   5.988  1.00 14.17           O  
ATOM   1514  CB  LEU A 185      16.840  27.621   7.597  1.00 13.39           C  
ATOM   1515  CG  LEU A 185      15.769  26.523   7.644  1.00 12.60           C  
ATOM   1516  CD1 LEU A 185      16.289  25.304   8.377  1.00 15.06           C  
ATOM   1517  CD2 LEU A 185      14.496  27.047   8.354  1.00 16.41           C  
ATOM   1518  OXT LEU A 185      17.706  30.427   8.135  1.00 18.24           O  
TER    1519      LEU A 185                                                      
HETATM 1520  O   HOH A1001      19.565  16.744  15.661  1.00 17.56           O  
HETATM 1521  O   HOH A1002      44.397  26.089  13.693  1.00 10.02           O  
HETATM 1522  O   HOH A1003      33.139  25.055   4.244  1.00 10.26           O  
HETATM 1523  O   HOH A1004      30.630  26.278   9.704  1.00 15.77           O  
HETATM 1524  O   HOH A1005      18.376  23.833  14.020  1.00 10.45           O  
HETATM 1525  O   HOH A1006      43.830  28.771  14.115  1.00  8.59           O  
HETATM 1526  O   HOH A1007      13.421   8.647  15.243  1.00  8.06           O  
HETATM 1527  O   HOH A1008      20.197  20.732  12.423  1.00 16.98           O  
HETATM 1528  O   HOH A1009      15.847  11.497   1.707  1.00  8.85           O  
HETATM 1529  O   HOH A1010      35.537  11.969  18.529  1.00 15.82           O  
HETATM 1530  O   HOH A1011      27.308  25.186  -0.106  1.00  7.51           O  
HETATM 1531  O   HOH A1012      33.329  10.012  16.553  1.00  8.27           O  
HETATM 1532  O   HOH A1013      32.434  22.429   3.945  1.00  8.82           O  
HETATM 1533  O   HOH A1014      11.067  11.948  17.959  1.00 22.40           O  
HETATM 1534  O   HOH A1015      15.551  30.887  -0.758  1.00 12.24           O  
HETATM 1535  O   HOH A1016      35.099  15.946   2.154  1.00 12.01           O  
HETATM 1536  O   HOH A1017      17.565  21.453  15.897  1.00 15.75           O  
HETATM 1537  O   HOH A1018      46.217   7.893  28.673  1.00 13.07           O  
HETATM 1538  O   HOH A1019      34.228   8.871   7.771  1.00 12.45           O  
HETATM 1539  O   HOH A1020      34.899   3.292  11.639  1.00 22.79           O  
HETATM 1540  O   HOH A1021       6.001  15.242  12.995  1.00 21.26           O  
HETATM 1541  O   HOH A1022      35.075   9.268  19.293  1.00 17.76           O  
HETATM 1542  O   HOH A1023      32.803  17.776  20.311  1.00 16.38           O  
HETATM 1543  O   HOH A1024      18.236  -3.156  16.799  1.00 20.32           O  
HETATM 1544  O   HOH A1025      28.381  20.789  -3.592  1.00  8.65           O  
HETATM 1545  O   HOH A1026      32.282   8.584   5.563  1.00 14.18           O  
HETATM 1546  O   HOH A1027      22.526   7.628  19.626  1.00  9.18           O  
HETATM 1547  O   HOH A1028      25.514  30.060  -1.680  1.00 17.77           O  
HETATM 1548  O   HOH A1029      36.951  24.748   7.594  1.00 17.48           O  
HETATM 1549  O   HOH A1030      12.289  11.338   9.520  1.00 11.76           O  
HETATM 1550  O   HOH A1031       3.133  15.928   0.706  1.00 28.90           O  
HETATM 1551  O   HOH A1032      27.840  12.152   1.113  1.00 15.99           O  
HETATM 1552  O   HOH A1033      42.991  21.297   9.149  1.00 14.52           O  
HETATM 1553  O   HOH A1034      25.510  30.519  20.961  1.00 18.66           O  
HETATM 1554  O   HOH A1035      22.557  22.088  12.762  1.00 13.14           O  
HETATM 1555  O   HOH A1036      40.278  22.437   5.599  1.00 12.16           O  
HETATM 1556  O   HOH A1037       8.720  11.638   2.651  1.00 20.71           O  
HETATM 1557  O   HOH A1038      15.846  12.044  19.113  1.00 24.30           O  
HETATM 1558  O   HOH A1039      17.495  -3.104   5.809  1.00 21.60           O  
HETATM 1559  O   HOH A1040       6.755  24.085  -3.006  1.00 31.08           O  
HETATM 1560  O   HOH A1041      31.547  16.030   0.549  1.00 15.19           O  
HETATM 1561  O   HOH A1042      31.664  26.833  22.996  1.00 17.39           O  
HETATM 1562  O   HOH A1043      33.582  17.502  22.894  1.00 15.77           O  
HETATM 1563  O   HOH A1044      44.950  25.381  22.730  1.00 20.89           O  
HETATM 1564  O   HOH A1045       9.005  23.237   9.134  1.00 17.38           O  
HETATM 1565  O   HOH A1046      42.383  19.086   6.179  1.00 16.77           O  
HETATM 1566  O   HOH A1047      26.423  27.745  12.221  1.00 16.79           O  
HETATM 1567  O   HOH A1048      29.269  -0.691  12.961  1.00 41.67           O  
HETATM 1568  O   HOH A1049       6.239  19.128   9.450  1.00 19.76           O  
HETATM 1569  O   HOH A1050      27.585   5.025   3.854  1.00 35.54           O  
HETATM 1570  O   HOH A1051      20.699  12.245  -3.601  1.00 21.76           O  
HETATM 1571  O   HOH A1052      35.259   7.268  21.971  1.00 25.04           O  
HETATM 1572  O   HOH A1053       6.406  26.061   4.443  1.00 24.07           O  
HETATM 1573  O   HOH A1054      30.516  14.366   3.875  1.00 15.98           O  
HETATM 1574  O   HOH A1055      24.721  22.544  -6.417  1.00 21.67           O  
HETATM 1575  O   HOH A1056      33.560  32.784  21.804  1.00 36.59           O  
HETATM 1576  O   HOH A1057      37.053   7.251  20.160  1.00 25.68           O  
HETATM 1577  O   HOH A1058      30.145  16.705  20.233  1.00 13.90           O  
HETATM 1578  O   HOH A1059      33.744  26.379   1.836  1.00 24.20           O  
HETATM 1579  O   HOH A1060       8.672   6.603   7.584  1.00 19.69           O  
HETATM 1580  O   HOH A1061      14.078  12.108  17.088  1.00 20.24           O  
HETATM 1581  O   HOH A1062      42.686  16.750  19.406  1.00 26.40           O  
HETATM 1582  O   HOH A1063      31.777  -0.359  19.571  1.00 39.61           O  
HETATM 1583  O   HOH A1065       8.926  26.038  -2.597  1.00 27.50           O  
HETATM 1584  O   HOH A1066      28.759  28.531   5.320  1.00 20.18           O  
HETATM 1585  O   HOH A1067       6.058  12.243   6.468  1.00 20.94           O  
HETATM 1586  O   HOH A1068      18.854  20.067  20.881  1.00 26.06           O  
HETATM 1587  O   HOH A1069      28.080  -0.327  19.525  1.00 39.35           O  
HETATM 1588  O   HOH A1070      41.742  11.065  14.853  1.00 35.73           O  
HETATM 1589  O   HOH A1071      27.046  31.048  18.466  1.00 24.02           O  
HETATM 1590  O   HOH A1072      26.055  27.616   0.258  1.00 17.25           O  
HETATM 1591  O   HOH A1073       8.456  19.742   7.194  1.00 15.25           O  
HETATM 1592  O   HOH A1074       8.566  12.135   8.279  1.00 25.00           O  
HETATM 1593  O   HOH A1075      19.541  16.290  -2.785  1.00 16.15           O  
HETATM 1594  O   HOH A1076      26.144  13.480  -0.903  1.00 19.21           O  
HETATM 1595  O   HOH A1077      19.923  24.213  11.928  1.00 16.04           O  
HETATM 1596  O   HOH A1078      13.197  19.061  15.682  1.00 16.13           O  
HETATM 1597  O   HOH A1079      22.040   5.797  -4.989  1.00 31.96           O  
HETATM 1598  O   HOH A1080      40.948  23.520   7.849  1.00 51.30           O  
HETATM 1599  O   HOH A1081      18.711  24.713  -4.879  1.00 30.65           O  
HETATM 1600  O   HOH A1082       6.676   7.423  18.348  1.00 21.18           O  
HETATM 1601  O   HOH A1083      11.023  29.629   5.562  1.00 24.32           O  
HETATM 1602  O   HOH A1084      22.478  16.231  -2.578  1.00 14.69           O  
HETATM 1603  O   HOH A1085      11.536  -2.629  14.985  1.00 20.76           O  
HETATM 1604  O   HOH A1086      23.899  31.796  -2.975  1.00 22.24           O  
HETATM 1605  O   HOH A1087      32.230  23.348   0.289  1.00 30.70           O  
HETATM 1606  O   HOH A1088      41.126  25.779   8.057  1.00 27.50           O  
HETATM 1607  O   HOH A1089      20.926  -3.467  18.200  1.00 25.34           O  
HETATM 1608  O   HOH A1090      32.968  27.673   7.506  1.00 19.59           O  
HETATM 1609  O   HOH A1091      12.492  16.672  17.138  1.00 29.30           O  
HETATM 1610  O   HOH A1092      29.194  14.863  -0.235  1.00 36.35           O  
HETATM 1611  O   HOH A1093      47.785  19.247  20.872  1.00 49.38           O  
HETATM 1612  O   HOH A1094      20.069  30.816  16.278  1.00 32.54           O  
HETATM 1613  O   HOH A1095      20.074  29.823  23.012  1.00 19.28           O  
HETATM 1614  O   HOH A1096      34.057   3.312  22.645  1.00 22.25           O  
HETATM 1615  O   HOH A1097      26.293  17.213  -1.589  1.00 15.61           O  
HETATM 1616  O   HOH A1098       7.038  10.205  18.401  1.00 20.73           O  
HETATM 1617  O   HOH A1099      16.547  18.760  -3.157  1.00 26.73           O  
HETATM 1618  O   HOH A1100      10.296   0.351  10.046  1.00 16.65           O  
HETATM 1619  O   HOH A1101      44.136  14.705  13.384  1.00 25.49           O  
HETATM 1620  O   HOH A1102      25.467   5.731   1.690  1.00 23.58           O  
HETATM 1621  O   HOH A1103      54.173   5.563  28.498  1.00 28.31           O  
HETATM 1622  O   HOH A1104      44.180  15.475  21.413  1.00 20.93           O  
HETATM 1623  O   HOH A1105      24.754  29.013   8.911  1.00 27.30           O  
HETATM 1624  O   HOH A1106      38.094  12.583   4.085  1.00 33.35           O  
HETATM 1625  O   HOH A1107      44.216  22.495  13.327  1.00 33.49           O  
HETATM 1626  O   HOH A1108      39.924  14.715   2.475  1.00 20.55           O  
HETATM 1627  O   HOH A1110       8.914  11.374  19.625  1.00 34.11           O  
HETATM 1628  O   HOH A1111      47.533   9.440  26.909  1.00 21.50           O  
HETATM 1629  O   HOH A1112      30.388  14.226  -2.276  1.00 31.60           O  
HETATM 1630  O   HOH A1113      34.918  26.217   6.150  1.00 13.12           O  
HETATM 1631  O   HOH A1114      17.007  18.356  17.497  1.00 34.06           O  
HETATM 1632  O   HOH A1115      15.017  20.570  16.732  1.00 16.64           O  
HETATM 1633  O   HOH A1116      33.251  12.074   1.970  1.00 30.51           O  
HETATM 1634  O   HOH A1117      13.756  22.475  18.232  1.00 19.97           O  
HETATM 1635  O   HOH A1118      26.072  19.187  -3.402  1.00 13.93           O  
HETATM 1636  O   HOH A1119       9.879  22.071   6.603  1.00 17.27           O  
HETATM 1637  O   HOH A1120      20.857  12.145  19.051  1.00 20.48           O  
HETATM 1638  O   HOH A1121      32.781  14.628   2.268  1.00 16.57           O  
HETATM 1639  O   HOH A1122      46.716  25.392  20.515  1.00 22.53           O  
HETATM 1640  O   HOH A1123       7.424  10.662   0.526  1.00 32.04           O  
HETATM 1641  O   HOH A1124      18.695  13.121  18.088  1.00 27.34           O  
HETATM 1642  O   HOH A1125      25.647  31.804  -5.108  1.00 29.52           O  
HETATM 1643  O   HOH A1126      29.681  17.724  25.103  1.00 35.65           O  
HETATM 1644  O   HOH A1127      27.651  17.065  24.104  1.00 48.65           O  
HETATM 1645  O   HOH A1163      33.340  26.775  17.877  1.00 20.81           O  
MASTER      255    0    0    4   13    0    0    6 1644    1    0   15          
END                                                                             
