# Supplementary material for: Spinning sugars in antigen biosynthesis: characterization of the Coxiella burnetii and Streptomyces griseus TDP-sugar epimerases
Source: J Biol Chem. 2022 Apr 6;298(5):101903. doi: 10.1016/j.jbc.2022.101903 (PMC9095892; doi:10.1016/j.jbc.2022.101903)
Supplement: Cross et al raw data [file mmc2.zip › ORE data drop/Table S1/1nyw.pdb]

HEADER    ISOMERASE                               14-FEB-03   1NYW              
TITLE     THE HIGH RESOLUTION STRUCTURES OF RMLC FROM STREPTOCCUS SUIS IN       
TITLE    2 COMPLEX WITH DTDP-D-GLUCOSE                                          
COMPND    MOL_ID: 1;                                                            
COMPND   2 MOLECULE: DTDP-6-DEOXY-D-XYLO-4-HEXULOSE 3,5-EPIMERASE;              
COMPND   3 CHAIN: A, B;                                                         
COMPND   4 SYNONYM: DTDP-4-DEHYDRORHAMNOSE 3,5-EPIMERASE;                       
COMPND   5 EC: 5.1.3.13;                                                        
COMPND   6 ENGINEERED: YES                                                      
SOURCE    MOL_ID: 1;                                                            
SOURCE   2 ORGANISM_SCIENTIFIC: STREPTOCOCCUS SUIS;                             
SOURCE   3 ORGANISM_TAXID: 1307;                                                
SOURCE   4 STRAIN: SEROTYPE 2;                                                  
SOURCE   5 GENE: RMLC;                                                          
SOURCE   6 EXPRESSION_SYSTEM: ESCHERICHIA COLI BL21(DE3);                       
SOURCE   7 EXPRESSION_SYSTEM_TAXID: 469008;                                     
SOURCE   8 EXPRESSION_SYSTEM_STRAIN: BL21(DE3);                                 
SOURCE   9 EXPRESSION_SYSTEM_VECTOR_TYPE: PLASMID;                              
SOURCE  10 EXPRESSION_SYSTEM_PLASMID: PET21(+)                                  
KEYWDS    JELLY ROLL-LIKE STRUCTURE; BETA SHEET, ISOMERASE                      
EXPDTA    X-RAY DIFFRACTION                                                     
AUTHOR    C.DONG,L.L.MAJOR,A.ALLEN,W.BLANKENFELDT,D.MASKELL,J.H.NAISMITH        
REVDAT   3   23-MAY-12 1NYW    1       HETATM REMARK VERSN                      
REVDAT   2   24-FEB-09 1NYW    1       VERSN                                    
REVDAT   1   24-JUN-03 1NYW    0                                                
JRNL        AUTH   C.DONG,L.L.MAJOR,A.ALLEN,W.BLANKENFELDT,D.MASKELL,           
JRNL        AUTH 2 J.H.NAISMITH                                                 
JRNL        TITL   HIGH-RESOLUTION STRUCTURES OF RMLC FROM STREPTOCOCCUS SUIS   
JRNL        TITL 2 IN COMPLEX WITH SUBSTRATE ANALOGS LOCATE THE ACTIVE SITE OF  
JRNL        TITL 3 THIS CLASS OF ENZYME                                         
JRNL        REF    STRUCTURE                     V.  11   715 2003              
JRNL        REFN                   ISSN 0969-2126                               
JRNL        PMID   12791259                                                     
JRNL        DOI    10.1016/S0969-2126(03)00098-4                                
REMARK   2                                                                      
REMARK   2 RESOLUTION.    1.60 ANGSTROMS.                                       
REMARK   3                                                                      
REMARK   3 REFINEMENT.                                                          
REMARK   3   PROGRAM     : REFMAC 5.1.19                                        
REMARK   3   AUTHORS     : MURSHUDOV,VAGIN,DODSON                               
REMARK   3                                                                      
REMARK   3    REFINEMENT TARGET : MAXIMUM LIKELIHOOD                            
REMARK   3                                                                      
REMARK   3  DATA USED IN REFINEMENT.                                            
REMARK   3   RESOLUTION RANGE HIGH (ANGSTROMS) : 1.60                           
REMARK   3   RESOLUTION RANGE LOW  (ANGSTROMS) : 29.88                          
REMARK   3   DATA CUTOFF            (SIGMA(F)) : 0.000                          
REMARK   3   COMPLETENESS FOR RANGE        (%) : 95.5                           
REMARK   3   NUMBER OF REFLECTIONS             : 41144                          
REMARK   3                                                                      
REMARK   3  FIT TO DATA USED IN REFINEMENT.                                     
REMARK   3   CROSS-VALIDATION METHOD          : THROUGHOUT                      
REMARK   3   FREE R VALUE TEST SET SELECTION  : RANDOM                          
REMARK   3   R VALUE     (WORKING + TEST SET) : 0.175                           
REMARK   3   R VALUE            (WORKING SET) : 0.173                           
REMARK   3   FREE R VALUE                     : 0.217                           
REMARK   3   FREE R VALUE TEST SET SIZE   (%) : 5.100                           
REMARK   3   FREE R VALUE TEST SET COUNT      : 2190                            
REMARK   3                                                                      
REMARK   3  FIT IN THE HIGHEST RESOLUTION BIN.                                  
REMARK   3   TOTAL NUMBER OF BINS USED           : 20                           
REMARK   3   BIN RESOLUTION RANGE HIGH       (A) : 1.60                         
REMARK   3   BIN RESOLUTION RANGE LOW        (A) : 1.64                         
REMARK   3   REFLECTION IN BIN     (WORKING SET) : 2372                         
REMARK   3   BIN COMPLETENESS (WORKING+TEST) (%) : 79.80                        
REMARK   3   BIN R VALUE           (WORKING SET) : 0.3120                       
REMARK   3   BIN FREE R VALUE SET COUNT          : 114                          
REMARK   3   BIN FREE R VALUE                    : 0.3020                       
REMARK   3                                                                      
REMARK   3  NUMBER OF NON-HYDROGEN ATOMS USED IN REFINEMENT.                    
REMARK   3   PROTEIN ATOMS            : 3145                                    
REMARK   3   NUCLEIC ACID ATOMS       : 0                                       
REMARK   3   HETEROGEN ATOMS          : 72                                      
REMARK   3   SOLVENT ATOMS            : 507                                     
REMARK   3                                                                      
REMARK   3  B VALUES.                                                           
REMARK   3   FROM WILSON PLOT           (A**2) : 24.30                          
REMARK   3   MEAN B VALUE      (OVERALL, A**2) : 18.89                          
REMARK   3   OVERALL ANISOTROPIC B VALUE.                                       
REMARK   3    B11 (A**2) : 0.52000                                              
REMARK   3    B22 (A**2) : -0.88000                                             
REMARK   3    B33 (A**2) : 0.33000                                              
REMARK   3    B12 (A**2) : 0.00000                                              
REMARK   3    B13 (A**2) : -0.09000                                             
REMARK   3    B23 (A**2) : 0.00000                                              
REMARK   3                                                                      
REMARK   3  ESTIMATED OVERALL COORDINATE ERROR.                                 
REMARK   3   ESU BASED ON R VALUE                            (A): 0.200         
REMARK   3   ESU BASED ON FREE R VALUE                       (A): 0.108         
REMARK   3   ESU BASED ON MAXIMUM LIKELIHOOD                 (A): 0.082         
REMARK   3   ESU FOR B VALUES BASED ON MAXIMUM LIKELIHOOD (A**2): 2.346         
REMARK   3                                                                      
REMARK   3 CORRELATION COEFFICIENTS.                                            
REMARK   3   CORRELATION COEFFICIENT FO-FC      : 0.969                         
REMARK   3   CORRELATION COEFFICIENT FO-FC FREE : 0.946                         
REMARK   3                                                                      
REMARK   3  RMS DEVIATIONS FROM IDEAL VALUES        COUNT    RMS    WEIGHT      
REMARK   3   BOND LENGTHS REFINED ATOMS        (A):  3318 ; 0.019 ; 0.021       
REMARK   3   BOND LENGTHS OTHERS               (A):  2868 ; 0.003 ; 0.020       
REMARK   3   BOND ANGLES REFINED ATOMS   (DEGREES):  4513 ; 1.822 ; 1.971       
REMARK   3   BOND ANGLES OTHERS          (DEGREES):  6712 ; 0.979 ; 3.000       
REMARK   3   TORSION ANGLES, PERIOD 1    (DEGREES):   389 ; 6.625 ; 5.000       
REMARK   3   TORSION ANGLES, PERIOD 2    (DEGREES):  NULL ;  NULL ;  NULL       
REMARK   3   TORSION ANGLES, PERIOD 3    (DEGREES):  NULL ;  NULL ;  NULL       
REMARK   3   TORSION ANGLES, PERIOD 4    (DEGREES):  NULL ;  NULL ;  NULL       
REMARK   3   CHIRAL-CENTER RESTRAINTS       (A**3):   468 ; 0.117 ; 0.200       
REMARK   3   GENERAL PLANES REFINED ATOMS      (A):  3665 ; 0.009 ; 0.020       
REMARK   3   GENERAL PLANES OTHERS             (A):   695 ; 0.005 ; 0.020       
REMARK   3   NON-BONDED CONTACTS REFINED ATOMS (A):   667 ; 0.202 ; 0.200       
REMARK   3   NON-BONDED CONTACTS OTHERS        (A):  3412 ; 0.259 ; 0.200       
REMARK   3   NON-BONDED TORSION REFINED ATOMS  (A):  NULL ;  NULL ;  NULL       
REMARK   3   NON-BONDED TORSION OTHERS         (A):  1866 ; 0.089 ; 0.200       
REMARK   3   H-BOND (X...Y) REFINED ATOMS      (A):   373 ; 0.206 ; 0.200       
REMARK   3   H-BOND (X...Y) OTHERS             (A):  NULL ;  NULL ;  NULL       
REMARK   3   POTENTIAL METAL-ION REFINED ATOMS (A):  NULL ;  NULL ;  NULL       
REMARK   3   POTENTIAL METAL-ION OTHERS        (A):  NULL ;  NULL ;  NULL       
REMARK   3   SYMMETRY VDW REFINED ATOMS        (A):    31 ; 0.170 ; 0.200       
REMARK   3   SYMMETRY VDW OTHERS               (A):    89 ; 0.244 ; 0.200       
REMARK   3   SYMMETRY H-BOND REFINED ATOMS     (A):    70 ; 0.229 ; 0.200       
REMARK   3   SYMMETRY H-BOND OTHERS            (A):  NULL ;  NULL ;  NULL       
REMARK   3   SYMMETRY METAL-ION REFINED ATOMS  (A):  NULL ;  NULL ;  NULL       
REMARK   3   SYMMETRY METAL-ION OTHERS         (A):  NULL ;  NULL ;  NULL       
REMARK   3                                                                      
REMARK   3  ISOTROPIC THERMAL FACTOR RESTRAINTS.     COUNT   RMS    WEIGHT      
REMARK   3   MAIN-CHAIN BOND REFINED ATOMS  (A**2):  1943 ; 1.593 ; 1.500       
REMARK   3   MAIN-CHAIN BOND OTHER ATOMS    (A**2):  NULL ;  NULL ;  NULL       
REMARK   3   MAIN-CHAIN ANGLE REFINED ATOMS (A**2):  3125 ; 2.043 ; 2.000       
REMARK   3   SIDE-CHAIN BOND REFINED ATOMS  (A**2):  1375 ; 2.688 ; 3.000       
REMARK   3   SIDE-CHAIN ANGLE REFINED ATOMS (A**2):  1388 ; 3.680 ; 4.500       
REMARK   3                                                                      
REMARK   3 ANISOTROPIC THERMAL FACTOR RESTRAINTS.    COUNT   RMS   WEIGHT       
REMARK   3   RIGID-BOND RESTRAINTS          (A**2):  3318 ; 1.627 ; 2.000       
REMARK   3   SPHERICITY; FREE ATOMS         (A**2):   507 ; 3.516 ; 2.000       
REMARK   3   SPHERICITY; BONDED ATOMS       (A**2):  3223 ; 2.309 ; 2.000       
REMARK   3                                                                      
REMARK   3  NCS RESTRAINTS STATISTICS                                           
REMARK   3   NUMBER OF DIFFERENT NCS GROUPS : 1                                 
REMARK   3                                                                      
REMARK   3  NCS GROUP NUMBER               : 1                                  
REMARK   3     CHAIN NAMES                    : A B                             
REMARK   3     NUMBER OF COMPONENTS NCS GROUP : 19                              
REMARK   3       COMPONENT C  SSSEQI  TO  C   SSSEQI   CODE                     
REMARK   3           1     A     22       A      27      2                      
REMARK   3           1     B     22       B      27      2                      
REMARK   3           2     A     60       A      67      2                      
REMARK   3           2     B     60       B      67      2                      
REMARK   3           3     A     71       A      77      4                      
REMARK   3           3     B     71       B      77      4                      
REMARK   3           4     A     80       A      86      2                      
REMARK   3           4     B     80       B      86      2                      
REMARK   3           5     A     90       A     101      2                      
REMARK   3           5     B     90       B     101      2                      
REMARK   3           6     A    106       A     113      2                      
REMARK   3           6     B    106       B     113      2                      
REMARK   3           7     A    116       A     122      2                      
REMARK   3           7     B    116       B     122      2                      
REMARK   3           8     A    125       A     131      2                      
REMARK   3           8     B    125       B     131      2                      
REMARK   3           9     A    136       A     142      2                      
REMARK   3           9     B    136       B     142      2                      
REMARK   3          10     A      6       A      21      4                      
REMARK   3          10     B      6       B      21      4                      
REMARK   3          11     A     27       A      59      4                      
REMARK   3          11     B     27       B      59      4                      
REMARK   3          12     A     68       A      70      6                      
REMARK   3          12     B     68       B      70      6                      
REMARK   3          13     A     78       A      79      6                      
REMARK   3          13     B     78       B      79      6                      
REMARK   3          14     A     87       A      89      6                      
REMARK   3          14     B     87       B      89      6                      
REMARK   3          15     A    102       A     105      6                      
REMARK   3          15     B    102       B     105      6                      
REMARK   3          16     A    114       A     115      6                      
REMARK   3          16     B    114       B     115      6                      
REMARK   3          17     A    123       A     124      6                      
REMARK   3          17     B    123       B     124      6                      
REMARK   3          18     A    132       A     135      6                      
REMARK   3          18     B    132       B     135      6                      
REMARK   3          19     A    143       A     197      5                      
REMARK   3          19     B    143       B     197      5                      
REMARK   3                   GROUP CHAIN        COUNT   RMS     WEIGHT          
REMARK   3   TIGHT POSITIONAL   1    A    (A):    944 ;  0.07 ;  0.05           
REMARK   3   MEDIUM POSITIONAL  1    A    (A):   1725 ;  0.78 ;  0.50           
REMARK   3   LOOSE POSITIONAL   1    A    (A):    282 ;  0.73 ;  5.00           
REMARK   3   TIGHT THERMAL      1    A (A**2):    944 ;  0.74 ;  0.50           
REMARK   3   MEDIUM THERMAL     1    A (A**2):   1725 ;  1.17 ;  2.00           
REMARK   3   LOOSE THERMAL      1    A (A**2):    282 ;  1.63 ; 10.00           
REMARK   3                                                                      
REMARK   3  TLS DETAILS                                                         
REMARK   3   NUMBER OF TLS GROUPS  : 2                                          
REMARK   3                                                                      
REMARK   3   TLS GROUP : 1                                                      
REMARK   3    NUMBER OF COMPONENTS GROUP : 1                                    
REMARK   3    COMPONENTS        C SSSEQI   TO  C SSSEQI                         
REMARK   3    RESIDUE RANGE :   A     4        A   197                          
REMARK   3    ORIGIN FOR THE GROUP (A):  -2.1590 -10.7100  20.4170              
REMARK   3    T TENSOR                                                          
REMARK   3      T11:   0.0740 T22:   0.0034                                     
REMARK   3      T33:   0.0567 T12:  -0.0064                                     
REMARK   3      T13:  -0.0251 T23:  -0.0095                                     
REMARK   3    L TENSOR                                                          
REMARK   3      L11:   0.6712 L22:   1.0218                                     
REMARK   3      L33:   1.0467 L12:   0.3541                                     
REMARK   3      L13:  -0.2546 L23:   0.0906                                     
REMARK   3    S TENSOR                                                          
REMARK   3      S11:   0.0443 S12:   0.0408 S13:  -0.1093                       
REMARK   3      S21:   0.0199 S22:   0.0327 S23:   0.0042                       
REMARK   3      S31:   0.0893 S32:  -0.0506 S33:  -0.0771                       
REMARK   3                                                                      
REMARK   3   TLS GROUP : 2                                                      
REMARK   3    NUMBER OF COMPONENTS GROUP : 1                                    
REMARK   3    COMPONENTS        C SSSEQI   TO  C SSSEQI                         
REMARK   3    RESIDUE RANGE :   B     3        B   197                          
REMARK   3    ORIGIN FOR THE GROUP (A):  14.4630  10.2460  14.0590              
REMARK   3    T TENSOR                                                          
REMARK   3      T11:   0.1296 T22:   0.0580                                     
REMARK   3      T33:   0.0157 T12:  -0.0419                                     
REMARK   3      T13:   0.0181 T23:  -0.0131                                     
REMARK   3    L TENSOR                                                          
REMARK   3      L11:   1.3468 L22:   0.7063                                     
REMARK   3      L33:   0.4620 L12:   0.3084                                     
REMARK   3      L13:   0.0005 L23:   0.0231                                     
REMARK   3    S TENSOR                                                          
REMARK   3      S11:  -0.0355 S12:   0.1362 S13:   0.0164                       
REMARK   3      S21:  -0.0699 S22:   0.0637 S23:  -0.0728                       
REMARK   3      S31:  -0.1186 S32:   0.1328 S33:  -0.0282                       
REMARK   3                                                                      
REMARK   3  BULK SOLVENT MODELLING.                                             
REMARK   3   METHOD USED : BABINET MODEL WITH MASK                              
REMARK   3   PARAMETERS FOR MASK CALCULATION                                    
REMARK   3   VDW PROBE RADIUS   : 1.40                                          
REMARK   3   ION PROBE RADIUS   : 0.80                                          
REMARK   3   SHRINKAGE RADIUS   : 0.80                                          
REMARK   3                                                                      
REMARK   3  OTHER REFINEMENT REMARKS: HYDROGENS HAVE BEEN ADDED IN THE RIDING   
REMARK   3  POSITIONS                                                           
REMARK   4                                                                      
REMARK   4 1NYW COMPLIES WITH FORMAT V. 3.30, 13-JUL-11                         
REMARK 100                                                                      
REMARK 100 THIS ENTRY HAS BEEN PROCESSED BY RCSB ON 21-FEB-03.                  
REMARK 100 THE RCSB ID CODE IS RCSB018365.                                      
REMARK 200                                                                      
REMARK 200 EXPERIMENTAL DETAILS                                                 
REMARK 200  EXPERIMENT TYPE                : X-RAY DIFFRACTION                  
REMARK 200  DATE OF DATA COLLECTION        : NULL                               
REMARK 200  TEMPERATURE           (KELVIN) : 120                                
REMARK 200  PH                             : 8.4                                
REMARK 200  NUMBER OF CRYSTALS USED        : 1                                  
REMARK 200                                                                      
REMARK 200  SYNCHROTRON              (Y/N) : Y                                  
REMARK 200  RADIATION SOURCE               : ESRF                               
REMARK 200  BEAMLINE                       : ID14-2                             
REMARK 200  X-RAY GENERATOR MODEL          : NULL                               
REMARK 200  MONOCHROMATIC OR LAUE    (M/L) : M                                  
REMARK 200  WAVELENGTH OR RANGE        (A) : 0.933                              
REMARK 200  MONOCHROMATOR                  : DIAMOND(111), GE(220), TOROIDAL    
REMARK 200                                   MIRROR                             
REMARK 200  OPTICS                         : DIAMOND                            
REMARK 200                                                                      
REMARK 200  DETECTOR TYPE                  : CCD                                
REMARK 200  DETECTOR MANUFACTURER          : ADSC QUANTUM 4                     
REMARK 200  INTENSITY-INTEGRATION SOFTWARE : MOSFLM                             
REMARK 200  DATA SCALING SOFTWARE          : CCP4 (SCALA)                       
REMARK 200                                                                      
REMARK 200  NUMBER OF UNIQUE REFLECTIONS   : 43352                              
REMARK 200  RESOLUTION RANGE HIGH      (A) : 1.600                              
REMARK 200  RESOLUTION RANGE LOW       (A) : 29.880                             
REMARK 200  REJECTION CRITERIA  (SIGMA(I)) : 1.800                              
REMARK 200                                                                      
REMARK 200 OVERALL.                                                             
REMARK 200  COMPLETENESS FOR RANGE     (%) : 95.7                               
REMARK 200  DATA REDUNDANCY                : 3.500                              
REMARK 200  R MERGE                    (I) : 0.09800                            
REMARK 200  R SYM                      (I) : 0.08300                            
REMARK 200  <I/SIGMA(I)> FOR THE DATA SET  : 5.2000                             
REMARK 200                                                                      
REMARK 200 IN THE HIGHEST RESOLUTION SHELL.                                     
REMARK 200  HIGHEST RESOLUTION SHELL, RANGE HIGH (A) : 1.60                     
REMARK 200  HIGHEST RESOLUTION SHELL, RANGE LOW  (A) : 1.69                     
REMARK 200  COMPLETENESS FOR SHELL     (%) : 79.8                               
REMARK 200  DATA REDUNDANCY IN SHELL       : 2.70                               
REMARK 200  R MERGE FOR SHELL          (I) : 0.36600                            
REMARK 200  R SYM FOR SHELL            (I) : 0.29200                            
REMARK 200  <I/SIGMA(I)> FOR SHELL         : 1.800                              
REMARK 200                                                                      
REMARK 200 DIFFRACTION PROTOCOL: SINGLE WAVELENGTH                              
REMARK 200 METHOD USED TO DETERMINE THE STRUCTURE: SAD                          
REMARK 200 SOFTWARE USED: SOLVE                                                 
REMARK 200 STARTING MODEL: NULL                                                 
REMARK 200                                                                      
REMARK 200 REMARK: NULL                                                         
REMARK 280                                                                      
REMARK 280 CRYSTAL                                                              
REMARK 280 SOLVENT CONTENT, VS   (%): 25.30                                     
REMARK 280 MATTHEWS COEFFICIENT, VM (ANGSTROMS**3/DA): 1.66                     
REMARK 280                                                                      
REMARK 280 CRYSTALLIZATION CONDITIONS: 0.1 M TRIS, 4 MM NICL2,40% PEG 2000,     
REMARK 280  PH 8.4, VAPOR DIFFUSION, SITTING DROP, TEMPERATURE 298K             
REMARK 290                                                                      
REMARK 290 CRYSTALLOGRAPHIC SYMMETRY                                            
REMARK 290 SYMMETRY OPERATORS FOR SPACE GROUP: P 1 21 1                         
REMARK 290                                                                      
REMARK 290      SYMOP   SYMMETRY                                                
REMARK 290     NNNMMM   OPERATOR                                                
REMARK 290       1555   X,Y,Z                                                   
REMARK 290       2555   -X,Y+1/2,-Z                                             
REMARK 290                                                                      
REMARK 290     WHERE NNN -> OPERATOR NUMBER                                     
REMARK 290           MMM -> TRANSLATION VECTOR                                  
REMARK 290                                                                      
REMARK 290 CRYSTALLOGRAPHIC SYMMETRY TRANSFORMATIONS                            
REMARK 290 THE FOLLOWING TRANSFORMATIONS OPERATE ON THE ATOM/HETATM             
REMARK 290 RECORDS IN THIS ENTRY TO PRODUCE CRYSTALLOGRAPHICALLY                
REMARK 290 RELATED MOLECULES.                                                   
REMARK 290   SMTRY1   1  1.000000  0.000000  0.000000        0.00000            
REMARK 290   SMTRY2   1  0.000000  1.000000  0.000000        0.00000            
REMARK 290   SMTRY3   1  0.000000  0.000000  1.000000        0.00000            
REMARK 290   SMTRY1   2 -1.000000  0.000000  0.000000        0.00000            
REMARK 290   SMTRY2   2  0.000000  1.000000  0.000000       23.94750            
REMARK 290   SMTRY3   2  0.000000  0.000000 -1.000000        0.00000            
REMARK 290                                                                      
REMARK 290 REMARK: NULL                                                         
REMARK 300                                                                      
REMARK 300 BIOMOLECULE: 1                                                       
REMARK 300 SEE REMARK 350 FOR THE AUTHOR PROVIDED AND/OR PROGRAM                
REMARK 300 GENERATED ASSEMBLY INFORMATION FOR THE STRUCTURE IN                  
REMARK 300 THIS ENTRY. THE REMARK MAY ALSO PROVIDE INFORMATION ON               
REMARK 300 BURIED SURFACE AREA.                                                 
REMARK 350                                                                      
REMARK 350 COORDINATES FOR A COMPLETE MULTIMER REPRESENTING THE KNOWN           
REMARK 350 BIOLOGICALLY SIGNIFICANT OLIGOMERIZATION STATE OF THE                
REMARK 350 MOLECULE CAN BE GENERATED BY APPLYING BIOMT TRANSFORMATIONS          
REMARK 350 GIVEN BELOW.  BOTH NON-CRYSTALLOGRAPHIC AND                          
REMARK 350 CRYSTALLOGRAPHIC OPERATIONS ARE GIVEN.                               
REMARK 350                                                                      
REMARK 350 BIOMOLECULE: 1                                                       
REMARK 350 AUTHOR DETERMINED BIOLOGICAL UNIT: DIMERIC                           
REMARK 350 SOFTWARE DETERMINED QUATERNARY STRUCTURE: DIMERIC                    
REMARK 350 SOFTWARE USED: PISA                                                  
REMARK 350 TOTAL BURIED SURFACE AREA: 5600 ANGSTROM**2                          
REMARK 350 SURFACE AREA OF THE COMPLEX: 16160 ANGSTROM**2                       
REMARK 350 CHANGE IN SOLVENT FREE ENERGY: -27.0 KCAL/MOL                        
REMARK 350 APPLY THE FOLLOWING TO CHAINS: A, B                                  
REMARK 350   BIOMT1   1  1.000000  0.000000  0.000000        0.00000            
REMARK 350   BIOMT2   1  0.000000  1.000000  0.000000        0.00000            
REMARK 350   BIOMT3   1  0.000000  0.000000  1.000000        0.00000            
REMARK 465                                                                      
REMARK 465 MISSING RESIDUES                                                     
REMARK 465 THE FOLLOWING RESIDUES WERE NOT LOCATED IN THE                       
REMARK 465 EXPERIMENT. (M=MODEL NUMBER; RES=RESIDUE NAME; C=CHAIN               
REMARK 465 IDENTIFIER; SSSEQ=SEQUENCE NUMBER; I=INSERTION CODE.)                
REMARK 465                                                                      
REMARK 465   M RES C SSSEQI                                                     
REMARK 465     MET A     1                                                      
REMARK 465     THR A     2                                                      
REMARK 465     GLU A     3                                                      
REMARK 465     MET B     1                                                      
REMARK 465     THR B     2                                                      
REMARK 500                                                                      
REMARK 500 GEOMETRY AND STEREOCHEMISTRY                                         
REMARK 500 SUBTOPIC: CLOSE CONTACTS IN SAME ASYMMETRIC UNIT                     
REMARK 500                                                                      
REMARK 500 THE FOLLOWING ATOMS ARE IN CLOSE CONTACT.                            
REMARK 500                                                                      
REMARK 500  ATM1  RES C  SSEQI   ATM2  RES C  SSEQI           DISTANCE          
REMARK 500   O    HOH A  9017     O    HOH A  9139              1.46            
REMARK 500   OG   SER B    85     O    HOH B  5005              1.59            
REMARK 500   NZ   LYS B    82     O    HOH B  5066              1.60            
REMARK 500   O    HOH A  9136     O    HOH A  9157              2.00            
REMARK 500                                                                      
REMARK 500 REMARK: NULL                                                         
REMARK 500                                                                      
REMARK 500 GEOMETRY AND STEREOCHEMISTRY                                         
REMARK 500 SUBTOPIC: COVALENT BOND ANGLES                                       
REMARK 500                                                                      
REMARK 500 THE STEREOCHEMICAL PARAMETERS OF THE FOLLOWING RESIDUES              
REMARK 500 HAVE VALUES WHICH DEVIATE FROM EXPECTED VALUES BY MORE               
REMARK 500 THAN 6*RMSD (M=MODEL NUMBER; RES=RESIDUE NAME; C=CHAIN               
REMARK 500 IDENTIFIER; SSEQ=SEQUENCE NUMBER; I=INSERTION CODE).                 
REMARK 500                                                                      
REMARK 500 STANDARD TABLE:                                                      
REMARK 500 FORMAT: (10X,I3,1X,A3,1X,A1,I4,A1,3(1X,A4,2X),12X,F5.1)              
REMARK 500                                                                      
REMARK 500 EXPECTED VALUES PROTEIN: ENGH AND HUBER, 1999                        
REMARK 500 EXPECTED VALUES NUCLEIC ACID: CLOWNEY ET AL 1996                     
REMARK 500                                                                      
REMARK 500  M RES CSSEQI ATM1   ATM2   ATM3                                     
REMARK 500    ASP A 165   CB  -  CG  -  OD2 ANGL. DEV. =   7.1 DEGREES          
REMARK 500    ASP A 188   CB  -  CG  -  OD2 ANGL. DEV. =   6.1 DEGREES          
REMARK 500    ASP B 196   CB  -  CG  -  OD2 ANGL. DEV. =   6.1 DEGREES          
REMARK 500                                                                      
REMARK 500 REMARK: NULL                                                         
REMARK 500                                                                      
REMARK 500 GEOMETRY AND STEREOCHEMISTRY                                         
REMARK 500 SUBTOPIC: TORSION ANGLES                                             
REMARK 500                                                                      
REMARK 500 TORSION ANGLES OUTSIDE THE EXPECTED RAMACHANDRAN REGIONS:            
REMARK 500 (M=MODEL NUMBER; RES=RESIDUE NAME; C=CHAIN IDENTIFIER;               
REMARK 500 SSEQ=SEQUENCE NUMBER; I=INSERTION CODE).                             
REMARK 500                                                                      
REMARK 500 STANDARD TABLE:                                                      
REMARK 500 FORMAT:(10X,I3,1X,A3,1X,A1,I4,A1,4X,F7.2,3X,F7.2)                    
REMARK 500                                                                      
REMARK 500 EXPECTED VALUES: GJ KLEYWEGT AND TA JONES (1996). PHI/PSI-           
REMARK 500 CHOLOGY: RAMACHANDRAN REVISITED. STRUCTURE 4, 1395 - 1400            
REMARK 500                                                                      
REMARK 500  M RES CSSEQI        PSI       PHI                                   
REMARK 500    LYS A  69      129.16    -35.50                                   
REMARK 500    ASP A  88     -155.15   -123.52                                   
REMARK 500    ASN A 170       81.53   -156.55                                   
REMARK 500    PHE B   5      -47.89   -130.26                                   
REMARK 500    ASN B  70       -7.19     80.47                                   
REMARK 500    PRO B  79       45.81    -82.43                                   
REMARK 500    ASP B  88     -159.03   -118.62                                   
REMARK 500    ASP B 114     -165.18   -124.41                                   
REMARK 500                                                                      
REMARK 500 REMARK: NULL                                                         
REMARK 525                                                                      
REMARK 525 SOLVENT                                                              
REMARK 525                                                                      
REMARK 525 THE SOLVENT MOLECULES HAVE CHAIN IDENTIFIERS THAT                    
REMARK 525 INDICATE THE POLYMER CHAIN WITH WHICH THEY ARE MOST                  
REMARK 525 CLOSELY ASSOCIATED. THE REMARK LISTS ALL THE SOLVENT                 
REMARK 525 MOLECULES WHICH ARE MORE THAN 5A AWAY FROM THE                       
REMARK 525 NEAREST POLYMER CHAIN (M = MODEL NUMBER;                             
REMARK 525 RES=RESIDUE NAME; C=CHAIN IDENTIFIER; SSEQ=SEQUENCE                  
REMARK 525 NUMBER; I=INSERTION CODE):                                           
REMARK 525                                                                      
REMARK 525  M RES CSSEQI                                                        
REMARK 525    HOH A9134        DISTANCE =  7.16 ANGSTROMS                       
REMARK 525    HOH A9155        DISTANCE =  6.03 ANGSTROMS                       
REMARK 525    HOH A9200        DISTANCE =  5.68 ANGSTROMS                       
REMARK 525    HOH A9205        DISTANCE =  5.11 ANGSTROMS                       
REMARK 525    HOH A9210        DISTANCE =  5.87 ANGSTROMS                       
REMARK 525    HOH A9257        DISTANCE =  5.52 ANGSTROMS                       
REMARK 525    HOH B5042        DISTANCE =  5.03 ANGSTROMS                       
REMARK 525    HOH B5194        DISTANCE =  5.04 ANGSTROMS                       
REMARK 525    HOH B5202        DISTANCE =  6.67 ANGSTROMS                       
REMARK 800                                                                      
REMARK 800 SITE                                                                 
REMARK 800 SITE_IDENTIFIER: AC1                                                 
REMARK 800 EVIDENCE_CODE: SOFTWARE                                              
REMARK 800 SITE_DESCRIPTION: BINDING SITE FOR RESIDUE DAU B 5001                
REMARK 800                                                                      
REMARK 800 SITE_IDENTIFIER: AC2                                                 
REMARK 800 EVIDENCE_CODE: SOFTWARE                                              
REMARK 800 SITE_DESCRIPTION: BINDING SITE FOR RESIDUE DAU A 9001                
REMARK 900                                                                      
REMARK 900 RELATED ENTRIES                                                      
REMARK 900 RELATED ID: 1NXM   RELATED DB: PDB                                   
REMARK 900 APO STRUCTURE OF RMLC FROM STREPTOCCUS SUIS                          
REMARK 900 RELATED ID: 1NZC   RELATED DB: PDB                                   
REMARK 900 RMLC STRUCTURE FROM STREPTOCOCCUS SUIS 2 IN COMPLEX WITH             
REMARK 900 THYMIDINE-5'-DIPHOSPHO-BETA-D-XYLOSE                                 
DBREF  1NYW A    1   197  UNP    Q8GIQ0   Q8GIQ0_STRSU     1    197             
DBREF  1NYW B    1   197  UNP    Q8GIQ0   Q8GIQ0_STRSU     1    197             
SEQRES   1 A  197  MET THR GLU ASN PHE PHE GLY LYS THR LEU ALA ALA ARG          
SEQRES   2 A  197  PRO VAL GLU ALA ILE PRO GLY MET LEU GLU PHE ASP ILE          
SEQRES   3 A  197  PRO VAL HIS GLY ASP ASN ARG GLY TRP PHE LYS GLU ASN          
SEQRES   4 A  197  PHE GLN LYS GLU LYS MET LEU PRO LEU GLY PHE PRO GLU          
SEQRES   5 A  197  SER PHE PHE ALA GLU GLY LYS LEU GLN ASN ASN VAL SER          
SEQRES   6 A  197  PHE SER ARG LYS ASN VAL LEU ARG GLY LEU HIS ALA GLU          
SEQRES   7 A  197  PRO TRP ASP LYS TYR ILE SER VAL ALA ASP GLY GLY LYS          
SEQRES   8 A  197  VAL LEU GLY THR TRP VAL ASP LEU ARG GLU GLY GLU THR          
SEQRES   9 A  197  PHE GLY ASN THR TYR GLN THR VAL ILE ASP ALA SER LYS          
SEQRES  10 A  197  SER ILE PHE VAL PRO ARG GLY VAL ALA ASN GLY PHE GLN          
SEQRES  11 A  197  VAL LEU SER ASP PHE VAL ALA TYR SER TYR LEU VAL ASN          
SEQRES  12 A  197  ASP TYR TRP ALA LEU GLU LEU LYS PRO LYS TYR ALA PHE          
SEQRES  13 A  197  VAL ASN TYR ALA ASP PRO SER LEU ASP ILE LYS TRP GLU          
SEQRES  14 A  197  ASN LEU GLU GLU ALA GLU VAL SER GLU ALA ASP GLU ASN          
SEQRES  15 A  197  HIS PRO PHE LEU LYS ASP VAL LYS PRO LEU ARG LYS GLU          
SEQRES  16 A  197  ASP LEU                                                      
SEQRES   1 B  197  MET THR GLU ASN PHE PHE GLY LYS THR LEU ALA ALA ARG          
SEQRES   2 B  197  PRO VAL GLU ALA ILE PRO GLY MET LEU GLU PHE ASP ILE          
SEQRES   3 B  197  PRO VAL HIS GLY ASP ASN ARG GLY TRP PHE LYS GLU ASN          
SEQRES   4 B  197  PHE GLN LYS GLU LYS MET LEU PRO LEU GLY PHE PRO GLU          
SEQRES   5 B  197  SER PHE PHE ALA GLU GLY LYS LEU GLN ASN ASN VAL SER          
SEQRES   6 B  197  PHE SER ARG LYS ASN VAL LEU ARG GLY LEU HIS ALA GLU          
SEQRES   7 B  197  PRO TRP ASP LYS TYR ILE SER VAL ALA ASP GLY GLY LYS          
SEQRES   8 B  197  VAL LEU GLY THR TRP VAL ASP LEU ARG GLU GLY GLU THR          
SEQRES   9 B  197  PHE GLY ASN THR TYR GLN THR VAL ILE ASP ALA SER LYS          
SEQRES  10 B  197  SER ILE PHE VAL PRO ARG GLY VAL ALA ASN GLY PHE GLN          
SEQRES  11 B  197  VAL LEU SER ASP PHE VAL ALA TYR SER TYR LEU VAL ASN          
SEQRES  12 B  197  ASP TYR TRP ALA LEU GLU LEU LYS PRO LYS TYR ALA PHE          
SEQRES  13 B  197  VAL ASN TYR ALA ASP PRO SER LEU ASP ILE LYS TRP GLU          
SEQRES  14 B  197  ASN LEU GLU GLU ALA GLU VAL SER GLU ALA ASP GLU ASN          
SEQRES  15 B  197  HIS PRO PHE LEU LYS ASP VAL LYS PRO LEU ARG LYS GLU          
SEQRES  16 B  197  ASP LEU                                                      
HET    DAU  B5001      36                                                       
HET    DAU  A9001      36                                                       
HETNAM     DAU 2'DEOXY-THYMIDINE-5'-DIPHOSPHO-ALPHA-D-GLUCOSE                   
FORMUL   3  DAU    2(C16 H26 N2 O16 P2)                                         
FORMUL   5  HOH   *507(H2 O)                                                    
HELIX    1   1 LYS A   42  LEU A   46  1                                   5    
HELIX    2   2 PRO A   47  GLY A   49  5                                   3    
HELIX    3   3 PRO A   51  PHE A   55  5                                   5    
HELIX    4   4 ALA A  147  TYR A  154  5                                   8    
HELIX    5   5 SER A  177  ASN A  182  1                                   6    
HELIX    6   6 PHE A  185  VAL A  189  5                                   5    
HELIX    7   7 LYS B   42  LEU B   46  1                                   5    
HELIX    8   8 PRO B   47  GLY B   49  5                                   3    
HELIX    9   9 PRO B   51  ALA B   56  5                                   6    
HELIX   10  10 ALA B  147  TYR B  154  5                                   8    
HELIX   11  11 SER B  177  ASN B  182  1                                   6    
HELIX   12  12 PHE B  185  VAL B  189  5                                   5    
SHEET    1   A 8 ALA A  11  PRO A  14  0                                        
SHEET    2   A 8 LEU A  22  ASP A  25 -1  O  ASP A  25   N  ALA A  11           
SHEET    3   A 8 LYS A 117  VAL A 121 -1  O  PHE A 120   N  LEU A  22           
SHEET    4   A 8 LYS A  82  VAL A  86 -1  N  LYS A  82   O  VAL A 121           
SHEET    5   A 8 PHE A 135  VAL A 142 -1  O  LEU A 141   N  TYR A  83           
SHEET    6   A 8 GLN A  61  ARG A  68 -1  N  SER A  65   O  TYR A 138           
SHEET    7   A 8 GLY B  34  GLN B  41 -1  O  LYS B  37   N  VAL A  64           
SHEET    8   A 8 VAL B  28  ASP B  31 -1  N  HIS B  29   O  PHE B  36           
SHEET    1   B 8 VAL A  28  ASP A  31  0                                        
SHEET    2   B 8 GLY A  34  GLN A  41 -1  O  PHE A  36   N  HIS A  29           
SHEET    3   B 8 GLN B  61  ARG B  68 -1  O  ASN B  62   N  PHE A  40           
SHEET    4   B 8 PHE B 135  VAL B 142 -1  O  TYR B 138   N  SER B  65           
SHEET    5   B 8 LYS B  82  VAL B  86 -1  N  TYR B  83   O  LEU B 141           
SHEET    6   B 8 LYS B 117  VAL B 121 -1  O  VAL B 121   N  LYS B  82           
SHEET    7   B 8 LEU B  22  ASP B  25 -1  N  LEU B  22   O  PHE B 120           
SHEET    8   B 8 ALA B  11  PRO B  14 -1  N  ARG B  13   O  GLU B  23           
SHEET    1   C 5 THR A 108  ILE A 113  0                                        
SHEET    2   C 5 VAL A  92  ASP A  98 -1  N  VAL A  92   O  ILE A 113           
SHEET    3   C 5 VAL A 125  VAL A 131 -1  O  ALA A 126   N  VAL A  97           
SHEET    4   C 5 LEU A  72  ALA A  77 -1  N  ARG A  73   O  PHE A 129           
SHEET    5   C 5 ALA A 155  PHE A 156 -1  O  ALA A 155   N  ALA A  77           
SHEET    1   D 5 THR B 108  ILE B 113  0                                        
SHEET    2   D 5 VAL B  92  ASP B  98 -1  N  GLY B  94   O  THR B 111           
SHEET    3   D 5 VAL B 125  VAL B 131 -1  O  ALA B 126   N  VAL B  97           
SHEET    4   D 5 LEU B  72  ALA B  77 -1  N  ARG B  73   O  PHE B 129           
SHEET    5   D 5 ALA B 155  PHE B 156 -1  O  ALA B 155   N  ALA B  77           
CISPEP   1 GLY A   74    LEU A   75          0        -2.73                     
CISPEP   2 GLY B   74    LEU B   75          0         3.21                     
SITE     1 AC1 20 ARG A  33  PHE A  36  GLU A  38  GLN B  61                    
SITE     2 AC1 20 ASN B  63  SER B  65  ARG B  73  HIS B  76                    
SITE     3 AC1 20 GLU B  78  LYS B  82  ASN B 127  TYR B 140                    
SITE     4 AC1 20 TRP B 146  LYS B 151  HOH B5024  HOH B5095                    
SITE     5 AC1 20 HOH B5110  HOH B5152  HOH B5180  HOH B5237                    
SITE     1 AC2 24 GLN A  61  ASN A  63  SER A  65  ARG A  73                    
SITE     2 AC2 24 HIS A  76  GLU A  78  LYS A  82  ASN A 127                    
SITE     3 AC2 24 TYR A 140  TRP A 146  HOH A9005  HOH A9024                    
SITE     4 AC2 24 HOH A9027  HOH A9032  HOH A9036  HOH A9037                    
SITE     5 AC2 24 HOH A9047  HOH A9156  HIS B  29  ARG B  33                    
SITE     6 AC2 24 PHE B  36  GLU B  38  HOH B5060  HOH B5097                    
CRYST1   50.586   47.895   72.417  90.00  99.02  90.00 P 1 21 1      4          
ORIGX1      1.000000  0.000000  0.000000        0.00000                         
ORIGX2      0.000000  1.000000  0.000000        0.00000                         
ORIGX3      0.000000  0.000000  1.000000        0.00000                         
SCALE1      0.019768  0.000000  0.003138        0.00000                         
SCALE2      0.000000  0.020879  0.000000        0.00000                         
SCALE3      0.000000  0.000000  0.013982        0.00000                         
ATOM      1  N   ASN A   4      18.189 -15.247  30.200  1.00 30.12           N  
ANISOU    1  N   ASN A   4     3879   3810   3755    -37     24      8       N  
ATOM      2  CA  ASN A   4      16.923 -15.611  29.490  1.00 29.68           C  
ANISOU    2  CA  ASN A   4     3769   3781   3724      4     14     15       C  
ATOM      3  C   ASN A   4      16.016 -14.408  29.119  1.00 27.79           C  
ANISOU    3  C   ASN A   4     3538   3491   3529    -67     11      0       C  
ATOM      4  O   ASN A   4      14.789 -14.541  28.972  1.00 29.39           O  
ANISOU    4  O   ASN A   4     3652   3760   3753      0     62     69       O  
ATOM      5  CB  ASN A   4      16.146 -16.673  30.281  1.00 30.69           C  
ANISOU    5  CB  ASN A   4     3924   3852   3884    -42     13     27       C  
ATOM      6  CG  ASN A   4      15.557 -16.130  31.588  1.00 33.86           C  
ANISOU    6  CG  ASN A   4     4347   4357   4161     16     77    -56       C  
ATOM      7  OD1 ASN A   4      15.471 -14.917  31.789  1.00 37.83           O  
ANISOU    7  OD1 ASN A   4     4870   4629   4875     52    120     13       O  
ATOM      8  ND2 ASN A   4      15.160 -17.037  32.488  1.00 36.34           N  
ANISOU    8  ND2 ASN A   4     4714   4548   4544    -78    114     51       N  
ATOM      9  N   PHE A   5      16.617 -13.237  28.945  1.00 24.27           N  
ANISOU    9  N   PHE A   5     3117   3047   3057     47     -2     -6       N  
ATOM     10  CA  PHE A   5      15.930 -12.130  28.286  1.00 21.84           C  
ANISOU   10  CA  PHE A   5     2803   2744   2748    -27     -4    -41       C  
ATOM     11  C   PHE A   5      16.786 -11.624  27.156  1.00 20.99           C  
ANISOU   11  C   PHE A   5     2672   2649   2653     -4    -29    -85       C  
ATOM     12  O   PHE A   5      16.290 -11.397  26.039  1.00 21.68           O  
ANISOU   12  O   PHE A   5     2695   2777   2762     20     18    162       O  
ATOM     13  CB  PHE A   5      15.606 -11.012  29.290  1.00 20.87           C  
ANISOU   13  CB  PHE A   5     2733   2546   2648    -42     -8    -36       C  
ATOM     14  CG  PHE A   5      15.047  -9.755  28.655  1.00 20.29           C  
ANISOU   14  CG  PHE A   5     2529   2589   2590     14     66    -29       C  
ATOM     15  CD1 PHE A   5      13.702  -9.638  28.383  1.00 19.93           C  
ANISOU   15  CD1 PHE A   5     2645   2333   2595    -82    -82     48       C  
ATOM     16  CD2 PHE A   5      15.878  -8.669  28.361  1.00 19.06           C  
ANISOU   16  CD2 PHE A   5     2627   2355   2257    -61    -51    -96       C  
ATOM     17  CE1 PHE A   5      13.184  -8.466  27.783  1.00 18.70           C  
ANISOU   17  CE1 PHE A   5     2242   2281   2580     98    -51    -11       C  
ATOM     18  CE2 PHE A   5      15.359  -7.491  27.785  1.00 21.15           C  
ANISOU   18  CE2 PHE A   5     2526   2750   2757    112     37    -46       C  
ATOM     19  CZ  PHE A   5      14.024  -7.400  27.509  1.00 20.64           C  
ANISOU   19  CZ  PHE A   5     2557   2691   2595     15     25     67       C  
ATOM     20  N   PHE A   6      18.068 -11.439  27.422  1.00 20.29           N  
ANISOU   20  N   PHE A   6     2591   2607   2509     59      1    -45       N  
ATOM     21  CA  PHE A   6      18.965 -10.951  26.407  1.00 20.26           C  
ANISOU   21  CA  PHE A   6     2576   2561   2559    -21     -6      8       C  
ATOM     22  C   PHE A   6      19.570 -12.097  25.590  1.00 20.61           C  
ANISOU   22  C   PHE A   6     2624   2605   2601     30    -24     41       C  
ATOM     23  O   PHE A   6      19.814 -13.217  26.111  1.00 21.42           O  
ANISOU   23  O   PHE A   6     2891   2454   2791    -52    -19      7       O  
ATOM     24  CB  PHE A   6      20.087 -10.158  27.054  1.00 19.71           C  
ANISOU   24  CB  PHE A   6     2528   2512   2446     -2    -15     14       C  
ATOM     25  CG  PHE A   6      19.620  -8.953  27.808  1.00 20.77           C  
ANISOU   25  CG  PHE A   6     2696   2606   2590    -19     -4    -27       C  
ATOM     26  CD1 PHE A   6      19.608  -8.950  29.196  1.00 20.16           C  
ANISOU   26  CD1 PHE A   6     2632   2512   2515     13    -59     28       C  
ATOM     27  CD2 PHE A   6      19.153  -7.827  27.108  1.00 21.46           C  
ANISOU   27  CD2 PHE A   6     2684   2724   2746     31    -52     -4       C  
ATOM     28  CE1 PHE A   6      19.177  -7.815  29.899  1.00 21.80           C  
ANISOU   28  CE1 PHE A   6     2892   2767   2624     76     29     -4       C  
ATOM     29  CE2 PHE A   6      18.739  -6.713  27.776  1.00 21.18           C  
ANISOU   29  CE2 PHE A   6     2789   2671   2585     74    -51     53       C  
ATOM     30  CZ  PHE A   6      18.738  -6.690  29.189  1.00 21.40           C  
ANISOU   30  CZ  PHE A   6     2868   2687   2573     38    -62    -39       C  
ATOM     31  N   GLY A   7      19.860 -11.803  24.328  1.00 20.23           N  
ANISOU   31  N   GLY A   7     2549   2613   2522     10    -64     -2       N  
ATOM     32  CA  GLY A   7      20.766 -12.611  23.525  1.00 20.52           C  
ANISOU   32  CA  GLY A   7     2641   2603   2549    -28    -26     -2       C  
ATOM     33  C   GLY A   7      20.148 -13.898  23.027  1.00 20.19           C  
ANISOU   33  C   GLY A   7     2589   2540   2542    -16    -13    -39       C  
ATOM     34  O   GLY A   7      20.862 -14.828  22.613  1.00 21.22           O  
ANISOU   34  O   GLY A   7     2725   2586   2749      0    -48     11       O  
ATOM     35  N   LYS A   8      18.821 -13.969  23.065  1.00 19.80           N  
ANISOU   35  N   LYS A   8     2574   2446   2500     37    -38    -51       N  
ATOM     36  CA  LYS A   8      18.140 -15.122  22.475  1.00 19.36           C  
ANISOU   36  CA  LYS A   8     2471   2404   2480    -23    -35    -28       C  
ATOM     37  C   LYS A   8      18.411 -15.198  20.971  1.00 19.46           C  
ANISOU   37  C   LYS A   8     2440   2470   2484      7    -47     11       C  
ATOM     38  O   LYS A   8      18.681 -14.203  20.320  1.00 19.18           O  
ANISOU   38  O   LYS A   8     2388   2318   2579     24    -16    -91       O  
ATOM     39  CB  LYS A   8      16.639 -15.131  22.745  1.00 19.60           C  
ANISOU   39  CB  LYS A   8     2543   2423   2479      9     39    -67       C  
ATOM     40  CG  LYS A   8      16.253 -15.467  24.169  1.00 20.51           C  
ANISOU   40  CG  LYS A   8     2728   2532   2529      0    -35      1       C  
ATOM     41  CD  LYS A   8      14.776 -15.232  24.401  1.00 22.92           C  
ANISOU   41  CD  LYS A   8     2909   2902   2897   -135    -29     -8       C  
ATOM     42  CE  LYS A   8      14.465 -15.060  25.893  1.00 24.81           C  
ANISOU   42  CE  LYS A   8     3124   3253   3049    -19     22    -22       C  
ATOM     43  NZ  LYS A   8      13.046 -15.289  26.175  1.00 26.44           N  
ANISOU   43  NZ  LYS A   8     3191   3449   3405     13     37    -41       N  
ATOM     44  N   THR A   9      18.386 -16.417  20.445  1.00 19.24           N  
ANISOU   44  N   THR A   9     2518   2368   2423     10    -20    -16       N  
ATOM     45  CA  THR A   9      18.423 -16.669  18.999  1.00 19.00           C  
ANISOU   45  CA  THR A   9     2467   2354   2398     58    -25    -57       C  
ATOM     46  C   THR A   9      17.021 -16.477  18.403  1.00 17.91           C  
ANISOU   46  C   THR A   9     2389   2149   2265     28     27   -128       C  
ATOM     47  O   THR A   9      16.047 -16.995  18.926  1.00 17.14           O  
ANISOU   47  O   THR A   9     2198   2032   2281    178    -15   -210       O  
ATOM     48  CB  THR A   9      18.946 -18.107  18.723  1.00 20.00           C  
ANISOU   48  CB  THR A   9     2603   2479   2516     23     -7    -25       C  
ATOM     49  OG1 THR A   9      20.327 -18.162  19.057  1.00 21.52           O  
ANISOU   49  OG1 THR A   9     2774   2676   2723    159    -79     11       O  
ATOM     50  CG2 THR A   9      18.972 -18.399  17.263  1.00 21.43           C  
ANISOU   50  CG2 THR A   9     2781   2713   2647     43     11      6       C  
ATOM     51  N   LEU A  10      16.941 -15.737  17.299  1.00 18.14           N  
ANISOU   51  N   LEU A  10     2297   2285   2307     31      8    -84       N  
ATOM     52  CA  LEU A  10      15.711 -15.628  16.531  1.00 18.43           C  
ANISOU   52  CA  LEU A  10     2371   2336   2295     11     40    -39       C  
ATOM     53  C   LEU A  10      15.227 -17.015  16.139  1.00 18.63           C  
ANISOU   53  C   LEU A  10     2402   2365   2311    -31    -54    -13       C  
ATOM     54  O   LEU A  10      15.939 -17.789  15.477  1.00 19.78           O  
ANISOU   54  O   LEU A  10     2390   2685   2441     -1    -72     82       O  
ATOM     55  CB  LEU A  10      15.903 -14.767  15.267  1.00 18.23           C  
ANISOU   55  CB  LEU A  10     2388   2233   2303     86     63    -91       C  
ATOM     56  CG  LEU A  10      14.647 -14.492  14.459  1.00 18.01           C  
ANISOU   56  CG  LEU A  10     2391   2264   2188     39    113   -186       C  
ATOM     57  CD1 LEU A  10      13.645 -13.629  15.309  1.00 19.01           C  
ANISOU   57  CD1 LEU A  10     2304   2413   2505    273     33     65       C  
ATOM     58  CD2 LEU A  10      15.002 -13.787  13.186  1.00 19.85           C  
ANISOU   58  CD2 LEU A  10     2606   2404   2530      2     47     62       C  
ATOM     59  N   ALA A  11      13.998 -17.306  16.540  1.00 19.05           N  
ANISOU   59  N   ALA A  11     2457   2436   2345    -46     29     -6       N  
ATOM     60  CA  ALA A  11      13.396 -18.631  16.305  1.00 18.49           C  
ANISOU   60  CA  ALA A  11     2452   2287   2284    -10     33    -74       C  
ATOM     61  C   ALA A  11      11.900 -18.609  16.483  1.00 18.99           C  
ANISOU   61  C   ALA A  11     2499   2369   2345    -19     -2    -58       C  
ATOM     62  O   ALA A  11      11.396 -17.749  17.221  1.00 18.74           O  
ANISOU   62  O   ALA A  11     2340   2727   2051     90    170    -40       O  
ATOM     63  CB  ALA A  11      13.999 -19.621  17.264  1.00 19.29           C  
ANISOU   63  CB  ALA A  11     2556   2450   2321    -57    -14     -9       C  
ATOM     64  N   ALA A  12      11.185 -19.531  15.819  1.00 19.49           N  
ANISOU   64  N   ALA A  12     2389   2727   2288     23    -23     17       N  
ATOM     65  CA  ALA A  12       9.738 -19.627  15.927  1.00 19.45           C  
ANISOU   65  CA  ALA A  12     2446   2569   2374    -33     34     70       C  
ATOM     66  C   ALA A  12       9.317 -21.017  16.351  1.00 18.91           C  
ANISOU   66  C   ALA A  12     2380   2436   2367     48     64   -115       C  
ATOM     67  O   ALA A  12      10.015 -22.015  16.083  1.00 19.26           O  
ANISOU   67  O   ALA A  12     2440   2249   2628    -37     86     35       O  
ATOM     68  CB  ALA A  12       9.066 -19.252  14.640  1.00 20.19           C  
ANISOU   68  CB  ALA A  12     2445   2805   2420    -41     -7    -15       C  
ATOM     69  N   ARG A  13       8.214 -21.033  17.062  1.00 19.29           N  
ANISOU   69  N   ARG A  13     2394   2532   2402    -79      9     76       N  
ATOM     70  CA  ARG A  13       7.554 -22.224  17.487  1.00 18.16           C  
ANISOU   70  CA  ARG A  13     2314   2301   2284      5     34    -10       C  
ATOM     71  C   ARG A  13       6.079 -22.124  17.121  1.00 18.50           C  
ANISOU   71  C   ARG A  13     2367   2342   2318    -25     13    -11       C  
ATOM     72  O   ARG A  13       5.411 -21.181  17.473  1.00 17.69           O  
ANISOU   72  O   ARG A  13     2072   2290   2357    -26     14     16       O  
ATOM     73  CB  ARG A  13       7.677 -22.419  18.996  1.00 17.97           C  
ANISOU   73  CB  ARG A  13     2355   2192   2278     28     12     42       C  
ATOM     74  CG  ARG A  13       9.030 -22.739  19.440  1.00 19.12           C  
ANISOU   74  CG  ARG A  13     2366   2555   2343     22     45     45       C  
ATOM     75  CD  ARG A  13       9.170 -22.904  20.933  1.00 20.68           C  
ANISOU   75  CD  ARG A  13     2618   2783   2453     94     94     91       C  
ATOM     76  NE  ARG A  13       8.934 -21.691  21.637  1.00 22.24           N  
ANISOU   76  NE  ARG A  13     2713   3165   2571    -43    -61     63       N  
ATOM     77  CZ  ARG A  13       9.802 -20.689  21.686  1.00 22.29           C  
ANISOU   77  CZ  ARG A  13     2937   2650   2879     44    -44     82       C  
ATOM     78  NH1 ARG A  13      10.994 -20.796  21.109  1.00 24.09           N  
ANISOU   78  NH1 ARG A  13     3094   3011   3047    -55    -16    137       N  
ATOM     79  NH2 ARG A  13       9.477 -19.577  22.346  1.00 24.12           N  
ANISOU   79  NH2 ARG A  13     3010   3298   2856    -68     33    -98       N  
ATOM     80  N   PRO A  14       5.536 -23.152  16.460  1.00 18.35           N  
ANISOU   80  N   PRO A  14     2425   2255   2291      8     46   -128       N  
ATOM     81  CA  PRO A  14       4.085 -23.196  16.240  1.00 18.59           C  
ANISOU   81  CA  PRO A  14     2447   2304   2313    -26    -18   -112       C  
ATOM     82  C   PRO A  14       3.372 -23.375  17.589  1.00 19.66           C  
ANISOU   82  C   PRO A  14     2447   2540   2480    -22     19      2       C  
ATOM     83  O   PRO A  14       4.031 -23.769  18.559  1.00 20.45           O  
ANISOU   83  O   PRO A  14     2568   2623   2580    111     90    105       O  
ATOM     84  CB  PRO A  14       3.894 -24.428  15.336  1.00 19.98           C  
ANISOU   84  CB  PRO A  14     2535   2586   2468     -4    -35    -45       C  
ATOM     85  CG  PRO A  14       5.026 -25.217  15.628  1.00 20.30           C  
ANISOU   85  CG  PRO A  14     2541   2469   2704      1     43   -158       C  
ATOM     86  CD  PRO A  14       6.211 -24.346  15.930  1.00 19.87           C  
ANISOU   86  CD  PRO A  14     2499   2531   2517     -7      0    -35       C  
ATOM     87  N   VAL A  15       2.131 -22.881  17.693  1.00 19.70           N  
ANISOU   87  N   VAL A  15     2417   2637   2432     41     -6     -8       N  
ATOM     88  CA  VAL A  15       1.278 -23.051  18.871  1.00 19.19           C  
ANISOU   88  CA  VAL A  15     2462   2387   2440     -2      6     53       C  
ATOM     89  C   VAL A  15       0.270 -24.057  18.377  1.00 19.95           C  
ANISOU   89  C   VAL A  15     2492   2673   2413    -21    -67    -51       C  
ATOM     90  O   VAL A  15      -0.622 -23.692  17.613  1.00 18.70           O  
ANISOU   90  O   VAL A  15     2473   2306   2327    -51    -50   -122       O  
ATOM     91  CB  VAL A  15       0.593 -21.737  19.312  1.00 19.54           C  
ANISOU   91  CB  VAL A  15     2418   2585   2419     72    -20     55       C  
ATOM     92  CG1 VAL A  15      -0.391 -22.000  20.414  1.00 20.76           C  
ANISOU   92  CG1 VAL A  15     2462   2820   2606   -173     59     78       C  
ATOM     93  CG2 VAL A  15       1.619 -20.765  19.779  1.00 20.04           C  
ANISOU   93  CG2 VAL A  15     2616   2626   2372     52      6    -71       C  
ATOM     94  N   GLU A  16       0.487 -25.330  18.744  1.00 19.83           N  
ANISOU   94  N   GLU A  16     2538   2508   2486     51    -34    -79       N  
ATOM     95  CA  GLU A  16      -0.242 -26.477  18.185  1.00 20.32           C  
ANISOU   95  CA  GLU A  16     2599   2573   2547    -37    -45     75       C  
ATOM     96  C   GLU A  16      -1.755 -26.368  18.328  1.00 20.06           C  
ANISOU   96  C   GLU A  16     2573   2539   2508      8     26    -18       C  
ATOM     97  O   GLU A  16      -2.484 -26.858  17.448  1.00 20.61           O  
ANISOU   97  O   GLU A  16     2664   2564   2600    129    -39    -10       O  
ATOM     98  CB  GLU A  16       0.245 -27.820  18.802  1.00 20.49           C  
ANISOU   98  CB  GLU A  16     2756   2456   2572     -3    -16   -172       C  
ATOM     99  CG  GLU A  16       1.713 -28.140  18.498  1.00 23.16           C  
ANISOU   99  CG  GLU A  16     2953   2910   2936     -6     59    -57       C  
ATOM    100  CD  GLU A  16       2.714 -27.550  19.490  1.00 26.22           C  
ANISOU  100  CD  GLU A  16     3259   3554   3148     42    -64     -6       C  
ATOM    101  OE1 GLU A  16       2.348 -26.705  20.394  1.00 26.26           O  
ANISOU  101  OE1 GLU A  16     3535   3211   3230    205    -42   -107       O  
ATOM    102  OE2 GLU A  16       3.899 -27.901  19.333  1.00 27.95           O  
ANISOU  102  OE2 GLU A  16     3555   3578   3487     42    127   -147       O  
ATOM    103  N   ALA A  17      -2.237 -25.800  19.432  1.00 19.91           N  
ANISOU  103  N   ALA A  17     2535   2622   2406    -60    -47    -48       N  
ATOM    104  CA  ALA A  17      -3.688 -25.594  19.680  1.00 19.95           C  
ANISOU  104  CA  ALA A  17     2479   2675   2425    -18    -23    -65       C  
ATOM    105  C   ALA A  17      -4.403 -24.664  18.726  1.00 18.95           C  
ANISOU  105  C   ALA A  17     2407   2517   2276    -36    -13   -112       C  
ATOM    106  O   ALA A  17      -5.653 -24.672  18.624  1.00 19.30           O  
ANISOU  106  O   ALA A  17     2389   2730   2210    -53   -162   -105       O  
ATOM    107  CB  ALA A  17      -3.884 -24.995  21.075  1.00 20.42           C  
ANISOU  107  CB  ALA A  17     2546   2720   2492     22     69     27       C  
ATOM    108  N   ILE A  18      -3.633 -23.795  18.112  1.00 17.29           N  
ANISOU  108  N   ILE A  18     2292   2164   2112    -30    -21   -198       N  
ATOM    109  CA  ILE A  18      -4.184 -22.715  17.322  1.00 18.45           C  
ANISOU  109  CA  ILE A  18     2306   2442   2261    -18    -41     61       C  
ATOM    110  C   ILE A  18      -3.447 -22.631  15.971  1.00 18.23           C  
ANISOU  110  C   ILE A  18     2324   2315   2288    104     -2     82       C  
ATOM    111  O   ILE A  18      -2.375 -22.052  15.845  1.00 17.71           O  
ANISOU  111  O   ILE A  18     2295   2406   2025    -87    -89    138       O  
ATOM    112  CB  ILE A  18      -4.214 -21.337  18.103  1.00 19.48           C  
ANISOU  112  CB  ILE A  18     2395   2668   2337      2     -6     33       C  
ATOM    113  CG1 ILE A  18      -4.956 -21.424  19.452  1.00 19.91           C  
ANISOU  113  CG1 ILE A  18     2593   2533   2438    -64    -19    135       C  
ATOM    114  CG2 ILE A  18      -4.977 -20.245  17.273  1.00 18.63           C  
ANISOU  114  CG2 ILE A  18     2303   2475   2300     57    -14     -4       C  
ATOM    115  CD1 ILE A  18      -4.988 -20.076  20.277  1.00 22.22           C  
ANISOU  115  CD1 ILE A  18     2756   3116   2568    112     24     76       C  
ATOM    116  N   PRO A  19      -4.001 -23.270  14.955  1.00 18.25           N  
ANISOU  116  N   PRO A  19     2212   2540   2181     44    -22     63       N  
ATOM    117  CA  PRO A  19      -3.393 -23.284  13.612  1.00 17.95           C  
ANISOU  117  CA  PRO A  19     2243   2425   2151     21     31    161       C  
ATOM    118  C   PRO A  19      -3.025 -21.931  13.042  1.00 16.57           C  
ANISOU  118  C   PRO A  19     2164   2036   2096    -42    -25      7       C  
ATOM    119  O   PRO A  19      -3.820 -21.004  13.138  1.00 17.11           O  
ANISOU  119  O   PRO A  19     1919   2487   2092    -19     71    418       O  
ATOM    120  CB  PRO A  19      -4.476 -23.877  12.775  1.00 18.55           C  
ANISOU  120  CB  PRO A  19     2371   2435   2240     46     50     61       C  
ATOM    121  CG  PRO A  19      -5.093 -24.823  13.626  1.00 18.77           C  
ANISOU  121  CG  PRO A  19     2329   2615   2184    109     49    242       C  
ATOM    122  CD  PRO A  19      -5.212 -24.113  14.961  1.00 16.23           C  
ANISOU  122  CD  PRO A  19     2322   1823   2018     19     22     61       C  
ATOM    123  N   GLY A  20      -1.801 -21.817  12.560  1.00 16.29           N  
ANISOU  123  N   GLY A  20     2113   2038   2035    130      8     55       N  
ATOM    124  CA  GLY A  20      -1.248 -20.570  12.016  1.00 16.93           C  
ANISOU  124  CA  GLY A  20     2148   2106   2176    -35    -54     94       C  
ATOM    125  C   GLY A  20      -0.553 -19.673  13.019  1.00 17.07           C  
ANISOU  125  C   GLY A  20     2189   2117   2177     87    -33     42       C  
ATOM    126  O   GLY A  20       0.171 -18.770  12.615  1.00 19.98           O  
ANISOU  126  O   GLY A  20     2417   2569   2603     30   -100     84       O  
ATOM    127  N   MET A  21      -0.799 -19.882  14.306  1.00 17.15           N  
ANISOU  127  N   MET A  21     2080   2201   2234    -35   -119     -9       N  
ATOM    128  CA  MET A  21      -0.155 -19.029  15.323  1.00 17.06           C  
ANISOU  128  CA  MET A  21     2328   1904   2250     24    -18    -31       C  
ATOM    129  C   MET A  21       1.303 -19.420  15.453  1.00 17.18           C  
ANISOU  129  C   MET A  21     2267   2063   2197    -12      2    -89       C  
ATOM    130  O   MET A  21       1.659 -20.624  15.480  1.00 16.77           O  
ANISOU  130  O   MET A  21     2417   1439   2515    -12     71    -66       O  
ATOM    131  CB  MET A  21      -0.843 -19.168  16.690  1.00 18.46           C  
ANISOU  131  CB  MET A  21     2372   2313   2328     21     -7     33       C  
ATOM    132  CG  MET A  21      -0.216 -18.330  17.762  1.00 21.63           C  
ANISOU  132  CG  MET A  21     2850   2591   2777    110     61     79       C  
ATOM    133  SD  MET A  21      -1.220 -18.257  19.202  1.00 24.75           S  
ANISOU  133  SD  MET A  21     3954   2840   2609    110    213    211       S  
ATOM    134  CE  MET A  21      -2.486 -17.219  18.651  1.00 25.30           C  
ANISOU  134  CE  MET A  21     3172   3477   2963      5     61    -55       C  
ATOM    135  N   LEU A  22       2.154 -18.441  15.617  1.00 16.61           N  
ANISOU  135  N   LEU A  22     2162   2116   2030    -22    -51   -111       N  
ATOM    136  CA  LEU A  22       3.580 -18.630  15.813  1.00 16.58           C  
ANISOU  136  CA  LEU A  22     2180   2042   2075     12    -55   -141       C  
ATOM    137  C   LEU A  22       4.063 -17.738  16.990  1.00 16.83           C  
ANISOU  137  C   LEU A  22     2187   2142   2062    -87    -59   -146       C  
ATOM    138  O   LEU A  22       3.634 -16.612  17.121  1.00 17.55           O  
ANISOU  138  O   LEU A  22     2318   2195   2153    222    -73      3       O  
ATOM    139  CB  LEU A  22       4.316 -18.144  14.569  1.00 17.77           C  
ANISOU  139  CB  LEU A  22     2293   2177   2282    -91   -112      1       C  
ATOM    140  CG  LEU A  22       4.055 -18.857  13.251  1.00 19.86           C  
ANISOU  140  CG  LEU A  22     2580   2529   2437     46     65    -11       C  
ATOM    141  CD1 LEU A  22       4.777 -18.090  12.167  1.00 22.34           C  
ANISOU  141  CD1 LEU A  22     2891   2938   2656    -39     75     81       C  
ATOM    142  CD2 LEU A  22       4.583 -20.247  13.369  1.00 22.28           C  
ANISOU  142  CD2 LEU A  22     2941   2668   2854     77     47     -3       C  
ATOM    143  N   GLU A  23       4.937 -18.313  17.807  1.00 15.42           N  
ANISOU  143  N   GLU A  23     2078   1789   1989    -57    -76   -186       N  
ATOM    144  CA  GLU A  23       5.580 -17.639  18.959  1.00 16.35           C  
ANISOU  144  CA  GLU A  23     2121   2019   2071    -27    -96    -70       C  
ATOM    145  C   GLU A  23       7.033 -17.511  18.572  1.00 16.46           C  
ANISOU  145  C   GLU A  23     2099   2108   2044    -13    -25    -32       C  
ATOM    146  O   GLU A  23       7.679 -18.452  18.104  1.00 16.17           O  
ANISOU  146  O   GLU A  23     2251   1764   2126    -63    -29   -160       O  
ATOM    147  CB  GLU A  23       5.390 -18.454  20.233  1.00 18.38           C  
ANISOU  147  CB  GLU A  23     2234   2402   2344      1     64    -71       C  
ATOM    148  CG  GLU A  23       6.117 -17.915  21.440  1.00 20.19           C  
ANISOU  148  CG  GLU A  23     2436   2630   2605     56      3     58       C  
ATOM    149  CD  GLU A  23       5.874 -18.763  22.698  1.00 24.62           C  
ANISOU  149  CD  GLU A  23     3158   3404   2792    -16     -7    158       C  
ATOM    150  OE1 GLU A  23       4.716 -19.084  22.969  1.00 29.50           O  
ANISOU  150  OE1 GLU A  23     3434   4107   3666    -78     49    256       O  
ATOM    151  OE2 GLU A  23       6.834 -19.107  23.408  1.00 27.07           O  
ANISOU  151  OE2 GLU A  23     3302   3557   3425    118    -17    183       O  
ATOM    152  N   PHE A  24       7.563 -16.308  18.645  1.00 15.69           N  
ANISOU  152  N   PHE A  24     2171   1841   1949      9    -26   -157       N  
ATOM    153  CA  PHE A  24       8.949 -16.012  18.336  1.00 15.97           C  
ANISOU  153  CA  PHE A  24     2074   1967   2026    103      9    -27       C  
ATOM    154  C   PHE A  24       9.799 -15.574  19.542  1.00 16.13           C  
ANISOU  154  C   PHE A  24     2089   1956   2083     79    -34    -30       C  
ATOM    155  O   PHE A  24       9.353 -14.792  20.396  1.00 18.82           O  
ANISOU  155  O   PHE A  24     2214   2828   2108    126   -113    148       O  
ATOM    156  CB  PHE A  24       9.057 -14.871  17.342  1.00 17.15           C  
ANISOU  156  CB  PHE A  24     2298   2193   2025     11      0     19       C  
ATOM    157  CG  PHE A  24       8.444 -15.145  16.016  1.00 17.43           C  
ANISOU  157  CG  PHE A  24     2335   2092   2194     42    -89     11       C  
ATOM    158  CD1 PHE A  24       7.094 -14.915  15.800  1.00 18.18           C  
ANISOU  158  CD1 PHE A  24     2429   2244   2234    -52    -40    -41       C  
ATOM    159  CD2 PHE A  24       9.226 -15.555  14.958  1.00 21.34           C  
ANISOU  159  CD2 PHE A  24     2718   2790   2598     64    -60    -34       C  
ATOM    160  CE1 PHE A  24       6.547 -15.124  14.567  1.00 19.78           C  
ANISOU  160  CE1 PHE A  24     2609   2407   2496    -63   -221     48       C  
ATOM    161  CE2 PHE A  24       8.662 -15.776  13.723  1.00 21.89           C  
ANISOU  161  CE2 PHE A  24     2784   2880   2650     33   -127     24       C  
ATOM    162  CZ  PHE A  24       7.324 -15.576  13.543  1.00 20.37           C  
ANISOU  162  CZ  PHE A  24     2622   2570   2547    -58    -90     55       C  
ATOM    163  N   ASP A  25      11.048 -16.040  19.539  1.00 15.99           N  
ANISOU  163  N   ASP A  25     2094   1848   2134    -73    -34     67       N  
ATOM    164  CA  ASP A  25      12.103 -15.548  20.407  1.00 16.27           C  
ANISOU  164  CA  ASP A  25     2090   2016   2074     45    -30    -13       C  
ATOM    165  C   ASP A  25      12.821 -14.413  19.654  1.00 15.74           C  
ANISOU  165  C   ASP A  25     2051   1865   2063     43    -23    -44       C  
ATOM    166  O   ASP A  25      13.300 -14.564  18.572  1.00 17.68           O  
ANISOU  166  O   ASP A  25     2353   2160   2204    -37   -204    109       O  
ATOM    167  CB  ASP A  25      13.107 -16.639  20.728  1.00 17.76           C  
ANISOU  167  CB  ASP A  25     2080   2416   2251     41    -91     99       C  
ATOM    168  CG  ASP A  25      12.538 -17.682  21.625  1.00 20.71           C  
ANISOU  168  CG  ASP A  25     2596   2756   2517     99    213     66       C  
ATOM    169  OD1 ASP A  25      11.562 -17.353  22.412  1.00 22.26           O  
ANISOU  169  OD1 ASP A  25     2613   2907   2938    171    229     44       O  
ATOM    170  OD2 ASP A  25      13.006 -18.826  21.649  1.00 20.85           O  
ANISOU  170  OD2 ASP A  25     2761   2621   2538     46    216    100       O  
ATOM    171  N   ILE A  26      12.866 -13.212  20.266  1.00 15.82           N  
ANISOU  171  N   ILE A  26     2119   1947   1943     -4      8   -164       N  
ATOM    172  CA  ILE A  26      13.501 -12.096  19.627  1.00 17.32           C  
ANISOU  172  CA  ILE A  26     2218   2210   2153     83     89    -50       C  
ATOM    173  C   ILE A  26      14.824 -11.781  20.346  1.00 16.93           C  
ANISOU  173  C   ILE A  26     2209   2111   2110     70     45    -78       C  
ATOM    174  O   ILE A  26      14.842 -11.606  21.583  1.00 18.94           O  
ANISOU  174  O   ILE A  26     2233   2630   2333    -48     70     30       O  
ATOM    175  CB  ILE A  26      12.561 -10.849  19.756  1.00 16.53           C  
ANISOU  175  CB  ILE A  26     2240   1952   2086    128     90     15       C  
ATOM    176  CG1 ILE A  26      11.192 -11.039  19.097  1.00 18.74           C  
ANISOU  176  CG1 ILE A  26     2463   2207   2448    176     -2    107       C  
ATOM    177  CG2 ILE A  26      13.255  -9.551  19.244  1.00 18.09           C  
ANISOU  177  CG2 ILE A  26     2379   2208   2284    -66     86   -108       C  
ATOM    178  CD1 ILE A  26      11.267 -11.429  17.620  1.00 19.31           C  
ANISOU  178  CD1 ILE A  26     2491   2353   2492     12    -54    175       C  
ATOM    179  N   PRO A  27      15.910 -11.656  19.589  1.00 17.24           N  
ANISOU  179  N   PRO A  27     2214   2159   2175    -30     28    -52       N  
ATOM    180  CA  PRO A  27      17.197 -11.222  20.142  1.00 16.97           C  
ANISOU  180  CA  PRO A  27     2219   2144   2084      7    -36      4       C  
ATOM    181  C   PRO A  27      17.115  -9.768  20.668  1.00 17.13           C  
ANISOU  181  C   PRO A  27     2224   2088   2194    -27    -31     25       C  
ATOM    182  O   PRO A  27      16.724  -8.825  19.948  1.00 16.83           O  
ANISOU  182  O   PRO A  27     2300   2138   1956     21   -108     78       O  
ATOM    183  CB  PRO A  27      18.142 -11.306  18.953  1.00 17.83           C  
ANISOU  183  CB  PRO A  27     2309   2190   2273    -33    -14    -41       C  
ATOM    184  CG  PRO A  27      17.470 -12.294  18.028  1.00 17.95           C  
ANISOU  184  CG  PRO A  27     2241   2363   2215      8    -14   -109       C  
ATOM    185  CD  PRO A  27      16.022 -11.980  18.152  1.00 17.35           C  
ANISOU  185  CD  PRO A  27     2185   2246   2158      5     -8    -84       C  
ATOM    186  N   VAL A  28      17.456  -9.585  21.931  1.00 16.46           N  
ANISOU  186  N   VAL A  28     2294   1893   2066    -21    -30     55       N  
ATOM    187  CA  VAL A  28      17.511  -8.264  22.591  1.00 16.21           C  
ANISOU  187  CA  VAL A  28     2103   1996   2059    -29    -25    -16       C  
ATOM    188  C   VAL A  28      18.965  -8.080  23.017  1.00 16.57           C  
ANISOU  188  C   VAL A  28     2153   2049   2091     30    -19      8       C  
ATOM    189  O   VAL A  28      19.506  -8.879  23.784  1.00 17.38           O  
ANISOU  189  O   VAL A  28     2261   1989   2351    107    -22     52       O  
ATOM    190  CB  VAL A  28      16.557  -8.188  23.826  1.00 14.89           C  
ANISOU  190  CB  VAL A  28     2033   1687   1934      8   -110   -114       C  
ATOM    191  CG1 VAL A  28      16.633  -6.807  24.494  1.00 15.05           C  
ANISOU  191  CG1 VAL A  28     2040   1698   1980    117   -130    -84       C  
ATOM    192  CG2 VAL A  28      15.096  -8.489  23.423  1.00 16.15           C  
ANISOU  192  CG2 VAL A  28     1990   1950   2194    -47     98     26       C  
ATOM    193  N   HIS A  29      19.565  -7.001  22.542  1.00 17.29           N  
ANISOU  193  N   HIS A  29     2273   2139   2154     15    -20     -6       N  
ATOM    194  CA  HIS A  29      20.952  -6.672  22.815  1.00 18.25           C  
ANISOU  194  CA  HIS A  29     2326   2295   2312     -4     23    -37       C  
ATOM    195  C   HIS A  29      21.070  -5.539  23.837  1.00 18.62           C  
ANISOU  195  C   HIS A  29     2392   2332   2350     15     -4    -40       C  
ATOM    196  O   HIS A  29      20.564  -4.447  23.590  1.00 16.76           O  
ANISOU  196  O   HIS A  29     2005   2171   2192     72    134   -159       O  
ATOM    197  CB  HIS A  29      21.632  -6.261  21.520  1.00 20.08           C  
ANISOU  197  CB  HIS A  29     2617   2548   2461    -28      8     19       C  
ATOM    198  CG  HIS A  29      21.306  -7.154  20.369  1.00 22.00           C  
ANISOU  198  CG  HIS A  29     2841   2816   2701    -37     21    -99       C  
ATOM    199  ND1 HIS A  29      21.698  -8.479  20.317  1.00 25.30           N  
ANISOU  199  ND1 HIS A  29     3443   2969   3199    -70     13   -109       N  
ATOM    200  CD2 HIS A  29      20.624  -6.915  19.225  1.00 25.16           C  
ANISOU  200  CD2 HIS A  29     3194   3258   3108    -25    -82     17       C  
ATOM    201  CE1 HIS A  29      21.276  -9.011  19.181  1.00 25.82           C  
ANISOU  201  CE1 HIS A  29     3378   3314   3116    -39    -89    -21       C  
ATOM    202  NE2 HIS A  29      20.617  -8.085  18.506  1.00 26.49           N  
ANISOU  202  NE2 HIS A  29     3499   3235   3331     33      0    -49       N  
ATOM    203  N   GLY A  30      21.768  -5.809  24.932  1.00 18.45           N  
ANISOU  203  N   GLY A  30     2374   2310   2325     48     10    -29       N  
ATOM    204  CA  GLY A  30      21.871  -4.879  26.042  1.00 19.28           C  
ANISOU  204  CA  GLY A  30     2484   2402   2439      6    -45    -20       C  
ATOM    205  C   GLY A  30      23.221  -4.214  26.133  1.00 20.91           C  
ANISOU  205  C   GLY A  30     2650   2652   2642     40     14      1       C  
ATOM    206  O   GLY A  30      24.263  -4.850  25.911  1.00 22.68           O  
ANISOU  206  O   GLY A  30     2872   2861   2883     73     46    -43       O  
ATOM    207  N   ASP A  31      23.220  -2.933  26.499  1.00 22.01           N  
ANISOU  207  N   ASP A  31     2814   2753   2795     42    -27     29       N  
ATOM    208  CA  ASP A  31      24.451  -2.246  26.860  1.00 22.77           C  
ANISOU  208  CA  ASP A  31     2922   2864   2865     16    -10     10       C  
ATOM    209  C   ASP A  31      24.189  -1.191  27.925  1.00 23.14           C  
ANISOU  209  C   ASP A  31     2921   2929   2939     42     21     -7       C  
ATOM    210  O   ASP A  31      23.154  -1.228  28.586  1.00 23.23           O  
ANISOU  210  O   ASP A  31     2836   3004   2983     20      0     35       O  
ATOM    211  CB  ASP A  31      25.112  -1.651  25.611  1.00 23.30           C  
ANISOU  211  CB  ASP A  31     2978   2943   2929     35     32     36       C  
ATOM    212  CG  ASP A  31      24.297  -0.551  24.982  1.00 25.34           C  
ANISOU  212  CG  ASP A  31     3230   3181   3214    107      0     63       C  
ATOM    213  OD1 ASP A  31      23.550   0.131  25.704  1.00 27.09           O  
ANISOU  213  OD1 ASP A  31     3561   3291   3441     90    152     39       O  
ATOM    214  OD2 ASP A  31      24.358  -0.284  23.753  1.00 30.13           O  
ANISOU  214  OD2 ASP A  31     3951   3971   3526     84     75    164       O  
ATOM    215  N   ASN A  32      25.201  -0.337  28.112  1.00 23.74           N  
ANISOU  215  N   ASN A  32     3028   2951   3040     43     -8     -5       N  
ATOM    216  CA  ASN A  32      25.188   0.868  28.947  1.00 24.24           C  
ANISOU  216  CA  ASN A  32     3074   3040   3094     65     27    -11       C  
ATOM    217  C   ASN A  32      23.880   1.693  28.977  1.00 23.82           C  
ANISOU  217  C   ASN A  32     3034   3043   2973     79      0     36       C  
ATOM    218  O   ASN A  32      23.413   2.139  30.040  1.00 24.78           O  
ANISOU  218  O   ASN A  32     3220   3213   2979    203     39      8       O  
ATOM    219  CB  ASN A  32      26.387   1.789  28.533  1.00 24.81           C  
ANISOU  219  CB  ASN A  32     3144   3094   3185     35     31     25       C  
ATOM    220  CG  ASN A  32      26.683   1.776  26.977  1.00 26.02           C  
ANISOU  220  CG  ASN A  32     3325   3304   3257      0     21    -40       C  
ATOM    221  OD1 ASN A  32      27.845   1.808  26.542  1.00 29.41           O  
ANISOU  221  OD1 ASN A  32     3667   3780   3726    -15     98     12       O  
ATOM    222  ND2 ASN A  32      25.638   1.741  26.171  1.00 28.74           N  
ANISOU  222  ND2 ASN A  32     3724   3649   3546     47   -102    107       N  
ATOM    223  N   ARG A  33      23.375   1.961  27.788  1.00 23.12           N  
ANISOU  223  N   ARG A  33     2883   2920   2979     32    -44     -5       N  
ATOM    224  CA  ARG A  33      22.289   2.902  27.549  1.00 22.04           C  
ANISOU  224  CA  ARG A  33     2786   2732   2855     29     47     54       C  
ATOM    225  C   ARG A  33      20.911   2.314  27.875  1.00 21.11           C  
ANISOU  225  C   ARG A  33     2663   2544   2811     12     45     29       C  
ATOM    226  O   ARG A  33      20.021   3.098  28.270  1.00 20.06           O  
ANISOU  226  O   ARG A  33     2538   2243   2838     50    165    189       O  
ATOM    227  CB  ARG A  33      22.343   3.361  26.072  1.00 21.45           C  
ANISOU  227  CB  ARG A  33     2774   2630   2746     21    -34    -39       C  
ATOM    228  CG  ARG A  33      23.623   4.114  25.732  1.00 21.63           C  
ANISOU  228  CG  ARG A  33     2757   2781   2678     53     37     20       C  
ATOM    229  CD  ARG A  33      23.729   4.567  24.294  1.00 22.40           C  
ANISOU  229  CD  ARG A  33     3057   2715   2737     12    -19    -43       C  
ATOM    230  NE  ARG A  33      23.699   3.397  23.433  1.00 23.45           N  
ANISOU  230  NE  ARG A  33     3388   2766   2757    -28    -10    -82       N  
ATOM    231  CZ  ARG A  33      23.806   3.407  22.126  1.00 24.42           C  
ANISOU  231  CZ  ARG A  33     3307   3072   2897    -47     28     43       C  
ATOM    232  NH1 ARG A  33      23.992   4.555  21.484  1.00 24.69           N  
ANISOU  232  NH1 ARG A  33     3345   2939   3097      5    -11      5       N  
ATOM    233  NH2 ARG A  33      23.710   2.241  21.464  1.00 24.87           N  
ANISOU  233  NH2 ARG A  33     3366   3142   2940     17     13      5       N  
ATOM    234  N   GLY A  34      20.790   0.965  27.793  1.00 20.15           N  
ANISOU  234  N   GLY A  34     2587   2471   2597     54     36     34       N  
ATOM    235  CA  GLY A  34      19.529   0.221  27.835  1.00 19.02           C  
ANISOU  235  CA  GLY A  34     2460   2356   2410     90    -22    -12       C  
ATOM    236  C   GLY A  34      19.612  -1.021  26.921  1.00 18.07           C  
ANISOU  236  C   GLY A  34     2313   2199   2351     34    -57    -34       C  
ATOM    237  O   GLY A  34      20.505  -1.871  27.060  1.00 18.66           O  
ANISOU  237  O   GLY A  34     2345   2351   2394    152   -167     -6       O  
ATOM    238  N   TRP A  35      18.712  -1.123  25.960  1.00 16.53           N  
ANISOU  238  N   TRP A  35     2115   2125   2037    154     16    -53       N  
ATOM    239  CA  TRP A  35      18.736  -2.228  24.995  1.00 15.54           C  
ANISOU  239  CA  TRP A  35     1995   1901   2008     51      5    -61       C  
ATOM    240  C   TRP A  35      18.132  -1.870  23.634  1.00 16.32           C  
ANISOU  240  C   TRP A  35     2057   2079   2063     99     19    -33       C  
ATOM    241  O   TRP A  35      17.512  -0.854  23.434  1.00 15.78           O  
ANISOU  241  O   TRP A  35     2046   1787   2159     93     -2   -194       O  
ATOM    242  CB  TRP A  35      18.133  -3.554  25.568  1.00 14.21           C  
ANISOU  242  CB  TRP A  35     1800   1781   1815    136   -130    -21       C  
ATOM    243  CG  TRP A  35      16.795  -3.511  26.196  1.00 16.32           C  
ANISOU  243  CG  TRP A  35     2177   1917   2104    -42      4   -138       C  
ATOM    244  CD1 TRP A  35      16.526  -3.545  27.525  1.00 17.75           C  
ANISOU  244  CD1 TRP A  35     2081   2171   2493     78     93     86       C  
ATOM    245  CD2 TRP A  35      15.525  -3.424  25.523  1.00 17.33           C  
ANISOU  245  CD2 TRP A  35     2131   2155   2295     56    -10   -136       C  
ATOM    246  NE1 TRP A  35      15.162  -3.496  27.726  1.00 17.65           N  
ANISOU  246  NE1 TRP A  35     2048   2346   2309     98    249    108       N  
ATOM    247  CE2 TRP A  35      14.526  -3.413  26.510  1.00 17.43           C  
ANISOU  247  CE2 TRP A  35     2239   2117   2264   -154     79     78       C  
ATOM    248  CE3 TRP A  35      15.127  -3.315  24.177  1.00 17.40           C  
ANISOU  248  CE3 TRP A  35     2297   2191   2120     87     -1   -159       C  
ATOM    249  CZ2 TRP A  35      13.149  -3.327  26.197  1.00 16.91           C  
ANISOU  249  CZ2 TRP A  35     2307   1986   2129     25     97    168       C  
ATOM    250  CZ3 TRP A  35      13.754  -3.239  23.880  1.00 18.42           C  
ANISOU  250  CZ3 TRP A  35     2442   2211   2345    -18     20    -44       C  
ATOM    251  CH2 TRP A  35      12.796  -3.228  24.890  1.00 20.03           C  
ANISOU  251  CH2 TRP A  35     2422   2495   2691    -60    -68     26       C  
ATOM    252  N   PHE A  36      18.357  -2.771  22.682  1.00 16.10           N  
ANISOU  252  N   PHE A  36     2158   1919   2038    110     62   -131       N  
ATOM    253  CA  PHE A  36      17.886  -2.641  21.296  1.00 16.66           C  
ANISOU  253  CA  PHE A  36     2105   2042   2183     66     -5     63       C  
ATOM    254  C   PHE A  36      17.364  -3.962  20.783  1.00 16.35           C  
ANISOU  254  C   PHE A  36     2072   2109   2028     86     -1     46       C  
ATOM    255  O   PHE A  36      18.002  -4.974  20.997  1.00 17.99           O  
ANISOU  255  O   PHE A  36     2446   1896   2493    104   -112    141       O  
ATOM    256  CB  PHE A  36      19.038  -2.193  20.378  1.00 16.92           C  
ANISOU  256  CB  PHE A  36     2220   2093   2115    109     78     -7       C  
ATOM    257  CG  PHE A  36      18.617  -1.955  18.932  1.00 19.15           C  
ANISOU  257  CG  PHE A  36     2394   2406   2475    -45    -11     70       C  
ATOM    258  CD1 PHE A  36      18.360  -0.656  18.488  1.00 22.32           C  
ANISOU  258  CD1 PHE A  36     2755   2930   2792    103    -55    260       C  
ATOM    259  CD2 PHE A  36      18.423  -3.008  18.046  1.00 22.92           C  
ANISOU  259  CD2 PHE A  36     2990   3086   2629    -57     -7     70       C  
ATOM    260  CE1 PHE A  36      17.938  -0.438  17.179  1.00 21.43           C  
ANISOU  260  CE1 PHE A  36     2590   2940   2609    -18    158     88       C  
ATOM    261  CE2 PHE A  36      18.018  -2.762  16.715  1.00 20.74           C  
ANISOU  261  CE2 PHE A  36     2725   2668   2486     -5     25   -101       C  
ATOM    262  CZ  PHE A  36      17.769  -1.474  16.317  1.00 21.88           C  
ANISOU  262  CZ  PHE A  36     2671   2904   2736    -25    -59    142       C  
ATOM    263  N   LYS A  37      16.239  -3.964  20.082  1.00 15.27           N  
ANISOU  263  N   LYS A  37     2059   1918   1825     32     20     63       N  
ATOM    264  CA  LYS A  37      15.870  -5.137  19.293  1.00 15.10           C  
ANISOU  264  CA  LYS A  37     1957   1950   1829     20    -26     28       C  
ATOM    265  C   LYS A  37      15.370  -4.804  17.889  1.00 15.96           C  
ANISOU  265  C   LYS A  37     2123   2021   1921     34     20    -32       C  
ATOM    266  O   LYS A  37      14.768  -3.753  17.674  1.00 16.48           O  
ANISOU  266  O   LYS A  37     2220   2171   1870    -32     79    320       O  
ATOM    267  CB  LYS A  37      14.789  -5.962  19.995  1.00 14.97           C  
ANISOU  267  CB  LYS A  37     2129   1796   1762      2     16     38       C  
ATOM    268  CG  LYS A  37      13.533  -5.153  20.384  1.00 17.21           C  
ANISOU  268  CG  LYS A  37     1903   2524   2111    -59    -68    135       C  
ATOM    269  CD  LYS A  37      12.414  -6.075  20.887  1.00 16.17           C  
ANISOU  269  CD  LYS A  37     2263   2008   1870    -29    113    118       C  
ATOM    270  CE  LYS A  37      11.156  -5.350  21.313  1.00 16.94           C  
ANISOU  270  CE  LYS A  37     2108   2531   1795     10     64    141       C  
ATOM    271  NZ  LYS A  37      10.000  -6.241  21.432  1.00 18.43           N  
ANISOU  271  NZ  LYS A  37     2427   2408   2166    -11    280   -258       N  
ATOM    272  N   GLU A  38      15.605  -5.741  16.958  1.00 16.46           N  
ANISOU  272  N   GLU A  38     2105   2084   2065     28     31     32       N  
ATOM    273  CA  GLU A  38      14.774  -5.781  15.766  1.00 16.87           C  
ANISOU  273  CA  GLU A  38     2142   2133   2132     15     10    -60       C  
ATOM    274  C   GLU A  38      13.476  -6.494  16.155  1.00 16.99           C  
ANISOU  274  C   GLU A  38     2282   2157   2016     31     -4    -11       C  
ATOM    275  O   GLU A  38      13.399  -7.733  16.133  1.00 18.50           O  
ANISOU  275  O   GLU A  38     2296   2411   2322    -67    -47    231       O  
ATOM    276  CB  GLU A  38      15.468  -6.527  14.599  1.00 17.04           C  
ANISOU  276  CB  GLU A  38     2350   2050   2074     49     -9   -132       C  
ATOM    277  CG  GLU A  38      16.888  -6.097  14.308  1.00 18.22           C  
ANISOU  277  CG  GLU A  38     2322   2359   2241     59    -53      8       C  
ATOM    278  CD  GLU A  38      17.559  -6.825  13.131  1.00 19.18           C  
ANISOU  278  CD  GLU A  38     2508   2401   2378     81    -30   -111       C  
ATOM    279  OE1 GLU A  38      17.158  -7.991  12.779  1.00 21.15           O  
ANISOU  279  OE1 GLU A  38     2875   2408   2752   -146   -211    -32       O  
ATOM    280  OE2 GLU A  38      18.488  -6.229  12.535  1.00 19.56           O  
ANISOU  280  OE2 GLU A  38     2444   2430   2555     59   -164    -95       O  
ATOM    281  N   ASN A  39      12.447  -5.684  16.414  1.00 16.55           N  
ANISOU  281  N   ASN A  39     2064   2234   1990    -43      0     11       N  
ATOM    282  CA  ASN A  39      11.145  -6.242  16.815  1.00 17.16           C  
ANISOU  282  CA  ASN A  39     2213   2181   2123    -50    -34     60       C  
ATOM    283  C   ASN A  39      10.470  -7.091  15.713  1.00 17.14           C  
ANISOU  283  C   ASN A  39     2281   2061   2169    -70    -15     13       C  
ATOM    284  O   ASN A  39       9.876  -8.196  15.949  1.00 18.27           O  
ANISOU  284  O   ASN A  39     2413   2199   2330    110    137    118       O  
ATOM    285  CB  ASN A  39      10.195  -5.144  17.267  1.00 18.31           C  
ANISOU  285  CB  ASN A  39     2219   2410   2326    -60      0     48       C  
ATOM    286  CG  ASN A  39       8.917  -5.717  17.784  1.00 18.44           C  
ANISOU  286  CG  ASN A  39     2340   2318   2346     26    100   -143       C  
ATOM    287  OD1 ASN A  39       8.898  -6.428  18.786  1.00 19.82           O  
ANISOU  287  OD1 ASN A  39     2658   2513   2360     21    192     24       O  
ATOM    288  ND2 ASN A  39       7.834  -5.397  17.102  1.00 19.27           N  
ANISOU  288  ND2 ASN A  39     2416   2424   2478     74    -80   -197       N  
ATOM    289  N   PHE A  40      10.543  -6.554  14.505  1.00 16.53           N  
ANISOU  289  N   PHE A  40     2233   2019   2027    -61      6     34       N  
ATOM    290  CA  PHE A  40      10.085  -7.219  13.275  1.00 16.60           C  
ANISOU  290  CA  PHE A  40     2194   1916   2195      7    -50    -49       C  
ATOM    291  C   PHE A  40      11.071  -6.988  12.170  1.00 18.25           C  
ANISOU  291  C   PHE A  40     2208   2378   2348    -40    -42    226       C  
ATOM    292  O   PHE A  40      11.500  -5.864  11.885  1.00 17.13           O  
ANISOU  292  O   PHE A  40     2205   1907   2395    -85    -93   -240       O  
ATOM    293  CB  PHE A  40       8.726  -6.691  12.802  1.00 17.75           C  
ANISOU  293  CB  PHE A  40     2125   2254   2365    -91     89    201       C  
ATOM    294  CG  PHE A  40       8.216  -7.397  11.609  1.00 17.05           C  
ANISOU  294  CG  PHE A  40     2042   2118   2316     49      7    319       C  
ATOM    295  CD1 PHE A  40       7.790  -8.728  11.726  1.00 17.79           C  
ANISOU  295  CD1 PHE A  40     2229   2229   2300     27   -122     23       C  
ATOM    296  CD2 PHE A  40       8.240  -6.804  10.318  1.00 18.26           C  
ANISOU  296  CD2 PHE A  40     2072   2629   2234    103     98    149       C  
ATOM    297  CE1 PHE A  40       7.374  -9.439  10.620  1.00 18.50           C  
ANISOU  297  CE1 PHE A  40     2377   2081   2569    -56    -46     78       C  
ATOM    298  CE2 PHE A  40       7.778  -7.492   9.255  1.00 18.72           C  
ANISOU  298  CE2 PHE A  40     2314   2539   2256    -15     67    322       C  
ATOM    299  CZ  PHE A  40       7.355  -8.829   9.398  1.00 17.93           C  
ANISOU  299  CZ  PHE A  40     2280   2392   2138    -43     10   -305       C  
ATOM    300  N   GLN A  41      11.461  -8.056  11.493  1.00 17.57           N  
ANISOU  300  N   GLN A  41     2261   2256   2158    -22    -55     20       N  
ATOM    301  CA  GLN A  41      12.397  -8.014  10.343  1.00 18.30           C  
ANISOU  301  CA  GLN A  41     2169   2444   2340      1      0    289       C  
ATOM    302  C   GLN A  41      11.858  -9.035   9.352  1.00 19.55           C  
ANISOU  302  C   GLN A  41     2307   2669   2452    -68    -46    361       C  
ATOM    303  O   GLN A  41      11.984 -10.280   9.546  1.00 18.93           O  
ANISOU  303  O   GLN A  41     2339   2422   2429     93     -1    -75       O  
ATOM    304  CB  GLN A  41      13.831  -8.270  10.829  1.00 18.34           C  
ANISOU  304  CB  GLN A  41     2253   2335   2379     70     21    210       C  
ATOM    305  CG  GLN A  41      14.933  -7.656  10.074  1.00 18.26           C  
ANISOU  305  CG  GLN A  41     2344   2252   2342     33    -34     -5       C  
ATOM    306  CD  GLN A  41      15.295  -8.379   8.807  1.00 20.10           C  
ANISOU  306  CD  GLN A  41     2404   2585   2648    117    -31    159       C  
ATOM    307  OE1 GLN A  41      14.430  -8.930   8.156  1.00 20.30           O  
ANISOU  307  OE1 GLN A  41     2548   2487   2676    173    -48   -181       O  
ATOM    308  NE2 GLN A  41      16.567  -8.369   8.458  1.00 20.09           N  
ANISOU  308  NE2 GLN A  41     2502   2618   2511    105    101     89       N  
ATOM    309  N   LYS A  42      11.252  -8.552   8.283  1.00 19.75           N  
ANISOU  309  N   LYS A  42     2311   2631   2559     -4    -78    249       N  
ATOM    310  CA  LYS A  42      10.481  -9.356   7.376  1.00 18.83           C  
ANISOU  310  CA  LYS A  42     2319   2428   2406     22     11     76       C  
ATOM    311  C   LYS A  42      11.386 -10.419   6.725  1.00 17.92           C  
ANISOU  311  C   LYS A  42     2285   2219   2304     45     -9    -34       C  
ATOM    312  O   LYS A  42      10.990 -11.614   6.624  1.00 18.62           O  
ANISOU  312  O   LYS A  42     2062   2574   2438    -76    -32    307       O  
ATOM    313  CB  LYS A  42       9.860  -8.451   6.301  1.00 19.23           C  
ANISOU  313  CB  LYS A  42     2334   2480   2489     24      3    136       C  
ATOM    314  CG  LYS A  42       9.028  -9.127   5.228  1.00 20.81           C  
ANISOU  314  CG  LYS A  42     2612   2741   2551     40    -15     23       C  
ATOM    315  CD  LYS A  42       8.474  -8.135   4.202  1.00 21.12           C  
ANISOU  315  CD  LYS A  42     2581   2714   2726     74      3     28       C  
ATOM    316  CE  LYS A  42       7.711  -8.879   3.100  1.00 23.25           C  
ANISOU  316  CE  LYS A  42     3046   2912   2874    -77    -68    -38       C  
ATOM    317  NZ  LYS A  42       7.252  -7.951   2.011  1.00 25.94           N  
ANISOU  317  NZ  LYS A  42     3242   3356   3258     35   -238    103       N  
ATOM    318  N   GLU A  43      12.561  -9.996   6.242  1.00 17.92           N  
ANISOU  318  N   GLU A  43     2279   2218   2310     64    -16    -30       N  
ATOM    319  CA  GLU A  43      13.478 -10.961   5.518  1.00 18.40           C  
ANISOU  319  CA  GLU A  43     2399   2264   2325     54    -27   -125       C  
ATOM    320  C   GLU A  43      13.927 -12.148   6.389  1.00 18.48           C  
ANISOU  320  C   GLU A  43     2393   2260   2368     32    -48    -97       C  
ATOM    321  O   GLU A  43      14.023 -13.320   5.890  1.00 19.13           O  
ANISOU  321  O   GLU A  43     2452   2179   2635    130    -89    -73       O  
ATOM    322  CB  GLU A  43      14.690 -10.234   4.954  1.00 19.30           C  
ANISOU  322  CB  GLU A  43     2473   2396   2463     38    -42   -105       C  
ATOM    323  CG  GLU A  43      15.595 -11.029   4.008  1.00 22.96           C  
ANISOU  323  CG  GLU A  43     2739   3130   2853     73    -35    -23       C  
ATOM    324  CD  GLU A  43      16.401 -10.098   3.103  1.00 26.25           C  
ANISOU  324  CD  GLU A  43     3227   3453   3291    -79      2     85       C  
ATOM    325  OE1 GLU A  43      17.494  -9.700   3.508  1.00 28.89           O  
ANISOU  325  OE1 GLU A  43     3454   3757   3766   -194    -65     57       O  
ATOM    326  OE2 GLU A  43      15.962  -9.775   1.975  1.00 29.99           O  
ANISOU  326  OE2 GLU A  43     3803   3996   3595     17    -56    233       O  
ATOM    327  N   LYS A  44      14.245 -11.880   7.653  1.00 18.06           N  
ANISOU  327  N   LYS A  44     2275   2248   2336     23    -10     -7       N  
ATOM    328  CA  LYS A  44      14.639 -12.884   8.620  1.00 18.38           C  
ANISOU  328  CA  LYS A  44     2387   2322   2272     16    -33   -105       C  
ATOM    329  C   LYS A  44      13.457 -13.741   9.097  1.00 19.63           C  
ANISOU  329  C   LYS A  44     2505   2454   2498     23    -35    -14       C  
ATOM    330  O   LYS A  44      13.667 -14.857   9.544  1.00 21.33           O  
ANISOU  330  O   LYS A  44     2540   2778   2784    -64   -136    126       O  
ATOM    331  CB  LYS A  44      15.330 -12.225   9.835  1.00 17.94           C  
ANISOU  331  CB  LYS A  44     2395   2194   2228      2    -60    -16       C  
ATOM    332  CG  LYS A  44      16.723 -11.772   9.506  1.00 18.98           C  
ANISOU  332  CG  LYS A  44     2353   2400   2458     34   -121     45       C  
ATOM    333  CD  LYS A  44      17.359 -11.132  10.716  1.00 20.22           C  
ANISOU  333  CD  LYS A  44     2807   2389   2485    -54    -26    -76       C  
ATOM    334  CE  LYS A  44      18.700 -10.507  10.433  1.00 20.19           C  
ANISOU  334  CE  LYS A  44     2623   2621   2424     46    -30    -83       C  
ATOM    335  NZ  LYS A  44      19.093  -9.562  11.606  1.00 21.23           N  
ANISOU  335  NZ  LYS A  44     2840   2726   2500    -49    -41   -169       N  
ATOM    336  N   MET A  45      12.231 -13.202   9.059  1.00 21.07           N  
ANISOU  336  N   MET A  45     2584   2787   2632      3    -23     65       N  
ATOM    337  CA  MET A  45      11.094 -13.847   9.728  1.00 21.65           C  
ANISOU  337  CA  MET A  45     2721   2718   2784    -21    -45      7       C  
ATOM    338  C   MET A  45      10.276 -14.718   8.727  1.00 22.11           C  
ANISOU  338  C   MET A  45     2764   2865   2772    -63    -33      0       C  
ATOM    339  O   MET A  45       9.731 -15.767   9.119  1.00 22.51           O  
ANISOU  339  O   MET A  45     2883   2871   2797    -70   -115     31       O  
ATOM    340  CB  MET A  45      10.248 -12.809  10.508  1.00 22.39           C  
ANISOU  340  CB  MET A  45     2840   2868   2797     15     17     87       C  
ATOM    341  CG  MET A  45      10.674 -12.678  12.031  1.00 22.50           C  
ANISOU  341  CG  MET A  45     2848   2812   2887     55   -105   -125       C  
ATOM    342  SD  MET A  45      10.220 -11.125  12.812  1.00 29.39           S  
ANISOU  342  SD  MET A  45     3829   3268   4069    120     14   -194       S  
ATOM    343  CE  MET A  45      11.861 -10.462  13.522  1.00 29.23           C  
ANISOU  343  CE  MET A  45     3667   3654   3785    106      0     -4       C  
ATOM    344  N   LEU A  46      10.268 -14.372   7.430  1.00 23.36           N  
ANISOU  344  N   LEU A  46     2998   2958   2918   -114   -109    -23       N  
ATOM    345  CA  LEU A  46       9.607 -15.240   6.404  1.00 24.36           C  
ANISOU  345  CA  LEU A  46     3094   3083   3077    -21    -42    -55       C  
ATOM    346  C   LEU A  46      10.073 -16.700   6.451  1.00 24.57           C  
ANISOU  346  C   LEU A  46     3151   3103   3081    -44    -78     10       C  
ATOM    347  O   LEU A  46       9.230 -17.618   6.515  1.00 26.07           O  
ANISOU  347  O   LEU A  46     3306   3241   3356    -75   -177     83       O  
ATOM    348  CB  LEU A  46       9.800 -14.696   4.981  1.00 24.91           C  
ANISOU  348  CB  LEU A  46     3153   3200   3110    -72    -88    -46       C  
ATOM    349  CG  LEU A  46       9.142 -13.400   4.543  1.00 27.47           C  
ANISOU  349  CG  LEU A  46     3521   3428   3486     49    -11     31       C  
ATOM    350  CD1 LEU A  46       9.310 -13.170   3.052  1.00 30.12           C  
ANISOU  350  CD1 LEU A  46     3886   3851   3706     39    -47    -20       C  
ATOM    351  CD2 LEU A  46       7.679 -13.332   4.938  1.00 29.90           C  
ANISOU  351  CD2 LEU A  46     3618   3983   3759     10     11    217       C  
ATOM    352  N   PRO A  47      11.380 -16.948   6.436  1.00 24.31           N  
ANISOU  352  N   PRO A  47     3123   3057   3055     -5     -3    -35       N  
ATOM    353  CA  PRO A  47      11.896 -18.328   6.474  1.00 24.19           C  
ANISOU  353  CA  PRO A  47     3130   2996   3064    -17    -24     -8       C  
ATOM    354  C   PRO A  47      11.578 -19.111   7.750  1.00 24.34           C  
ANISOU  354  C   PRO A  47     3145   3023   3079      1    -23     -6       C  
ATOM    355  O   PRO A  47      11.633 -20.348   7.748  1.00 24.48           O  
ANISOU  355  O   PRO A  47     3279   2941   3079    -33    -48    -75       O  
ATOM    356  CB  PRO A  47      13.405 -18.136   6.379  1.00 24.62           C  
ANISOU  356  CB  PRO A  47     3160   3108   3084     -5    -16     -5       C  
ATOM    357  CG  PRO A  47      13.587 -16.812   5.826  1.00 24.91           C  
ANISOU  357  CG  PRO A  47     3132   3155   3175     -4    -62     45       C  
ATOM    358  CD  PRO A  47      12.489 -15.993   6.329  1.00 24.38           C  
ANISOU  358  CD  PRO A  47     3160   3067   3035     -2      6    -28       C  
ATOM    359  N   LEU A  48      11.292 -18.412   8.830  1.00 24.03           N  
ANISOU  359  N   LEU A  48     3074   3031   3023    -12    -35      0       N  
ATOM    360  CA  LEU A  48      10.898 -19.061  10.079  1.00 24.38           C  
ANISOU  360  CA  LEU A  48     3099   3072   3092    -30    -20      1       C  
ATOM    361  C   LEU A  48       9.413 -19.391  10.116  1.00 24.81           C  
ANISOU  361  C   LEU A  48     3113   3181   3132    -24    -34      4       C  
ATOM    362  O   LEU A  48       8.959 -20.066  11.038  1.00 25.24           O  
ANISOU  362  O   LEU A  48     3086   3455   3046     -4    -48    -18       O  
ATOM    363  CB  LEU A  48      11.288 -18.190  11.285  1.00 24.74           C  
ANISOU  363  CB  LEU A  48     3088   3216   3094    -50     -3     48       C  
ATOM    364  CG  LEU A  48      12.805 -17.952  11.378  1.00 24.85           C  
ANISOU  364  CG  LEU A  48     3133   3107   3200    -54    -57     -7       C  
ATOM    365  CD1 LEU A  48      13.050 -16.935  12.438  1.00 24.79           C  
ANISOU  365  CD1 LEU A  48     3153   3138   3125    -50    -51     48       C  
ATOM    366  CD2 LEU A  48      13.589 -19.193  11.671  1.00 26.17           C  
ANISOU  366  CD2 LEU A  48     3254   3310   3378    -19    -21     45       C  
ATOM    367  N   GLY A  49       8.675 -18.942   9.095  1.00 24.91           N  
ANISOU  367  N   GLY A  49     3114   3219   3128     22     -8     11       N  
ATOM    368  CA  GLY A  49       7.269 -19.286   8.940  1.00 24.97           C  
ANISOU  368  CA  GLY A  49     3163   3164   3158    -20    -44     -2       C  
ATOM    369  C   GLY A  49       6.351 -18.082   8.933  1.00 25.08           C  
ANISOU  369  C   GLY A  49     3089   3247   3193    -40    -59     79       C  
ATOM    370  O   GLY A  49       5.143 -18.263   8.774  1.00 26.12           O  
ANISOU  370  O   GLY A  49     3104   3577   3241   -144   -143    297       O  
ATOM    371  N   PHE A  50       6.884 -16.869   9.100  1.00 24.43           N  
ANISOU  371  N   PHE A  50     3009   3141   3130    -32    -69     52       N  
ATOM    372  CA  PHE A  50       6.032 -15.689   9.109  1.00 24.24           C  
ANISOU  372  CA  PHE A  50     3067   3025   3116    -60    -74    -27       C  
ATOM    373  C   PHE A  50       5.402 -15.652   7.722  1.00 24.51           C  
ANISOU  373  C   PHE A  50     3120   3107   3086    -39    -51     11       C  
ATOM    374  O   PHE A  50       6.099 -15.808   6.726  1.00 26.20           O  
ANISOU  374  O   PHE A  50     3191   3458   3306     -1    -68     -4       O  
ATOM    375  CB  PHE A  50       6.794 -14.369   9.407  1.00 23.70           C  
ANISOU  375  CB  PHE A  50     3028   2897   3078    -64    -28     73       C  
ATOM    376  CG  PHE A  50       5.883 -13.182   9.623  1.00 24.07           C  
ANISOU  376  CG  PHE A  50     3076   3094   2974    -25    -30      1       C  
ATOM    377  CD1 PHE A  50       5.425 -12.869  10.895  1.00 22.90           C  
ANISOU  377  CD1 PHE A  50     2962   2869   2870     78     -2     18       C  
ATOM    378  CD2 PHE A  50       5.491 -12.375   8.558  1.00 22.99           C  
ANISOU  378  CD2 PHE A  50     3086   2754   2894    -18    -22    -88       C  
ATOM    379  CE1 PHE A  50       4.557 -11.811  11.119  1.00 23.58           C  
ANISOU  379  CE1 PHE A  50     2941   3008   3009    -45    -31     48       C  
ATOM    380  CE2 PHE A  50       4.624 -11.310   8.768  1.00 24.25           C  
ANISOU  380  CE2 PHE A  50     3049   3097   3066     42     27     86       C  
ATOM    381  CZ  PHE A  50       4.165 -11.024  10.053  1.00 22.77           C  
ANISOU  381  CZ  PHE A  50     2977   2642   3033      5     24     20       C  
ATOM    382  N   PRO A  51       4.079 -15.521   7.647  1.00 24.73           N  
ANISOU  382  N   PRO A  51     3187   3017   3189    -42    -46    -69       N  
ATOM    383  CA  PRO A  51       3.403 -15.557   6.345  1.00 25.94           C  
ANISOU  383  CA  PRO A  51     3284   3294   3275     25    -51     44       C  
ATOM    384  C   PRO A  51       3.667 -14.361   5.450  1.00 26.13           C  
ANISOU  384  C   PRO A  51     3331   3262   3334    -10    -85    -41       C  
ATOM    385  O   PRO A  51       3.451 -13.193   5.839  1.00 27.27           O  
ANISOU  385  O   PRO A  51     3478   3416   3468     21   -201    -10       O  
ATOM    386  CB  PRO A  51       1.923 -15.667   6.713  1.00 25.43           C  
ANISOU  386  CB  PRO A  51     3199   3185   3279    -11    -93     41       C  
ATOM    387  CG  PRO A  51       1.814 -15.244   8.104  1.00 25.72           C  
ANISOU  387  CG  PRO A  51     3271   3226   3275     23    -15     47       C  
ATOM    388  CD  PRO A  51       3.130 -15.433   8.757  1.00 25.36           C  
ANISOU  388  CD  PRO A  51     3208   3220   3206    -90    -45     -4       C  
ATOM    389  N   GLU A  52       4.135 -14.650   4.241  1.00 28.47           N  
ANISOU  389  N   GLU A  52     3600   3644   3573     47    -29     31       N  
ATOM    390  CA  GLU A  52       4.223 -13.617   3.213  1.00 28.87           C  
ANISOU  390  CA  GLU A  52     3692   3618   3658      2    -38      1       C  
ATOM    391  C   GLU A  52       2.865 -13.014   2.811  1.00 28.71           C  
ANISOU  391  C   GLU A  52     3668   3587   3650     33     -4    -21       C  
ATOM    392  O   GLU A  52       2.834 -11.917   2.273  1.00 30.96           O  
ANISOU  392  O   GLU A  52     3845   3984   3931    105    -36    196       O  
ATOM    393  CB  GLU A  52       4.975 -14.093   1.963  1.00 30.17           C  
ANISOU  393  CB  GLU A  52     3784   3879   3797     44    -23     84       C  
ATOM    394  CG  GLU A  52       5.803 -12.916   1.452  1.00 32.08           C  
ANISOU  394  CG  GLU A  52     4029   4045   4114    -62   -104    140       C  
ATOM    395  CD  GLU A  52       6.794 -13.262   0.375  1.00 34.81           C  
ANISOU  395  CD  GLU A  52     4374   4538   4314     12     -8    -24       C  
ATOM    396  OE1 GLU A  52       7.026 -14.472   0.087  1.00 38.37           O  
ANISOU  396  OE1 GLU A  52     4845   4704   5028     14    -83    112       O  
ATOM    397  OE2 GLU A  52       7.339 -12.286  -0.201  1.00 36.53           O  
ANISOU  397  OE2 GLU A  52     4480   4758   4641    -93    -87    126       O  
ATOM    398  N   SER A  53       1.768 -13.695   3.131  1.00 28.24           N  
ANISOU  398  N   SER A  53     3614   3529   3584     74    -16    -72       N  
ATOM    399  CA  SER A  53       0.411 -13.246   2.839  1.00 27.79           C  
ANISOU  399  CA  SER A  53     3559   3474   3523     52    -14   -100       C  
ATOM    400  C   SER A  53       0.035 -12.057   3.739  1.00 27.44           C  
ANISOU  400  C   SER A  53     3466   3499   3459     79    -49   -153       C  
ATOM    401  O   SER A  53      -0.990 -11.402   3.520  1.00 27.89           O  
ANISOU  401  O   SER A  53     3552   3521   3522    109    -95    -74       O  
ATOM    402  CB  SER A  53      -0.573 -14.373   3.086  1.00 28.55           C  
ANISOU  402  CB  SER A  53     3554   3701   3590     50      8    -50       C  
ATOM    403  OG  SER A  53      -0.694 -14.637   4.479  1.00 30.49           O  
ANISOU  403  OG  SER A  53     3765   3906   3913     90    -52    223       O  
ATOM    404  N   PHE A  54       0.841 -11.840   4.770  1.00 26.94           N  
ANISOU  404  N   PHE A  54     3347   3492   3396    105    -34    -51       N  
ATOM    405  CA  PHE A  54       0.613 -10.712   5.675  1.00 24.44           C  
ANISOU  405  CA  PHE A  54     3168   3048   3068    -25    -56    -11       C  
ATOM    406  C   PHE A  54       0.595  -9.326   5.010  1.00 24.53           C  
ANISOU  406  C   PHE A  54     3180   3137   3003     26    -38     78       C  
ATOM    407  O   PHE A  54      -0.265  -8.538   5.336  1.00 22.09           O  
ANISOU  407  O   PHE A  54     2910   3068   2414     -4     29    210       O  
ATOM    408  CB  PHE A  54       1.645 -10.689   6.830  1.00 24.75           C  
ANISOU  408  CB  PHE A  54     3154   3174   3075     42    -52    105       C  
ATOM    409  CG  PHE A  54       1.349  -9.663   7.905  1.00 22.09           C  
ANISOU  409  CG  PHE A  54     2785   2803   2804   -116    -50    164       C  
ATOM    410  CD1 PHE A  54       0.474  -9.932   8.933  1.00 23.28           C  
ANISOU  410  CD1 PHE A  54     2963   3017   2862    -45      0    -33       C  
ATOM    411  CD2 PHE A  54       1.919  -8.370   7.848  1.00 21.14           C  
ANISOU  411  CD2 PHE A  54     2836   2457   2737      5    -19   -194       C  
ATOM    412  CE1 PHE A  54       0.208  -8.948   9.924  1.00 20.42           C  
ANISOU  412  CE1 PHE A  54     2583   2711   2462   -150    -42    116       C  
ATOM    413  CE2 PHE A  54       1.656  -7.404   8.838  1.00 21.49           C  
ANISOU  413  CE2 PHE A  54     2718   2794   2652    -34    -20    -49       C  
ATOM    414  CZ  PHE A  54       0.803  -7.702   9.844  1.00 19.26           C  
ANISOU  414  CZ  PHE A  54     2388   2515   2414    133    -41   -155       C  
ATOM    415  N   PHE A  55       1.565  -9.045   4.142  1.00 26.28           N  
ANISOU  415  N   PHE A  55     3318   3451   3213     69     -4     20       N  
ATOM    416  CA  PHE A  55       1.753  -7.736   3.503  1.00 27.52           C  
ANISOU  416  CA  PHE A  55     3462   3590   3403     12    -24     18       C  
ATOM    417  C   PHE A  55       1.179  -7.564   2.098  1.00 28.47           C  
ANISOU  417  C   PHE A  55     3532   3796   3488     30      7     31       C  
ATOM    418  O   PHE A  55       1.336  -6.496   1.503  1.00 29.75           O  
ANISOU  418  O   PHE A  55     3665   4016   3619     81      6     60       O  
ATOM    419  CB  PHE A  55       3.242  -7.465   3.343  1.00 29.06           C  
ANISOU  419  CB  PHE A  55     3572   3854   3612      2     15     41       C  
ATOM    420  CG  PHE A  55       3.981  -7.543   4.608  1.00 29.94           C  
ANISOU  420  CG  PHE A  55     3705   3993   3675     -5    -40     87       C  
ATOM    421  CD1 PHE A  55       4.023  -6.451   5.452  1.00 31.04           C  
ANISOU  421  CD1 PHE A  55     3907   3981   3903    -39     34     -4       C  
ATOM    422  CD2 PHE A  55       4.590  -8.737   4.998  1.00 30.82           C  
ANISOU  422  CD2 PHE A  55     3919   3942   3849     53     29    -26       C  
ATOM    423  CE1 PHE A  55       4.683  -6.516   6.662  1.00 31.59           C  
ANISOU  423  CE1 PHE A  55     3831   4114   4057    -20    -24    116       C  
ATOM    424  CE2 PHE A  55       5.264  -8.798   6.208  1.00 32.13           C  
ANISOU  424  CE2 PHE A  55     3997   4239   3972      9    -47     50       C  
ATOM    425  CZ  PHE A  55       5.294  -7.691   7.025  1.00 32.33           C  
ANISOU  425  CZ  PHE A  55     3985   4051   4245     -1    -10    -16       C  
ATOM    426  N   ALA A  56       0.471  -8.561   1.632  1.00 27.97           N  
ANISOU  426  N   ALA A  56     3545   3641   3438    109     -6    -20       N  
ATOM    427  CA  ALA A  56       0.152  -8.642   0.189  1.00 28.72           C  
ANISOU  427  CA  ALA A  56     3710   3711   3489     74    -31    -25       C  
ATOM    428  C   ALA A  56      -0.956  -7.682  -0.269  1.00 29.16           C  
ANISOU  428  C   ALA A  56     3717   3776   3585    124     -1     44       C  
ATOM    429  O   ALA A  56      -0.974  -7.295  -1.439  1.00 28.89           O  
ANISOU  429  O   ALA A  56     3846   3845   3283    160    -78   -177       O  
ATOM    430  CB  ALA A  56      -0.178 -10.043  -0.200  1.00 28.53           C  
ANISOU  430  CB  ALA A  56     3647   3634   3557     23    -88     51       C  
ATOM    431  N   GLU A  57      -1.824  -7.219   0.645  1.00 28.04           N  
ANISOU  431  N   GLU A  57     3653   3601   3400     71    -55    -65       N  
ATOM    432  CA  GLU A  57      -2.776  -6.144   0.288  1.00 28.15           C  
ANISOU  432  CA  GLU A  57     3638   3577   3480     40    -42    -39       C  
ATOM    433  C   GLU A  57      -2.138  -4.764   0.398  1.00 27.79           C  
ANISOU  433  C   GLU A  57     3531   3568   3456     78    -34    -40       C  
ATOM    434  O   GLU A  57      -2.786  -3.772   0.103  1.00 27.39           O  
ANISOU  434  O   GLU A  57     3689   3323   3395     98    -79   -144       O  
ATOM    435  CB  GLU A  57      -4.012  -6.156   1.187  1.00 29.09           C  
ANISOU  435  CB  GLU A  57     3659   3704   3688     54    -18    -28       C  
ATOM    436  CG  GLU A  57      -4.933  -7.367   1.104  1.00 29.99           C  
ANISOU  436  CG  GLU A  57     3915   3712   3765     -7   -114    -14       C  
ATOM    437  CD  GLU A  57      -6.129  -7.221   2.043  1.00 33.58           C  
ANISOU  437  CD  GLU A  57     4162   4298   4298    -27     23     31       C  
ATOM    438  OE1 GLU A  57      -6.827  -6.190   1.976  1.00 36.30           O  
ANISOU  438  OE1 GLU A  57     4677   4496   4619     20     19    -33       O  
ATOM    439  OE2 GLU A  57      -6.396  -8.127   2.865  1.00 34.58           O  
ANISOU  439  OE2 GLU A  57     4488   4359   4288     46    -29     48       O  
ATOM    440  N   GLY A  58      -0.885  -4.710   0.844  1.00 26.34           N  
ANISOU  440  N   GLY A  58     3404   3367   3237     -1      8   -139       N  
ATOM    441  CA  GLY A  58      -0.155  -3.477   0.975  1.00 25.12           C  
ANISOU  441  CA  GLY A  58     3260   3188   3096     49     16     -6       C  
ATOM    442  C   GLY A  58      -0.683  -2.580   2.092  1.00 23.78           C  
ANISOU  442  C   GLY A  58     3100   3028   2905      2     57     -9       C  
ATOM    443  O   GLY A  58      -0.409  -1.400   2.090  1.00 23.87           O  
ANISOU  443  O   GLY A  58     3306   2943   2819     19     37     17       O  
ATOM    444  N   LYS A  59      -1.433  -3.136   3.033  1.00 20.87           N  
ANISOU  444  N   LYS A  59     2788   2575   2567    122     -9     68       N  
ATOM    445  CA  LYS A  59      -1.977  -2.346   4.120  1.00 19.64           C  
ANISOU  445  CA  LYS A  59     2592   2420   2449     68    -55    116       C  
ATOM    446  C   LYS A  59      -1.078  -2.503   5.362  1.00 18.54           C  
ANISOU  446  C   LYS A  59     2543   2238   2263     38     -6    -61       C  
ATOM    447  O   LYS A  59      -0.545  -3.597   5.595  1.00 20.03           O  
ANISOU  447  O   LYS A  59     2680   2333   2596    187    -14    333       O  
ATOM    448  CB  LYS A  59      -3.387  -2.835   4.442  1.00 20.62           C  
ANISOU  448  CB  LYS A  59     2602   2715   2517     49    -34     54       C  
ATOM    449  CG  LYS A  59      -4.379  -2.789   3.236  1.00 21.21           C  
ANISOU  449  CG  LYS A  59     2761   2675   2622     30    -26    -56       C  
ATOM    450  CD  LYS A  59      -5.724  -3.341   3.619  1.00 21.57           C  
ANISOU  450  CD  LYS A  59     2839   2704   2650     26    -32   -159       C  
ATOM    451  CE  LYS A  59      -6.808  -2.872   2.627  1.00 23.49           C  
ANISOU  451  CE  LYS A  59     3034   2888   3000     -5     25     51       C  
ATOM    452  NZ  LYS A  59      -8.076  -3.606   2.940  1.00 25.55           N  
ANISOU  452  NZ  LYS A  59     3080   3410   3218   -102    -63    -94       N  
ATOM    453  N   LEU A  60      -0.885  -1.434   6.117  1.00 17.38           N  
ANISOU  453  N   LEU A  60     2288   2163   2152     31     23    108       N  
ATOM    454  CA  LEU A  60      -0.043  -1.546   7.278  1.00 16.46           C  
ANISOU  454  CA  LEU A  60     2191   2050   2012    110    -19    -47       C  
ATOM    455  C   LEU A  60      -0.482  -0.515   8.346  1.00 15.14           C  
ANISOU  455  C   LEU A  60     2034   1877   1838     59     -6    -60       C  
ATOM    456  O   LEU A  60      -0.698   0.626   8.047  1.00 16.49           O  
ANISOU  456  O   LEU A  60     1962   2217   2085     41    -86    166       O  
ATOM    457  CB  LEU A  60       1.446  -1.297   6.987  1.00 16.86           C  
ANISOU  457  CB  LEU A  60     2210   1997   2197     43     82   -117       C  
ATOM    458  CG  LEU A  60       2.373  -1.480   8.258  1.00 19.34           C  
ANISOU  458  CG  LEU A  60     2536   2519   2293     65    -14    -34       C  
ATOM    459  CD1 LEU A  60       2.525  -2.986   8.689  1.00 21.96           C  
ANISOU  459  CD1 LEU A  60     2811   2686   2845     96     68   -116       C  
ATOM    460  CD2 LEU A  60       3.716  -0.873   8.074  1.00 22.26           C  
ANISOU  460  CD2 LEU A  60     2762   2831   2863      8     47   -100       C  
ATOM    461  N   GLN A  61      -0.594  -0.993   9.576  1.00 14.68           N  
ANISOU  461  N   GLN A  61     1839   1865   1871    196      2    169       N  
ATOM    462  CA  GLN A  61      -0.919  -0.102  10.688  1.00 15.25           C  
ANISOU  462  CA  GLN A  61     1958   1912   1923     68    -72     11       C  
ATOM    463  C   GLN A  61      -0.198  -0.637  11.930  1.00 15.20           C  
ANISOU  463  C   GLN A  61     2121   1804   1849     54    -66    124       C  
ATOM    464  O   GLN A  61      -0.066  -1.812  12.081  1.00 15.88           O  
ANISOU  464  O   GLN A  61     2217   1646   2168   -239   -111    -81       O  
ATOM    465  CB  GLN A  61      -2.418  -0.102  10.925  1.00 15.93           C  
ANISOU  465  CB  GLN A  61     1966   1946   2138     12    -65     70       C  
ATOM    466  CG  GLN A  61      -2.908   0.572  12.184  1.00 16.15           C  
ANISOU  466  CG  GLN A  61     2130   2070   1934      5   -160      6       C  
ATOM    467  CD  GLN A  61      -4.428   0.670  12.337  1.00 17.24           C  
ANISOU  467  CD  GLN A  61     2154   2272   2125    -45    -21    224       C  
ATOM    468  OE1 GLN A  61      -5.175   0.370  11.408  1.00 15.90           O  
ANISOU  468  OE1 GLN A  61     2192   2112   1735   -114    -23   -329       O  
ATOM    469  NE2 GLN A  61      -4.927   1.060  13.434  1.00 19.20           N  
ANISOU  469  NE2 GLN A  61     2796   2374   2123     93    -53   -107       N  
ATOM    470  N   ASN A  62       0.328   0.257  12.738  1.00 14.64           N  
ANISOU  470  N   ASN A  62     1910   1703   1949    -16    -68     81       N  
ATOM    471  CA  ASN A  62       1.067  -0.083  13.958  1.00 14.59           C  
ANISOU  471  CA  ASN A  62     1853   1774   1915      5     13   -124       C  
ATOM    472  C   ASN A  62       0.314   0.634  15.110  1.00 14.63           C  
ANISOU  472  C   ASN A  62     1951   1813   1793     75    -12    -11       C  
ATOM    473  O   ASN A  62       0.212   1.851  15.086  1.00 15.63           O  
ANISOU  473  O   ASN A  62     1812   2122   2001   -260     81   -139       O  
ATOM    474  CB  ASN A  62       2.519   0.456  13.866  1.00 14.74           C  
ANISOU  474  CB  ASN A  62     1793   1895   1910    142     -2     64       C  
ATOM    475  CG  ASN A  62       3.299   0.395  15.222  1.00 17.07           C  
ANISOU  475  CG  ASN A  62     1999   2428   2060    -29     14    -30       C  
ATOM    476  OD1 ASN A  62       4.175   1.186  15.474  1.00 17.57           O  
ANISOU  476  OD1 ASN A  62     2300   2107   2268   -236   -233    -65       O  
ATOM    477  ND2 ASN A  62       3.034  -0.648  16.053  1.00 17.37           N  
ANISOU  477  ND2 ASN A  62     2277   1938   2383    -42     -7    -47       N  
ATOM    478  N   ASN A  63      -0.241  -0.159  16.022  1.00 15.95           N  
ANISOU  478  N   ASN A  63     1825   2126   2110    -14     64   -312       N  
ATOM    479  CA  ASN A  63      -0.928   0.372  17.171  1.00 16.49           C  
ANISOU  479  CA  ASN A  63     1973   2323   1969      1    -51    -21       C  
ATOM    480  C   ASN A  63      -0.075   0.146  18.416  1.00 15.50           C  
ANISOU  480  C   ASN A  63     2058   2057   1772     41     30   -194       C  
ATOM    481  O   ASN A  63       0.688  -0.821  18.525  1.00 14.42           O  
ANISOU  481  O   ASN A  63     2203   1839   1434   -111    -49    -18       O  
ATOM    482  CB  ASN A  63      -2.282  -0.334  17.389  1.00 15.48           C  
ANISOU  482  CB  ASN A  63     2057   1961   1862    -92    -90     28       C  
ATOM    483  CG  ASN A  63      -3.301  -0.144  16.258  1.00 17.68           C  
ANISOU  483  CG  ASN A  63     2201   2283   2234   -178   -201    295       C  
ATOM    484  OD1 ASN A  63      -4.141  -1.000  15.986  1.00 21.34           O  
ANISOU  484  OD1 ASN A  63     2867   2578   2662   -127   -300     53       O  
ATOM    485  ND2 ASN A  63      -3.225   0.979  15.574  1.00 12.68           N  
ANISOU  485  ND2 ASN A  63     1627   1508   1681     16   -178    199       N  
ATOM    486  N   VAL A  64      -0.214   1.057  19.380  1.00 14.98           N  
ANISOU  486  N   VAL A  64     1989   1905   1795      2    -36    -60       N  
ATOM    487  CA  VAL A  64       0.505   0.999  20.634  1.00 15.94           C  
ANISOU  487  CA  VAL A  64     1971   2175   1907     22    -94      8       C  
ATOM    488  C   VAL A  64      -0.477   1.316  21.762  1.00 15.27           C  
ANISOU  488  C   VAL A  64     1978   1907   1917     26     -7    -80       C  
ATOM    489  O   VAL A  64      -1.230   2.229  21.687  1.00 15.72           O  
ANISOU  489  O   VAL A  64     2001   2235   1735    180   -180     56       O  
ATOM    490  CB  VAL A  64       1.727   1.899  20.709  1.00 16.61           C  
ANISOU  490  CB  VAL A  64     2083   2133   2095     -1    -81    -80       C  
ATOM    491  CG1 VAL A  64       2.417   1.789  22.038  1.00 18.68           C  
ANISOU  491  CG1 VAL A  64     2180   2570   2346    -11    -16    -34       C  
ATOM    492  CG2 VAL A  64       2.702   1.654  19.499  1.00 16.82           C  
ANISOU  492  CG2 VAL A  64     2074   2150   2165    -24   -150   -226       C  
ATOM    493  N   SER A  65      -0.531   0.448  22.782  1.00 15.97           N  
ANISOU  493  N   SER A  65     1990   2104   1972    185    -72    170       N  
ATOM    494  CA  SER A  65      -1.270   0.774  24.012  1.00 16.18           C  
ANISOU  494  CA  SER A  65     2136   1998   2010     71     27    -24       C  
ATOM    495  C   SER A  65      -0.280   0.801  25.164  1.00 16.56           C  
ANISOU  495  C   SER A  65     2108   2112   2072     76     38    -16       C  
ATOM    496  O   SER A  65       0.748   0.127  25.209  1.00 17.15           O  
ANISOU  496  O   SER A  65     2321   2331   1864     69    -99   -161       O  
ATOM    497  CB  SER A  65      -2.439  -0.211  24.335  1.00 17.63           C  
ANISOU  497  CB  SER A  65     2208   2403   2088     57    -70   -114       C  
ATOM    498  OG  SER A  65      -1.981  -1.525  24.431  1.00 19.54           O  
ANISOU  498  OG  SER A  65     2486   2647   2290     33     19     42       O  
ATOM    499  N   PHE A  66      -0.617   1.615  26.143  1.00 16.22           N  
ANISOU  499  N   PHE A  66     2019   2267   1874    123     26    -76       N  
ATOM    500  CA  PHE A  66       0.164   1.732  27.343  1.00 16.66           C  
ANISOU  500  CA  PHE A  66     2059   2089   2180     78    -48    -68       C  
ATOM    501  C   PHE A  66      -0.775   1.476  28.470  1.00 16.54           C  
ANISOU  501  C   PHE A  66     2078   2137   2068     97    -30    -78       C  
ATOM    502  O   PHE A  66      -1.837   2.058  28.562  1.00 17.96           O  
ANISOU  502  O   PHE A  66     2201   2441   2179    163   -148    193       O  
ATOM    503  CB  PHE A  66       0.773   3.148  27.398  1.00 16.50           C  
ANISOU  503  CB  PHE A  66     2167   1967   2133     16     71    117       C  
ATOM    504  CG  PHE A  66       1.770   3.304  28.522  1.00 19.30           C  
ANISOU  504  CG  PHE A  66     2493   2398   2439     48    -35    -13       C  
ATOM    505  CD1 PHE A  66       2.946   2.597  28.528  1.00 20.86           C  
ANISOU  505  CD1 PHE A  66     2592   2724   2608    -28   -161    -13       C  
ATOM    506  CD2 PHE A  66       1.463   4.127  29.608  1.00 22.41           C  
ANISOU  506  CD2 PHE A  66     2947   2787   2780    149    -89   -106       C  
ATOM    507  CE1 PHE A  66       3.826   2.714  29.560  1.00 20.43           C  
ANISOU  507  CE1 PHE A  66     2604   2710   2448      3    -44    133       C  
ATOM    508  CE2 PHE A  66       2.337   4.267  30.639  1.00 22.86           C  
ANISOU  508  CE2 PHE A  66     2987   2798   2900    154    -60   -169       C  
ATOM    509  CZ  PHE A  66       3.539   3.553  30.607  1.00 20.68           C  
ANISOU  509  CZ  PHE A  66     2595   2858   2405     92   -117    105       C  
ATOM    510  N   SER A  67      -0.466   0.485  29.332  1.00 15.72           N  
ANISOU  510  N   SER A  67     2122   1877   1973    125    -17     93       N  
ATOM    511  CA  SER A  67      -1.441  -0.009  30.339  1.00 17.55           C  
ANISOU  511  CA  SER A  67     2191   2270   2205     55    -11    -69       C  
ATOM    512  C   SER A  67      -0.796  -0.182  31.711  1.00 16.96           C  
ANISOU  512  C   SER A  67     2170   2090   2181    -21     31    -42       C  
ATOM    513  O   SER A  67       0.361  -0.579  31.773  1.00 17.80           O  
ANISOU  513  O   SER A  67     2301   2221   2239    116    -73   -212       O  
ATOM    514  CB  SER A  67      -1.968  -1.350  29.871  1.00 18.20           C  
ANISOU  514  CB  SER A  67     2252   2364   2298    -20    -14     84       C  
ATOM    515  OG  SER A  67      -2.577  -1.278  28.643  1.00 17.91           O  
ANISOU  515  OG  SER A  67     2177   2386   2242   -240    120   -266       O  
ATOM    516  N   ARG A  68      -1.518   0.046  32.807  1.00 17.58           N  
ANISOU  516  N   ARG A  68     2276   2177   2225     27    -59   -133       N  
ATOM    517  CA  ARG A  68      -0.923  -0.261  34.104  1.00 19.32           C  
ANISOU  517  CA  ARG A  68     2541   2464   2335     27     30     24       C  
ATOM    518  C   ARG A  68      -1.264  -1.652  34.608  1.00 20.66           C  
ANISOU  518  C   ARG A  68     2602   2625   2621    -56    -61   -149       C  
ATOM    519  O   ARG A  68      -2.103  -2.357  34.039  1.00 18.36           O  
ANISOU  519  O   ARG A  68     2347   2458   2170    107     36   -304       O  
ATOM    520  CB  ARG A  68      -1.342   0.826  35.073  1.00 20.53           C  
ANISOU  520  CB  ARG A  68     2745   2684   2372     74    -40   -134       C  
ATOM    521  CG  ARG A  68      -0.923   2.202  34.506  1.00 26.69           C  
ANISOU  521  CG  ARG A  68     3368   3408   3362    -58      4     67       C  
ATOM    522  CD  ARG A  68      -1.319   3.514  35.262  1.00 33.58           C  
ANISOU  522  CD  ARG A  68     4264   4211   4281     68    -17   -159       C  
ATOM    523  NE  ARG A  68      -1.145   4.671  34.369  1.00 36.50           N  
ANISOU  523  NE  ARG A  68     4752   4490   4625     50     16    -73       N  
ATOM    524  CZ  ARG A  68       0.045   5.121  33.923  1.00 39.88           C  
ANISOU  524  CZ  ARG A  68     5015   5056   5081    -34     70    -57       C  
ATOM    525  NH1 ARG A  68       1.172   4.519  34.288  1.00 42.38           N  
ANISOU  525  NH1 ARG A  68     5275   5473   5353     61    -65      9       N  
ATOM    526  NH2 ARG A  68       0.122   6.177  33.105  1.00 40.79           N  
ANISOU  526  NH2 ARG A  68     5205   5114   5179     34      6    -71       N  
ATOM    527  N   LYS A  69      -0.566  -2.010  35.685  1.00 21.74           N  
ANISOU  527  N   LYS A  69     2761   2892   2604    -44    -12     62       N  
ATOM    528  CA  LYS A  69      -0.796  -3.237  36.463  1.00 22.13           C  
ANISOU  528  CA  LYS A  69     2812   2854   2741    -28     19     52       C  
ATOM    529  C   LYS A  69      -2.281  -3.615  36.543  1.00 20.28           C  
ANISOU  529  C   LYS A  69     2488   2799   2416    -61    -31     18       C  
ATOM    530  O   LYS A  69      -3.168  -2.809  36.792  1.00 19.61           O  
ANISOU  530  O   LYS A  69     2505   2833   2112   -119     -9      8       O  
ATOM    531  CB  LYS A  69      -0.209  -3.144  37.889  1.00 24.57           C  
ANISOU  531  CB  LYS A  69     2977   3218   3138   -104    -66   -104       C  
ATOM    532  CG  LYS A  69      -1.059  -2.325  38.966  1.00 27.88           C  
ANISOU  532  CG  LYS A  69     3525   3703   3365     21     41   -133       C  
ATOM    533  CD  LYS A  69      -1.934  -1.091  38.469  1.00 31.04           C  
ANISOU  533  CD  LYS A  69     3896   3935   3959     26    -20     46       C  
ATOM    534  CE  LYS A  69      -1.720   0.293  39.199  1.00 32.32           C  
ANISOU  534  CE  LYS A  69     4048   4105   4126    -14     -2    -12       C  
ATOM    535  NZ  LYS A  69      -1.217   1.492  38.365  1.00 32.27           N  
ANISOU  535  NZ  LYS A  69     4193   4075   3991    122    -12    -97       N  
ATOM    536  N   ASN A  70      -2.517  -4.850  36.215  1.00 18.52           N  
ANISOU  536  N   ASN A  70     2286   2406   2341    117    -28   -146       N  
ATOM    537  CA  ASN A  70      -3.813  -5.530  36.313  1.00 18.00           C  
ANISOU  537  CA  ASN A  70     2139   2383   2316     61     49     17       C  
ATOM    538  C   ASN A  70      -4.828  -5.116  35.228  1.00 15.66           C  
ANISOU  538  C   ASN A  70     2053   2027   1870     80    192    -22       C  
ATOM    539  O   ASN A  70      -5.928  -5.659  35.205  1.00 17.14           O  
ANISOU  539  O   ASN A  70     2059   2366   2085    107   -103   -429       O  
ATOM    540  CB  ASN A  70      -4.452  -5.488  37.701  1.00 16.96           C  
ANISOU  540  CB  ASN A  70     2209   1943   2292     73     34   -154       C  
ATOM    541  CG  ASN A  70      -3.674  -6.252  38.724  1.00 19.16           C  
ANISOU  541  CG  ASN A  70     2345   2577   2355   -120     36    -86       C  
ATOM    542  OD1 ASN A  70      -3.168  -7.338  38.430  1.00 21.37           O  
ANISOU  542  OD1 ASN A  70     2622   2860   2636    140    221    175       O  
ATOM    543  ND2 ASN A  70      -3.592  -5.725  39.961  1.00 20.63           N  
ANISOU  543  ND2 ASN A  70     2606   2886   2344     59    219    -33       N  
ATOM    544  N   VAL A  71      -4.442  -4.226  34.337  1.00 16.43           N  
ANISOU  544  N   VAL A  71     2002   2120   2119    157     37   -181       N  
ATOM    545  CA  VAL A  71      -5.298  -3.954  33.224  1.00 15.36           C  
ANISOU  545  CA  VAL A  71     2045   1961   1831     10      3     49       C  
ATOM    546  C   VAL A  71      -5.412  -5.224  32.413  1.00 15.51           C  
ANISOU  546  C   VAL A  71     2072   1970   1849     17     16    -30       C  
ATOM    547  O   VAL A  71      -4.418  -5.916  32.172  1.00 16.70           O  
ANISOU  547  O   VAL A  71     2146   2299   1900    116   -319    -39       O  
ATOM    548  CB  VAL A  71      -4.771  -2.788  32.369  1.00 15.72           C  
ANISOU  548  CB  VAL A  71     2126   2035   1811   -104     41     59       C  
ATOM    549  CG1 VAL A  71      -5.370  -2.812  30.907  1.00 17.85           C  
ANISOU  549  CG1 VAL A  71     2338   2076   2369     32   -161   -102       C  
ATOM    550  CG2 VAL A  71      -5.057  -1.516  33.100  1.00 15.40           C  
ANISOU  550  CG2 VAL A  71     2031   1862   1957     42     76    294       C  
ATOM    551  N   LEU A  72      -6.616  -5.475  31.925  1.00 15.06           N  
ANISOU  551  N   LEU A  72     2081   1900   1739    -90     72    -52       N  
ATOM    552  CA  LEU A  72      -6.892  -6.641  31.097  1.00 17.54           C  
ANISOU  552  CA  LEU A  72     2266   2124   2274     14      7   -217       C  
ATOM    553  C   LEU A  72      -7.671  -6.191  29.879  1.00 16.07           C  
ANISOU  553  C   LEU A  72     2240   1852   2012   -133    -41   -106       C  
ATOM    554  O   LEU A  72      -8.698  -5.518  29.996  1.00 17.04           O  
ANISOU  554  O   LEU A  72     2193   2284   1997   -175     33   -116       O  
ATOM    555  CB  LEU A  72      -7.687  -7.628  31.895  1.00 18.29           C  
ANISOU  555  CB  LEU A  72     2335   2262   2353     85    -69   -193       C  
ATOM    556  CG  LEU A  72      -7.918  -9.086  31.394  1.00 17.70           C  
ANISOU  556  CG  LEU A  72     2136   2207   2379    -96     40     90       C  
ATOM    557  CD1 LEU A  72      -8.395  -9.959  32.549  1.00 19.52           C  
ANISOU  557  CD1 LEU A  72     2281   2575   2558    -23    -38   -172       C  
ATOM    558  CD2 LEU A  72      -8.921  -9.067  30.234  1.00 20.75           C  
ANISOU  558  CD2 LEU A  72     2565   2827   2491     60    -39   -188       C  
ATOM    559  N   ARG A  73      -7.166  -6.556  28.688  1.00 18.09           N  
ANISOU  559  N   ARG A  73     2193   2290   2387     10     71   -202       N  
ATOM    560  CA  ARG A  73      -7.749  -6.084  27.438  1.00 17.33           C  
ANISOU  560  CA  ARG A  73     2238   2166   2178    -60    -17    -40       C  
ATOM    561  C   ARG A  73      -8.035  -7.344  26.615  1.00 16.62           C  
ANISOU  561  C   ARG A  73     2179   2069   2066    -90     19     41       C  
ATOM    562  O   ARG A  73      -7.130  -8.114  26.404  1.00 16.75           O  
ANISOU  562  O   ARG A  73     2139   1912   2312   -272    122    -37       O  
ATOM    563  CB  ARG A  73      -6.849  -5.130  26.625  1.00 18.92           C  
ANISOU  563  CB  ARG A  73     2273   2639   2274    -19    -44    -34       C  
ATOM    564  CG  ARG A  73      -6.328  -4.007  27.429  1.00 19.18           C  
ANISOU  564  CG  ARG A  73     2524   2411   2352    -99     -8     83       C  
ATOM    565  CD  ARG A  73      -5.775  -2.882  26.465  1.00 18.70           C  
ANISOU  565  CD  ARG A  73     2409   2287   2409   -132    -14    174       C  
ATOM    566  NE  ARG A  73      -5.143  -1.823  27.191  1.00 18.91           N  
ANISOU  566  NE  ARG A  73     2172   2948   2064     39   -149    -68       N  
ATOM    567  CZ  ARG A  73      -5.377  -0.533  26.924  1.00 21.06           C  
ANISOU  567  CZ  ARG A  73     2676   2589   2737   -189   -139   -113       C  
ATOM    568  NH1 ARG A  73      -6.208  -0.177  25.956  1.00 22.70           N  
ANISOU  568  NH1 ARG A  73     2519   3281   2823    120   -192   -169       N  
ATOM    569  NH2 ARG A  73      -4.766   0.442  27.649  1.00 17.44           N  
ANISOU  569  NH2 ARG A  73     1996   2300   2330    -23    -72   -291       N  
ATOM    570  N   GLY A  74      -9.269  -7.512  26.183  1.00 17.15           N  
ANISOU  570  N   GLY A  74     2264   2174   2075    -74     49     25       N  
ATOM    571  CA  GLY A  74      -9.634  -8.672  25.373  1.00 16.06           C  
ANISOU  571  CA  GLY A  74     2175   1930   1995   -110     14     71       C  
ATOM    572  C   GLY A  74     -11.057  -9.129  25.654  1.00 17.56           C  
ANISOU  572  C   GLY A  74     2159   2291   2219    -15     41   -103       C  
ATOM    573  O   GLY A  74     -11.764  -8.499  26.460  1.00 15.80           O  
ANISOU  573  O   GLY A  74     2205   1866   1932   -191    141   -130       O  
ATOM    574  N   LEU A  75     -11.522 -10.181  24.990  1.00 15.51           N  
ANISOU  574  N   LEU A  75     2129   1738   2026    -40     20      0       N  
ATOM    575  CA  LEU A  75     -10.772 -10.906  23.953  1.00 15.77           C  
ANISOU  575  CA  LEU A  75     2023   1889   2078     47     32     15       C  
ATOM    576  C   LEU A  75     -11.319 -10.551  22.590  1.00 16.21           C  
ANISOU  576  C   LEU A  75     2029   2019   2110    -46    113     -7       C  
ATOM    577  O   LEU A  75     -12.545 -10.605  22.372  1.00 15.91           O  
ANISOU  577  O   LEU A  75     2029   2024   1989   -172      6     14       O  
ATOM    578  CB  LEU A  75     -10.980 -12.394  24.203  1.00 15.02           C  
ANISOU  578  CB  LEU A  75     2032   1774   1900    -64     88    178       C  
ATOM    579  CG  LEU A  75     -10.263 -12.872  25.481  1.00 18.07           C  
ANISOU  579  CG  LEU A  75     2200   2451   2215    169   -121   -219       C  
ATOM    580  CD1 LEU A  75     -10.983 -13.993  26.115  1.00 17.94           C  
ANISOU  580  CD1 LEU A  75     1995   2544   2274     -4    111    -65       C  
ATOM    581  CD2 LEU A  75      -8.758 -13.152  25.199  1.00 17.05           C  
ANISOU  581  CD2 LEU A  75     2190   2242   2044     16     34     38       C  
ATOM    582  N   HIS A  76     -10.423 -10.135  21.681  1.00 15.74           N  
ANISOU  582  N   HIS A  76     2096   1765   2116    -25     18    132       N  
ATOM    583  CA  HIS A  76     -10.781  -9.465  20.457  1.00 15.79           C  
ANISOU  583  CA  HIS A  76     2063   1982   1952      1     15    -11       C  
ATOM    584  C   HIS A  76     -10.275 -10.232  19.243  1.00 15.43           C  
ANISOU  584  C   HIS A  76     2032   1946   1884     53     47    133       C  
ATOM    585  O   HIS A  76      -9.074 -10.409  19.118  1.00 14.76           O  
ANISOU  585  O   HIS A  76     2117   1726   1765    119    171     51       O  
ATOM    586  CB  HIS A  76     -10.153  -8.076  20.473  1.00 16.31           C  
ANISOU  586  CB  HIS A  76     2024   2123   2047    -46     70    -64       C  
ATOM    587  CG  HIS A  76     -10.459  -7.288  21.723  1.00 19.06           C  
ANISOU  587  CG  HIS A  76     2544   2430   2266     27     12   -146       C  
ATOM    588  ND1 HIS A  76      -9.520  -6.512  22.365  1.00 20.34           N  
ANISOU  588  ND1 HIS A  76     2776   2331   2619    -55    267     69       N  
ATOM    589  CD2 HIS A  76     -11.603  -7.150  22.427  1.00 19.96           C  
ANISOU  589  CD2 HIS A  76     2658   2394   2530   -103     21   -119       C  
ATOM    590  CE1 HIS A  76     -10.081  -5.909  23.404  1.00 21.04           C  
ANISOU  590  CE1 HIS A  76     2857   2629   2508    -93     76    -23       C  
ATOM    591  NE2 HIS A  76     -11.345  -6.281  23.463  1.00 20.64           N  
ANISOU  591  NE2 HIS A  76     2792   2818   2231    -14     10    -53       N  
ATOM    592  N   ALA A  77     -11.197 -10.611  18.364  1.00 16.58           N  
ANISOU  592  N   ALA A  77     2164   2037   2096      2     65     35       N  
ATOM    593  CA  ALA A  77     -10.895 -11.353  17.141  1.00 17.33           C  
ANISOU  593  CA  ALA A  77     2254   2157   2172    -30     15     11       C  
ATOM    594  C   ALA A  77     -11.337 -10.595  15.865  1.00 18.84           C  
ANISOU  594  C   ALA A  77     2502   2333   2322    -44     13     18       C  
ATOM    595  O   ALA A  77     -12.160 -11.055  15.097  1.00 20.78           O  
ANISOU  595  O   ALA A  77     2722   2624   2547    -70    -17    242       O  
ATOM    596  CB  ALA A  77     -11.544 -12.769  17.192  1.00 18.20           C  
ANISOU  596  CB  ALA A  77     2273   2296   2344    -67     42    -23       C  
ATOM    597  N   GLU A  78     -10.733  -9.450  15.618  1.00 20.38           N  
ANISOU  597  N   GLU A  78     2667   2601   2475    -91    -22    103       N  
ATOM    598  CA  GLU A  78     -11.045  -8.663  14.421  1.00 20.90           C  
ANISOU  598  CA  GLU A  78     2699   2684   2556     -3     -9     58       C  
ATOM    599  C   GLU A  78     -10.516  -9.343  13.151  1.00 20.60           C  
ANISOU  599  C   GLU A  78     2631   2643   2550      0    -20     35       C  
ATOM    600  O   GLU A  78      -9.590 -10.130  13.207  1.00 21.28           O  
ANISOU  600  O   GLU A  78     2965   2527   2591      3     38    140       O  
ATOM    601  CB  GLU A  78     -10.459  -7.259  14.549  1.00 20.87           C  
ANISOU  601  CB  GLU A  78     2703   2684   2540     -8     13    -17       C  
ATOM    602  CG  GLU A  78     -11.025  -6.450  15.743  1.00 22.75           C  
ANISOU  602  CG  GLU A  78     2945   2789   2907    -50    -29   -118       C  
ATOM    603  CD  GLU A  78     -10.028  -6.318  16.848  1.00 26.18           C  
ANISOU  603  CD  GLU A  78     3315   3381   3248     58   -171    150       C  
ATOM    604  OE1 GLU A  78      -9.429  -7.365  17.162  1.00 26.68           O  
ANISOU  604  OE1 GLU A  78     3571   3477   3086    266   -110     89       O  
ATOM    605  OE2 GLU A  78      -9.847  -5.204  17.370  1.00 29.46           O  
ANISOU  605  OE2 GLU A  78     3876   3757   3560    180   -194    -91       O  
ATOM    606  N   PRO A  79     -11.080  -8.999  11.993  1.00 19.68           N  
ANISOU  606  N   PRO A  79     2562   2546   2367      7     62     82       N  
ATOM    607  CA  PRO A  79     -10.727  -9.671  10.731  1.00 19.61           C  
ANISOU  607  CA  PRO A  79     2536   2448   2465      4     40     14       C  
ATOM    608  C   PRO A  79      -9.417  -9.161  10.072  1.00 19.33           C  
ANISOU  608  C   PRO A  79     2488   2453   2404      4     25    -12       C  
ATOM    609  O   PRO A  79      -9.370  -8.689   8.917  1.00 20.01           O  
ANISOU  609  O   PRO A  79     2591   2676   2334     39     17    -15       O  
ATOM    610  CB  PRO A  79     -11.960  -9.376   9.858  1.00 19.47           C  
ANISOU  610  CB  PRO A  79     2561   2422   2414    -16    -19    -68       C  
ATOM    611  CG  PRO A  79     -12.376  -8.005  10.345  1.00 19.62           C  
ANISOU  611  CG  PRO A  79     2542   2367   2544     90     35     25       C  
ATOM    612  CD  PRO A  79     -12.194  -8.052  11.809  1.00 19.90           C  
ANISOU  612  CD  PRO A  79     2538   2514   2507     21     74     23       C  
ATOM    613  N   TRP A  80      -8.336  -9.284  10.819  1.00 19.21           N  
ANISOU  613  N   TRP A  80     2516   2324   2456     51     74    120       N  
ATOM    614  CA  TRP A  80      -7.011  -9.021  10.305  1.00 19.20           C  
ANISOU  614  CA  TRP A  80     2413   2426   2453     49    -10     46       C  
ATOM    615  C   TRP A  80      -5.985  -9.767  11.142  1.00 18.73           C  
ANISOU  615  C   TRP A  80     2445   2282   2386     -9     -1     79       C  
ATOM    616  O   TRP A  80      -6.264 -10.144  12.285  1.00 18.71           O  
ANISOU  616  O   TRP A  80     2398   2232   2480     55     50    114       O  
ATOM    617  CB  TRP A  80      -6.690  -7.525  10.252  1.00 18.93           C  
ANISOU  617  CB  TRP A  80     2373   2381   2439     35      0     99       C  
ATOM    618  CG  TRP A  80      -7.000  -6.773  11.491  1.00 18.73           C  
ANISOU  618  CG  TRP A  80     2496   2162   2456    -11     11      4       C  
ATOM    619  CD1 TRP A  80      -6.267  -6.727  12.647  1.00 20.73           C  
ANISOU  619  CD1 TRP A  80     2649   2567   2659     45     27    171       C  
ATOM    620  CD2 TRP A  80      -8.124  -5.890  11.694  1.00 18.20           C  
ANISOU  620  CD2 TRP A  80     2353   2133   2428   -130     54     46       C  
ATOM    621  NE1 TRP A  80      -6.878  -5.894  13.555  1.00 20.41           N  
ANISOU  621  NE1 TRP A  80     2632   2284   2835    -29    107    144       N  
ATOM    622  CE2 TRP A  80      -8.031  -5.390  12.993  1.00 19.03           C  
ANISOU  622  CE2 TRP A  80     2478   2273   2477   -119     40     31       C  
ATOM    623  CE3 TRP A  80      -9.231  -5.541  10.928  1.00 19.62           C  
ANISOU  623  CE3 TRP A  80     2486   2313   2654     74     87     20       C  
ATOM    624  CZ2 TRP A  80      -8.985  -4.540  13.522  1.00 20.31           C  
ANISOU  624  CZ2 TRP A  80     2547   2465   2702     55      6     46       C  
ATOM    625  CZ3 TRP A  80     -10.168  -4.662  11.445  1.00 20.04           C  
ANISOU  625  CZ3 TRP A  80     2557   2420   2636     95     10     11       C  
ATOM    626  CH2 TRP A  80     -10.062  -4.209  12.733  1.00 19.38           C  
ANISOU  626  CH2 TRP A  80     2392   2394   2575     55     23     21       C  
ATOM    627  N   ASP A  81      -4.818  -9.987  10.573  1.00 17.35           N  
ANISOU  627  N   ASP A  81     2255   2029   2305     -8    -44     10       N  
ATOM    628  CA  ASP A  81      -3.710 -10.578  11.293  1.00 17.95           C  
ANISOU  628  CA  ASP A  81     2332   2149   2337    -30    -18     46       C  
ATOM    629  C   ASP A  81      -2.979  -9.581  12.179  1.00 18.01           C  
ANISOU  629  C   ASP A  81     2225   2191   2425    -62    -97    229       C  
ATOM    630  O   ASP A  81      -3.033  -8.388  11.942  1.00 17.74           O  
ANISOU  630  O   ASP A  81     2491   1910   2337     21    -49     -5       O  
ATOM    631  CB  ASP A  81      -2.746 -11.300  10.298  1.00 18.40           C  
ANISOU  631  CB  ASP A  81     2370   2200   2418     -5    -12     -3       C  
ATOM    632  CG  ASP A  81      -3.450 -12.124   9.289  1.00 19.80           C  
ANISOU  632  CG  ASP A  81     2474   2614   2432     12      3     83       C  
ATOM    633  OD1 ASP A  81      -4.021 -13.167   9.698  1.00 21.20           O  
ANISOU  633  OD1 ASP A  81     2948   2524   2582    -34     63      4       O  
ATOM    634  OD2 ASP A  81      -3.457 -11.809   8.089  1.00 20.49           O  
ANISOU  634  OD2 ASP A  81     2959   2452   2373   -114    -55      0       O  
ATOM    635  N   LYS A  82      -2.359 -10.094  13.226  1.00 16.14           N  
ANISOU  635  N   LYS A  82     2148   1911   2071   -144   -104     85       N  
ATOM    636  CA  LYS A  82      -1.632  -9.249  14.169  1.00 17.02           C  
ANISOU  636  CA  LYS A  82     2181   2101   2183    -62   -143     15       C  
ATOM    637  C   LYS A  82      -0.258  -9.856  14.460  1.00 17.31           C  
ANISOU  637  C   LYS A  82     2217   2103   2255    -22    -82    -38       C  
ATOM    638  O   LYS A  82      -0.116 -11.039  14.638  1.00 19.12           O  
ANISOU  638  O   LYS A  82     2435   2365   2466     59    -99     82       O  
ATOM    639  CB  LYS A  82      -2.399  -9.146  15.480  1.00 16.56           C  
ANISOU  639  CB  LYS A  82     2163   1891   2237   -120    -83      7       C  
ATOM    640  CG  LYS A  82      -3.814  -8.607  15.369  1.00 20.25           C  
ANISOU  640  CG  LYS A  82     2478   2524   2690     43     -7    -32       C  
ATOM    641  CD  LYS A  82      -4.550  -8.700  16.707  1.00 22.61           C  
ANISOU  641  CD  LYS A  82     2964   2821   2804    -12     69    141       C  
ATOM    642  CE  LYS A  82      -5.972  -8.155  16.599  1.00 25.29           C  
ANISOU  642  CE  LYS A  82     3186   3175   3248     47     42     97       C  
ATOM    643  NZ  LYS A  82      -6.932  -8.589  17.701  1.00 26.91           N  
ANISOU  643  NZ  LYS A  82     3420   3402   3400     70    172    -25       N  
ATOM    644  N   TYR A  83       0.736  -8.973  14.573  1.00 16.40           N  
ANISOU  644  N   TYR A  83     2145   1889   2195    -67    -30     97       N  
ATOM    645  CA  TYR A  83       2.043  -9.291  15.092  1.00 14.97           C  
ANISOU  645  CA  TYR A  83     2011   1691   1985    -97    -37   -120       C  
ATOM    646  C   TYR A  83       2.269  -8.457  16.361  1.00 16.46           C  
ANISOU  646  C   TYR A  83     2211   2064   1979    -21    -27    -51       C  
ATOM    647  O   TYR A  83       2.423  -7.259  16.258  1.00 15.98           O  
ANISOU  647  O   TYR A  83     2295   1983   1793    -20    -36    -63       O  
ATOM    648  CB  TYR A  83       3.122  -9.053  14.049  1.00 15.23           C  
ANISOU  648  CB  TYR A  83     2214   1660   1909    -31    -58   -116       C  
ATOM    649  CG  TYR A  83       4.500  -9.366  14.533  1.00 15.26           C  
ANISOU  649  CG  TYR A  83     2022   1820   1955   -145     -9    -95       C  
ATOM    650  CD1 TYR A  83       4.978 -10.723  14.548  1.00 16.34           C  
ANISOU  650  CD1 TYR A  83     2041   2070   2097    -53   -136      3       C  
ATOM    651  CD2 TYR A  83       5.378  -8.351  14.971  1.00 16.44           C  
ANISOU  651  CD2 TYR A  83     2107   2093   2046    -93   -176     28       C  
ATOM    652  CE1 TYR A  83       6.256 -11.032  15.015  1.00 17.61           C  
ANISOU  652  CE1 TYR A  83     2111   2332   2245     45    -69    -37       C  
ATOM    653  CE2 TYR A  83       6.632  -8.644  15.419  1.00 16.89           C  
ANISOU  653  CE2 TYR A  83     2054   1971   2391     49     46    183       C  
ATOM    654  CZ  TYR A  83       7.088 -10.003  15.437  1.00 17.07           C  
ANISOU  654  CZ  TYR A  83     2340   1932   2213   -140   -208    -70       C  
ATOM    655  OH  TYR A  83       8.336 -10.276  15.872  1.00 19.23           O  
ANISOU  655  OH  TYR A  83     2329   2021   2957    -35     29    -61       O  
ATOM    656  N   ILE A  84       2.326  -9.143  17.494  1.00 15.48           N  
ANISOU  656  N   ILE A  84     2249   1736   1896    -28    -15      0       N  
ATOM    657  CA  ILE A  84       2.269  -8.507  18.818  1.00 17.26           C  
ANISOU  657  CA  ILE A  84     2344   2072   2140     79     39    106       C  
ATOM    658  C   ILE A  84       3.603  -8.646  19.554  1.00 16.89           C  
ANISOU  658  C   ILE A  84     2285   2040   2092    -42    -16    -20       C  
ATOM    659  O   ILE A  84       4.244  -9.693  19.497  1.00 17.47           O  
ANISOU  659  O   ILE A  84     2170   2418   2048     21     40    272       O  
ATOM    660  CB  ILE A  84       1.165  -9.162  19.625  1.00 19.77           C  
ANISOU  660  CB  ILE A  84     2374   2635   2503     -6     18   -134       C  
ATOM    661  CG1 ILE A  84      -0.182  -8.839  18.988  1.00 20.44           C  
ANISOU  661  CG1 ILE A  84     2654   2669   2442     78    -18    124       C  
ATOM    662  CG2 ILE A  84       1.207  -8.687  21.098  1.00 22.79           C  
ANISOU  662  CG2 ILE A  84     2927   2990   2739    -21     98   -101       C  
ATOM    663  CD1 ILE A  84      -1.202  -9.874  19.359  1.00 26.10           C  
ANISOU  663  CD1 ILE A  84     3198   3271   3446    -43     24    -45       C  
ATOM    664  N   SER A  85       3.993  -7.580  20.292  1.00 16.65           N  
ANISOU  664  N   SER A  85     2240   2058   2027    127    -72    186       N  
ATOM    665  CA  SER A  85       5.146  -7.728  21.146  1.00 18.26           C  
ANISOU  665  CA  SER A  85     2383   2151   2402    -14     20    -99       C  
ATOM    666  C   SER A  85       5.043  -6.640  22.227  1.00 16.36           C  
ANISOU  666  C   SER A  85     2164   2154   1895     28    -38   -118       C  
ATOM    667  O   SER A  85       4.110  -5.837  22.191  1.00 13.29           O  
ANISOU  667  O   SER A  85     2080   1498   1469    -50    -45    278       O  
ATOM    668  CB  SER A  85       6.443  -7.654  20.345  1.00 20.01           C  
ANISOU  668  CB  SER A  85     2542   2430   2629     73     24    -17       C  
ATOM    669  OG  SER A  85       7.565  -7.836  21.256  1.00 26.54           O  
ANISOU  669  OG  SER A  85     3005   3405   3671     62    -47   -111       O  
ATOM    670  N   VAL A  86       6.012  -6.622  23.134  1.00 15.88           N  
ANISOU  670  N   VAL A  86     2111   1961   1961    189     55   -123       N  
ATOM    671  CA  VAL A  86       6.076  -5.561  24.162  1.00 16.37           C  
ANISOU  671  CA  VAL A  86     2091   2078   2048      2    175     15       C  
ATOM    672  C   VAL A  86       7.254  -4.644  23.767  1.00 14.64           C  
ANISOU  672  C   VAL A  86     1981   1811   1768    -97    -12   -133       C  
ATOM    673  O   VAL A  86       8.323  -5.068  23.436  1.00 13.87           O  
ANISOU  673  O   VAL A  86     1971   1558   1741   -145      9    111       O  
ATOM    674  CB  VAL A  86       6.292  -6.229  25.532  1.00 16.34           C  
ANISOU  674  CB  VAL A  86     2106   2097   2006    -43    -53    -18       C  
ATOM    675  CG1 VAL A  86       6.808  -5.270  26.583  1.00 14.71           C  
ANISOU  675  CG1 VAL A  86     1912   1762   1914     12    132     63       C  
ATOM    676  CG2 VAL A  86       5.011  -6.873  26.003  1.00 18.33           C  
ANISOU  676  CG2 VAL A  86     2184   2603   2176     71      7    105       C  
ATOM    677  N   ALA A  87       7.028  -3.362  23.899  1.00 15.30           N  
ANISOU  677  N   ALA A  87     1920   1909   1982    155    105    266       N  
ATOM    678  CA  ALA A  87       7.995  -2.398  23.466  1.00 15.86           C  
ANISOU  678  CA  ALA A  87     1945   1976   2101    -18    -19      9       C  
ATOM    679  C   ALA A  87       8.890  -1.784  24.570  1.00 15.97           C  
ANISOU  679  C   ALA A  87     2081   2048   1937    -33    -52     43       C  
ATOM    680  O   ALA A  87       9.882  -1.083  24.257  1.00 17.49           O  
ANISOU  680  O   ALA A  87     2271   2548   1825    159    -34    330       O  
ATOM    681  CB  ALA A  87       7.240  -1.251  22.731  1.00 15.48           C  
ANISOU  681  CB  ALA A  87     1900   2074   1908    145    -52    -51       C  
ATOM    682  N   ASP A  88       8.561  -1.980  25.851  1.00 15.00           N  
ANISOU  682  N   ASP A  88     2007   1779   1912    -63    -17     88       N  
ATOM    683  CA  ASP A  88       9.370  -1.429  26.947  1.00 15.04           C  
ANISOU  683  CA  ASP A  88     1935   1783   1994    -95     42     58       C  
ATOM    684  C   ASP A  88       9.818  -2.578  27.886  1.00 15.40           C  
ANISOU  684  C   ASP A  88     1947   1903   2001    -65      1    -30       C  
ATOM    685  O   ASP A  88       9.878  -3.719  27.422  1.00 15.86           O  
ANISOU  685  O   ASP A  88     2003   1993   2030    -53    235     -8       O  
ATOM    686  CB  ASP A  88       8.570  -0.303  27.651  1.00 15.75           C  
ANISOU  686  CB  ASP A  88     1903   2067   2012     96     88     64       C  
ATOM    687  CG  ASP A  88       7.368  -0.789  28.466  1.00 19.39           C  
ANISOU  687  CG  ASP A  88     2022   2924   2422    -95     51    301       C  
ATOM    688  OD1 ASP A  88       6.954  -1.971  28.299  1.00 14.12           O  
ANISOU  688  OD1 ASP A  88     1909   1795   1661     74    528      4       O  
ATOM    689  OD2 ASP A  88       6.755  -0.043  29.288  1.00 19.19           O  
ANISOU  689  OD2 ASP A  88     2156   2896   2236     30    -69   -125       O  
ATOM    690  N   GLY A  89      10.107  -2.280  29.160  1.00 15.89           N  
ANISOU  690  N   GLY A  89     1933   2059   2045    -69     24    156       N  
ATOM    691  CA  GLY A  89      10.574  -3.249  30.120  1.00 17.26           C  
ANISOU  691  CA  GLY A  89     2089   2240   2227    -23    -25     95       C  
ATOM    692  C   GLY A  89       9.503  -4.054  30.812  1.00 17.38           C  
ANISOU  692  C   GLY A  89     2196   2185   2220    -69    -29    118       C  
ATOM    693  O   GLY A  89       9.804  -4.885  31.702  1.00 19.01           O  
ANISOU  693  O   GLY A  89     2443   2533   2245     66    -78    169       O  
ATOM    694  N   GLY A  90       8.269  -3.903  30.368  1.00 17.05           N  
ANISOU  694  N   GLY A  90     2086   2179   2210    -31     29    125       N  
ATOM    695  CA  GLY A  90       7.102  -4.553  30.962  1.00 17.30           C  
ANISOU  695  CA  GLY A  90     2147   2165   2259    -27     52     65       C  
ATOM    696  C   GLY A  90       6.820  -5.989  30.551  1.00 17.23           C  
ANISOU  696  C   GLY A  90     2106   2339   2099    -20     51    -46       C  
ATOM    697  O   GLY A  90       7.535  -6.574  29.776  1.00 16.43           O  
ANISOU  697  O   GLY A  90     2051   2027   2163      6     72   -165       O  
ATOM    698  N   LYS A  91       5.738  -6.537  31.086  1.00 17.24           N  
ANISOU  698  N   LYS A  91     2178   2128   2243   -100    -52    -55       N  
ATOM    699  CA  LYS A  91       5.426  -7.953  30.893  1.00 16.69           C  
ANISOU  699  CA  LYS A  91     2147   2071   2120    -46      7   -105       C  
ATOM    700  C   LYS A  91       3.930  -8.121  30.913  1.00 16.47           C  
ANISOU  700  C   LYS A  91     2059   2189   2010     32      4    -71       C  
ATOM    701  O   LYS A  91       3.241  -7.430  31.704  1.00 15.94           O  
ANISOU  701  O   LYS A  91     1930   2056   2068   -122     85   -154       O  
ATOM    702  CB  LYS A  91       6.081  -8.717  32.078  1.00 18.81           C  
ANISOU  702  CB  LYS A  91     2280   2354   2510     58    -50    -65       C  
ATOM    703  CG  LYS A  91       5.911 -10.158  32.213  1.00 24.11           C  
ANISOU  703  CG  LYS A  91     3049   2976   3133    -49     65    -87       C  
ATOM    704  CD  LYS A  91       6.623 -10.643  33.487  1.00 28.37           C  
ANISOU  704  CD  LYS A  91     3646   3581   3550     70   -100     42       C  
ATOM    705  CE  LYS A  91       8.156 -10.612  33.387  1.00 32.04           C  
ANISOU  705  CE  LYS A  91     3945   4099   4127    -37     45    -20       C  
ATOM    706  NZ  LYS A  91       8.635 -11.292  32.124  1.00 35.85           N  
ANISOU  706  NZ  LYS A  91     4617   4597   4407      0    106    -85       N  
ATOM    707  N   VAL A  92       3.383  -8.975  30.065  1.00 14.75           N  
ANISOU  707  N   VAL A  92     1897   1794   1912     -2    -40    -80       N  
ATOM    708  CA  VAL A  92       1.958  -9.287  30.112  1.00 15.75           C  
ANISOU  708  CA  VAL A  92     2009   2020   1952     37     44    -94       C  
ATOM    709  C   VAL A  92       1.775 -10.777  30.005  1.00 15.80           C  
ANISOU  709  C   VAL A  92     1963   1962   2075     49     59    -60       C  
ATOM    710  O   VAL A  92       2.632 -11.498  29.447  1.00 16.63           O  
ANISOU  710  O   VAL A  92     2033   2053   2230     64    139    -21       O  
ATOM    711  CB  VAL A  92       1.175  -8.631  28.931  1.00 15.65           C  
ANISOU  711  CB  VAL A  92     2022   1871   2051    -48     -3     74       C  
ATOM    712  CG1 VAL A  92       1.436  -7.087  28.868  1.00 16.81           C  
ANISOU  712  CG1 VAL A  92     2270   1985   2130    -28     -8    -62       C  
ATOM    713  CG2 VAL A  92       1.506  -9.237  27.617  1.00 17.47           C  
ANISOU  713  CG2 VAL A  92     2140   2106   2389    -31    176    -28       C  
ATOM    714  N   LEU A  93       0.628 -11.265  30.526  1.00 15.34           N  
ANISOU  714  N   LEU A  93     2018   1853   1956    -24     87   -242       N  
ATOM    715  CA  LEU A  93       0.125 -12.598  30.175  1.00 15.49           C  
ANISOU  715  CA  LEU A  93     2023   1936   1922    -38     22    -54       C  
ATOM    716  C   LEU A  93      -0.740 -12.504  28.940  1.00 16.45           C  
ANISOU  716  C   LEU A  93     1996   2107   2144    -27     30     -6       C  
ATOM    717  O   LEU A  93      -1.841 -11.970  28.975  1.00 17.51           O  
ANISOU  717  O   LEU A  93     2137   2420   2095     33     29     -6       O  
ATOM    718  CB  LEU A  93      -0.669 -13.173  31.356  1.00 14.97           C  
ANISOU  718  CB  LEU A  93     1995   1711   1981    -17     18    -32       C  
ATOM    719  CG  LEU A  93      -1.350 -14.524  31.172  1.00 17.77           C  
ANISOU  719  CG  LEU A  93     2205   2233   2312   -232    -56    -66       C  
ATOM    720  CD1 LEU A  93      -0.261 -15.455  30.968  1.00 19.10           C  
ANISOU  720  CD1 LEU A  93     2160   2647   2448    -34     22    -47       C  
ATOM    721  CD2 LEU A  93      -2.160 -14.831  32.453  1.00 19.81           C  
ANISOU  721  CD2 LEU A  93     2487   2581   2457    -39     76     79       C  
ATOM    722  N   GLY A  94      -0.215 -13.032  27.851  1.00 16.59           N  
ANISOU  722  N   GLY A  94     2168   2109   2025    -65     55      7       N  
ATOM    723  CA  GLY A  94      -0.872 -13.053  26.559  1.00 16.89           C  
ANISOU  723  CA  GLY A  94     2048   2203   2165    -58      0    -69       C  
ATOM    724  C   GLY A  94      -1.827 -14.244  26.578  1.00 15.65           C  
ANISOU  724  C   GLY A  94     1996   1843   2107   -103     43    -55       C  
ATOM    725  O   GLY A  94      -1.473 -15.306  27.107  1.00 15.25           O  
ANISOU  725  O   GLY A  94     2041   1938   1813   -132    124    288       O  
ATOM    726  N   THR A  95      -3.028 -14.062  26.077  1.00 14.95           N  
ANISOU  726  N   THR A  95     2121   1665   1894    -73    -18    156       N  
ATOM    727  CA  THR A  95      -4.117 -15.110  26.119  1.00 16.14           C  
ANISOU  727  CA  THR A  95     1951   2202   1978    -20    -35   -139       C  
ATOM    728  C   THR A  95      -4.810 -15.052  24.773  1.00 15.42           C  
ANISOU  728  C   THR A  95     1990   1993   1873    -49    -22    -54       C  
ATOM    729  O   THR A  95      -5.132 -14.030  24.252  1.00 15.55           O  
ANISOU  729  O   THR A  95     2255   1878   1772     22   -202   -439       O  
ATOM    730  CB  THR A  95      -5.121 -14.693  27.223  1.00 16.27           C  
ANISOU  730  CB  THR A  95     2098   2172   1910      1    -40    -20       C  
ATOM    731  OG1 THR A  95      -4.446 -14.658  28.466  1.00 17.04           O  
ANISOU  731  OG1 THR A  95     2349   2135   1989    149    -49   -108       O  
ATOM    732  CG2 THR A  95      -6.285 -15.662  27.352  1.00 18.04           C  
ANISOU  732  CG2 THR A  95     2277   2290   2285     57    -29     33       C  
ATOM    733  N   TRP A  96      -5.097 -16.246  24.251  1.00 14.21           N  
ANISOU  733  N   TRP A  96     1998   1697   1702     74    -14    -48       N  
ATOM    734  CA  TRP A  96      -5.688 -16.452  22.938  1.00 15.13           C  
ANISOU  734  CA  TRP A  96     1888   2037   1821     43     11     -2       C  
ATOM    735  C   TRP A  96      -6.774 -17.451  22.963  1.00 15.47           C  
ANISOU  735  C   TRP A  96     1861   2121   1894     58    -64   -100       C  
ATOM    736  O   TRP A  96      -6.577 -18.500  23.602  1.00 15.23           O  
ANISOU  736  O   TRP A  96     1990   1827   1969   -191     47     85       O  
ATOM    737  CB  TRP A  96      -4.620 -16.768  21.912  1.00 15.17           C  
ANISOU  737  CB  TRP A  96     1894   1930   1937     12    -26   -271       C  
ATOM    738  CG  TRP A  96      -3.646 -15.682  21.823  1.00 16.57           C  
ANISOU  738  CG  TRP A  96     1916   2481   1897    106     50    124       C  
ATOM    739  CD1 TRP A  96      -3.751 -14.554  21.084  1.00 14.81           C  
ANISOU  739  CD1 TRP A  96     1920   1789   1916    -83     28   -169       C  
ATOM    740  CD2 TRP A  96      -2.423 -15.605  22.522  1.00 15.72           C  
ANISOU  740  CD2 TRP A  96     1901   2077   1996    -53    -15      0       C  
ATOM    741  NE1 TRP A  96      -2.644 -13.742  21.285  1.00 18.95           N  
ANISOU  741  NE1 TRP A  96     2041   2659   2499   -102     19     96       N  
ATOM    742  CE2 TRP A  96      -1.799 -14.377  22.155  1.00 17.20           C  
ANISOU  742  CE2 TRP A  96     1959   2443   2130    -48      8    120       C  
ATOM    743  CE3 TRP A  96      -1.749 -16.480  23.398  1.00 18.37           C  
ANISOU  743  CE3 TRP A  96     2172   2446   2362     15     -4    111       C  
ATOM    744  CZ2 TRP A  96      -0.573 -13.975  22.681  1.00 16.69           C  
ANISOU  744  CZ2 TRP A  96     2105   2109   2127   -186     93     66       C  
ATOM    745  CZ3 TRP A  96      -0.495 -16.068  23.916  1.00 18.05           C  
ANISOU  745  CZ3 TRP A  96     2199   2376   2282    -96     67    -99       C  
ATOM    746  CH2 TRP A  96       0.060 -14.863  23.540  1.00 17.92           C  
ANISOU  746  CH2 TRP A  96     2244   2380   2186     36     -7     68       C  
ATOM    747  N   VAL A  97      -7.885 -17.200  22.246  1.00 14.61           N  
ANISOU  747  N   VAL A  97     1888   1775   1885     55      3    -52       N  
ATOM    748  CA  VAL A  97      -8.962 -18.210  22.099  1.00 15.19           C  
ANISOU  748  CA  VAL A  97     1893   1922   1956      6     11     49       C  
ATOM    749  C   VAL A  97      -9.317 -18.230  20.630  1.00 14.90           C  
ANISOU  749  C   VAL A  97     1877   1865   1917    -64    -80    -40       C  
ATOM    750  O   VAL A  97      -9.677 -17.201  20.061  1.00 14.94           O  
ANISOU  750  O   VAL A  97     1934   1768   1971    -68    -70    -14       O  
ATOM    751  CB  VAL A  97     -10.232 -17.856  22.932  1.00 15.69           C  
ANISOU  751  CB  VAL A  97     1973   2067   1922     27    -48     76       C  
ATOM    752  CG1 VAL A  97     -11.292 -18.940  22.736  1.00 15.49           C  
ANISOU  752  CG1 VAL A  97     1929   2001   1955    -15    -24     24       C  
ATOM    753  CG2 VAL A  97      -9.883 -17.661  24.392  1.00 16.10           C  
ANISOU  753  CG2 VAL A  97     2039   1885   2191     46    -26      6       C  
ATOM    754  N   ASP A  98      -9.277 -19.420  20.014  1.00 15.15           N  
ANISOU  754  N   ASP A  98     1932   1826   1998    -20     52    -80       N  
ATOM    755  CA  ASP A  98      -9.549 -19.557  18.602  1.00 15.15           C  
ANISOU  755  CA  ASP A  98     1903   1936   1914    -13     73     81       C  
ATOM    756  C   ASP A  98     -11.073 -19.515  18.368  1.00 14.72           C  
ANISOU  756  C   ASP A  98     1917   1885   1788     -6     26    -51       C  
ATOM    757  O   ASP A  98     -11.794 -20.246  18.995  1.00 14.20           O  
ANISOU  757  O   ASP A  98     1869   1694   1829      3    132     99       O  
ATOM    758  CB  ASP A  98      -8.998 -20.895  18.134  1.00 15.41           C  
ANISOU  758  CB  ASP A  98     1932   1954   1968    -29     24     63       C  
ATOM    759  CG  ASP A  98      -8.926 -21.010  16.621  1.00 15.41           C  
ANISOU  759  CG  ASP A  98     2017   1908   1930     29     82    111       C  
ATOM    760  OD1 ASP A  98      -9.554 -20.152  15.896  1.00 16.82           O  
ANISOU  760  OD1 ASP A  98     2180   2374   1835    195     82    -29       O  
ATOM    761  OD2 ASP A  98      -8.202 -21.883  16.075  1.00 17.97           O  
ANISOU  761  OD2 ASP A  98     2300   2286   2239   -103     19    -36       O  
ATOM    762  N   LEU A  99     -11.564 -18.569  17.584  1.00 13.94           N  
ANISOU  762  N   LEU A  99     1849   1661   1787    -66      0     20       N  
ATOM    763  CA  LEU A  99     -12.978 -18.354  17.378  1.00 14.81           C  
ANISOU  763  CA  LEU A  99     1971   1862   1794    -22     27      8       C  
ATOM    764  C   LEU A  99     -13.369 -18.736  15.968  1.00 14.60           C  
ANISOU  764  C   LEU A  99     1884   1791   1869    -52    -75    -74       C  
ATOM    765  O   LEU A  99     -14.479 -18.489  15.550  1.00 14.74           O  
ANISOU  765  O   LEU A  99     1880   1766   1952    127    -19    -17       O  
ATOM    766  CB  LEU A  99     -13.409 -16.929  17.700  1.00 14.35           C  
ANISOU  766  CB  LEU A  99     1835   1764   1852    -53    -43     37       C  
ATOM    767  CG  LEU A  99     -13.272 -16.498  19.163  1.00 16.60           C  
ANISOU  767  CG  LEU A  99     2151   2135   2022     50    -57    -27       C  
ATOM    768  CD1 LEU A  99     -13.766 -15.096  19.364  1.00 18.13           C  
ANISOU  768  CD1 LEU A  99     2407   2169   2312    -18     -7    -16       C  
ATOM    769  CD2 LEU A  99     -13.989 -17.425  20.092  1.00 17.32           C  
ANISOU  769  CD2 LEU A  99     2252   2206   2122     77     22    -55       C  
ATOM    770  N   ARG A 100     -12.477 -19.437  15.278  1.00 15.34           N  
ANISOU  770  N   ARG A 100     1923   1918   1987     10     19     62       N  
ATOM    771  CA  ARG A 100     -12.741 -19.925  13.945  1.00 15.85           C  
ANISOU  771  CA  ARG A 100     2023   1966   2033    -79    -12    -22       C  
ATOM    772  C   ARG A 100     -13.560 -21.223  13.895  1.00 16.98           C  
ANISOU  772  C   ARG A 100     2181   2086   2182    -45    -25    -64       C  
ATOM    773  O   ARG A 100     -13.379 -22.130  14.725  1.00 17.24           O  
ANISOU  773  O   ARG A 100     2168   2076   2305   -111    -55    -12       O  
ATOM    774  CB  ARG A 100     -11.435 -20.129  13.194  1.00 16.52           C  
ANISOU  774  CB  ARG A 100     2059   2052   2166    -66    -36    -77       C  
ATOM    775  CG  ARG A 100     -10.665 -18.827  12.993  1.00 14.71           C  
ANISOU  775  CG  ARG A 100     1944   1856   1787    -36    -83    -29       C  
ATOM    776  CD  ARG A 100      -9.288 -18.981  12.424  1.00 16.16           C  
ANISOU  776  CD  ARG A 100     2005   1991   2141     -8    -51    -65       C  
ATOM    777  NE  ARG A 100      -8.421 -19.689  13.358  1.00 14.98           N  
ANISOU  777  NE  ARG A 100     2118   1812   1759   -102    -91   -161       N  
ATOM    778  CZ  ARG A 100      -7.143 -20.018  13.161  1.00 16.85           C  
ANISOU  778  CZ  ARG A 100     2153   2092   2158    -30    -57    -96       C  
ATOM    779  NH1 ARG A 100      -6.492 -19.713  12.066  1.00 16.88           N  
ANISOU  779  NH1 ARG A 100     2267   2100   2044    -53    -77     -4       N  
ATOM    780  NH2 ARG A 100      -6.516 -20.729  14.054  1.00 16.31           N  
ANISOU  780  NH2 ARG A 100     2220   2121   1855    -49    -91     16       N  
ATOM    781  N   GLU A 101     -14.441 -21.283  12.905  1.00 18.34           N  
ANISOU  781  N   GLU A 101     2373   2267   2328     32     12     45       N  
ATOM    782  CA  GLU A 101     -15.303 -22.449  12.744  1.00 19.98           C  
ANISOU  782  CA  GLU A 101     2531   2501   2559    -20     -6     -9       C  
ATOM    783  C   GLU A 101     -14.453 -23.739  12.601  1.00 21.05           C  
ANISOU  783  C   GLU A 101     2593   2697   2705     76     75    109       C  
ATOM    784  O   GLU A 101     -13.390 -23.715  11.967  1.00 22.28           O  
ANISOU  784  O   GLU A 101     2629   2882   2952    107    142    188       O  
ATOM    785  CB  GLU A 101     -16.286 -22.231  11.563  1.00 20.75           C  
ANISOU  785  CB  GLU A 101     2591   2624   2666    -37    -60      3       C  
ATOM    786  CG  GLU A 101     -16.114 -23.121  10.356  1.00 24.93           C  
ANISOU  786  CG  GLU A 101     3223   3176   3072    115     32    -56       C  
ATOM    787  CD  GLU A 101     -16.805 -22.578   9.127  1.00 27.55           C  
ANISOU  787  CD  GLU A 101     3536   3569   3362     44    -97     43       C  
ATOM    788  OE1 GLU A 101     -16.084 -22.083   8.211  1.00 29.41           O  
ANISOU  788  OE1 GLU A 101     3857   3767   3549    -15     14     29       O  
ATOM    789  OE2 GLU A 101     -18.052 -22.645   9.098  1.00 30.18           O  
ANISOU  789  OE2 GLU A 101     3710   3935   3821     14     -6     50       O  
ATOM    790  N   GLY A 102     -14.906 -24.831  13.221  1.00 19.90           N  
ANISOU  790  N   GLY A 102     2487   2540   2534     27    -16    -31       N  
ATOM    791  CA  GLY A 102     -14.161 -26.083  13.220  1.00 19.73           C  
ANISOU  791  CA  GLY A 102     2538   2433   2522     23     24    -17       C  
ATOM    792  C   GLY A 102     -13.755 -26.685  14.561  1.00 19.82           C  
ANISOU  792  C   GLY A 102     2541   2510   2480     35    -38   -119       C  
ATOM    793  O   GLY A 102     -14.176 -26.216  15.625  1.00 19.50           O  
ANISOU  793  O   GLY A 102     2485   2421   2501    240     49      1       O  
ATOM    794  N   GLU A 103     -12.874 -27.690  14.485  1.00 20.53           N  
ANISOU  794  N   GLU A 103     2600   2508   2690     10    -26     29       N  
ATOM    795  CA  GLU A 103     -12.411 -28.532  15.599  1.00 21.60           C  
ANISOU  795  CA  GLU A 103     2692   2775   2740      1    -35     17       C  
ATOM    796  C   GLU A 103     -11.613 -27.754  16.623  1.00 20.76           C  
ANISOU  796  C   GLU A 103     2566   2632   2687      6    -11     64       C  
ATOM    797  O   GLU A 103     -11.566 -28.106  17.790  1.00 21.65           O  
ANISOU  797  O   GLU A 103     2478   2875   2870     61    -68     93       O  
ATOM    798  CB  GLU A 103     -11.501 -29.684  15.061  1.00 22.28           C  
ANISOU  798  CB  GLU A 103     2796   2740   2929     43    -51    -21       C  
ATOM    799  CG  GLU A 103     -12.003 -30.461  13.830  1.00 27.05           C  
ANISOU  799  CG  GLU A 103     3477   3484   3315    -20    -34    -55       C  
ATOM    800  CD  GLU A 103     -11.016 -31.510  13.279  1.00 30.88           C  
ANISOU  800  CD  GLU A 103     3894   3860   3978    114    111    -12       C  
ATOM    801  OE1 GLU A 103     -10.848 -32.616  13.892  1.00 34.42           O  
ANISOU  801  OE1 GLU A 103     4421   4264   4390     46     24    192       O  
ATOM    802  OE2 GLU A 103     -10.437 -31.257  12.187  1.00 31.62           O  
ANISOU  802  OE2 GLU A 103     3911   4149   3950     18     46    -35       O  
ATOM    803  N   THR A 104     -10.997 -26.660  16.181  1.00 19.90           N  
ANISOU  803  N   THR A 104     2523   2495   2541    -34    -44     27       N  
ATOM    804  CA  THR A 104     -10.205 -25.825  17.081  1.00 19.95           C  
ANISOU  804  CA  THR A 104     2585   2476   2520     19      1      6       C  
ATOM    805  C   THR A 104     -10.987 -24.655  17.650  1.00 18.77           C  
ANISOU  805  C   THR A 104     2393   2438   2297     10    -22     65       C  
ATOM    806  O   THR A 104     -10.421 -23.899  18.412  1.00 18.60           O  
ANISOU  806  O   THR A 104     2526   2048   2491    -78      9    107       O  
ATOM    807  CB  THR A 104      -8.916 -25.335  16.404  1.00 21.00           C  
ANISOU  807  CB  THR A 104     2623   2715   2638     28     -4     -8       C  
ATOM    808  OG1 THR A 104      -9.205 -24.363  15.392  1.00 22.78           O  
ANISOU  808  OG1 THR A 104     3021   3012   2621     72     46     48       O  
ATOM    809  CG2 THR A 104      -8.200 -26.477  15.659  1.00 22.63           C  
ANISOU  809  CG2 THR A 104     2923   2832   2841     73     91    -22       C  
ATOM    810  N   PHE A 105     -12.279 -24.526  17.363  1.00 16.85           N  
ANISOU  810  N   PHE A 105     2223   2152   2027      9     51     36       N  
ATOM    811  CA  PHE A 105     -13.054 -23.469  18.042  1.00 16.03           C  
ANISOU  811  CA  PHE A 105     2140   1906   2044    -13      6     29       C  
ATOM    812  C   PHE A 105     -12.994 -23.655  19.532  1.00 15.81           C  
ANISOU  812  C   PHE A 105     2011   1952   2041      3     48    115       C  
ATOM    813  O   PHE A 105     -13.338 -24.716  20.040  1.00 15.43           O  
ANISOU  813  O   PHE A 105     2053   1781   2029   -112    -98    211       O  
ATOM    814  CB  PHE A 105     -14.525 -23.461  17.625  1.00 16.17           C  
ANISOU  814  CB  PHE A 105     2108   1924   2111     -3     33     11       C  
ATOM    815  CG  PHE A 105     -15.347 -22.338  18.242  1.00 15.95           C  
ANISOU  815  CG  PHE A 105     2198   1868   1992      9    -43    -30       C  
ATOM    816  CD1 PHE A 105     -15.381 -21.096  17.639  1.00 15.79           C  
ANISOU  816  CD1 PHE A 105     2103   1989   1905    122    120     86       C  
ATOM    817  CD2 PHE A 105     -16.106 -22.543  19.387  1.00 15.29           C  
ANISOU  817  CD2 PHE A 105     1971   1650   2185     27     -3    -17       C  
ATOM    818  CE1 PHE A 105     -16.097 -20.047  18.183  1.00 16.12           C  
ANISOU  818  CE1 PHE A 105     2117   2050   1955     20     23   -152       C  
ATOM    819  CE2 PHE A 105     -16.842 -21.513  19.922  1.00 16.06           C  
ANISOU  819  CE2 PHE A 105     1935   2118   2046    119     82    -67       C  
ATOM    820  CZ  PHE A 105     -16.864 -20.272  19.316  1.00 15.12           C  
ANISOU  820  CZ  PHE A 105     1901   1922   1922    -66    -28    -26       C  
ATOM    821  N   GLY A 106     -12.546 -22.629  20.218  1.00 15.43           N  
ANISOU  821  N   GLY A 106     1965   1960   1936    -12     22     20       N  
ATOM    822  CA  GLY A 106     -12.460 -22.570  21.653  1.00 15.12           C  
ANISOU  822  CA  GLY A 106     1934   1888   1920    -45     19     18       C  
ATOM    823  C   GLY A 106     -11.112 -23.009  22.202  1.00 15.78           C  
ANISOU  823  C   GLY A 106     2011   2073   1910     78      6     20       C  
ATOM    824  O   GLY A 106     -10.904 -23.014  23.456  1.00 16.12           O  
ANISOU  824  O   GLY A 106     2139   2173   1810     -9    -83   -188       O  
ATOM    825  N   ASN A 107     -10.199 -23.447  21.316  1.00 15.44           N  
ANISOU  825  N   ASN A 107     2069   1920   1876     -4    -10    -72       N  
ATOM    826  CA  ASN A 107      -8.858 -23.824  21.730  1.00 15.15           C  
ANISOU  826  CA  ASN A 107     1968   1836   1949     -7    -38    -89       C  
ATOM    827  C   ASN A 107      -8.151 -22.611  22.234  1.00 15.93           C  
ANISOU  827  C   ASN A 107     1930   2170   1949     23    -59   -186       C  
ATOM    828  O   ASN A 107      -8.373 -21.566  21.738  1.00 15.02           O  
ANISOU  828  O   ASN A 107     1981   1933   1790    -66    -48    -36       O  
ATOM    829  CB  ASN A 107      -8.024 -24.451  20.616  1.00 16.53           C  
ANISOU  829  CB  ASN A 107     1981   2281   2018     19    -14    -12       C  
ATOM    830  CG  ASN A 107      -8.364 -25.886  20.367  1.00 16.51           C  
ANISOU  830  CG  ASN A 107     2040   2118   2112    -67    -63     52       C  
ATOM    831  OD1 ASN A 107      -9.348 -26.452  20.911  1.00 19.61           O  
ANISOU  831  OD1 ASN A 107     2099   2827   2524    153     29    157       O  
ATOM    832  ND2 ASN A 107      -7.580 -26.483  19.507  1.00 17.29           N  
ANISOU  832  ND2 ASN A 107     2079   2236   2253    103     56    -94       N  
ATOM    833  N   THR A 108      -7.326 -22.820  23.241  1.00 15.66           N  
ANISOU  833  N   THR A 108     1964   2085   1901    126    -45   -153       N  
ATOM    834  CA  THR A 108      -6.630 -21.706  23.876  1.00 14.85           C  
ANISOU  834  CA  THR A 108     1899   1868   1872    -71    -31    -17       C  
ATOM    835  C   THR A 108      -5.114 -21.890  23.983  1.00 15.45           C  
ANISOU  835  C   THR A 108     1925   2043   1902    -34    -20     52       C  
ATOM    836  O   THR A 108      -4.557 -22.956  23.911  1.00 16.65           O  
ANISOU  836  O   THR A 108     2065   2218   2043    -29     62   -142       O  
ATOM    837  CB  THR A 108      -7.179 -21.450  25.292  1.00 15.17           C  
ANISOU  837  CB  THR A 108     1893   1969   1900    -47     -3     80       C  
ATOM    838  OG1 THR A 108      -6.872 -22.579  26.159  1.00 16.13           O  
ANISOU  838  OG1 THR A 108     2203   1827   2095    109    121     19       O  
ATOM    839  CG2 THR A 108      -8.670 -21.278  25.299  1.00 15.35           C  
ANISOU  839  CG2 THR A 108     1927   2054   1851    -87     47     -5       C  
ATOM    840  N   TYR A 109      -4.452 -20.751  24.212  1.00 14.53           N  
ANISOU  840  N   TYR A 109     1971   1749   1799     -9      0    -41       N  
ATOM    841  CA  TYR A 109      -3.037 -20.738  24.509  1.00 14.52           C  
ANISOU  841  CA  TYR A 109     1950   1737   1828    -34    -27    -62       C  
ATOM    842  C   TYR A 109      -2.792 -19.488  25.383  1.00 14.05           C  
ANISOU  842  C   TYR A 109     1927   1623   1789    -38    -45     -4       C  
ATOM    843  O   TYR A 109      -3.518 -18.511  25.231  1.00 15.81           O  
ANISOU  843  O   TYR A 109     1894   2313   1797    117    -19    124       O  
ATOM    844  CB  TYR A 109      -2.161 -20.693  23.249  1.00 15.10           C  
ANISOU  844  CB  TYR A 109     2022   1747   1967    -26     -3   -115       C  
ATOM    845  CG  TYR A 109      -0.675 -20.721  23.489  1.00 15.40           C  
ANISOU  845  CG  TYR A 109     2062   1902   1886    -79    -12     69       C  
ATOM    846  CD1 TYR A 109      -0.067 -21.823  24.101  1.00 17.11           C  
ANISOU  846  CD1 TYR A 109     2189   2198   2113     46    -19    -44       C  
ATOM    847  CD2 TYR A 109       0.141 -19.637  23.125  1.00 17.83           C  
ANISOU  847  CD2 TYR A 109     2245   2306   2223   -170    110    -77       C  
ATOM    848  CE1 TYR A 109       1.291 -21.866  24.354  1.00 17.62           C  
ANISOU  848  CE1 TYR A 109     2221   2276   2196    -60     42     36       C  
ATOM    849  CE2 TYR A 109       1.521 -19.684  23.339  1.00 17.88           C  
ANISOU  849  CE2 TYR A 109     2259   2478   2055    -39    161    -39       C  
ATOM    850  CZ  TYR A 109       2.079 -20.774  23.977  1.00 17.75           C  
ANISOU  850  CZ  TYR A 109     2173   2444   2126    -60    127    -61       C  
ATOM    851  OH  TYR A 109       3.434 -20.797  24.210  1.00 20.03           O  
ANISOU  851  OH  TYR A 109     2424   2987   2198    128     48     55       O  
ATOM    852  N   GLN A 110      -1.826 -19.600  26.273  1.00 13.66           N  
ANISOU  852  N   GLN A 110     1883   1602   1703    -61    -81    -82       N  
ATOM    853  CA  GLN A 110      -1.381 -18.524  27.133  1.00 14.45           C  
ANISOU  853  CA  GLN A 110     1840   1807   1841    -33    -85   -116       C  
ATOM    854  C   GLN A 110       0.114 -18.573  27.295  1.00 15.26           C  
ANISOU  854  C   GLN A 110     1851   2059   1885     30   -114    -89       C  
ATOM    855  O   GLN A 110       0.715 -19.590  27.442  1.00 15.15           O  
ANISOU  855  O   GLN A 110     2071   1747   1936     24   -137   -169       O  
ATOM    856  CB  GLN A 110      -2.028 -18.489  28.493  1.00 15.09           C  
ANISOU  856  CB  GLN A 110     1969   1823   1942    -27    -90     91       C  
ATOM    857  CG  GLN A 110      -3.492 -18.241  28.473  1.00 16.24           C  
ANISOU  857  CG  GLN A 110     2067   2005   2096     -3    -59     35       C  
ATOM    858  CD  GLN A 110      -4.095 -18.186  29.835  1.00 18.51           C  
ANISOU  858  CD  GLN A 110     2473   2281   2277    103    134   -250       C  
ATOM    859  OE1 GLN A 110      -4.309 -19.171  30.444  1.00 16.83           O  
ANISOU  859  OE1 GLN A 110     2260   2473   1659    -17    -27     20       O  
ATOM    860  NE2 GLN A 110      -4.331 -16.925  30.349  1.00 17.64           N  
ANISOU  860  NE2 GLN A 110     2323   1963   2414    -87     57    -22       N  
ATOM    861  N   THR A 111       0.752 -17.415  27.329  1.00 14.53           N  
ANISOU  861  N   THR A 111     2000   1610   1909    -14    -55     46       N  
ATOM    862  CA  THR A 111       2.149 -17.331  27.615  1.00 15.68           C  
ANISOU  862  CA  THR A 111     2045   1975   1935    112    -33     70       C  
ATOM    863  C   THR A 111       2.547 -15.905  28.073  1.00 15.61           C  
ANISOU  863  C   THR A 111     2071   1866   1992     39    -79     27       C  
ATOM    864  O   THR A 111       1.851 -14.958  27.748  1.00 16.55           O  
ANISOU  864  O   THR A 111     2159   2171   1956    105    -83    -78       O  
ATOM    865  CB  THR A 111       2.997 -17.807  26.421  1.00 16.29           C  
ANISOU  865  CB  THR A 111     2147   1948   2094     70    -41    -24       C  
ATOM    866  OG1 THR A 111       4.323 -18.077  26.866  1.00 18.02           O  
ANISOU  866  OG1 THR A 111     2141   2450   2255     97    -38   -289       O  
ATOM    867  CG2 THR A 111       3.136 -16.681  25.330  1.00 16.45           C  
ANISOU  867  CG2 THR A 111     2167   1985   2095    -82     99     41       C  
ATOM    868  N   VAL A 112       3.598 -15.783  28.874  1.00 16.56           N  
ANISOU  868  N   VAL A 112     2072   2116   2104     53    -17    -26       N  
ATOM    869  CA  VAL A 112       4.150 -14.526  29.314  1.00 17.08           C  
ANISOU  869  CA  VAL A 112     2115   2155   2220    -16     26    -24       C  
ATOM    870  C   VAL A 112       4.939 -13.883  28.143  1.00 16.79           C  
ANISOU  870  C   VAL A 112     2211   2052   2117    -38     71     26       C  
ATOM    871  O   VAL A 112       5.823 -14.518  27.554  1.00 17.77           O  
ANISOU  871  O   VAL A 112     2409   1958   2384     35    161    122       O  
ATOM    872  CB  VAL A 112       5.011 -14.634  30.533  1.00 17.81           C  
ANISOU  872  CB  VAL A 112     2246   2266   2254     -3    124    -25       C  
ATOM    873  CG1 VAL A 112       5.659 -13.308  30.849  1.00 18.85           C  
ANISOU  873  CG1 VAL A 112     2398   2294   2469    -57    -48    -77       C  
ATOM    874  CG2 VAL A 112       4.182 -15.174  31.726  1.00 17.99           C  
ANISOU  874  CG2 VAL A 112     2363   2427   2043     44    -12    102       C  
ATOM    875  N   ILE A 113       4.612 -12.640  27.826  1.00 17.30           N  
ANISOU  875  N   ILE A 113     2250   2143   2177     69     90    -67       N  
ATOM    876  CA  ILE A 113       5.271 -11.890  26.777  1.00 17.31           C  
ANISOU  876  CA  ILE A 113     2249   2095   2231    -90     49    -76       C  
ATOM    877  C   ILE A 113       5.988 -10.698  27.386  1.00 16.78           C  
ANISOU  877  C   ILE A 113     2245   1952   2176   -115      1     21       C  
ATOM    878  O   ILE A 113       5.379  -9.900  28.137  1.00 17.84           O  
ANISOU  878  O   ILE A 113     2369   2088   2321    -37    221     11       O  
ATOM    879  CB  ILE A 113       4.250 -11.340  25.758  1.00 16.18           C  
ANISOU  879  CB  ILE A 113     2259   1810   2076   -134     37     41       C  
ATOM    880  CG1 ILE A 113       3.345 -12.442  25.179  1.00 19.31           C  
ANISOU  880  CG1 ILE A 113     2486   2489   2360   -181    -14    -42       C  
ATOM    881  CG2 ILE A 113       4.938 -10.546  24.569  1.00 18.17           C  
ANISOU  881  CG2 ILE A 113     2384   2375   2142   -105     70    -24       C  
ATOM    882  CD1 ILE A 113       2.156 -11.817  24.420  1.00 21.95           C  
ANISOU  882  CD1 ILE A 113     2886   2699   2754     25    -38    -24       C  
ATOM    883  N   ASP A 114       7.266 -10.643  27.109  1.00 16.81           N  
ANISOU  883  N   ASP A 114     2303   1801   2280    -24     86   -132       N  
ATOM    884  CA  ASP A 114       8.090  -9.432  27.381  1.00 17.65           C  
ANISOU  884  CA  ASP A 114     2217   2142   2345   -172     87    -40       C  
ATOM    885  C   ASP A 114       8.717  -8.999  26.054  1.00 16.00           C  
ANISOU  885  C   ASP A 114     1963   2092   2024    -67    -40     53       C  
ATOM    886  O   ASP A 114       8.449  -9.611  24.995  1.00 15.04           O  
ANISOU  886  O   ASP A 114     1775   2005   1934     -1     19    151       O  
ATOM    887  CB  ASP A 114       9.079  -9.656  28.543  1.00 18.60           C  
ANISOU  887  CB  ASP A 114     2462   2166   2438    -14    142     -2       C  
ATOM    888  CG  ASP A 114      10.150 -10.699  28.271  1.00 19.61           C  
ANISOU  888  CG  ASP A 114     2424   2683   2342     51    -21    -58       C  
ATOM    889  OD1 ASP A 114      10.449 -11.020  27.079  1.00 19.18           O  
ANISOU  889  OD1 ASP A 114     2648   2545   2095    -15    219   -150       O  
ATOM    890  OD2 ASP A 114      10.743 -11.278  29.225  1.00 22.94           O  
ANISOU  890  OD2 ASP A 114     3068   2874   2772    -32     15    197       O  
ATOM    891  N   ALA A 115       9.623  -8.022  26.096  1.00 14.52           N  
ANISOU  891  N   ALA A 115     1981   1667   1865     30     35    -54       N  
ATOM    892  CA  ALA A 115      10.198  -7.549  24.816  1.00 16.19           C  
ANISOU  892  CA  ALA A 115     2020   2080   2049    -38     15    246       C  
ATOM    893  C   ALA A 115      10.978  -8.607  24.007  1.00 14.77           C  
ANISOU  893  C   ALA A 115     2041   1810   1758    -81    -70    115       C  
ATOM    894  O   ALA A 115      11.189  -8.440  22.799  1.00 15.01           O  
ANISOU  894  O   ALA A 115     2305   1464   1935    -69    216    237       O  
ATOM    895  CB  ALA A 115      11.083  -6.422  25.055  1.00 14.99           C  
ANISOU  895  CB  ALA A 115     1998   1884   1813      9     17    -30       C  
ATOM    896  N   SER A 116      11.381  -9.762  24.604  1.00 14.71           N  
ANISOU  896  N   SER A 116     1923   1909   1757     12     62     50       N  
ATOM    897  CA  SER A 116      12.169 -10.806  23.942  1.00 14.65           C  
ANISOU  897  CA  SER A 116     1859   1899   1808    -37     14     71       C  
ATOM    898  C   SER A 116      11.261 -11.896  23.366  1.00 13.94           C  
ANISOU  898  C   SER A 116     1910   1718   1667     56     29    -46       C  
ATOM    899  O   SER A 116      11.779 -12.926  22.843  1.00 14.69           O  
ANISOU  899  O   SER A 116     1990   1797   1794     32    -63   -173       O  
ATOM    900  CB  SER A 116      13.148 -11.437  24.939  1.00 15.53           C  
ANISOU  900  CB  SER A 116     1959   2071   1870     95     56     86       C  
ATOM    901  OG  SER A 116      12.465 -12.257  25.882  1.00 16.25           O  
ANISOU  901  OG  SER A 116     2114   1915   2144    -82    181    120       O  
ATOM    902  N   LYS A 117       9.953 -11.678  23.372  1.00 14.83           N  
ANISOU  902  N   LYS A 117     2011   1884   1739   -116    -54   -143       N  
ATOM    903  CA  LYS A 117       8.975 -12.573  22.696  1.00 16.15           C  
ANISOU  903  CA  LYS A 117     2014   2087   2033     29   -111    -36       C  
ATOM    904  C   LYS A 117       7.959 -11.811  21.852  1.00 16.35           C  
ANISOU  904  C   LYS A 117     2132   2163   1914     16   -168    -52       C  
ATOM    905  O   LYS A 117       7.485 -10.743  22.241  1.00 17.04           O  
ANISOU  905  O   LYS A 117     2186   2364   1922    171   -227     23       O  
ATOM    906  CB  LYS A 117       8.235 -13.406  23.736  1.00 16.79           C  
ANISOU  906  CB  LYS A 117     2112   2130   2136    -18    -58   -175       C  
ATOM    907  CG  LYS A 117       7.402 -14.565  23.221  1.00 19.01           C  
ANISOU  907  CG  LYS A 117     2356   2446   2418   -143    -85   -112       C  
ATOM    908  CD  LYS A 117       6.731 -15.355  24.330  1.00 20.18           C  
ANISOU  908  CD  LYS A 117     2639   2399   2627   -199     -5    -48       C  
ATOM    909  CE  LYS A 117       7.716 -16.151  25.197  1.00 23.85           C  
ANISOU  909  CE  LYS A 117     2945   3089   3025     34    -47     52       C  
ATOM    910  NZ  LYS A 117       8.311 -17.295  24.501  1.00 29.93           N  
ANISOU  910  NZ  LYS A 117     3754   3713   3904     91    108   -265       N  
ATOM    911  N   SER A 118       7.623 -12.410  20.689  1.00 16.89           N  
ANISOU  911  N   SER A 118     2161   2175   2079     57   -126    -13       N  
ATOM    912  CA  SER A 118       6.508 -11.888  19.896  1.00 15.54           C  
ANISOU  912  CA  SER A 118     2031   1901   1969    -16    -65    -64       C  
ATOM    913  C   SER A 118       5.583 -13.014  19.462  1.00 16.70           C  
ANISOU  913  C   SER A 118     2011   2285   2048    -47    -77    -15       C  
ATOM    914  O   SER A 118       5.942 -14.173  19.590  1.00 15.98           O  
ANISOU  914  O   SER A 118     2181   1880   2010   -138   -196    -92       O  
ATOM    915  CB  SER A 118       7.027 -11.118  18.721  1.00 15.45           C  
ANISOU  915  CB  SER A 118     1993   1954   1923    -51   -137    -56       C  
ATOM    916  OG  SER A 118       7.747 -11.963  17.867  1.00 19.01           O  
ANISOU  916  OG  SER A 118     2315   2461   2445     31     98     78       O  
ATOM    917  N   ILE A 119       4.409 -12.631  19.031  1.00 14.72           N  
ANISOU  917  N   ILE A 119     1915   1752   1924      8   -114   -136       N  
ATOM    918  CA  ILE A 119       3.381 -13.595  18.629  1.00 15.99           C  
ANISOU  918  CA  ILE A 119     2017   1940   2117    -12    -88    -39       C  
ATOM    919  C   ILE A 119       2.718 -13.199  17.318  1.00 15.57           C  
ANISOU  919  C   ILE A 119     2070   1822   2022      9   -113    -54       C  
ATOM    920  O   ILE A 119       2.295 -12.042  17.138  1.00 18.58           O  
ANISOU  920  O   ILE A 119     2274   2408   2378    251   -194    251       O  
ATOM    921  CB  ILE A 119       2.309 -13.766  19.695  1.00 15.79           C  
ANISOU  921  CB  ILE A 119     2109   1848   2042    -67    -86    -14       C  
ATOM    922  CG1 ILE A 119       2.888 -14.033  21.100  1.00 19.19           C  
ANISOU  922  CG1 ILE A 119     2410   2560   2320     -1     26     51       C  
ATOM    923  CG2 ILE A 119       1.232 -14.871  19.207  1.00 17.09           C  
ANISOU  923  CG2 ILE A 119     2137   2219   2138   -103   -127     46       C  
ATOM    924  CD1 ILE A 119       3.338 -15.387  21.370  1.00 21.28           C  
ANISOU  924  CD1 ILE A 119     2641   2868   2573    167    -24    -97       C  
ATOM    925  N   PHE A 120       2.613 -14.126  16.349  1.00 16.03           N  
ANISOU  925  N   PHE A 120     2029   1947   2111    -52    -90     13       N  
ATOM    926  CA  PHE A 120       1.785 -13.871  15.233  1.00 15.60           C  
ANISOU  926  CA  PHE A 120     2131   1769   2026     23     -7     46       C  
ATOM    927  C   PHE A 120       0.410 -14.523  15.490  1.00 16.33           C  
ANISOU  927  C   PHE A 120     2072   2142   1988    -13    -81     22       C  
ATOM    928  O   PHE A 120       0.311 -15.693  15.720  1.00 15.42           O  
ANISOU  928  O   PHE A 120     2206   1524   2127    113   -108   -167       O  
ATOM    929  CB  PHE A 120       2.345 -14.500  13.968  1.00 15.63           C  
ANISOU  929  CB  PHE A 120     2219   1842   1878    -44    -51    -54       C  
ATOM    930  CG  PHE A 120       1.458 -14.308  12.783  1.00 17.45           C  
ANISOU  930  CG  PHE A 120     2205   2192   2232    103    -27    190       C  
ATOM    931  CD1 PHE A 120       1.402 -13.110  12.141  1.00 19.63           C  
ANISOU  931  CD1 PHE A 120     2412   2426   2618   -117   -120     44       C  
ATOM    932  CD2 PHE A 120       0.651 -15.339  12.337  1.00 19.58           C  
ANISOU  932  CD2 PHE A 120     2462   2643   2332   -132   -170    -13       C  
ATOM    933  CE1 PHE A 120       0.587 -12.928  11.087  1.00 20.32           C  
ANISOU  933  CE1 PHE A 120     2686   2564   2468      3    -18    139       C  
ATOM    934  CE2 PHE A 120      -0.202 -15.166  11.229  1.00 20.90           C  
ANISOU  934  CE2 PHE A 120     2537   2901   2500      0   -120    208       C  
ATOM    935  CZ  PHE A 120      -0.217 -13.939  10.609  1.00 21.26           C  
ANISOU  935  CZ  PHE A 120     2661   2760   2653     -6    -41     52       C  
ATOM    936  N   VAL A 121      -0.638 -13.736  15.386  1.00 15.25           N  
ANISOU  936  N   VAL A 121     2108   1732   1953     61     -3   -146       N  
ATOM    937  CA  VAL A 121      -1.998 -14.101  15.716  1.00 16.61           C  
ANISOU  937  CA  VAL A 121     2205   1917   2190    -11    -37    -21       C  
ATOM    938  C   VAL A 121      -2.813 -14.063  14.418  1.00 16.45           C  
ANISOU  938  C   VAL A 121     2144   1962   2143     -1    -48     11       C  
ATOM    939  O   VAL A 121      -3.084 -12.996  13.881  1.00 15.93           O  
ANISOU  939  O   VAL A 121     1997   1896   2160    129     45    -48       O  
ATOM    940  CB  VAL A 121      -2.655 -13.123  16.777  1.00 18.07           C  
ANISOU  940  CB  VAL A 121     2254   2299   2310     -7     43    -59       C  
ATOM    941  CG1 VAL A 121      -4.086 -13.573  17.145  1.00 20.00           C  
ANISOU  941  CG1 VAL A 121     2445   2557   2595    -93     45    189       C  
ATOM    942  CG2 VAL A 121      -1.845 -13.038  18.029  1.00 19.90           C  
ANISOU  942  CG2 VAL A 121     2424   2518   2619    -72    -49    -66       C  
ATOM    943  N   PRO A 122      -3.203 -15.217  13.864  1.00 16.88           N  
ANISOU  943  N   PRO A 122     2177   2079   2157    148    -70     69       N  
ATOM    944  CA  PRO A 122      -4.004 -15.192  12.629  1.00 15.96           C  
ANISOU  944  CA  PRO A 122     2143   1942   1976     -9    -70   -123       C  
ATOM    945  C   PRO A 122      -5.371 -14.560  12.816  1.00 16.06           C  
ANISOU  945  C   PRO A 122     2106   2038   1957      1   -118   -112       C  
ATOM    946  O   PRO A 122      -5.971 -14.701  13.879  1.00 16.38           O  
ANISOU  946  O   PRO A 122     1964   2094   2162     84     88     15       O  
ATOM    947  CB  PRO A 122      -4.248 -16.672  12.281  1.00 17.12           C  
ANISOU  947  CB  PRO A 122     2228   2142   2133     30    -94    -69       C  
ATOM    948  CG  PRO A 122      -3.371 -17.479  13.111  1.00 17.40           C  
ANISOU  948  CG  PRO A 122     2319   2137   2152     60    -88      0       C  
ATOM    949  CD  PRO A 122      -2.932 -16.600  14.292  1.00 16.63           C  
ANISOU  949  CD  PRO A 122     2267   1934   2114    -22   -117   -165       C  
ATOM    950  N   ARG A 123      -5.875 -13.906  11.772  1.00 16.01           N  
ANISOU  950  N   ARG A 123     2229   1988   1863    -93    117    -45       N  
ATOM    951  CA  ARG A 123      -7.234 -13.431  11.808  1.00 16.70           C  
ANISOU  951  CA  ARG A 123     2168   2159   2019    -87    -78     32       C  
ATOM    952  C   ARG A 123      -8.206 -14.546  12.264  1.00 17.15           C  
ANISOU  952  C   ARG A 123     2241   2191   2081      0     39    119       C  
ATOM    953  O   ARG A 123      -8.111 -15.712  11.835  1.00 17.81           O  
ANISOU  953  O   ARG A 123     2390   2065   2309    -57    132    192       O  
ATOM    954  CB  ARG A 123      -7.643 -12.860  10.452  1.00 16.58           C  
ANISOU  954  CB  ARG A 123     2099   2163   2036      0     54     85       C  
ATOM    955  CG  ARG A 123      -7.440 -13.792   9.278  1.00 17.22           C  
ANISOU  955  CG  ARG A 123     2258   2163   2120    -16    -62     10       C  
ATOM    956  CD  ARG A 123      -7.684 -13.136   7.942  1.00 20.83           C  
ANISOU  956  CD  ARG A 123     2607   2706   2601     28     29    258       C  
ATOM    957  NE  ARG A 123      -6.624 -12.182   7.656  1.00 21.67           N  
ANISOU  957  NE  ARG A 123     2469   2844   2919    -69    -49   -115       N  
ATOM    958  CZ  ARG A 123      -6.821 -11.016   7.033  1.00 23.92           C  
ANISOU  958  CZ  ARG A 123     2969   3091   3027    -42     34     70       C  
ATOM    959  NH1 ARG A 123      -5.814 -10.194   6.779  1.00 23.87           N  
ANISOU  959  NH1 ARG A 123     2960   3047   3060   -115    -10    -30       N  
ATOM    960  NH2 ARG A 123      -8.036 -10.639   6.644  1.00 24.89           N  
ANISOU  960  NH2 ARG A 123     3005   3264   3185     75    146     30       N  
ATOM    961  N   GLY A 124      -9.132 -14.172  13.141  1.00 17.19           N  
ANISOU  961  N   GLY A 124     2181   2183   2167     -4    104     85       N  
ATOM    962  CA  GLY A 124     -10.125 -15.122  13.624  1.00 15.68           C  
ANISOU  962  CA  GLY A 124     2094   1921   1943    -29     60     63       C  
ATOM    963  C   GLY A 124      -9.759 -15.696  14.982  1.00 15.46           C  
ANISOU  963  C   GLY A 124     2005   2018   1848     -9    -29     16       C  
ATOM    964  O   GLY A 124     -10.564 -16.368  15.557  1.00 17.11           O  
ANISOU  964  O   GLY A 124     2287   2180   2032    -41    189     67       O  
ATOM    965  N   VAL A 125      -8.563 -15.374  15.494  1.00 15.10           N  
ANISOU  965  N   VAL A 125     2009   1832   1895    -70    133    103       N  
ATOM    966  CA  VAL A 125      -8.155 -15.861  16.826  1.00 13.91           C  
ANISOU  966  CA  VAL A 125     1906   1598   1780    -72    -75    -72       C  
ATOM    967  C   VAL A 125      -8.257 -14.654  17.764  1.00 14.99           C  
ANISOU  967  C   VAL A 125     2030   1829   1833    -13     13    -25       C  
ATOM    968  O   VAL A 125      -7.660 -13.643  17.467  1.00 17.28           O  
ANISOU  968  O   VAL A 125     2287   2229   2048    -11     97     23       O  
ATOM    969  CB  VAL A 125      -6.733 -16.361  16.812  1.00 14.47           C  
ANISOU  969  CB  VAL A 125     1949   1693   1856    -54     49    -96       C  
ATOM    970  CG1 VAL A 125      -6.251 -16.801  18.176  1.00 14.78           C  
ANISOU  970  CG1 VAL A 125     2014   1624   1976     58      9    -18       C  
ATOM    971  CG2 VAL A 125      -6.666 -17.632  15.934  1.00 13.96           C  
ANISOU  971  CG2 VAL A 125     2053   1529   1719    -22   -144   -216       C  
ATOM    972  N   ALA A 126      -9.009 -14.812  18.849  1.00 16.21           N  
ANISOU  972  N   ALA A 126     2112   1994   2052     31    -21    -66       N  
ATOM    973  CA  ALA A 126      -9.187 -13.717  19.791  1.00 16.36           C  
ANISOU  973  CA  ALA A 126     2143   2042   2030     70     -1     16       C  
ATOM    974  C   ALA A 126      -7.924 -13.510  20.606  1.00 16.60           C  
ANISOU  974  C   ALA A 126     2144   2033   2127     12    -11      5       C  
ATOM    975  O   ALA A 126      -7.349 -14.457  21.133  1.00 17.13           O  
ANISOU  975  O   ALA A 126     2388   2130   1990    119   -162   -100       O  
ATOM    976  CB  ALA A 126     -10.407 -13.955  20.701  1.00 17.13           C  
ANISOU  976  CB  ALA A 126     2160   2124   2224     86     24     10       C  
ATOM    977  N   ASN A 127      -7.545 -12.238  20.769  1.00 16.21           N  
ANISOU  977  N   ASN A 127     2163   1910   2083     16    -65    -45       N  
ATOM    978  CA  ASN A 127      -6.305 -11.802  21.394  1.00 16.95           C  
ANISOU  978  CA  ASN A 127     2214   2057   2167      0     33     65       C  
ATOM    979  C   ASN A 127      -6.684 -11.090  22.665  1.00 15.95           C  
ANISOU  979  C   ASN A 127     2100   1986   1973      5     50     64       C  
ATOM    980  O   ASN A 127      -7.609 -10.226  22.705  1.00 16.70           O  
ANISOU  980  O   ASN A 127     2112   2042   2191    -10     17     60       O  
ATOM    981  CB  ASN A 127      -5.608 -10.778  20.456  1.00 17.01           C  
ANISOU  981  CB  ASN A 127     2220   2044   2197    -32    112    -35       C  
ATOM    982  CG  ASN A 127      -4.288 -10.322  20.954  1.00 19.46           C  
ANISOU  982  CG  ASN A 127     2379   2650   2363    -14      9    -69       C  
ATOM    983  OD1 ASN A 127      -3.348 -11.094  21.137  1.00 19.27           O  
ANISOU  983  OD1 ASN A 127     2529   2092   2701   -107     25    205       O  
ATOM    984  ND2 ASN A 127      -4.159  -9.022  21.138  1.00 20.65           N  
ANISOU  984  ND2 ASN A 127     2895   2259   2690    112     -3    273       N  
ATOM    985  N   GLY A 128      -5.897 -11.345  23.681  1.00 15.01           N  
ANISOU  985  N   GLY A 128     2058   1675   1969   -120    -19     55       N  
ATOM    986  CA  GLY A 128      -6.032 -10.626  24.910  1.00 14.54           C  
ANISOU  986  CA  GLY A 128     2097   1646   1781    -74    115     53       C  
ATOM    987  C   GLY A 128      -4.740 -10.622  25.684  1.00 14.66           C  
ANISOU  987  C   GLY A 128     1924   1626   2019   -109     53    -45       C  
ATOM    988  O   GLY A 128      -3.768 -11.222  25.375  1.00 15.13           O  
ANISOU  988  O   GLY A 128     2130   1794   1823   -147     -9   -370       O  
ATOM    989  N   PHE A 129      -4.726  -9.813  26.771  1.00 14.81           N  
ANISOU  989  N   PHE A 129     2069   1810   1747   -102    -23   -115       N  
ATOM    990  CA  PHE A 129      -3.592  -9.845  27.703  1.00 15.84           C  
ANISOU  990  CA  PHE A 129     1975   2025   2016      3     16    -11       C  
ATOM    991  C   PHE A 129      -3.974  -9.208  29.024  1.00 14.37           C  
ANISOU  991  C   PHE A 129     1967   1763   1731     38    -47    -34       C  
ATOM    992  O   PHE A 129      -4.921  -8.439  29.097  1.00 14.57           O  
ANISOU  992  O   PHE A 129     1849   1890   1794    126    -74    -43       O  
ATOM    993  CB  PHE A 129      -2.328  -9.114  27.171  1.00 15.59           C  
ANISOU  993  CB  PHE A 129     2086   2051   1786    -64     16      4       C  
ATOM    994  CG  PHE A 129      -2.502  -7.648  26.967  1.00 18.64           C  
ANISOU  994  CG  PHE A 129     2305   2259   2515     -4     75     51       C  
ATOM    995  CD1 PHE A 129      -2.169  -6.728  27.998  1.00 19.15           C  
ANISOU  995  CD1 PHE A 129     2642   2532   2101    -53     85   -162       C  
ATOM    996  CD2 PHE A 129      -2.972  -7.171  25.794  1.00 19.44           C  
ANISOU  996  CD2 PHE A 129     2565   2556   2266    -80     31   -107       C  
ATOM    997  CE1 PHE A 129      -2.297  -5.319  27.826  1.00 21.36           C  
ANISOU  997  CE1 PHE A 129     2747   2681   2687     34    -98     71       C  
ATOM    998  CE2 PHE A 129      -3.105  -5.743  25.588  1.00 21.42           C  
ANISOU  998  CE2 PHE A 129     2897   2450   2791    -14     -1    190       C  
ATOM    999  CZ  PHE A 129      -2.772  -4.838  26.614  1.00 22.26           C  
ANISOU  999  CZ  PHE A 129     2919   2943   2593    -41     13    200       C  
ATOM   1000  N   GLN A 130      -3.249  -9.571  30.063  1.00 15.93           N  
ANISOU 1000  N   GLN A 130     1916   2171   1963     22    -28    -46       N  
ATOM   1001  CA  GLN A 130      -3.296  -8.815  31.291  1.00 15.22           C  
ANISOU 1001  CA  GLN A 130     1938   2007   1838     72     19   -135       C  
ATOM   1002  C   GLN A 130      -1.881  -8.408  31.722  1.00 14.56           C  
ANISOU 1002  C   GLN A 130     1870   1778   1881    -88     84     44       C  
ATOM   1003  O   GLN A 130      -0.913  -9.177  31.617  1.00 15.01           O  
ANISOU 1003  O   GLN A 130     1790   2051   1860    -58     82    -29       O  
ATOM   1004  CB  GLN A 130      -3.903  -9.694  32.396  1.00 15.26           C  
ANISOU 1004  CB  GLN A 130     1914   1889   1993      9      6    114       C  
ATOM   1005  CG  GLN A 130      -4.035  -8.974  33.724  1.00 17.77           C  
ANISOU 1005  CG  GLN A 130     2248   2459   2042     80    -82   -269       C  
ATOM   1006  CD  GLN A 130      -5.012  -9.626  34.732  1.00 20.20           C  
ANISOU 1006  CD  GLN A 130     2469   2602   2603    -46     85   -242       C  
ATOM   1007  OE1 GLN A 130      -5.056 -10.873  34.875  1.00 20.50           O  
ANISOU 1007  OE1 GLN A 130     2559   2650   2577   -246   -188     91       O  
ATOM   1008  NE2 GLN A 130      -5.758  -8.767  35.486  1.00 18.94           N  
ANISOU 1008  NE2 GLN A 130     2437   2434   2326    -29     63   -156       N  
ATOM   1009  N   VAL A 131      -1.770  -7.183  32.230  1.00 14.37           N  
ANISOU 1009  N   VAL A 131     1995   1796   1666     73     15     13       N  
ATOM   1010  CA  VAL A 131      -0.491  -6.649  32.588  1.00 14.80           C  
ANISOU 1010  CA  VAL A 131     1929   1900   1794     26      3    -43       C  
ATOM   1011  C   VAL A 131       0.024  -7.199  33.921  1.00 15.21           C  
ANISOU 1011  C   VAL A 131     2010   1873   1894    -75     19    -96       C  
ATOM   1012  O   VAL A 131      -0.720  -7.259  34.892  1.00 17.92           O  
ANISOU 1012  O   VAL A 131     2057   2417   2331      1      6   -104       O  
ATOM   1013  CB  VAL A 131      -0.585  -5.097  32.695  1.00 14.56           C  
ANISOU 1013  CB  VAL A 131     1964   1808   1758     19    -52     14       C  
ATOM   1014  CG1 VAL A 131       0.796  -4.484  32.950  1.00 16.00           C  
ANISOU 1014  CG1 VAL A 131     2032   2334   1709    121     11    -89       C  
ATOM   1015  CG2 VAL A 131      -1.241  -4.498  31.379  1.00 17.07           C  
ANISOU 1015  CG2 VAL A 131     2159   2387   1939    122     -1    158       C  
ATOM   1016  N   LEU A 132       1.279  -7.680  33.928  1.00 15.49           N  
ANISOU 1016  N   LEU A 132     2001   1975   1908    -85    -14     60       N  
ATOM   1017  CA  LEU A 132       1.890  -8.290  35.096  1.00 16.96           C  
ANISOU 1017  CA  LEU A 132     2131   2154   2158    -39      0    -10       C  
ATOM   1018  C   LEU A 132       2.820  -7.330  35.810  1.00 17.50           C  
ANISOU 1018  C   LEU A 132     2140   2435   2074    -17   -106    -81       C  
ATOM   1019  O   LEU A 132       2.926  -7.399  37.061  1.00 17.85           O  
ANISOU 1019  O   LEU A 132     2377   2404   1998    -96     19    258       O  
ATOM   1020  CB  LEU A 132       2.683  -9.528  34.690  1.00 16.01           C  
ANISOU 1020  CB  LEU A 132     2256   1863   1963   -104     77    147       C  
ATOM   1021  CG  LEU A 132       1.834 -10.627  34.007  1.00 18.35           C  
ANISOU 1021  CG  LEU A 132     2371   2190   2411    -99    -59    -59       C  
ATOM   1022  CD1 LEU A 132       2.737 -11.717  33.432  1.00 18.53           C  
ANISOU 1022  CD1 LEU A 132     2255   2295   2487    -78     57    102       C  
ATOM   1023  CD2 LEU A 132       0.895 -11.213  35.026  1.00 20.56           C  
ANISOU 1023  CD2 LEU A 132     2657   2515   2638    -41     37     -9       C  
ATOM   1024  N   SER A 133       3.467  -6.465  35.052  1.00 17.40           N  
ANISOU 1024  N   SER A 133     2177   2293   2138    -65   -105   -101       N  
ATOM   1025  CA  SER A 133       4.397  -5.417  35.538  1.00 17.15           C  
ANISOU 1025  CA  SER A 133     2140   2195   2178    -93    -34    -35       C  
ATOM   1026  C   SER A 133       3.607  -4.203  35.976  1.00 16.74           C  
ANISOU 1026  C   SER A 133     2107   2318   1935      5     39     25       C  
ATOM   1027  O   SER A 133       2.398  -4.177  35.832  1.00 16.29           O  
ANISOU 1027  O   SER A 133     2044   2178   1966    160    269    -71       O  
ATOM   1028  CB  SER A 133       5.374  -5.006  34.438  1.00 18.06           C  
ANISOU 1028  CB  SER A 133     2169   2393   2298    -19     -2   -109       C  
ATOM   1029  OG  SER A 133       4.747  -4.766  33.202  1.00 16.66           O  
ANISOU 1029  OG  SER A 133     1937   2105   2286   -126     41     34       O  
ATOM   1030  N   ASP A 134       4.289  -3.181  36.464  1.00 16.90           N  
ANISOU 1030  N   ASP A 134     2150   2063   2209    -22     36     88       N  
ATOM   1031  CA  ASP A 134       3.599  -1.973  36.976  1.00 16.96           C  
ANISOU 1031  CA  ASP A 134     2196   2120   2125     18    -11    -53       C  
ATOM   1032  C   ASP A 134       2.904  -1.259  35.830  1.00 16.24           C  
ANISOU 1032  C   ASP A 134     2203   1713   2254    -48    -14     81       C  
ATOM   1033  O   ASP A 134       1.822  -0.717  35.995  1.00 16.65           O  
ANISOU 1033  O   ASP A 134     2198   1892   2237    -71    190    150       O  
ATOM   1034  CB  ASP A 134       4.571  -0.997  37.646  1.00 17.20           C  
ANISOU 1034  CB  ASP A 134     2153   2101   2279    -56     34     14       C  
ATOM   1035  CG  ASP A 134       5.007  -1.438  39.028  1.00 19.48           C  
ANISOU 1035  CG  ASP A 134     2574   2338   2489     30   -103      7       C  
ATOM   1036  OD1 ASP A 134       4.429  -2.378  39.625  1.00 21.79           O  
ANISOU 1036  OD1 ASP A 134     2853   2875   2551     36   -162    156       O  
ATOM   1037  OD2 ASP A 134       5.938  -0.858  39.635  1.00 22.32           O  
ANISOU 1037  OD2 ASP A 134     2837   2794   2847    195   -180   -107       O  
ATOM   1038  N   PHE A 135       3.539  -1.320  34.675  1.00 16.64           N  
ANISOU 1038  N   PHE A 135     2158   1955   2209    -20    -29     -7       N  
ATOM   1039  CA  PHE A 135       3.041  -0.715  33.397  1.00 16.65           C  
ANISOU 1039  CA  PHE A 135     2208   1957   2160    -57    -20     52       C  
ATOM   1040  C   PHE A 135       3.663  -1.467  32.211  1.00 16.83           C  
ANISOU 1040  C   PHE A 135     1987   2178   2229     -2     13    125       C  
ATOM   1041  O   PHE A 135       4.714  -2.111  32.387  1.00 16.08           O  
ANISOU 1041  O   PHE A 135     2018   2037   2053    187    -62     85       O  
ATOM   1042  CB  PHE A 135       3.348   0.786  33.317  1.00 18.62           C  
ANISOU 1042  CB  PHE A 135     2402   2321   2349     44     61    -64       C  
ATOM   1043  CG  PHE A 135       4.719   1.088  33.689  1.00 21.09           C  
ANISOU 1043  CG  PHE A 135     2686   2523   2802     -1    -45      5       C  
ATOM   1044  CD1 PHE A 135       5.710   1.137  32.742  1.00 24.01           C  
ANISOU 1044  CD1 PHE A 135     3058   3008   3055     36     38     54       C  
ATOM   1045  CD2 PHE A 135       5.061   1.315  35.017  1.00 21.33           C  
ANISOU 1045  CD2 PHE A 135     2779   2807   2516     66    -39   -154       C  
ATOM   1046  CE1 PHE A 135       7.030   1.453  33.109  1.00 25.40           C  
ANISOU 1046  CE1 PHE A 135     3145   3164   3340     14     -4     50       C  
ATOM   1047  CE2 PHE A 135       6.378   1.587  35.373  1.00 21.94           C  
ANISOU 1047  CE2 PHE A 135     2876   2769   2690    -74     18    -75       C  
ATOM   1048  CZ  PHE A 135       7.350   1.681  34.417  1.00 24.33           C  
ANISOU 1048  CZ  PHE A 135     3044   2932   3266     20     25    -56       C  
ATOM   1049  N   VAL A 136       3.088  -1.372  31.016  1.00 13.58           N  
ANISOU 1049  N   VAL A 136     1835   1538   1787    -95     50     89       N  
ATOM   1050  CA  VAL A 136       3.651  -2.025  29.830  1.00 15.66           C  
ANISOU 1050  CA  VAL A 136     1985   1835   2128     -1     -7    -75       C  
ATOM   1051  C   VAL A 136       3.250  -1.286  28.550  1.00 15.29           C  
ANISOU 1051  C   VAL A 136     1947   1996   1865    -40     88    -51       C  
ATOM   1052  O   VAL A 136       2.133  -0.767  28.485  1.00 16.50           O  
ANISOU 1052  O   VAL A 136     2100   2038   2128     23    -31      9       O  
ATOM   1053  CB  VAL A 136       3.162  -3.436  29.734  1.00 14.56           C  
ANISOU 1053  CB  VAL A 136     1960   1730   1842     35     86    144       C  
ATOM   1054  CG1 VAL A 136       1.642  -3.523  29.444  1.00 15.41           C  
ANISOU 1054  CG1 VAL A 136     2136   1954   1765      3     85   -149       C  
ATOM   1055  CG2 VAL A 136       4.003  -4.223  28.717  1.00 14.98           C  
ANISOU 1055  CG2 VAL A 136     1871   1903   1917   -126     94     18       C  
ATOM   1056  N   ALA A 137       4.136  -1.263  27.529  1.00 14.86           N  
ANISOU 1056  N   ALA A 137     1964   1664   2018     11    -34    -65       N  
ATOM   1057  CA  ALA A 137       3.885  -0.713  26.238  1.00 14.54           C  
ANISOU 1057  CA  ALA A 137     1891   1813   1818     53     -1   -227       C  
ATOM   1058  C   ALA A 137       3.737  -1.899  25.315  1.00 14.33           C  
ANISOU 1058  C   ALA A 137     1901   1901   1643   -102     90   -105       C  
ATOM   1059  O   ALA A 137       4.645  -2.702  25.261  1.00 16.64           O  
ANISOU 1059  O   ALA A 137     2131   2188   2004    199     98     89       O  
ATOM   1060  CB  ALA A 137       5.056   0.097  25.802  1.00 14.74           C  
ANISOU 1060  CB  ALA A 137     1971   1904   1721     24     26     72       C  
ATOM   1061  N   TYR A 138       2.560  -2.017  24.768  1.00 14.03           N  
ANISOU 1061  N   TYR A 138     1902   1994   1434     74    103     10       N  
ATOM   1062  CA  TYR A 138       2.205  -3.133  23.880  1.00 14.26           C  
ANISOU 1062  CA  TYR A 138     1940   1786   1690     51      2    -91       C  
ATOM   1063  C   TYR A 138       2.122  -2.560  22.462  1.00 16.43           C  
ANISOU 1063  C   TYR A 138     2010   2282   1948    -20    -45     72       C  
ATOM   1064  O   TYR A 138       1.291  -1.682  22.221  1.00 16.95           O  
ANISOU 1064  O   TYR A 138     2208   2185   2044    159     98     71       O  
ATOM   1065  CB  TYR A 138       0.884  -3.734  24.381  1.00 15.63           C  
ANISOU 1065  CB  TYR A 138     2023   2127   1786    149   -103    -20       C  
ATOM   1066  CG  TYR A 138       0.291  -4.915  23.762  1.00 17.19           C  
ANISOU 1066  CG  TYR A 138     2165   2182   2181     98     19    247       C  
ATOM   1067  CD1 TYR A 138       0.479  -6.173  24.342  1.00 18.21           C  
ANISOU 1067  CD1 TYR A 138     2729   2108   2081    -75    -89     13       C  
ATOM   1068  CD2 TYR A 138      -0.501  -4.814  22.656  1.00 18.02           C  
ANISOU 1068  CD2 TYR A 138     2338   2305   2202    -64   -204   -151       C  
ATOM   1069  CE1 TYR A 138      -0.116  -7.294  23.815  1.00 17.74           C  
ANISOU 1069  CE1 TYR A 138     2413   2277   2050    -75    -77    107       C  
ATOM   1070  CE2 TYR A 138      -1.115  -5.957  22.066  1.00 20.27           C  
ANISOU 1070  CE2 TYR A 138     2531   2672   2499    -66   -184   -145       C  
ATOM   1071  CZ  TYR A 138      -0.929  -7.162  22.702  1.00 19.59           C  
ANISOU 1071  CZ  TYR A 138     2533   2566   2344   -112   -263   -238       C  
ATOM   1072  OH  TYR A 138      -1.504  -8.353  22.213  1.00 20.50           O  
ANISOU 1072  OH  TYR A 138     2877   2144   2768   -281   -189     14       O  
ATOM   1073  N   SER A 139       2.903  -3.112  21.549  1.00 15.40           N  
ANISOU 1073  N   SER A 139     2057   1887   1904    -35   -118    -47       N  
ATOM   1074  CA  SER A 139       2.972  -2.582  20.185  1.00 14.36           C  
ANISOU 1074  CA  SER A 139     1951   1857   1646     40    -45   -123       C  
ATOM   1075  C   SER A 139       2.728  -3.693  19.219  1.00 15.38           C  
ANISOU 1075  C   SER A 139     2100   1808   1933    -15   -209    -40       C  
ATOM   1076  O   SER A 139       3.315  -4.754  19.390  1.00 15.84           O  
ANISOU 1076  O   SER A 139     2462   1881   1676    120   -126   -130       O  
ATOM   1077  CB  SER A 139       4.364  -1.965  19.903  1.00 15.75           C  
ANISOU 1077  CB  SER A 139     2128   2025   1829    -23      5    195       C  
ATOM   1078  OG  SER A 139       4.504  -1.504  18.550  1.00 17.60           O  
ANISOU 1078  OG  SER A 139     2254   2428   2002    172    134     41       O  
ATOM   1079  N   TYR A 140       1.902  -3.441  18.203  1.00 13.98           N  
ANISOU 1079  N   TYR A 140     2076   1618   1617    -23    -67    138       N  
ATOM   1080  CA  TYR A 140       1.572  -4.528  17.296  1.00 14.22           C  
ANISOU 1080  CA  TYR A 140     1895   1775   1732     47      9    -45       C  
ATOM   1081  C   TYR A 140       1.348  -3.988  15.906  1.00 15.00           C  
ANISOU 1081  C   TYR A 140     2102   1750   1846     32     10    104       C  
ATOM   1082  O   TYR A 140       0.944  -2.850  15.748  1.00 14.40           O  
ANISOU 1082  O   TYR A 140     2172   1656   1642     19    190     -9       O  
ATOM   1083  CB  TYR A 140       0.385  -5.425  17.800  1.00 14.79           C  
ANISOU 1083  CB  TYR A 140     2016   1646   1958    197     58    -23       C  
ATOM   1084  CG  TYR A 140      -0.978  -4.809  17.890  1.00 16.53           C  
ANISOU 1084  CG  TYR A 140     1893   2359   2028     74     13     66       C  
ATOM   1085  CD1 TYR A 140      -1.977  -5.215  17.024  1.00 19.91           C  
ANISOU 1085  CD1 TYR A 140     2393   2563   2606    -25      5     79       C  
ATOM   1086  CD2 TYR A 140      -1.295  -3.843  18.880  1.00 17.28           C  
ANISOU 1086  CD2 TYR A 140     2031   2383   2149    -56    -36    -74       C  
ATOM   1087  CE1 TYR A 140      -3.240  -4.613  17.083  1.00 19.92           C  
ANISOU 1087  CE1 TYR A 140     2303   2631   2632    -37     37     92       C  
ATOM   1088  CE2 TYR A 140      -2.566  -3.256  18.940  1.00 18.06           C  
ANISOU 1088  CE2 TYR A 140     2421   2072   2366     -7     70   -119       C  
ATOM   1089  CZ  TYR A 140      -3.539  -3.664  18.041  1.00 19.82           C  
ANISOU 1089  CZ  TYR A 140     2319   2573   2636    113     45    104       C  
ATOM   1090  OH  TYR A 140      -4.840  -3.148  18.089  1.00 19.98           O  
ANISOU 1090  OH  TYR A 140     2441   2412   2737     51     50    382       O  
ATOM   1091  N   LEU A 141       1.546  -4.835  14.931  1.00 15.47           N  
ANISOU 1091  N   LEU A 141     1975   2195   1706    -53     13    -45       N  
ATOM   1092  CA  LEU A 141       1.394  -4.536  13.506  1.00 16.80           C  
ANISOU 1092  CA  LEU A 141     2147   2119   2116    -76     -5    103       C  
ATOM   1093  C   LEU A 141       0.197  -5.341  12.976  1.00 15.55           C  
ANISOU 1093  C   LEU A 141     2105   1920   1882     -1    -14     75       C  
ATOM   1094  O   LEU A 141      -0.029  -6.479  13.352  1.00 15.84           O  
ANISOU 1094  O   LEU A 141     2288   1886   1844    -41     63     73       O  
ATOM   1095  CB  LEU A 141       2.644  -4.990  12.742  1.00 16.35           C  
ANISOU 1095  CB  LEU A 141     2214   2025   1972     44    -74   -104       C  
ATOM   1096  CG  LEU A 141       4.022  -4.395  13.131  1.00 18.81           C  
ANISOU 1096  CG  LEU A 141     2336   2295   2515   -173    109    173       C  
ATOM   1097  CD1 LEU A 141       5.138  -5.020  12.378  1.00 21.21           C  
ANISOU 1097  CD1 LEU A 141     2843   2492   2720     47    -12   -107       C  
ATOM   1098  CD2 LEU A 141       4.010  -2.863  12.941  1.00 20.48           C  
ANISOU 1098  CD2 LEU A 141     2648   2357   2776     12    -10      8       C  
ATOM   1099  N   VAL A 142      -0.607  -4.678  12.138  1.00 15.35           N  
ANISOU 1099  N   VAL A 142     2001   1850   1980    -86    -99     67       N  
ATOM   1100  CA  VAL A 142      -1.810  -5.254  11.561  1.00 14.72           C  
ANISOU 1100  CA  VAL A 142     1873   1912   1806    -19    -19     99       C  
ATOM   1101  C   VAL A 142      -1.859  -4.943  10.059  1.00 14.97           C  
ANISOU 1101  C   VAL A 142     1968   1750   1967    -49     -5    120       C  
ATOM   1102  O   VAL A 142      -1.220  -4.012   9.595  1.00 14.44           O  
ANISOU 1102  O   VAL A 142     1866   1671   1947     93     33    -28       O  
ATOM   1103  CB  VAL A 142      -3.103  -4.842  12.227  1.00 15.81           C  
ANISOU 1103  CB  VAL A 142     2058   1807   2140     79    -49    -99       C  
ATOM   1104  CG1 VAL A 142      -3.068  -5.099  13.693  1.00 17.17           C  
ANISOU 1104  CG1 VAL A 142     2058   2204   2259     78     68    185       C  
ATOM   1105  CG2 VAL A 142      -3.393  -3.337  11.986  1.00 15.14           C  
ANISOU 1105  CG2 VAL A 142     2017   1729   2004     20     12     51       C  
ATOM   1106  N   ASN A 143      -2.643  -5.753   9.352  1.00 14.05           N  
ANISOU 1106  N   ASN A 143     1873   1868   1597     37    -19    130       N  
ATOM   1107  CA  ASN A 143      -2.715  -5.678   7.894  1.00 15.91           C  
ANISOU 1107  CA  ASN A 143     2107   2003   1935     25    -26     10       C  
ATOM   1108  C   ASN A 143      -4.086  -5.337   7.334  1.00 16.61           C  
ANISOU 1108  C   ASN A 143     2173   2145   1991      7     -8    -41       C  
ATOM   1109  O   ASN A 143      -4.354  -5.625   6.148  1.00 17.72           O  
ANISOU 1109  O   ASN A 143     2203   2352   2178    129   -247     -1       O  
ATOM   1110  CB  ASN A 143      -2.144  -6.926   7.249  1.00 15.25           C  
ANISOU 1110  CB  ASN A 143     2081   1820   1891    -84      2     90       C  
ATOM   1111  CG  ASN A 143      -2.876  -8.186   7.686  1.00 15.96           C  
ANISOU 1111  CG  ASN A 143     1877   1902   2286   -139    -57     88       C  
ATOM   1112  OD1 ASN A 143      -3.795  -8.096   8.443  1.00 17.39           O  
ANISOU 1112  OD1 ASN A 143     2133   2331   2144    214    -57    105       O  
ATOM   1113  ND2 ASN A 143      -2.515  -9.349   7.102  1.00 17.79           N  
ANISOU 1113  ND2 ASN A 143     2192   2304   2261    138    -65     32       N  
ATOM   1114  N   ASP A 144      -4.948  -4.774   8.173  1.00 18.24           N  
ANISOU 1114  N   ASP A 144     2222   2395   2312     49    -70    -20       N  
ATOM   1115  CA  ASP A 144      -6.159  -4.098   7.738  1.00 18.06           C  
ANISOU 1115  CA  ASP A 144     2296   2214   2349     42    -43     84       C  
ATOM   1116  C   ASP A 144      -6.545  -3.046   8.716  1.00 18.16           C  
ANISOU 1116  C   ASP A 144     2266   2267   2366     74    -14     56       C  
ATOM   1117  O   ASP A 144      -5.986  -2.959   9.836  1.00 18.48           O  
ANISOU 1117  O   ASP A 144     2547   2081   2393    120   -127    -40       O  
ATOM   1118  CB  ASP A 144      -7.327  -5.096   7.520  1.00 17.84           C  
ANISOU 1118  CB  ASP A 144     2192   2243   2343     32    -11    -85       C  
ATOM   1119  CG  ASP A 144      -8.238  -4.682   6.375  1.00 20.54           C  
ANISOU 1119  CG  ASP A 144     2678   2362   2762     37   -152    165       C  
ATOM   1120  OD1 ASP A 144      -8.274  -3.449   6.026  1.00 18.92           O  
ANISOU 1120  OD1 ASP A 144     2392   2390   2405   -102   -142    102       O  
ATOM   1121  OD2 ASP A 144      -8.964  -5.523   5.772  1.00 24.02           O  
ANISOU 1121  OD2 ASP A 144     3070   3025   3029   -190   -197   -117       O  
ATOM   1122  N   TYR A 145      -7.533  -2.236   8.320  1.00 16.31           N  
ANISOU 1122  N   TYR A 145     2172   1940   2082     50   -111     32       N  
ATOM   1123  CA  TYR A 145      -7.809  -0.994   9.031  1.00 15.67           C  
ANISOU 1123  CA  TYR A 145     2130   1983   1841      8    -81    -30       C  
ATOM   1124  C   TYR A 145      -9.135  -0.999   9.767  1.00 16.84           C  
ANISOU 1124  C   TYR A 145     2127   2138   2131     20   -124     14       C  
ATOM   1125  O   TYR A 145     -10.202  -1.204   9.177  1.00 16.91           O  
ANISOU 1125  O   TYR A 145     2282   2231   1912   -105   -193   -173       O  
ATOM   1126  CB  TYR A 145      -7.780   0.149   8.012  1.00 15.70           C  
ANISOU 1126  CB  TYR A 145     2097   1842   2026    -22    -42      2       C  
ATOM   1127  CG  TYR A 145      -6.506   0.264   7.214  1.00 15.53           C  
ANISOU 1127  CG  TYR A 145     2098   1814   1987    -24     10   -304       C  
ATOM   1128  CD1 TYR A 145      -6.534   0.230   5.835  1.00 16.52           C  
ANISOU 1128  CD1 TYR A 145     2170   2028   2078    -76    -15     55       C  
ATOM   1129  CD2 TYR A 145      -5.262   0.408   7.842  1.00 16.89           C  
ANISOU 1129  CD2 TYR A 145     2174   2257   1984     34     10     98       C  
ATOM   1130  CE1 TYR A 145      -5.379   0.297   5.107  1.00 17.16           C  
ANISOU 1130  CE1 TYR A 145     2224   2155   2141    -48    -34    -24       C  
ATOM   1131  CE2 TYR A 145      -4.112   0.558   7.109  1.00 15.91           C  
ANISOU 1131  CE2 TYR A 145     1946   1838   2258    -64   -109   -316       C  
ATOM   1132  CZ  TYR A 145      -4.186   0.501   5.744  1.00 16.66           C  
ANISOU 1132  CZ  TYR A 145     2060   2005   2265     86    110    223       C  
ATOM   1133  OH  TYR A 145      -3.086   0.600   4.967  1.00 18.69           O  
ANISOU 1133  OH  TYR A 145     2073   2653   2372     70    216     18       O  
ATOM   1134  N   TRP A 146      -9.050  -0.727  11.066  1.00 16.57           N  
ANISOU 1134  N   TRP A 146     2105   2190   1998    -84    -89    -39       N  
ATOM   1135  CA  TRP A 146     -10.164  -0.693  12.010  1.00 17.55           C  
ANISOU 1135  CA  TRP A 146     2173   2245   2248     -9    -54    -78       C  
ATOM   1136  C   TRP A 146     -10.940   0.608  11.844  1.00 17.39           C  
ANISOU 1136  C   TRP A 146     2296   2198   2111     -4    -81     40       C  
ATOM   1137  O   TRP A 146     -10.370   1.663  11.502  1.00 18.74           O  
ANISOU 1137  O   TRP A 146     2310   2384   2424   -142     32   -154       O  
ATOM   1138  CB  TRP A 146      -9.587  -0.776  13.421  1.00 19.14           C  
ANISOU 1138  CB  TRP A 146     2399   2505   2366    -85    -78    -49       C  
ATOM   1139  CG  TRP A 146     -10.505  -0.748  14.659  1.00 19.72           C  
ANISOU 1139  CG  TRP A 146     2435   2646   2411    -81    -66      3       C  
ATOM   1140  CD1 TRP A 146     -10.941  -1.827  15.395  1.00 20.82           C  
ANISOU 1140  CD1 TRP A 146     2464   2821   2623      2    -42      2       C  
ATOM   1141  CD2 TRP A 146     -10.981   0.416  15.361  1.00 20.37           C  
ANISOU 1141  CD2 TRP A 146     2535   2661   2543     25    -47    -39       C  
ATOM   1142  NE1 TRP A 146     -11.682  -1.395  16.469  1.00 19.38           N  
ANISOU 1142  NE1 TRP A 146     2552   2590   2221     35   -141    164       N  
ATOM   1143  CE2 TRP A 146     -11.700  -0.033  16.487  1.00 21.41           C  
ANISOU 1143  CE2 TRP A 146     2649   2745   2738     36     -3    -86       C  
ATOM   1144  CE3 TRP A 146     -10.856   1.790  15.153  1.00 19.54           C  
ANISOU 1144  CE3 TRP A 146     2434   2577   2410     86    -86   -151       C  
ATOM   1145  CZ2 TRP A 146     -12.314   0.823  17.390  1.00 20.96           C  
ANISOU 1145  CZ2 TRP A 146     2665   2711   2586     -7     68    -39       C  
ATOM   1146  CZ3 TRP A 146     -11.445   2.670  16.100  1.00 18.21           C  
ANISOU 1146  CZ3 TRP A 146     2356   2317   2247     87    -48   -131       C  
ATOM   1147  CH2 TRP A 146     -12.185   2.158  17.186  1.00 18.17           C  
ANISOU 1147  CH2 TRP A 146     2294   2247   2360    118      0     37       C  
ATOM   1148  N   ALA A 147     -12.237   0.517  12.102  1.00 17.75           N  
ANISOU 1148  N   ALA A 147     2262   2195   2284     16     -2     19       N  
ATOM   1149  CA  ALA A 147     -13.144   1.683  12.179  1.00 18.34           C  
ANISOU 1149  CA  ALA A 147     2291   2303   2370     21    -58    -18       C  
ATOM   1150  C   ALA A 147     -14.179   1.398  13.267  1.00 19.56           C  
ANISOU 1150  C   ALA A 147     2409   2486   2537     20    -56     15       C  
ATOM   1151  O   ALA A 147     -14.739   0.306  13.325  1.00 19.74           O  
ANISOU 1151  O   ALA A 147     2442   2517   2539     58    -51    -36       O  
ATOM   1152  CB  ALA A 147     -13.824   1.951  10.832  1.00 18.64           C  
ANISOU 1152  CB  ALA A 147     2429   2325   2328      6      9     58       C  
ATOM   1153  N   LEU A 148     -14.399   2.358  14.155  1.00 20.69           N  
ANISOU 1153  N   LEU A 148     2556   2659   2646     79    -16    -29       N  
ATOM   1154  CA  LEU A 148     -15.323   2.199  15.274  1.00 22.33           C  
ANISOU 1154  CA  LEU A 148     2810   2834   2839     12    -15     57       C  
ATOM   1155  C   LEU A 148     -16.737   1.891  14.841  1.00 23.31           C  
ANISOU 1155  C   LEU A 148     2911   2963   2981     12     -1     32       C  
ATOM   1156  O   LEU A 148     -17.394   1.057  15.440  1.00 23.60           O  
ANISOU 1156  O   LEU A 148     2925   3009   3032    -67     48     71       O  
ATOM   1157  CB  LEU A 148     -15.344   3.440  16.150  1.00 23.32           C  
ANISOU 1157  CB  LEU A 148     2927   2949   2982      8    -32     -1       C  
ATOM   1158  CG  LEU A 148     -15.296   3.300  17.660  1.00 25.33           C  
ANISOU 1158  CG  LEU A 148     3268   3232   3122     -7      6    -55       C  
ATOM   1159  CD1 LEU A 148     -15.817   4.516  18.321  1.00 26.09           C  
ANISOU 1159  CD1 LEU A 148     3364   3229   3319    110    -25     44       C  
ATOM   1160  CD2 LEU A 148     -15.968   2.080  18.167  1.00 26.60           C  
ANISOU 1160  CD2 LEU A 148     3332   3395   3379    -47     87     38       C  
ATOM   1161  N   GLU A 149     -17.204   2.566  13.801  1.00 24.67           N  
ANISOU 1161  N   GLU A 149     3109   3195   3069     -1    -22     51       N  
ATOM   1162  CA  GLU A 149     -18.530   2.301  13.281  1.00 25.08           C  
ANISOU 1162  CA  GLU A 149     3162   3220   3147      5     -2     41       C  
ATOM   1163  C   GLU A 149     -18.684   0.871  12.779  1.00 25.04           C  
ANISOU 1163  C   GLU A 149     3169   3238   3106    -17    -22     47       C  
ATOM   1164  O   GLU A 149     -19.793   0.389  12.681  1.00 25.29           O  
ANISOU 1164  O   GLU A 149     3134   3364   3109      5    -73    142       O  
ATOM   1165  CB  GLU A 149     -18.881   3.298  12.174  1.00 25.51           C  
ANISOU 1165  CB  GLU A 149     3222   3211   3256     41    -54     60       C  
ATOM   1166  CG  GLU A 149     -18.041   3.166  10.917  1.00 28.20           C  
ANISOU 1166  CG  GLU A 149     3602   3614   3500     15     25      3       C  
ATOM   1167  CD  GLU A 149     -16.873   4.146  10.812  1.00 30.54           C  
ANISOU 1167  CD  GLU A 149     3858   3810   3933    -79     28     10       C  
ATOM   1168  OE1 GLU A 149     -16.264   4.559  11.853  1.00 31.14           O  
ANISOU 1168  OE1 GLU A 149     3961   3807   4061    -34     58     15       O  
ATOM   1169  OE2 GLU A 149     -16.545   4.486   9.654  1.00 32.20           O  
ANISOU 1169  OE2 GLU A 149     3999   4227   4007      8    -13      0       O  
ATOM   1170  N   LEU A 150     -17.569   0.196  12.497  1.00 25.17           N  
ANISOU 1170  N   LEU A 150     3160   3250   3150     24      8     50       N  
ATOM   1171  CA  LEU A 150     -17.547  -1.173  11.966  1.00 25.44           C  
ANISOU 1171  CA  LEU A 150     3210   3255   3199    -28    -36     -4       C  
ATOM   1172  C   LEU A 150     -17.389  -2.213  13.082  1.00 25.56           C  
ANISOU 1172  C   LEU A 150     3220   3248   3240    -32     11     -5       C  
ATOM   1173  O   LEU A 150     -17.496  -3.425  12.864  1.00 25.88           O  
ANISOU 1173  O   LEU A 150     3303   3237   3291    -65     23     29       O  
ATOM   1174  CB  LEU A 150     -16.384  -1.332  10.978  1.00 25.81           C  
ANISOU 1174  CB  LEU A 150     3259   3289   3257    -32    -44     10       C  
ATOM   1175  CG  LEU A 150     -16.652  -1.295   9.469  1.00 27.39           C  
ANISOU 1175  CG  LEU A 150     3498   3554   3355      5     26      7       C  
ATOM   1176  CD1 LEU A 150     -17.851  -0.437   9.092  1.00 28.62           C  
ANISOU 1176  CD1 LEU A 150     3618   3641   3615    -16     44     27       C  
ATOM   1177  CD2 LEU A 150     -15.393  -0.827   8.712  1.00 28.88           C  
ANISOU 1177  CD2 LEU A 150     3633   3647   3691    -73     73     33       C  
ATOM   1178  N   LYS A 151     -17.096  -1.730  14.280  1.00 25.47           N  
ANISOU 1178  N   LYS A 151     3229   3301   3148    -13     -5     26       N  
ATOM   1179  CA  LYS A 151     -16.865  -2.594  15.436  1.00 25.45           C  
ANISOU 1179  CA  LYS A 151     3212   3241   3213    -12     -9     31       C  
ATOM   1180  C   LYS A 151     -17.957  -3.637  15.711  1.00 25.43           C  
ANISOU 1180  C   LYS A 151     3183   3255   3224     -6      0     32       C  
ATOM   1181  O   LYS A 151     -17.625  -4.760  16.054  1.00 27.31           O  
ANISOU 1181  O   LYS A 151     3382   3507   3485     32      0    -23       O  
ATOM   1182  CB  LYS A 151     -16.633  -1.751  16.673  1.00 24.74           C  
ANISOU 1182  CB  LYS A 151     3126   3115   3156      0    -13     -4       C  
ATOM   1183  CG  LYS A 151     -16.283  -2.578  17.893  1.00 25.32           C  
ANISOU 1183  CG  LYS A 151     3203   3213   3201    -23    -60    -27       C  
ATOM   1184  CD  LYS A 151     -15.653  -1.751  18.995  1.00 25.79           C  
ANISOU 1184  CD  LYS A 151     3123   3431   3245      6    -84    -69       C  
ATOM   1185  CE  LYS A 151     -15.248  -2.675  20.121  1.00 25.81           C  
ANISOU 1185  CE  LYS A 151     3232   3231   3341    -49     13    -13       C  
ATOM   1186  NZ  LYS A 151     -14.987  -1.954  21.372  1.00 25.87           N  
ANISOU 1186  NZ  LYS A 151     3309   3399   3118    -34     -3     13       N  
ATOM   1187  N   PRO A 152     -19.245  -3.307  15.524  1.00 25.71           N  
ANISOU 1187  N   PRO A 152     3264   3253   3248     19     19    -10       N  
ATOM   1188  CA  PRO A 152     -20.297  -4.326  15.641  1.00 25.50           C  
ANISOU 1188  CA  PRO A 152     3194   3230   3262     12     -7      0       C  
ATOM   1189  C   PRO A 152     -20.097  -5.587  14.766  1.00 25.21           C  
ANISOU 1189  C   PRO A 152     3173   3208   3195     14      4      0       C  
ATOM   1190  O   PRO A 152     -20.700  -6.605  15.074  1.00 25.58           O  
ANISOU 1190  O   PRO A 152     3200   3250   3267    -18     50     33       O  
ATOM   1191  CB  PRO A 152     -21.566  -3.571  15.223  1.00 25.91           C  
ANISOU 1191  CB  PRO A 152     3321   3239   3285     29    -15     -5       C  
ATOM   1192  CG  PRO A 152     -21.259  -2.135  15.514  1.00 25.28           C  
ANISOU 1192  CG  PRO A 152     3199   3187   3215     46    -39     51       C  
ATOM   1193  CD  PRO A 152     -19.815  -1.985  15.197  1.00 25.77           C  
ANISOU 1193  CD  PRO A 152     3240   3305   3244     -4     29     33       C  
ATOM   1194  N   LYS A 153     -19.263  -5.535  13.729  1.00 24.98           N  
ANISOU 1194  N   LYS A 153     3155   3170   3164     19    -28     34       N  
ATOM   1195  CA  LYS A 153     -19.037  -6.684  12.843  1.00 24.69           C  
ANISOU 1195  CA  LYS A 153     3148   3105   3127     -3    -36     -5       C  
ATOM   1196  C   LYS A 153     -17.861  -7.600  13.241  1.00 23.67           C  
ANISOU 1196  C   LYS A 153     3050   2981   2959    -29    -31      0       C  
ATOM   1197  O   LYS A 153     -17.784  -8.750  12.819  1.00 25.34           O  
ANISOU 1197  O   LYS A 153     3364   3155   3110     40    -13    -79       O  
ATOM   1198  CB  LYS A 153     -18.900  -6.202  11.393  1.00 25.09           C  
ANISOU 1198  CB  LYS A 153     3205   3147   3180    -38    -39      7       C  
ATOM   1199  CG  LYS A 153     -17.490  -6.125  10.803  1.00 27.95           C  
ANISOU 1199  CG  LYS A 153     3504   3551   3563    -10     24    -11       C  
ATOM   1200  CD  LYS A 153     -17.530  -5.523   9.393  1.00 30.25           C  
ANISOU 1200  CD  LYS A 153     3939   3833   3721     14     -3     41       C  
ATOM   1201  CE  LYS A 153     -16.508  -6.170   8.473  1.00 32.26           C  
ANISOU 1201  CE  LYS A 153     4093   4078   4087     42     66     -6       C  
ATOM   1202  NZ  LYS A 153     -16.338  -5.395   7.209  1.00 33.69           N  
ANISOU 1202  NZ  LYS A 153     4328   4305   4167     54     24     68       N  
ATOM   1203  N   TYR A 154     -16.966  -7.119  14.079  1.00 22.43           N  
ANISOU 1203  N   TYR A 154     2842   2794   2885    -77      2     77       N  
ATOM   1204  CA  TYR A 154     -15.851  -7.942  14.560  1.00 21.60           C  
ANISOU 1204  CA  TYR A 154     2722   2715   2769    -39     42     26       C  
ATOM   1205  C   TYR A 154     -16.311  -8.918  15.664  1.00 21.56           C  
ANISOU 1205  C   TYR A 154     2705   2731   2753     43     41      5       C  
ATOM   1206  O   TYR A 154     -17.321  -8.652  16.333  1.00 22.17           O  
ANISOU 1206  O   TYR A 154     2732   2780   2909    -27    198     37       O  
ATOM   1207  CB  TYR A 154     -14.770  -7.023  15.120  1.00 22.03           C  
ANISOU 1207  CB  TYR A 154     2742   2848   2778    -19    -31    -26       C  
ATOM   1208  CG  TYR A 154     -14.388  -5.830  14.272  1.00 21.76           C  
ANISOU 1208  CG  TYR A 154     2749   2778   2737    -23      6   -106       C  
ATOM   1209  CD1 TYR A 154     -14.432  -5.866  12.879  1.00 20.49           C  
ANISOU 1209  CD1 TYR A 154     2564   2622   2599    -41     37      0       C  
ATOM   1210  CD2 TYR A 154     -13.962  -4.644  14.875  1.00 20.33           C  
ANISOU 1210  CD2 TYR A 154     2461   2508   2752    -39     16    -25       C  
ATOM   1211  CE1 TYR A 154     -14.053  -4.760  12.108  1.00 20.62           C  
ANISOU 1211  CE1 TYR A 154     2546   2512   2774     22     43    -35       C  
ATOM   1212  CE2 TYR A 154     -13.610  -3.548  14.129  1.00 22.01           C  
ANISOU 1212  CE2 TYR A 154     2715   2865   2782    -26      8     77       C  
ATOM   1213  CZ  TYR A 154     -13.651  -3.593  12.751  1.00 21.19           C  
ANISOU 1213  CZ  TYR A 154     2581   2703   2766    -20    -32     -1       C  
ATOM   1214  OH  TYR A 154     -13.268  -2.466  12.027  1.00 22.07           O  
ANISOU 1214  OH  TYR A 154     2454   2756   3174   -124     14     -8       O  
ATOM   1215  N   ALA A 155     -15.583 -10.024  15.846  1.00 19.60           N  
ANISOU 1215  N   ALA A 155     2497   2520   2428    -20    -51      3       N  
ATOM   1216  CA  ALA A 155     -15.916 -11.014  16.868  1.00 18.76           C  
ANISOU 1216  CA  ALA A 155     2401   2361   2365     -7    -68    -12       C  
ATOM   1217  C   ALA A 155     -15.178 -10.724  18.188  1.00 17.73           C  
ANISOU 1217  C   ALA A 155     2188   2338   2210    -61    -42     11       C  
ATOM   1218  O   ALA A 155     -13.983 -10.311  18.162  1.00 18.11           O  
ANISOU 1218  O   ALA A 155     2321   2364   2195     43    -97    -11       O  
ATOM   1219  CB  ALA A 155     -15.573 -12.385  16.391  1.00 18.99           C  
ANISOU 1219  CB  ALA A 155     2420   2464   2329     -3   -121   -103       C  
ATOM   1220  N   PHE A 156     -15.869 -10.974  19.310  1.00 17.63           N  
ANISOU 1220  N   PHE A 156     2210   2248   2239     13   -124    -34       N  
ATOM   1221  CA  PHE A 156     -15.373 -10.738  20.656  1.00 17.25           C  
ANISOU 1221  CA  PHE A 156     2210   2156   2188     32      8     14       C  
ATOM   1222  C   PHE A 156     -15.942 -11.834  21.547  1.00 16.99           C  
ANISOU 1222  C   PHE A 156     2148   2230   2077     34    -67      8       C  
ATOM   1223  O   PHE A 156     -17.045 -12.334  21.287  1.00 16.47           O  
ANISOU 1223  O   PHE A 156     2136   1920   2199   -169     -2    104       O  
ATOM   1224  CB  PHE A 156     -15.863  -9.394  21.191  1.00 18.09           C  
ANISOU 1224  CB  PHE A 156     2411   2220   2239    -40     32     17       C  
ATOM   1225  CG  PHE A 156     -15.526  -8.215  20.341  1.00 18.35           C  
ANISOU 1225  CG  PHE A 156     2339   2352   2281     20     34     81       C  
ATOM   1226  CD1 PHE A 156     -16.491  -7.603  19.554  1.00 19.99           C  
ANISOU 1226  CD1 PHE A 156     2646   2385   2561    -27     17     19       C  
ATOM   1227  CD2 PHE A 156     -14.234  -7.721  20.344  1.00 19.92           C  
ANISOU 1227  CD2 PHE A 156     2580   2494   2494     -4     36    -32       C  
ATOM   1228  CE1 PHE A 156     -16.145  -6.510  18.780  1.00 20.87           C  
ANISOU 1228  CE1 PHE A 156     2692   2586   2651    -47     17    131       C  
ATOM   1229  CE2 PHE A 156     -13.886  -6.645  19.596  1.00 20.75           C  
ANISOU 1229  CE2 PHE A 156     2640   2609   2631     25     85     69       C  
ATOM   1230  CZ  PHE A 156     -14.824  -6.034  18.817  1.00 19.74           C  
ANISOU 1230  CZ  PHE A 156     2495   2583   2421    -10    -60     28       C  
ATOM   1231  N   VAL A 157     -15.227 -12.181  22.597  1.00 17.32           N  
ANISOU 1231  N   VAL A 157     2183   2204   2192     72      1     47       N  
ATOM   1232  CA  VAL A 157     -15.732 -13.048  23.629  1.00 15.13           C  
ANISOU 1232  CA  VAL A 157     1940   1905   1903    -21    -42      4       C  
ATOM   1233  C   VAL A 157     -15.315 -12.499  24.995  1.00 15.05           C  
ANISOU 1233  C   VAL A 157     2016   1795   1905      2     32     14       C  
ATOM   1234  O   VAL A 157     -14.208 -11.982  25.125  1.00 16.53           O  
ANISOU 1234  O   VAL A 157     2176   2166   1938    112   -229   -176       O  
ATOM   1235  CB  VAL A 157     -15.315 -14.521  23.408  1.00 14.77           C  
ANISOU 1235  CB  VAL A 157     1888   1904   1818    100     83    115       C  
ATOM   1236  CG1 VAL A 157     -13.785 -14.672  23.474  1.00 14.96           C  
ANISOU 1236  CG1 VAL A 157     1871   1923   1888    -22     86    120       C  
ATOM   1237  CG2 VAL A 157     -15.970 -15.435  24.429  1.00 14.56           C  
ANISOU 1237  CG2 VAL A 157     1973   1849   1710    -20     21     47       C  
ATOM   1238  N   ASN A 158     -16.212 -12.632  25.968  1.00 16.52           N  
ANISOU 1238  N   ASN A 158     2123   2132   2021     14    -14    -78       N  
ATOM   1239  CA  ASN A 158     -16.057 -12.027  27.273  1.00 15.76           C  
ANISOU 1239  CA  ASN A 158     1994   1964   2028     -9    -22    -98       C  
ATOM   1240  C   ASN A 158     -14.896 -12.659  28.083  1.00 15.77           C  
ANISOU 1240  C   ASN A 158     2101   1925   1966    -16    -94     33       C  
ATOM   1241  O   ASN A 158     -14.821 -13.910  28.267  1.00 16.20           O  
ANISOU 1241  O   ASN A 158     2147   1919   2088     14   -136   -194       O  
ATOM   1242  CB  ASN A 158     -17.345 -12.136  28.059  1.00 15.65           C  
ANISOU 1242  CB  ASN A 158     2040   1989   1915     39     -8     13       C  
ATOM   1243  CG  ASN A 158     -17.377 -11.166  29.233  1.00 17.01           C  
ANISOU 1243  CG  ASN A 158     2205   2091   2166     45     22    -57       C  
ATOM   1244  OD1 ASN A 158     -16.702 -11.365  30.214  1.00 16.84           O  
ANISOU 1244  OD1 ASN A 158     2121   2082   2194    161    -91   -228       O  
ATOM   1245  ND2 ASN A 158     -18.187 -10.123  29.123  1.00 18.08           N  
ANISOU 1245  ND2 ASN A 158     2223   2252   2391     85   -134    -96       N  
ATOM   1246  N   TYR A 159     -14.006 -11.807  28.573  1.00 16.18           N  
ANISOU 1246  N   TYR A 159     2114   1987   2045   -106     36     34       N  
ATOM   1247  CA  TYR A 159     -12.831 -12.229  29.314  1.00 15.53           C  
ANISOU 1247  CA  TYR A 159     1981   1904   2014   -129     25     75       C  
ATOM   1248  C   TYR A 159     -13.169 -13.093  30.523  1.00 16.31           C  
ANISOU 1248  C   TYR A 159     2076   1977   2141    -91     40     45       C  
ATOM   1249  O   TYR A 159     -12.406 -14.003  30.842  1.00 15.11           O  
ANISOU 1249  O   TYR A 159     2117   1895   1727    -38    127    258       O  
ATOM   1250  CB  TYR A 159     -11.979 -11.003  29.750  1.00 17.66           C  
ANISOU 1250  CB  TYR A 159     2154   2223   2331    -90      5   -140       C  
ATOM   1251  CG  TYR A 159     -12.551 -10.247  30.940  1.00 19.51           C  
ANISOU 1251  CG  TYR A 159     2459   2622   2331     16    -50   -196       C  
ATOM   1252  CD1 TYR A 159     -12.065 -10.451  32.236  1.00 18.43           C  
ANISOU 1252  CD1 TYR A 159     2336   2242   2422   -103    -67     39       C  
ATOM   1253  CD2 TYR A 159     -13.613  -9.379  30.773  1.00 19.96           C  
ANISOU 1253  CD2 TYR A 159     2459   2544   2581    -13    -22     32       C  
ATOM   1254  CE1 TYR A 159     -12.601  -9.799  33.261  1.00 18.89           C  
ANISOU 1254  CE1 TYR A 159     2452   2506   2217   -119    -66    -36       C  
ATOM   1255  CE2 TYR A 159     -14.155  -8.716  31.841  1.00 21.17           C  
ANISOU 1255  CE2 TYR A 159     2671   2709   2663     28    -54    -82       C  
ATOM   1256  CZ  TYR A 159     -13.638  -8.918  33.070  1.00 18.66           C  
ANISOU 1256  CZ  TYR A 159     2384   2285   2420   -119     18    -38       C  
ATOM   1257  OH  TYR A 159     -14.145  -8.246  34.142  1.00 20.66           O  
ANISOU 1257  OH  TYR A 159     2714   2627   2507    -41     40   -277       O  
ATOM   1258  N   ALA A 160     -14.296 -12.784  31.164  1.00 14.98           N  
ANISOU 1258  N   ALA A 160     2036   1768   1886    -95     20     75       N  
ATOM   1259  CA  ALA A 160     -14.722 -13.429  32.431  1.00 16.59           C  
ANISOU 1259  CA  ALA A 160     2121   2124   2057    -87     22     13       C  
ATOM   1260  C   ALA A 160     -15.644 -14.626  32.284  1.00 17.02           C  
ANISOU 1260  C   ALA A 160     2202   2170   2094    -97      9     12       C  
ATOM   1261  O   ALA A 160     -16.144 -15.166  33.306  1.00 18.14           O  
ANISOU 1261  O   ALA A 160     2278   2386   2225   -129    108     -8       O  
ATOM   1262  CB  ALA A 160     -15.366 -12.410  33.307  1.00 16.48           C  
ANISOU 1262  CB  ALA A 160     2176   2075   2007    -12     24    126       C  
ATOM   1263  N   ASP A 161     -15.820 -15.137  31.077  1.00 17.28           N  
ANISOU 1263  N   ASP A 161     2174   2229   2159    -44     16      3       N  
ATOM   1264  CA  ASP A 161     -16.605 -16.371  30.920  1.00 16.83           C  
ANISOU 1264  CA  ASP A 161     2177   2076   2138    -38     44     54       C  
ATOM   1265  C   ASP A 161     -15.840 -17.583  31.513  1.00 16.98           C  
ANISOU 1265  C   ASP A 161     2128   2126   2196    -78      9     -8       C  
ATOM   1266  O   ASP A 161     -14.796 -17.968  31.034  1.00 16.49           O  
ANISOU 1266  O   ASP A 161     2121   1974   2168   -160     65    -39       O  
ATOM   1267  CB  ASP A 161     -16.877 -16.571  29.441  1.00 17.69           C  
ANISOU 1267  CB  ASP A 161     2168   2273   2279    -72    -72   -197       C  
ATOM   1268  CG  ASP A 161     -17.662 -17.831  29.143  1.00 17.01           C  
ANISOU 1268  CG  ASP A 161     2179   2019   2263    -81     62    145       C  
ATOM   1269  OD1 ASP A 161     -17.869 -18.698  30.050  1.00 17.03           O  
ANISOU 1269  OD1 ASP A 161     2231   2321   1918    -20     86     47       O  
ATOM   1270  OD2 ASP A 161     -18.110 -18.008  28.006  1.00 18.15           O  
ANISOU 1270  OD2 ASP A 161     2314   2327   2252    -24    125      8       O  
ATOM   1271  N   PRO A 162     -16.366 -18.190  32.555  1.00 18.66           N  
ANISOU 1271  N   PRO A 162     2315   2418   2355     26     -8    -50       N  
ATOM   1272  CA  PRO A 162     -15.606 -19.255  33.214  1.00 18.77           C  
ANISOU 1272  CA  PRO A 162     2360   2371   2401    -21     26     73       C  
ATOM   1273  C   PRO A 162     -15.481 -20.555  32.422  1.00 19.93           C  
ANISOU 1273  C   PRO A 162     2440   2597   2534     61    -13     -8       C  
ATOM   1274  O   PRO A 162     -14.732 -21.422  32.874  1.00 20.37           O  
ANISOU 1274  O   PRO A 162     2524   2580   2633    118    -13    127       O  
ATOM   1275  CB  PRO A 162     -16.368 -19.461  34.552  1.00 19.04           C  
ANISOU 1275  CB  PRO A 162     2425   2469   2340      1    -13      9       C  
ATOM   1276  CG  PRO A 162     -17.784 -19.042  34.253  1.00 19.13           C  
ANISOU 1276  CG  PRO A 162     2366   2498   2401    -10     72    -38       C  
ATOM   1277  CD  PRO A 162     -17.657 -17.938  33.211  1.00 19.24           C  
ANISOU 1277  CD  PRO A 162     2371   2530   2408      2     41     21       C  
ATOM   1278  N   SER A 163     -16.194 -20.708  31.308  1.00 18.56           N  
ANISOU 1278  N   SER A 163     2343   2426   2279     37     29     73       N  
ATOM   1279  CA  SER A 163     -16.057 -21.887  30.448  1.00 19.64           C  
ANISOU 1279  CA  SER A 163     2463   2521   2478     13      0    -18       C  
ATOM   1280  C   SER A 163     -14.834 -21.835  29.525  1.00 19.45           C  
ANISOU 1280  C   SER A 163     2456   2441   2493    -47     10     25       C  
ATOM   1281  O   SER A 163     -14.395 -22.852  28.967  1.00 19.12           O  
ANISOU 1281  O   SER A 163     2389   2513   2362     78    146     18       O  
ATOM   1282  CB  SER A 163     -17.352 -22.144  29.640  1.00 20.45           C  
ANISOU 1282  CB  SER A 163     2516   2714   2540     13    -24    -12       C  
ATOM   1283  OG  SER A 163     -17.482 -21.263  28.542  1.00 20.84           O  
ANISOU 1283  OG  SER A 163     2590   2561   2765    -29    -60    106       O  
ATOM   1284  N   LEU A 164     -14.261 -20.643  29.375  1.00 18.53           N  
ANISOU 1284  N   LEU A 164     2323   2285   2430     -5     24     74       N  
ATOM   1285  CA  LEU A 164     -13.022 -20.506  28.604  1.00 18.75           C  
ANISOU 1285  CA  LEU A 164     2308   2444   2370     -4     29     14       C  
ATOM   1286  C   LEU A 164     -11.860 -21.181  29.325  1.00 17.16           C  
ANISOU 1286  C   LEU A 164     2187   2098   2235   -126      3    123       C  
ATOM   1287  O   LEU A 164     -11.740 -21.077  30.538  1.00 16.67           O  
ANISOU 1287  O   LEU A 164     2135   2148   2047    -49     69    -80       O  
ATOM   1288  CB  LEU A 164     -12.648 -19.052  28.429  1.00 18.96           C  
ANISOU 1288  CB  LEU A 164     2336   2436   2429    -12     35     11       C  
ATOM   1289  CG  LEU A 164     -13.558 -18.152  27.612  1.00 18.59           C  
ANISOU 1289  CG  LEU A 164     2288   2412   2363    -10     22    -24       C  
ATOM   1290  CD1 LEU A 164     -13.071 -16.714  27.589  1.00 19.50           C  
ANISOU 1290  CD1 LEU A 164     2553   2489   2367     77     34    -85       C  
ATOM   1291  CD2 LEU A 164     -13.662 -18.692  26.195  1.00 21.04           C  
ANISOU 1291  CD2 LEU A 164     2686   2800   2505    148    -33    -28       C  
ATOM   1292  N   ASP A 165     -11.042 -21.869  28.543  1.00 17.51           N  
ANISOU 1292  N   ASP A 165     2235   2224   2194    -66     -1     41       N  
ATOM   1293  CA  ASP A 165      -9.889 -22.652  29.021  1.00 19.10           C  
ANISOU 1293  CA  ASP A 165     2392   2398   2464     -1     12     29       C  
ATOM   1294  C   ASP A 165      -8.682 -21.722  29.170  1.00 18.86           C  
ANISOU 1294  C   ASP A 165     2367   2499   2300     24     29   -123       C  
ATOM   1295  O   ASP A 165      -7.628 -21.922  28.595  1.00 19.47           O  
ANISOU 1295  O   ASP A 165     2545   2327   2523    106    -31     67       O  
ATOM   1296  CB  ASP A 165      -9.539 -23.749  28.025  1.00 19.62           C  
ANISOU 1296  CB  ASP A 165     2538   2461   2454    -92     35     36       C  
ATOM   1297  CG  ASP A 165      -8.748 -24.846  28.660  1.00 24.99           C  
ANISOU 1297  CG  ASP A 165     3155   3060   3280     51    -13    234       C  
ATOM   1298  OD1 ASP A 165      -8.500 -24.664  29.862  1.00 27.53           O  
ANISOU 1298  OD1 ASP A 165     3643   3490   3324    -37    -57     36       O  
ATOM   1299  OD2 ASP A 165      -8.341 -25.893  28.073  1.00 31.57           O  
ANISOU 1299  OD2 ASP A 165     3945   4039   4008    137     94   -313       O  
ATOM   1300  N   ILE A 166      -8.852 -20.688  29.999  1.00 17.33           N  
ANISOU 1300  N   ILE A 166     2341   2037   2205    -12     12    -35       N  
ATOM   1301  CA  ILE A 166      -7.795 -19.785  30.317  1.00 18.57           C  
ANISOU 1301  CA  ILE A 166     2337   2475   2242     25    -26    -20       C  
ATOM   1302  C   ILE A 166      -7.808 -19.523  31.801  1.00 17.67           C  
ANISOU 1302  C   ILE A 166     2295   2231   2188     64     -1   -133       C  
ATOM   1303  O   ILE A 166      -8.826 -19.777  32.484  1.00 16.84           O  
ANISOU 1303  O   ILE A 166     2173   2091   2133     57     -5    -76       O  
ATOM   1304  CB  ILE A 166      -8.032 -18.483  29.544  1.00 18.53           C  
ANISOU 1304  CB  ILE A 166     2412   2315   2313    -11      6    -45       C  
ATOM   1305  CG1 ILE A 166      -9.344 -17.808  29.950  1.00 19.86           C  
ANISOU 1305  CG1 ILE A 166     2457   2786   2303     59    -43    -57       C  
ATOM   1306  CG2 ILE A 166      -8.016 -18.691  28.013  1.00 20.37           C  
ANISOU 1306  CG2 ILE A 166     2448   2816   2474    -13     -4   -150       C  
ATOM   1307  CD1 ILE A 166      -9.688 -16.567  29.130  1.00 20.45           C  
ANISOU 1307  CD1 ILE A 166     2646   2551   2573    -86     20    -23       C  
ATOM   1308  N   LYS A 167      -6.652 -19.046  32.296  1.00 17.92           N  
ANISOU 1308  N   LYS A 167     2219   2421   2167    -11     19    -41       N  
ATOM   1309  CA  LYS A 167      -6.541 -18.506  33.653  1.00 18.78           C  
ANISOU 1309  CA  LYS A 167     2311   2520   2301     44     -1   -182       C  
ATOM   1310  C   LYS A 167      -5.891 -17.151  33.605  1.00 18.22           C  
ANISOU 1310  C   LYS A 167     2154   2580   2187     30    -45   -117       C  
ATOM   1311  O   LYS A 167      -4.718 -17.044  33.231  1.00 21.23           O  
ANISOU 1311  O   LYS A 167     2318   3454   2294    161    -20   -459       O  
ATOM   1312  CB  LYS A 167      -5.626 -19.372  34.500  1.00 18.88           C  
ANISOU 1312  CB  LYS A 167     2454   2386   2334    -10     15     50       C  
ATOM   1313  CG  LYS A 167      -5.312 -18.761  35.869  1.00 21.96           C  
ANISOU 1313  CG  LYS A 167     2852   2913   2577      6    -26     10       C  
ATOM   1314  CD  LYS A 167      -6.598 -18.460  36.660  1.00 24.83           C  
ANISOU 1314  CD  LYS A 167     3061   3258   3114     10     38    -94       C  
ATOM   1315  CE  LYS A 167      -6.223 -18.241  38.088  1.00 25.93           C  
ANISOU 1315  CE  LYS A 167     3167   3570   3111     57    -39    -75       C  
ATOM   1316  NZ  LYS A 167      -5.303 -17.074  38.215  1.00 25.92           N  
ANISOU 1316  NZ  LYS A 167     3251   3327   3270    -25      3     56       N  
ATOM   1317  N   TRP A 168      -6.607 -16.078  33.889  1.00 16.84           N  
ANISOU 1317  N   TRP A 168     2097   2253   2049   -107      6    -58       N  
ATOM   1318  CA  TRP A 168      -5.974 -14.761  33.989  1.00 17.13           C  
ANISOU 1318  CA  TRP A 168     2113   2235   2159    -30    -10   -147       C  
ATOM   1319  C   TRP A 168      -5.164 -14.664  35.278  1.00 17.56           C  
ANISOU 1319  C   TRP A 168     2293   2280   2096     -4      1     17       C  
ATOM   1320  O   TRP A 168      -5.437 -15.367  36.240  1.00 18.11           O  
ANISOU 1320  O   TRP A 168     2196   2725   1960   -201    124   -497       O  
ATOM   1321  CB  TRP A 168      -7.059 -13.689  34.004  1.00 15.99           C  
ANISOU 1321  CB  TRP A 168     2249   1906   1918    -69     36     17       C  
ATOM   1322  CG  TRP A 168      -7.827 -13.685  32.723  1.00 18.17           C  
ANISOU 1322  CG  TRP A 168     2097   2663   2144    125    -64   -141       C  
ATOM   1323  CD1 TRP A 168      -9.118 -14.109  32.505  1.00 15.76           C  
ANISOU 1323  CD1 TRP A 168     2166   1787   2032    -93    179     82       C  
ATOM   1324  CD2 TRP A 168      -7.384 -13.113  31.479  1.00 16.30           C  
ANISOU 1324  CD2 TRP A 168     2211   1594   2387    -41    -34    181       C  
ATOM   1325  NE1 TRP A 168      -9.491 -13.829  31.214  1.00 16.62           N  
ANISOU 1325  NE1 TRP A 168     2023   2119   2171    -22    -65   -172       N  
ATOM   1326  CE2 TRP A 168      -8.439 -13.262  30.550  1.00 16.53           C  
ANISOU 1326  CE2 TRP A 168     2344   1818   2119     -5    114     57       C  
ATOM   1327  CE3 TRP A 168      -6.179 -12.513  31.042  1.00 16.61           C  
ANISOU 1327  CE3 TRP A 168     1828   2682   1800    238     40    -74       C  
ATOM   1328  CZ2 TRP A 168      -8.360 -12.812  29.228  1.00 15.42           C  
ANISOU 1328  CZ2 TRP A 168     2113   2076   1669     85   -169   -234       C  
ATOM   1329  CZ3 TRP A 168      -6.089 -12.111  29.702  1.00 16.23           C  
ANISOU 1329  CZ3 TRP A 168     2279   1868   2018    -64     64    272       C  
ATOM   1330  CH2 TRP A 168      -7.179 -12.239  28.839  1.00 16.22           C  
ANISOU 1330  CH2 TRP A 168     2234   2029   1899    -99    190     30       C  
ATOM   1331  N   GLU A 169      -4.195 -13.752  35.296  1.00 18.60           N  
ANISOU 1331  N   GLU A 169     2297   2417   2352     50    -33   -281       N  
ATOM   1332  CA  GLU A 169      -3.387 -13.567  36.481  1.00 20.69           C  
ANISOU 1332  CA  GLU A 169     2560   2720   2581     47    -27   -116       C  
ATOM   1333  C   GLU A 169      -4.228 -13.072  37.659  1.00 19.60           C  
ANISOU 1333  C   GLU A 169     2480   2486   2478     -9     11    -21       C  
ATOM   1334  O   GLU A 169      -4.055 -13.550  38.799  1.00 19.43           O  
ANISOU 1334  O   GLU A 169     2548   2459   2375    312    -48   -412       O  
ATOM   1335  CB  GLU A 169      -2.283 -12.573  36.213  1.00 20.75           C  
ANISOU 1335  CB  GLU A 169     2643   2618   2621    -10     82     16       C  
ATOM   1336  CG  GLU A 169      -1.483 -12.148  37.425  1.00 25.55           C  
ANISOU 1336  CG  GLU A 169     3148   3378   3180    -59    -46     -2       C  
ATOM   1337  CD  GLU A 169      -0.567 -13.235  37.935  1.00 29.23           C  
ANISOU 1337  CD  GLU A 169     3737   3637   3729     76    -97    100       C  
ATOM   1338  OE1 GLU A 169      -0.281 -14.191  37.171  1.00 32.65           O  
ANISOU 1338  OE1 GLU A 169     4189   3986   4228    179      6     29       O  
ATOM   1339  OE2 GLU A 169      -0.149 -13.134  39.109  1.00 32.38           O  
ANISOU 1339  OE2 GLU A 169     4022   4246   4032    -25   -151    -13       O  
ATOM   1340  N   ASN A 170      -5.187 -12.214  37.351  1.00 18.57           N  
ANISOU 1340  N   ASN A 170     2309   2190   2553   -140     53    -74       N  
ATOM   1341  CA  ASN A 170      -5.967 -11.514  38.364  1.00 18.39           C  
ANISOU 1341  CA  ASN A 170     2407   2290   2288    -61     39     61       C  
ATOM   1342  C   ASN A 170      -7.305 -11.091  37.753  1.00 19.24           C  
ANISOU 1342  C   ASN A 170     2392   2452   2463    -14     20    -79       C  
ATOM   1343  O   ASN A 170      -7.550  -9.962  37.400  1.00 17.25           O  
ANISOU 1343  O   ASN A 170     2429   1898   2227   -138      7    -90       O  
ATOM   1344  CB  ASN A 170      -5.198 -10.314  38.925  1.00 18.23           C  
ANISOU 1344  CB  ASN A 170     2474   2211   2240    -26    -24     60       C  
ATOM   1345  CG  ASN A 170      -5.861  -9.727  40.185  1.00 20.45           C  
ANISOU 1345  CG  ASN A 170     2629   2775   2365    -56     63    -20       C  
ATOM   1346  OD1 ASN A 170      -7.007 -10.005  40.464  1.00 23.10           O  
ANISOU 1346  OD1 ASN A 170     2418   3784   2574    262   -120   -684       O  
ATOM   1347  ND2 ASN A 170      -5.081  -9.013  41.001  1.00 20.95           N  
ANISOU 1347  ND2 ASN A 170     2702   2157   3101    -46     -3   -221       N  
ATOM   1348  N   LEU A 171      -8.228 -12.043  37.718  1.00 18.20           N  
ANISOU 1348  N   LEU A 171     2462   2220   2231   -112    128    118       N  
ATOM   1349  CA  LEU A 171      -9.539 -11.790  37.170  1.00 19.26           C  
ANISOU 1349  CA  LEU A 171     2473   2396   2449    -55     23     25       C  
ATOM   1350  C   LEU A 171     -10.357 -10.882  38.067  1.00 19.11           C  
ANISOU 1350  C   LEU A 171     2448   2450   2361    -29    -25     29       C  
ATOM   1351  O   LEU A 171     -11.017  -9.955  37.580  1.00 17.52           O  
ANISOU 1351  O   LEU A 171     2343   2172   2142    -35     68   -127       O  
ATOM   1352  CB  LEU A 171     -10.272 -13.143  36.948  1.00 20.22           C  
ANISOU 1352  CB  LEU A 171     2636   2536   2507   -120    133      3       C  
ATOM   1353  CG  LEU A 171     -11.563 -13.192  36.128  1.00 24.93           C  
ANISOU 1353  CG  LEU A 171     3083   3201   3188     -4     -2     54       C  
ATOM   1354  CD1 LEU A 171     -12.787 -12.806  36.951  1.00 27.13           C  
ANISOU 1354  CD1 LEU A 171     3379   3535   3395     83     24   -115       C  
ATOM   1355  CD2 LEU A 171     -11.485 -12.351  34.850  1.00 25.80           C  
ANISOU 1355  CD2 LEU A 171     3314   3409   3079     90    -20    -81       C  
ATOM   1356  N   GLU A 172     -10.325 -11.163  39.373  1.00 18.78           N  
ANISOU 1356  N   GLU A 172     2406   2383   2346     -8     20    -89       N  
ATOM   1357  CA  GLU A 172     -11.182 -10.528  40.317  1.00 20.30           C  
ANISOU 1357  CA  GLU A 172     2500   2720   2491     -8    -15    -23       C  
ATOM   1358  C   GLU A 172     -10.882  -9.058  40.467  1.00 19.38           C  
ANISOU 1358  C   GLU A 172     2535   2565   2263     73     50     62       C  
ATOM   1359  O   GLU A 172     -11.806  -8.231  40.767  1.00 20.61           O  
ANISOU 1359  O   GLU A 172     2527   2800   2502    122     -4    109       O  
ATOM   1360  CB  GLU A 172     -11.026 -11.209  41.659  1.00 19.25           C  
ANISOU 1360  CB  GLU A 172     2549   2443   2318    -74      2    -30       C  
ATOM   1361  CG  GLU A 172     -11.632 -12.621  41.674  1.00 21.26           C  
ANISOU 1361  CG  GLU A 172     2751   2551   2774    -20    -22     66       C  
ATOM   1362  CD  GLU A 172     -10.697 -13.705  41.149  1.00 23.00           C  
ANISOU 1362  CD  GLU A 172     2874   3026   2836     12   -136   -217       C  
ATOM   1363  OE1 GLU A 172      -9.631 -13.426  40.615  1.00 22.64           O  
ANISOU 1363  OE1 GLU A 172     2893   3178   2530     84    -83    -76       O  
ATOM   1364  OE2 GLU A 172     -11.030 -14.904  41.341  1.00 22.05           O  
ANISOU 1364  OE2 GLU A 172     2876   2728   2771    -37    138    -72       O  
ATOM   1365  N   GLU A 173      -9.631  -8.653  40.211  1.00 19.77           N  
ANISOU 1365  N   GLU A 173     2452   2534   2522     -5   -114    -58       N  
ATOM   1366  CA  GLU A 173      -9.234  -7.222  40.285  1.00 19.54           C  
ANISOU 1366  CA  GLU A 173     2546   2421   2454     36     18     87       C  
ATOM   1367  C   GLU A 173      -8.883  -6.535  38.962  1.00 18.96           C  
ANISOU 1367  C   GLU A 173     2460   2435   2306    126    -28    -58       C  
ATOM   1368  O   GLU A 173      -8.196  -5.537  38.954  1.00 18.20           O  
ANISOU 1368  O   GLU A 173     2443   2494   1979     21     56    149       O  
ATOM   1369  CB  GLU A 173      -8.108  -7.069  41.309  1.00 20.43           C  
ANISOU 1369  CB  GLU A 173     2513   2473   2773    -16    -51    -58       C  
ATOM   1370  CG  GLU A 173      -8.384  -7.786  42.638  1.00 21.30           C  
ANISOU 1370  CG  GLU A 173     2632   2733   2728    102    -26   -125       C  
ATOM   1371  CD  GLU A 173      -7.285  -7.547  43.661  1.00 21.31           C  
ANISOU 1371  CD  GLU A 173     2642   2741   2713     40    -27    133       C  
ATOM   1372  OE1 GLU A 173      -6.100  -7.555  43.238  1.00 21.92           O  
ANISOU 1372  OE1 GLU A 173     2538   3029   2762    -83   -133     -3       O  
ATOM   1373  OE2 GLU A 173      -7.592  -7.323  44.842  1.00 19.04           O  
ANISOU 1373  OE2 GLU A 173     2460   2312   2461    297   -192   -143       O  
ATOM   1374  N   ALA A 174      -9.370  -7.120  37.892  1.00 18.92           N  
ANISOU 1374  N   ALA A 174     2491   2453   2241     49     28    170       N  
ATOM   1375  CA  ALA A 174      -8.948  -6.670  36.569  1.00 19.83           C  
ANISOU 1375  CA  ALA A 174     2537   2593   2405     11     92    164       C  
ATOM   1376  C   ALA A 174      -9.520  -5.331  36.330  1.00 20.19           C  
ANISOU 1376  C   ALA A 174     2540   2504   2626    103     14    -45       C  
ATOM   1377  O   ALA A 174     -10.644  -5.083  36.805  1.00 19.53           O  
ANISOU 1377  O   ALA A 174     2310   2514   2595   -125    231    224       O  
ATOM   1378  CB  ALA A 174      -9.447  -7.555  35.552  1.00 19.40           C  
ANISOU 1378  CB  ALA A 174     2458   2470   2442     -1     83    113       C  
ATOM   1379  N   GLU A 175      -8.756  -4.463  35.639  1.00 19.72           N  
ANISOU 1379  N   GLU A 175     2509   2511   2471     57     66    162       N  
ATOM   1380  CA  GLU A 175      -9.197  -3.137  35.156  1.00 20.53           C  
ANISOU 1380  CA  GLU A 175     2659   2574   2566     52     -9    -12       C  
ATOM   1381  C   GLU A 175      -9.501  -3.276  33.674  1.00 19.55           C  
ANISOU 1381  C   GLU A 175     2550   2338   2537     86      7     21       C  
ATOM   1382  O   GLU A 175      -8.589  -3.481  32.864  1.00 18.77           O  
ANISOU 1382  O   GLU A 175     2683   2300   2148     63    -30    117       O  
ATOM   1383  CB  GLU A 175      -8.098  -2.094  35.365  1.00 20.93           C  
ANISOU 1383  CB  GLU A 175     2729   2693   2528     -5     30     39       C  
ATOM   1384  CG  GLU A 175      -8.542  -0.697  34.992  1.00 25.01           C  
ANISOU 1384  CG  GLU A 175     3321   3049   3131      0    -32    131       C  
ATOM   1385  CD  GLU A 175      -9.478  -0.075  35.990  1.00 30.08           C  
ANISOU 1385  CD  GLU A 175     3835   3772   3820     14    122     26       C  
ATOM   1386  OE1 GLU A 175      -9.170  -0.065  37.196  1.00 33.17           O  
ANISOU 1386  OE1 GLU A 175     4291   4228   4081      0   -138    -94       O  
ATOM   1387  OE2 GLU A 175     -10.544   0.394  35.563  1.00 33.14           O  
ANISOU 1387  OE2 GLU A 175     4003   4382   4205    116    -32     55       O  
ATOM   1388  N   VAL A 176     -10.774  -3.197  33.327  1.00 18.78           N  
ANISOU 1388  N   VAL A 176     2453   2343   2339     -9      1     42       N  
ATOM   1389  CA  VAL A 176     -11.248  -3.464  31.983  1.00 18.67           C  
ANISOU 1389  CA  VAL A 176     2497   2208   2388     37    -17     49       C  
ATOM   1390  C   VAL A 176     -12.098  -2.311  31.478  1.00 18.87           C  
ANISOU 1390  C   VAL A 176     2477   2347   2344     57    -27    112       C  
ATOM   1391  O   VAL A 176     -12.574  -1.478  32.238  1.00 17.52           O  
ANISOU 1391  O   VAL A 176     2560   2081   2014    216    -51    135       O  
ATOM   1392  CB  VAL A 176     -12.040  -4.784  31.870  1.00 20.15           C  
ANISOU 1392  CB  VAL A 176     2595   2564   2497     -2      0     19       C  
ATOM   1393  CG1 VAL A 176     -11.156  -5.911  32.316  1.00 20.17           C  
ANISOU 1393  CG1 VAL A 176     2546   2481   2638     41    -48    -80       C  
ATOM   1394  CG2 VAL A 176     -13.304  -4.733  32.641  1.00 19.70           C  
ANISOU 1394  CG2 VAL A 176     2533   2416   2535    -18    -62     92       C  
ATOM   1395  N   SER A 177     -12.249  -2.276  30.174  1.00 17.87           N  
ANISOU 1395  N   SER A 177     2350   2166   2272     15     -2    -44       N  
ATOM   1396  CA  SER A 177     -13.144  -1.303  29.560  1.00 18.13           C  
ANISOU 1396  CA  SER A 177     2442   2155   2291     37     -8     86       C  
ATOM   1397  C   SER A 177     -14.610  -1.677  29.647  1.00 18.67           C  
ANISOU 1397  C   SER A 177     2451   2254   2388     24     14     68       C  
ATOM   1398  O   SER A 177     -14.963  -2.849  29.915  1.00 17.78           O  
ANISOU 1398  O   SER A 177     2397   1921   2438    107     17    117       O  
ATOM   1399  CB  SER A 177     -12.758  -1.113  28.097  1.00 17.78           C  
ANISOU 1399  CB  SER A 177     2383   2172   2199     13     49    -61       C  
ATOM   1400  OG  SER A 177     -13.072  -2.283  27.348  1.00 17.72           O  
ANISOU 1400  OG  SER A 177     2648   1897   2185    -81    120   -134       O  
ATOM   1401  N   GLU A 178     -15.497  -0.704  29.458  1.00 20.07           N  
ANISOU 1401  N   GLU A 178     2542   2540   2542     53     27    168       N  
ATOM   1402  CA  GLU A 178     -16.927  -0.986  29.487  1.00 20.67           C  
ANISOU 1402  CA  GLU A 178     2612   2578   2663     20      0     48       C  
ATOM   1403  C   GLU A 178     -17.252  -1.931  28.359  1.00 20.34           C  
ANISOU 1403  C   GLU A 178     2548   2553   2626     91     16     54       C  
ATOM   1404  O   GLU A 178     -18.079  -2.808  28.510  1.00 19.35           O  
ANISOU 1404  O   GLU A 178     2504   2309   2538    162      2    104       O  
ATOM   1405  CB  GLU A 178     -17.755   0.293  29.324  1.00 22.86           C  
ANISOU 1405  CB  GLU A 178     2975   2827   2883     73    -36     85       C  
ATOM   1406  CG  GLU A 178     -17.672   1.208  30.531  1.00 26.79           C  
ANISOU 1406  CG  GLU A 178     3534   3376   3267    -48    -14    -70       C  
ATOM   1407  CD  GLU A 178     -18.914   2.067  30.739  1.00 32.48           C  
ANISOU 1407  CD  GLU A 178     4035   4096   4210    137     17     -4       C  
ATOM   1408  OE1 GLU A 178     -19.835   2.041  29.884  1.00 35.21           O  
ANISOU 1408  OE1 GLU A 178     4368   4478   4532     10   -157     18       O  
ATOM   1409  OE2 GLU A 178     -18.968   2.767  31.775  1.00 36.14           O  
ANISOU 1409  OE2 GLU A 178     4715   4588   4427    -16     44    -88       O  
ATOM   1410  N   ALA A 179     -16.571  -1.754  27.225  1.00 20.37           N  
ANISOU 1410  N   ALA A 179     2616   2500   2622     64    -41     78       N  
ATOM   1411  CA  ALA A 179     -16.796  -2.626  26.086  1.00 19.83           C  
ANISOU 1411  CA  ALA A 179     2501   2495   2538     39     -8     38       C  
ATOM   1412  C   ALA A 179     -16.442  -4.047  26.445  1.00 19.52           C  
ANISOU 1412  C   ALA A 179     2504   2449   2462      0    -38      9       C  
ATOM   1413  O   ALA A 179     -17.208  -4.979  26.135  1.00 20.09           O  
ANISOU 1413  O   ALA A 179     2554   2453   2626     -2    -90     97       O  
ATOM   1414  CB  ALA A 179     -16.002  -2.172  24.893  1.00 20.74           C  
ANISOU 1414  CB  ALA A 179     2691   2539   2649     64      7     15       C  
ATOM   1415  N   ASP A 180     -15.318  -4.229  27.142  1.00 18.17           N  
ANISOU 1415  N   ASP A 180     2335   2235   2333     39     79      3       N  
ATOM   1416  CA  ASP A 180     -14.864  -5.580  27.450  1.00 18.78           C  
ANISOU 1416  CA  ASP A 180     2499   2294   2339     -7      2     17       C  
ATOM   1417  C   ASP A 180     -15.715  -6.254  28.529  1.00 20.11           C  
ANISOU 1417  C   ASP A 180     2554   2524   2560    -14     65      7       C  
ATOM   1418  O   ASP A 180     -15.861  -7.472  28.516  1.00 20.35           O  
ANISOU 1418  O   ASP A 180     2627   2495   2607    -33    146     58       O  
ATOM   1419  CB  ASP A 180     -13.390  -5.609  27.820  1.00 17.13           C  
ANISOU 1419  CB  ASP A 180     2306   1941   2261     11     98     90       C  
ATOM   1420  CG  ASP A 180     -12.471  -5.528  26.606  1.00 17.82           C  
ANISOU 1420  CG  ASP A 180     2310   2344   2113    145    -83   -188       C  
ATOM   1421  OD1 ASP A 180     -12.963  -5.655  25.474  1.00 17.60           O  
ANISOU 1421  OD1 ASP A 180     2274   2572   1839    235     26   -389       O  
ATOM   1422  OD2 ASP A 180     -11.231  -5.298  26.687  1.00 16.31           O  
ANISOU 1422  OD2 ASP A 180     2372   1887   1935    115    -35   -453       O  
ATOM   1423  N   GLU A 181     -16.322  -5.474  29.418  1.00 21.30           N  
ANISOU 1423  N   GLU A 181     2808   2610   2672     64     32    -43       N  
ATOM   1424  CA  GLU A 181     -17.287  -6.020  30.379  1.00 22.91           C  
ANISOU 1424  CA  GLU A 181     2943   2830   2929     45     45    -31       C  
ATOM   1425  C   GLU A 181     -18.520  -6.653  29.731  1.00 22.14           C  
ANISOU 1425  C   GLU A 181     2844   2780   2787     86    102    -56       C  
ATOM   1426  O   GLU A 181     -19.126  -7.560  30.327  1.00 22.65           O  
ANISOU 1426  O   GLU A 181     2986   2708   2912    155     20   -123       O  
ATOM   1427  CB  GLU A 181     -17.732  -4.959  31.397  1.00 24.22           C  
ANISOU 1427  CB  GLU A 181     3161   2966   3074     59     92    -20       C  
ATOM   1428  CG  GLU A 181     -16.889  -4.957  32.675  1.00 28.80           C  
ANISOU 1428  CG  GLU A 181     3615   3714   3614     70    -92    -76       C  
ATOM   1429  CD  GLU A 181     -16.851  -6.342  33.346  1.00 32.91           C  
ANISOU 1429  CD  GLU A 181     4266   4079   4159    -31     48    123       C  
ATOM   1430  OE1 GLU A 181     -17.750  -7.171  33.067  1.00 37.03           O  
ANISOU 1430  OE1 GLU A 181     4591   4741   4737    -43    -69   -155       O  
ATOM   1431  OE2 GLU A 181     -15.923  -6.630  34.149  1.00 35.87           O  
ANISOU 1431  OE2 GLU A 181     4471   4536   4620      1    -93     13       O  
ATOM   1432  N   ASN A 182     -18.855  -6.206  28.509  1.00 22.19           N  
ANISOU 1432  N   ASN A 182     2810   2752   2867     84     23    -71       N  
ATOM   1433  CA  ASN A 182     -20.118  -6.544  27.873  1.00 22.23           C  
ANISOU 1433  CA  ASN A 182     2843   2799   2803     43     32    -16       C  
ATOM   1434  C   ASN A 182     -20.053  -7.425  26.629  1.00 21.18           C  
ANISOU 1434  C   ASN A 182     2664   2676   2705      0      4     25       C  
ATOM   1435  O   ASN A 182     -21.085  -7.710  26.027  1.00 21.10           O  
ANISOU 1435  O   ASN A 182     2751   2617   2648     28    -47     75       O  
ATOM   1436  CB  ASN A 182     -20.860  -5.244  27.556  1.00 23.10           C  
ANISOU 1436  CB  ASN A 182     2974   2830   2973     24    -16    -18       C  
ATOM   1437  CG  ASN A 182     -21.189  -4.435  28.826  1.00 25.46           C  
ANISOU 1437  CG  ASN A 182     3239   3193   3241     82     93    -68       C  
ATOM   1438  OD1 ASN A 182     -21.801  -4.951  29.779  1.00 27.23           O  
ANISOU 1438  OD1 ASN A 182     3567   3372   3404    139    146     17       O  
ATOM   1439  ND2 ASN A 182     -20.801  -3.162  28.833  1.00 28.56           N  
ANISOU 1439  ND2 ASN A 182     3599   3403   3847     38     -4    -17       N  
ATOM   1440  N   HIS A 183     -18.868  -7.916  26.271  1.00 19.32           N  
ANISOU 1440  N   HIS A 183     2516   2375   2449     19      4    -17       N  
ATOM   1441  CA  HIS A 183     -18.767  -8.832  25.135  1.00 18.56           C  
ANISOU 1441  CA  HIS A 183     2402   2286   2363     28     -1     19       C  
ATOM   1442  C   HIS A 183     -19.537 -10.111  25.480  1.00 18.18           C  
ANISOU 1442  C   HIS A 183     2390   2196   2321     43     12     -9       C  
ATOM   1443  O   HIS A 183     -19.706 -10.434  26.648  1.00 18.15           O  
ANISOU 1443  O   HIS A 183     2491   2152   2253    145    -74      7       O  
ATOM   1444  CB  HIS A 183     -17.299  -9.119  24.784  1.00 17.90           C  
ANISOU 1444  CB  HIS A 183     2359   2194   2249      1      0    -90       C  
ATOM   1445  CG  HIS A 183     -16.588  -7.945  24.179  1.00 18.13           C  
ANISOU 1445  CG  HIS A 183     2387   2350   2148     32     10    -93       C  
ATOM   1446  ND1 HIS A 183     -17.217  -7.076  23.328  1.00 18.64           N  
ANISOU 1446  ND1 HIS A 183     2610   2219   2252    -63    -96   -211       N  
ATOM   1447  CD2 HIS A 183     -15.320  -7.495  24.299  1.00 17.45           C  
ANISOU 1447  CD2 HIS A 183     2436   2290   1901     31    -32    117       C  
ATOM   1448  CE1 HIS A 183     -16.371  -6.138  22.938  1.00 17.82           C  
ANISOU 1448  CE1 HIS A 183     2349   2218   2203     97     89     45       C  
ATOM   1449  NE2 HIS A 183     -15.205  -6.360  23.524  1.00 18.86           N  
ANISOU 1449  NE2 HIS A 183     2533   2361   2270     26    -30   -151       N  
ATOM   1450  N   PRO A 184     -20.041 -10.820  24.470  1.00 18.21           N  
ANISOU 1450  N   PRO A 184     2356   2243   2320     61    -47     91       N  
ATOM   1451  CA  PRO A 184     -20.798 -12.042  24.750  1.00 17.91           C  
ANISOU 1451  CA  PRO A 184     2276   2238   2289     52     -6      5       C  
ATOM   1452  C   PRO A 184     -19.946 -13.188  25.310  1.00 17.67           C  
ANISOU 1452  C   PRO A 184     2231   2309   2174     68     -2     -2       C  
ATOM   1453  O   PRO A 184     -18.744 -13.254  25.133  1.00 15.88           O  
ANISOU 1453  O   PRO A 184     2060   2219   1754     26     -9    -99       O  
ATOM   1454  CB  PRO A 184     -21.347 -12.440  23.388  1.00 18.36           C  
ANISOU 1454  CB  PRO A 184     2287   2338   2351     32    -60    -65       C  
ATOM   1455  CG  PRO A 184     -20.499 -11.740  22.389  1.00 18.84           C  
ANISOU 1455  CG  PRO A 184     2397   2399   2360      6    -64      4       C  
ATOM   1456  CD  PRO A 184     -19.967 -10.529  23.030  1.00 19.28           C  
ANISOU 1456  CD  PRO A 184     2437   2473   2414     69    -30    -72       C  
ATOM   1457  N   PHE A 185     -20.606 -14.061  26.035  1.00 17.71           N  
ANISOU 1457  N   PHE A 185     2276   2212   2239     -1    -29    -26       N  
ATOM   1458  CA  PHE A 185     -19.985 -15.315  26.427  1.00 17.14           C  
ANISOU 1458  CA  PHE A 185     2302   2066   2142     20     -9     44       C  
ATOM   1459  C   PHE A 185     -19.825 -16.240  25.225  1.00 17.33           C  
ANISOU 1459  C   PHE A 185     2217   2138   2226     45    -18    -46       C  
ATOM   1460  O   PHE A 185     -20.509 -16.060  24.203  1.00 16.17           O  
ANISOU 1460  O   PHE A 185     2409   1660   2075    126    -51     40       O  
ATOM   1461  CB  PHE A 185     -20.823 -16.001  27.517  1.00 17.38           C  
ANISOU 1461  CB  PHE A 185     2281   2128   2195     10     59     15       C  
ATOM   1462  CG  PHE A 185     -20.538 -15.520  28.922  1.00 18.46           C  
ANISOU 1462  CG  PHE A 185     2393   2308   2314    -45     23     69       C  
ATOM   1463  CD1 PHE A 185     -20.205 -14.200  29.191  1.00 19.22           C  
ANISOU 1463  CD1 PHE A 185     2440   2510   2351     11    -21   -100       C  
ATOM   1464  CD2 PHE A 185     -20.655 -16.432  29.988  1.00 20.45           C  
ANISOU 1464  CD2 PHE A 185     2685   2564   2520     65    -37    117       C  
ATOM   1465  CE1 PHE A 185     -19.941 -13.795  30.501  1.00 18.97           C  
ANISOU 1465  CE1 PHE A 185     2505   2426   2274    -61     49    -97       C  
ATOM   1466  CE2 PHE A 185     -20.430 -16.022  31.306  1.00 19.54           C  
ANISOU 1466  CE2 PHE A 185     2601   2423   2397    -23     53     86       C  
ATOM   1467  CZ  PHE A 185     -20.057 -14.694  31.556  1.00 19.09           C  
ANISOU 1467  CZ  PHE A 185     2537   2413   2301     31     14   -129       C  
ATOM   1468  N   LEU A 186     -18.980 -17.272  25.385  1.00 16.75           N  
ANISOU 1468  N   LEU A 186     2229   2056   2077     84     19     82       N  
ATOM   1469  CA  LEU A 186     -18.576 -18.103  24.252  1.00 16.60           C  
ANISOU 1469  CA  LEU A 186     2223   1978   2105     -3      9      3       C  
ATOM   1470  C   LEU A 186     -19.767 -18.779  23.566  1.00 17.29           C  
ANISOU 1470  C   LEU A 186     2204   2235   2128     21    -22    -17       C  
ATOM   1471  O   LEU A 186     -19.766 -18.936  22.349  1.00 16.19           O  
ANISOU 1471  O   LEU A 186     2149   1981   2021     14    -57     36       O  
ATOM   1472  CB  LEU A 186     -17.509 -19.135  24.686  1.00 16.11           C  
ANISOU 1472  CB  LEU A 186     2096   2110   1915     37    -10     22       C  
ATOM   1473  CG  LEU A 186     -16.855 -19.910  23.520  1.00 17.50           C  
ANISOU 1473  CG  LEU A 186     2221   2234   2193     67     11    -37       C  
ATOM   1474  CD1 LEU A 186     -15.890 -18.997  22.767  1.00 17.61           C  
ANISOU 1474  CD1 LEU A 186     2318   2066   2306     79    -12     57       C  
ATOM   1475  CD2 LEU A 186     -16.142 -21.149  24.048  1.00 19.25           C  
ANISOU 1475  CD2 LEU A 186     2552   2355   2405     78    -42    -60       C  
ATOM   1476  N   LYS A 187     -20.760 -19.195  24.377  1.00 17.19           N  
ANISOU 1476  N   LYS A 187     2196   2190   2145    -92    -40      0       N  
ATOM   1477  CA  LYS A 187     -21.944 -19.910  23.884  1.00 18.24           C  
ANISOU 1477  CA  LYS A 187     2315   2318   2297    -34    -27      4       C  
ATOM   1478  C   LYS A 187     -22.801 -19.051  22.961  1.00 18.51           C  
ANISOU 1478  C   LYS A 187     2286   2415   2332     -7    -17    -40       C  
ATOM   1479  O   LYS A 187     -23.661 -19.568  22.286  1.00 18.25           O  
ANISOU 1479  O   LYS A 187     2376   2344   2213    -36   -129    -89       O  
ATOM   1480  CB  LYS A 187     -22.768 -20.392  25.075  1.00 19.08           C  
ANISOU 1480  CB  LYS A 187     2384   2483   2379    -22    -37     -4       C  
ATOM   1481  CG  LYS A 187     -23.513 -19.272  25.760  1.00 21.78           C  
ANISOU 1481  CG  LYS A 187     2740   2790   2746     49     34    -18       C  
ATOM   1482  CD  LYS A 187     -24.014 -19.681  27.145  1.00 24.19           C  
ANISOU 1482  CD  LYS A 187     3102   3109   2980    -38     41    108       C  
ATOM   1483  CE  LYS A 187     -25.302 -18.973  27.504  1.00 25.61           C  
ANISOU 1483  CE  LYS A 187     3214   3297   3217     60     17    -10       C  
ATOM   1484  NZ  LYS A 187     -26.254 -19.898  28.192  1.00 27.19           N  
ANISOU 1484  NZ  LYS A 187     3468   3440   3423    -23    -27     14       N  
ATOM   1485  N   ASP A 188     -22.569 -17.744  22.957  1.00 18.89           N  
ANISOU 1485  N   ASP A 188     2372   2440   2365     22    -32    -41       N  
ATOM   1486  CA  ASP A 188     -23.271 -16.781  22.099  1.00 19.53           C  
ANISOU 1486  CA  ASP A 188     2484   2495   2438     42      9     25       C  
ATOM   1487  C   ASP A 188     -22.439 -16.197  20.948  1.00 19.74           C  
ANISOU 1487  C   ASP A 188     2481   2523   2493     32     12     -5       C  
ATOM   1488  O   ASP A 188     -22.894 -15.314  20.226  1.00 19.92           O  
ANISOU 1488  O   ASP A 188     2531   2478   2557     98     -3    -26       O  
ATOM   1489  CB  ASP A 188     -23.810 -15.646  22.966  1.00 19.29           C  
ANISOU 1489  CB  ASP A 188     2471   2489   2369     49      0     26       C  
ATOM   1490  CG  ASP A 188     -24.809 -16.151  23.983  1.00 20.45           C  
ANISOU 1490  CG  ASP A 188     2498   2666   2604    -30     92      3       C  
ATOM   1491  OD1 ASP A 188     -25.663 -16.958  23.574  1.00 21.56           O  
ANISOU 1491  OD1 ASP A 188     2678   2809   2704     61    -54    -96       O  
ATOM   1492  OD2 ASP A 188     -24.780 -15.869  25.205  1.00 22.02           O  
ANISOU 1492  OD2 ASP A 188     2804   2898   2665    -79     83   -140       O  
ATOM   1493  N   VAL A 189     -21.234 -16.717  20.772  1.00 19.75           N  
ANISOU 1493  N   VAL A 189     2442   2547   2515     11     -7    -56       N  
ATOM   1494  CA  VAL A 189     -20.373 -16.316  19.679  1.00 19.89           C  
ANISOU 1494  CA  VAL A 189     2545   2516   2496      4     -9     16       C  
ATOM   1495  C   VAL A 189     -20.565 -17.260  18.504  1.00 20.05           C  
ANISOU 1495  C   VAL A 189     2620   2447   2551      4     34      0       C  
ATOM   1496  O   VAL A 189     -20.442 -18.489  18.662  1.00 20.80           O  
ANISOU 1496  O   VAL A 189     2799   2495   2607     69     -6     40       O  
ATOM   1497  CB  VAL A 189     -18.889 -16.347  20.137  1.00 20.46           C  
ANISOU 1497  CB  VAL A 189     2604   2544   2626     17     -1     21       C  
ATOM   1498  CG1 VAL A 189     -17.981 -15.976  19.013  1.00 21.46           C  
ANISOU 1498  CG1 VAL A 189     2626   2882   2644    -18     -2    -41       C  
ATOM   1499  CG2 VAL A 189     -18.659 -15.432  21.322  1.00 20.25           C  
ANISOU 1499  CG2 VAL A 189     2644   2484   2565    -17     10     65       C  
ATOM   1500  N   LYS A 190     -20.875 -16.697  17.329  1.00 20.41           N  
ANISOU 1500  N   LYS A 190     2609   2521   2623     13    -25    -40       N  
ATOM   1501  CA  LYS A 190     -20.898 -17.474  16.076  1.00 21.09           C  
ANISOU 1501  CA  LYS A 190     2672   2689   2650     10     12    -28       C  
ATOM   1502  C   LYS A 190     -19.465 -17.721  15.632  1.00 19.94           C  
ANISOU 1502  C   LYS A 190     2560   2532   2482     -6      3    -27       C  
ATOM   1503  O   LYS A 190     -18.734 -16.769  15.429  1.00 19.42           O  
ANISOU 1503  O   LYS A 190     2484   2424   2470    -37     12   -161       O  
ATOM   1504  CB  LYS A 190     -21.657 -16.733  14.966  1.00 22.19           C  
ANISOU 1504  CB  LYS A 190     2779   2830   2822     23    -17     18       C  
ATOM   1505  CG  LYS A 190     -21.868 -17.555  13.656  1.00 25.38           C  
ANISOU 1505  CG  LYS A 190     3274   3206   3160     16     39    -64       C  
ATOM   1506  CD  LYS A 190     -23.068 -17.087  12.773  1.00 28.94           C  
ANISOU 1506  CD  LYS A 190     3602   3699   3692     52    -44     12       C  
ATOM   1507  CE  LYS A 190     -22.691 -16.556  11.356  1.00 30.57           C  
ANISOU 1507  CE  LYS A 190     3870   3932   3812     -2    -44    -13       C  
ATOM   1508  NZ  LYS A 190     -22.143 -17.565  10.373  1.00 31.88           N  
ANISOU 1508  NZ  LYS A 190     3964   4053   4094     36     22    -24       N  
ATOM   1509  N   PRO A 191     -19.051 -18.974  15.448  1.00 19.46           N  
ANISOU 1509  N   PRO A 191     2490   2480   2424      3     17    -12       N  
ATOM   1510  CA  PRO A 191     -17.700 -19.220  14.926  1.00 19.11           C  
ANISOU 1510  CA  PRO A 191     2407   2429   2425    -16     15     -8       C  
ATOM   1511  C   PRO A 191     -17.468 -18.616  13.532  1.00 19.39           C  
ANISOU 1511  C   PRO A 191     2433   2588   2345     43     41    -80       C  
ATOM   1512  O   PRO A 191     -18.355 -18.628  12.662  1.00 18.37           O  
ANISOU 1512  O   PRO A 191     2200   2546   2233     69    106   -107       O  
ATOM   1513  CB  PRO A 191     -17.580 -20.744  14.903  1.00 19.16           C  
ANISOU 1513  CB  PRO A 191     2501   2363   2414    -29     50      1       C  
ATOM   1514  CG  PRO A 191     -18.690 -21.242  15.851  1.00 19.35           C  
ANISOU 1514  CG  PRO A 191     2476   2443   2431     -9     84    -71       C  
ATOM   1515  CD  PRO A 191     -19.786 -20.227  15.690  1.00 19.30           C  
ANISOU 1515  CD  PRO A 191     2408   2454   2470    -24    -17      0       C  
ATOM   1516  N   LEU A 192     -16.260 -18.086  13.363  1.00 18.98           N  
ANISOU 1516  N   LEU A 192     2443   2411   2357     -9     52    -45       N  
ATOM   1517  CA  LEU A 192     -15.856 -17.330  12.190  1.00 19.98           C  
ANISOU 1517  CA  LEU A 192     2532   2572   2485      9     41     12       C  
ATOM   1518  C   LEU A 192     -15.461 -18.263  11.066  1.00 21.14           C  
ANISOU 1518  C   LEU A 192     2711   2673   2647    -56     40      1       C  
ATOM   1519  O   LEU A 192     -14.582 -19.111  11.221  1.00 19.05           O  
ANISOU 1519  O   LEU A 192     2603   2347   2287   -118    140     28       O  
ATOM   1520  CB  LEU A 192     -14.686 -16.411  12.552  1.00 20.11           C  
ANISOU 1520  CB  LEU A 192     2570   2566   2505     10     75     38       C  
ATOM   1521  CG  LEU A 192     -15.023 -15.316  13.569  1.00 21.06           C  
ANISOU 1521  CG  LEU A 192     2685   2709   2605      4      5    -48       C  
ATOM   1522  CD1 LEU A 192     -13.766 -14.629  14.108  1.00 21.59           C  
ANISOU 1522  CD1 LEU A 192     2802   2654   2747      9    128   -112       C  
ATOM   1523  CD2 LEU A 192     -15.984 -14.321  12.925  1.00 21.69           C  
ANISOU 1523  CD2 LEU A 192     2892   2641   2708      3     54    -67       C  
ATOM   1524  N   ARG A 193     -16.091 -18.066   9.916  1.00 23.23           N  
ANISOU 1524  N   ARG A 193     2951   2968   2906    -27    -18     71       N  
ATOM   1525  CA  ARG A 193     -15.748 -18.820   8.705  1.00 26.00           C  
ANISOU 1525  CA  ARG A 193     3332   3292   3252    -14    -10    -13       C  
ATOM   1526  C   ARG A 193     -14.757 -17.974   7.930  1.00 28.12           C  
ANISOU 1526  C   ARG A 193     3567   3593   3521    -41      6     22       C  
ATOM   1527  O   ARG A 193     -14.732 -16.764   8.086  1.00 26.87           O  
ANISOU 1527  O   ARG A 193     3445   3456   3306    -51    -36    -22       O  
ATOM   1528  CB  ARG A 193     -17.008 -19.069   7.858  1.00 27.20           C  
ANISOU 1528  CB  ARG A 193     3443   3481   3410     -3    -65      9       C  
ATOM   1529  CG  ARG A 193     -18.246 -19.324   8.692  1.00 29.08           C  
ANISOU 1529  CG  ARG A 193     3691   3714   3641     19     68     13       C  
ATOM   1530  CD  ARG A 193     -19.464 -19.875   7.973  1.00 32.19           C  
ANISOU 1530  CD  ARG A 193     4017   4069   4143    -33    -50    -62       C  
ATOM   1531  NE  ARG A 193     -19.626 -19.495   6.572  1.00 35.41           N  
ANISOU 1531  NE  ARG A 193     4543   4471   4439     27     42     -2       N  
ATOM   1532  CZ  ARG A 193     -19.961 -18.284   6.118  1.00 37.01           C  
ANISOU 1532  CZ  ARG A 193     4736   4651   4673     40     28     64       C  
ATOM   1533  NH1 ARG A 193     -20.124 -17.245   6.938  1.00 38.04           N  
ANISOU 1533  NH1 ARG A 193     4800   4762   4891     10    -38      3       N  
ATOM   1534  NH2 ARG A 193     -20.122 -18.111   4.815  1.00 37.70           N  
ANISOU 1534  NH2 ARG A 193     4821   4773   4727      8    -16     16       N  
ATOM   1535  N   LYS A 194     -13.979 -18.592   7.051  1.00 30.79           N  
ANISOU 1535  N   LYS A 194     3924   3886   3887     20     61    -24       N  
ATOM   1536  CA  LYS A 194     -13.102 -17.814   6.164  1.00 32.91           C  
ANISOU 1536  CA  LYS A 194     4175   4175   4152    -31     49      7       C  
ATOM   1537  C   LYS A 194     -13.853 -16.655   5.488  1.00 34.09           C  
ANISOU 1537  C   LYS A 194     4339   4309   4302     -2     32      2       C  
ATOM   1538  O   LYS A 194     -13.265 -15.625   5.168  1.00 34.57           O  
ANISOU 1538  O   LYS A 194     4413   4400   4321    -19     91     65       O  
ATOM   1539  CB  LYS A 194     -12.474 -18.715   5.087  1.00 33.34           C  
ANISOU 1539  CB  LYS A 194     4248   4189   4229    -28     56    -20       C  
ATOM   1540  CG  LYS A 194     -13.223 -18.683   3.756  1.00 34.78           C  
ANISOU 1540  CG  LYS A 194     4395   4412   4406    -11    -14      0       C  
ATOM   1541  CD  LYS A 194     -12.620 -19.625   2.726  1.00 36.65           C  
ANISOU 1541  CD  LYS A 194     4649   4645   4631     32     48    -33       C  
ATOM   1542  CE  LYS A 194     -12.387 -18.927   1.400  1.00 37.37           C  
ANISOU 1542  CE  LYS A 194     4747   4727   4724      7     10     30       C  
ATOM   1543  NZ  LYS A 194     -12.114 -19.921   0.329  1.00 38.57           N  
ANISOU 1543  NZ  LYS A 194     4920   4886   4846     24     14    -21       N  
ATOM   1544  N   GLU A 195     -15.153 -16.811   5.288  1.00 35.27           N  
ANISOU 1544  N   GLU A 195     4444   4488   4467    -35     14     -2       N  
ATOM   1545  CA  GLU A 195     -15.950 -15.801   4.598  1.00 36.26           C  
ANISOU 1545  CA  GLU A 195     4586   4612   4578     -4     16     12       C  
ATOM   1546  C   GLU A 195     -16.070 -14.530   5.448  1.00 36.52           C  
ANISOU 1546  C   GLU A 195     4601   4621   4650     -8     37     21       C  
ATOM   1547  O   GLU A 195     -16.202 -13.437   4.919  1.00 36.58           O  
ANISOU 1547  O   GLU A 195     4566   4684   4648    -13     56     74       O  
ATOM   1548  CB  GLU A 195     -17.344 -16.365   4.266  1.00 36.85           C  
ANISOU 1548  CB  GLU A 195     4647   4694   4659    -17      1     16       C  
ATOM   1549  CG  GLU A 195     -17.382 -17.410   3.146  1.00 38.50           C  
ANISOU 1549  CG  GLU A 195     4894   4890   4841      0     24    -31       C  
ATOM   1550  CD  GLU A 195     -16.805 -18.774   3.514  1.00 40.17           C  
ANISOU 1550  CD  GLU A 195     5160   5015   5087     14     -2     41       C  
ATOM   1551  OE1 GLU A 195     -16.670 -19.101   4.714  1.00 40.16           O  
ANISOU 1551  OE1 GLU A 195     5210   5084   4963      1    -14    -39       O  
ATOM   1552  OE2 GLU A 195     -16.481 -19.543   2.579  1.00 42.07           O  
ANISOU 1552  OE2 GLU A 195     5409   5304   5270     26     48    -25       O  
ATOM   1553  N   ASP A 196     -16.039 -14.702   6.770  1.00 36.78           N  
ANISOU 1553  N   ASP A 196     4635   4682   4658    -11      0    -13       N  
ATOM   1554  CA  ASP A 196     -16.058 -13.593   7.739  1.00 37.34           C  
ANISOU 1554  CA  ASP A 196     4724   4728   4734     -9      7     -7       C  
ATOM   1555  C   ASP A 196     -14.660 -13.127   8.066  1.00 38.10           C  
ANISOU 1555  C   ASP A 196     4827   4817   4833    -15    -19     -1       C  
ATOM   1556  O   ASP A 196     -14.478 -12.083   8.694  1.00 38.53           O  
ANISOU 1556  O   ASP A 196     4906   4819   4913    -10     14     17       O  
ATOM   1557  CB  ASP A 196     -16.640 -14.053   9.080  1.00 37.14           C  
ANISOU 1557  CB  ASP A 196     4696   4718   4696     -2    -13    -13       C  
ATOM   1558  CG  ASP A 196     -17.946 -14.771   8.938  1.00 36.42           C  
ANISOU 1558  CG  ASP A 196     4647   4618   4571    -21     25    -12       C  
ATOM   1559  OD1 ASP A 196     -18.065 -15.900   9.455  1.00 34.74           O  
ANISOU 1559  OD1 ASP A 196     4306   4465   4427      6    -82    -91       O  
ATOM   1560  OD2 ASP A 196     -18.904 -14.272   8.323  1.00 36.72           O  
ANISOU 1560  OD2 ASP A 196     4626   4589   4737     -4     10    -76       O  
ATOM   1561  N   LEU A 197     -13.687 -13.952   7.688  1.00 38.90           N  
ANISOU 1561  N   LEU A 197     4907   4943   4930      4     -4    -27       N  
ATOM   1562  CA  LEU A 197     -12.303 -13.887   8.173  1.00 39.53           C  
ANISOU 1562  CA  LEU A 197     4990   5022   5005    -11      8    -26       C  
ATOM   1563  C   LEU A 197     -12.187 -14.248   9.662  1.00 39.20           C  
ANISOU 1563  C   LEU A 197     4914   4994   4984      0    -27      5       C  
ATOM   1564  O   LEU A 197     -11.981 -13.386  10.530  1.00 39.16           O  
ANISOU 1564  O   LEU A 197     4918   4967   4992     58     54     23       O  
ATOM   1565  CB  LEU A 197     -11.717 -12.530   7.847  1.00 39.94           C  
ANISOU 1565  CB  LEU A 197     5059   5045   5068      7     -1    -27       C  
ATOM   1566  CG  LEU A 197     -12.036 -12.189   6.386  1.00 40.89           C  
ANISOU 1566  CG  LEU A 197     5198   5178   5158     -5     -2    -21       C  
ATOM   1567  CD1 LEU A 197     -12.815 -10.892   6.286  1.00 41.11           C  
ANISOU 1567  CD1 LEU A 197     5220   5197   5202     -3      1     18       C  
ATOM   1568  CD2 LEU A 197     -10.793 -12.182   5.534  1.00 41.54           C  
ANISOU 1568  CD2 LEU A 197     5252   5235   5295    -14     31    -13       C  
TER    1569      LEU A 197                                                      
ATOM   1570  N   GLU B   3       2.214  20.367  27.537  1.00 25.55           N  
ANISOU 1570  N   GLU B   3     3207   3412   3085    -39    -13    163       N  
ATOM   1571  CA  GLU B   3       1.317  19.522  28.357  1.00 23.81           C  
ANISOU 1571  CA  GLU B   3     2920   3216   2911    -40    -38     53       C  
ATOM   1572  C   GLU B   3       0.022  19.208  27.622  1.00 21.86           C  
ANISOU 1572  C   GLU B   3     2751   3024   2528    -55      3     45       C  
ATOM   1573  O   GLU B   3      -1.032  18.991  28.248  1.00 21.99           O  
ANISOU 1573  O   GLU B   3     2820   3083   2449     15    -77     17       O  
ATOM   1574  CB  GLU B   3       1.034  20.207  29.668  1.00 24.08           C  
ANISOU 1574  CB  GLU B   3     3006   3265   2876    -79    -47      0       C  
ATOM   1575  CG  GLU B   3       0.671  21.697  29.554  1.00 25.94           C  
ANISOU 1575  CG  GLU B   3     3246   3288   3319     31    -32   -150       C  
ATOM   1576  CD  GLU B   3      -0.036  22.214  30.816  1.00 29.71           C  
ANISOU 1576  CD  GLU B   3     3723   3960   3604     12     57   -132       C  
ATOM   1577  OE1 GLU B   3      -0.798  21.432  31.447  1.00 31.83           O  
ANISOU 1577  OE1 GLU B   3     4118   4034   3939    -80     65     -9       O  
ATOM   1578  OE2 GLU B   3       0.162  23.396  31.180  1.00 32.11           O  
ANISOU 1578  OE2 GLU B   3     4004   3931   4263    -33    -51     -6       O  
ATOM   1579  N   ASN B   4       0.124  19.178  26.288  1.00 19.14           N  
ANISOU 1579  N   ASN B   4     2425   2563   2281     16     12     97       N  
ATOM   1580  CA  ASN B   4      -0.919  18.746  25.425  1.00 17.06           C  
ANISOU 1580  CA  ASN B   4     2312   2066   2103     24     15     68       C  
ATOM   1581  C   ASN B   4      -0.502  17.334  24.916  1.00 16.77           C  
ANISOU 1581  C   ASN B   4     2338   2015   2017    -31     41    -27       C  
ATOM   1582  O   ASN B   4       0.524  17.191  24.269  1.00 19.40           O  
ANISOU 1582  O   ASN B   4     2480   2386   2504    -39     55    236       O  
ATOM   1583  CB  ASN B   4      -1.051  19.713  24.226  1.00 15.47           C  
ANISOU 1583  CB  ASN B   4     2202   1939   1736    -65     62    -22       C  
ATOM   1584  CG  ASN B   4      -2.077  19.247  23.215  1.00 18.04           C  
ANISOU 1584  CG  ASN B   4     2098   2429   2327   -151    -19     94       C  
ATOM   1585  OD1 ASN B   4      -2.801  18.300  23.459  1.00 19.59           O  
ANISOU 1585  OD1 ASN B   4     3059   1747   2637   -217     18     80       O  
ATOM   1586  ND2 ASN B   4      -2.149  19.914  22.095  1.00 19.82           N  
ANISOU 1586  ND2 ASN B   4     2620   2635   2275     16    -12    119       N  
ATOM   1587  N   PHE B   5      -1.265  16.304  25.268  1.00 18.11           N  
ANISOU 1587  N   PHE B   5     2236   2434   2211     -1     68    167       N  
ATOM   1588  CA  PHE B   5      -0.901  14.924  24.978  1.00 16.47           C  
ANISOU 1588  CA  PHE B   5     2137   2237   1882     -8     46     11       C  
ATOM   1589  C   PHE B   5      -2.032  14.147  24.325  1.00 16.80           C  
ANISOU 1589  C   PHE B   5     2164   1907   2311    -36    -27    100       C  
ATOM   1590  O   PHE B   5      -1.791  13.441  23.333  1.00 17.78           O  
ANISOU 1590  O   PHE B   5     2298   2185   2272    236    116   -162       O  
ATOM   1591  CB  PHE B   5      -0.526  14.175  26.279  1.00 18.54           C  
ANISOU 1591  CB  PHE B   5     2185   2321   2538   -116   -120    382       C  
ATOM   1592  CG  PHE B   5      -0.049  12.783  26.082  1.00 18.23           C  
ANISOU 1592  CG  PHE B   5     2115   2674   2138     71     61   -177       C  
ATOM   1593  CD1 PHE B   5       1.212  12.527  25.523  1.00 17.74           C  
ANISOU 1593  CD1 PHE B   5     2161   2126   2452    -20    163   -132       C  
ATOM   1594  CD2 PHE B   5      -0.811  11.732  26.500  1.00 17.61           C  
ANISOU 1594  CD2 PHE B   5     2222   2064   2403    172    211   -296       C  
ATOM   1595  CE1 PHE B   5       1.658  11.254  25.368  1.00 15.77           C  
ANISOU 1595  CE1 PHE B   5     1811   1860   2317   -145    196     96       C  
ATOM   1596  CE2 PHE B   5      -0.356  10.386  26.291  1.00 16.45           C  
ANISOU 1596  CE2 PHE B   5     2091   1572   2584   -134     83    200       C  
ATOM   1597  CZ  PHE B   5       0.850  10.174  25.798  1.00 14.35           C  
ANISOU 1597  CZ  PHE B   5     2188   1154   2107      7    235    -32       C  
ATOM   1598  N   PHE B   6      -3.235  14.235  24.880  1.00 15.63           N  
ANISOU 1598  N   PHE B   6     2224   1674   2040     63    102   -186       N  
ATOM   1599  CA  PHE B   6      -4.415  13.556  24.406  1.00 17.36           C  
ANISOU 1599  CA  PHE B   6     2238   2100   2256     30     74     14       C  
ATOM   1600  C   PHE B   6      -5.209  14.231  23.358  1.00 19.33           C  
ANISOU 1600  C   PHE B   6     2443   2443   2457    -64     -7    -57       C  
ATOM   1601  O   PHE B   6      -5.326  15.422  23.399  1.00 18.21           O  
ANISOU 1601  O   PHE B   6     2552   2135   2230    138    -26    161       O  
ATOM   1602  CB  PHE B   6      -5.350  13.244  25.614  1.00 17.85           C  
ANISOU 1602  CB  PHE B   6     2223   2379   2178    -86     58   -192       C  
ATOM   1603  CG  PHE B   6      -4.768  12.227  26.580  1.00 18.92           C  
ANISOU 1603  CG  PHE B   6     2361   2432   2393    -50     47    -20       C  
ATOM   1604  CD1 PHE B   6      -4.490  12.604  27.870  1.00 18.68           C  
ANISOU 1604  CD1 PHE B   6     2449   2406   2241      2    -57    255       C  
ATOM   1605  CD2 PHE B   6      -4.475  10.887  26.183  1.00 20.20           C  
ANISOU 1605  CD2 PHE B   6     2670   2604   2400    -75     12     -9       C  
ATOM   1606  CE1 PHE B   6      -3.934  11.732  28.794  1.00 17.84           C  
ANISOU 1606  CE1 PHE B   6     2258   2231   2287     36     31    191       C  
ATOM   1607  CE2 PHE B   6      -3.922   9.983  27.079  1.00 17.54           C  
ANISOU 1607  CE2 PHE B   6     2194   2399   2069     -6     68   -214       C  
ATOM   1608  CZ  PHE B   6      -3.650  10.421  28.425  1.00 18.13           C  
ANISOU 1608  CZ  PHE B   6     2590   2150   2147     14    -62   -100       C  
ATOM   1609  N   GLY B   7      -5.808  13.454  22.462  1.00 19.31           N  
ANISOU 1609  N   GLY B   7     2529   2420   2385    -10     31    -61       N  
ATOM   1610  CA  GLY B   7      -6.840  13.978  21.595  1.00 20.44           C  
ANISOU 1610  CA  GLY B   7     2499   2692   2574    -55      8     38       C  
ATOM   1611  C   GLY B   7      -6.405  14.949  20.528  1.00 20.34           C  
ANISOU 1611  C   GLY B   7     2542   2630   2555    -28    -13     81       C  
ATOM   1612  O   GLY B   7      -7.218  15.763  20.102  1.00 20.72           O  
ANISOU 1612  O   GLY B   7     2563   2804   2503    -22    -10    192       O  
ATOM   1613  N   LYS B   8      -5.152  14.880  20.115  1.00 19.49           N  
ANISOU 1613  N   LYS B   8     2492   2525   2388     25     -9    -46       N  
ATOM   1614  CA  LYS B   8      -4.674  15.708  19.006  1.00 19.13           C  
ANISOU 1614  CA  LYS B   8     2392   2550   2324    -25     35      0       C  
ATOM   1615  C   LYS B   8      -5.323  15.181  17.717  1.00 18.83           C  
ANISOU 1615  C   LYS B   8     2467   2387   2300     -5     15    -21       C  
ATOM   1616  O   LYS B   8      -5.619  14.038  17.570  1.00 20.73           O  
ANISOU 1616  O   LYS B   8     2608   2650   2618    -34     64     -7       O  
ATOM   1617  CB  LYS B   8      -3.137  15.672  18.899  1.00 19.89           C  
ANISOU 1617  CB  LYS B   8     2417   2733   2405    -29    -32    -26       C  
ATOM   1618  CG  LYS B   8      -2.388  16.340  20.106  1.00 19.34           C  
ANISOU 1618  CG  LYS B   8     2555   2371   2423     31    -30     61       C  
ATOM   1619  CD  LYS B   8      -0.860  16.267  19.932  1.00 20.26           C  
ANISOU 1619  CD  LYS B   8     2576   2569   2553    -14     17    195       C  
ATOM   1620  CE  LYS B   8      -0.143  16.799  21.171  1.00 22.71           C  
ANISOU 1620  CE  LYS B   8     2870   3050   2706    -13    -17     97       C  
ATOM   1621  NZ  LYS B   8       1.305  16.564  21.133  1.00 22.40           N  
ANISOU 1621  NZ  LYS B   8     2894   2976   2642    -25    -27    215       N  
ATOM   1622  N   THR B   9      -5.589  16.052  16.786  1.00 19.02           N  
ANISOU 1622  N   THR B   9     2496   2434   2296     19     11     48       N  
ATOM   1623  CA  THR B   9      -6.111  15.638  15.522  1.00 18.97           C  
ANISOU 1623  CA  THR B   9     2434   2388   2384    -21    -69    -19       C  
ATOM   1624  C   THR B   9      -4.914  15.183  14.721  1.00 18.91           C  
ANISOU 1624  C   THR B   9     2382   2451   2349    -90    -16    -53       C  
ATOM   1625  O   THR B   9      -3.839  15.866  14.709  1.00 20.66           O  
ANISOU 1625  O   THR B   9     2197   3157   2493     -4    -23   -408       O  
ATOM   1626  CB  THR B   9      -6.764  16.856  14.795  1.00 19.48           C  
ANISOU 1626  CB  THR B   9     2607   2440   2354     12    -11    136       C  
ATOM   1627  OG1 THR B   9      -7.917  17.330  15.519  1.00 22.79           O  
ANISOU 1627  OG1 THR B   9     2775   2907   2977    107     -3    -32       O  
ATOM   1628  CG2 THR B   9      -7.301  16.483  13.434  1.00 22.12           C  
ANISOU 1628  CG2 THR B   9     2782   2896   2723     -2   -116      5       C  
ATOM   1629  N   LEU B  10      -5.109  14.169  13.895  1.00 18.07           N  
ANISOU 1629  N   LEU B  10     2241   2368   2253   -112    -38     48       N  
ATOM   1630  CA  LEU B  10      -4.056  13.649  13.097  1.00 17.77           C  
ANISOU 1630  CA  LEU B  10     2300   2246   2204    -56    -57     -7       C  
ATOM   1631  C   LEU B  10      -3.684  14.681  12.053  1.00 18.66           C  
ANISOU 1631  C   LEU B  10     2277   2584   2229    -47    -33    -75       C  
ATOM   1632  O   LEU B  10      -4.528  15.175  11.360  1.00 18.75           O  
ANISOU 1632  O   LEU B  10     2420   2298   2404    -55    -61     75       O  
ATOM   1633  CB  LEU B  10      -4.492  12.320  12.445  1.00 17.50           C  
ANISOU 1633  CB  LEU B  10     2295   2090   2262    -82    -97     22       C  
ATOM   1634  CG  LEU B  10      -3.482  11.722  11.479  1.00 17.74           C  
ANISOU 1634  CG  LEU B  10     2367   2310   2061   -101    -34    189       C  
ATOM   1635  CD1 LEU B  10      -2.292  11.142  12.186  1.00 20.31           C  
ANISOU 1635  CD1 LEU B  10     2396   2778   2541    148    -24   -168       C  
ATOM   1636  CD2 LEU B  10      -4.150  10.683  10.649  1.00 17.96           C  
ANISOU 1636  CD2 LEU B  10     2239   2470   2113    -20     -7    -38       C  
ATOM   1637  N   ALA B  11      -2.427  15.090  12.067  1.00 18.81           N  
ANISOU 1637  N   ALA B  11     2314   2494   2339    -99    -36     31       N  
ATOM   1638  CA  ALA B  11      -1.922  16.198  11.258  1.00 18.17           C  
ANISOU 1638  CA  ALA B  11     2319   2366   2217    -26     19    -86       C  
ATOM   1639  C   ALA B  11      -0.447  15.979  10.963  1.00 19.18           C  
ANISOU 1639  C   ALA B  11     2339   2633   2313     17    -24    -38       C  
ATOM   1640  O   ALA B  11       0.268  15.221  11.620  1.00 17.31           O  
ANISOU 1640  O   ALA B  11     2403   2144   2029     42     62    198       O  
ATOM   1641  CB  ALA B  11      -2.122  17.464  11.991  1.00 18.96           C  
ANISOU 1641  CB  ALA B  11     2428   2321   2454     -5     -2    -90       C  
ATOM   1642  N   ALA B  12       0.000  16.538   9.863  1.00 17.47           N  
ANISOU 1642  N   ALA B  12     2363   2181   2094     64     49     68       N  
ATOM   1643  CA  ALA B  12       1.391  16.490   9.516  1.00 18.68           C  
ANISOU 1643  CA  ALA B  12     2322   2439   2336     -8    -28    -25       C  
ATOM   1644  C   ALA B  12       1.890  17.901   9.108  1.00 18.11           C  
ANISOU 1644  C   ALA B  12     2352   2284   2245    -48      3     27       C  
ATOM   1645  O   ALA B  12       1.171  18.733   8.435  1.00 19.90           O  
ANISOU 1645  O   ALA B  12     2434   2421   2704   -106    -37     76       O  
ATOM   1646  CB  ALA B  12       1.583  15.541   8.386  1.00 18.02           C  
ANISOU 1646  CB  ALA B  12     2325   2208   2311    -16      7     18       C  
ATOM   1647  N   ARG B  13       3.125  18.184   9.478  1.00 18.74           N  
ANISOU 1647  N   ARG B  13     2330   2410   2380    -29     40     14       N  
ATOM   1648  CA  ARG B  13       3.766  19.487   9.080  1.00 17.02           C  
ANISOU 1648  CA  ARG B  13     2253   2083   2129    -36    -46     12       C  
ATOM   1649  C   ARG B  13       5.122  19.220   8.488  1.00 17.36           C  
ANISOU 1649  C   ARG B  13     2264   2147   2185    -40    -39    -66       C  
ATOM   1650  O   ARG B  13       5.938  18.539   9.062  1.00 15.52           O  
ANISOU 1650  O   ARG B  13     2195   1754   1945    -37     44     97       O  
ATOM   1651  CB  ARG B  13       3.969  20.460  10.264  1.00 18.19           C  
ANISOU 1651  CB  ARG B  13     2394   2292   2224    -16     49    -35       C  
ATOM   1652  CG  ARG B  13       2.713  20.998  10.882  1.00 20.31           C  
ANISOU 1652  CG  ARG B  13     2376   2762   2579     33    -43   -173       C  
ATOM   1653  CD  ARG B  13       2.988  21.710  12.249  1.00 19.90           C  
ANISOU 1653  CD  ARG B  13     2691   2151   2719    -15    -50   -109       C  
ATOM   1654  NE  ARG B  13       3.477  20.796  13.310  1.00 19.34           N  
ANISOU 1654  NE  ARG B  13     2690   2212   2445     84    -92   -292       N  
ATOM   1655  CZ  ARG B  13       2.721  20.086  14.110  1.00 21.07           C  
ANISOU 1655  CZ  ARG B  13     2746   2627   2632    -39    -18    -90       C  
ATOM   1656  NH1 ARG B  13       1.413  20.175  14.017  1.00 24.02           N  
ANISOU 1656  NH1 ARG B  13     2869   3219   3037     37      0     19       N  
ATOM   1657  NH2 ARG B  13       3.270  19.277  15.019  1.00 20.55           N  
ANISOU 1657  NH2 ARG B  13     2535   2761   2511     -3    -22    -17       N  
ATOM   1658  N   PRO B  14       5.436  19.774   7.334  1.00 17.85           N  
ANISOU 1658  N   PRO B  14     2394   2261   2126    -17    -22     36       N  
ATOM   1659  CA  PRO B  14       6.819  19.667   6.897  1.00 19.74           C  
ANISOU 1659  CA  PRO B  14     2410   2481   2606     83    -55   -139       C  
ATOM   1660  C   PRO B  14       7.726  20.523   7.746  1.00 20.36           C  
ANISOU 1660  C   PRO B  14     2476   2716   2543    146    -96   -199       C  
ATOM   1661  O   PRO B  14       7.316  21.572   8.285  1.00 19.70           O  
ANISOU 1661  O   PRO B  14     2611   2328   2545    119   -142   -183       O  
ATOM   1662  CB  PRO B  14       6.769  20.266   5.518  1.00 19.64           C  
ANISOU 1662  CB  PRO B  14     2461   2598   2400     51    -36     45       C  
ATOM   1663  CG  PRO B  14       5.561  21.145   5.532  1.00 21.08           C  
ANISOU 1663  CG  PRO B  14     2500   2774   2732    150      2   -240       C  
ATOM   1664  CD  PRO B  14       4.584  20.514   6.343  1.00 19.73           C  
ANISOU 1664  CD  PRO B  14     2392   2433   2668    145   -144   -116       C  
ATOM   1665  N   VAL B  15       8.974  20.107   7.840  1.00 20.25           N  
ANISOU 1665  N   VAL B  15     2472   2640   2583     99   -102   -132       N  
ATOM   1666  CA  VAL B  15      10.029  20.920   8.454  1.00 20.06           C  
ANISOU 1666  CA  VAL B  15     2554   2545   2520     20    -71   -124       C  
ATOM   1667  C   VAL B  15      10.776  21.613   7.323  1.00 19.91           C  
ANISOU 1667  C   VAL B  15     2534   2473   2555     27    -31    -42       C  
ATOM   1668  O   VAL B  15      11.479  20.968   6.524  1.00 18.23           O  
ANISOU 1668  O   VAL B  15     2526   2313   2088     33     21    -19       O  
ATOM   1669  CB  VAL B  15      10.955  19.998   9.228  1.00 19.90           C  
ANISOU 1669  CB  VAL B  15     2558   2417   2586    -17    -92    -82       C  
ATOM   1670  CG1 VAL B  15      12.122  20.738   9.852  1.00 21.23           C  
ANISOU 1670  CG1 VAL B  15     2661   2678   2728    -62   -126      8       C  
ATOM   1671  CG2 VAL B  15      10.158  19.148  10.252  1.00 21.16           C  
ANISOU 1671  CG2 VAL B  15     2718   2692   2627     78    -80     15       C  
ATOM   1672  N   GLU B  16      10.636  22.936   7.218  1.00 20.51           N  
ANISOU 1672  N   GLU B  16     2691   2497   2605     99    -21    -45       N  
ATOM   1673  CA  GLU B  16      11.123  23.652   6.018  1.00 21.74           C  
ANISOU 1673  CA  GLU B  16     2746   2759   2755      3     -6     -5       C  
ATOM   1674  C   GLU B  16      12.635  23.511   5.775  1.00 21.21           C  
ANISOU 1674  C   GLU B  16     2694   2696   2666     24      2     -4       C  
ATOM   1675  O   GLU B  16      13.086  23.350   4.626  1.00 20.66           O  
ANISOU 1675  O   GLU B  16     2707   2684   2457     53    -30     33       O  
ATOM   1676  CB  GLU B  16      10.720  25.124   6.070  1.00 23.35           C  
ANISOU 1676  CB  GLU B  16     2887   2974   3009     66    -38    -95       C  
ATOM   1677  CG  GLU B  16      11.011  25.955   4.845  1.00 25.89           C  
ANISOU 1677  CG  GLU B  16     3256   3305   3273     -4     -5   -119       C  
ATOM   1678  CD  GLU B  16      12.473  26.358   4.707  1.00 28.75           C  
ANISOU 1678  CD  GLU B  16     3523   3705   3695    -22    -18    -39       C  
ATOM   1679  OE1 GLU B  16      13.268  26.102   5.657  1.00 30.83           O  
ANISOU 1679  OE1 GLU B  16     3802   4076   3836    146   -173    -84       O  
ATOM   1680  OE2 GLU B  16      12.826  26.923   3.637  1.00 31.35           O  
ANISOU 1680  OE2 GLU B  16     4029   4117   3764     27    -57     31       O  
ATOM   1681  N   ALA B  17      13.414  23.539   6.851  1.00 20.49           N  
ANISOU 1681  N   ALA B  17     2585   2618   2583    -39      2     39       N  
ATOM   1682  CA  ALA B  17      14.875  23.467   6.736  1.00 20.25           C  
ANISOU 1682  CA  ALA B  17     2556   2563   2574      0     15      0       C  
ATOM   1683  C   ALA B  17      15.450  22.129   6.277  1.00 19.56           C  
ANISOU 1683  C   ALA B  17     2448   2433   2547    -25     -5    -17       C  
ATOM   1684  O   ALA B  17      16.605  22.078   5.855  1.00 18.60           O  
ANISOU 1684  O   ALA B  17     2445   2231   2390      0     35     16       O  
ATOM   1685  CB  ALA B  17      15.550  23.898   8.041  1.00 19.94           C  
ANISOU 1685  CB  ALA B  17     2545   2478   2550      1      9    -22       C  
ATOM   1686  N   ILE B  18      14.688  21.038   6.420  1.00 17.82           N  
ANISOU 1686  N   ILE B  18     2306   2235   2228    -83     41    -22       N  
ATOM   1687  CA  ILE B  18      15.127  19.725   6.009  1.00 17.89           C  
ANISOU 1687  CA  ILE B  18     2278   2301   2217     10    -14     41       C  
ATOM   1688  C   ILE B  18      14.044  19.123   5.101  1.00 17.30           C  
ANISOU 1688  C   ILE B  18     2339   2163   2069      4     -4     20       C  
ATOM   1689  O   ILE B  18      13.057  18.588   5.546  1.00 19.28           O  
ANISOU 1689  O   ILE B  18     2392   2384   2547    -26    -86    -55       O  
ATOM   1690  CB  ILE B  18      15.381  18.816   7.241  1.00 17.27           C  
ANISOU 1690  CB  ILE B  18     2284   2134   2143    -72     10    105       C  
ATOM   1691  CG1 ILE B  18      16.427  19.459   8.168  1.00 20.01           C  
ANISOU 1691  CG1 ILE B  18     2582   2610   2409     55    -70    -88       C  
ATOM   1692  CG2 ILE B  18      15.873  17.485   6.760  1.00 18.63           C  
ANISOU 1692  CG2 ILE B  18     2353   2431   2294     53    -15    -81       C  
ATOM   1693  CD1 ILE B  18      16.767  18.681   9.377  1.00 19.88           C  
ANISOU 1693  CD1 ILE B  18     2586   2707   2258     53      7      1       C  
ATOM   1694  N   PRO B  19      14.209  19.323   3.786  1.00 16.92           N  
ANISOU 1694  N   PRO B  19     2238   2098   2091    -57      7    111       N  
ATOM   1695  CA  PRO B  19      13.260  18.812   2.807  1.00 16.86           C  
ANISOU 1695  CA  PRO B  19     2256   2070   2079     -4     41    103       C  
ATOM   1696  C   PRO B  19      12.940  17.321   2.992  1.00 17.04           C  
ANISOU 1696  C   PRO B  19     2269   2103   2102      2    -42     71       C  
ATOM   1697  O   PRO B  19      13.838  16.541   3.201  1.00 18.11           O  
ANISOU 1697  O   PRO B  19     2410   2173   2295    101    -16   -114       O  
ATOM   1698  CB  PRO B  19      13.962  19.070   1.482  1.00 17.06           C  
ANISOU 1698  CB  PRO B  19     2246   2242   1994    -68      7     43       C  
ATOM   1699  CG  PRO B  19      14.869  20.220   1.805  1.00 17.31           C  
ANISOU 1699  CG  PRO B  19     2351   2147   2078    -31    -40    170       C  
ATOM   1700  CD  PRO B  19      15.348  20.037   3.204  1.00 17.58           C  
ANISOU 1700  CD  PRO B  19     2228   2272   2178     -4     -6    -69       C  
ATOM   1701  N   GLY B  20      11.671  16.965   2.892  1.00 17.23           N  
ANISOU 1701  N   GLY B  20     2260   2079   2206    -28     63     78       N  
ATOM   1702  CA  GLY B  20      11.255  15.575   3.094  1.00 17.20           C  
ANISOU 1702  CA  GLY B  20     2240   2054   2239     -2    -66    -18       C  
ATOM   1703  C   GLY B  20      10.905  15.181   4.502  1.00 18.32           C  
ANISOU 1703  C   GLY B  20     2257   2384   2318     21    -98   -202       C  
ATOM   1704  O   GLY B  20      10.157  14.224   4.713  1.00 17.71           O  
ANISOU 1704  O   GLY B  20     2467   2169   2090     52    -42     29       O  
ATOM   1705  N   MET B  21      11.386  15.940   5.473  1.00 18.00           N  
ANISOU 1705  N   MET B  21     2326   2270   2244     51    -81    -71       N  
ATOM   1706  CA  MET B  21      11.028  15.664   6.852  1.00 17.40           C  
ANISOU 1706  CA  MET B  21     2255   2209   2146    -38    -10    -66       C  
ATOM   1707  C   MET B  21       9.570  16.058   7.177  1.00 17.47           C  
ANISOU 1707  C   MET B  21     2246   2180   2210      8    -36   -163       C  
ATOM   1708  O   MET B  21       9.090  17.092   6.734  1.00 17.11           O  
ANISOU 1708  O   MET B  21     2372   2260   1867    -47     38    160       O  
ATOM   1709  CB  MET B  21      12.010  16.381   7.761  1.00 18.29           C  
ANISOU 1709  CB  MET B  21     2286   2337   2324     -5    -69    -41       C  
ATOM   1710  CG  MET B  21      11.732  16.175   9.210  1.00 20.57           C  
ANISOU 1710  CG  MET B  21     2782   2535   2498    -98    -53     24       C  
ATOM   1711  SD  MET B  21      13.074  16.758  10.244  1.00 27.37           S  
ANISOU 1711  SD  MET B  21     3470   3349   3579    -98   -595     24       S  
ATOM   1712  CE  MET B  21      14.365  15.881   9.627  1.00 23.98           C  
ANISOU 1712  CE  MET B  21     3083   3132   2895   -117   -142   -138       C  
ATOM   1713  N   LEU B  22       8.872  15.260   7.972  1.00 16.25           N  
ANISOU 1713  N   LEU B  22     2196   2072   1904    -17    -59    -93       N  
ATOM   1714  CA  LEU B  22       7.501  15.545   8.380  1.00 16.79           C  
ANISOU 1714  CA  LEU B  22     2245   2098   2035     21    -18    -73       C  
ATOM   1715  C   LEU B  22       7.362  15.241   9.861  1.00 16.07           C  
ANISOU 1715  C   LEU B  22     2181   1901   2024     43     10    -25       C  
ATOM   1716  O   LEU B  22       7.896  14.278  10.327  1.00 17.25           O  
ANISOU 1716  O   LEU B  22     2282   2269   2000     82     82   -118       O  
ATOM   1717  CB  LEU B  22       6.469  14.666   7.648  1.00 18.50           C  
ANISOU 1717  CB  LEU B  22     2313   2288   2425    -71     27   -161       C  
ATOM   1718  CG  LEU B  22       6.329  14.790   6.129  1.00 20.09           C  
ANISOU 1718  CG  LEU B  22     2567   2528   2536    -58    -21    -48       C  
ATOM   1719  CD1 LEU B  22       5.437  13.701   5.547  1.00 23.43           C  
ANISOU 1719  CD1 LEU B  22     2846   2909   3146    -89    -13   -185       C  
ATOM   1720  CD2 LEU B  22       5.746  16.115   5.737  1.00 21.97           C  
ANISOU 1720  CD2 LEU B  22     2923   2722   2701     79   -121    112       C  
ATOM   1721  N   GLU B  23       6.648  16.124  10.554  1.00 16.42           N  
ANISOU 1721  N   GLU B  23     2070   2176   1990    -19     48   -151       N  
ATOM   1722  CA  GLU B  23       6.300  15.963  11.932  1.00 16.70           C  
ANISOU 1722  CA  GLU B  23     2119   2134   2092     47    -23    -26       C  
ATOM   1723  C   GLU B  23       4.783  15.631  12.003  1.00 16.55           C  
ANISOU 1723  C   GLU B  23     2127   2000   2160     32    -24     57       C  
ATOM   1724  O   GLU B  23       3.948  16.366  11.382  1.00 18.40           O  
ANISOU 1724  O   GLU B  23     2310   2526   2156    133    -54    -39       O  
ATOM   1725  CB  GLU B  23       6.721  17.227  12.696  1.00 17.21           C  
ANISOU 1725  CB  GLU B  23     2256   2056   2226      9     12    -36       C  
ATOM   1726  CG  GLU B  23       6.359  17.280  14.172  1.00 19.87           C  
ANISOU 1726  CG  GLU B  23     2494   2652   2401     19     11     34       C  
ATOM   1727  CD  GLU B  23       6.896  18.522  14.879  1.00 24.24           C  
ANISOU 1727  CD  GLU B  23     3186   3031   2992    -94    -50   -131       C  
ATOM   1728  OE1 GLU B  23       8.049  18.916  14.612  1.00 30.28           O  
ANISOU 1728  OE1 GLU B  23     3474   4136   3892   -133     80   -184       O  
ATOM   1729  OE2 GLU B  23       6.181  19.111  15.739  1.00 28.36           O  
ANISOU 1729  OE2 GLU B  23     3354   3728   3693    116     -9   -258       O  
ATOM   1730  N   PHE B  24       4.405  14.555  12.675  1.00 17.00           N  
ANISOU 1730  N   PHE B  24     2193   2173   2091    133    -89    -82       N  
ATOM   1731  CA  PHE B  24       3.020  14.214  12.822  1.00 15.81           C  
ANISOU 1731  CA  PHE B  24     2081   1866   2058     31    -19    -18       C  
ATOM   1732  C   PHE B  24       2.504  14.366  14.254  1.00 17.12           C  
ANISOU 1732  C   PHE B  24     2137   2282   2085     91    -74   -123       C  
ATOM   1733  O   PHE B  24       3.190  14.003  15.210  1.00 17.09           O  
ANISOU 1733  O   PHE B  24     2368   2035   2089    209     10    136       O  
ATOM   1734  CB  PHE B  24       2.769  12.763  12.417  1.00 17.79           C  
ANISOU 1734  CB  PHE B  24     2226   2157   2374    -11   -115   -140       C  
ATOM   1735  CG  PHE B  24       3.007  12.477  10.997  1.00 18.13           C  
ANISOU 1735  CG  PHE B  24     2382   2111   2396     41     77    123       C  
ATOM   1736  CD1 PHE B  24       4.279  12.158  10.534  1.00 18.29           C  
ANISOU 1736  CD1 PHE B  24     2362   2211   2374     34     52    158       C  
ATOM   1737  CD2 PHE B  24       1.950  12.421  10.118  1.00 20.88           C  
ANISOU 1737  CD2 PHE B  24     2679   2576   2676     43   -112    -99       C  
ATOM   1738  CE1 PHE B  24       4.520  11.900   9.186  1.00 21.01           C  
ANISOU 1738  CE1 PHE B  24     2635   2631   2717     33     96   -262       C  
ATOM   1739  CE2 PHE B  24       2.169  12.178   8.737  1.00 22.11           C  
ANISOU 1739  CE2 PHE B  24     2814   2837   2746    119     22     37       C  
ATOM   1740  CZ  PHE B  24       3.483  11.902   8.282  1.00 19.89           C  
ANISOU 1740  CZ  PHE B  24     2711   2558   2288     74     83      1       C  
ATOM   1741  N   ASP B  25       1.312  14.968  14.384  1.00 16.55           N  
ANISOU 1741  N   ASP B  25     2063   2129   2094     94    -97   -130       N  
ATOM   1742  CA  ASP B  25       0.545  14.871  15.622  1.00 16.58           C  
ANISOU 1742  CA  ASP B  25     2067   2119   2112     43      0     34       C  
ATOM   1743  C   ASP B  25      -0.288  13.609  15.605  1.00 17.02           C  
ANISOU 1743  C   ASP B  25     2013   2298   2155     20     -5    -36       C  
ATOM   1744  O   ASP B  25      -1.062  13.413  14.658  1.00 17.62           O  
ANISOU 1744  O   ASP B  25     2284   2385   2023     76     25   -114       O  
ATOM   1745  CB  ASP B  25      -0.418  16.052  15.751  1.00 16.65           C  
ANISOU 1745  CB  ASP B  25     2057   2044   2223     51     12   -116       C  
ATOM   1746  CG  ASP B  25       0.303  17.370  15.879  1.00 19.27           C  
ANISOU 1746  CG  ASP B  25     2492   2274   2554     -2    -59    -45       C  
ATOM   1747  OD1 ASP B  25       1.454  17.382  16.354  1.00 20.25           O  
ANISOU 1747  OD1 ASP B  25     2542   2321   2831    -48    -75    -42       O  
ATOM   1748  OD2 ASP B  25      -0.206  18.417  15.435  1.00 20.63           O  
ANISOU 1748  OD2 ASP B  25     2507   2666   2665     35   -273    -51       O  
ATOM   1749  N   ILE B  26      -0.090  12.742  16.607  1.00 16.62           N  
ANISOU 1749  N   ILE B  26     2085   2101   2129     -2      4    -76       N  
ATOM   1750  CA  ILE B  26      -0.783  11.478  16.702  1.00 17.54           C  
ANISOU 1750  CA  ILE B  26     2192   2270   2200    -29    -49     48       C  
ATOM   1751  C   ILE B  26      -1.891  11.513  17.783  1.00 17.99           C  
ANISOU 1751  C   ILE B  26     2203   2277   2355    -29    -27    -39       C  
ATOM   1752  O   ILE B  26      -1.597  11.754  18.942  1.00 16.58           O  
ANISOU 1752  O   ILE B  26     2185   2063   2051   -109     49    -17       O  
ATOM   1753  CB  ILE B  26       0.234  10.367  17.071  1.00 17.87           C  
ANISOU 1753  CB  ILE B  26     2119   2208   2462    -57   -115   -153       C  
ATOM   1754  CG1 ILE B  26       1.358  10.299  16.011  1.00 19.70           C  
ANISOU 1754  CG1 ILE B  26     2440   2534   2509    -13    -31     13       C  
ATOM   1755  CG2 ILE B  26      -0.493   8.973  17.183  1.00 18.00           C  
ANISOU 1755  CG2 ILE B  26     2428   2043   2365      4    -98     41       C  
ATOM   1756  CD1 ILE B  26       0.963   9.868  14.650  1.00 21.23           C  
ANISOU 1756  CD1 ILE B  26     2472   2935   2658     -3     87   -193       C  
ATOM   1757  N   PRO B  27      -3.123  11.145  17.393  1.00 17.69           N  
ANISOU 1757  N   PRO B  27     2168   2399   2154     29    -43    -76       N  
ATOM   1758  CA  PRO B  27      -4.244  11.055  18.333  1.00 16.13           C  
ANISOU 1758  CA  PRO B  27     2181   1943   2003     -4      3    194       C  
ATOM   1759  C   PRO B  27      -3.951   9.938  19.334  1.00 16.31           C  
ANISOU 1759  C   PRO B  27     2254   2007   1933     34    -54    161       C  
ATOM   1760  O   PRO B  27      -3.689   8.821  18.968  1.00 16.73           O  
ANISOU 1760  O   PRO B  27     2288   2169   1899    -12    -45    -87       O  
ATOM   1761  CB  PRO B  27      -5.414  10.641  17.448  1.00 17.05           C  
ANISOU 1761  CB  PRO B  27     2345   1991   2140    -29     51    205       C  
ATOM   1762  CG  PRO B  27      -5.025  11.202  16.073  1.00 17.14           C  
ANISOU 1762  CG  PRO B  27     2177   2374   1962     40    -18     93       C  
ATOM   1763  CD  PRO B  27      -3.563  10.856  16.001  1.00 17.41           C  
ANISOU 1763  CD  PRO B  27     2177   2416   2022    -54    -35     65       C  
ATOM   1764  N   VAL B  28      -3.938  10.341  20.584  1.00 15.12           N  
ANISOU 1764  N   VAL B  28     2103   1746   1893    -12      9    -80       N  
ATOM   1765  CA  VAL B  28      -3.763   9.392  21.651  1.00 15.82           C  
ANISOU 1765  CA  VAL B  28     2058   1857   2095      1   -127    155       C  
ATOM   1766  C   VAL B  28      -5.037   9.455  22.494  1.00 16.29           C  
ANISOU 1766  C   VAL B  28     2207   2045   1935     65    -19   -160       C  
ATOM   1767  O   VAL B  28      -5.473  10.497  22.952  1.00 17.45           O  
ANISOU 1767  O   VAL B  28     2113   2094   2420    -19    -46     34       O  
ATOM   1768  CB  VAL B  28      -2.521   9.697  22.547  1.00 13.44           C  
ANISOU 1768  CB  VAL B  28     2072   1203   1832     62   -135   -232       C  
ATOM   1769  CG1 VAL B  28      -2.475   8.690  23.715  1.00 14.20           C  
ANISOU 1769  CG1 VAL B  28     1845   1726   1821     74     20     83       C  
ATOM   1770  CG2 VAL B  28      -1.278   9.718  21.771  1.00 18.29           C  
ANISOU 1770  CG2 VAL B  28     2214   2446   2290     86   -139    110       C  
ATOM   1771  N   HIS B  29      -5.614   8.236  22.716  1.00 16.56           N  
ANISOU 1771  N   HIS B  29     2242   2030   2019    -98    -35    105       N  
ATOM   1772  CA  HIS B  29      -6.905   8.134  23.419  1.00 18.33           C  
ANISOU 1772  CA  HIS B  29     2307   2484   2172     58    -45    140       C  
ATOM   1773  C   HIS B  29      -6.721   7.568  24.803  1.00 17.20           C  
ANISOU 1773  C   HIS B  29     2354   2224   1956    -11     -7     52       C  
ATOM   1774  O   HIS B  29      -6.196   6.504  24.919  1.00 17.30           O  
ANISOU 1774  O   HIS B  29     2357   2459   1754    305     13   -198       O  
ATOM   1775  CB  HIS B  29      -7.820   7.220  22.633  1.00 18.12           C  
ANISOU 1775  CB  HIS B  29     2346   2452   2084    -29    100    -79       C  
ATOM   1776  CG  HIS B  29      -7.932   7.618  21.192  1.00 20.99           C  
ANISOU 1776  CG  HIS B  29     2749   2725   2499      0    -31    278       C  
ATOM   1777  ND1 HIS B  29      -7.342   6.923  20.158  1.00 22.72           N  
ANISOU 1777  ND1 HIS B  29     3127   2685   2818   -102    -13    210       N  
ATOM   1778  CD2 HIS B  29      -8.549   8.677  20.624  1.00 22.81           C  
ANISOU 1778  CD2 HIS B  29     3052   2729   2886     97     -7    118       C  
ATOM   1779  CE1 HIS B  29      -7.581   7.557  19.017  1.00 22.48           C  
ANISOU 1779  CE1 HIS B  29     2998   2910   2630    -34    -92   -145       C  
ATOM   1780  NE2 HIS B  29      -8.327   8.606  19.275  1.00 24.90           N  
ANISOU 1780  NE2 HIS B  29     3123   3254   3083    -53     41     90       N  
ATOM   1781  N   GLY B  30      -7.097   8.302  25.830  1.00 17.43           N  
ANISOU 1781  N   GLY B  30     2220   2369   2030    -27     48     87       N  
ATOM   1782  CA  GLY B  30      -6.960   7.838  27.195  1.00 17.52           C  
ANISOU 1782  CA  GLY B  30     2269   2196   2191    -34    -23    113       C  
ATOM   1783  C   GLY B  30      -8.240   7.275  27.773  1.00 18.10           C  
ANISOU 1783  C   GLY B  30     2310   2353   2212     -4     27    -65       C  
ATOM   1784  O   GLY B  30      -9.346   7.751  27.492  1.00 18.21           O  
ANISOU 1784  O   GLY B  30     2377   2532   2009     98   -107    259       O  
ATOM   1785  N   ASP B  31      -8.092   6.336  28.685  1.00 18.44           N  
ANISOU 1785  N   ASP B  31     2380   2325   2299    150    -64    -98       N  
ATOM   1786  CA  ASP B  31      -9.223   5.825  29.463  1.00 19.18           C  
ANISOU 1786  CA  ASP B  31     2544   2321   2419     14    -19    -23       C  
ATOM   1787  C   ASP B  31      -8.725   5.270  30.809  1.00 19.10           C  
ANISOU 1787  C   ASP B  31     2470   2408   2378     32    -22    -60       C  
ATOM   1788  O   ASP B  31      -7.575   5.525  31.192  1.00 19.12           O  
ANISOU 1788  O   ASP B  31     2490   2455   2320    -29   -126    164       O  
ATOM   1789  CB  ASP B  31     -10.082   4.801  28.666  1.00 19.17           C  
ANISOU 1789  CB  ASP B  31     2440   2411   2433     66     23    -70       C  
ATOM   1790  CG  ASP B  31      -9.372   3.493  28.369  1.00 20.40           C  
ANISOU 1790  CG  ASP B  31     2615   2476   2660    -52    154     56       C  
ATOM   1791  OD1 ASP B  31      -8.230   3.252  28.853  1.00 21.48           O  
ANISOU 1791  OD1 ASP B  31     2748   2258   3153    122    -23    211       O  
ATOM   1792  OD2 ASP B  31      -9.945   2.637  27.646  1.00 24.16           O  
ANISOU 1792  OD2 ASP B  31     2793   3319   3066   -208     36   -222       O  
ATOM   1793  N   ASN B  32      -9.586   4.509  31.486  1.00 18.91           N  
ANISOU 1793  N   ASN B  32     2431   2350   2402     96    -20    -76       N  
ATOM   1794  CA  ASN B  32      -9.274   3.945  32.797  1.00 19.38           C  
ANISOU 1794  CA  ASN B  32     2495   2385   2482     70     30     -9       C  
ATOM   1795  C   ASN B  32      -8.085   3.005  32.790  1.00 18.45           C  
ANISOU 1795  C   ASN B  32     2408   2236   2364    100     -7   -147       C  
ATOM   1796  O   ASN B  32      -7.561   2.645  33.846  1.00 17.41           O  
ANISOU 1796  O   ASN B  32     2539   1951   2124    187    132   -279       O  
ATOM   1797  CB  ASN B  32     -10.525   3.273  33.424  1.00 19.67           C  
ANISOU 1797  CB  ASN B  32     2569   2381   2522     57     56     62       C  
ATOM   1798  CG  ASN B  32     -11.076   2.123  32.590  1.00 22.06           C  
ANISOU 1798  CG  ASN B  32     2812   2726   2841    -80    -58     33       C  
ATOM   1799  OD1 ASN B  32     -11.445   2.311  31.436  1.00 22.53           O  
ANISOU 1799  OD1 ASN B  32     2866   2802   2890   -274    111    181       O  
ATOM   1800  ND2 ASN B  32     -11.189   0.931  33.206  1.00 21.53           N  
ANISOU 1800  ND2 ASN B  32     2842   2513   2825    -95    145      0       N  
ATOM   1801  N   ARG B  33      -7.723   2.501  31.598  1.00 17.56           N  
ANISOU 1801  N   ARG B  33     2291   2289   2089     11     18     23       N  
ATOM   1802  CA  ARG B  33      -6.627   1.527  31.513  1.00 17.97           C  
ANISOU 1802  CA  ARG B  33     2312   2235   2278    -22    -30     32       C  
ATOM   1803  C   ARG B  33      -5.261   2.137  31.157  1.00 17.86           C  
ANISOU 1803  C   ARG B  33     2243   2246   2296    -21    -11      5       C  
ATOM   1804  O   ARG B  33      -4.231   1.505  31.376  1.00 17.29           O  
ANISOU 1804  O   ARG B  33     2188   2097   2282   -130   -100    220       O  
ATOM   1805  CB  ARG B  33      -6.959   0.437  30.491  1.00 17.37           C  
ANISOU 1805  CB  ARG B  33     2304   2171   2122     96     10    -58       C  
ATOM   1806  CG  ARG B  33      -8.332  -0.211  30.680  1.00 17.39           C  
ANISOU 1806  CG  ARG B  33     2306   2165   2135     63    -41     73       C  
ATOM   1807  CD  ARG B  33      -8.787  -1.061  29.515  1.00 16.54           C  
ANISOU 1807  CD  ARG B  33     2485   1813   1984    -42     82    279       C  
ATOM   1808  NE  ARG B  33      -9.052  -0.178  28.330  1.00 15.84           N  
ANISOU 1808  NE  ARG B  33     2673   1343   2001    -67   -124    173       N  
ATOM   1809  CZ  ARG B  33      -9.285  -0.613  27.086  1.00 18.53           C  
ANISOU 1809  CZ  ARG B  33     2705   2247   2086    -99     -4    149       C  
ATOM   1810  NH1 ARG B  33      -9.306  -1.943  26.835  1.00 19.61           N  
ANISOU 1810  NH1 ARG B  33     2552   2441   2458     44    -19   -211       N  
ATOM   1811  NH2 ARG B  33      -9.552   0.265  26.124  1.00 18.21           N  
ANISOU 1811  NH2 ARG B  33     2648   1924   2346     -8     21   -368       N  
ATOM   1812  N   GLY B  34      -5.243   3.325  30.564  1.00 17.32           N  
ANISOU 1812  N   GLY B  34     2247   2133   2200     45   -105    -69       N  
ATOM   1813  CA  GLY B  34      -3.995   3.936  30.162  1.00 17.76           C  
ANISOU 1813  CA  GLY B  34     2261   2246   2240     54     -1     79       C  
ATOM   1814  C   GLY B  34      -4.294   4.681  28.869  1.00 16.16           C  
ANISOU 1814  C   GLY B  34     2100   1992   2048    -17      0     20       C  
ATOM   1815  O   GLY B  34      -5.251   5.511  28.838  1.00 18.51           O  
ANISOU 1815  O   GLY B  34     2549   2211   2271    102   -129    152       O  
ATOM   1816  N   TRP B  35      -3.684   4.245  27.779  1.00 15.23           N  
ANISOU 1816  N   TRP B  35     2077   1768   1940    -25   -118    162       N  
ATOM   1817  CA  TRP B  35      -4.005   4.836  26.464  1.00 14.57           C  
ANISOU 1817  CA  TRP B  35     1715   2044   1774     28    -52     82       C  
ATOM   1818  C   TRP B  35      -3.787   3.963  25.284  1.00 15.90           C  
ANISOU 1818  C   TRP B  35     1882   2118   2039      0     27    264       C  
ATOM   1819  O   TRP B  35      -3.158   2.931  25.405  1.00 16.55           O  
ANISOU 1819  O   TRP B  35     1622   2453   2214   -164    -27   -387       O  
ATOM   1820  CB  TRP B  35      -3.289   6.158  26.325  1.00 13.53           C  
ANISOU 1820  CB  TRP B  35     1764   1739   1637    -11   -106   -129       C  
ATOM   1821  CG  TRP B  35      -1.793   6.204  26.448  1.00 15.16           C  
ANISOU 1821  CG  TRP B  35     1795   2208   1754    113     13    441       C  
ATOM   1822  CD1 TRP B  35      -1.142   6.903  27.413  1.00 15.80           C  
ANISOU 1822  CD1 TRP B  35     1991   2087   1924     28      9     24       C  
ATOM   1823  CD2 TRP B  35      -0.764   5.814  25.500  1.00 15.45           C  
ANISOU 1823  CD2 TRP B  35     1776   2175   1916    127    -16   -175       C  
ATOM   1824  NE1 TRP B  35       0.210   6.820  27.254  1.00 13.63           N  
ANISOU 1824  NE1 TRP B  35     1846   1674   1659   -138     51   -133       N  
ATOM   1825  CE2 TRP B  35       0.473   6.199  26.054  1.00 15.22           C  
ANISOU 1825  CE2 TRP B  35     2006   1995   1779    -70    238    153       C  
ATOM   1826  CE3 TRP B  35      -0.752   5.111  24.264  1.00 16.41           C  
ANISOU 1826  CE3 TRP B  35     2174   2345   1715    -12    -18    140       C  
ATOM   1827  CZ2 TRP B  35       1.684   5.861  25.496  1.00 16.25           C  
ANISOU 1827  CZ2 TRP B  35     1711   2092   2369   -147   -109    150       C  
ATOM   1828  CZ3 TRP B  35       0.477   4.811  23.728  1.00 16.15           C  
ANISOU 1828  CZ3 TRP B  35     2108   2012   2016    -73    -51    270       C  
ATOM   1829  CH2 TRP B  35       1.674   5.223  24.344  1.00 18.39           C  
ANISOU 1829  CH2 TRP B  35     2321   2254   2409    104     12    120       C  
ATOM   1830  N   PHE B  36      -4.271   4.458  24.121  1.00 15.75           N  
ANISOU 1830  N   PHE B  36     1971   2201   1812    133    -72   -213       N  
ATOM   1831  CA  PHE B  36      -4.113   3.757  22.858  1.00 15.69           C  
ANISOU 1831  CA  PHE B  36     1956   2331   1674    150    -33    -34       C  
ATOM   1832  C   PHE B  36      -3.870   4.743  21.803  1.00 14.57           C  
ANISOU 1832  C   PHE B  36     1876   1873   1787     11    -49   -181       C  
ATOM   1833  O   PHE B  36      -4.512   5.765  21.804  1.00 15.49           O  
ANISOU 1833  O   PHE B  36     2055   2200   1627    163    131      6       O  
ATOM   1834  CB  PHE B  36      -5.395   2.973  22.591  1.00 14.99           C  
ANISOU 1834  CB  PHE B  36     1990   2079   1626      9     -1     88       C  
ATOM   1835  CG  PHE B  36      -5.346   2.110  21.363  1.00 18.27           C  
ANISOU 1835  CG  PHE B  36     2150   2695   2096     51     26   -163       C  
ATOM   1836  CD1 PHE B  36      -5.181   0.753  21.411  1.00 19.72           C  
ANISOU 1836  CD1 PHE B  36     2220   2946   2325    134    -17     92       C  
ATOM   1837  CD2 PHE B  36      -5.503   2.734  20.127  1.00 20.69           C  
ANISOU 1837  CD2 PHE B  36     2694   2713   2453    -45     48    149       C  
ATOM   1838  CE1 PHE B  36      -5.104   0.001  20.245  1.00 17.46           C  
ANISOU 1838  CE1 PHE B  36     2142   1889   2602   -191     -9   -139       C  
ATOM   1839  CE2 PHE B  36      -5.475   2.011  18.977  1.00 19.04           C  
ANISOU 1839  CE2 PHE B  36     2201   2485   2547    -73    -31   -224       C  
ATOM   1840  CZ  PHE B  36      -5.274   0.641  19.028  1.00 19.67           C  
ANISOU 1840  CZ  PHE B  36     2475   2399   2597    -78    -43    -59       C  
ATOM   1841  N   LYS B  37      -2.981   4.421  20.855  1.00 15.45           N  
ANISOU 1841  N   LYS B  37     1768   2386   1714     86    -49   -167       N  
ATOM   1842  CA  LYS B  37      -2.814   5.186  19.658  1.00 14.29           C  
ANISOU 1842  CA  LYS B  37     1812   1897   1720    -88    -39    -35       C  
ATOM   1843  C   LYS B  37      -2.650   4.281  18.459  1.00 14.93           C  
ANISOU 1843  C   LYS B  37     1956   1897   1819     46    134   -280       C  
ATOM   1844  O   LYS B  37      -2.030   3.191  18.503  1.00 16.85           O  
ANISOU 1844  O   LYS B  37     2026   2262   2112    -50   -112    441       O  
ATOM   1845  CB  LYS B  37      -1.600   6.132  19.651  1.00 13.32           C  
ANISOU 1845  CB  LYS B  37     1915   1628   1516    -45     59   -183       C  
ATOM   1846  CG  LYS B  37      -0.198   5.491  19.940  1.00 14.56           C  
ANISOU 1846  CG  LYS B  37     1971   1877   1682     17   -113   -308       C  
ATOM   1847  CD  LYS B  37       0.937   6.396  19.640  1.00 14.25           C  
ANISOU 1847  CD  LYS B  37     1930   1839   1645     84    -89   -360       C  
ATOM   1848  CE  LYS B  37       2.312   5.886  20.122  1.00 14.98           C  
ANISOU 1848  CE  LYS B  37     1894   1932   1863    104     80     -2       C  
ATOM   1849  NZ  LYS B  37       3.400   6.760  19.719  1.00 16.06           N  
ANISOU 1849  NZ  LYS B  37     1716   2288   2096     53    -96    -27       N  
ATOM   1850  N   GLU B  38      -3.043   4.847  17.299  1.00 14.50           N  
ANISOU 1850  N   GLU B  38     1935   1805   1768    160    -35    107       N  
ATOM   1851  CA  GLU B  38      -2.619   4.300  15.978  1.00 14.43           C  
ANISOU 1851  CA  GLU B  38     1922   1750   1809     61     -1   -196       C  
ATOM   1852  C   GLU B  38      -1.316   5.000  15.654  1.00 15.81           C  
ANISOU 1852  C   GLU B  38     1999   2238   1770    104     23     81       C  
ATOM   1853  O   GLU B  38      -1.319   6.091  15.208  1.00 16.52           O  
ANISOU 1853  O   GLU B  38     2227   1642   2407    102    -57    134       O  
ATOM   1854  CB  GLU B  38      -3.623   4.524  14.882  1.00 15.56           C  
ANISOU 1854  CB  GLU B  38     2034   1623   2252    138    -35     42       C  
ATOM   1855  CG  GLU B  38      -5.011   4.070  15.168  1.00 15.65           C  
ANISOU 1855  CG  GLU B  38     2239   1647   2057    -50     89    -61       C  
ATOM   1856  CD  GLU B  38      -6.001   4.290  14.035  1.00 17.93           C  
ANISOU 1856  CD  GLU B  38     2265   2020   2526   -107     -1    -75       C  
ATOM   1857  OE1 GLU B  38      -5.740   5.057  13.074  1.00 18.00           O  
ANISOU 1857  OE1 GLU B  38     2515   1946   2377     -9   -143    252       O  
ATOM   1858  OE2 GLU B  38      -7.111   3.697  14.097  1.00 19.71           O  
ANISOU 1858  OE2 GLU B  38     2169   2520   2799    -12     45     72       O  
ATOM   1859  N   ASN B  39      -0.193   4.405  16.039  1.00 15.28           N  
ANISOU 1859  N   ASN B  39     1946   1818   2040     13    185     78       N  
ATOM   1860  CA  ASN B  39       1.118   5.088  15.849  1.00 16.30           C  
ANISOU 1860  CA  ASN B  39     1955   2246   1991     -4     -1   -197       C  
ATOM   1861  C   ASN B  39       1.443   5.334  14.380  1.00 17.24           C  
ANISOU 1861  C   ASN B  39     2022   2093   2432      9     -7    -11       C  
ATOM   1862  O   ASN B  39       2.059   6.362  14.050  1.00 19.91           O  
ANISOU 1862  O   ASN B  39     2216   2436   2910     59    215    381       O  
ATOM   1863  CB  ASN B  39       2.187   4.206  16.480  1.00 16.60           C  
ANISOU 1863  CB  ASN B  39     2211   2015   2080     13     83     40       C  
ATOM   1864  CG  ASN B  39       3.544   4.815  16.446  1.00 19.44           C  
ANISOU 1864  CG  ASN B  39     2342   2533   2511     -4    -87     10       C  
ATOM   1865  OD1 ASN B  39       3.738   5.917  16.931  1.00 20.34           O  
ANISOU 1865  OD1 ASN B  39     2297   2841   2587    -42    -94   -286       O  
ATOM   1866  ND2 ASN B  39       4.441   4.225  15.720  1.00 19.25           N  
ANISOU 1866  ND2 ASN B  39     2485   2185   2642      4    -10     28       N  
ATOM   1867  N   PHE B  40       1.061   4.412  13.541  1.00 15.38           N  
ANISOU 1867  N   PHE B  40     1814   2043   1987     59     55    117       N  
ATOM   1868  CA  PHE B  40       1.249   4.523  12.101  1.00 15.47           C  
ANISOU 1868  CA  PHE B  40     1997   1920   1959    -10    -56     47       C  
ATOM   1869  C   PHE B  40       0.022   3.907  11.412  1.00 15.15           C  
ANISOU 1869  C   PHE B  40     2029   1914   1810    -44    -44     28       C  
ATOM   1870  O   PHE B  40      -0.403   2.841  11.785  1.00 15.84           O  
ANISOU 1870  O   PHE B  40     1994   1865   2159   -237     72    -64       O  
ATOM   1871  CB  PHE B  40       2.510   3.833  11.547  1.00 16.55           C  
ANISOU 1871  CB  PHE B  40     1985   2113   2188   -114     41    443       C  
ATOM   1872  CG  PHE B  40       2.580   3.907  10.042  1.00 16.19           C  
ANISOU 1872  CG  PHE B  40     1895   2140   2116    -17     27    -47       C  
ATOM   1873  CD1 PHE B  40       2.952   5.071   9.458  1.00 16.45           C  
ANISOU 1873  CD1 PHE B  40     2144   1682   2421    224    127   -201       C  
ATOM   1874  CD2 PHE B  40       2.190   2.834   9.239  1.00 16.01           C  
ANISOU 1874  CD2 PHE B  40     1949   2261   1872    -66    -43     76       C  
ATOM   1875  CE1 PHE B  40       2.992   5.212   8.143  1.00 18.52           C  
ANISOU 1875  CE1 PHE B  40     2334   2364   2337    -18     39      1       C  
ATOM   1876  CE2 PHE B  40       2.237   2.935   7.891  1.00 18.58           C  
ANISOU 1876  CE2 PHE B  40     2295   2537   2225    111     56    227       C  
ATOM   1877  CZ  PHE B  40       2.624   4.130   7.326  1.00 17.83           C  
ANISOU 1877  CZ  PHE B  40     2320   2102   2351   -109     94    -87       C  
ATOM   1878  N   GLN B  41      -0.518   4.572  10.387  1.00 14.99           N  
ANISOU 1878  N   GLN B  41     2074   1668   1950     84      8    136       N  
ATOM   1879  CA  GLN B  41      -1.728   4.093   9.760  1.00 15.32           C  
ANISOU 1879  CA  GLN B  41     2068   1875   1877     -4    -70    163       C  
ATOM   1880  C   GLN B  41      -1.592   4.570   8.293  1.00 16.01           C  
ANISOU 1880  C   GLN B  41     1969   2266   1845    147    -70    248       C  
ATOM   1881  O   GLN B  41      -1.765   5.685   8.018  1.00 16.82           O  
ANISOU 1881  O   GLN B  41     1961   2076   2351    123     -4   -311       O  
ATOM   1882  CB  GLN B  41      -3.024   4.570  10.428  1.00 15.85           C  
ANISOU 1882  CB  GLN B  41     2144   1996   1881    -95   -174     75       C  
ATOM   1883  CG  GLN B  41      -4.256   3.655  10.434  1.00 18.82           C  
ANISOU 1883  CG  GLN B  41     2317   2355   2477     -8     52     46       C  
ATOM   1884  CD  GLN B  41      -5.038   3.753   9.143  1.00 19.11           C  
ANISOU 1884  CD  GLN B  41     2415   2360   2483    -43    -33    217       C  
ATOM   1885  OE1 GLN B  41      -4.476   4.151   8.107  1.00 17.93           O  
ANISOU 1885  OE1 GLN B  41     2154   2060   2597    127     61     82       O  
ATOM   1886  NE2 GLN B  41      -6.318   3.423   9.173  1.00 19.27           N  
ANISOU 1886  NE2 GLN B  41     2269   2425   2627     11    -44     44       N  
ATOM   1887  N   LYS B  42      -1.226   3.668   7.412  1.00 14.27           N  
ANISOU 1887  N   LYS B  42     1953   1649   1819    122    -57    120       N  
ATOM   1888  CA  LYS B  42      -0.889   4.018   6.041  1.00 15.26           C  
ANISOU 1888  CA  LYS B  42     2096   1872   1827     60     36    -56       C  
ATOM   1889  C   LYS B  42      -2.011   4.752   5.349  1.00 15.48           C  
ANISOU 1889  C   LYS B  42     2078   1880   1923      9    114    -56       C  
ATOM   1890  O   LYS B  42      -1.772   5.709   4.618  1.00 16.36           O  
ANISOU 1890  O   LYS B  42     2220   1919   2075    -28     62     26       O  
ATOM   1891  CB  LYS B  42      -0.484   2.753   5.266  1.00 16.42           C  
ANISOU 1891  CB  LYS B  42     2182   1916   2138     39     31    -94       C  
ATOM   1892  CG  LYS B  42       0.015   3.023   3.888  1.00 18.35           C  
ANISOU 1892  CG  LYS B  42     2416   2316   2238     49    -25     39       C  
ATOM   1893  CD  LYS B  42       0.430   1.703   3.183  1.00 21.26           C  
ANISOU 1893  CD  LYS B  42     2579   2803   2696    157   -103   -135       C  
ATOM   1894  CE  LYS B  42       0.694   1.924   1.756  1.00 23.41           C  
ANISOU 1894  CE  LYS B  42     3011   2877   3006    -61    150     35       C  
ATOM   1895  NZ  LYS B  42       0.758   0.622   0.998  1.00 26.53           N  
ANISOU 1895  NZ  LYS B  42     3396   3380   3301     -5     54   -182       N  
ATOM   1896  N   GLU B  43      -3.231   4.235   5.440  1.00 15.66           N  
ANISOU 1896  N   GLU B  43     2078   1945   1927    -10     42   -160       N  
ATOM   1897  CA  GLU B  43      -4.334   4.790   4.664  1.00 16.47           C  
ANISOU 1897  CA  GLU B  43     2220   1959   2076     66     18    -51       C  
ATOM   1898  C   GLU B  43      -4.656   6.214   5.102  1.00 17.57           C  
ANISOU 1898  C   GLU B  43     2236   2159   2280     45     26    -86       C  
ATOM   1899  O   GLU B  43      -4.931   7.052   4.267  1.00 18.04           O  
ANISOU 1899  O   GLU B  43     2320   2119   2416    -62    -18    -64       O  
ATOM   1900  CB  GLU B  43      -5.549   3.859   4.790  1.00 18.60           C  
ANISOU 1900  CB  GLU B  43     2302   2327   2436     45     -5     50       C  
ATOM   1901  CG  GLU B  43      -6.790   4.295   4.028  1.00 20.52           C  
ANISOU 1901  CG  GLU B  43     2459   2839   2498     91     12    -64       C  
ATOM   1902  CD  GLU B  43      -7.781   3.157   3.843  1.00 23.36           C  
ANISOU 1902  CD  GLU B  43     3058   2841   2973    -22     20    -63       C  
ATOM   1903  OE1 GLU B  43      -8.681   2.994   4.683  1.00 24.88           O  
ANISOU 1903  OE1 GLU B  43     3134   3122   3196    -33     94   -107       O  
ATOM   1904  OE2 GLU B  43      -7.659   2.422   2.844  1.00 26.01           O  
ANISOU 1904  OE2 GLU B  43     3469   3339   3074    -16   -136   -329       O  
ATOM   1905  N   LYS B  44      -4.547   6.455   6.400  1.00 17.45           N  
ANISOU 1905  N   LYS B  44     2243   2143   2243    129    -52    -35       N  
ATOM   1906  CA  LYS B  44      -4.816   7.817   6.888  1.00 17.27           C  
ANISOU 1906  CA  LYS B  44     2214   2064   2282     31    -54   -117       C  
ATOM   1907  C   LYS B  44      -3.646   8.789   6.757  1.00 18.13           C  
ANISOU 1907  C   LYS B  44     2323   2372   2192      4      4     90       C  
ATOM   1908  O   LYS B  44      -3.838   9.979   6.774  1.00 19.19           O  
ANISOU 1908  O   LYS B  44     2420   2285   2586    174    -28   -112       O  
ATOM   1909  CB  LYS B  44      -5.160   7.784   8.366  1.00 17.69           C  
ANISOU 1909  CB  LYS B  44     2204   2405   2113    143    -66    -75       C  
ATOM   1910  CG  LYS B  44      -6.512   7.182   8.689  1.00 16.67           C  
ANISOU 1910  CG  LYS B  44     2262   1956   2114     22    -21    -43       C  
ATOM   1911  CD  LYS B  44      -6.744   7.070  10.180  1.00 20.23           C  
ANISOU 1911  CD  LYS B  44     2449   2735   2500     35   -126    152       C  
ATOM   1912  CE  LYS B  44      -7.986   6.213  10.462  1.00 19.19           C  
ANISOU 1912  CE  LYS B  44     2511   2445   2332     -5   -120     61       C  
ATOM   1913  NZ  LYS B  44      -8.327   6.145  11.956  1.00 20.95           N  
ANISOU 1913  NZ  LYS B  44     2654   2906   2398    -31     96     88       N  
ATOM   1914  N   MET B  45      -2.440   8.264   6.666  1.00 17.99           N  
ANISOU 1914  N   MET B  45     2373   2282   2179    -34      4     37       N  
ATOM   1915  CA  MET B  45      -1.247   9.123   6.705  1.00 19.86           C  
ANISOU 1915  CA  MET B  45     2489   2513   2542     21    -16    -62       C  
ATOM   1916  C   MET B  45      -0.704   9.441   5.291  1.00 20.08           C  
ANISOU 1916  C   MET B  45     2556   2511   2562    -46      8    -11       C  
ATOM   1917  O   MET B  45      -0.077  10.546   5.098  1.00 20.40           O  
ANISOU 1917  O   MET B  45     2678   2479   2592      1     62      0       O  
ATOM   1918  CB  MET B  45      -0.179   8.472   7.597  1.00 20.20           C  
ANISOU 1918  CB  MET B  45     2506   2595   2573    -69    -29     16       C  
ATOM   1919  CG  MET B  45      -0.552   8.586   9.081  1.00 21.38           C  
ANISOU 1919  CG  MET B  45     2864   2310   2947      6     47   -107       C  
ATOM   1920  SD  MET B  45       0.626   7.855  10.105  1.00 23.83           S  
ANISOU 1920  SD  MET B  45     2975   2678   3400    -10   -225   -497       S  
ATOM   1921  CE  MET B  45      -0.049   8.250  11.697  1.00 26.92           C  
ANISOU 1921  CE  MET B  45     3466   3322   3438     98     48    197       C  
ATOM   1922  N   LEU B  46      -0.913   8.557   4.298  1.00 20.40           N  
ANISOU 1922  N   LEU B  46     2679   2478   2592     34     11    128       N  
ATOM   1923  CA  LEU B  46      -0.543   8.897   2.898  1.00 22.37           C  
ANISOU 1923  CA  LEU B  46     2873   2866   2758      4      8     15       C  
ATOM   1924  C   LEU B  46      -1.103  10.258   2.447  1.00 22.12           C  
ANISOU 1924  C   LEU B  46     2855   2823   2725     -3     48     27       C  
ATOM   1925  O   LEU B  46      -0.338  11.101   1.951  1.00 22.22           O  
ANISOU 1925  O   LEU B  46     2894   2747   2801    -19     76     38       O  
ATOM   1926  CB  LEU B  46      -0.944   7.784   1.885  1.00 22.86           C  
ANISOU 1926  CB  LEU B  46     2973   2947   2766    -14     35     39       C  
ATOM   1927  CG  LEU B  46      -0.090   6.504   1.823  1.00 26.21           C  
ANISOU 1927  CG  LEU B  46     3363   3254   3340     88     26    -73       C  
ATOM   1928  CD1 LEU B  46      -0.487   5.556   0.657  1.00 28.92           C  
ANISOU 1928  CD1 LEU B  46     3737   3650   3598     35    -52    -62       C  
ATOM   1929  CD2 LEU B  46       1.380   6.816   1.737  1.00 28.55           C  
ANISOU 1929  CD2 LEU B  46     3594   3563   3690    -15     25    -38       C  
ATOM   1930  N   PRO B  47      -2.404  10.487   2.613  1.00 22.27           N  
ANISOU 1930  N   PRO B  47     2849   2889   2721    -28     37     34       N  
ATOM   1931  CA  PRO B  47      -3.011  11.767   2.236  1.00 22.38           C  
ANISOU 1931  CA  PRO B  47     2888   2826   2788      0     -9   -108       C  
ATOM   1932  C   PRO B  47      -2.449  12.999   2.959  1.00 22.25           C  
ANISOU 1932  C   PRO B  47     2941   2751   2760     35    -32    -63       C  
ATOM   1933  O   PRO B  47      -2.589  14.109   2.470  1.00 22.07           O  
ANISOU 1933  O   PRO B  47     3086   2783   2517     -2     94    -72       O  
ATOM   1934  CB  PRO B  47      -4.484  11.583   2.561  1.00 21.69           C  
ANISOU 1934  CB  PRO B  47     2867   2754   2620    -21      1     26       C  
ATOM   1935  CG  PRO B  47      -4.684  10.149   2.844  1.00 23.65           C  
ANISOU 1935  CG  PRO B  47     2904   2972   3109     15    -36    -92       C  
ATOM   1936  CD  PRO B  47      -3.405   9.542   3.180  1.00 21.49           C  
ANISOU 1936  CD  PRO B  47     2825   2686   2651    -15     -8      0       C  
ATOM   1937  N   LEU B  48      -1.863  12.784   4.134  1.00 21.48           N  
ANISOU 1937  N   LEU B  48     2916   2646   2596    -30     28     46       N  
ATOM   1938  CA  LEU B  48      -1.242  13.896   4.860  1.00 22.26           C  
ANISOU 1938  CA  LEU B  48     2890   2780   2785     -3    -30    -55       C  
ATOM   1939  C   LEU B  48       0.208  14.214   4.419  1.00 22.94           C  
ANISOU 1939  C   LEU B  48     2966   2884   2866    -29      3    -29       C  
ATOM   1940  O   LEU B  48       0.809  15.164   4.919  1.00 22.64           O  
ANISOU 1940  O   LEU B  48     3039   2829   2731    -28     17     44       O  
ATOM   1941  CB  LEU B  48      -1.306  13.646   6.336  1.00 23.29           C  
ANISOU 1941  CB  LEU B  48     2956   2981   2912    -71    -35    -62       C  
ATOM   1942  CG  LEU B  48      -2.747  13.633   6.865  1.00 24.61           C  
ANISOU 1942  CG  LEU B  48     3035   3169   3145     31     59    -71       C  
ATOM   1943  CD1 LEU B  48      -2.701  13.141   8.232  1.00 24.61           C  
ANISOU 1943  CD1 LEU B  48     3101   3139   3110    -35     49      2       C  
ATOM   1944  CD2 LEU B  48      -3.349  15.020   6.882  1.00 26.17           C  
ANISOU 1944  CD2 LEU B  48     3386   3220   3336     33     36     91       C  
ATOM   1945  N   GLY B  49       0.774  13.408   3.519  1.00 23.14           N  
ANISOU 1945  N   GLY B  49     2897   2898   2997      1     11    -43       N  
ATOM   1946  CA  GLY B  49       2.152  13.583   3.090  1.00 22.68           C  
ANISOU 1946  CA  GLY B  49     2940   2901   2776    -23     32     98       C  
ATOM   1947  C   GLY B  49       3.102  12.441   3.347  1.00 23.10           C  
ANISOU 1947  C   GLY B  49     2842   2991   2943      6     70    -53       C  
ATOM   1948  O   GLY B  49       4.228  12.492   2.856  1.00 23.11           O  
ANISOU 1948  O   GLY B  49     2894   3049   2836    -84     76    113       O  
ATOM   1949  N   PHE B  50       2.713  11.434   4.130  1.00 21.23           N  
ANISOU 1949  N   PHE B  50     2726   2747   2593    -42     10     76       N  
ATOM   1950  CA  PHE B  50       3.620  10.298   4.346  1.00 21.53           C  
ANISOU 1950  CA  PHE B  50     2675   2762   2743    -28     31     -7       C  
ATOM   1951  C   PHE B  50       3.936   9.706   2.971  1.00 21.55           C  
ANISOU 1951  C   PHE B  50     2793   2704   2691     31    -53    -31       C  
ATOM   1952  O   PHE B  50       3.007   9.395   2.213  1.00 22.03           O  
ANISOU 1952  O   PHE B  50     2600   2757   3012    -20    -70   -128       O  
ATOM   1953  CB  PHE B  50       3.054   9.250   5.308  1.00 21.25           C  
ANISOU 1953  CB  PHE B  50     2751   2752   2571    -12    -42    -29       C  
ATOM   1954  CG  PHE B  50       4.056   8.213   5.703  1.00 20.51           C  
ANISOU 1954  CG  PHE B  50     2538   2652   2603    -95     69    -24       C  
ATOM   1955  CD1 PHE B  50       4.788   8.313   6.858  1.00 22.04           C  
ANISOU 1955  CD1 PHE B  50     2884   2798   2691     46     51    -54       C  
ATOM   1956  CD2 PHE B  50       4.261   7.111   4.905  1.00 21.69           C  
ANISOU 1956  CD2 PHE B  50     2693   2707   2840    -91     70   -163       C  
ATOM   1957  CE1 PHE B  50       5.735   7.368   7.173  1.00 21.54           C  
ANISOU 1957  CE1 PHE B  50     2766   2879   2538    -37     22     49       C  
ATOM   1958  CE2 PHE B  50       5.203   6.183   5.204  1.00 21.92           C  
ANISOU 1958  CE2 PHE B  50     2871   2735   2722    -67    -30    133       C  
ATOM   1959  CZ  PHE B  50       5.920   6.298   6.376  1.00 22.50           C  
ANISOU 1959  CZ  PHE B  50     2768   2812   2970      1    -14     -4       C  
ATOM   1960  N   PRO B  51       5.207   9.618   2.581  1.00 22.09           N  
ANISOU 1960  N   PRO B  51     2827   2791   2772    -39      1      4       N  
ATOM   1961  CA  PRO B  51       5.548   9.280   1.173  1.00 23.18           C  
ANISOU 1961  CA  PRO B  51     3003   2944   2859     13      5    -46       C  
ATOM   1962  C   PRO B  51       5.236   7.847   0.772  1.00 23.81           C  
ANISOU 1962  C   PRO B  51     3094   2982   2969    -23     18    -14       C  
ATOM   1963  O   PRO B  51       5.620   6.891   1.467  1.00 21.56           O  
ANISOU 1963  O   PRO B  51     3085   2601   2505    -50     -9   -112       O  
ATOM   1964  CB  PRO B  51       7.060   9.527   1.111  1.00 23.31           C  
ANISOU 1964  CB  PRO B  51     2979   3004   2872     31     86    -20       C  
ATOM   1965  CG  PRO B  51       7.548   9.384   2.523  1.00 23.78           C  
ANISOU 1965  CG  PRO B  51     2988   2992   3052     -3     18     27       C  
ATOM   1966  CD  PRO B  51       6.411   9.849   3.392  1.00 23.44           C  
ANISOU 1966  CD  PRO B  51     2995   2979   2931     60    -30    -22       C  
ATOM   1967  N   GLU B  52       4.595   7.703  -0.389  1.00 25.37           N  
ANISOU 1967  N   GLU B  52     3292   3135   3210      9    -47     14       N  
ATOM   1968  CA  GLU B  52       4.274   6.393  -0.939  1.00 27.22           C  
ANISOU 1968  CA  GLU B  52     3483   3411   3449     -1    -46    -77       C  
ATOM   1969  C   GLU B  52       5.505   5.542  -1.226  1.00 26.88           C  
ANISOU 1969  C   GLU B  52     3414   3368   3430      1    -78    -30       C  
ATOM   1970  O   GLU B  52       5.445   4.312  -1.145  1.00 26.82           O  
ANISOU 1970  O   GLU B  52     3491   3309   3387    -42    -92   -164       O  
ATOM   1971  CB  GLU B  52       3.536   6.578  -2.260  1.00 28.41           C  
ANISOU 1971  CB  GLU B  52     3678   3521   3594     22    -88    -22       C  
ATOM   1972  CG  GLU B  52       2.045   6.543  -2.097  1.00 31.33           C  
ANISOU 1972  CG  GLU B  52     3888   3973   4041     -3     72    -26       C  
ATOM   1973  CD  GLU B  52       1.328   6.381  -3.423  1.00 34.91           C  
ANISOU 1973  CD  GLU B  52     4408   4499   4354     11    -82    -97       C  
ATOM   1974  OE1 GLU B  52       1.850   6.876  -4.467  1.00 37.77           O  
ANISOU 1974  OE1 GLU B  52     4834   4774   4743    -17     33    103       O  
ATOM   1975  OE2 GLU B  52       0.239   5.765  -3.410  1.00 37.39           O  
ANISOU 1975  OE2 GLU B  52     4561   4773   4873   -105     77    -35       O  
ATOM   1976  N   SER B  53       6.607   6.218  -1.563  1.00 26.36           N  
ANISOU 1976  N   SER B  53     3382   3334   3298     32     26     13       N  
ATOM   1977  CA  SER B  53       7.894   5.580  -1.832  1.00 26.11           C  
ANISOU 1977  CA  SER B  53     3326   3309   3285     18      0      4       C  
ATOM   1978  C   SER B  53       8.437   4.784  -0.633  1.00 24.71           C  
ANISOU 1978  C   SER B  53     3189   3210   2990     15     34    -42       C  
ATOM   1979  O   SER B  53       9.216   3.871  -0.802  1.00 24.13           O  
ANISOU 1979  O   SER B  53     3083   3167   2915    -13     38    -83       O  
ATOM   1980  CB  SER B  53       8.925   6.632  -2.279  1.00 26.25           C  
ANISOU 1980  CB  SER B  53     3353   3315   3305     41     12      5       C  
ATOM   1981  OG  SER B  53       9.251   7.559  -1.235  1.00 25.61           O  
ANISOU 1981  OG  SER B  53     3313   3190   3225     -7      0    131       O  
ATOM   1982  N   PHE B  54       8.041   5.121   0.605  1.00 24.33           N  
ANISOU 1982  N   PHE B  54     3083   3126   3032      6      6    -77       N  
ATOM   1983  CA  PHE B  54       8.514   4.351   1.724  1.00 23.37           C  
ANISOU 1983  CA  PHE B  54     2921   2965   2990    -22      9    -29       C  
ATOM   1984  C   PHE B  54       8.287   2.833   1.570  1.00 23.82           C  
ANISOU 1984  C   PHE B  54     3044   3003   3000      4      1    -71       C  
ATOM   1985  O   PHE B  54       9.163   2.053   1.921  1.00 23.31           O  
ANISOU 1985  O   PHE B  54     2887   2961   3006    -49    -85    -58       O  
ATOM   1986  CB  PHE B  54       7.829   4.866   2.991  1.00 21.68           C  
ANISOU 1986  CB  PHE B  54     2792   2816   2628    -88    -49    -17       C  
ATOM   1987  CG  PHE B  54       8.324   4.249   4.268  1.00 21.82           C  
ANISOU 1987  CG  PHE B  54     2761   2700   2830    -79    -39    -11       C  
ATOM   1988  CD1 PHE B  54       9.420   4.738   4.871  1.00 20.36           C  
ANISOU 1988  CD1 PHE B  54     2679   2552   2503     47     40     -5       C  
ATOM   1989  CD2 PHE B  54       7.697   3.151   4.811  1.00 21.77           C  
ANISOU 1989  CD2 PHE B  54     2791   2798   2681      9     36     70       C  
ATOM   1990  CE1 PHE B  54       9.871   4.209   6.009  1.00 18.40           C  
ANISOU 1990  CE1 PHE B  54     2313   2430   2246    -39     19    -18       C  
ATOM   1991  CE2 PHE B  54       8.150   2.601   5.964  1.00 20.76           C  
ANISOU 1991  CE2 PHE B  54     2633   2557   2696     -8    -73     20       C  
ATOM   1992  CZ  PHE B  54       9.233   3.134   6.578  1.00 19.41           C  
ANISOU 1992  CZ  PHE B  54     2484   2356   2534    -48     10    -29       C  
ATOM   1993  N   PHE B  55       7.154   2.451   0.970  1.00 25.45           N  
ANISOU 1993  N   PHE B  55     3151   3180   3339    -17    -30     14       N  
ATOM   1994  CA  PHE B  55       6.713   1.038   0.812  1.00 26.56           C  
ANISOU 1994  CA  PHE B  55     3371   3300   3419    -20      3     -4       C  
ATOM   1995  C   PHE B  55       6.993   0.339  -0.498  1.00 27.33           C  
ANISOU 1995  C   PHE B  55     3459   3442   3482    -12    -52    -21       C  
ATOM   1996  O   PHE B  55       6.700  -0.856  -0.639  1.00 27.75           O  
ANISOU 1996  O   PHE B  55     3528   3484   3531    -26    -78    -77       O  
ATOM   1997  CB  PHE B  55       5.211   0.977   1.005  1.00 26.94           C  
ANISOU 1997  CB  PHE B  55     3411   3325   3498    -27     -5    -16       C  
ATOM   1998  CG  PHE B  55       4.802   1.358   2.351  1.00 27.76           C  
ANISOU 1998  CG  PHE B  55     3533   3567   3448    -84    -21      1       C  
ATOM   1999  CD1 PHE B  55       4.340   2.634   2.609  1.00 29.38           C  
ANISOU 1999  CD1 PHE B  55     3690   3744   3726     17      9    -15       C  
ATOM   2000  CD2 PHE B  55       4.937   0.469   3.392  1.00 29.70           C  
ANISOU 2000  CD2 PHE B  55     3773   3700   3811    -19    -33     53       C  
ATOM   2001  CE1 PHE B  55       3.984   3.002   3.902  1.00 30.00           C  
ANISOU 2001  CE1 PHE B  55     3782   3875   3739      0     -8   -113       C  
ATOM   2002  CE2 PHE B  55       4.577   0.827   4.655  1.00 31.72           C  
ANISOU 2002  CE2 PHE B  55     3999   4035   4016     48     60      1       C  
ATOM   2003  CZ  PHE B  55       4.115   2.096   4.913  1.00 31.42           C  
ANISOU 2003  CZ  PHE B  55     3961   3962   4013     -4     53    -10       C  
ATOM   2004  N   ALA B  56       7.570   1.063  -1.438  1.00 27.84           N  
ANISOU 2004  N   ALA B  56     3568   3540   3468     42      0    -36       N  
ATOM   2005  CA  ALA B  56       7.736   0.565  -2.801  1.00 28.68           C  
ANISOU 2005  CA  ALA B  56     3675   3643   3577     17    -38    -58       C  
ATOM   2006  C   ALA B  56       8.511  -0.759  -2.942  1.00 28.97           C  
ANISOU 2006  C   ALA B  56     3668   3660   3678     23    -28    -16       C  
ATOM   2007  O   ALA B  56       8.171  -1.552  -3.829  1.00 29.74           O  
ANISOU 2007  O   ALA B  56     3820   3763   3715     55    -51    -83       O  
ATOM   2008  CB  ALA B  56       8.367   1.653  -3.655  1.00 28.94           C  
ANISOU 2008  CB  ALA B  56     3719   3685   3592     10      6    -39       C  
ATOM   2009  N   GLU B  57       9.532  -1.001  -2.107  1.00 28.56           N  
ANISOU 2009  N   GLU B  57     3675   3618   3555      2     -2    -43       N  
ATOM   2010  CA  GLU B  57      10.324  -2.244  -2.220  1.00 28.76           C  
ANISOU 2010  CA  GLU B  57     3669   3649   3609     10      4     28       C  
ATOM   2011  C   GLU B  57       9.735  -3.420  -1.434  1.00 28.53           C  
ANISOU 2011  C   GLU B  57     3659   3561   3618     30      3    -11       C  
ATOM   2012  O   GLU B  57      10.274  -4.528  -1.473  1.00 29.08           O  
ANISOU 2012  O   GLU B  57     3761   3630   3655     32    -43      2       O  
ATOM   2013  CB  GLU B  57      11.750  -2.022  -1.719  1.00 29.49           C  
ANISOU 2013  CB  GLU B  57     3749   3720   3735      2    -16     13       C  
ATOM   2014  CG  GLU B  57      12.570  -0.993  -2.491  1.00 30.89           C  
ANISOU 2014  CG  GLU B  57     3944   3862   3931    -22     49     57       C  
ATOM   2015  CD  GLU B  57      14.060  -1.284  -2.388  1.00 32.96           C  
ANISOU 2015  CD  GLU B  57     4093   4190   4240      0      4     31       C  
ATOM   2016  OE1 GLU B  57      14.577  -1.973  -3.278  1.00 35.86           O  
ANISOU 2016  OE1 GLU B  57     4664   4472   4489     60     54    -39       O  
ATOM   2017  OE2 GLU B  57      14.719  -0.863  -1.416  1.00 33.21           O  
ANISOU 2017  OE2 GLU B  57     4240   4317   4058     45     58    -38       O  
ATOM   2018  N   GLY B  58       8.682  -3.168  -0.666  1.00 27.57           N  
ANISOU 2018  N   GLY B  58     3504   3496   3474      8     28     96       N  
ATOM   2019  CA  GLY B  58       8.040  -4.214   0.104  1.00 26.75           C  
ANISOU 2019  CA  GLY B  58     3406   3370   3388    -11    -58     54       C  
ATOM   2020  C   GLY B  58       8.875  -4.607   1.329  1.00 25.79           C  
ANISOU 2020  C   GLY B  58     3283   3222   3294    -25    -73     62       C  
ATOM   2021  O   GLY B  58       8.693  -5.716   1.858  1.00 27.92           O  
ANISOU 2021  O   GLY B  58     3604   3440   3564    -49   -169    203       O  
ATOM   2022  N   LYS B  59       9.767  -3.726   1.777  1.00 23.66           N  
ANISOU 2022  N   LYS B  59     2982   2940   3066     56      7    119       N  
ATOM   2023  CA  LYS B  59      10.683  -4.017   2.908  1.00 20.86           C  
ANISOU 2023  CA  LYS B  59     2730   2626   2567     17     11    -33       C  
ATOM   2024  C   LYS B  59      10.251  -3.331   4.150  1.00 20.73           C  
ANISOU 2024  C   LYS B  59     2701   2568   2608     19    -71    170       C  
ATOM   2025  O   LYS B  59       9.871  -2.172   4.099  1.00 19.49           O  
ANISOU 2025  O   LYS B  59     2914   2310   2181    150     11   -167       O  
ATOM   2026  CB  LYS B  59      12.125  -3.569   2.574  1.00 20.97           C  
ANISOU 2026  CB  LYS B  59     2773   2616   2576    -22      9    -49       C  
ATOM   2027  CG  LYS B  59      12.693  -4.199   1.256  1.00 20.77           C  
ANISOU 2027  CG  LYS B  59     2754   2581   2554     37      1    -73       C  
ATOM   2028  CD  LYS B  59      14.067  -3.629   0.908  1.00 22.12           C  
ANISOU 2028  CD  LYS B  59     2868   2716   2819     23     44    -57       C  
ATOM   2029  CE  LYS B  59      14.721  -4.457  -0.188  1.00 24.35           C  
ANISOU 2029  CE  LYS B  59     3252   2982   3017     11     71    -17       C  
ATOM   2030  NZ  LYS B  59      13.777  -4.621  -1.308  1.00 27.63           N  
ANISOU 2030  NZ  LYS B  59     3348   3484   3664    -27    -85     12       N  
ATOM   2031  N   LEU B  60      10.348  -4.045   5.248  1.00 17.46           N  
ANISOU 2031  N   LEU B  60     2337   2199   2096     30      5     16       N  
ATOM   2032  CA  LEU B  60       9.951  -3.499   6.523  1.00 16.79           C  
ANISOU 2032  CA  LEU B  60     2215   2063   2098    -10    -70     53       C  
ATOM   2033  C   LEU B  60      10.706  -4.096   7.692  1.00 16.11           C  
ANISOU 2033  C   LEU B  60     1983   1945   2190     62    -18     50       C  
ATOM   2034  O   LEU B  60      10.807  -5.327   7.810  1.00 16.11           O  
ANISOU 2034  O   LEU B  60     2007   1889   2222     21     10    223       O  
ATOM   2035  CB  LEU B  60       8.465  -3.693   6.774  1.00 16.46           C  
ANISOU 2035  CB  LEU B  60     2194   2080   1976     30    -96     20       C  
ATOM   2036  CG  LEU B  60       7.924  -3.026   8.057  1.00 20.54           C  
ANISOU 2036  CG  LEU B  60     2516   2742   2547     54     -1     92       C  
ATOM   2037  CD1 LEU B  60       7.801  -1.567   7.806  1.00 22.17           C  
ANISOU 2037  CD1 LEU B  60     2683   2854   2886     -4   -124    -78       C  
ATOM   2038  CD2 LEU B  60       6.589  -3.618   8.447  1.00 23.75           C  
ANISOU 2038  CD2 LEU B  60     2743   3148   3133    -29     65     72       C  
ATOM   2039  N   GLN B  61      11.172  -3.240   8.541  1.00 14.97           N  
ANISOU 2039  N   GLN B  61     1878   1806   2001    141    -44    183       N  
ATOM   2040  CA  GLN B  61      11.797  -3.612   9.786  1.00 14.64           C  
ANISOU 2040  CA  GLN B  61     2001   1906   1652     45      3    -82       C  
ATOM   2041  C   GLN B  61      11.331  -2.609  10.833  1.00 14.92           C  
ANISOU 2041  C   GLN B  61     2074   1822   1771     83     21    -46       C  
ATOM   2042  O   GLN B  61      11.202  -1.393  10.577  1.00 14.67           O  
ANISOU 2042  O   GLN B  61     2333   1753   1485    -50     58    241       O  
ATOM   2043  CB  GLN B  61      13.298  -3.567   9.645  1.00 15.10           C  
ANISOU 2043  CB  GLN B  61     2005   1919   1812    -24   -102    -77       C  
ATOM   2044  CG  GLN B  61      14.109  -3.864  10.892  1.00 17.08           C  
ANISOU 2044  CG  GLN B  61     2169   2443   1875     78    -54     78       C  
ATOM   2045  CD  GLN B  61      15.604  -3.952  10.632  1.00 17.08           C  
ANISOU 2045  CD  GLN B  61     2154   2426   1908    -31     55    -65       C  
ATOM   2046  OE1 GLN B  61      16.044  -4.248   9.453  1.00 16.18           O  
ANISOU 2046  OE1 GLN B  61     2087   2138   1921     -1      7   -103       O  
ATOM   2047  NE2 GLN B  61      16.393  -3.676  11.590  1.00 19.97           N  
ANISOU 2047  NE2 GLN B  61     2606   2630   2351    100    -85    -33       N  
ATOM   2048  N   ASN B  62      11.056  -3.154  11.980  1.00 15.87           N  
ANISOU 2048  N   ASN B  62     2012   2180   1835      4    -16    224       N  
ATOM   2049  CA  ASN B  62      10.654  -2.315  13.152  1.00 14.87           C  
ANISOU 2049  CA  ASN B  62     1919   1852   1876     35    -51   -113       C  
ATOM   2050  C   ASN B  62      11.616  -2.577  14.256  1.00 16.25           C  
ANISOU 2050  C   ASN B  62     1842   2263   2067     39    -17    363       C  
ATOM   2051  O   ASN B  62      11.765  -3.712  14.700  1.00 14.74           O  
ANISOU 2051  O   ASN B  62     1883   1788   1929   -118     79   -102       O  
ATOM   2052  CB  ASN B  62       9.235  -2.702  13.608  1.00 15.80           C  
ANISOU 2052  CB  ASN B  62     1885   2127   1989    -30    -94    226       C  
ATOM   2053  CG  ASN B  62       8.780  -2.116  14.945  1.00 16.97           C  
ANISOU 2053  CG  ASN B  62     2105   2213   2130    -75     47    163       C  
ATOM   2054  OD1 ASN B  62       8.042  -2.825  15.719  1.00 18.68           O  
ANISOU 2054  OD1 ASN B  62     2361   2624   2112   -232    271    306       O  
ATOM   2055  ND2 ASN B  62       9.168  -0.876  15.274  1.00 19.15           N  
ANISOU 2055  ND2 ASN B  62     2268   2686   2319    103     27   -288       N  
ATOM   2056  N   ASN B  63      12.317  -1.535  14.688  1.00 14.82           N  
ANISOU 2056  N   ASN B  63     1893   1822   1915     23     40   -156       N  
ATOM   2057  CA  ASN B  63      13.340  -1.592  15.740  1.00 15.84           C  
ANISOU 2057  CA  ASN B  63     1987   2019   2009     90     65    110       C  
ATOM   2058  C   ASN B  63      12.774  -0.878  16.938  1.00 15.55           C  
ANISOU 2058  C   ASN B  63     2042   1915   1950     27    -13    -87       C  
ATOM   2059  O   ASN B  63      11.955   0.042  16.824  1.00 16.76           O  
ANISOU 2059  O   ASN B  63     2128   2285   1951    -29   -292    354       O  
ATOM   2060  CB  ASN B  63      14.603  -0.810  15.287  1.00 15.94           C  
ANISOU 2060  CB  ASN B  63     2024   2086   1944    -19    113    -59       C  
ATOM   2061  CG  ASN B  63      15.260  -1.468  14.080  1.00 17.85           C  
ANISOU 2061  CG  ASN B  63     2383   2241   2158    -12    240   -113       C  
ATOM   2062  OD1 ASN B  63      15.931  -0.777  13.280  1.00 22.39           O  
ANISOU 2062  OD1 ASN B  63     2937   2818   2749   -202    297     46       O  
ATOM   2063  ND2 ASN B  63      15.046  -2.764  13.920  1.00 14.37           N  
ANISOU 2063  ND2 ASN B  63     1711   2088   1660      1    104   -146       N  
ATOM   2064  N   VAL B  64      13.190  -1.313  18.124  1.00 14.47           N  
ANISOU 2064  N   VAL B  64     1997   1773   1725      7     49     52       N  
ATOM   2065  CA  VAL B  64      12.835  -0.666  19.370  1.00 15.69           C  
ANISOU 2065  CA  VAL B  64     1974   1969   2018    120     41    -96       C  
ATOM   2066  C   VAL B  64      14.071  -0.552  20.233  1.00 15.17           C  
ANISOU 2066  C   VAL B  64     2056   1915   1791     63     21    -74       C  
ATOM   2067  O   VAL B  64      14.796  -1.503  20.380  1.00 15.89           O  
ANISOU 2067  O   VAL B  64     2144   1893   2000     39   -163   -127       O  
ATOM   2068  CB  VAL B  64      11.741  -1.402  20.094  1.00 16.17           C  
ANISOU 2068  CB  VAL B  64     2126   2071   1944     76      7    -72       C  
ATOM   2069  CG1 VAL B  64      11.438  -0.758  21.475  1.00 17.82           C  
ANISOU 2069  CG1 VAL B  64     2288   2290   2190     49     76   -102       C  
ATOM   2070  CG2 VAL B  64      10.491  -1.550  19.286  1.00 17.51           C  
ANISOU 2070  CG2 VAL B  64     2159   2324   2171    140    174    -13       C  
ATOM   2071  N   SER B  65      14.349   0.642  20.777  1.00 15.64           N  
ANISOU 2071  N   SER B  65     2043   1832   2064     84    -30    -84       N  
ATOM   2072  CA  SER B  65      15.407   0.789  21.743  1.00 16.97           C  
ANISOU 2072  CA  SER B  65     2224   2140   2081    118     30   -132       C  
ATOM   2073  C   SER B  65      14.739   1.230  23.038  1.00 16.58           C  
ANISOU 2073  C   SER B  65     2150   2190   1956     -2     30   -278       C  
ATOM   2074  O   SER B  65      13.679   1.910  23.002  1.00 17.06           O  
ANISOU 2074  O   SER B  65     2524   2089   1867    134    -36   -171       O  
ATOM   2075  CB  SER B  65      16.486   1.755  21.352  1.00 17.55           C  
ANISOU 2075  CB  SER B  65     2245   2268   2153    143     30   -116       C  
ATOM   2076  OG  SER B  65      15.914   3.040  21.082  1.00 20.05           O  
ANISOU 2076  OG  SER B  65     2574   2541   2500    -23    -75    286       O  
ATOM   2077  N   PHE B  66      15.329   0.802  24.132  1.00 15.65           N  
ANISOU 2077  N   PHE B  66     2147   1693   2104     19     -9    -74       N  
ATOM   2078  CA  PHE B  66      14.888   1.223  25.447  1.00 15.51           C  
ANISOU 2078  CA  PHE B  66     1999   1906   1985      8      9    -82       C  
ATOM   2079  C   PHE B  66      16.099   1.899  26.050  1.00 16.49           C  
ANISOU 2079  C   PHE B  66     2127   1984   2153    -21    -25   -187       C  
ATOM   2080  O   PHE B  66      17.210   1.355  26.026  1.00 16.87           O  
ANISOU 2080  O   PHE B  66     2172   2079   2156     22    -78   -514       O  
ATOM   2081  CB  PHE B  66      14.411   0.007  26.254  1.00 16.61           C  
ANISOU 2081  CB  PHE B  66     2176   1969   2165    -59      3   -130       C  
ATOM   2082  CG  PHE B  66      13.792   0.366  27.568  1.00 18.59           C  
ANISOU 2082  CG  PHE B  66     2540   2233   2289   -105    138    -49       C  
ATOM   2083  CD1 PHE B  66      12.555   1.020  27.603  1.00 19.18           C  
ANISOU 2083  CD1 PHE B  66     2521   2407   2360    -81      5    -18       C  
ATOM   2084  CD2 PHE B  66      14.418   0.041  28.762  1.00 23.32           C  
ANISOU 2084  CD2 PHE B  66     2862   3161   2836     58    -63   -137       C  
ATOM   2085  CE1 PHE B  66      11.951   1.366  28.831  1.00 20.04           C  
ANISOU 2085  CE1 PHE B  66     2615   2466   2532      0    108    -79       C  
ATOM   2086  CE2 PHE B  66      13.811   0.356  29.992  1.00 23.89           C  
ANISOU 2086  CE2 PHE B  66     2983   3167   2926    133     84     11       C  
ATOM   2087  CZ  PHE B  66      12.574   1.023  30.003  1.00 21.48           C  
ANISOU 2087  CZ  PHE B  66     2686   2799   2676     27    -19   -117       C  
ATOM   2088  N   SER B  67      15.903   3.121  26.566  1.00 16.03           N  
ANISOU 2088  N   SER B  67     2067   1911   2112     22     88   -147       N  
ATOM   2089  CA  SER B  67      17.032   3.951  27.016  1.00 17.51           C  
ANISOU 2089  CA  SER B  67     2130   2296   2226    -14    -14    -87       C  
ATOM   2090  C   SER B  67      16.664   4.625  28.326  1.00 16.78           C  
ANISOU 2090  C   SER B  67     2109   2220   2043   -100     52    -76       C  
ATOM   2091  O   SER B  67      15.528   4.959  28.569  1.00 17.24           O  
ANISOU 2091  O   SER B  67     2100   2302   2149    -24   -307   -268       O  
ATOM   2092  CB  SER B  67      17.351   5.038  26.024  1.00 17.94           C  
ANISOU 2092  CB  SER B  67     2307   2234   2274    -17     79    -36       C  
ATOM   2093  OG  SER B  67      17.663   4.511  24.722  1.00 18.38           O  
ANISOU 2093  OG  SER B  67     2310   2629   2043   -162     32   -143       O  
ATOM   2094  N   ARG B  68      17.673   4.862  29.160  1.00 16.88           N  
ANISOU 2094  N   ARG B  68     2072   2172   2166   -109    -40    -94       N  
ATOM   2095  CA  ARG B  68      17.484   5.515  30.455  1.00 17.80           C  
ANISOU 2095  CA  ARG B  68     2266   2320   2175    -51     55    -35       C  
ATOM   2096  C   ARG B  68      17.779   6.998  30.390  1.00 18.03           C  
ANISOU 2096  C   ARG B  68     2154   2421   2274    -70     -9    -40       C  
ATOM   2097  O   ARG B  68      18.354   7.468  29.422  1.00 17.02           O  
ANISOU 2097  O   ARG B  68     2059   2217   2189   -165    -26     65       O  
ATOM   2098  CB  ARG B  68      18.371   4.837  31.474  1.00 19.84           C  
ANISOU 2098  CB  ARG B  68     2503   2627   2405    -42    -28     -6       C  
ATOM   2099  CG  ARG B  68      18.315   3.359  31.437  1.00 24.85           C  
ANISOU 2099  CG  ARG B  68     3102   3116   3221    -68     50    -20       C  
ATOM   2100  CD  ARG B  68      18.750   2.699  32.721  1.00 29.92           C  
ANISOU 2100  CD  ARG B  68     3736   3960   3670     37    -67    139       C  
ATOM   2101  NE  ARG B  68      18.189   1.358  32.812  1.00 35.00           N  
ANISOU 2101  NE  ARG B  68     4467   4239   4593     -8    -27    -37       N  
ATOM   2102  CZ  ARG B  68      18.098   0.638  33.921  1.00 38.27           C  
ANISOU 2102  CZ  ARG B  68     4935   4822   4781     14     35     74       C  
ATOM   2103  NH1 ARG B  68      18.563   1.096  35.085  1.00 40.15           N  
ANISOU 2103  NH1 ARG B  68     5131   5065   5059     -3    -27    -37       N  
ATOM   2104  NH2 ARG B  68      17.539  -0.568  33.859  1.00 39.85           N  
ANISOU 2104  NH2 ARG B  68     5044   4973   5122    -74     26     28       N  
ATOM   2105  N   LYS B  69      17.364   7.728  31.425  1.00 16.71           N  
ANISOU 2105  N   LYS B  69     2263   2025   2061   -122     67    -93       N  
ATOM   2106  CA  LYS B  69      17.492   9.198  31.482  1.00 17.86           C  
ANISOU 2106  CA  LYS B  69     2306   2233   2247    -59     50    -89       C  
ATOM   2107  C   LYS B  69      18.948   9.611  31.163  1.00 16.87           C  
ANISOU 2107  C   LYS B  69     2226   2118   2063    -75     42   -236       C  
ATOM   2108  O   LYS B  69      19.892   8.990  31.618  1.00 16.17           O  
ANISOU 2108  O   LYS B  69     2250   2090   1804    -41     92   -211       O  
ATOM   2109  CB  LYS B  69      17.057   9.779  32.822  1.00 18.33           C  
ANISOU 2109  CB  LYS B  69     2194   2388   2382    -73     27     40       C  
ATOM   2110  CG  LYS B  69      16.917  11.297  32.738  1.00 21.30           C  
ANISOU 2110  CG  LYS B  69     2672   2605   2813    -61    -11     17       C  
ATOM   2111  CD  LYS B  69      16.431  11.876  34.044  1.00 24.93           C  
ANISOU 2111  CD  LYS B  69     3208   3059   3205    -18     44   -127       C  
ATOM   2112  CE  LYS B  69      16.298  13.391  33.997  1.00 26.15           C  
ANISOU 2112  CE  LYS B  69     3390   3185   3358      4    -67      7       C  
ATOM   2113  NZ  LYS B  69      15.910  13.918  35.317  1.00 29.03           N  
ANISOU 2113  NZ  LYS B  69     3618   3854   3556     -4    114     54       N  
ATOM   2114  N   ASN B  70      19.078  10.648  30.358  1.00 18.01           N  
ANISOU 2114  N   ASN B  70     2317   2277   2247     14     -9   -188       N  
ATOM   2115  CA  ASN B  70      20.351  11.267  30.003  1.00 17.69           C  
ANISOU 2115  CA  ASN B  70     2256   2252   2213    -47     50    -78       C  
ATOM   2116  C   ASN B  70      21.136  10.556  28.918  1.00 17.15           C  
ANISOU 2116  C   ASN B  70     2194   2124   2196    -49     29    -24       C  
ATOM   2117  O   ASN B  70      22.111  11.069  28.440  1.00 17.64           O  
ANISOU 2117  O   ASN B  70     2256   1941   2505   -286    -89    -62       O  
ATOM   2118  CB  ASN B  70      21.234  11.510  31.231  1.00 18.44           C  
ANISOU 2118  CB  ASN B  70     2342   2314   2347     -1      4   -140       C  
ATOM   2119  CG  ASN B  70      20.648  12.544  32.164  1.00 19.79           C  
ANISOU 2119  CG  ASN B  70     2358   2427   2731      5     52   -128       C  
ATOM   2120  OD1 ASN B  70      20.199  13.592  31.710  1.00 21.06           O  
ANISOU 2120  OD1 ASN B  70     2498   2332   3171    -67    -94   -118       O  
ATOM   2121  ND2 ASN B  70      20.610  12.242  33.426  1.00 23.32           N  
ANISOU 2121  ND2 ASN B  70     2853   3006   3002    -99     18    -47       N  
ATOM   2122  N   VAL B  71      20.694   9.377  28.488  1.00 14.96           N  
ANISOU 2122  N   VAL B  71     1969   1762   1951    -74    -85     26       N  
ATOM   2123  CA  VAL B  71      21.284   8.766  27.287  1.00 15.19           C  
ANISOU 2123  CA  VAL B  71     1975   1877   1918    -51    -82     50       C  
ATOM   2124  C   VAL B  71      21.105   9.724  26.138  1.00 15.88           C  
ANISOU 2124  C   VAL B  71     2046   1917   2070    -52     31    117       C  
ATOM   2125  O   VAL B  71      20.042  10.273  25.961  1.00 15.28           O  
ANISOU 2125  O   VAL B  71     2110   1809   1886    -62    108    139       O  
ATOM   2126  CB  VAL B  71      20.659   7.443  27.004  1.00 16.00           C  
ANISOU 2126  CB  VAL B  71     2015   1856   2207    -46     -3     27       C  
ATOM   2127  CG1 VAL B  71      20.949   6.987  25.632  1.00 15.78           C  
ANISOU 2127  CG1 VAL B  71     2162   1779   2052    -17     -3     43       C  
ATOM   2128  CG2 VAL B  71      21.191   6.425  28.002  1.00 15.87           C  
ANISOU 2128  CG2 VAL B  71     2049   2043   1937     40   -110    -86       C  
ATOM   2129  N   LEU B  72      22.164   9.915  25.374  1.00 16.69           N  
ANISOU 2129  N   LEU B  72     2138   2147   2055     88     30     53       N  
ATOM   2130  CA  LEU B  72      22.135  10.679  24.137  1.00 16.88           C  
ANISOU 2130  CA  LEU B  72     2177   2094   2139     49      9     85       C  
ATOM   2131  C   LEU B  72      22.721   9.811  23.036  1.00 17.99           C  
ANISOU 2131  C   LEU B  72     2242   2276   2316     42      5     94       C  
ATOM   2132  O   LEU B  72      23.895   9.384  23.136  1.00 18.70           O  
ANISOU 2132  O   LEU B  72     2452   2373   2278    257    105    213       O  
ATOM   2133  CB  LEU B  72      22.955  11.945  24.347  1.00 17.65           C  
ANISOU 2133  CB  LEU B  72     2229   2283   2193     46    -12     64       C  
ATOM   2134  CG  LEU B  72      22.902  13.019  23.261  1.00 19.23           C  
ANISOU 2134  CG  LEU B  72     2421   2376   2506     16    -12    116       C  
ATOM   2135  CD1 LEU B  72      23.386  14.289  23.852  1.00 20.30           C  
ANISOU 2135  CD1 LEU B  72     2714   2505   2493     49     27      1       C  
ATOM   2136  CD2 LEU B  72      23.670  12.607  22.013  1.00 20.40           C  
ANISOU 2136  CD2 LEU B  72     2720   2552   2478     29    -31     77       C  
ATOM   2137  N   ARG B  73      21.921   9.572  22.003  1.00 17.65           N  
ANISOU 2137  N   ARG B  73     2348   2218   2138     56     85     38       N  
ATOM   2138  CA  ARG B  73      22.292   8.742  20.870  1.00 17.97           C  
ANISOU 2138  CA  ARG B  73     2379   2268   2180     81     22      5       C  
ATOM   2139  C   ARG B  73      22.305   9.620  19.592  1.00 17.74           C  
ANISOU 2139  C   ARG B  73     2331   2212   2197     50     39     57       C  
ATOM   2140  O   ARG B  73      21.315  10.288  19.317  1.00 18.71           O  
ANISOU 2140  O   ARG B  73     2634   2195   2280    284     82     11       O  
ATOM   2141  CB  ARG B  73      21.263   7.636  20.677  1.00 18.53           C  
ANISOU 2141  CB  ARG B  73     2417   2353   2271     76     45     60       C  
ATOM   2142  CG  ARG B  73      21.039   6.700  21.923  1.00 20.81           C  
ANISOU 2142  CG  ARG B  73     2795   2531   2578     -2     45    161       C  
ATOM   2143  CD  ARG B  73      20.315   5.368  21.565  1.00 23.07           C  
ANISOU 2143  CD  ARG B  73     2976   2903   2883    -59     96     51       C  
ATOM   2144  NE  ARG B  73      19.888   4.642  22.765  1.00 22.09           N  
ANISOU 2144  NE  ARG B  73     3089   2788   2514    169    202     54       N  
ATOM   2145  CZ  ARG B  73      20.108   3.349  23.013  1.00 24.31           C  
ANISOU 2145  CZ  ARG B  73     3289   2923   3021     41    189     -5       C  
ATOM   2146  NH1 ARG B  73      20.725   2.626  22.108  1.00 25.78           N  
ANISOU 2146  NH1 ARG B  73     3344   3139   3311     84    153   -140       N  
ATOM   2147  NH2 ARG B  73      19.685   2.750  24.154  1.00 23.85           N  
ANISOU 2147  NH2 ARG B  73     2922   3081   3056     80    166     63       N  
ATOM   2148  N   GLY B  74      23.354   9.546  18.774  1.00 17.39           N  
ANISOU 2148  N   GLY B  74     2351   2100   2153     34    -26     43       N  
ATOM   2149  CA  GLY B  74      23.394  10.269  17.498  1.00 16.70           C  
ANISOU 2149  CA  GLY B  74     2256   1989   2097     43     54     14       C  
ATOM   2150  C   GLY B  74      24.778  10.829  17.182  1.00 15.90           C  
ANISOU 2150  C   GLY B  74     2178   1870   1990     52     58     -3       C  
ATOM   2151  O   GLY B  74      25.698  10.673  17.983  1.00 15.67           O  
ANISOU 2151  O   GLY B  74     2328   1442   2181    184    112   -106       O  
ATOM   2152  N   LEU B  75      24.954  11.482  16.014  1.00 15.91           N  
ANISOU 2152  N   LEU B  75     2129   1751   2162     10     41    -14       N  
ATOM   2153  CA  LEU B  75      23.902  11.752  15.056  1.00 15.87           C  
ANISOU 2153  CA  LEU B  75     2125   1885   2017      5     44    -76       C  
ATOM   2154  C   LEU B  75      24.195  10.868  13.833  1.00 14.95           C  
ANISOU 2154  C   LEU B  75     1960   1833   1886   -107      0   -104       C  
ATOM   2155  O   LEU B  75      25.274  10.939  13.266  1.00 15.36           O  
ANISOU 2155  O   LEU B  75     2112   1733   1991    -25     37   -378       O  
ATOM   2156  CB  LEU B  75      23.921  13.232  14.645  1.00 16.49           C  
ANISOU 2156  CB  LEU B  75     2103   2045   2116    -14     25     78       C  
ATOM   2157  CG  LEU B  75      23.167  14.409  15.301  1.00 18.72           C  
ANISOU 2157  CG  LEU B  75     2317   2279   2514    -63    -52    -53       C  
ATOM   2158  CD1 LEU B  75      22.082  14.059  16.184  1.00 17.73           C  
ANISOU 2158  CD1 LEU B  75     2482   2089   2163    198    -49     11       C  
ATOM   2159  CD2 LEU B  75      24.110  15.448  15.884  1.00 16.75           C  
ANISOU 2159  CD2 LEU B  75     2273   2060   2030    108    -88   -137       C  
ATOM   2160  N   HIS B  76      23.247  10.010  13.463  1.00 16.39           N  
ANISOU 2160  N   HIS B  76     2119   2079   2028    -35     73    -42       N  
ATOM   2161  CA  HIS B  76      23.478   9.013  12.444  1.00 17.30           C  
ANISOU 2161  CA  HIS B  76     2189   2155   2227     53    102     29       C  
ATOM   2162  C   HIS B  76      22.551   9.200  11.276  1.00 16.10           C  
ANISOU 2162  C   HIS B  76     2167   2010   1937    -67     27    -31       C  
ATOM   2163  O   HIS B  76      21.314   9.207  11.466  1.00 15.56           O  
ANISOU 2163  O   HIS B  76     2287   2095   1528     17    171     59       O  
ATOM   2164  CB  HIS B  76      23.161   7.633  13.031  1.00 18.69           C  
ANISOU 2164  CB  HIS B  76     2448   2161   2492   -103    -11    -14       C  
ATOM   2165  CG  HIS B  76      23.840   7.364  14.335  1.00 21.28           C  
ANISOU 2165  CG  HIS B  76     2842   2636   2604    -33    -65    203       C  
ATOM   2166  ND1 HIS B  76      23.524   6.281  15.133  1.00 25.84           N  
ANISOU 2166  ND1 HIS B  76     3176   3261   3382   -234    -50    318       N  
ATOM   2167  CD2 HIS B  76      24.871   7.990  14.948  1.00 22.67           C  
ANISOU 2167  CD2 HIS B  76     2979   2905   2728    -27    -67     86       C  
ATOM   2168  CE1 HIS B  76      24.303   6.283  16.199  1.00 25.28           C  
ANISOU 2168  CE1 HIS B  76     3254   3312   3039   -136    -24    128       C  
ATOM   2169  NE2 HIS B  76      25.114   7.321  16.126  1.00 24.36           N  
ANISOU 2169  NE2 HIS B  76     3267   3047   2942    -27    -34    212       N  
ATOM   2170  N   ALA B  77      23.106   9.298  10.057  1.00 17.63           N  
ANISOU 2170  N   ALA B  77     2273   2191   2234     34     66    -86       N  
ATOM   2171  CA  ALA B  77      22.319   9.358   8.823  1.00 18.12           C  
ANISOU 2171  CA  ALA B  77     2292   2243   2349      8     -1    -13       C  
ATOM   2172  C   ALA B  77      22.459   8.006   8.165  1.00 19.57           C  
ANISOU 2172  C   ALA B  77     2460   2431   2541     22     41   -113       C  
ATOM   2173  O   ALA B  77      23.578   7.575   7.826  1.00 20.29           O  
ANISOU 2173  O   ALA B  77     2290   2512   2906   -226     43   -102       O  
ATOM   2174  CB  ALA B  77      22.837  10.450   7.878  1.00 18.44           C  
ANISOU 2174  CB  ALA B  77     2316   2327   2364      7     24    -47       C  
ATOM   2175  N   GLU B  78      21.347   7.300   8.038  1.00 20.80           N  
ANISOU 2175  N   GLU B  78     2553   2567   2779     -2     57   -132       N  
ATOM   2176  CA  GLU B  78      21.350   5.912   7.566  1.00 22.23           C  
ANISOU 2176  CA  GLU B  78     2825   2728   2890     11     11   -127       C  
ATOM   2177  C   GLU B  78      20.854   5.845   6.133  1.00 21.69           C  
ANISOU 2177  C   GLU B  78     2723   2648   2867    -19      7    -92       C  
ATOM   2178  O   GLU B  78      20.187   6.756   5.664  1.00 21.31           O  
ANISOU 2178  O   GLU B  78     2784   2564   2748      0     -8   -390       O  
ATOM   2179  CB  GLU B  78      20.572   5.051   8.561  1.00 23.40           C  
ANISOU 2179  CB  GLU B  78     2994   2752   3143    -24      7   -126       C  
ATOM   2180  CG  GLU B  78      21.369   4.874   9.850  1.00 27.08           C  
ANISOU 2180  CG  GLU B  78     3451   3364   3474     80    -66    -89       C  
ATOM   2181  CD  GLU B  78      20.652   4.147  10.991  1.00 30.44           C  
ANISOU 2181  CD  GLU B  78     3842   3776   3945    -15     52      0       C  
ATOM   2182  OE1 GLU B  78      19.446   3.891  10.924  1.00 30.47           O  
ANISOU 2182  OE1 GLU B  78     3815   3651   4109    -67    -31    -69       O  
ATOM   2183  OE2 GLU B  78      21.313   3.813  12.003  1.00 35.40           O  
ANISOU 2183  OE2 GLU B  78     4472   4695   4282     49   -118    -44       O  
ATOM   2184  N   PRO B  79      21.241   4.786   5.409  1.00 21.66           N  
ANISOU 2184  N   PRO B  79     2671   2702   2855      6     30    -42       N  
ATOM   2185  CA  PRO B  79      20.872   4.598   4.011  1.00 21.83           C  
ANISOU 2185  CA  PRO B  79     2684   2734   2873     30     10    -13       C  
ATOM   2186  C   PRO B  79      19.459   3.982   3.828  1.00 21.61           C  
ANISOU 2186  C   PRO B  79     2648   2717   2843     48      2    -96       C  
ATOM   2187  O   PRO B  79      19.243   3.038   3.069  1.00 22.57           O  
ANISOU 2187  O   PRO B  79     2873   2800   2900     68   -146   -178       O  
ATOM   2188  CB  PRO B  79      21.962   3.637   3.502  1.00 21.44           C  
ANISOU 2188  CB  PRO B  79     2653   2777   2715     53     59      0       C  
ATOM   2189  CG  PRO B  79      22.376   2.848   4.761  1.00 21.22           C  
ANISOU 2189  CG  PRO B  79     2514   2704   2845     52     20     22       C  
ATOM   2190  CD  PRO B  79      22.056   3.674   5.918  1.00 22.11           C  
ANISOU 2190  CD  PRO B  79     2669   2716   3014      2     -7     50       C  
ATOM   2191  N   TRP B  80      18.503   4.520   4.575  1.00 19.83           N  
ANISOU 2191  N   TRP B  80     2494   2469   2568    103    -14    -84       N  
ATOM   2192  CA  TRP B  80      17.100   4.144   4.471  1.00 18.69           C  
ANISOU 2192  CA  TRP B  80     2416   2254   2431     14     -4    -41       C  
ATOM   2193  C   TRP B  80      16.259   5.221   5.185  1.00 18.35           C  
ANISOU 2193  C   TRP B  80     2379   2286   2304     55     45    -46       C  
ATOM   2194  O   TRP B  80      16.774   5.981   5.987  1.00 19.71           O  
ANISOU 2194  O   TRP B  80     2421   2278   2787      0   -136     72       O
[truncated: 255,070 more chars]
