# Supplementary material for: Spinning sugars in antigen biosynthesis: characterization of the Coxiella burnetii and Streptomyces griseus TDP-sugar epimerases
Source: J Biol Chem. 2022 Apr 6;298(5):101903. doi: 10.1016/j.jbc.2022.101903 (PMC9095892; doi:10.1016/j.jbc.2022.101903)
Supplement: Cross et al raw data [file mmc2.zip › ORE data drop/Table S1/1oi6.pdb]

HEADER    ISOMERASE                               09-JUN-03   1OI6              
TITLE     STRUCTURE DETERMINATION OF THE TMP-COMPLEX OF EVAD                    
COMPND    MOL_ID: 1;                                                            
COMPND   2 MOLECULE: PCZA361.16;                                                
COMPND   3 CHAIN: A, B;                                                         
COMPND   4 SYNONYM: DTDP-4-KETO-6-DEOXY-D-GLUCOSE-5-EPIMERASE;                  
COMPND   5 ENGINEERED: YES                                                      
SOURCE    MOL_ID: 1;                                                            
SOURCE   2 ORGANISM_SCIENTIFIC: AMYCOLATOPSIS ORIENTALIS;                       
SOURCE   3 ORGANISM_COMMON: STREPTOMYCES;                                       
SOURCE   4 ORGANISM_TAXID: 31958;                                               
SOURCE   5 STRAIN: PCZA361(AJ223998);                                           
SOURCE   6 EXPRESSION_SYSTEM: ESCHERICHIA COLI;                                 
SOURCE   7 EXPRESSION_SYSTEM_TAXID: 469008;                                     
SOURCE   8 EXPRESSION_SYSTEM_STRAIN: BL21(DE3);                                 
SOURCE   9 EXPRESSION_SYSTEM_PLASMID: PET24                                     
KEYWDS    EPIMERASE, VANCOMYCIN GROUP ANTIBIOTIC, EVAD, ISOMERASE               
EXPDTA    X-RAY DIFFRACTION                                                     
AUTHOR    A.B.MERKEL,J.H.NAISMITH                                               
REVDAT   4   08-MAY-19 1OI6    1       REMARK                                   
REVDAT   3   24-FEB-09 1OI6    1       VERSN                                    
REVDAT   2   03-MAY-05 1OI6    1       JRNL                                     
REVDAT   1   03-JUN-04 1OI6    0                                                
JRNL        AUTH   A.B.MERKEL,L.L.MAJOR,J.C.ERREY,M.D.BURKART,R.A.FIELD,        
JRNL        AUTH 2 C.T.WALSH,J.H.NAISMITH                                       
JRNL        TITL   THE POSITION OF A KEY TYROSINE IN                            
JRNL        TITL 2 DTDP-4-KETO-6-DEOXY-D-GLUCOSE-5-EPIMERASE (EVAD) ALTERS THE  
JRNL        TITL 3 SUBSTRATE PROFILE FOR THIS RMLC-LIKE ENZYME                  
JRNL        REF    J.BIOL.CHEM.                  V. 279 32684 2004              
JRNL        REFN                   ISSN 0021-9258                               
JRNL        PMID   15159413                                                     
JRNL        DOI    10.1074/JBC.M404091200                                       
REMARK   1                                                                      
REMARK   1 REFERENCE 1                                                          
REMARK   1  AUTH   A.B.MERKEL,G.K.TEMPLE,M.BURKHART,K.BEIS,C.T.WALSH,           
REMARK   1  AUTH 2 J.H.NAISMITH                                                 
REMARK   1  TITL   PURIFICATION, CRYSTALLISATION AND PRELIMINARY STRUCTURAL     
REMARK   1  TITL 2 STUDIES OF DTDP-4-KETO-6-DEOXY-GLUCOSE-5-EPIMERASE (EVAD)    
REMARK   1  TITL 3 FROM AMYCOLATPSIS ORIENTALIS; THE FOURTH ENZYME IN THE       
REMARK   1  TITL 4 DTDP-L-EPIVANCOSAMINE PATHWAY                                
REMARK   1  REF    ACTA CRYSTALLOGR.,SECT.D      V.  58  1226 2002              
REMARK   1  REFN                   ISSN 0907-4449                               
REMARK   1  PMID   12077451                                                     
REMARK   1  DOI    10.1107/S0907444902007382                                    
REMARK   2                                                                      
REMARK   2 RESOLUTION.    1.40 ANGSTROMS.                                       
REMARK   3                                                                      
REMARK   3 REFINEMENT.                                                          
REMARK   3   PROGRAM     : REFMAC 5.1.19                                        
REMARK   3   AUTHORS     : MURSHUDOV,SKUBAK,LEBEDEV,PANNU,STEINER,              
REMARK   3               : NICHOLLS,WINN,LONG,VAGIN                             
REMARK   3                                                                      
REMARK   3    REFINEMENT TARGET : MAXIMUM LIKELIHOOD                            
REMARK   3                                                                      
REMARK   3  DATA USED IN REFINEMENT.                                            
REMARK   3   RESOLUTION RANGE HIGH (ANGSTROMS) : 1.40                           
REMARK   3   RESOLUTION RANGE LOW  (ANGSTROMS) : 34.10                          
REMARK   3   DATA CUTOFF            (SIGMA(F)) : NULL                           
REMARK   3   COMPLETENESS FOR RANGE        (%) : 99.8                           
REMARK   3   NUMBER OF REFLECTIONS             : 77137                          
REMARK   3                                                                      
REMARK   3  FIT TO DATA USED IN REFINEMENT.                                     
REMARK   3   CROSS-VALIDATION METHOD          : THROUGHOUT                      
REMARK   3   FREE R VALUE TEST SET SELECTION  : RANDOM                          
REMARK   3   R VALUE     (WORKING + TEST SET) : 0.130                           
REMARK   3   R VALUE            (WORKING SET) : 0.129                           
REMARK   3   FREE R VALUE                     : 0.166                           
REMARK   3   FREE R VALUE TEST SET SIZE   (%) : 5.100                           
REMARK   3   FREE R VALUE TEST SET COUNT      : 4113                            
REMARK   3                                                                      
REMARK   3  FIT IN THE HIGHEST RESOLUTION BIN.                                  
REMARK   3   TOTAL NUMBER OF BINS USED           : 20                           
REMARK   3   BIN RESOLUTION RANGE HIGH       (A) : 1.40                         
REMARK   3   BIN RESOLUTION RANGE LOW        (A) : 1.44                         
REMARK   3   REFLECTION IN BIN     (WORKING SET) : 5609                         
REMARK   3   BIN COMPLETENESS (WORKING+TEST) (%) : NULL                         
REMARK   3   BIN R VALUE           (WORKING SET) : 0.1530                       
REMARK   3   BIN FREE R VALUE SET COUNT          : 312                          
REMARK   3   BIN FREE R VALUE                    : 0.2110                       
REMARK   3                                                                      
REMARK   3  NUMBER OF NON-HYDROGEN ATOMS USED IN REFINEMENT.                    
REMARK   3   PROTEIN ATOMS            : 3123                                    
REMARK   3   NUCLEIC ACID ATOMS       : 0                                       
REMARK   3   HETEROGEN ATOMS          : 54                                      
REMARK   3   SOLVENT ATOMS            : 677                                     
REMARK   3                                                                      
REMARK   3  B VALUES.                                                           
REMARK   3   FROM WILSON PLOT           (A**2) : NULL                           
REMARK   3   MEAN B VALUE      (OVERALL, A**2) : 11.56                          
REMARK   3   OVERALL ANISOTROPIC B VALUE.                                       
REMARK   3    B11 (A**2) : -0.21000                                             
REMARK   3    B22 (A**2) : 0.11000                                              
REMARK   3    B33 (A**2) : 0.10000                                              
REMARK   3    B12 (A**2) : 0.00000                                              
REMARK   3    B13 (A**2) : 0.00000                                              
REMARK   3    B23 (A**2) : 0.00000                                              
REMARK   3                                                                      
REMARK   3  ESTIMATED OVERALL COORDINATE ERROR.                                 
REMARK   3   ESU BASED ON R VALUE                            (A): 0.055         
REMARK   3   ESU BASED ON FREE R VALUE                       (A): 0.053         
REMARK   3   ESU BASED ON MAXIMUM LIKELIHOOD                 (A): 0.030         
REMARK   3   ESU FOR B VALUES BASED ON MAXIMUM LIKELIHOOD (A**2): 0.731         
REMARK   3                                                                      
REMARK   3 CORRELATION COEFFICIENTS.                                            
REMARK   3   CORRELATION COEFFICIENT FO-FC      : 0.976                         
REMARK   3   CORRELATION COEFFICIENT FO-FC FREE : 0.963                         
REMARK   3                                                                      
REMARK   3  RMS DEVIATIONS FROM IDEAL VALUES        COUNT    RMS    WEIGHT      
REMARK   3   BOND LENGTHS REFINED ATOMS        (A):  3241 ; 0.021 ; 0.022       
REMARK   3   BOND LENGTHS OTHERS               (A):  3024 ; 0.002 ; 0.020       
REMARK   3   BOND ANGLES REFINED ATOMS   (DEGREES):  4415 ; 1.803 ; 1.985       
REMARK   3   BOND ANGLES OTHERS          (DEGREES):  6990 ; 0.903 ; 3.000       
REMARK   3   TORSION ANGLES, PERIOD 1    (DEGREES):   402 ; 6.381 ; 5.000       
REMARK   3   TORSION ANGLES, PERIOD 2    (DEGREES):  NULL ;  NULL ;  NULL       
REMARK   3   TORSION ANGLES, PERIOD 3    (DEGREES):  NULL ;  NULL ;  NULL       
REMARK   3   TORSION ANGLES, PERIOD 4    (DEGREES):  NULL ;  NULL ;  NULL       
REMARK   3   CHIRAL-CENTER RESTRAINTS       (A**3):   506 ; 0.117 ; 0.200       
REMARK   3   GENERAL PLANES REFINED ATOMS      (A):  3582 ; 0.010 ; 0.020       
REMARK   3   GENERAL PLANES OTHERS             (A):   650 ; 0.004 ; 0.020       
REMARK   3   NON-BONDED CONTACTS REFINED ATOMS (A):   554 ; 0.224 ; 0.200       
REMARK   3   NON-BONDED CONTACTS OTHERS        (A):  3637 ; 0.262 ; 0.200       
REMARK   3   NON-BONDED TORSION REFINED ATOMS  (A):  NULL ;  NULL ;  NULL       
REMARK   3   NON-BONDED TORSION OTHERS         (A):  2098 ; 0.088 ; 0.200       
REMARK   3   H-BOND (X...Y) REFINED ATOMS      (A):   437 ; 0.191 ; 0.200       
REMARK   3   H-BOND (X...Y) OTHERS             (A):  NULL ;  NULL ;  NULL       
REMARK   3   POTENTIAL METAL-ION REFINED ATOMS (A):  NULL ;  NULL ;  NULL       
REMARK   3   POTENTIAL METAL-ION OTHERS        (A):  NULL ;  NULL ;  NULL       
REMARK   3   SYMMETRY VDW REFINED ATOMS        (A):    16 ; 0.369 ; 0.200       
REMARK   3   SYMMETRY VDW OTHERS               (A):    51 ; 0.298 ; 0.200       
REMARK   3   SYMMETRY H-BOND REFINED ATOMS     (A):    58 ; 0.242 ; 0.200       
REMARK   3   SYMMETRY H-BOND OTHERS            (A):  NULL ;  NULL ;  NULL       
REMARK   3   SYMMETRY METAL-ION REFINED ATOMS  (A):  NULL ;  NULL ;  NULL       
REMARK   3   SYMMETRY METAL-ION OTHERS         (A):  NULL ;  NULL ;  NULL       
REMARK   3                                                                      
REMARK   3  ISOTROPIC THERMAL FACTOR RESTRAINTS.     COUNT   RMS    WEIGHT      
REMARK   3   MAIN-CHAIN BOND REFINED ATOMS  (A**2):  2015 ; 1.741 ; 1.500       
REMARK   3   MAIN-CHAIN BOND OTHER ATOMS    (A**2):  NULL ;  NULL ;  NULL       
REMARK   3   MAIN-CHAIN ANGLE REFINED ATOMS (A**2):  3265 ; 2.593 ; 2.000       
REMARK   3   MAIN-CHAIN ANGLE OTHER ATOMS   (A**2):  NULL ;  NULL ;  NULL       
REMARK   3   SIDE-CHAIN BOND REFINED ATOMS  (A**2):  1226 ; 3.594 ; 3.000       
REMARK   3   SIDE-CHAIN BOND OTHER ATOMS    (A**2):  NULL ;  NULL ;  NULL       
REMARK   3   SIDE-CHAIN ANGLE REFINED ATOMS (A**2):  1150 ; 5.417 ; 4.500       
REMARK   3   SIDE-CHAIN ANGLE OTHER ATOMS   (A**2):  NULL ;  NULL ;  NULL       
REMARK   3   LONG RANGE B REFINED ATOMS     (A**2):  NULL ;  NULL ;  NULL       
REMARK   3   LONG RANGE B OTHER ATOMS       (A**2):  NULL ;  NULL ;  NULL       
REMARK   3                                                                      
REMARK   3 ANISOTROPIC THERMAL FACTOR RESTRAINTS.    COUNT   RMS   WEIGHT       
REMARK   3   RIGID-BOND RESTRAINTS          (A**2):  NULL ;  NULL ;  NULL       
REMARK   3   SPHERICITY; FREE ATOMS         (A**2):  NULL ;  NULL ;  NULL       
REMARK   3   SPHERICITY; BONDED ATOMS       (A**2):  NULL ;  NULL ;  NULL       
REMARK   3                                                                      
REMARK   3  NCS RESTRAINTS STATISTICS                                           
REMARK   3   NUMBER OF DIFFERENT NCS GROUPS : NULL                              
REMARK   3                                                                      
REMARK   3  TLS DETAILS                                                         
REMARK   3   NUMBER OF TLS GROUPS  : NULL                                       
REMARK   3                                                                      
REMARK   3  BULK SOLVENT MODELLING.                                             
REMARK   3   METHOD USED : BABINET MODEL WITH MASK                              
REMARK   3   PARAMETERS FOR MASK CALCULATION                                    
REMARK   3   VDW PROBE RADIUS   : 1.40                                          
REMARK   3   ION PROBE RADIUS   : 0.80                                          
REMARK   3   SHRINKAGE RADIUS   : 0.80                                          
REMARK   3                                                                      
REMARK   3  OTHER REFINEMENT REMARKS: HYDROGENS HAVE BEEN ADDED IN THE RIDING   
REMARK   3  POSITIONS                                                           
REMARK   4                                                                      
REMARK   4 1OI6 COMPLIES WITH FORMAT V. 3.30, 13-JUL-11                         
REMARK 100                                                                      
REMARK 100 THIS ENTRY HAS BEEN PROCESSED BY PDBE ON 09-JUN-03.                  
REMARK 100 THE DEPOSITION ID IS D_1290012723.                                   
REMARK 200                                                                      
REMARK 200 EXPERIMENTAL DETAILS                                                 
REMARK 200  EXPERIMENT TYPE                : X-RAY DIFFRACTION                  
REMARK 200  DATE OF DATA COLLECTION        : 29-NOV-01                          
REMARK 200  TEMPERATURE           (KELVIN) : 100.0                              
REMARK 200  PH                             : 8.00                               
REMARK 200  NUMBER OF CRYSTALS USED        : 1                                  
REMARK 200                                                                      
REMARK 200  SYNCHROTRON              (Y/N) : Y                                  
REMARK 200  RADIATION SOURCE               : ESRF                               
REMARK 200  BEAMLINE                       : ID14-2                             
REMARK 200  X-RAY GENERATOR MODEL          : NULL                               
REMARK 200  MONOCHROMATIC OR LAUE    (M/L) : M                                  
REMARK 200  WAVELENGTH OR RANGE        (A) : 0.933                              
REMARK 200  MONOCHROMATOR                  : DIAMOND MONOCHROMATOR              
REMARK 200  OPTICS                         : TOROIDAL MIRROR                    
REMARK 200                                                                      
REMARK 200  DETECTOR TYPE                  : CCD                                
REMARK 200  DETECTOR MANUFACTURER          : ADSC CCD                           
REMARK 200  INTENSITY-INTEGRATION SOFTWARE : MOSFLM                             
REMARK 200  DATA SCALING SOFTWARE          : SCALEPACK                          
REMARK 200                                                                      
REMARK 200  NUMBER OF UNIQUE REFLECTIONS   : 80059                              
REMARK 200  RESOLUTION RANGE HIGH      (A) : 1.400                              
REMARK 200  RESOLUTION RANGE LOW       (A) : 34.100                             
REMARK 200  REJECTION CRITERIA  (SIGMA(I)) : NULL                               
REMARK 200                                                                      
REMARK 200 OVERALL.                                                             
REMARK 200  COMPLETENESS FOR RANGE     (%) : 99.8                               
REMARK 200  DATA REDUNDANCY                : 4.000                              
REMARK 200  R MERGE                    (I) : 0.07400                            
REMARK 200  R SYM                      (I) : NULL                               
REMARK 200  <I/SIGMA(I)> FOR THE DATA SET  : 6.3000                             
REMARK 200                                                                      
REMARK 200 IN THE HIGHEST RESOLUTION SHELL.                                     
REMARK 200  HIGHEST RESOLUTION SHELL, RANGE HIGH (A) : 1.40                     
REMARK 200  HIGHEST RESOLUTION SHELL, RANGE LOW  (A) : 1.45                     
REMARK 200  COMPLETENESS FOR SHELL     (%) : 99.8                               
REMARK 200  DATA REDUNDANCY IN SHELL       : 4.00                               
REMARK 200  R MERGE FOR SHELL          (I) : 0.45000                            
REMARK 200  R SYM FOR SHELL            (I) : NULL                               
REMARK 200  <I/SIGMA(I)> FOR SHELL         : 1.500                              
REMARK 200                                                                      
REMARK 200 DIFFRACTION PROTOCOL: SINGLE WAVELENGTH                              
REMARK 200 METHOD USED TO DETERMINE THE STRUCTURE: MOLECULAR REPLACEMENT        
REMARK 200 SOFTWARE USED: AMORE                                                 
REMARK 200 STARTING MODEL: PDB ENTRY 1OFN                                       
REMARK 200                                                                      
REMARK 200 REMARK: NULL                                                         
REMARK 280                                                                      
REMARK 280 CRYSTAL                                                              
REMARK 280 SOLVENT CONTENT, VS   (%): 46.20                                     
REMARK 280 MATTHEWS COEFFICIENT, VM (ANGSTROMS**3/DA): 2.30                     
REMARK 280                                                                      
REMARK 280 CRYSTALLIZATION CONDITIONS: 25% PEG4K, 100MM MGCL2, 100MM TRIS       
REMARK 280  -HCL, PH8.0, SITTING DROP, PH 8.00, VAPOR DIFFUSION, SITTING DROP   
REMARK 290                                                                      
REMARK 290 CRYSTALLOGRAPHIC SYMMETRY                                            
REMARK 290 SYMMETRY OPERATORS FOR SPACE GROUP: P 21 21 2                        
REMARK 290                                                                      
REMARK 290      SYMOP   SYMMETRY                                                
REMARK 290     NNNMMM   OPERATOR                                                
REMARK 290       1555   X,Y,Z                                                   
REMARK 290       2555   -X,-Y,Z                                                 
REMARK 290       3555   -X+1/2,Y+1/2,-Z                                         
REMARK 290       4555   X+1/2,-Y+1/2,-Z                                         
REMARK 290                                                                      
REMARK 290     WHERE NNN -> OPERATOR NUMBER                                     
REMARK 290           MMM -> TRANSLATION VECTOR                                  
REMARK 290                                                                      
REMARK 290 CRYSTALLOGRAPHIC SYMMETRY TRANSFORMATIONS                            
REMARK 290 THE FOLLOWING TRANSFORMATIONS OPERATE ON THE ATOM/HETATM             
REMARK 290 RECORDS IN THIS ENTRY TO PRODUCE CRYSTALLOGRAPHICALLY                
REMARK 290 RELATED MOLECULES.                                                   
REMARK 290   SMTRY1   1  1.000000  0.000000  0.000000        0.00000            
REMARK 290   SMTRY2   1  0.000000  1.000000  0.000000        0.00000            
REMARK 290   SMTRY3   1  0.000000  0.000000  1.000000        0.00000            
REMARK 290   SMTRY1   2 -1.000000  0.000000  0.000000        0.00000            
REMARK 290   SMTRY2   2  0.000000 -1.000000  0.000000        0.00000            
REMARK 290   SMTRY3   2  0.000000  0.000000  1.000000        0.00000            
REMARK 290   SMTRY1   3 -1.000000  0.000000  0.000000       49.25000            
REMARK 290   SMTRY2   3  0.000000  1.000000  0.000000       36.28550            
REMARK 290   SMTRY3   3  0.000000  0.000000 -1.000000        0.00000            
REMARK 290   SMTRY1   4  1.000000  0.000000  0.000000       49.25000            
REMARK 290   SMTRY2   4  0.000000 -1.000000  0.000000       36.28550            
REMARK 290   SMTRY3   4  0.000000  0.000000 -1.000000        0.00000            
REMARK 290                                                                      
REMARK 290 REMARK: NULL                                                         
REMARK 300                                                                      
REMARK 300 BIOMOLECULE: 1                                                       
REMARK 300 SEE REMARK 350 FOR THE AUTHOR PROVIDED AND/OR PROGRAM                
REMARK 300 GENERATED ASSEMBLY INFORMATION FOR THE STRUCTURE IN                  
REMARK 300 THIS ENTRY. THE REMARK MAY ALSO PROVIDE INFORMATION ON               
REMARK 300 BURIED SURFACE AREA.                                                 
REMARK 350                                                                      
REMARK 350 COORDINATES FOR A COMPLETE MULTIMER REPRESENTING THE KNOWN           
REMARK 350 BIOLOGICALLY SIGNIFICANT OLIGOMERIZATION STATE OF THE                
REMARK 350 MOLECULE CAN BE GENERATED BY APPLYING BIOMT TRANSFORMATIONS          
REMARK 350 GIVEN BELOW.  BOTH NON-CRYSTALLOGRAPHIC AND                          
REMARK 350 CRYSTALLOGRAPHIC OPERATIONS ARE GIVEN.                               
REMARK 350                                                                      
REMARK 350 BIOMOLECULE: 1                                                       
REMARK 350 AUTHOR DETERMINED BIOLOGICAL UNIT: DIMERIC                           
REMARK 350 SOFTWARE DETERMINED QUATERNARY STRUCTURE: DIMERIC                    
REMARK 350 SOFTWARE USED: PQS                                                   
REMARK 350 APPLY THE FOLLOWING TO CHAINS: A, B                                  
REMARK 350   BIOMT1   1  1.000000  0.000000  0.000000        0.00000            
REMARK 350   BIOMT2   1  0.000000  1.000000  0.000000        0.00000            
REMARK 350   BIOMT3   1  0.000000  0.000000  1.000000        0.00000            
REMARK 465                                                                      
REMARK 465 MISSING RESIDUES                                                     
REMARK 465 THE FOLLOWING RESIDUES WERE NOT LOCATED IN THE                       
REMARK 465 EXPERIMENT. (M=MODEL NUMBER; RES=RESIDUE NAME; C=CHAIN               
REMARK 465 IDENTIFIER; SSSEQ=SEQUENCE NUMBER; I=INSERTION CODE.)                
REMARK 465                                                                      
REMARK 465   M RES C SSSEQI                                                     
REMARK 465     VAL A   203                                                      
REMARK 465     SER A   204                                                      
REMARK 465     THR A   205                                                      
REMARK 465     SER B   204                                                      
REMARK 465     THR B   205                                                      
REMARK 470                                                                      
REMARK 470 MISSING ATOM                                                         
REMARK 470 THE FOLLOWING RESIDUES HAVE MISSING ATOMS (M=MODEL NUMBER;           
REMARK 470 RES=RESIDUE NAME; C=CHAIN IDENTIFIER; SSEQ=SEQUENCE NUMBER;          
REMARK 470 I=INSERTION CODE):                                                   
REMARK 470   M RES CSSEQI  ATOMS                                                
REMARK 470     VAL B 203    CA   C    O    CB   CG1  CG2                        
REMARK 500                                                                      
REMARK 500 GEOMETRY AND STEREOCHEMISTRY                                         
REMARK 500 SUBTOPIC: CLOSE CONTACTS IN SAME ASYMMETRIC UNIT                     
REMARK 500                                                                      
REMARK 500 THE FOLLOWING ATOMS ARE IN CLOSE CONTACT.                            
REMARK 500                                                                      
REMARK 500  ATM1  RES C  SSEQI   ATM2  RES C  SSEQI           DISTANCE          
REMARK 500   O    HOH A  2028     O    HOH A  2029              1.88            
REMARK 500   O    HOH A  2203     O    HOH B  2116              2.02            
REMARK 500   O    HOH A  2100     O    HOH A  2347              2.08            
REMARK 500   O    HOH A  2328     O    HOH A  2330              2.08            
REMARK 500   O3P  TMP A  1204     O    HOH A  2345              2.10            
REMARK 500   OE1  GLN A   180     O    HOH A  2299              2.13            
REMARK 500   O    HOH B  2140     O    HOH B  2204              2.13            
REMARK 500   NH2  ARG B   110     O    HOH B  2201              2.14            
REMARK 500   O    HOH A  2003     O    HOH A  2132              2.16            
REMARK 500                                                                      
REMARK 500 REMARK: NULL                                                         
REMARK 500                                                                      
REMARK 500 GEOMETRY AND STEREOCHEMISTRY                                         
REMARK 500 SUBTOPIC: CLOSE CONTACTS                                             
REMARK 500                                                                      
REMARK 500 THE FOLLOWING ATOMS THAT ARE RELATED BY CRYSTALLOGRAPHIC             
REMARK 500 SYMMETRY ARE IN CLOSE CONTACT.  AN ATOM LOCATED WITHIN 0.15          
REMARK 500 ANGSTROMS OF A SYMMETRY RELATED ATOM IS ASSUMED TO BE ON A           
REMARK 500 SPECIAL POSITION AND IS, THEREFORE, LISTED IN REMARK 375             
REMARK 500 INSTEAD OF REMARK 500.  ATOMS WITH NON-BLANK ALTERNATE               
REMARK 500 LOCATION INDICATORS ARE NOT INCLUDED IN THE CALCULATIONS.            
REMARK 500                                                                      
REMARK 500 DISTANCE CUTOFF:                                                     
REMARK 500 2.2 ANGSTROMS FOR CONTACTS NOT INVOLVING HYDROGEN ATOMS              
REMARK 500 1.6 ANGSTROMS FOR CONTACTS INVOLVING HYDROGEN ATOMS                  
REMARK 500                                                                      
REMARK 500  ATM1  RES C  SSEQI   ATM2  RES C  SSEQI  SSYMOP   DISTANCE          
REMARK 500   OE1  GLU A   178     OE1  GLU A   178     2555     1.75            
REMARK 500   O    HOH A  2001     O    HOH B  2126     3546     1.99            
REMARK 500                                                                      
REMARK 500 REMARK: NULL                                                         
REMARK 500                                                                      
REMARK 500 GEOMETRY AND STEREOCHEMISTRY                                         
REMARK 500 SUBTOPIC: COVALENT BOND LENGTHS                                      
REMARK 500                                                                      
REMARK 500 THE STEREOCHEMICAL PARAMETERS OF THE FOLLOWING RESIDUES              
REMARK 500 HAVE VALUES WHICH DEVIATE FROM EXPECTED VALUES BY MORE               
REMARK 500 THAN 6*RMSD (M=MODEL NUMBER; RES=RESIDUE NAME; C=CHAIN               
REMARK 500 IDENTIFIER; SSEQ=SEQUENCE NUMBER; I=INSERTION CODE).                 
REMARK 500                                                                      
REMARK 500 STANDARD TABLE:                                                      
REMARK 500 FORMAT: (10X,I3,1X,2(A3,1X,A1,I4,A1,1X,A4,3X),1X,F6.3)               
REMARK 500                                                                      
REMARK 500 EXPECTED VALUES PROTEIN: ENGH AND HUBER, 1999                        
REMARK 500 EXPECTED VALUES NUCLEIC ACID: CLOWNEY ET AL 1996                     
REMARK 500                                                                      
REMARK 500  M RES CSSEQI ATM1   RES CSSEQI ATM2   DEVIATION                     
REMARK 500    MET A  53   SD    MET A  53   CE     -0.380                       
REMARK 500    SER B  52   CB    SER B  52   OG     -0.081                       
REMARK 500                                                                      
REMARK 500 REMARK: NULL                                                         
REMARK 500                                                                      
REMARK 500 GEOMETRY AND STEREOCHEMISTRY                                         
REMARK 500 SUBTOPIC: COVALENT BOND ANGLES                                       
REMARK 500                                                                      
REMARK 500 THE STEREOCHEMICAL PARAMETERS OF THE FOLLOWING RESIDUES              
REMARK 500 HAVE VALUES WHICH DEVIATE FROM EXPECTED VALUES BY MORE               
REMARK 500 THAN 6*RMSD (M=MODEL NUMBER; RES=RESIDUE NAME; C=CHAIN               
REMARK 500 IDENTIFIER; SSEQ=SEQUENCE NUMBER; I=INSERTION CODE).                 
REMARK 500                                                                      
REMARK 500 STANDARD TABLE:                                                      
REMARK 500 FORMAT: (10X,I3,1X,A3,1X,A1,I4,A1,3(1X,A4,2X),12X,F5.1)              
REMARK 500                                                                      
REMARK 500 EXPECTED VALUES PROTEIN: ENGH AND HUBER, 1999                        
REMARK 500 EXPECTED VALUES NUCLEIC ACID: CLOWNEY ET AL 1996                     
REMARK 500                                                                      
REMARK 500  M RES CSSEQI ATM1   ATM2   ATM3                                     
REMARK 500    ARG A 110   NE  -  CZ  -  NH1 ANGL. DEV. =   4.4 DEGREES          
REMARK 500    ARG A 110   NE  -  CZ  -  NH2 ANGL. DEV. =  -5.1 DEGREES          
REMARK 500    ARG A 137   NE  -  CZ  -  NH2 ANGL. DEV. =  -3.3 DEGREES          
REMARK 500    ARG B 137   NE  -  CZ  -  NH1 ANGL. DEV. =   5.1 DEGREES          
REMARK 500    ARG B 137   NE  -  CZ  -  NH2 ANGL. DEV. =  -5.3 DEGREES          
REMARK 500                                                                      
REMARK 500 REMARK: NULL                                                         
REMARK 500                                                                      
REMARK 500 GEOMETRY AND STEREOCHEMISTRY                                         
REMARK 500 SUBTOPIC: TORSION ANGLES                                             
REMARK 500                                                                      
REMARK 500 TORSION ANGLES OUTSIDE THE EXPECTED RAMACHANDRAN REGIONS:            
REMARK 500 (M=MODEL NUMBER; RES=RESIDUE NAME; C=CHAIN IDENTIFIER;               
REMARK 500 SSEQ=SEQUENCE NUMBER; I=INSERTION CODE).                             
REMARK 500                                                                      
REMARK 500 STANDARD TABLE:                                                      
REMARK 500 FORMAT:(10X,I3,1X,A3,1X,A1,I4,A1,4X,F7.2,3X,F7.2)                    
REMARK 500                                                                      
REMARK 500 EXPECTED VALUES: GJ KLEYWEGT AND TA JONES (1996). PHI/PSI-           
REMARK 500 CHOLOGY: RAMACHANDRAN REVISITED. STRUCTURE 4, 1395 - 1400            
REMARK 500                                                                      
REMARK 500  M RES CSSEQI        PSI       PHI                                   
REMARK 500    PHE A  44      152.78    -49.13                                   
REMARK 500    ASP B 151      108.53    -43.12                                   
REMARK 500                                                                      
REMARK 500 REMARK: NULL                                                         
REMARK 525                                                                      
REMARK 525 SOLVENT                                                              
REMARK 525                                                                      
REMARK 525 THE SOLVENT MOLECULES HAVE CHAIN IDENTIFIERS THAT                    
REMARK 525 INDICATE THE POLYMER CHAIN WITH WHICH THEY ARE MOST                  
REMARK 525 CLOSELY ASSOCIATED. THE REMARK LISTS ALL THE SOLVENT                 
REMARK 525 MOLECULES WHICH ARE MORE THAN 5A AWAY FROM THE                       
REMARK 525 NEAREST POLYMER CHAIN (M = MODEL NUMBER;                             
REMARK 525 RES=RESIDUE NAME; C=CHAIN IDENTIFIER; SSEQ=SEQUENCE                  
REMARK 525 NUMBER; I=INSERTION CODE):                                           
REMARK 525                                                                      
REMARK 525  M RES CSSEQI                                                        
REMARK 525    HOH A2006        DISTANCE =  6.16 ANGSTROMS                       
REMARK 525    HOH A2008        DISTANCE =  6.82 ANGSTROMS                       
REMARK 525    HOH A2012        DISTANCE =  7.92 ANGSTROMS                       
REMARK 525    HOH A2017        DISTANCE =  6.73 ANGSTROMS                       
REMARK 525    HOH A2022        DISTANCE =  6.76 ANGSTROMS                       
REMARK 525    HOH A2043        DISTANCE =  6.17 ANGSTROMS                       
REMARK 525    HOH A2068        DISTANCE =  6.80 ANGSTROMS                       
REMARK 525    HOH A2080        DISTANCE =  6.23 ANGSTROMS                       
REMARK 525    HOH B2073        DISTANCE =  6.08 ANGSTROMS                       
REMARK 525    HOH B2075        DISTANCE =  7.26 ANGSTROMS                       
REMARK 800                                                                      
REMARK 800 SITE                                                                 
REMARK 800 SITE_IDENTIFIER: AC1                                                 
REMARK 800 EVIDENCE_CODE: SOFTWARE                                              
REMARK 800 SITE_DESCRIPTION: BINDING SITE FOR RESIDUE TMP A1204                 
REMARK 800                                                                      
REMARK 800 SITE_IDENTIFIER: AC2                                                 
REMARK 800 EVIDENCE_CODE: SOFTWARE                                              
REMARK 800 SITE_DESCRIPTION: BINDING SITE FOR RESIDUE TMP B1203                 
REMARK 800                                                                      
REMARK 800 SITE_IDENTIFIER: AC3                                                 
REMARK 800 EVIDENCE_CODE: SOFTWARE                                              
REMARK 800 SITE_DESCRIPTION: BINDING SITE FOR RESIDUE GOL A1203                 
REMARK 800                                                                      
REMARK 800 SITE_IDENTIFIER: AC4                                                 
REMARK 800 EVIDENCE_CODE: SOFTWARE                                              
REMARK 800 SITE_DESCRIPTION: BINDING SITE FOR RESIDUE GOL A1205                 
REMARK 900                                                                      
REMARK 900 RELATED ENTRIES                                                      
REMARK 900 RELATED ID: 1OFN   RELATED DB: PDB                                   
REMARK 900 PURIFICATION, CRYSTALLISATION AND PRELIMINARY STRUCTURAL STUDIES OF  
REMARK 900 DTDP-4-KETO-6-DEOXY -GLUCOSE-5-EPIMERASE (EVAD) FROM AMYCOLATOPSIS   
REMARK 900 ORIENTALIS; THE FOURTH ENZYME IN THE DTDP-L-EPIVANCOSAMINE           
REMARK 900 BIOSYNTHETIC PATHWAY.                                                
DBREF  1OI6 A    1   205  UNP    O52806   O52806           1    205             
DBREF  1OI6 B    1   205  UNP    O52806   O52806           1    205             
SEQRES   1 A  205  MET GLN ALA ARG LYS LEU ALA VAL ASP GLY ALA ILE GLU          
SEQRES   2 A  205  PHE THR PRO ARG VAL PHE ALA ASP ASP ARG GLY LEU LEU          
SEQRES   3 A  205  ILE LEU PRO TYR GLN GLU GLU ALA PHE VAL GLU ALA HIS          
SEQRES   4 A  205  GLY GLY PRO LEU PHE ARG VAL ALA GLN THR ILE HIS SER          
SEQRES   5 A  205  MET SER LYS ARG GLY VAL VAL ARG GLY ILE HIS TYR THR          
SEQRES   6 A  205  VAL THR PRO PRO GLY THR ALA LYS TYR VAL TYR CYS ALA          
SEQRES   7 A  205  ARG GLY LYS ALA MET ASP ILE VAL ILE ASP ILE ARG VAL          
SEQRES   8 A  205  GLY SER PRO THR PHE GLY GLN TRP ASP SER VAL LEU MET          
SEQRES   9 A  205  ASP GLN GLN ASP PRO ARG ALA VAL TYR LEU PRO VAL GLY          
SEQRES  10 A  205  VAL GLY HIS ALA PHE VAL ALA LEU GLU ASP ASP THR VAL          
SEQRES  11 A  205  MET SER TYR MET LEU SER ARG SER TYR VAL THR GLN ASP          
SEQRES  12 A  205  GLU LEU ALA LEU SER ALA LEU ASP PRO ALA LEU GLY LEU          
SEQRES  13 A  205  PRO ILE ASP ILE GLY VAL GLU PRO ILE VAL SER ASP ARG          
SEQRES  14 A  205  ASP ARG VAL ALA ILE THR LEU ALA GLU ALA GLN ARG GLN          
SEQRES  15 A  205  GLY LEU LEU PRO ASP TYR THR THR SER GLN GLU ILE GLU          
SEQRES  16 A  205  ARG ARG LEU THR ALA VAL PRO VAL SER THR                      
SEQRES   1 B  205  MET GLN ALA ARG LYS LEU ALA VAL ASP GLY ALA ILE GLU          
SEQRES   2 B  205  PHE THR PRO ARG VAL PHE ALA ASP ASP ARG GLY LEU LEU          
SEQRES   3 B  205  ILE LEU PRO TYR GLN GLU GLU ALA PHE VAL GLU ALA HIS          
SEQRES   4 B  205  GLY GLY PRO LEU PHE ARG VAL ALA GLN THR ILE HIS SER          
SEQRES   5 B  205  MET SER LYS ARG GLY VAL VAL ARG GLY ILE HIS TYR THR          
SEQRES   6 B  205  VAL THR PRO PRO GLY THR ALA LYS TYR VAL TYR CYS ALA          
SEQRES   7 B  205  ARG GLY LYS ALA MET ASP ILE VAL ILE ASP ILE ARG VAL          
SEQRES   8 B  205  GLY SER PRO THR PHE GLY GLN TRP ASP SER VAL LEU MET          
SEQRES   9 B  205  ASP GLN GLN ASP PRO ARG ALA VAL TYR LEU PRO VAL GLY          
SEQRES  10 B  205  VAL GLY HIS ALA PHE VAL ALA LEU GLU ASP ASP THR VAL          
SEQRES  11 B  205  MET SER TYR MET LEU SER ARG SER TYR VAL THR GLN ASP          
SEQRES  12 B  205  GLU LEU ALA LEU SER ALA LEU ASP PRO ALA LEU GLY LEU          
SEQRES  13 B  205  PRO ILE ASP ILE GLY VAL GLU PRO ILE VAL SER ASP ARG          
SEQRES  14 B  205  ASP ARG VAL ALA ILE THR LEU ALA GLU ALA GLN ARG GLN          
SEQRES  15 B  205  GLY LEU LEU PRO ASP TYR THR THR SER GLN GLU ILE GLU          
SEQRES  16 B  205  ARG ARG LEU THR ALA VAL PRO VAL SER THR                      
HET    GOL  A1203       6                                                       
HET    TMP  A1204      21                                                       
HET    GOL  A1205       6                                                       
HET    TMP  B1203      21                                                       
HETNAM     GOL GLYCEROL                                                         
HETNAM     TMP THYMIDINE-5'-PHOSPHATE                                           
HETSYN     GOL GLYCERIN; PROPANE-1,2,3-TRIOL                                    
FORMUL   3  GOL    2(C3 H8 O3)                                                  
FORMUL   4  TMP    2(C10 H15 N2 O8 P)                                           
FORMUL   7  HOH   *677(H2 O)                                                    
HELIX    1   1 GLN A   31  GLY A   40  1                                  10    
HELIX    2   2 VAL A  140  GLN A  142  5                                   3    
HELIX    3   3 SER A  167  VAL A  172  1                                   6    
HELIX    4   4 THR A  175  GLN A  182  1                                   8    
HELIX    5   5 ASP A  187  THR A  199  1                                  13    
HELIX    6   6 GLN B   31  GLY B   40  1                                  10    
HELIX    7   7 VAL B  140  GLN B  142  5                                   3    
HELIX    8   8 SER B  167  VAL B  172  1                                   6    
HELIX    9   9 THR B  175  GLN B  182  1                                   8    
HELIX   10  10 ASP B  187  THR B  199  1                                  13    
SHEET    1  AA 8 GLN A   2  LYS A   5  0                                        
SHEET    2  AA 8 ILE A  12  THR A  15 -1  O  GLU A  13   N  ARG A   4           
SHEET    3  AA 8 ALA A 111  LEU A 114 -1  O  ALA A 111   N  PHE A  14           
SHEET    4  AA 8 LYS A  73  ARG A  79 -1  O  LYS A  73   N  LEU A 114           
SHEET    5  AA 8 THR A 129  LEU A 135 -1  O  VAL A 130   N  ALA A  78           
SHEET    6  AA 8 GLN A  48  SER A  54 -1  O  GLN A  48   N  LEU A 135           
SHEET    7  AA 8 GLY B  24  ILE B  27 -1  O  LEU B  25   N  MET A  53           
SHEET    8  AA 8 PHE B  19  ASP B  21 -1  O  PHE B  19   N  LEU B  26           
SHEET    1  AB 8 PHE A  19  ASP A  21  0                                        
SHEET    2  AB 8 GLY A  24  ILE A  27 -1  O  GLY A  24   N  ASP A  21           
SHEET    3  AB 8 GLN B  48  SER B  54 -1  O  HIS B  51   N  ILE A  27           
SHEET    4  AB 8 THR B 129  LEU B 135 -1  O  THR B 129   N  SER B  54           
SHEET    5  AB 8 LYS B  73  ARG B  79 -1  O  TYR B  74   N  MET B 134           
SHEET    6  AB 8 ALA B 111  LEU B 114 -1  O  VAL B 112   N  VAL B  75           
SHEET    7  AB 8 ILE B  12  THR B  15 -1  O  ILE B  12   N  TYR B 113           
SHEET    8  AB 8 GLN B   2  LYS B   5 -1  O  GLN B   2   N  THR B  15           
SHEET    1  AC 5 TRP A  99  MET A 104  0                                        
SHEET    2  AC 5 ALA A  82  ILE A  87 -1  O  ALA A  82   N  MET A 104           
SHEET    3  AC 5 GLY A 119  ALA A 124 -1  O  GLY A 119   N  ILE A  87           
SHEET    4  AC 5 VAL A  59  THR A  65 -1  O  ARG A  60   N  PHE A 122           
SHEET    5  AC 5 GLU A 144  ALA A 146 -1  O  LEU A 145   N  TYR A  64           
SHEET    1  BA 5 TRP B  99  MET B 104  0                                        
SHEET    2  BA 5 ALA B  82  ILE B  87 -1  O  ALA B  82   N  MET B 104           
SHEET    3  BA 5 GLY B 119  ALA B 124 -1  O  GLY B 119   N  ILE B  87           
SHEET    4  BA 5 VAL B  59  THR B  65 -1  O  ARG B  60   N  PHE B 122           
SHEET    5  BA 5 GLU B 144  ALA B 146 -1  O  LEU B 145   N  TYR B  64           
CISPEP   1 GLY A   61    ILE A   62          0        -1.00                     
CISPEP   2 THR A   67    PRO A   68          0        -6.59                     
CISPEP   3 PRO A   68    PRO A   69          0         6.53                     
CISPEP   4 GLY B   61    ILE B   62          0        -2.57                     
CISPEP   5 THR B   67    PRO B   68          0        -3.86                     
CISPEP   6 PRO B   68    PRO B   69          0         5.21                     
SITE     1 AC1 11 GLN A  48  TYR A 139  ARG A 169  HOH A2342                    
SITE     2 AC1 11 HOH A2343  HOH A2344  HOH A2345  HOH A2346                    
SITE     3 AC1 11 ARG B  23  LEU B  26  LEU B  28                               
SITE     1 AC2 16 ARG A  23  LEU A  26  LEU A  28  GLN B  48                    
SITE     2 AC2 16 TYR B 139  THR B 141  GLN B 142  ARG B 169                    
SITE     3 AC2 16 HOH B2317  HOH B2318  HOH B2319  HOH B2320                    
SITE     4 AC2 16 HOH B2321  HOH B2322  HOH B2323  HOH B2324                    
SITE     1 AC3  9 SER A 132  MET A 134  HOH A2114  HOH A2339                    
SITE     2 AC3  9 HOH A2340  HOH A2341  SER B 132  MET B 134                    
SITE     3 AC3  9 HOH B2113                                                     
SITE     1 AC4  4 HOH A2001  HOH A2348  HOH A2349  HOH A2351                    
CRYST1   98.500   72.571   57.239  90.00  90.00  90.00 P 21 21 2     8          
ORIGX1      1.000000  0.000000  0.000000        0.00000                         
ORIGX2      0.000000  1.000000  0.000000        0.00000                         
ORIGX3      0.000000  0.000000  1.000000        0.00000                         
SCALE1      0.010152  0.000000  0.000000        0.00000                         
SCALE2      0.000000  0.013780  0.000000        0.00000                         
SCALE3      0.000000  0.000000  0.017471        0.00000                         
ATOM      1  N   MET A   1      39.927  -5.988  14.343  1.00 18.05           N  
ANISOU    1  N   MET A   1     1891   2495   2471    135   -335   -170       N  
ATOM      2  CA  MET A   1      38.539  -5.854  13.765  1.00 15.45           C  
ANISOU    2  CA  MET A   1     1710   2063   2098     54   -232   -113       C  
ATOM      3  C   MET A   1      38.284  -6.862  12.681  1.00 16.97           C  
ANISOU    3  C   MET A   1     1991   2263   2194     94    -27   -164       C  
ATOM      4  O   MET A   1      39.070  -6.955  11.752  1.00 20.55           O  
ANISOU    4  O   MET A   1     2417   2675   2715    -65    117   -304       O  
ATOM      5  CB  MET A   1      38.344  -4.452  13.181  1.00 16.03           C  
ANISOU    5  CB  MET A   1     2055   1990   2044   -117    -91   -183       C  
ATOM      6  CG  MET A   1      36.999  -4.240  12.583  1.00 17.18           C  
ANISOU    6  CG  MET A   1     2129   2193   2206    -65   -206    144       C  
ATOM      7  SD  MET A   1      36.511  -2.543  12.244  1.00 16.56           S  
ANISOU    7  SD  MET A   1     2212   1999   2078    -70    -12    -21       S  
ATOM      8  CE  MET A   1      35.698  -1.997  13.602  1.00 14.52           C  
ANISOU    8  CE  MET A   1     1583   2111   1820   -113   -246   -304       C  
ATOM      9  N   GLN A   2      37.155  -7.559  12.763  1.00 14.05           N  
ANISOU    9  N   GLN A   2     1727   1759   1852    204   -171   -116       N  
ATOM     10  CA  GLN A   2      36.717  -8.535  11.740  1.00 13.28           C  
ANISOU   10  CA  GLN A   2     1607   1671   1765    197   -191    -72       C  
ATOM     11  C   GLN A   2      35.533  -7.952  10.945  1.00 12.51           C  
ANISOU   11  C   GLN A   2     1461   1591   1700    310   -142   -154       C  
ATOM     12  O   GLN A   2      34.717  -7.219  11.511  1.00 13.75           O  
ANISOU   12  O   GLN A   2     1630   1837   1757    550     42   -115       O  
ATOM     13  CB  GLN A   2      36.223  -9.798  12.378  1.00 15.87           C  
ANISOU   13  CB  GLN A   2     2016   1925   2088    235   -226    -24       C  
ATOM     14  CG  GLN A   2      37.181 -10.604  13.276  1.00 23.39           C  
ANISOU   14  CG  GLN A   2     3006   2973   2905    344   -290     74       C  
ATOM     15  CD  GLN A   2      36.493 -11.914  13.723  1.00 31.57           C  
ANISOU   15  CD  GLN A   2     4044   3818   4130    -63    -16    115       C  
ATOM     16  OE1 GLN A   2      35.218 -12.000  13.869  1.00 35.09           O  
ANISOU   16  OE1 GLN A   2     4335   4392   4605     64     16    135       O  
ATOM     17  NE2 GLN A   2      37.308 -12.936  13.923  1.00 33.47           N  
ANISOU   17  NE2 GLN A   2     4336   4057   4323    192    -15     92       N  
ATOM     18  N   ALA A   3      35.482  -8.228   9.652  1.00 11.29           N  
ANISOU   18  N   ALA A   3     1290   1428   1571    255    -93   -137       N  
ATOM     19  CA  ALA A   3      34.393  -7.775   8.781  1.00 11.27           C  
ANISOU   19  CA  ALA A   3     1283   1481   1518    144    -75   -108       C  
ATOM     20  C   ALA A   3      33.682  -8.992   8.207  1.00 11.13           C  
ANISOU   20  C   ALA A   3     1350   1313   1564    214    -28   -245       C  
ATOM     21  O   ALA A   3      34.314  -9.995   7.873  1.00 13.28           O  
ANISOU   21  O   ALA A   3     1495   1493   2057    488   -218   -362       O  
ATOM     22  CB  ALA A   3      34.914  -6.943   7.638  1.00 11.65           C  
ANISOU   22  CB  ALA A   3     1359   1504   1562    114   -108    -27       C  
ATOM     23  N   ARG A   4      32.371  -8.875   8.028  1.00 10.22           N  
ANISOU   23  N   ARG A   4     1177   1143   1561    174   -133   -249       N  
ATOM     24  CA  ARG A   4      31.510  -9.927   7.509  1.00 10.12           C  
ANISOU   24  CA  ARG A   4     1250   1106   1486    159    -53   -190       C  
ATOM     25  C   ARG A   4      30.521  -9.285   6.544  1.00 10.08           C  
ANISOU   25  C   ARG A   4     1233   1158   1436    102   -117   -162       C  
ATOM     26  O   ARG A   4      29.830  -8.348   6.883  1.00 10.14           O  
ANISOU   26  O   ARG A   4     1277   1023   1551    178   -171   -182       O  
ATOM     27  CB  ARG A   4      30.768 -10.639   8.644  1.00 11.25           C  
ANISOU   27  CB  ARG A   4     1449   1147   1676    170   -164   -104       C  
ATOM     28  CG  ARG A   4      29.961 -11.845   8.212  1.00 13.26           C  
ANISOU   28  CG  ARG A   4     1655   1444   1938     40     29   -149       C  
ATOM     29  CD  ARG A   4      29.348 -12.565   9.348  1.00 14.47           C  
ANISOU   29  CD  ARG A   4     2026   1361   2109     57     13   -120       C  
ATOM     30  NE  ARG A   4      28.251 -11.828   9.965  1.00 14.13           N  
ANISOU   30  NE  ARG A   4     1831   1708   1829    138    -28    169       N  
ATOM     31  CZ  ARG A   4      26.983 -11.894   9.592  1.00 12.52           C  
ANISOU   31  CZ  ARG A   4     1638   1447   1670     24    -28     45       C  
ATOM     32  NH1 ARG A   4      26.618 -12.608   8.548  1.00 13.99           N  
ANISOU   32  NH1 ARG A   4     1767   1467   2080     13   -255    -59       N  
ATOM     33  NH2 ARG A   4      26.067 -11.191  10.256  1.00 11.49           N  
ANISOU   33  NH2 ARG A   4     1434   1296   1633    151   -277    -43       N  
ATOM     34  N   LYS A   5      30.457  -9.777   5.330  1.00 10.46           N  
ANISOU   34  N   LYS A   5     1294   1275   1406    267   -114   -182       N  
ATOM     35  CA  LYS A   5      29.514  -9.315   4.353  1.00 10.25           C  
ANISOU   35  CA  LYS A   5     1297   1210   1386    198    -57   -127       C  
ATOM     36  C   LYS A   5      28.144  -9.762   4.725  1.00 10.56           C  
ANISOU   36  C   LYS A   5     1322   1206   1484    120    -25    -35       C  
ATOM     37  O   LYS A   5      27.931 -10.919   5.046  1.00 13.79           O  
ANISOU   37  O   LYS A   5     1682   1373   2183     88   -104    -95       O  
ATOM     38  CB  LYS A   5      29.884  -9.799   2.947  1.00 12.90           C  
ANISOU   38  CB  LYS A   5     1684   1711   1504    187    -98    -22       C  
ATOM     39  CG  LYS A   5      31.182  -9.233   2.457  1.00 15.98           C  
ANISOU   39  CG  LYS A   5     1965   2102   2004    220    -11    157       C  
ATOM     40  CD  LYS A   5      31.384  -9.605   1.011  1.00 25.20           C  
ANISOU   40  CD  LYS A   5     3270   3492   2811     57     18    -59       C  
ATOM     41  CE  LYS A   5      31.779 -11.021   0.843  1.00 31.33           C  
ANISOU   41  CE  LYS A   5     4078   3865   3959     96    -29    -37       C  
ATOM     42  NZ  LYS A   5      32.985 -11.146  -0.066  1.00 36.06           N  
ANISOU   42  NZ  LYS A   5     4350   4857   4494    -78    134    -28       N  
ATOM     43  N   LEU A   6      27.183  -8.832   4.716  1.00  9.99           N  
ANISOU   43  N   LEU A   6     1219   1183   1392     84    -59    -46       N  
ATOM     44  CA  LEU A   6      25.792  -9.169   4.999  1.00  9.08           C  
ANISOU   44  CA  LEU A   6     1223   1074   1153     73    -27      6       C  
ATOM     45  C   LEU A   6      25.057  -9.607   3.704  1.00  9.90           C  
ANISOU   45  C   LEU A   6     1312   1118   1330    111    -97    -32       C  
ATOM     46  O   LEU A   6      25.623  -9.524   2.607  1.00 11.09           O  
ANISOU   46  O   LEU A   6     1619   1166   1426     22    -49   -251       O  
ATOM     47  CB  LEU A   6      25.126  -7.937   5.631  1.00  9.14           C  
ANISOU   47  CB  LEU A   6     1224    895   1354    -18   -136     31       C  
ATOM     48  CG  LEU A   6      25.721  -7.590   6.979  1.00  9.98           C  
ANISOU   48  CG  LEU A   6     1408   1020   1364    -40    -29     34       C  
ATOM     49  CD1 LEU A   6      25.010  -6.354   7.515  1.00 10.85           C  
ANISOU   49  CD1 LEU A   6     1501   1299   1319     97    -99     20       C  
ATOM     50  CD2 LEU A   6      25.586  -8.750   7.941  1.00 12.07           C  
ANISOU   50  CD2 LEU A   6     1761   1437   1387   -164   -199     67       C  
ATOM     51  N   ALA A   7      23.804 -10.029   3.839  1.00  9.67           N  
ANISOU   51  N   ALA A   7     1468   1085   1120    -45   -105   -103       N  
ATOM     52  CA  ALA A   7      23.058 -10.597   2.702  1.00 10.22           C  
ANISOU   52  CA  ALA A   7     1394   1280   1209    -26   -142   -138       C  
ATOM     53  C   ALA A   7      22.662  -9.498   1.751  1.00 10.56           C  
ANISOU   53  C   ALA A   7     1574   1294   1143    -28   -192    -95       C  
ATOM     54  O   ALA A   7      22.377  -9.763   0.606  1.00 13.82           O  
ANISOU   54  O   ALA A   7     2609   1416   1224    -36   -282   -297       O  
ATOM     55  CB  ALA A   7      21.834 -11.313   3.192  1.00 11.38           C  
ANISOU   55  CB  ALA A   7     1754   1202   1367    -94   -181    -49       C  
ATOM     56  N   VAL A   8      22.627  -8.250   2.195  1.00  8.37           N  
ANISOU   56  N   VAL A   8     1210   1042    927    -93    -66    -28       N  
ATOM     57  CA  VAL A   8      22.343  -7.087   1.340  1.00  8.36           C  
ANISOU   57  CA  VAL A   8     1089   1062   1023   -120    -27    -69       C  
ATOM     58  C   VAL A   8      23.665  -6.626   0.761  1.00  8.48           C  
ANISOU   58  C   VAL A   8     1163   1081    976    -16    -44    -70       C  
ATOM     59  O   VAL A   8      24.603  -6.306   1.495  1.00  8.90           O  
ANISOU   59  O   VAL A   8     1173   1068   1139    -49   -132   -190       O  
ATOM     60  CB  VAL A   8      21.662  -5.975   2.160  1.00  8.18           C  
ANISOU   60  CB  VAL A   8     1071   1135    903    -95    -66      0       C  
ATOM     61  CG1 VAL A   8      21.590  -4.704   1.343  1.00  8.37           C  
ANISOU   61  CG1 VAL A   8     1005   1014   1160    -57    -78     17       C  
ATOM     62  CG2 VAL A   8      20.325  -6.414   2.646  1.00  9.69           C  
ANISOU   62  CG2 VAL A   8     1215   1397   1068    -25     99    -26       C  
ATOM     63  N   ASP A   9      23.752  -6.615  -0.571  1.00  9.29           N  
ANISOU   63  N   ASP A   9     1369   1106   1054   -141    -68   -189       N  
ATOM     64  CA  ASP A   9      24.993  -6.333  -1.260  1.00  9.26           C  
ANISOU   64  CA  ASP A   9     1242   1078   1196    101   -109    -77       C  
ATOM     65  C   ASP A   9      25.602  -5.036  -0.778  1.00  8.76           C  
ANISOU   65  C   ASP A   9     1087   1092   1147     43    -36    -74       C  
ATOM     66  O   ASP A   9      24.973  -3.966  -0.802  1.00  9.25           O  
ANISOU   66  O   ASP A   9     1048   1076   1388     -8   -289    -69       O  
ATOM     67  CB  ASP A   9      24.679  -6.237  -2.745  1.00 11.77           C  
ANISOU   67  CB  ASP A   9     1653   1489   1327      9     78   -164       C  
ATOM     68  CG  ASP A   9      25.898  -6.022  -3.592  1.00 16.80           C  
ANISOU   68  CG  ASP A   9     2206   2396   1778    -17    163    -45       C  
ATOM     69  OD1 ASP A   9      26.114  -4.860  -4.035  1.00 21.02           O  
ANISOU   69  OD1 ASP A   9     2704   2854   2427   -108    428    200       O  
ATOM     70  OD2 ASP A   9      26.672  -6.932  -3.801  1.00 22.19           O  
ANISOU   70  OD2 ASP A   9     2660   2757   3012    295    298   -141       O  
ATOM     71  N   GLY A  10      26.855  -5.130  -0.360  1.00  8.06           N  
ANISOU   71  N   GLY A  10     1021    979   1061      7    -48   -147       N  
ATOM     72  CA  GLY A  10      27.598  -3.971   0.066  1.00  8.49           C  
ANISOU   72  CA  GLY A  10      949   1246   1029    -52     59   -136       C  
ATOM     73  C   GLY A  10      27.478  -3.624   1.531  1.00  8.37           C  
ANISOU   73  C   GLY A  10      981   1086   1114     34     -1   -164       C  
ATOM     74  O   GLY A  10      28.276  -2.825   2.041  1.00  8.54           O  
ANISOU   74  O   GLY A  10      956   1110   1180   -258    -26      6       O  
ATOM     75  N   ALA A  11      26.477  -4.147   2.226  1.00  7.79           N  
ANISOU   75  N   ALA A  11      990   1110    857    -23    -33   -116       N  
ATOM     76  CA  ALA A  11      26.356  -3.907   3.659  1.00  7.30           C  
ANISOU   76  CA  ALA A  11     1015    880    877     -4     -3    -12       C  
ATOM     77  C   ALA A  11      27.354  -4.805   4.358  1.00  7.28           C  
ANISOU   77  C   ALA A  11      996    905    865    114    -64   -143       C  
ATOM     78  O   ALA A  11      27.575  -5.948   3.992  1.00  8.36           O  
ANISOU   78  O   ALA A  11     1330    784   1061    146   -131   -141       O  
ATOM     79  CB  ALA A  11      24.963  -4.189   4.140  1.00  8.07           C  
ANISOU   79  CB  ALA A  11     1038    972   1055     96    -14    -34       C  
ATOM     80  N   ILE A  12      27.952  -4.292   5.421  1.00  7.33           N  
ANISOU   80  N   ILE A  12     1011    853    917     55   -190   -156       N  
ATOM     81  CA  ILE A  12      29.059  -4.965   6.088  1.00  7.08           C  
ANISOU   81  CA  ILE A  12     1017    678    993    106    -53   -170       C  
ATOM     82  C   ILE A  12      28.876  -4.830   7.595  1.00  7.69           C  
ANISOU   82  C   ILE A  12     1038    802   1081     62    -75    -27       C  
ATOM     83  O   ILE A  12      28.590  -3.733   8.084  1.00  7.75           O  
ANISOU   83  O   ILE A  12     1187    760    994    189   -131   -126       O  
ATOM     84  CB  ILE A  12      30.435  -4.339   5.687  1.00  8.04           C  
ANISOU   84  CB  ILE A  12     1113    812   1130     63    -77     32       C  
ATOM     85  CG1 ILE A  12      30.646  -4.276   4.177  1.00  9.78           C  
ANISOU   85  CG1 ILE A  12     1092   1281   1339     32   -161    115       C  
ATOM     86  CG2 ILE A  12      31.545  -5.164   6.370  1.00  8.86           C  
ANISOU   86  CG2 ILE A  12      948   1139   1280     16   -167      1       C  
ATOM     87  CD1 ILE A  12      31.693  -3.232   3.766  1.00 11.83           C  
ANISOU   87  CD1 ILE A  12     1358   1793   1343    -36    255    192       C  
ATOM     88  N   GLU A  13      29.085  -5.936   8.302  1.00  7.58           N  
ANISOU   88  N   GLU A  13     1024    862    990    102    -99    -99       N  
ATOM     89  CA  GLU A  13      29.119  -5.982   9.770  1.00  7.60           C  
ANISOU   89  CA  GLU A  13      994    823   1069    133   -103    -25       C  
ATOM     90  C   GLU A  13      30.568  -6.014  10.248  1.00  7.58           C  
ANISOU   90  C   GLU A  13      816    940   1124     83    -42    -97       C  
ATOM     91  O   GLU A  13      31.349  -6.890   9.832  1.00  9.29           O  
ANISOU   91  O   GLU A  13     1012   1106   1412    309    -60   -253       O  
ATOM     92  CB  GLU A  13      28.452  -7.260  10.235  1.00  8.45           C  
ANISOU   92  CB  GLU A  13     1071    848   1289     35      4    -67       C  
ATOM     93  CG  GLU A  13      28.434  -7.485  11.728  1.00  9.38           C  
ANISOU   93  CG  GLU A  13     1289   1141   1132     80   -199   -146       C  
ATOM     94  CD  GLU A  13      28.141  -8.947  12.021  1.00 10.98           C  
ANISOU   94  CD  GLU A  13     1483   1356   1334    -58   -169     -1       C  
ATOM     95  OE1 GLU A  13      29.090  -9.759  11.911  1.00 12.43           O  
ANISOU   95  OE1 GLU A  13     1600   1297   1825     22   -215   -199       O  
ATOM     96  OE2 GLU A  13      26.990  -9.288  12.271  1.00 12.80           O  
ANISOU   96  OE2 GLU A  13     1626   1281   1955   -102   -101      7       O  
ATOM     97  N   PHE A  14      30.939  -5.065  11.073  1.00  7.47           N  
ANISOU   97  N   PHE A  14      907    902   1029    190   -181    -43       N  
ATOM     98  CA  PHE A  14      32.268  -5.009  11.673  1.00  7.69           C  
ANISOU   98  CA  PHE A  14      950    902   1069    150    -79    -92       C  
ATOM     99  C   PHE A  14      32.214  -5.352  13.141  1.00  8.32           C  
ANISOU   99  C   PHE A  14     1126    958   1074    291    -92    -52       C  
ATOM    100  O   PHE A  14      31.345  -4.872  13.857  1.00  9.37           O  
ANISOU  100  O   PHE A  14     1060   1291   1208    395    -92    -22       O  
ATOM    101  CB  PHE A  14      32.877  -3.602  11.481  1.00  8.49           C  
ANISOU  101  CB  PHE A  14     1054   1026   1145     47   -253   -135       C  
ATOM    102  CG  PHE A  14      33.117  -3.214  10.041  1.00  7.32           C  
ANISOU  102  CG  PHE A  14      871    816   1095   -109    -23   -282       C  
ATOM    103  CD1 PHE A  14      34.296  -3.548   9.416  1.00  9.63           C  
ANISOU  103  CD1 PHE A  14     1155   1282   1220    312     54   -184       C  
ATOM    104  CD2 PHE A  14      32.198  -2.513   9.317  1.00  7.48           C  
ANISOU  104  CD2 PHE A  14      800   1070    972      0    -33   -217       C  
ATOM    105  CE1 PHE A  14      34.554  -3.222   8.107  1.00  9.96           C  
ANISOU  105  CE1 PHE A  14     1432   1100   1252    -39    117    -26       C  
ATOM    106  CE2 PHE A  14      32.457  -2.140   8.035  1.00  8.76           C  
ANISOU  106  CE2 PHE A  14     1192   1029   1105     21    -55    -69       C  
ATOM    107  CZ  PHE A  14      33.651  -2.511   7.415  1.00  9.47           C  
ANISOU  107  CZ  PHE A  14     1408    922   1269    -64    129    -23       C  
ATOM    108  N   THR A  15      33.122  -6.221  13.597  1.00  8.98           N  
ANISOU  108  N   THR A  15     1109   1088   1213    205    -61    -91       N  
ATOM    109  CA  THR A  15      33.210  -6.633  14.970  1.00  9.69           C  
ANISOU  109  CA  THR A  15     1268   1107   1305    157    -83    -42       C  
ATOM    110  C   THR A  15      34.515  -6.140  15.559  1.00  8.63           C  
ANISOU  110  C   THR A  15     1081    925   1270    176    -78    -12       C  
ATOM    111  O   THR A  15      35.573  -6.746  15.286  1.00 10.18           O  
ANISOU  111  O   THR A  15     1049   1237   1580    343   -203   -113       O  
ATOM    112  CB  THR A  15      33.119  -8.146  15.058  1.00 10.52           C  
ANISOU  112  CB  THR A  15     1398   1214   1384    199   -178      8       C  
ATOM    113  OG1 THR A  15      31.866  -8.602  14.510  1.00 11.67           O  
ANISOU  113  OG1 THR A  15     1438   1311   1683     89   -127    -27       O  
ATOM    114  CG2 THR A  15      33.131  -8.604  16.528  1.00 12.41           C  
ANISOU  114  CG2 THR A  15     1753   1305   1657    142   -165    225       C  
ATOM    115  N   PRO A  16      34.509  -5.053  16.349  1.00  9.36           N  
ANISOU  115  N   PRO A  16     1217   1009   1328    132   -164     72       N  
ATOM    116  CA  PRO A  16      35.738  -4.598  17.023  1.00 10.89           C  
ANISOU  116  CA  PRO A  16     1498   1390   1248     89   -128    -15       C  
ATOM    117  C   PRO A  16      36.058  -5.487  18.234  1.00 12.51           C  
ANISOU  117  C   PRO A  16     1711   1415   1627    145   -101     23       C  
ATOM    118  O   PRO A  16      35.152  -5.996  18.845  1.00 13.68           O  
ANISOU  118  O   PRO A  16     1790   1709   1697     60   -378    212       O  
ATOM    119  CB  PRO A  16      35.372  -3.187  17.480  1.00 10.70           C  
ANISOU  119  CB  PRO A  16     1418   1262   1384    171    -91    127       C  
ATOM    120  CG  PRO A  16      33.943  -3.257  17.664  1.00 11.27           C  
ANISOU  120  CG  PRO A  16     1612   1027   1641    149    -64    -40       C  
ATOM    121  CD  PRO A  16      33.370  -4.152  16.595  1.00 10.41           C  
ANISOU  121  CD  PRO A  16     1393   1274   1289    219    -88    -80       C  
ATOM    122  N   ARG A  17      37.324  -5.620  18.565  1.00 14.92           N  
ANISOU  122  N   ARG A  17     2052   1852   1763    151   -217   -162       N  
ATOM    123  CA  ARG A  17      37.665  -6.266  19.816  1.00 16.07           C  
ANISOU  123  CA  ARG A  17     2298   1931   1875    156    -92      3       C  
ATOM    124  C   ARG A  17      37.406  -5.331  21.018  1.00 14.84           C  
ANISOU  124  C   ARG A  17     2016   1854   1765    184    -65     -7       C  
ATOM    125  O   ARG A  17      37.539  -4.099  20.910  1.00 15.71           O  
ANISOU  125  O   ARG A  17     2247   2028   1694    229   -166     46       O  
ATOM    126  CB  ARG A  17      39.116  -6.665  19.786  1.00 18.37           C  
ANISOU  126  CB  ARG A  17     2367   2490   2121    114    -82    -69       C  
ATOM    127  CG  ARG A  17      39.669  -7.477  20.987  1.00 23.54           C  
ANISOU  127  CG  ARG A  17     3241   2856   2845    181    -14    204       C  
ATOM    128  CD  ARG A  17      40.884  -8.389  20.619  1.00 27.49           C  
ANISOU  128  CD  ARG A  17     3302   3565   3577    202     34    171       C  
ATOM    129  NE  ARG A  17      40.688  -9.200  19.402  1.00 31.55           N  
ANISOU  129  NE  ARG A  17     3831   4033   4121     47   -110    -26       N  
ATOM    130  CZ  ARG A  17      40.190 -10.449  19.349  1.00 32.86           C  
ANISOU  130  CZ  ARG A  17     4151   4063   4269     69    -30    -21       C  
ATOM    131  NH1 ARG A  17      39.788 -11.102  20.457  1.00 35.62           N  
ANISOU  131  NH1 ARG A  17     4384   4662   4487     -9     25     90       N  
ATOM    132  NH2 ARG A  17      40.070 -11.042  18.155  1.00 32.06           N  
ANISOU  132  NH2 ARG A  17     3816   4150   4212    111    -84    -23       N  
ATOM    133  N   VAL A  18      36.945  -5.945  22.099  1.00 12.67           N  
ANISOU  133  N   VAL A  18     1881   1406   1527    238   -232     94       N  
ATOM    134  CA  VAL A  18      36.692  -5.252  23.355  1.00 12.51           C  
ANISOU  134  CA  VAL A  18     1692   1485   1576    183   -298     56       C  
ATOM    135  C   VAL A  18      37.922  -5.362  24.197  1.00 13.03           C  
ANISOU  135  C   VAL A  18     1746   1515   1690    170   -368     93       C  
ATOM    136  O   VAL A  18      38.347  -6.488  24.523  1.00 16.26           O  
ANISOU  136  O   VAL A  18     2270   1760   2147    249   -744    204       O  
ATOM    137  CB  VAL A  18      35.496  -5.783  24.134  1.00 13.28           C  
ANISOU  137  CB  VAL A  18     1729   1518   1797    171   -308    129       C  
ATOM    138  CG1 VAL A  18      35.292  -4.981  25.430  1.00 15.33           C  
ANISOU  138  CG1 VAL A  18     2032   1932   1860    -14   -122    146       C  
ATOM    139  CG2 VAL A  18      34.242  -5.725  23.241  1.00 13.98           C  
ANISOU  139  CG2 VAL A  18     1828   1627   1855     45   -366    219       C  
ATOM    140  N   PHE A  19      38.490  -4.216  24.526  1.00 12.48           N  
ANISOU  140  N   PHE A  19     1618   1469   1654    294   -308    -44       N  
ATOM    141  CA  PHE A  19      39.660  -4.129  25.398  1.00 14.08           C  
ANISOU  141  CA  PHE A  19     1830   1819   1698    166   -209   -106       C  
ATOM    142  C   PHE A  19      39.150  -3.721  26.798  1.00 12.92           C  
ANISOU  142  C   PHE A  19     1709   1530   1668    155   -193    -92       C  
ATOM    143  O   PHE A  19      38.323  -2.826  26.916  1.00 14.11           O  
ANISOU  143  O   PHE A  19     1920   1745   1695    470   -113     34       O  
ATOM    144  CB  PHE A  19      40.544  -2.909  24.999  1.00 15.43           C  
ANISOU  144  CB  PHE A  19     1911   2168   1783     52   -284    -34       C  
ATOM    145  CG  PHE A  19      41.258  -2.915  23.649  1.00 19.80           C  
ANISOU  145  CG  PHE A  19     2375   2591   2556    265     73     92       C  
ATOM    146  CD1 PHE A  19      42.587  -3.354  23.590  1.00 22.18           C  
ANISOU  146  CD1 PHE A  19     2520   2942   2963    235     56     -6       C  
ATOM    147  CD2 PHE A  19      40.699  -2.350  22.498  1.00 24.15           C  
ANISOU  147  CD2 PHE A  19     3165   3217   2792    197    -17    -40       C  
ATOM    148  CE1 PHE A  19      43.284  -3.331  22.409  1.00 25.33           C  
ANISOU  148  CE1 PHE A  19     3137   3373   3113    135    134    137       C  
ATOM    149  CE2 PHE A  19      41.431  -2.291  21.295  1.00 25.33           C  
ANISOU  149  CE2 PHE A  19     3142   3358   3123    231     41     42       C  
ATOM    150  CZ  PHE A  19      42.726  -2.793  21.259  1.00 26.41           C  
ANISOU  150  CZ  PHE A  19     3132   3643   3256    132    -64      3       C  
ATOM    151  N   ALA A  20      39.642  -4.303  27.872  1.00 13.98           N  
ANISOU  151  N   ALA A  20     1864   1649   1799    206   -200   -102       N  
ATOM    152  CA  ALA A  20      39.196  -4.009  29.223  1.00 13.14           C  
ANISOU  152  CA  ALA A  20     1696   1618   1676    129   -198    -57       C  
ATOM    153  C   ALA A  20      40.410  -3.858  30.123  1.00 13.70           C  
ANISOU  153  C   ALA A  20     1724   1628   1852    170   -256    -55       C  
ATOM    154  O   ALA A  20      41.408  -4.554  29.989  1.00 14.79           O  
ANISOU  154  O   ALA A  20     1948   1805   1864    531   -307   -249       O  
ATOM    155  CB  ALA A  20      38.343  -5.092  29.762  1.00 15.69           C  
ANISOU  155  CB  ALA A  20     2051   1942   1965     28   -151   -146       C  
ATOM    156  N   ASP A  21      40.285  -2.950  31.061  1.00 12.75           N  
ANISOU  156  N   ASP A  21     1667   1699   1476    271   -189      3       N  
ATOM    157  CA  ASP A  21      41.257  -2.778  32.143  1.00 14.01           C  
ANISOU  157  CA  ASP A  21     1765   1735   1822     87   -200    -56       C  
ATOM    158  C   ASP A  21      40.503  -2.279  33.365  1.00 13.96           C  
ANISOU  158  C   ASP A  21     1773   1826   1703    108   -219      7       C  
ATOM    159  O   ASP A  21      39.254  -2.260  33.396  1.00 12.99           O  
ANISOU  159  O   ASP A  21     1820   1680   1434    208   -238     15       O  
ATOM    160  CB  ASP A  21      42.435  -1.892  31.695  1.00 15.66           C  
ANISOU  160  CB  ASP A  21     1905   2117   1926    138   -118    -72       C  
ATOM    161  CG  ASP A  21      42.092  -0.461  31.547  1.00 18.26           C  
ANISOU  161  CG  ASP A  21     2280   2240   2417     18     49    -98       C  
ATOM    162  OD1 ASP A  21      40.942  -0.060  31.798  1.00 17.18           O  
ANISOU  162  OD1 ASP A  21     2172   2086   2270    101    252   -227       O  
ATOM    163  OD2 ASP A  21      42.956   0.341  31.177  1.00 23.44           O  
ANISOU  163  OD2 ASP A  21     2899   2768   3236   -152      0     65       O  
ATOM    164  N   ASP A  22      41.250  -1.874  34.389  1.00 14.23           N  
ANISOU  164  N   ASP A  22     1834   1846   1726    185   -220    -13       N  
ATOM    165  CA  ASP A  22      40.629  -1.440  35.615  1.00 14.46           C  
ANISOU  165  CA  ASP A  22     1842   1903   1747    160   -107    -22       C  
ATOM    166  C   ASP A  22      39.777  -0.175  35.486  1.00 13.83           C  
ANISOU  166  C   ASP A  22     1825   1691   1736    112    -46     -9       C  
ATOM    167  O   ASP A  22      38.934   0.103  36.359  1.00 16.07           O  
ANISOU  167  O   ASP A  22     2256   2089   1758    285    -37     75       O  
ATOM    168  CB  ASP A  22      41.682  -1.163  36.688  1.00 16.45           C  
ANISOU  168  CB  ASP A  22     2098   2221   1931     15   -163    -37       C  
ATOM    169  CG  ASP A  22      42.244  -2.408  37.282  1.00 18.74           C  
ANISOU  169  CG  ASP A  22     2365   2293   2461    230    -30    -95       C  
ATOM    170  OD1 ASP A  22      41.597  -3.472  37.336  1.00 18.94           O  
ANISOU  170  OD1 ASP A  22     2334   2266   2597    325   -164     -5       O  
ATOM    171  OD2 ASP A  22      43.364  -2.387  37.802  1.00 25.63           O  
ANISOU  171  OD2 ASP A  22     2878   3359   3499   -144   -353     71       O  
ATOM    172  N   ARG A  23      40.047   0.607  34.470  1.00 12.78           N  
ANISOU  172  N   ARG A  23     1608   1562   1685     72   -117   -165       N  
ATOM    173  CA  ARG A  23      39.308   1.825  34.225  1.00 11.63           C  
ANISOU  173  CA  ARG A  23     1404   1442   1572    119    -43    -52       C  
ATOM    174  C   ARG A  23      37.985   1.604  33.526  1.00 10.79           C  
ANISOU  174  C   ARG A  23     1460   1221   1417     10   -149   -118       C  
ATOM    175  O   ARG A  23      37.133   2.445  33.632  1.00 12.32           O  
ANISOU  175  O   ARG A  23     1414   1585   1682    137   -106    -93       O  
ATOM    176  CB  ARG A  23      40.110   2.774  33.313  1.00 12.75           C  
ANISOU  176  CB  ARG A  23     1646   1479   1719     -9    -44    -64       C  
ATOM    177  CG  ARG A  23      41.447   3.256  33.929  1.00 14.27           C  
ANISOU  177  CG  ARG A  23     1710   1750   1962    111   -120    -76       C  
ATOM    178  CD  ARG A  23      42.284   4.067  32.950  1.00 16.52           C  
ANISOU  178  CD  ARG A  23     1851   2275   2149   -131    -49   -122       C  
ATOM    179  NE  ARG A  23      42.700   3.299  31.754  1.00 16.53           N  
ANISOU  179  NE  ARG A  23     2004   1893   2383   -178    197   -116       N  
ATOM    180  CZ  ARG A  23      43.218   3.879  30.684  1.00 18.19           C  
ANISOU  180  CZ  ARG A  23     2133   2272   2506    -56     86    -32       C  
ATOM    181  NH1 ARG A  23      43.465   5.190  30.681  1.00 16.77           N  
ANISOU  181  NH1 ARG A  23     2026   1975   2370    128    129    -83       N  
ATOM    182  NH2 ARG A  23      43.535   3.160  29.619  1.00 20.25           N  
ANISOU  182  NH2 ARG A  23     2543   2476   2675    109     15   -243       N  
ATOM    183  N   GLY A  24      37.836   0.512  32.775  1.00  9.89           N  
ANISOU  183  N   GLY A  24     1319   1157   1281      8   -187    -21       N  
ATOM    184  CA  GLY A  24      36.687   0.364  31.945  1.00  9.72           C  
ANISOU  184  CA  GLY A  24     1261   1323   1108     26    -89      9       C  
ATOM    185  C   GLY A  24      36.943  -0.477  30.726  1.00  8.94           C  
ANISOU  185  C   GLY A  24     1052   1182   1163     32    -38      1       C  
ATOM    186  O   GLY A  24      37.642  -1.501  30.781  1.00 10.86           O  
ANISOU  186  O   GLY A  24     1605   1162   1357    204   -149    -45       O  
ATOM    187  N   LEU A  25      36.343  -0.054  29.621  1.00  9.30           N  
ANISOU  187  N   LEU A  25     1274   1200   1058    160   -102    100       N  
ATOM    188  CA  LEU A  25      36.268  -0.813  28.365  1.00 11.83           C  
ANISOU  188  CA  LEU A  25     1673   1425   1394    134    -88     48       C  
ATOM    189  C   LEU A  25      36.533   0.150  27.213  1.00 12.22           C  
ANISOU  189  C   LEU A  25     1844   1376   1422    186    -13     26       C  
ATOM    190  O   LEU A  25      36.288   1.381  27.326  1.00 12.95           O  
ANISOU  190  O   LEU A  25     2159   1283   1477    359    130    192       O  
ATOM    191  CB  LEU A  25      34.854  -1.492  28.202  1.00 13.66           C  
ANISOU  191  CB  LEU A  25     1997   1694   1500   -128   -221     -3       C  
ATOM    192  CG  LEU A  25      34.443  -2.470  29.315  1.00 17.15           C  
ANISOU  192  CG  LEU A  25     2144   2145   2227   -114     -4    -16       C  
ATOM    193  CD1 LEU A  25      32.945  -2.793  29.287  1.00 19.92           C  
ANISOU  193  CD1 LEU A  25     2278   2537   2754    -98    -39    -75       C  
ATOM    194  CD2 LEU A  25      35.253  -3.704  29.260  1.00 18.55           C  
ANISOU  194  CD2 LEU A  25     2293   2284   2471    -85    -29     94       C  
ATOM    195  N   LEU A  26      37.001  -0.403  26.101  1.00 11.52           N  
ANISOU  195  N   LEU A  26     1713   1371   1289    264    -27     94       N  
ATOM    196  CA  LEU A  26      37.299   0.359  24.900  1.00 11.45           C  
ANISOU  196  CA  LEU A  26     1632   1316   1402    127      2     12       C  
ATOM    197  C   LEU A  26      36.990  -0.475  23.683  1.00 11.14           C  
ANISOU  197  C   LEU A  26     1592   1347   1294    191   -107     -6       C  
ATOM    198  O   LEU A  26      37.401  -1.646  23.612  1.00 10.51           O  
ANISOU  198  O   LEU A  26     1485   1216   1291    405     -7     84       O  
ATOM    199  CB  LEU A  26      38.780   0.645  24.847  1.00 12.94           C  
ANISOU  199  CB  LEU A  26     1749   1623   1545    -23   -153     44       C  
ATOM    200  CG  LEU A  26      39.326   1.294  23.566  1.00 13.54           C  
ANISOU  200  CG  LEU A  26     1868   1528   1745    -10      6     15       C  
ATOM    201  CD1 LEU A  26      38.783   2.743  23.467  1.00 15.05           C  
ANISOU  201  CD1 LEU A  26     2004   1659   2052    113    -34     98       C  
ATOM    202  CD2 LEU A  26      40.839   1.225  23.526  1.00 15.87           C  
ANISOU  202  CD2 LEU A  26     2154   1942   1932     38    174     49       C  
ATOM    203  N   ILE A  27      36.241   0.096  22.747  1.00  9.63           N  
ANISOU  203  N   ILE A  27     1287   1164   1206    260    -75    -16       N  
ATOM    204  CA  ILE A  27      36.150  -0.421  21.407  1.00  9.12           C  
ANISOU  204  CA  ILE A  27     1145   1134   1186    137    -51    -18       C  
ATOM    205  C   ILE A  27      36.409   0.705  20.444  1.00  7.84           C  
ANISOU  205  C   ILE A  27      969   1000   1011    151    -30    -28       C  
ATOM    206  O   ILE A  27      36.192   1.887  20.792  1.00  8.30           O  
ANISOU  206  O   ILE A  27     1059   1095    997    230   -107   -102       O  
ATOM    207  CB  ILE A  27      34.790  -1.084  21.053  1.00 11.16           C  
ANISOU  207  CB  ILE A  27     1337   1310   1593     80     28    185       C  
ATOM    208  CG1 ILE A  27      33.620  -0.101  21.138  1.00 12.71           C  
ANISOU  208  CG1 ILE A  27     1661   1455   1712    126    -71    -31       C  
ATOM    209  CG2 ILE A  27      34.579  -2.359  21.916  1.00 12.53           C  
ANISOU  209  CG2 ILE A  27     1492   1323   1943    -94     28    108       C  
ATOM    210  CD1 ILE A  27      32.319  -0.695  20.659  1.00 12.64           C  
ANISOU  210  CD1 ILE A  27     1691   1447   1661     90     31    134       C  
ATOM    211  N   LEU A  28      36.797   0.344  19.211  1.00  7.85           N  
ANISOU  211  N   LEU A  28      916   1015   1052     80    -45   -104       N  
ATOM    212  CA  LEU A  28      37.040   1.289  18.133  1.00  7.96           C  
ANISOU  212  CA  LEU A  28      841   1085   1096     14    -41    -65       C  
ATOM    213  C   LEU A  28      36.007   0.956  17.035  1.00  7.78           C  
ANISOU  213  C   LEU A  28      889   1046   1021    119    -61   -117       C  
ATOM    214  O   LEU A  28      36.267   0.099  16.199  1.00  7.72           O  
ANISOU  214  O   LEU A  28      956    980    997     57    -46   -231       O  
ATOM    215  CB  LEU A  28      38.461   1.113  17.616  1.00  8.72           C  
ANISOU  215  CB  LEU A  28     1029   1248   1034    -16     61   -258       C  
ATOM    216  CG  LEU A  28      39.526   1.056  18.756  1.00 12.53           C  
ANISOU  216  CG  LEU A  28     1262   1820   1677     68    136   -165       C  
ATOM    217  CD1 LEU A  28      40.885   0.865  18.144  1.00 14.86           C  
ANISOU  217  CD1 LEU A  28     1377   2037   2229    249      7   -331       C  
ATOM    218  CD2 LEU A  28      39.563   2.239  19.628  1.00 12.96           C  
ANISOU  218  CD2 LEU A  28     1415   1830   1676    -77     -1    -78       C  
ATOM    219  N   PRO A  29      34.819   1.556  17.056  1.00  7.53           N  
ANISOU  219  N   PRO A  29      875    978   1006     32   -109    -37       N  
ATOM    220  CA  PRO A  29      33.737   1.034  16.188  1.00  6.91           C  
ANISOU  220  CA  PRO A  29      779    923    922   -106    -50    -61       C  
ATOM    221  C   PRO A  29      33.994   1.162  14.692  1.00  7.76           C  
ANISOU  221  C   PRO A  29      915   1035    997    -63    -77    -23       C  
ATOM    222  O   PRO A  29      33.503   0.325  13.938  1.00  7.60           O  
ANISOU  222  O   PRO A  29      983    818   1083    -87   -149    -42       O  
ATOM    223  CB  PRO A  29      32.541   1.838  16.620  1.00  8.06           C  
ANISOU  223  CB  PRO A  29      976   1036   1048     74    -37     72       C  
ATOM    224  CG  PRO A  29      32.803   2.203  18.058  1.00  8.37           C  
ANISOU  224  CG  PRO A  29     1099   1098    983     51     98     47       C  
ATOM    225  CD  PRO A  29      34.289   2.559  18.014  1.00  8.14           C  
ANISOU  225  CD  PRO A  29     1011   1062   1019    138   -119    -56       C  
ATOM    226  N   TYR A  30      34.651   2.243  14.296  1.00  7.21           N  
ANISOU  226  N   TYR A  30      822    907   1010   -108     92    -53       N  
ATOM    227  CA  TYR A  30      35.044   2.527  12.892  1.00  7.49           C  
ANISOU  227  CA  TYR A  30      902    970    973   -105    -16    -94       C  
ATOM    228  C   TYR A  30      36.574   2.561  12.833  1.00  7.49           C  
ANISOU  228  C   TYR A  30      885    877   1082   -155     20   -152       C  
ATOM    229  O   TYR A  30      37.183   3.280  13.622  1.00  7.82           O  
ANISOU  229  O   TYR A  30      912    989   1068   -145   -192    -65       O  
ATOM    230  CB  TYR A  30      34.449   3.854  12.354  1.00  7.78           C  
ANISOU  230  CB  TYR A  30      862   1043   1048   -236    -80     32       C  
ATOM    231  CG  TYR A  30      35.070   4.116  10.986  1.00  7.76           C  
ANISOU  231  CG  TYR A  30      890    989   1069   -140     70     78       C  
ATOM    232  CD1 TYR A  30      34.668   3.391   9.874  1.00  8.01           C  
ANISOU  232  CD1 TYR A  30      988    991   1064   -150    177     55       C  
ATOM    233  CD2 TYR A  30      36.076   5.027  10.822  1.00  9.10           C  
ANISOU  233  CD2 TYR A  30     1081   1179   1196   -330    -87     -4       C  
ATOM    234  CE1 TYR A  30      35.295   3.542   8.650  1.00  8.37           C  
ANISOU  234  CE1 TYR A  30     1014   1041   1124    -87    111    -35       C  
ATOM    235  CE2 TYR A  30      36.694   5.189   9.576  1.00  9.14           C  
ANISOU  235  CE2 TYR A  30     1253   1044   1174   -163    -81     55       C  
ATOM    236  CZ  TYR A  30      36.289   4.453   8.500  1.00  8.10           C  
ANISOU  236  CZ  TYR A  30      908   1106   1063    134     65     58       C  
ATOM    237  OH  TYR A  30      36.927   4.588   7.278  1.00  9.03           O  
ANISOU  237  OH  TYR A  30      949   1310   1169     61    236   -201       O  
ATOM    238  N   GLN A  31      37.182   1.796  11.937  1.00  7.91           N  
ANISOU  238  N   GLN A  31      843   1191    969   -221    -49   -181       N  
ATOM    239  CA  GLN A  31      38.618   1.739  11.759  1.00  9.01           C  
ANISOU  239  CA  GLN A  31     1036   1180   1206    -71     -3   -194       C  
ATOM    240  C   GLN A  31      38.914   1.756  10.263  1.00  9.76           C  
ANISOU  240  C   GLN A  31      994   1399   1315    -48     19   -140       C  
ATOM    241  O   GLN A  31      38.515   0.854   9.561  1.00  9.10           O  
ANISOU  241  O   GLN A  31      954   1217   1286    -42      5   -251       O  
ATOM    242  CB  GLN A  31      39.195   0.461  12.384  1.00  9.77           C  
ANISOU  242  CB  GLN A  31     1109   1329   1273    -29     52   -169       C  
ATOM    243  CG  GLN A  31      39.012   0.365  13.873  1.00 10.94           C  
ANISOU  243  CG  GLN A  31     1473   1372   1313    144   -112    -27       C  
ATOM    244  CD  GLN A  31      39.422  -0.965  14.418  1.00 11.40           C  
ANISOU  244  CD  GLN A  31     1388   1279   1664    141     43     15       C  
ATOM    245  OE1 GLN A  31      40.457  -1.516  13.985  1.00 16.63           O  
ANISOU  245  OE1 GLN A  31     1265   2398   2654    395    213     94       O  
ATOM    246  NE2 GLN A  31      38.657  -1.498  15.352  1.00 10.58           N  
ANISOU  246  NE2 GLN A  31     1263   1170   1587    -76    -74   -117       N  
ATOM    247  N   GLU A  32      39.644   2.747   9.792  1.00  9.29           N  
ANISOU  247  N   GLU A  32     1085   1293   1148    -15    135   -212       N  
ATOM    248  CA  GLU A  32      39.829   2.941   8.378  1.00 10.49           C  
ANISOU  248  CA  GLU A  32     1141   1486   1359     34     30    -77       C  
ATOM    249  C   GLU A  32      40.465   1.719   7.724  1.00 11.18           C  
ANISOU  249  C   GLU A  32     1397   1525   1324     16     79    -55       C  
ATOM    250  O   GLU A  32      40.064   1.400   6.639  1.00 10.22           O  
ANISOU  250  O   GLU A  32      942   1523   1418     33    223   -315       O  
ATOM    251  CB  GLU A  32      40.681   4.214   8.121  1.00 11.60           C  
ANISOU  251  CB  GLU A  32     1456   1523   1427   -112    103    -42       C  
ATOM    252  CG  GLU A  32      40.929   4.538   6.662  1.00 13.71           C  
ANISOU  252  CG  GLU A  32     1754   1777   1678     55    152    -97       C  
ATOM    253  CD  GLU A  32      41.609   5.871   6.504  1.00 17.30           C  
ANISOU  253  CD  GLU A  32     1948   2125   2500    -90    282    180       C  
ATOM    254  OE1 GLU A  32      42.852   5.924   6.450  1.00 23.68           O  
ANISOU  254  OE1 GLU A  32     2037   3095   3865    101    196     45       O  
ATOM    255  OE2 GLU A  32      40.938   6.905   6.465  1.00 17.18           O  
ANISOU  255  OE2 GLU A  32     1413   2330   2783     79    575     48       O  
ATOM    256  N   GLU A  33      41.488   1.107   8.331  1.00 12.14           N  
ANISOU  256  N   GLU A  33     1341   1549   1722    -37    175    -79       N  
ATOM    257  CA  GLU A  33      42.157   0.017   7.629  1.00 13.77           C  
ANISOU  257  CA  GLU A  33     1628   1842   1760     47    119    -92       C  
ATOM    258  C   GLU A  33      41.225  -1.157   7.363  1.00 11.99           C  
ANISOU  258  C   GLU A  33     1441   1632   1481    133     92    -98       C  
ATOM    259  O   GLU A  33      41.155  -1.674   6.261  1.00 12.76           O  
ANISOU  259  O   GLU A  33     1381   1828   1639    123    284   -287       O  
ATOM    260  CB  GLU A  33      43.400  -0.460   8.405  1.00 16.97           C  
ANISOU  260  CB  GLU A  33     1950   2225   2269     63    -36    -61       C  
ATOM    261  CG  GLU A  33      44.225  -1.501   7.647  1.00 23.75           C  
ANISOU  261  CG  GLU A  33     2903   3014   3106    159     65   -212       C  
ATOM    262  CD  GLU A  33      45.558  -1.832   8.304  1.00 32.11           C  
ANISOU  262  CD  GLU A  33     3661   4316   4221    174   -213    -15       C  
ATOM    263  OE1 GLU A  33      45.862  -1.289   9.404  1.00 36.41           O  
ANISOU  263  OE1 GLU A  33     4519   4764   4548    100   -159   -244       O  
ATOM    264  OE2 GLU A  33      46.292  -2.644   7.698  1.00 35.70           O  
ANISOU  264  OE2 GLU A  33     4465   4582   4517    220    -14   -187       O  
ATOM    265  N   ALA A  34      40.465  -1.573   8.370  1.00 11.58           N  
ANISOU  265  N   ALA A  34     1352   1566   1482     79    142    -87       N  
ATOM    266  CA  ALA A  34      39.504  -2.633   8.200  1.00 11.10           C  
ANISOU  266  CA  ALA A  34     1373   1447   1397    121     30    -36       C  
ATOM    267  C   ALA A  34      38.419  -2.240   7.195  1.00 10.64           C  
ANISOU  267  C   ALA A  34     1300   1412   1330    165     27   -133       C  
ATOM    268  O   ALA A  34      37.954  -3.058   6.405  1.00 11.38           O  
ANISOU  268  O   ALA A  34     1531   1516   1275    188    159   -204       O  
ATOM    269  CB  ALA A  34      38.898  -3.017   9.525  1.00 11.86           C  
ANISOU  269  CB  ALA A  34     1501   1621   1384    157     36     -8       C  
ATOM    270  N   PHE A  35      37.960  -0.997   7.291  1.00  9.26           N  
ANISOU  270  N   PHE A  35     1054   1185   1278     81     34   -236       N  
ATOM    271  CA  PHE A  35      36.934  -0.524   6.385  1.00  9.21           C  
ANISOU  271  CA  PHE A  35     1076   1213   1208    115     97   -162       C  
ATOM    272  C   PHE A  35      37.369  -0.527   4.942  1.00  9.99           C  
ANISOU  272  C   PHE A  35     1104   1341   1349     67     61   -176       C  
ATOM    273  O   PHE A  35      36.653  -1.015   4.060  1.00 10.35           O  
ANISOU  273  O   PHE A  35     1057   1572   1304     57    124   -308       O  
ATOM    274  CB  PHE A  35      36.390   0.858   6.820  1.00  8.97           C  
ANISOU  274  CB  PHE A  35     1135   1101   1171    105    139   -179       C  
ATOM    275  CG  PHE A  35      35.200   1.296   6.020  1.00  7.65           C  
ANISOU  275  CG  PHE A  35     1067    929    910     79    206   -290       C  
ATOM    276  CD1 PHE A  35      33.918   0.900   6.423  1.00  8.05           C  
ANISOU  276  CD1 PHE A  35     1107    802   1151   -113    164   -167       C  
ATOM    277  CD2 PHE A  35      35.306   2.027   4.850  1.00  8.42           C  
ANISOU  277  CD2 PHE A  35     1098   1219    880    -61    232   -225       C  
ATOM    278  CE1 PHE A  35      32.825   1.275   5.692  1.00 10.34           C  
ANISOU  278  CE1 PHE A  35     1022   1438   1466    -42     98    -94       C  
ATOM    279  CE2 PHE A  35      34.201   2.412   4.143  1.00  8.31           C  
ANISOU  279  CE2 PHE A  35     1021    988   1146     82    119   -109       C  
ATOM    280  CZ  PHE A  35      32.956   2.004   4.550  1.00  9.07           C  
ANISOU  280  CZ  PHE A  35      899   1333   1212   -142   -199    -91       C  
ATOM    281  N   VAL A  36      38.551   0.016   4.677  1.00 10.30           N  
ANISOU  281  N   VAL A  36     1140   1436   1336    -16    133   -296       N  
ATOM    282  CA  VAL A  36      39.082   0.043   3.313  1.00 11.56           C  
ANISOU  282  CA  VAL A  36     1410   1551   1428    -17    103   -113       C  
ATOM    283  C   VAL A  36      39.240  -1.371   2.755  1.00 12.44           C  
ANISOU  283  C   VAL A  36     1501   1651   1575    -21    144    -96       C  
ATOM    284  O   VAL A  36      38.869  -1.626   1.612  1.00 13.05           O  
ANISOU  284  O   VAL A  36     1681   1719   1559     87     64   -363       O  
ATOM    285  CB  VAL A  36      40.400   0.813   3.277  1.00 10.90           C  
ANISOU  285  CB  VAL A  36     1324   1486   1331     39    304    -62       C  
ATOM    286  CG1 VAL A  36      41.119   0.674   1.940  1.00 13.29           C  
ANISOU  286  CG1 VAL A  36     1526   1979   1543     56    458   -117       C  
ATOM    287  CG2 VAL A  36      40.144   2.274   3.507  1.00 11.49           C  
ANISOU  287  CG2 VAL A  36     1372   1438   1554   -190     -3    -42       C  
ATOM    288  N   GLU A  37      39.708  -2.307   3.573  1.00 12.35           N  
ANISOU  288  N   GLU A  37     1550   1682   1458     22     43   -180       N  
ATOM    289  CA  GLU A  37      39.864  -3.712   3.129  1.00 13.63           C  
ANISOU  289  CA  GLU A  37     1711   1702   1764     -7    148   -170       C  
ATOM    290  C   GLU A  37      38.516  -4.307   2.728  1.00 13.41           C  
ANISOU  290  C   GLU A  37     1704   1697   1692    -76    159   -186       C  
ATOM    291  O   GLU A  37      38.382  -4.998   1.716  1.00 15.87           O  
ANISOU  291  O   GLU A  37     2046   1951   2032   -111    233   -456       O  
ATOM    292  CB  GLU A  37      40.496  -4.551   4.212  1.00 15.19           C  
ANISOU  292  CB  GLU A  37     1825   2021   1923     40    117   -144       C  
ATOM    293  CG  GLU A  37      40.594  -6.017   3.853  1.00 21.14           C  
ANISOU  293  CG  GLU A  37     2886   2386   2757    -19    110   -111       C  
ATOM    294  CD  GLU A  37      41.392  -6.826   4.846  1.00 30.36           C  
ANISOU  294  CD  GLU A  37     3894   3804   3836    213   -149    121       C  
ATOM    295  OE1 GLU A  37      41.654  -8.015   4.552  1.00 34.87           O  
ANISOU  295  OE1 GLU A  37     4705   3994   4547     60     23   -126       O  
ATOM    296  OE2 GLU A  37      41.773  -6.294   5.913  1.00 37.41           O  
ANISOU  296  OE2 GLU A  37     5045   4672   4497     15   -215   -125       O  
ATOM    297  N   ALA A  38      37.480  -4.045   3.524  1.00 11.88           N  
ANISOU  297  N   ALA A  38     1601   1394   1516    124    150   -225       N  
ATOM    298  CA  ALA A  38      36.195  -4.642   3.265  1.00 12.41           C  
ANISOU  298  CA  ALA A  38     1698   1477   1540     20     68   -183       C  
ATOM    299  C   ALA A  38      35.362  -3.960   2.185  1.00 12.84           C  
ANISOU  299  C   ALA A  38     1594   1620   1662    -51     22   -150       C  
ATOM    300  O   ALA A  38      34.643  -4.610   1.418  1.00 15.56           O  
ANISOU  300  O   ALA A  38     2144   1629   2138     -4    -64   -473       O  
ATOM    301  CB  ALA A  38      35.368  -4.660   4.586  1.00 12.68           C  
ANISOU  301  CB  ALA A  38     1508   1622   1685    -23    141    -99       C  
ATOM    302  N   HIS A  39      35.442  -2.642   2.152  1.00 11.30           N  
ANISOU  302  N   HIS A  39     1566   1398   1330    152    149   -217       N  
ATOM    303  CA  HIS A  39      34.614  -1.832   1.262  1.00 12.24           C  
ANISOU  303  CA  HIS A  39     1627   1504   1519     -3     50    -76       C  
ATOM    304  C   HIS A  39      35.311  -1.431  -0.040  1.00 12.67           C  
ANISOU  304  C   HIS A  39     1649   1721   1441     27     95   -215       C  
ATOM    305  O   HIS A  39      34.631  -1.232  -1.065  1.00 14.83           O  
ANISOU  305  O   HIS A  39     1939   2171   1521     80     27    -51       O  
ATOM    306  CB  HIS A  39      34.104  -0.569   2.008  1.00 10.74           C  
ANISOU  306  CB  HIS A  39     1354   1455   1269     30     12    -52       C  
ATOM    307  CG  HIS A  39      33.325   0.377   1.146  1.00 11.64           C  
ANISOU  307  CG  HIS A  39     1398   1637   1386     56    -43    -64       C  
ATOM    308  ND1 HIS A  39      32.049   0.109   0.710  1.00 13.22           N  
ANISOU  308  ND1 HIS A  39     1329   1803   1890   -115    213    110       N  
ATOM    309  CD2 HIS A  39      33.637   1.619   0.701  1.00 12.31           C  
ANISOU  309  CD2 HIS A  39     1277   1665   1734     54     10   -115       C  
ATOM    310  CE1 HIS A  39      31.630   1.135  -0.011  1.00 15.19           C  
ANISOU  310  CE1 HIS A  39     1532   2053   2184    -12   -173    205       C  
ATOM    311  NE2 HIS A  39      32.567   2.072  -0.027  1.00 14.09           N  
ANISOU  311  NE2 HIS A  39     1517   1947   1888     26      5    294       N  
ATOM    312  N   GLY A  40      36.632  -1.256   0.008  1.00 12.57           N  
ANISOU  312  N   GLY A  40     1667   1641   1466    -64     65   -101       N  
ATOM    313  CA  GLY A  40      37.436  -0.856  -1.137  1.00 13.67           C  
ANISOU  313  CA  GLY A  40     1833   1833   1528     35    163   -131       C  
ATOM    314  C   GLY A  40      37.899   0.570  -1.171  1.00 14.52           C  
ANISOU  314  C   GLY A  40     1952   1856   1707     -6    287   -184       C  
ATOM    315  O   GLY A  40      38.685   0.948  -2.031  1.00 17.30           O  
ANISOU  315  O   GLY A  40     2535   2146   1892    -79    636   -213       O  
ATOM    316  N   GLY A  41      37.425   1.385  -0.228  1.00 13.15           N  
ANISOU  316  N   GLY A  41     1793   1711   1492     79    353   -100       N  
ATOM    317  CA  GLY A  41      37.818   2.766  -0.087  1.00 13.39           C  
ANISOU  317  CA  GLY A  41     1698   1802   1586    -33    279   -139       C  
ATOM    318  C   GLY A  41      37.411   3.223   1.317  1.00 11.66           C  
ANISOU  318  C   GLY A  41     1445   1554   1432    -34    259    -99       C  
ATOM    319  O   GLY A  41      36.758   2.478   2.038  1.00 10.88           O  
ANISOU  319  O   GLY A  41     1429   1614   1090     47    370   -128       O  
ATOM    320  N   PRO A  42      37.839   4.402   1.692  1.00 11.26           N  
ANISOU  320  N   PRO A  42     1343   1621   1313      3    251   -116       N  
ATOM    321  CA  PRO A  42      37.563   4.909   3.031  1.00 11.01           C  
ANISOU  321  CA  PRO A  42     1361   1397   1423     12    170   -181       C  
ATOM    322  C   PRO A  42      36.119   5.371   3.175  1.00  9.82           C  
ANISOU  322  C   PRO A  42     1175   1323   1229     22      0   -115       C  
ATOM    323  O   PRO A  42      35.397   5.550   2.222  1.00 10.94           O  
ANISOU  323  O   PRO A  42     1349   1536   1270     -6     65   -136       O  
ATOM    324  CB  PRO A  42      38.492   6.104   3.144  1.00 12.25           C  
ANISOU  324  CB  PRO A  42     1531   1564   1558   -119    132   -174       C  
ATOM    325  CG  PRO A  42      38.635   6.563   1.729  1.00 14.53           C  
ANISOU  325  CG  PRO A  42     1921   1799   1798   -248    182    -45       C  
ATOM    326  CD  PRO A  42      38.650   5.336   0.899  1.00 13.43           C  
ANISOU  326  CD  PRO A  42     1600   1716   1787     -4    267    -37       C  
ATOM    327  N   LEU A  43      35.730   5.608   4.431  1.00  9.49           N  
ANISOU  327  N   LEU A  43     1233   1296   1076    151     82    -39       N  
ATOM    328  CA  LEU A  43      34.400   6.096   4.732  1.00  8.42           C  
ANISOU  328  CA  LEU A  43     1047   1167    985     66    -50    -60       C  
ATOM    329  C   LEU A  43      34.147   7.422   4.049  1.00  7.17           C  
ANISOU  329  C   LEU A  43      964   1009    751    -19     69    -18       C  
ATOM    330  O   LEU A  43      35.058   8.233   3.838  1.00  9.61           O  
ANISOU  330  O   LEU A  43     1077   1295   1279      9    165     68       O  
ATOM    331  CB  LEU A  43      34.282   6.309   6.236  1.00  8.80           C  
ANISOU  331  CB  LEU A  43     1162   1230    948    127    129    -83       C  
ATOM    332  CG  LEU A  43      32.896   6.454   6.818  1.00  8.98           C  
ANISOU  332  CG  LEU A  43     1034   1216   1159    108    -22    -14       C  
ATOM    333  CD1 LEU A  43      32.092   5.170   6.788  1.00 11.70           C  
ANISOU  333  CD1 LEU A  43     1129   1491   1823     59     98    271       C  
ATOM    334  CD2 LEU A  43      32.958   6.976   8.234  1.00 11.78           C  
ANISOU  334  CD2 LEU A  43     1790   1422   1261    226    136     54       C  
ATOM    335  N   PHE A  44      32.892   7.658   3.719  1.00  7.38           N  
ANISOU  335  N   PHE A  44      947    991    866   -158     62     21       N  
ATOM    336  CA  PHE A  44      32.430   8.947   3.299  1.00  6.74           C  
ANISOU  336  CA  PHE A  44      905    880    775    -92     58    -25       C  
ATOM    337  C   PHE A  44      32.894  10.041   4.265  1.00  7.57           C  
ANISOU  337  C   PHE A  44      966    981    927    -67    125    -21       C  
ATOM    338  O   PHE A  44      33.021   9.827   5.462  1.00  7.21           O  
ANISOU  338  O   PHE A  44      861    990    886   -129      1      2       O  
ATOM    339  CB  PHE A  44      30.878   8.936   3.216  1.00  7.12           C  
ANISOU  339  CB  PHE A  44      938    875    891   -104    -80     69       C  
ATOM    340  CG  PHE A  44      30.186   8.377   4.422  1.00  6.53           C  
ANISOU  340  CG  PHE A  44      795    892    793     33    -53    -20       C  
ATOM    341  CD1 PHE A  44      30.009   9.128   5.567  1.00  6.61           C  
ANISOU  341  CD1 PHE A  44      837    992    682   -171    -46     39       C  
ATOM    342  CD2 PHE A  44      29.676   7.079   4.391  1.00  7.30           C  
ANISOU  342  CD2 PHE A  44      867    991    915      2    -13    -80       C  
ATOM    343  CE1 PHE A  44      29.392   8.595   6.663  1.00  6.76           C  
ANISOU  343  CE1 PHE A  44      806    966    796    -48    195    -44       C  
ATOM    344  CE2 PHE A  44      29.063   6.542   5.502  1.00  8.03           C  
ANISOU  344  CE2 PHE A  44     1018    930   1103   -161    -13     68       C  
ATOM    345  CZ  PHE A  44      28.912   7.288   6.629  1.00  8.19           C  
ANISOU  345  CZ  PHE A  44     1018   1040   1053    -65    108    104       C  
ATOM    346  N   ARG A  45      33.021  11.226   3.717  1.00  7.56           N  
ANISOU  346  N   ARG A  45     1107    877    885   -157    164    -50       N  
ATOM    347  CA  ARG A  45      33.125  12.437   4.525  1.00  7.76           C  
ANISOU  347  CA  ARG A  45     1002    940   1005   -198     59    -83       C  
ATOM    348  C   ARG A  45      31.850  12.521   5.399  1.00  6.97           C  
ANISOU  348  C   ARG A  45      926    870    850   -144     48    -46       C  
ATOM    349  O   ARG A  45      30.738  12.336   4.893  1.00  8.02           O  
ANISOU  349  O   ARG A  45      835   1134   1075   -233    -27    -21       O  
ATOM    350  CB  ARG A  45      33.202  13.664   3.629  1.00  8.75           C  
ANISOU  350  CB  ARG A  45     1199   1111   1011   -178     97    -11       C  
ATOM    351  CG  ARG A  45      33.241  14.972   4.350  1.00 10.61           C  
ANISOU  351  CG  ARG A  45     1334   1351   1343   -225    113    -88       C  
ATOM    352  CD  ARG A  45      33.455  16.224   3.509  1.00 13.26           C  
ANISOU  352  CD  ARG A  45     1834   1695   1506    -12    -55     20       C  
ATOM    353  NE  ARG A  45      34.766  16.267   2.890  1.00 14.03           N  
ANISOU  353  NE  ARG A  45     2039   1828   1462   -152     30     69       N  
ATOM    354  CZ  ARG A  45      35.845  16.774   3.471  1.00 13.17           C  
ANISOU  354  CZ  ARG A  45     1730   1604   1669   -289    167    163       C  
ATOM    355  NH1 ARG A  45      35.759  17.262   4.671  1.00 12.71           N  
ANISOU  355  NH1 ARG A  45     1626   1500   1701    -69     49     27       N  
ATOM    356  NH2 ARG A  45      36.998  16.855   2.819  1.00 15.11           N  
ANISOU  356  NH2 ARG A  45     1826   1928   1985     -5    279     49       N  
ATOM    357  N   VAL A  46      32.027  12.763   6.670  1.00  6.82           N  
ANISOU  357  N   VAL A  46      741    940    908   -246     46   -167       N  
ATOM    358  CA  VAL A  46      30.934  12.808   7.618  1.00  6.27           C  
ANISOU  358  CA  VAL A  46      692    885    805   -181     16    -53       C  
ATOM    359  C   VAL A  46      30.295  14.194   7.641  1.00  6.39           C  
ANISOU  359  C   VAL A  46      789    873    763   -198     41    -24       C  
ATOM    360  O   VAL A  46      30.930  15.177   8.002  1.00  7.84           O  
ANISOU  360  O   VAL A  46      919    919   1137   -259    -61    -64       O  
ATOM    361  CB  VAL A  46      31.412  12.401   9.004  1.00  7.20           C  
ANISOU  361  CB  VAL A  46      921    945    869   -168     42    101       C  
ATOM    362  CG1 VAL A  46      30.269  12.473  10.046  1.00  7.90           C  
ANISOU  362  CG1 VAL A  46     1102   1014    884    -26    -16    -73       C  
ATOM    363  CG2 VAL A  46      31.981  10.994   8.986  1.00  7.93           C  
ANISOU  363  CG2 VAL A  46     1031   1020    959    -51    134    168       C  
ATOM    364  N   ALA A  47      29.025  14.260   7.248  1.00  6.81           N  
ANISOU  364  N   ALA A  47      920    813    852   -136    -59    -37       N  
ATOM    365  CA  ALA A  47      28.256  15.491   7.198  1.00  6.95           C  
ANISOU  365  CA  ALA A  47     1032    801    807   -160   -158    -35       C  
ATOM    366  C   ALA A  47      27.557  15.755   8.509  1.00  6.44           C  
ANISOU  366  C   ALA A  47      844    787    813   -133   -164     23       C  
ATOM    367  O   ALA A  47      27.246  16.906   8.818  1.00  7.40           O  
ANISOU  367  O   ALA A  47     1133    754    924     -3     69      0       O  
ATOM    368  CB  ALA A  47      27.220  15.392   6.090  1.00  7.78           C  
ANISOU  368  CB  ALA A  47     1136   1001    820    -27   -166    104       C  
ATOM    369  N   GLN A  48      27.215  14.697   9.243  1.00  6.75           N  
ANISOU  369  N   GLN A  48      955    839    770    -60    -27     57       N  
ATOM    370  CA  GLN A  48      26.329  14.791  10.406  1.00  5.93           C  
ANISOU  370  CA  GLN A  48      697    713    843   -146   -101    -77       C  
ATOM    371  C   GLN A  48      26.486  13.530  11.221  1.00  6.30           C  
ANISOU  371  C   GLN A  48      794    837    761    -50    138     -1       C  
ATOM    372  O   GLN A  48      26.720  12.460  10.646  1.00  7.23           O  
ANISOU  372  O   GLN A  48     1059    860    826    -91     98    -26       O  
ATOM    373  CB  GLN A  48      24.884  14.980   9.959  1.00  7.37           C  
ANISOU  373  CB  GLN A  48      869    969    960   -124    -65    -26       C  
ATOM    374  CG  GLN A  48      23.870  15.267  11.057  1.00  8.82           C  
ANISOU  374  CG  GLN A  48     1076   1069   1206    -15    213     37       C  
ATOM    375  CD  GLN A  48      22.494  15.612  10.404  1.00 11.97           C  
ANISOU  375  CD  GLN A  48     1013   1755   1779    -42    534   -530       C  
ATOM    376  OE1 GLN A  48      21.848  14.861   9.873  1.00 17.60           O  
ANISOU  376  OE1 GLN A  48     1859   3051   1776    -32    267   -440       O  
ATOM    377  NE2 GLN A  48      22.182  16.892  10.437  1.00 19.94           N  
ANISOU  377  NE2 GLN A  48     2797   2051   2728    312    -49    374       N  
ATOM    378  N   THR A  49      26.368  13.624  12.543  1.00  5.94           N  
ANISOU  378  N   THR A  49      944    619    693   -126     56      5       N  
ATOM    379  CA  THR A  49      26.203  12.435  13.359  1.00  6.20           C  
ANISOU  379  CA  THR A  49      830    726    797     -8     43    -56       C  
ATOM    380  C   THR A  49      24.871  12.475  14.093  1.00  7.22           C  
ANISOU  380  C   THR A  49      901    951    889    -48    130     28       C  
ATOM    381  O   THR A  49      24.236  13.526  14.218  1.00  7.93           O  
ANISOU  381  O   THR A  49      930    891   1192     88    214    165       O  
ATOM    382  CB  THR A  49      27.332  12.237  14.334  1.00  6.52           C  
ANISOU  382  CB  THR A  49     1050    648    776     75     80     78       C  
ATOM    383  OG1 THR A  49      27.422  13.325  15.253  1.00  7.32           O  
ANISOU  383  OG1 THR A  49     1136    766    876    -33    150   -191       O  
ATOM    384  CG2 THR A  49      28.654  12.092  13.600  1.00  7.30           C  
ANISOU  384  CG2 THR A  49      911    863    997    -18   -104    -54       C  
ATOM    385  N   ILE A  50      24.441  11.303  14.533  1.00  6.89           N  
ANISOU  385  N   ILE A  50      854    870    893     57    120     65       N  
ATOM    386  CA  ILE A  50      23.218  11.114  15.286  1.00  7.69           C  
ANISOU  386  CA  ILE A  50      972    987    962     51    184      0       C  
ATOM    387  C   ILE A  50      23.486  10.325  16.539  1.00  6.81           C  
ANISOU  387  C   ILE A  50      756    912    916    -30    122    -12       C  
ATOM    388  O   ILE A  50      24.218   9.348  16.518  1.00  7.86           O  
ANISOU  388  O   ILE A  50     1085    854   1046     80    254     36       O  
ATOM    389  CB  ILE A  50      22.197  10.298  14.456  1.00  8.09           C  
ANISOU  389  CB  ILE A  50      978   1186    908    -18    153     63       C  
ATOM    390  CG1 ILE A  50      21.760  11.066  13.254  1.00 10.83           C  
ANISOU  390  CG1 ILE A  50     1178   1594   1340    -34    -87      9       C  
ATOM    391  CG2 ILE A  50      20.973   9.913  15.314  1.00 11.03           C  
ANISOU  391  CG2 ILE A  50     1213   1448   1530   -261     -3    -62       C  
ATOM    392  CD1 ILE A  50      20.825  10.250  12.340  1.00 14.50           C  
ANISOU  392  CD1 ILE A  50     1641   2250   1618   -153     18   -316       C  
ATOM    393  N   HIS A  51      22.839  10.733  17.619  1.00  7.86           N  
ANISOU  393  N   HIS A  51      906   1003   1076     83    232    -22       N  
ATOM    394  CA  HIS A  51      22.729  10.000  18.871  1.00  7.67           C  
ANISOU  394  CA  HIS A  51      808    937   1167    -18    168     27       C  
ATOM    395  C   HIS A  51      21.214   9.838  19.123  1.00  7.51           C  
ANISOU  395  C   HIS A  51      878    933   1042      0     83    -28       C  
ATOM    396  O   HIS A  51      20.539  10.802  19.446  1.00  8.15           O  
ANISOU  396  O   HIS A  51      895    966   1236     73    262     74       O  
ATOM    397  CB  HIS A  51      23.359  10.806  19.985  1.00  8.02           C  
ANISOU  397  CB  HIS A  51      792   1136   1116    -32    123     21       C  
ATOM    398  CG  HIS A  51      23.198  10.230  21.347  1.00  8.03           C  
ANISOU  398  CG  HIS A  51      768   1143   1138   -163     62     72       C  
ATOM    399  ND1 HIS A  51      24.239   9.678  22.068  1.00  8.70           N  
ANISOU  399  ND1 HIS A  51     1264   1159    881   -384    -73    -42       N  
ATOM    400  CD2 HIS A  51      22.105  10.163  22.149  1.00  9.95           C  
ANISOU  400  CD2 HIS A  51      895   1551   1332     70     71    211       C  
ATOM    401  CE1 HIS A  51      23.794   9.352  23.275  1.00 10.30           C  
ANISOU  401  CE1 HIS A  51     1431   1567    915   -147   -157      0       C  
ATOM    402  NE2 HIS A  51      22.507   9.619  23.341  1.00 12.55           N  
ANISOU  402  NE2 HIS A  51     1614   1631   1522   -109   -193    199       N  
ATOM    403  N   SER A  52      20.701   8.634  18.927  1.00  7.66           N  
ANISOU  403  N   SER A  52      929    911   1068     -6    134     91       N  
ATOM    404  CA  SER A  52      19.272   8.368  19.097  1.00  9.32           C  
ANISOU  404  CA  SER A  52     1176   1117   1248     66    238    135       C  
ATOM    405  C   SER A  52      19.113   7.455  20.286  1.00  9.29           C  
ANISOU  405  C   SER A  52     1017   1141   1370     23    254    160       C  
ATOM    406  O   SER A  52      19.779   6.449  20.360  1.00 11.48           O  
ANISOU  406  O   SER A  52     1409   1104   1848    141    731    373       O  
ATOM    407  CB  SER A  52      18.827   7.773  17.789  1.00 12.64           C  
ANISOU  407  CB  SER A  52     1387   1772   1644     38   -161    142       C  
ATOM    408  OG  SER A  52      17.659   7.051  17.843  1.00 18.30           O  
ANISOU  408  OG  SER A  52     2598   2387   1966   -598    205    204       O  
ATOM    409  N   MET A  53      18.229   7.810  21.221  1.00  8.42           N  
ANISOU  409  N   MET A  53     1063    904   1229      3    137    -17       N  
ATOM    410  CA  MET A  53      17.918   6.929  22.341  1.00  8.78           C  
ANISOU  410  CA  MET A  53      932   1184   1219    -74    122    -59       C  
ATOM    411  C   MET A  53      16.449   6.498  22.249  1.00  8.23           C  
ANISOU  411  C   MET A  53      898   1117   1111     12    111      6       C  
ATOM    412  O   MET A  53      15.576   7.300  21.898  1.00  9.85           O  
ANISOU  412  O   MET A  53      894   1279   1567     30    184    -12       O  
ATOM    413  CB  MET A  53      18.175   7.642  23.684  1.00 10.94           C  
ANISOU  413  CB  MET A  53     1193   1382   1579   -213    -16   -161       C  
ATOM    414  CG  MET A  53      18.109   6.628  24.891  1.00 14.47           C  
ANISOU  414  CG  MET A  53     1833   2240   1424   -280    113   -200       C  
ATOM    415  SD  MET A  53      18.309   7.395  26.448  1.00 25.58           S  
ANISOU  415  SD  MET A  53     3794   3846   2077   -739   -334   -232       S  
ATOM    416  CE  MET A  53      19.556   6.863  26.772  1.00 20.71           C  
ANISOU  416  CE  MET A  53     2989   2387   2490   -116    234   -148       C  
ATOM    417  N   SER A  54      16.235   5.229  22.526  1.00  7.68           N  
ANISOU  417  N   SER A  54      792   1164    961   -113    136    -21       N  
ATOM    418  CA  SER A  54      14.916   4.606  22.374  1.00  8.27           C  
ANISOU  418  CA  SER A  54      902   1221   1019   -135     50     -9       C  
ATOM    419  C   SER A  54      14.532   3.759  23.570  1.00  9.82           C  
ANISOU  419  C   SER A  54     1118   1461   1149   -119    -15     23       C  
ATOM    420  O   SER A  54      15.355   3.087  24.165  1.00 10.37           O  
ANISOU  420  O   SER A  54     1035   1770   1134   -188    120    272       O  
ATOM    421  CB  SER A  54      14.894   3.739  21.133  1.00  8.73           C  
ANISOU  421  CB  SER A  54      945   1180   1190   -127    -24     38       C  
ATOM    422  OG  SER A  54      15.191   4.435  19.978  1.00  9.11           O  
ANISOU  422  OG  SER A  54     1176   1357    925    -96     -6     51       O  
ATOM    423  N   LYS A  55      13.232   3.786  23.873  1.00  9.24           N  
ANISOU  423  N   LYS A  55     1022   1395   1093   -133     59     54       N  
ATOM    424  CA  LYS A  55      12.598   2.875  24.808  1.00 11.13           C  
ANISOU  424  CA  LYS A  55     1321   1628   1279   -140     99     41       C  
ATOM    425  C   LYS A  55      12.534   1.442  24.258  1.00  9.55           C  
ANISOU  425  C   LYS A  55      904   1529   1196   -121     59    135       C  
ATOM    426  O   LYS A  55      12.468   1.241  23.039  1.00  9.71           O  
ANISOU  426  O   LYS A  55      890   1766   1031   -259    197     94       O  
ATOM    427  CB  LYS A  55      11.132   3.351  25.045  1.00 11.91           C  
ANISOU  427  CB  LYS A  55     1463   1773   1288    -61    279     78       C  
ATOM    428  CG  LYS A  55      11.000   4.677  25.678  1.00 14.64           C  
ANISOU  428  CG  LYS A  55     1752   2051   1759   -208     61     10       C  
ATOM    429  CD  LYS A  55       9.544   5.122  25.741  1.00 18.63           C  
ANISOU  429  CD  LYS A  55     1905   2787   2384     60    117    -85       C  
ATOM    430  CE  LYS A  55       9.438   6.577  26.081  1.00 24.21           C  
ANISOU  430  CE  LYS A  55     2947   3239   3012     75    -13   -147       C  
ATOM    431  NZ  LYS A  55       7.996   7.004  26.217  1.00 28.03           N  
ANISOU  431  NZ  LYS A  55     3242   3835   3573    133    143   -153       N  
ATOM    432  N   ARG A  56      12.425   0.446  25.144  1.00  9.83           N  
ANISOU  432  N   ARG A  56     1023   1699   1009   -294    -62    268       N  
ATOM    433  CA  ARG A  56      12.262  -0.932  24.733  1.00  9.56           C  
ANISOU  433  CA  ARG A  56     1154   1609    868    -60    -88    292       C  
ATOM    434  C   ARG A  56      10.985  -1.036  23.907  1.00  9.44           C  
ANISOU  434  C   ARG A  56     1040   1449   1095   -145    -71    191       C  
ATOM    435  O   ARG A  56       9.954  -0.484  24.219  1.00  9.94           O  
ANISOU  435  O   ARG A  56     1060   1693   1024   -231   -132    161       O  
ATOM    436  CB  ARG A  56      12.141  -1.929  25.914  1.00 10.03           C  
ANISOU  436  CB  ARG A  56      969   1900    940   -230    -83    472       C  
ATOM    437  CG  ARG A  56      12.005  -3.404  25.503  1.00 12.19           C  
ANISOU  437  CG  ARG A  56     1525   1962   1141     14    168    372       C  
ATOM    438  CD  ARG A  56      12.223  -4.469  26.666  1.00 12.46           C  
ANISOU  438  CD  ARG A  56     1540   1970   1222   -343    155    437       C  
ATOM    439  NE  ARG A  56      11.768  -5.844  26.340  1.00 13.47           N  
ANISOU  439  NE  ARG A  56     1701   1995   1421   -200   -278    294       N  
ATOM    440  CZ  ARG A  56      10.528  -6.283  26.348  1.00 13.04           C  
ANISOU  440  CZ  ARG A  56     1645   1859   1448     74    -71    120       C  
ATOM    441  NH1 ARG A  56       9.553  -5.515  26.646  1.00 13.88           N  
ANISOU  441  NH1 ARG A  56     1827   1696   1748      2   -183    134       N  
ATOM    442  NH2 ARG A  56      10.294  -7.576  26.047  1.00 15.41           N  
ANISOU  442  NH2 ARG A  56     2569   1406   1879    402   -114    296       N  
ATOM    443  N   GLY A  57      11.102  -1.749  22.827  1.00  8.23           N  
ANISOU  443  N   GLY A  57      932   1169   1023      7    -28    187       N  
ATOM    444  CA  GLY A  57       9.975  -1.964  21.942  1.00  7.79           C  
ANISOU  444  CA  GLY A  57      864   1118    976   -136      6    101       C  
ATOM    445  C   GLY A  57       9.745  -0.925  20.880  1.00  6.89           C  
ANISOU  445  C   GLY A  57      720   1049    847   -129     44     64       C  
ATOM    446  O   GLY A  57       8.901  -1.118  20.006  1.00  7.40           O  
ANISOU  446  O   GLY A  57      804    999   1006   -175    -62     24       O  
ATOM    447  N   VAL A  58      10.522   0.143  20.907  1.00  6.51           N  
ANISOU  447  N   VAL A  58      720   1012    741   -157      5     59       N  
ATOM    448  CA  VAL A  58      10.477   1.063  19.801  1.00  7.30           C  
ANISOU  448  CA  VAL A  58      890    940    941    -81     14     23       C  
ATOM    449  C   VAL A  58      10.990   0.375  18.534  1.00  6.72           C  
ANISOU  449  C   VAL A  58      823    828    900    -80    -56      8       C  
ATOM    450  O   VAL A  58      12.018  -0.337  18.545  1.00  7.57           O  
ANISOU  450  O   VAL A  58      802   1279    794     26     65     82       O  
ATOM    451  CB  VAL A  58      11.359   2.274  20.106  1.00  7.41           C  
ANISOU  451  CB  VAL A  58      883   1047    886   -152    -33    -41       C  
ATOM    452  CG1 VAL A  58      11.694   3.113  18.857  1.00  9.22           C  
ANISOU  452  CG1 VAL A  58     1323    980   1197   -205    198     10       C  
ATOM    453  CG2 VAL A  58      10.707   3.134  21.106  1.00  7.50           C  
ANISOU  453  CG2 VAL A  58     1117    787    944   -258    -56   -119       C  
ATOM    454  N   VAL A  59      10.280   0.619  17.435  1.00  6.43           N  
ANISOU  454  N   VAL A  59      569    970    904    -44    -79     11       N  
ATOM    455  CA  VAL A  59      10.686   0.215  16.117  1.00  7.78           C  
ANISOU  455  CA  VAL A  59     1016    944    994     -8    -47     32       C  
ATOM    456  C   VAL A  59      10.787   1.446  15.272  1.00  7.26           C  
ANISOU  456  C   VAL A  59      955    939    864    -31      0     22       C  
ATOM    457  O   VAL A  59       9.782   2.128  15.114  1.00  8.56           O  
ANISOU  457  O   VAL A  59     1111    968   1173     87    212    293       O  
ATOM    458  CB  VAL A  59       9.696  -0.825  15.488  1.00  7.64           C  
ANISOU  458  CB  VAL A  59     1041    905    956     54      9      3       C  
ATOM    459  CG1 VAL A  59      10.241  -1.347  14.133  1.00 10.03           C  
ANISOU  459  CG1 VAL A  59     1378   1279   1152   -149    -70   -157       C  
ATOM    460  CG2 VAL A  59       9.412  -1.983  16.426  1.00  8.86           C  
ANISOU  460  CG2 VAL A  59     1140   1152   1074   -307     84    -32       C  
ATOM    461  N   ARG A  60      11.968   1.735  14.760  1.00  7.42           N  
ANISOU  461  N   ARG A  60     1008    971    839     54    -24     49       N  
ATOM    462  CA  ARG A  60      12.160   2.850  13.873  1.00  7.76           C  
ANISOU  462  CA  ARG A  60     1024   1028    893      4     18    -11       C  
ATOM    463  C   ARG A  60      12.444   2.299  12.497  1.00  7.42           C  
ANISOU  463  C   ARG A  60     1029    968    823     68     41     49       C  
ATOM    464  O   ARG A  60      13.302   1.425  12.337  1.00  8.89           O  
ANISOU  464  O   ARG A  60     1154   1380    843    295    -15    -84       O  
ATOM    465  CB  ARG A  60      13.333   3.681  14.352  1.00  7.99           C  
ANISOU  465  CB  ARG A  60     1203    913    919    -12     14     23       C  
ATOM    466  CG  ARG A  60      13.201   4.233  15.742  1.00  8.57           C  
ANISOU  466  CG  ARG A  60     1071   1136   1049   -126     24   -149       C  
ATOM    467  CD  ARG A  60      14.258   5.245  16.080  1.00  9.77           C  
ANISOU  467  CD  ARG A  60     1257   1399   1053   -225     33   -141       C  
ATOM    468  NE  ARG A  60      14.255   5.656  17.477  1.00  9.67           N  
ANISOU  468  NE  ARG A  60     1474   1218    982   -405     88    -92       N  
ATOM    469  CZ  ARG A  60      13.911   6.848  17.883  1.00 10.61           C  
ANISOU  469  CZ  ARG A  60     1561   1462   1009    -26     57     95       C  
ATOM    470  NH1 ARG A  60      13.447   7.767  17.039  1.00 13.82           N  
ANISOU  470  NH1 ARG A  60     2172   1471   1606     71    -50    119       N  
ATOM    471  NH2 ARG A  60      13.998   7.112  19.192  1.00 10.24           N  
ANISOU  471  NH2 ARG A  60     1636   1254   1000   -105     58    -74       N  
ATOM    472  N   GLY A  61      11.747   2.793  11.512  1.00  7.50           N  
ANISOU  472  N   GLY A  61      974    986    889    131     -5      6       N  
ATOM    473  CA  GLY A  61      12.000   2.424  10.133  1.00  7.03           C  
ANISOU  473  CA  GLY A  61      887    954    827     17    -44    -65       C  
ATOM    474  C   GLY A  61      10.740   1.925   9.445  1.00  7.31           C  
ANISOU  474  C   GLY A  61      826   1042    909    112    -48   -189       C  
ATOM    475  O   GLY A  61       9.667   2.003  10.011  1.00  8.17           O  
ANISOU  475  O   GLY A  61      732   1337   1034     29    -31   -150       O  
ATOM    476  N   ILE A  62      10.831   1.469   8.213  1.00  7.83           N  
ANISOU  476  N   ILE A  62      955   1144    873    -62     -6    -47       N  
ATOM    477  CA  ILE A  62      12.057   1.425   7.444  1.00  6.62           C  
ANISOU  477  CA  ILE A  62      859    743    913     26     56    -81       C  
ATOM    478  C   ILE A  62      12.305   2.802   6.871  1.00  6.89           C  
ANISOU  478  C   ILE A  62      911    881    826     78    -36    -77       C  
ATOM    479  O   ILE A  62      11.415   3.428   6.264  1.00  8.51           O  
ANISOU  479  O   ILE A  62     1062   1041   1128    -70   -288     98       O  
ATOM    480  CB  ILE A  62      11.892   0.449   6.290  1.00  7.40           C  
ANISOU  480  CB  ILE A  62      862    941   1007     83    -39    -95       C  
ATOM    481  CG1 ILE A  62      11.739  -0.996   6.784  1.00  7.90           C  
ANISOU  481  CG1 ILE A  62     1022    980   1000    -51     74   -105       C  
ATOM    482  CG2 ILE A  62      13.043   0.532   5.332  1.00  7.63           C  
ANISOU  482  CG2 ILE A  62     1027    909    960    -59     49    -29       C  
ATOM    483  CD1 ILE A  62      11.199  -1.915   5.730  1.00  8.34           C  
ANISOU  483  CD1 ILE A  62     1075    960   1132   -280    -11     -9       C  
ATOM    484  N   HIS A  63      13.520   3.314   7.041  1.00  6.78           N  
ANISOU  484  N   HIS A  63      809    749   1019     69   -117     66       N  
ATOM    485  CA  HIS A  63      13.892   4.657   6.574  1.00  7.03           C  
ANISOU  485  CA  HIS A  63      921    825    925     53    -15    -36       C  
ATOM    486  C   HIS A  63      14.886   4.606   5.442  1.00  6.00           C  
ANISOU  486  C   HIS A  63      762    692    825    -98    -62     -2       C  
ATOM    487  O   HIS A  63      15.809   3.759   5.453  1.00  7.43           O  
ANISOU  487  O   HIS A  63      872    979    970    208     45    208       O  
ATOM    488  CB  HIS A  63      14.451   5.458   7.746  1.00  7.80           C  
ANISOU  488  CB  HIS A  63      946    941   1076    -92     16    -76       C  
ATOM    489  CG  HIS A  63      13.417   5.736   8.767  1.00  9.32           C  
ANISOU  489  CG  HIS A  63     1223   1298   1019   -222    132     87       C  
ATOM    490  ND1 HIS A  63      13.704   5.951  10.095  1.00 13.02           N  
ANISOU  490  ND1 HIS A  63     1713   1902   1332   -230    109   -202       N  
ATOM    491  CD2 HIS A  63      12.072   5.760   8.646  1.00  9.28           C  
ANISOU  491  CD2 HIS A  63     1269   1150   1107    -84     72   -170       C  
ATOM    492  CE1 HIS A  63      12.558   6.105  10.746  1.00 11.04           C  
ANISOU  492  CE1 HIS A  63     1541   1664    988     36    199   -274       C  
ATOM    493  NE2 HIS A  63      11.546   6.016   9.883  1.00 10.66           N  
ANISOU  493  NE2 HIS A  63     1719   1365    965     28    226   -249       N  
ATOM    494  N   TYR A  64      14.688   5.480   4.462  1.00  6.68           N  
ANISOU  494  N   TYR A  64      833    788    916     -7    -31     41       N  
ATOM    495  CA  TYR A  64      15.650   5.657   3.388  1.00  7.16           C  
ANISOU  495  CA  TYR A  64     1047    858    812     92     10   -117       C  
ATOM    496  C   TYR A  64      15.630   7.085   2.930  1.00  7.54           C  
ANISOU  496  C   TYR A  64     1054    966    843     72     14    -88       C  
ATOM    497  O   TYR A  64      14.689   7.831   3.232  1.00  8.08           O  
ANISOU  497  O   TYR A  64      989   1045   1035     52     -2    -98       O  
ATOM    498  CB  TYR A  64      15.388   4.686   2.224  1.00  7.62           C  
ANISOU  498  CB  TYR A  64     1099    836    957     46    -58    -53       C  
ATOM    499  CG  TYR A  64      14.120   4.938   1.446  1.00  8.03           C  
ANISOU  499  CG  TYR A  64     1160    868   1022    -14    -77    -13       C  
ATOM    500  CD1 TYR A  64      14.181   5.508   0.177  1.00  8.98           C  
ANISOU  500  CD1 TYR A  64     1361    911   1138    130     -6    -55       C  
ATOM    501  CD2 TYR A  64      12.910   4.489   1.880  1.00  8.64           C  
ANISOU  501  CD2 TYR A  64     1258   1034    990     20   -141     -6       C  
ATOM    502  CE1 TYR A  64      13.045   5.670  -0.600  1.00  8.68           C  
ANISOU  502  CE1 TYR A  64     1339   1069    888    152    -23   -107       C  
ATOM    503  CE2 TYR A  64      11.760   4.701   1.137  1.00  8.61           C  
ANISOU  503  CE2 TYR A  64     1201   1018   1052     51   -229    133       C  
ATOM    504  CZ  TYR A  64      11.834   5.241  -0.109  1.00  8.57           C  
ANISOU  504  CZ  TYR A  64     1198   1101    954    -22   -148     66       C  
ATOM    505  OH  TYR A  64      10.711   5.361  -0.928  1.00 11.30           O  
ANISOU  505  OH  TYR A  64     1428   1501   1363     18   -380     -1       O  
ATOM    506  N   THR A  65      16.673   7.498   2.208  1.00  7.59           N  
ANISOU  506  N   THR A  65     1137    830    915     41     81     90       N  
ATOM    507  CA  THR A  65      16.761   8.827   1.647  1.00  8.44           C  
ANISOU  507  CA  THR A  65     1248    896   1063     66     -8     55       C  
ATOM    508  C   THR A  65      16.481   8.726   0.147  1.00  9.16           C  
ANISOU  508  C   THR A  65     1210   1040   1231    -20   -147     -2       C  
ATOM    509  O   THR A  65      17.017   7.841  -0.563  1.00  9.36           O  
ANISOU  509  O   THR A  65     1464    882   1206    -64    -15     78       O  
ATOM    510  CB  THR A  65      18.184   9.388   1.856  1.00  9.51           C  
ANISOU  510  CB  THR A  65     1408   1085   1120     10   -105    103       C  
ATOM    511  OG1 THR A  65      18.541   9.325   3.252  1.00  9.92           O  
ANISOU  511  OG1 THR A  65     1243   1249   1278    217   -296     86       O  
ATOM    512  CG2 THR A  65      18.323  10.804   1.380  1.00  9.69           C  
ANISOU  512  CG2 THR A  65     1192   1170   1319     -9   -209      4       C  
ATOM    513  N   VAL A  66      15.711   9.686  -0.362  1.00  9.09           N  
ANISOU  513  N   VAL A  66     1382    911   1161     -3   -114    -12       N  
ATOM    514  CA  VAL A  66      15.541   9.829  -1.791  1.00 10.05           C  
ANISOU  514  CA  VAL A  66     1403   1199   1214     62   -157    -66       C  
ATOM    515  C   VAL A  66      16.921   9.906  -2.439  1.00  9.11           C  
ANISOU  515  C   VAL A  66     1379    983   1100     89   -170     45       C  
ATOM    516  O   VAL A  66      17.845  10.591  -1.971  1.00  9.50           O  
ANISOU  516  O   VAL A  66     1417   1028   1164    -34    -40     51       O  
ATOM    517  CB  VAL A  66      14.723  11.121  -2.117  1.00 12.18           C  
ANISOU  517  CB  VAL A  66     1638   1580   1406    183   -166    107       C  
ATOM    518  CG1 VAL A  66      14.587  11.334  -3.643  1.00 15.44           C  
ANISOU  518  CG1 VAL A  66     2274   1902   1688    281   -235    222       C  
ATOM    519  CG2 VAL A  66      13.355  11.096  -1.513  1.00 13.51           C  
ANISOU  519  CG2 VAL A  66     1846   1771   1516   -101   -145     99       C  
ATOM    520  N   THR A  67      17.068   9.136  -3.515  1.00 10.16           N  
ANISOU  520  N   THR A  67     1429   1176   1254    110   -194   -103       N  
ATOM    521  CA  THR A  67      18.331   8.919  -4.163  1.00  9.08           C  
ANISOU  521  CA  THR A  67     1414    943   1091     14    -81     27       C  
ATOM    522  C   THR A  67      18.217   9.150  -5.678  1.00 11.03           C  
ANISOU  522  C   THR A  67     1624   1377   1189     51   -110    -64       C  
ATOM    523  O   THR A  67      17.449   8.413  -6.326  1.00 13.24           O  
ANISOU  523  O   THR A  67     2000   1518   1509     29   -217    -95       O  
ATOM    524  CB  THR A  67      18.798   7.457  -3.881  1.00  9.34           C  
ANISOU  524  CB  THR A  67     1384   1051   1114     11   -107     63       C  
ATOM    525  OG1 THR A  67      18.840   7.221  -2.479  1.00  9.18           O  
ANISOU  525  OG1 THR A  67     1293   1115   1077     44   -365    114       O  
ATOM    526  CG2 THR A  67      20.138   7.186  -4.440  1.00 10.71           C  
ANISOU  526  CG2 THR A  67     1586   1059   1423    -21    148   -100       C  
ATOM    527  N   PRO A  68      18.968  10.101  -6.230  1.00 12.18           N  
ANISOU  527  N   PRO A  68     1926   1642   1058    110    -79     44       N  
ATOM    528  CA  PRO A  68      19.818  11.069  -5.540  1.00 11.76           C  
ANISOU  528  CA  PRO A  68     1718   1435   1312     33     30    117       C  
ATOM    529  C   PRO A  68      19.004  12.014  -4.657  1.00 12.43           C  
ANISOU  529  C   PRO A  68     1879   1425   1419    106    -51    126       C  
ATOM    530  O   PRO A  68      17.807  12.140  -4.854  1.00 12.95           O  
ANISOU  530  O   PRO A  68     2044   1601   1272     83   -132    121       O  
ATOM    531  CB  PRO A  68      20.475  11.853  -6.696  1.00 13.28           C  
ANISOU  531  CB  PRO A  68     1967   1663   1414      9     39    174       C  
ATOM    532  CG  PRO A  68      19.523  11.727  -7.738  1.00 17.02           C  
ANISOU  532  CG  PRO A  68     2431   2223   1812   -105     26    145       C  
ATOM    533  CD  PRO A  68      18.927  10.364  -7.684  1.00 13.86           C  
ANISOU  533  CD  PRO A  68     2258   1955   1050      0    -82    122       C  
ATOM    534  N   PRO A  69      19.611  12.626  -3.646  1.00 11.89           N  
ANISOU  534  N   PRO A  69     1746   1330   1440     92   -125    170       N  
ATOM    535  CA  PRO A  69      21.022  12.611  -3.336  1.00 10.89           C  
ANISOU  535  CA  PRO A  69     1602   1285   1250   -120     -2    216       C  
ATOM    536  C   PRO A  69      21.568  11.348  -2.621  1.00 10.73           C  
ANISOU  536  C   PRO A  69     1463   1249   1365    -26    -44    137       C  
ATOM    537  O   PRO A  69      22.746  11.012  -2.792  1.00 12.07           O  
ANISOU  537  O   PRO A  69     1719   1563   1301    -73     92    238       O  
ATOM    538  CB  PRO A  69      21.145  13.855  -2.445  1.00 13.09           C  
ANISOU  538  CB  PRO A  69     2004   1376   1592    -23   -132    162       C  
ATOM    539  CG  PRO A  69      19.883  13.944  -1.770  1.00 14.00           C  
ANISOU  539  CG  PRO A  69     2124   1506   1690    -12   -213     -5       C  
ATOM    540  CD  PRO A  69      18.868  13.514  -2.744  1.00 12.43           C  
ANISOU  540  CD  PRO A  69     1587   1415   1720     66   -138    -16       C  
ATOM    541  N   GLY A  70      20.714  10.684  -1.861  1.00  9.68           N  
ANISOU  541  N   GLY A  70     1354   1115   1208    115    -23    126       N  
ATOM    542  CA  GLY A  70      21.062   9.476  -1.106  1.00  9.23           C  
ANISOU  542  CA  GLY A  70     1211   1051   1242     36   -166     36       C  
ATOM    543  C   GLY A  70      21.909   9.781   0.101  1.00  8.68           C  
ANISOU  543  C   GLY A  70     1264    856   1175     25   -170    -55       C  
ATOM    544  O   GLY A  70      22.473  10.854   0.281  1.00  9.82           O  
ANISOU  544  O   GLY A  70     1418    944   1368   -134   -242    -39       O  
ATOM    545  N   THR A  71      21.977   8.793   0.957  1.00  8.53           N  
ANISOU  545  N   THR A  71     1303    844   1094    -99   -266     15       N  
ATOM    546  CA  THR A  71      22.783   8.839   2.179  1.00  8.80           C  
ANISOU  546  CA  THR A  71     1244    973   1126    -40   -145    -78       C  
ATOM    547  C   THR A  71      23.356   7.453   2.435  1.00  8.13           C  
ANISOU  547  C   THR A  71     1073    931   1083     -4    -66    -85       C  
ATOM    548  O   THR A  71      22.616   6.466   2.412  1.00  9.19           O  
ANISOU  548  O   THR A  71     1268    883   1340   -185   -205     44       O  
ATOM    549  CB  THR A  71      21.956   9.223   3.422  1.00  9.34           C  
ANISOU  549  CB  THR A  71     1339   1071   1137     -5   -111    -77       C  
ATOM    550  OG1 THR A  71      21.249  10.433   3.195  1.00 13.58           O  
ANISOU  550  OG1 THR A  71     2000   1552   1606    418   -256   -190       O  
ATOM    551  CG2 THR A  71      22.800   9.416   4.657  1.00  9.14           C  
ANISOU  551  CG2 THR A  71     1386    994   1093     23     11     -8       C  
ATOM    552  N   ALA A  72      24.635   7.396   2.747  1.00  7.52           N  
ANISOU  552  N   ALA A  72      998    865    992    -28     -5     61       N  
ATOM    553  CA  ALA A  72      25.287   6.214   3.326  1.00  7.43           C  
ANISOU  553  CA  ALA A  72     1055    853    912     11    -34    -20       C  
ATOM    554  C   ALA A  72      25.452   6.453   4.834  1.00  6.97           C  
ANISOU  554  C   ALA A  72      999    823    826    -48   -153     23       C  
ATOM    555  O   ALA A  72      25.585   7.597   5.266  1.00  7.42           O  
ANISOU  555  O   ALA A  72      921    880   1016     63    -77    -11       O  
ATOM    556  CB  ALA A  72      26.617   5.954   2.666  1.00  8.12           C  
ANISOU  556  CB  ALA A  72     1188   1047    850     48    -85    -46       C  
ATOM    557  N   LYS A  73      25.496   5.377   5.622  1.00  6.27           N  
ANISOU  557  N   LYS A  73      793    840    748     67    -60     27       N  
ATOM    558  CA  LYS A  73      25.518   5.496   7.048  1.00  6.26           C  
ANISOU  558  CA  LYS A  73      816    814    749    -41    -43    -26       C  
ATOM    559  C   LYS A  73      26.470   4.451   7.642  1.00  6.41           C  
ANISOU  559  C   LYS A  73      732    783    921    -35    -19    -74       C  
ATOM    560  O   LYS A  73      26.695   3.383   7.095  1.00  7.18           O  
ANISOU  560  O   LYS A  73     1107    746    873     34    -44    -31       O  
ATOM    561  CB  LYS A  73      24.133   5.265   7.630  1.00  8.14           C  
ANISOU  561  CB  LYS A  73     1043   1065    982     16    -16    -41       C  
ATOM    562  CG  LYS A  73      23.047   6.080   6.984  1.00  9.44           C  
ANISOU  562  CG  LYS A  73     1178   1213   1194     85    -78    -72       C  
ATOM    563  CD  LYS A  73      21.612   5.714   7.476  1.00 10.70           C  
ANISOU  563  CD  LYS A  73     1251   1378   1436    116    -62    145       C  
ATOM    564  CE  LYS A  73      20.530   6.413   6.637  1.00 13.57           C  
ANISOU  564  CE  LYS A  73     1476   1964   1715    368     26    237       C  
ATOM    565  NZ  LYS A  73      19.112   5.834   6.790  1.00 15.30           N  
ANISOU  565  NZ  LYS A  73     1726   2447   1636    172    171    114       N  
ATOM    566  N   TYR A  74      26.941   4.728   8.853  1.00  6.09           N  
ANISOU  566  N   TYR A  74      792    870    651     18     11    -62       N  
ATOM    567  CA  TYR A  74      27.725   3.794   9.647  1.00  6.08           C  
ANISOU  567  CA  TYR A  74      722    704    881      0     17    -88       C  
ATOM    568  C   TYR A  74      27.196   3.872  11.058  1.00  7.13           C  
ANISOU  568  C   TYR A  74      925    798    984   -116    -23     11       C  
ATOM    569  O   TYR A  74      27.168   4.949  11.645  1.00  8.09           O  
ANISOU  569  O   TYR A  74     1327    864    879   -121     39    -55       O  
ATOM    570  CB  TYR A  74      29.206   4.152   9.575  1.00  7.44           C  
ANISOU  570  CB  TYR A  74      958    897    970    -51     37    -80       C  
ATOM    571  CG  TYR A  74      30.127   3.075  10.114  1.00  7.66           C  
ANISOU  571  CG  TYR A  74      879   1025   1005    -28     -2    -51       C  
ATOM    572  CD1 TYR A  74      30.709   2.126   9.264  1.00  7.51           C  
ANISOU  572  CD1 TYR A  74      934   1122    795     13   -107     19       C  
ATOM    573  CD2 TYR A  74      30.467   2.999  11.441  1.00  6.73           C  
ANISOU  573  CD2 TYR A  74      636    921    998    -10    115    -42       C  
ATOM    574  CE1 TYR A  74      31.540   1.152   9.708  1.00  7.31           C  
ANISOU  574  CE1 TYR A  74     1099    829    849     80    -14    -26       C  
ATOM    575  CE2 TYR A  74      31.301   2.003  11.907  1.00  7.77           C  
ANISOU  575  CE2 TYR A  74      942   1025    983     33     21     39       C  
ATOM    576  CZ  TYR A  74      31.825   1.083  11.026  1.00  6.96           C  
ANISOU  576  CZ  TYR A  74      722   1092    827    -59   -184   -137       C  
ATOM    577  OH  TYR A  74      32.686   0.115  11.462  1.00  7.78           O  
ANISOU  577  OH  TYR A  74      900    998   1057    -18   -118     -9       O  
ATOM    578  N   VAL A  75      26.704   2.755  11.573  1.00  6.00           N  
ANISOU  578  N   VAL A  75      711    705    863   -110     54     38       N  
ATOM    579  CA  VAL A  75      25.954   2.738  12.815  1.00  6.23           C  
ANISOU  579  CA  VAL A  75      814    827    726    -13    -61     81       C  
ATOM    580  C   VAL A  75      26.433   1.677  13.786  1.00  5.77           C  
ANISOU  580  C   VAL A  75      891    668    631   -107     32    145       C  
ATOM    581  O   VAL A  75      26.840   0.587  13.406  1.00  7.23           O  
ANISOU  581  O   VAL A  75     1126    825    793     22     -6    -14       O  
ATOM    582  CB  VAL A  75      24.438   2.582  12.539  1.00  7.87           C  
ANISOU  582  CB  VAL A  75      975   1196    818   -162   -237    212       C  
ATOM    583  CG1 VAL A  75      24.143   1.316  11.877  1.00  9.39           C  
ANISOU  583  CG1 VAL A  75     1046   1333   1185   -171     57    188       C  
ATOM    584  CG2 VAL A  75      23.617   2.769  13.798  1.00 10.78           C  
ANISOU  584  CG2 VAL A  75     1443   1185   1467    -30     43    262       C  
ATOM    585  N   TYR A  76      26.388   1.998  15.065  1.00  6.59           N  
ANISOU  585  N   TYR A  76      981    702    818    -18   -102    -11       N  
ATOM    586  CA  TYR A  76      26.574   1.008  16.134  1.00  7.06           C  
ANISOU  586  CA  TYR A  76      985    781    914    102    -33    112       C  
ATOM    587  C   TYR A  76      25.728   1.382  17.359  1.00  6.51           C  
ANISOU  587  C   TYR A  76      850    792    831     85    -75    149       C  
ATOM    588  O   TYR A  76      25.250   2.497  17.472  1.00  7.00           O  
ANISOU  588  O   TYR A  76      836    781   1041      8     75    133       O  
ATOM    589  CB  TYR A  76      28.057   0.775  16.506  1.00  8.03           C  
ANISOU  589  CB  TYR A  76      987   1176    888     34     46     80       C  
ATOM    590  CG  TYR A  76      28.612   1.728  17.532  1.00  7.93           C  
ANISOU  590  CG  TYR A  76      745   1057   1208    -23     58     34       C  
ATOM    591  CD1 TYR A  76      28.824   1.319  18.857  1.00  8.64           C  
ANISOU  591  CD1 TYR A  76     1129    956   1195    -35     56     20       C  
ATOM    592  CD2 TYR A  76      28.842   3.068  17.241  1.00  8.14           C  
ANISOU  592  CD2 TYR A  76      709   1224   1157    -41     21     70       C  
ATOM    593  CE1 TYR A  76      29.327   2.185  19.812  1.00  7.61           C  
ANISOU  593  CE1 TYR A  76     1126   1050    714     61    151    125       C  
ATOM    594  CE2 TYR A  76      29.330   3.936  18.192  1.00  8.64           C  
ANISOU  594  CE2 TYR A  76      910   1171   1199    -40     60     97       C  
ATOM    595  CZ  TYR A  76      29.516   3.518  19.488  1.00  8.12           C  
ANISOU  595  CZ  TYR A  76      916   1030   1138     15     58      1       C  
ATOM    596  OH  TYR A  76      29.975   4.400  20.443  1.00 10.22           O  
ANISOU  596  OH  TYR A  76     1159   1599   1126   -325    -69    -79       O  
ATOM    597  N   CYS A  77      25.533   0.416  18.240  1.00  7.22           N  
ANISOU  597  N   CYS A  77     1071    785    884     95     -9    110       N  
ATOM    598  CA  CYS A  77      24.750   0.581  19.421  1.00  7.82           C  
ANISOU  598  CA  CYS A  77     1056   1066    849    -59    -43      9       C  
ATOM    599  C   CYS A  77      25.673   0.910  20.617  1.00  7.60           C  
ANISOU  599  C   CYS A  77      811   1196    880    -83     62    138       C  
ATOM    600  O   CYS A  77      26.461   0.072  21.072  1.00  9.31           O  
ANISOU  600  O   CYS A  77     1067   1430   1041    -94   -117    230       O  
ATOM    601  CB  CYS A  77      23.917  -0.658  19.703  1.00  7.99           C  
ANISOU  601  CB  CYS A  77     1007   1070    959     56   -115     51       C  
ATOM    602  SG  CYS A  77      23.017  -0.564  21.235  1.00  9.63           S  
ANISOU  602  SG  CYS A  77     1186   1400   1071   -144     36    260       S  
ATOM    603  N   ALA A  78      25.610   2.158  21.071  1.00  8.31           N  
ANISOU  603  N   ALA A  78     1003   1235    918   -107     37    -15       N  
ATOM    604  CA  ALA A  78      26.482   2.669  22.146  1.00  8.52           C  
ANISOU  604  CA  ALA A  78      981   1252   1002    -72     20     -4       C  
ATOM    605  C   ALA A  78      25.956   2.403  23.558  1.00  8.82           C  
ANISOU  605  C   ALA A  78      974   1390    988    -97    -36    -22       C  
ATOM    606  O   ALA A  78      26.667   2.611  24.512  1.00  8.80           O  
ANISOU  606  O   ALA A  78      900   1409   1035   -152    -50   -160       O  
ATOM    607  CB  ALA A  78      26.706   4.166  21.964  1.00  9.00           C  
ANISOU  607  CB  ALA A  78     1028   1415    976     -5    -40    130       C  
ATOM    608  N   ARG A  79      24.728   1.911  23.679  1.00  8.20           N  
ANISOU  608  N   ARG A  79      920   1351    842   -133      3      9       N  
ATOM    609  CA  ARG A  79      24.144   1.606  24.994  1.00  8.81           C  
ANISOU  609  CA  ARG A  79      995   1336   1015   -188    128     67       C  
ATOM    610  C   ARG A  79      22.935   0.751  24.745  1.00  8.83           C  
ANISOU  610  C   ARG A  79     1017   1340    998   -205    -28    112       C  
ATOM    611  O   ARG A  79      22.233   0.943  23.730  1.00  8.95           O  
ANISOU  611  O   ARG A  79      972   1535    892   -221     -6    232       O  
ATOM    612  CB  ARG A  79      23.711   2.876  25.704  1.00  9.22           C  
ANISOU  612  CB  ARG A  79     1018   1434   1048   -202     31     -1       C  
ATOM    613  CG  ARG A  79      23.150   2.683  27.093  1.00 10.29           C  
ANISOU  613  CG  ARG A  79     1040   1533   1333   -284     -3    197       C  
ATOM    614  CD  ARG A  79      22.669   3.927  27.702  1.00 10.64           C  
ANISOU  614  CD  ARG A  79     1174   1803   1065    -78    -73     65       C  
ATOM    615  NE  ARG A  79      22.138   3.701  29.043  1.00 11.09           N  
ANISOU  615  NE  ARG A  79      996   1970   1246   -148    -63   -129       N  
ATOM    616  CZ  ARG A  79      21.735   4.640  29.843  1.00 12.23           C  
ANISOU  616  CZ  ARG A  79     1205   2036   1404    -85     10    -74       C  
ATOM    617  NH1 ARG A  79      21.791   5.890  29.501  1.00 12.75           N  
ANISOU  617  NH1 ARG A  79     1340   2260   1242    -85    341   -181       N  
ATOM    618  NH2 ARG A  79      21.198   4.265  31.022  1.00 14.68           N  
ANISOU  618  NH2 ARG A  79     1804   2459   1315   -301     16    -21       N  
ATOM    619  N   GLY A  80      22.652  -0.209  25.607  1.00  9.29           N  
ANISOU  619  N   GLY A  80     1096   1376   1057   -177   -126    157       N  
ATOM    620  CA  GLY A  80      21.494  -1.045  25.427  1.00  8.41           C  
ANISOU  620  CA  GLY A  80     1033   1310    852   -113    -23    180       C  
ATOM    621  C   GLY A  80      21.700  -2.136  24.400  1.00  7.91           C  
ANISOU  621  C   GLY A  80      847   1266    890   -124      2     94       C  
ATOM    622  O   GLY A  80      22.776  -2.710  24.272  1.00  9.85           O  
ANISOU  622  O   GLY A  80      942   1568   1232     57   -125     98       O  
ATOM    623  N   LYS A  81      20.627  -2.468  23.699  1.00  8.28           N  
ANISOU  623  N   LYS A  81      852   1214   1080    -50    -93    131       N  
ATOM    624  CA  LYS A  81      20.634  -3.619  22.816  1.00  8.74           C  
ANISOU  624  CA  LYS A  81     1024   1339    957     35    -69     31       C  
ATOM    625  C   LYS A  81      19.628  -3.376  21.712  1.00  8.40           C  
ANISOU  625  C   LYS A  81     1041   1115   1036    -39     -1    119       C  
ATOM    626  O   LYS A  81      18.488  -2.937  22.012  1.00  9.05           O  
ANISOU  626  O   LYS A  81     1059   1230   1148   -118    -29    103       O  
ATOM    627  CB  LYS A  81      20.274  -4.889  23.645  1.00 10.20           C  
ANISOU  627  CB  LYS A  81     1113   1467   1295     36   -188    135       C  
ATOM    628  CG  LYS A  81      20.420  -6.196  22.937  1.00 13.47           C  
ANISOU  628  CG  LYS A  81     1616   1940   1561   -104   -137     93       C  
ATOM    629  CD  LYS A  81      19.965  -7.370  23.853  1.00 19.16           C  
ANISOU  629  CD  LYS A  81     2793   2159   2328   -161    154    420       C  
ATOM    630  CE  LYS A  81      19.967  -8.713  23.229  1.00 23.07           C  
ANISOU  630  CE  LYS A  81     3107   3002   2656    -38    214    -25       C  
ATOM    631  NZ  LYS A  81      19.501  -9.721  24.313  1.00 28.18           N  
ANISOU  631  NZ  LYS A  81     4067   3203   3438    -15    117    425       N  
ATOM    632  N   ALA A  82      20.045  -3.602  20.465  1.00  8.92           N  
ANISOU  632  N   ALA A  82      888   1334   1164     57     10    -13       N  
ATOM    633  CA  ALA A  82      19.169  -3.404  19.324  1.00  9.27           C  
ANISOU  633  CA  ALA A  82     1210   1215   1095    -50    -11     79       C  
ATOM    634  C   ALA A  82      19.268  -4.548  18.358  1.00  8.00           C  
ANISOU  634  C   ALA A  82      978   1012   1050     28     -1    141       C  
ATOM    635  O   ALA A  82      20.305  -5.165  18.235  1.00  9.44           O  
ANISOU  635  O   ALA A  82     1028   1400   1159    109    -94    -90       O  
ATOM    636  CB  ALA A  82      19.517  -2.109  18.621  1.00 11.66           C  
ANISOU  636  CB  ALA A  82     1765   1338   1325    -40    -44     60       C  
ATOM    637  N   MET A  83      18.190  -4.791  17.632  1.00  8.12           N  
ANISOU  637  N   MET A  83     1043   1039   1001    132    -48     10       N  
ATOM    638  CA  MET A  83      18.227  -5.594  16.425  1.00  9.46           C  
ANISOU  638  CA  MET A  83     1255   1175   1165    134     25    -54       C  
ATOM    639  C   MET A  83      18.250  -4.632  15.247  1.00  9.28           C  
ANISOU  639  C   MET A  83     1176   1297   1051    207     22    -31       C  
ATOM    640  O   MET A  83      17.241  -3.963  14.961  1.00 10.38           O  
ANISOU  640  O   MET A  83     1293   1691    960    398    -48    246       O  
ATOM    641  CB  MET A  83      16.996  -6.511  16.336  1.00 12.21           C  
ANISOU  641  CB  MET A  83     1510   1547   1582     46     81     32       C  
ATOM    642  CG  MET A  83      17.093  -7.519  15.238  1.00 16.82           C  
ANISOU  642  CG  MET A  83     2262   2272   1856   -141     56    -45       C  
ATOM    643  SD  MET A  83      18.506  -8.680  15.400  1.00 24.80           S  
ANISOU  643  SD  MET A  83     3450   2677   3295     -2    -68   -173       S  
ATOM    644  CE  MET A  83      18.093  -9.591  16.879  1.00 28.15           C  
ANISOU  644  CE  MET A  83     3626   3721   3348     27      0    183       C  
ATOM    645  N   ASP A  84      19.388  -4.541  14.596  1.00  8.60           N  
ANISOU  645  N   ASP A  84     1051   1252    964    117   -119     47       N  
ATOM    646  CA  ASP A  84      19.590  -3.642  13.494  1.00  8.63           C  
ANISOU  646  CA  ASP A  84     1135   1132   1011    142    -24    -14       C  
ATOM    647  C   ASP A  84      19.251  -4.362  12.177  1.00  8.46           C  
ANISOU  647  C   ASP A  84     1157   1134    923    242   -103     20       C  
ATOM    648  O   ASP A  84      19.675  -5.500  11.998  1.00 10.67           O  
ANISOU  648  O   ASP A  84     1453   1391   1207    455   -418   -102       O  
ATOM    649  CB  ASP A  84      21.025  -3.182  13.445  1.00  9.78           C  
ANISOU  649  CB  ASP A  84     1335   1427    954    128    -72    -27       C  
ATOM    650  CG  ASP A  84      21.162  -1.981  12.570  1.00 12.62           C  
ANISOU  650  CG  ASP A  84     1655   1579   1561     73   -136     63       C  
ATOM    651  OD1 ASP A  84      20.535  -0.923  12.869  1.00 14.96           O  
ANISOU  651  OD1 ASP A  84     2637   1473   1571    158   -167    217       O  
ATOM    652  OD2 ASP A  84      21.840  -1.999  11.548  1.00 17.83           O  
ANISOU  652  OD2 ASP A  84     2621   2115   2035     20    254    315       O  
ATOM    653  N   ILE A  85      18.514  -3.716  11.262  1.00  7.48           N  
ANISOU  653  N   ILE A  85     1029    983    829     71   -129     22       N  
ATOM    654  CA  ILE A  85      18.022  -4.359  10.072  1.00  7.73           C  
ANISOU  654  CA  ILE A  85     1093    999    846     41    -26    -32       C  
ATOM    655  C   ILE A  85      18.352  -3.531   8.848  1.00  7.39           C  
ANISOU  655  C   ILE A  85     1056    884    868    -42     28   -137       C  
ATOM    656  O   ILE A  85      18.079  -2.326   8.817  1.00  7.97           O  
ANISOU  656  O   ILE A  85     1200    970    859    192     19   -189       O  
ATOM    657  CB  ILE A  85      16.495  -4.575  10.159  1.00  8.02           C  
ANISOU  657  CB  ILE A  85     1144   1011    889    137     25     17       C  
ATOM    658  CG1 ILE A  85      16.076  -5.273  11.446  1.00 10.18           C  
ANISOU  658  CG1 ILE A  85     1397   1384   1084     12     50     24       C  
ATOM    659  CG2 ILE A  85      16.016  -5.385   8.945  1.00  9.02           C  
ANISOU  659  CG2 ILE A  85      968   1305   1155    -94     43    -39       C  
ATOM    660  CD1 ILE A  85      14.634  -5.232  11.782  1.00 13.90           C  
ANISOU  660  CD1 ILE A  85     1727   2016   1538     22     55    226       C  
ATOM    661  N   VAL A  86      18.968  -4.163   7.866  1.00  6.48           N  
ANISOU  661  N   VAL A  86      969    755    737    102     48     72       N  
ATOM    662  CA  VAL A  86      19.214  -3.571   6.590  1.00  7.13           C  
ANISOU  662  CA  VAL A  86      988    855    866     63    135      5       C  
ATOM    663  C   VAL A  86      18.342  -4.238   5.556  1.00  6.75           C  
ANISOU  663  C   VAL A  86      893    837    832     66    117      4       C  
ATOM    664  O   VAL A  86      18.270  -5.466   5.528  1.00  7.12           O  
ANISOU  664  O   VAL A  86     1057    735    913    -82     40    -55       O  
ATOM    665  CB  VAL A  86      20.722  -3.620   6.229  1.00  6.72           C  
ANISOU  665  CB  VAL A  86      826    791    935     68     55    -38       C  
ATOM    666  CG1 VAL A  86      21.290  -5.028   6.208  1.00  7.82           C  
ANISOU  666  CG1 VAL A  86      987    913   1069    110     69     14       C  
ATOM    667  CG2 VAL A  86      20.950  -2.902   4.877  1.00  8.13           C  
ANISOU  667  CG2 VAL A  86      919   1099   1069   -120    149    -52       C  
ATOM    668  N   ILE A  87      17.688  -3.447   4.729  1.00  6.44           N  
ANISOU  668  N   ILE A  87      827    774    844    -18     36    -90       N  
ATOM    669  CA  ILE A  87      16.707  -3.889   3.742  1.00  6.82           C  
ANISOU  669  CA  ILE A  87      954    871    766    -64    -29    -65       C  
ATOM    670  C   ILE A  87      17.155  -3.395   2.374  1.00  7.17           C  
ANISOU  670  C   ILE A  87     1036    848    839     36    -48    -75       C  
ATOM    671  O   ILE A  87      17.325  -2.184   2.164  1.00  6.30           O  
ANISOU  671  O   ILE A  87     1100    562    729   -151    -78   -111       O  
ATOM    672  CB  ILE A  87      15.278  -3.398   4.066  1.00  8.09           C  
ANISOU  672  CB  ILE A  87     1045   1249    778   -109    -75     78       C  
ATOM    673  CG1 ILE A  87      14.827  -3.703   5.517  1.00  9.35           C  
ANISOU  673  CG1 ILE A  87     1299   1338    914   -197     -1    -75       C  
ATOM    674  CG2 ILE A  87      14.296  -4.056   3.079  1.00  9.92           C  
ANISOU  674  CG2 ILE A  87     1296   1407   1064    -23   -103   -205       C  
ATOM    675  CD1 ILE A  87      15.241  -2.721   6.586  1.00 10.33           C  
ANISOU  675  CD1 ILE A  87     1608   1218   1100     54    163    -61       C  
ATOM    676  N   ASP A  88      17.326  -4.285   1.414  1.00  7.26           N  
ANISOU  676  N   ASP A  88     1021    808    928     -5    -23    -94       N  
ATOM    677  CA  ASP A  88      17.728  -3.854   0.071  1.00  7.17           C  
ANISOU  677  CA  ASP A  88      989    918    815     13     30   -119       C  
ATOM    678  C   ASP A  88      16.534  -3.424  -0.739  1.00  7.40           C  
ANISOU  678  C   ASP A  88     1042    863    903     19     46    -87       C  
ATOM    679  O   ASP A  88      15.768  -4.220  -1.260  1.00  9.58           O  
ANISOU  679  O   ASP A  88     1368    921   1351    -15   -135   -159       O  
ATOM    680  CB  ASP A  88      18.516  -4.928  -0.667  1.00  7.27           C  
ANISOU  680  CB  ASP A  88     1001    885    876     50     68   -101       C  
ATOM    681  CG  ASP A  88      19.327  -4.360  -1.774  1.00  8.52           C  
ANISOU  681  CG  ASP A  88     1396   1122    719     22   -118    -31       C  
ATOM    682  OD1 ASP A  88      19.038  -3.207  -2.195  1.00  7.91           O  
ANISOU  682  OD1 ASP A  88     1188   1038    778    272    -98     -3       O  
ATOM    683  OD2 ASP A  88      20.278  -5.054  -2.218  1.00  8.50           O  
ANISOU  683  OD2 ASP A  88     1170   1058   1000   -103     45   -226       O  
ATOM    684  N   ILE A  89      16.360  -2.131  -0.837  1.00  6.91           N  
ANISOU  684  N   ILE A  89      878    744   1002      1     27   -100       N  
ATOM    685  CA  ILE A  89      15.267  -1.523  -1.569  1.00  7.70           C  
ANISOU  685  CA  ILE A  89     1039    998    885    -34    -66   -143       C  
ATOM    686  C   ILE A  89      15.741  -0.923  -2.893  1.00  7.80           C  
ANISOU  686  C   ILE A  89     1090    836   1036    -50    -24   -162       C  
ATOM    687  O   ILE A  89      14.979  -0.171  -3.516  1.00  8.44           O  
ANISOU  687  O   ILE A  89     1215   1237    751    185    -62   -181       O  
ATOM    688  CB  ILE A  89      14.610  -0.452  -0.715  1.00  8.03           C  
ANISOU  688  CB  ILE A  89     1026   1014   1012     -8    -71    -32       C  
ATOM    689  CG1 ILE A  89      15.561   0.703  -0.443  1.00  6.83           C  
ANISOU  689  CG1 ILE A  89      963    932    699    193    -56    -54       C  
ATOM    690  CG2 ILE A  89      14.083  -1.000   0.583  1.00  9.22           C  
ANISOU  690  CG2 ILE A  89     1111   1188   1202    -92      8    -72       C  
ATOM    691  CD1 ILE A  89      14.894   1.907   0.231  1.00  7.83           C  
ANISOU  691  CD1 ILE A  89     1085    958    932     98   -124   -130       C  
ATOM    692  N   ARG A  90      16.955  -1.243  -3.335  1.00  7.30           N  
ANISOU  692  N   ARG A  90     1031    829    909     17    -77   -116       N  
ATOM    693  CA  ARG A  90      17.509  -0.643  -4.539  1.00  6.90           C  
ANISOU  693  CA  ARG A  90     1017    742    861     -7    -49   -101       C  
ATOM    694  C   ARG A  90      17.097  -1.435  -5.785  1.00  7.65           C  
ANISOU  694  C   ARG A  90     1074    883    949      2    -90   -112       C  
ATOM    695  O   ARG A  90      17.517  -2.567  -5.985  1.00  7.56           O  
ANISOU  695  O   ARG A  90     1294    836    741    129    -85   -265       O  
ATOM    696  CB  ARG A  90      18.997  -0.631  -4.460  1.00  7.75           C  
ANISOU  696  CB  ARG A  90     1054   1069    821     -1      0     40       C  
ATOM    697  CG  ARG A  90      19.606   0.178  -3.315  1.00  7.90           C  
ANISOU  697  CG  ARG A  90      944    876   1181    137     47   -122       C  
ATOM    698  CD  ARG A  90      21.074  -0.059  -3.093  1.00  7.82           C  
ANISOU  698  CD  ARG A  90     1020    938   1013    -19    -13     -6       C  
ATOM    699  NE  ARG A  90      21.308  -1.456  -2.725  1.00  7.58           N  
ANISOU  699  NE  ARG A  90     1289    832    756    -36   -215   -325       N  
ATOM    700  CZ  ARG A  90      22.477  -1.973  -2.357  1.00  9.40           C  
ANISOU  700  CZ  ARG A  90     1312   1143   1116    -15    -97   -105       C  
ATOM    701  NH1 ARG A  90      23.557  -1.238  -2.387  1.00  9.47           N  
ANISOU  701  NH1 ARG A  90     1228   1212   1158     28   -236   -233       N  
ATOM    702  NH2 ARG A  90      22.565  -3.230  -1.987  1.00  7.80           N  
ANISOU  702  NH2 ARG A  90      698   1204   1062     -2    -48    -59       N  
ATOM    703  N   VAL A  91      16.212  -0.853  -6.578  1.00  8.03           N  
ANISOU  703  N   VAL A  91     1157   1001    892     48    -85   -116       N  
ATOM    704  CA  VAL A  91      15.689  -1.522  -7.756  1.00  8.42           C  
ANISOU  704  CA  VAL A  91     1214    928   1054      5   -153   -101       C  
ATOM    705  C   VAL A  91      16.846  -1.846  -8.693  1.00  7.74           C  
ANISOU  705  C   VAL A  91     1296    851    794     80   -164      7       C  
ATOM    706  O   VAL A  91      17.662  -0.988  -9.020  1.00  9.35           O  
ANISOU  706  O   VAL A  91     1482   1173    898     58    -33   -145       O  
ATOM    707  CB  VAL A  91      14.619  -0.658  -8.467  1.00  9.66           C  
ANISOU  707  CB  VAL A  91     1324   1292   1053     79   -186    -38       C  
ATOM    708  CG1 VAL A  91      14.178  -1.299  -9.784  1.00 11.67           C  
ANISOU  708  CG1 VAL A  91     1659   1569   1204    120   -288    -28       C  
ATOM    709  CG2 VAL A  91      13.454  -0.410  -7.573  1.00 11.63           C  
ANISOU  709  CG2 VAL A  91     1416   1652   1348    153   -211   -152       C  
ATOM    710  N   GLY A  92      16.924  -3.095  -9.120  1.00  7.94           N  
ANISOU  710  N   GLY A  92     1136    924    957    -28    -60   -162       N  
ATOM    711  CA  GLY A  92      18.056  -3.590  -9.907  1.00  7.49           C  
ANISOU  711  CA  GLY A  92     1047    919    878    -31   -103    -93       C  
ATOM    712  C   GLY A  92      19.177  -4.217  -9.135  1.00  7.72           C  
ANISOU  712  C   GLY A  92     1141    903    889     -5    -79   -131       C  
ATOM    713  O   GLY A  92      20.103  -4.741  -9.714  1.00  8.72           O  
ANISOU  713  O   GLY A  92     1163   1058   1090     74     17    -72       O  
ATOM    714  N   SER A  93      19.108  -4.218  -7.824  1.00  8.09           N  
ANISOU  714  N   SER A  93     1270    905    898     83    -15   -142       N  
ATOM    715  CA  SER A  93      20.168  -4.831  -7.024  1.00  7.59           C  
ANISOU  715  CA  SER A  93     1056    854    973    -44     25    -36       C  
ATOM    716  C   SER A  93      20.122  -6.356  -7.150  1.00  7.94           C  
ANISOU  716  C   SER A  93     1138    982    897    -19     -3   -128       C  
ATOM    717  O   SER A  93      19.012  -6.943  -7.205  1.00  7.25           O  
ANISOU  717  O   SER A  93     1000    695   1056     19      9    -21       O  
ATOM    718  CB  SER A  93      19.972  -4.470  -5.557  1.00  8.22           C  
ANISOU  718  CB  SER A  93     1063    980   1077    -84     42   -187       C  
ATOM    719  OG  SER A  93      20.891  -5.258  -4.782  1.00  8.29           O  
ANISOU  719  OG  SER A  93     1215    961    975    145    -50   -140       O  
ATOM    720  N   PRO A  94      21.273  -7.017  -7.118  1.00  8.12           N  
ANISOU  720  N   PRO A  94     1147    946    991    -65      5   -107       N  
ATOM    721  CA  PRO A  94      21.256  -8.476  -7.091  1.00  7.83           C  
ANISOU  721  CA  PRO A  94     1119    923    933    -25   -119   -208       C  
ATOM    722  C   PRO A  94      20.672  -9.074  -5.852  1.00  8.29           C  
ANISOU  722  C   PRO A  94     1208    982    960    100   -148   -122       C  
ATOM    723  O   PRO A  94      20.453 -10.290  -5.790  1.00  8.90           O  
ANISOU  723  O   PRO A  94     1468    963    949      0   -277    -59       O  
ATOM    724  CB  PRO A  94      22.722  -8.855  -7.255  1.00  9.13           C  
ANISOU  724  CB  PRO A  94     1211   1102   1154    103      0    -80       C  
ATOM    725  CG  PRO A  94      23.431  -7.664  -6.651  1.00  9.36           C  
ANISOU  725  CG  PRO A  94     1149   1186   1218     69   -115   -153       C  
ATOM    726  CD  PRO A  94      22.644  -6.485  -7.036  1.00  8.67           C  
ANISOU  726  CD  PRO A  94     1203   1113    977    -20    -28   -251       C  
ATOM    727  N   THR A  95      20.482  -8.267  -4.808  1.00  7.87           N  
ANISOU  727  N   THR A  95     1141    819   1028     87    -24   -192       N  
ATOM    728  CA  THR A  95      19.898  -8.716  -3.557  1.00  7.89           C  
ANISOU  728  CA  THR A  95     1075    838   1081     23    -78     -5       C  
ATOM    729  C   THR A  95      18.638  -7.962  -3.199  1.00  7.05           C  
ANISOU  729  C   THR A  95     1185    614    879    105    -74    -89       C  
ATOM    730  O   THR A  95      18.228  -7.888  -2.047  1.00  8.00           O  
ANISOU  730  O   THR A  95     1245   1025    769      6    -22   -193       O  
ATOM    731  CB  THR A  95      20.913  -8.705  -2.386  1.00  7.76           C  
ANISOU  731  CB  THR A  95     1016    810   1121     35    -23    -49       C  
ATOM    732  OG1 THR A  95      21.488  -7.395  -2.209  1.00  9.30           O  
ANISOU  732  OG1 THR A  95     1345    995   1191   -110   -164   -162       O  
ATOM    733  CG2 THR A  95      22.114  -9.618  -2.681  1.00  9.14           C  
ANISOU  733  CG2 THR A  95     1168    969   1335    -24     38      0       C  
ATOM    734  N   PHE A  96      18.015  -7.379  -4.203  1.00  7.16           N  
ANISOU  734  N   PHE A  96      980    846    894     80   -104    -64       N  
ATOM    735  CA  PHE A  96      16.750  -6.659  -4.015  1.00  7.15           C  
ANISOU  735  CA  PHE A  96      967    876    873     54    -23    -60       C  
ATOM    736  C   PHE A  96      15.738  -7.447  -3.243  1.00  7.53           C  
ANISOU  736  C   PHE A  96      981    917    960      4     -5    -81       C  
ATOM    737  O   PHE A  96      15.498  -8.618  -3.544  1.00  8.95           O  
ANISOU  737  O   PHE A  96     1333   1026   1041   -151   -109   -164       O  
ATOM    738  CB  PHE A  96      16.150  -6.234  -5.350  1.00  7.84           C  
ANISOU  738  CB  PHE A  96     1146    786   1048      1     -6   -196       C  
ATOM    739  CG  PHE A  96      14.885  -5.440  -5.179  1.00  7.16           C  
ANISOU  739  CG  PHE A  96      793    891   1036      2   -176    -73       C  
ATOM    740  CD1 PHE A  96      14.887  -4.113  -4.842  1.00  8.92           C  
ANISOU  740  CD1 PHE A  96     1347   1023   1017     89     54    -33       C  
ATOM    741  CD2 PHE A  96      13.659  -6.036  -5.375  1.00 10.90           C  
ANISOU  741  CD2 PHE A  96     1178   1188   1773   -177   -234   -386       C  
ATOM    742  CE1 PHE A  96      13.740  -3.406  -4.693  1.00  9.71           C  
ANISOU  742  CE1 PHE A  96     1323   1050   1315    178   -229   -194       C  
ATOM    743  CE2 PHE A  96      12.495  -5.334  -5.177  1.00 12.50           C  
ANISOU  743  CE2 PHE A  96     1246   1458   2045    -81   -157   -348       C  
ATOM    744  CZ  PHE A  96      12.523  -4.017  -4.869  1.00 12.21           C  
ANISOU  744  CZ  PHE A  96     1417   1379   1841    139   -170   -307       C  
ATOM    745  N   GLY A  97      15.104  -6.796  -2.271  1.00  7.82           N  
ANISOU  745  N   GLY A  97     1140    782   1047      5     19   -146       N  
ATOM    746  CA  GLY A  97      14.037  -7.371  -1.494  1.00  8.51           C  
ANISOU  746  CA  GLY A  97     1139    958   1136    -58    -15    -91       C  
ATOM    747  C   GLY A  97      14.472  -8.167  -0.281  1.00  9.17           C  
ANISOU  747  C   GLY A  97     1248   1090   1145    -15     54    -10       C  
ATOM    748  O   GLY A  97      13.653  -8.565   0.530  1.00 10.93           O  
ANISOU  748  O   GLY A  97     1362   1537   1254     20    179    230       O  
ATOM    749  N   GLN A  98      15.749  -8.466  -0.175  1.00  8.14           N  
ANISOU  749  N   GLN A  98     1077   1073    940   -138     18     -3       N  
ATOM    750  CA  GLN A  98      16.305  -9.212   0.976  1.00  8.41           C  
ANISOU  750  CA  GLN A  98     1100   1100    994   -110     37    -25       C  
ATOM    751  C   GLN A  98      16.571  -8.227   2.109  1.00  8.20           C  
ANISOU  751  C   GLN A  98     1140    894   1081   -119      1    -13       C  
ATOM    752  O   GLN A  98      16.810  -7.017   1.916  1.00  7.95           O  
ANISOU  752  O   GLN A  98     1332    665   1021    -95    -57     18       O  
ATOM    753  CB  GLN A  98      17.641  -9.854   0.593  1.00  9.43           C  
ANISOU  753  CB  GLN A  98     1350   1106   1124      6    -27   -169       C  
ATOM    754  CG  GLN A  98      17.473 -10.982  -0.349  1.00 10.86           C  
ANISOU  754  CG  GLN A  98     1545   1097   1485   -126    -93   -224       C  
ATOM    755  CD  GLN A  98      18.735 -11.656  -0.727  1.00 10.22           C  
ANISOU  755  CD  GLN A  98     1536   1166   1180   -120    -32   -102       C  
ATOM    756  OE1 GLN A  98      19.075 -11.710  -1.927  1.00 13.73           O  
ANISOU  756  OE1 GLN A  98     1966   1807   1442   -118    238   -130       O  
ATOM    757  NE2 GLN A  98      19.471 -12.157   0.243  1.00 13.40           N  
ANISOU  757  NE2 GLN A  98     1868   1521   1699    327   -270   -279       N  
ATOM    758  N   TRP A  99      16.629  -8.781   3.299  1.00  8.49           N  
ANISOU  758  N   TRP A  99     1317    920    986   -141     19    -43       N  
ATOM    759  CA  TRP A  99      17.106  -8.067   4.480  1.00  7.73           C  
ANISOU  759  CA  TRP A  99     1147    891    899   -158     22     -9       C  
ATOM    760  C   TRP A  99      18.077  -8.915   5.255  1.00  8.35           C  
ANISOU  760  C   TRP A  99     1262   1018    892    -25      5    -84       C  
ATOM    761  O   TRP A  99      18.152 -10.125   5.065  1.00  9.95           O  
ANISOU  761  O   TRP A  99     1608    989   1181   -141   -192    -33       O  
ATOM    762  CB  TRP A  99      15.928  -7.591   5.360  1.00  8.12           C  
ANISOU  762  CB  TRP A  99     1207    920    959    -18    -76    -69       C  
ATOM    763  CG  TRP A  99      14.995  -8.656   5.868  1.00  7.96           C  
ANISOU  763  CG  TRP A  99      954   1018   1052    -23     -5   -125       C  
ATOM    764  CD1 TRP A  99      13.838  -9.099   5.273  1.00  8.97           C  
ANISOU  764  CD1 TRP A  99     1059   1521    827     88    -54    -99       C  
ATOM    765  CD2 TRP A  99      15.129  -9.406   7.071  1.00  8.77           C  
ANISOU  765  CD2 TRP A  99     1051   1167   1112   -230     59    -79       C  
ATOM    766  NE1 TRP A  99      13.247 -10.055   6.058  1.00  9.92           N  
ANISOU  766  NE1 TRP A  99     1116   1350   1301   -235   -112   -311       N  
ATOM    767  CE2 TRP A  99      14.004 -10.270   7.169  1.00  9.78           C  
ANISOU  767  CE2 TRP A  99     1244   1073   1398    -66      0    -18       C  
ATOM    768  CE3 TRP A  99      16.037  -9.390   8.127  1.00  8.81           C  
ANISOU  768  CE3 TRP A  99      947   1215   1183   -204     68     90       C  
ATOM    769  CZ2 TRP A  99      13.809 -11.111   8.249  1.00  9.39           C  
ANISOU  769  CZ2 TRP A  99     1119   1108   1338   -238    217   -160       C  
ATOM    770  CZ3 TRP A  99      15.862 -10.262   9.162  1.00 10.55           C  
ANISOU  770  CZ3 TRP A  99     1424   1419   1163   -355     77    -31       C  
ATOM    771  CH2 TRP A  99      14.746 -11.104   9.218  1.00  9.87           C  
ANISOU  771  CH2 TRP A  99     1395   1328   1025   -319    282    -15       C  
ATOM    772  N   ASP A 100      18.794  -8.286   6.168  1.00  7.95           N  
ANISOU  772  N   ASP A 100     1011   1071    938    -65    138      2       N  
ATOM    773  CA  ASP A 100      19.657  -8.976   7.093  1.00  8.45           C  
ANISOU  773  CA  ASP A 100     1100    996   1114    -30    -49      4       C  
ATOM    774  C   ASP A 100      19.573  -8.239   8.403  1.00  8.50           C  
ANISOU  774  C   ASP A 100     1128   1019   1080     43     50     50       C  
ATOM    775  O   ASP A 100      19.169  -7.077   8.445  1.00  9.62           O  
ANISOU  775  O   ASP A 100     1633    812   1209     72    -57     30       O  
ATOM    776  CB  ASP A 100      21.085  -9.059   6.541  1.00  9.34           C  
ANISOU  776  CB  ASP A 100     1402   1128   1016     26     -3     60       C  
ATOM    777  CG  ASP A 100      21.867 -10.235   7.022  1.00 10.26           C  
ANISOU  777  CG  ASP A 100     1300   1281   1318    -34    -39     39       C  
ATOM    778  OD1 ASP A 100      21.421 -10.929   7.968  1.00 10.49           O  
ANISOU  778  OD1 ASP A 100     1502    809   1674    105    -61    296       O  
ATOM    779  OD2 ASP A 100      22.947 -10.527   6.444  1.00 10.20           O  
ANISOU  779  OD2 ASP A 100     1153   1248   1474     93      6     17       O  
ATOM    780  N   SER A 101      19.931  -8.908   9.458  1.00  9.57           N  
ANISOU  780  N   SER A 101     1380   1160   1094    103    -95    -96       N  
ATOM    781  CA  SER A 101      19.836  -8.371  10.808  1.00  9.24           C  
ANISOU  781  CA  SER A 101     1322   1209    979     56   -132    -60       C  
ATOM    782  C   SER A 101      21.127  -8.613  11.552  1.00  9.07           C  
ANISOU  782  C   SER A 101     1266   1102   1076     92    -68     25       C  
ATOM    783  O   SER A 101      21.811  -9.598  11.337  1.00 10.34           O  
ANISOU  783  O   SER A 101     1564   1086   1279    219   -214     18       O  
ATOM    784  CB  SER A 101      18.646  -8.908  11.553  1.00 12.49           C  
ANISOU  784  CB  SER A 101     1620   1897   1227    -53   -163   -194       C  
ATOM    785  OG  SER A 101      18.743 -10.254  11.775  1.00 16.28           O  
ANISOU  785  OG  SER A 101     2369   2051   1763   -651   -124    161       O  
ATOM    786  N   VAL A 102      21.455  -7.652  12.385  1.00  8.88           N  
ANISOU  786  N   VAL A 102     1255   1048   1070    128   -143     65       N  
ATOM    787  CA  VAL A 102      22.616  -7.734  13.242  1.00  8.33           C  
ANISOU  787  CA  VAL A 102     1125    946   1093     97   -108     32       C  
ATOM    788  C   VAL A 102      22.171  -7.389  14.656  1.00  7.96           C  
ANISOU  788  C   VAL A 102      928   1029   1068    129   -115    109       C  
ATOM    789  O   VAL A 102      21.684  -6.278  14.906  1.00  8.66           O  
ANISOU  789  O   VAL A 102     1222   1055   1013     95   -186     31       O  
ATOM    790  CB  VAL A 102      23.711  -6.738  12.773  1.00  9.09           C  
ANISOU  790  CB  VAL A 102     1187   1039   1228     94    -51      5       C  
ATOM    791  CG1 VAL A 102      24.872  -6.701  13.740  1.00  9.65           C  
ANISOU  791  CG1 VAL A 102     1149   1152   1365     40     63    -12       C  
ATOM    792  CG2 VAL A 102      24.219  -7.150  11.376  1.00 10.09           C  
ANISOU  792  CG2 VAL A 102     1200   1355   1279    -59   -130    -15       C  
ATOM    793  N   LEU A 103      22.440  -8.298  15.597  1.00  8.85           N  
ANISOU  793  N   LEU A 103     1165   1072   1122    -16   -131    196       N  
ATOM    794  CA  LEU A 103      22.189  -8.040  16.992  1.00 10.06           C  
ANISOU  794  CA  LEU A 103     1176   1235   1409     87    -37     73       C  
ATOM    795  C   LEU A 103      23.319  -7.197  17.531  1.00 10.41           C  
ANISOU  795  C   LEU A 103     1383   1351   1221     53   -107     57       C  
ATOM    796  O   LEU A 103      24.492  -7.575  17.406  1.00 11.75           O  
ANISOU  796  O   LEU A 103     1330   1692   1441    242   -143    -30       O  
ATOM    797  CB  LEU A 103      22.039  -9.363  17.748  1.00 11.67           C  
ANISOU  797  CB  LEU A 103     1604   1276   1551     54     -9    182       C  
ATOM    798  CG  LEU A 103      21.868  -9.210  19.268  1.00 15.21           C  
ANISOU  798  CG  LEU A 103     2086   1736   1954    148    124    132       C  
ATOM    799  CD1 LEU A 103      20.488  -8.645  19.547  1.00 18.64           C  
ANISOU  799  CD1 LEU A 103     2442   2233   2407    324    268    326       C  
ATOM    800  CD2 LEU A 103      22.057 -10.548  19.985  1.00 20.15           C  
ANISOU  800  CD2 LEU A 103     2789   2312   2553     41    -77    248       C  
ATOM    801  N   MET A 104      22.976  -6.032  18.044  1.00  9.95           N  
ANISOU  801  N   MET A 104     1253   1446   1080     73     20     25       N  
ATOM    802  CA  MET A 104      23.924  -5.060  18.544  1.00 11.41           C  
ANISOU  802  CA  MET A 104     1388   1719   1226    -63    -69    -53       C  
ATOM    803  C   MET A 104      23.738  -4.968  20.054  1.00 12.85           C  
ANISOU  803  C   MET A 104     1511   2010   1361     56    -12   -115       C  
ATOM    804  O   MET A 104      22.729  -4.503  20.557  1.00 12.77           O  
ANISOU  804  O   MET A 104     1415   2171   1265    242    -86   -190       O  
ATOM    805  CB  MET A 104      23.705  -3.703  17.876  1.00 11.41           C  
ANISOU  805  CB  MET A 104     1383   1556   1394   -401    -34   -113       C  
ATOM    806  CG  MET A 104      24.031  -3.700  16.379  1.00 12.12           C  
ANISOU  806  CG  MET A 104     1588   1566   1447   -129    -75   -147       C  
ATOM    807  SD  MET A 104      23.848  -2.020  15.782  1.00 12.58           S  
ANISOU  807  SD  MET A 104     1640   1476   1663   -178     52   -239       S  
ATOM    808  CE  MET A 104      24.611  -2.261  14.186  1.00 12.50           C  
ANISOU  808  CE  MET A 104     1783   1409   1554   -302    166   -102       C  
ATOM    809  N   ASP A 105      24.727  -5.464  20.772  1.00 13.92           N  
ANISOU  809  N   ASP A 105     1499   2300   1490    197     37    -63       N  
ATOM    810  CA  ASP A 105      24.675  -5.476  22.215  1.00 14.19           C  
ANISOU  810  CA  ASP A 105     1671   2195   1525     69    -61     -4       C  
ATOM    811  C   ASP A 105      25.987  -4.975  22.783  1.00 12.92           C  
ANISOU  811  C   ASP A 105     1483   2050   1373     30    -12    -40       C  
ATOM    812  O   ASP A 105      26.879  -4.528  22.039  1.00 12.49           O  
ANISOU  812  O   ASP A 105     1319   2167   1259     -3    -78    -49       O  
ATOM    813  CB  ASP A 105      24.268  -6.838  22.758  1.00 15.71           C  
ANISOU  813  CB  ASP A 105     1805   2332   1830   -113   -156   -122       C  
ATOM    814  CG  ASP A 105      25.315  -7.925  22.568  1.00 19.62           C  
ANISOU  814  CG  ASP A 105     2282   2631   2542     27     89     35       C  
ATOM    815  OD1 ASP A 105      26.521  -7.647  22.425  1.00 18.31           O  
ANISOU  815  OD1 ASP A 105     2091   2510   2356     82   -250    131       O  
ATOM    816  OD2 ASP A 105      24.991  -9.149  22.600  1.00 28.89           O  
ANISOU  816  OD2 ASP A 105     3690   3287   3997   -268     78   -236       O  
ATOM    817  N   GLN A 106      26.062  -4.900  24.113  1.00 13.08           N  
ANISOU  817  N   GLN A 106     1582   2032   1353    117   -140     64       N  
ATOM    818  CA  GLN A 106      27.255  -4.374  24.760  1.00 13.98           C  
ANISOU  818  CA  GLN A 106     1613   1989   1710     48     16      4       C  
ATOM    819  C   GLN A 106      28.319  -5.394  25.003  1.00 15.57           C  
ANISOU  819  C   GLN A 106     1909   2172   1831     57    -41     60       C  
ATOM    820  O   GLN A 106      29.475  -4.999  25.215  1.00 18.66           O  
ANISOU  820  O   GLN A 106     1901   2587   2602    185   -394     79       O  
ATOM    821  CB  GLN A 106      26.886  -3.645  26.035  1.00 13.66           C  
ANISOU  821  CB  GLN A 106     1612   2010   1565     63   -108     40       C  
ATOM    822  CG  GLN A 106      25.931  -2.474  25.783  1.00 12.18           C  
ANISOU  822  CG  GLN A 106     1593   1714   1320     22    -23      8       C  
ATOM    823  CD  GLN A 106      26.330  -1.562  24.638  1.00 12.04           C  
ANISOU  823  CD  GLN A 106     1533   1518   1521     86    -76     -8       C  
ATOM    824  OE1 GLN A 106      27.437  -1.031  24.627  1.00 14.66           O  
ANISOU  824  OE1 GLN A 106     1886   1930   1753   -163   -105   -192       O  
ATOM    825  NE2 GLN A 106      25.433  -1.394  23.674  1.00 10.66           N  
ANISOU  825  NE2 GLN A 106     1373   1593   1082    180   -222    -96       N  
ATOM    826  N   GLN A 107      27.983  -6.655  24.904  1.00 16.45           N  
ANISOU  826  N   GLN A 107     1999   2273   1978    185    -44     72       N  
ATOM    827  CA  GLN A 107      28.979  -7.682  25.201  1.00 18.23           C  
ANISOU  827  CA  GLN A 107     2346   2333   2244    162    -36    100       C  
ATOM    828  C   GLN A 107      29.842  -7.997  24.017  1.00 16.74           C  
ANISOU  828  C   GLN A 107     2195   2106   2057    141    -56    112       C  
ATOM    829  O   GLN A 107      31.039  -8.145  24.156  1.00 17.92           O  
ANISOU  829  O   GLN A 107     2351   2428   2027    142   -200    397       O  
ATOM    830  CB  GLN A 107      28.291  -8.929  25.635  1.00 20.27           C  
ANISOU  830  CB  GLN A 107     2723   2469   2510     66    158    -35       C  
ATOM    831  CG  GLN A 107      29.284 -10.027  26.057  1.00 25.95           C  
ANISOU  831  CG  GLN A 107     3287   3244   3327    176     55    204       C  
ATOM    832  CD  GLN A 107      30.224  -9.690  27.254  1.00 34.44           C  
ANISOU  832  CD  GLN A 107     4357   4462   4264    -50   -192    -59       C  
ATOM    833  OE1 GLN A 107      29.965 -10.137  28.390  1.00 40.36           O  
ANISOU  833  OE1 GLN A 107     5217   5331   4787     25     37    103       O  
ATOM    834  NE2 GLN A 107      31.339  -8.955  26.991  1.00 38.36           N  
ANISOU  834  NE2 GLN A 107     4730   4991   4854    -73    -54     18       N  
ATOM    835  N   ASP A 108      29.230  -8.114  22.829  1.00 14.80           N  
ANISOU  835  N   ASP A 108     2028   1736   1860     77   -128    187       N  
ATOM    836  CA  ASP A 108      29.984  -8.350  21.576  1.00 14.52           C  
ANISOU  836  CA  ASP A 108     1942   1762   1811     81   -143    130       C  
ATOM    837  C   ASP A 108      29.519  -7.328  20.538  1.00 12.80           C  
ANISOU  837  C   ASP A 108     1692   1678   1492     52   -168    108       C  
ATOM    838  O   ASP A 108      28.798  -7.668  19.608  1.00 13.61           O  
ANISOU  838  O   ASP A 108     1937   1668   1563    -23   -241    -75       O  
ATOM    839  CB  ASP A 108      29.787  -9.779  21.056  1.00 16.45           C  
ANISOU  839  CB  ASP A 108     2176   1918   2155    198     -8    141       C  
ATOM    840  CG  ASP A 108      30.386 -10.834  21.995  1.00 20.02           C  
ANISOU  840  CG  ASP A 108     2702   2448   2455    165     45    353       C  
ATOM    841  OD1 ASP A 108      31.629 -10.966  21.980  1.00 26.30           O  
ANISOU  841  OD1 ASP A 108     3320   3146   3526    320   -347    326       O  
ATOM    842  OD2 ASP A 108      29.684 -11.472  22.797  1.00 25.35           O  
ANISOU  842  OD2 ASP A 108     3679   2549   3401    -41    157    369       O  
ATOM    843  N   PRO A 109      29.933  -6.101  20.732  1.00 11.21           N  
ANISOU  843  N   PRO A 109     1592   1469   1195     71   -264    138       N  
ATOM    844  CA  PRO A 109      29.506  -4.994  19.880  1.00 10.73           C  
ANISOU  844  CA  PRO A 109     1412   1414   1249    185   -110    128       C  
ATOM    845  C   PRO A 109      29.803  -5.244  18.399  1.00 10.01           C  
ANISOU  845  C   PRO A 109     1221   1314   1267     66    -41    175       C  
ATOM    846  O   PRO A 109      30.846  -5.751  18.027  1.00 11.68           O  
ANISOU  846  O   PRO A 109     1467   1745   1223    316   -116    151       O  
ATOM    847  CB  PRO A 109      30.380  -3.832  20.376  1.00 13.01           C  
ANISOU  847  CB  PRO A 109     1872   1553   1519     20    -56    153       C  
ATOM    848  CG  PRO A 109      30.684  -4.083  21.696  1.00 13.85           C  
ANISOU  848  CG  PRO A 109     1789   1744   1727   -128   -302      1       C  
ATOM    849  CD  PRO A 109      30.862  -5.616  21.792  1.00 11.97           C  
ANISOU  849  CD  PRO A 109     1470   1662   1415    -45   -129    159       C  
ATOM    850  N   ARG A 110      28.900  -4.745  17.568  1.00  9.03           N  
ANISOU  850  N   ARG A 110     1010   1276   1145    127   -102    117       N  
ATOM    851  CA  ARG A 110      29.005  -4.811  16.112  1.00  9.71           C  
ANISOU  851  CA  ARG A 110     1088   1356   1243     35    -16    141       C  
ATOM    852  C   ARG A 110      28.565  -3.497  15.528  1.00  8.63           C  
ANISOU  852  C   ARG A 110     1044   1051   1183     69     42     92       C  
ATOM    853  O   ARG A 110      27.624  -2.896  16.030  1.00 11.50           O  
ANISOU  853  O   ARG A 110     1405   1651   1310    283    347    430       O  
ATOM    854  CB  ARG A 110      28.185  -5.946  15.528  1.00 11.89           C  
ANISOU  854  CB  ARG A 110     1666   1571   1281    -47     13     14       C  
ATOM    855  CG  ARG A 110      28.780  -7.340  15.965  1.00 16.21           C  
ANISOU  855  CG  ARG A 110     2163   1998   1998    -54   -101    138       C  
ATOM    856  CD  ARG A 110      28.169  -8.549  15.367  1.00 22.95           C  
ANISOU  856  CD  ARG A 110     3165   2853   2699    -99    -48   -112       C  
ATOM    857  NE  ARG A 110      28.164  -9.586  16.377  1.00 24.58           N  
ANISOU  857  NE  ARG A 110     3355   2707   3275   -140   -105     27       N  
ATOM    858  CZ  ARG A 110      29.149 -10.406  16.700  1.00 24.21           C  
ANISOU  858  CZ  ARG A 110     3095   3159   2942    -50     63    -15       C  
ATOM    859  NH1 ARG A 110      30.349 -10.454  16.073  1.00 22.43           N  
ANISOU  859  NH1 ARG A 110     2743   2516   3261     37     17    345       N  
ATOM    860  NH2 ARG A 110      28.882 -11.246  17.690  1.00 26.13           N  
ANISOU  860  NH2 ARG A 110     3495   3199   3233   -112      4    298       N  
ATOM    861  N   ALA A 111      29.232  -3.054  14.496  1.00  7.64           N  
ANISOU  861  N   ALA A 111      839    922   1141    178      5     52       N  
ATOM    862  CA  ALA A 111      28.860  -1.856  13.731  1.00  6.93           C  
ANISOU  862  CA  ALA A 111      812    842    979    138    -57     26       C  
ATOM    863  C   ALA A 111      28.451  -2.306  12.351  1.00  6.44           C  
ANISOU  863  C   ALA A 111      855    694    898    149     -4    -32       C  
ATOM    864  O   ALA A 111      28.925  -3.354  11.854  1.00  8.75           O  
ANISOU  864  O   ALA A 111     1251    832   1241    382    -79   -166       O  
ATOM    865  CB  ALA A 111      30.015  -0.875  13.651  1.00  8.03           C  
ANISOU  865  CB  ALA A 111     1009   1054    986     28     59     30       C  
ATOM    866  N   VAL A 112      27.606  -1.525  11.682  1.00  6.24           N  
ANISOU  866  N   VAL A 112      932    618    820    243     -1    -55       N  
ATOM    867  CA  VAL A 112      27.176  -1.827  10.327  1.00  6.95           C  
ANISOU  867  CA  VAL A 112     1003    717    919     99     11    -49       C  
ATOM    868  C   VAL A 112      27.352  -0.635   9.406  1.00  6.21           C  
ANISOU  868  C   VAL A 112      803    793    761    120    -69     14       C  
ATOM    869  O   VAL A 112      27.012   0.492   9.755  1.00  7.13           O  
ANISOU  869  O   VAL A 112     1008    842    857     99     30    -26       O  
ATOM    870  CB  VAL A 112      25.681  -2.274  10.329  1.00  7.03           C  
ANISOU  870  CB  VAL A 112     1003    821    846    -16    -92     16       C  
ATOM    871  CG1 VAL A 112      25.154  -2.453   8.933  1.00  9.34           C  
ANISOU  871  CG1 VAL A 112     1348   1107   1092     42   -130     19       C  
ATOM    872  CG2 VAL A 112      25.495  -3.590  11.113  1.00  9.29           C  
ANISOU  872  CG2 VAL A 112     1306   1162   1061   -262    -41    138       C  
ATOM    873  N   TYR A 113      27.894  -0.909   8.247  1.00  6.18           N  
ANISOU  873  N   TYR A 113      891    715    740     33      3    -27       N  
ATOM    874  CA  TYR A 113      27.904   0.015   7.122  1.00  6.89           C  
ANISOU  874  CA  TYR A 113      985    796    835     92     21    -45       C  
ATOM    875  C   TYR A 113      26.713  -0.239   6.217  1.00  6.15           C  
ANISOU  875  C   TYR A 113      865    666    802     37     15     16       C  
ATOM    876  O   TYR A 113      26.495  -1.343   5.749  1.00  7.08           O  
ANISOU  876  O   TYR A 113      920    739   1028    -38   -112   -125       O  
ATOM    877  CB  TYR A 113      29.177  -0.174   6.301  1.00  7.68           C  
ANISOU  877  CB  TYR A 113      967    908   1043     79    -18    -43       C  
ATOM    878  CG  TYR A 113      29.165   0.707   5.063  1.00  7.97           C  
ANISOU  878  CG  TYR A 113      868   1089   1072     34     77    -20       C  
ATOM    879  CD1 TYR A 113      29.013   0.164   3.820  1.00  8.29           C  
ANISOU  879  CD1 TYR A 113     1089    984   1075    100     70     52       C  
ATOM    880  CD2 TYR A 113      29.318   2.077   5.163  1.00  8.85           C  
ANISOU  880  CD2 TYR A 113     1168   1072   1122     76     48      6       C  
ATOM    881  CE1 TYR A 113      28.977   0.953   2.695  1.00 10.11           C  
ANISOU  881  CE1 TYR A 113     1242   1669    931      8    -56    -32       C  
ATOM    882  CE2 TYR A 113      29.266   2.874   4.046  1.00  9.64           C  
ANISOU  882  CE2 TYR A 113     1285    985   1391    101    132      3       C  
ATOM    883  CZ  TYR A 113      29.076   2.307   2.807  1.00 10.14           C  
ANISOU  883  CZ  TYR A 113     1257   1470   1126    140     54    275       C  
ATOM    884  OH  TYR A 113      29.077   3.103   1.662  1.00 14.39           O  
ANISOU  884  OH  TYR A 113     1624   2320   1521     29    386    629       O  
ATOM    885  N   LEU A 114      25.923   0.821   5.993  1.00  6.06           N  
ANISOU  885  N   LEU A 114      831    636    834     22   -154    -76       N  
ATOM    886  CA  LEU A 114      24.737   0.864   5.160  1.00  7.29           C  
ANISOU  886  CA  LEU A 114      935    896    937     25    -90     30       C  
ATOM    887  C   LEU A 114      25.044   1.641   3.889  1.00  7.18           C  
ANISOU  887  C   LEU A 114     1067    781    880     13    -49    -71       C  
ATOM    888  O   LEU A 114      25.226   2.844   3.945  1.00  7.77           O  
ANISOU  888  O   LEU A 114     1367    699    885      9   -226     10       O  
ATOM    889  CB  LEU A 114      23.597   1.535   5.919  1.00  7.58           C  
ANISOU  889  CB  LEU A 114      981    935    963     69   -158      7       C  
ATOM    890  CG  LEU A 114      23.252   0.842   7.260  1.00  9.63           C  
ANISOU  890  CG  LEU A 114     1184   1090   1384      0    297     55       C  
ATOM    891  CD1 LEU A 114      22.308   1.740   8.135  1.00 11.73           C  
ANISOU  891  CD1 LEU A 114     1412   1390   1653     89    186     88       C  
ATOM    892  CD2 LEU A 114      22.580  -0.486   7.042  1.00 11.75           C  
ANISOU  892  CD2 LEU A 114     1400   1561   1503   -191   -315    -50       C  
ATOM    893  N   PRO A 115      25.087   0.971   2.736  1.00  7.37           N  
ANISOU  893  N   PRO A 115     1117    851    829    -49    -69    -50       N  
ATOM    894  CA  PRO A 115      25.319   1.652   1.485  1.00  7.91           C  
ANISOU  894  CA  PRO A 115     1190    937    878    -17     38    -23       C  
ATOM    895  C   PRO A 115      24.291   2.671   1.137  1.00  7.51           C  
ANISOU  895  C   PRO A 115     1037    949    867    -57    -29     79       C  
ATOM    896  O   PRO A 115      23.156   2.670   1.615  1.00  7.44           O  
ANISOU  896  O   PRO A 115     1207    878    739    -65     27    -33       O  
ATOM    897  CB  PRO A 115      25.342   0.496   0.431  1.00  9.26           C  
ANISOU  897  CB  PRO A 115     1332   1131   1055    207    -40   -105       C  
ATOM    898  CG  PRO A 115      25.596  -0.733   1.221  1.00  9.85           C  
ANISOU  898  CG  PRO A 115     1280   1289   1173     98    -37    -71       C  
ATOM    899  CD  PRO A 115      24.988  -0.495   2.569  1.00  8.25           C  
ANISOU  899  CD  PRO A 115     1142    919   1074    -24    -50     77       C  
ATOM    900  N   VAL A 116      24.652   3.570   0.226  1.00  7.87           N  
ANISOU  900  N   VAL A 116     1072   1009    909   -191    -52     61       N  
ATOM    901  CA  VAL A 116      23.657   4.450  -0.377  1.00  7.30           C  
ANISOU  901  CA  VAL A 116      902   1106    763   -129    -15     29       C  
ATOM    902  C   VAL A 116      22.508   3.619  -0.925  1.00  7.52           C  
ANISOU  902  C   VAL A 116     1121    859    877    -90    -77     35       C  
ATOM    903  O   VAL A 116      22.677   2.585  -1.560  1.00  8.23           O  
ANISOU  903  O   VAL A 116     1195   1089    840   -106   -153    -56       O  
ATOM    904  CB  VAL A 116      24.269   5.241  -1.537  1.00  7.83           C  
ANISOU  904  CB  VAL A 116     1100   1051    824   -138     68     23       C  
ATOM    905  CG1 VAL A 116      23.246   6.098  -2.202  1.00  7.95           C  
ANISOU  905  CG1 VAL A 116     1224   1021    773   -188     17     60       C  
ATOM    906  CG2 VAL A 116      25.441   6.091  -1.013  1.00  9.97           C  
ANISOU  906  CG2 VAL A 116     1310   1485    989   -271    109    101       C  
ATOM    907  N   GLY A 117      21.316   4.119  -0.681  1.00  6.35           N  
ANISOU  907  N   GLY A 117     1047    789    575    -38     32    -39       N  
ATOM    908  CA  GLY A 117      20.147   3.553  -1.275  1.00  7.64           C  
ANISOU  908  CA  GLY A 117      990    955    954      9      5     34       C  
ATOM    909  C   GLY A 117      19.390   2.477  -0.523  1.00  7.01           C  
ANISOU  909  C   GLY A 117      867    918    877    -69     32    -26       C  
ATOM    910  O   GLY A 117      18.294   2.115  -0.903  1.00  8.43           O  
ANISOU  910  O   GLY A 117     1122    967   1110   -102   -189     48       O  
ATOM    911  N   VAL A 118      19.973   1.960   0.544  1.00  6.98           N  
ANISOU  911  N   VAL A 118      991    836    824   -162    -83    -49       N  
ATOM    912  CA  VAL A 118      19.342   0.870   1.270  1.00  7.07           C  
ANISOU  912  CA  VAL A 118     1025    819    842    -73    -94     41       C  
ATOM    913  C   VAL A 118      18.404   1.437   2.317  1.00  6.57           C  
ANISOU  913  C   VAL A 118      823    818    855     -2    -85      3       C  
ATOM    914  O   VAL A 118      18.469   2.612   2.668  1.00  7.52           O  
ANISOU  914  O   VAL A 118     1163    678   1014    -99     56    -93       O  
ATOM    915  CB  VAL A 118      20.303  -0.136   1.899  1.00  6.86           C  
ANISOU  915  CB  VAL A 118     1064    791    749    -26     54    111       C  
ATOM    916  CG1 VAL A 118      21.190  -0.748   0.871  1.00  7.77           C  
ANISOU  916  CG1 VAL A 118      936    933   1083     10     87     36       C  
ATOM    917  CG2 VAL A 118      21.148   0.461   3.025  1.00  8.13           C  
ANISOU  917  CG2 VAL A 118     1053    804   1229   -154    -51    180       C  
ATOM    918  N   GLY A 119      17.489   0.611   2.821  1.00  6.48           N  
ANISOU  918  N   GLY A 119      992    734    734    -89     57    -71       N  
ATOM    919  CA  GLY A 119      16.626   0.971   3.916  1.00  6.99           C  
ANISOU  919  CA  GLY A 119      884    965    805    -35     44     -2       C  
ATOM    920  C   GLY A 119      17.183   0.444   5.227  1.00  6.32           C  
ANISOU  920  C   GLY A 119      775    865    760     28     28     39       C  
ATOM    921  O   GLY A 119      17.913  -0.557   5.290  1.00  7.20           O  
ANISOU  921  O   GLY A 119     1089    764    881     74    -84     46       O  
ATOM    922  N   HIS A 120      16.798   1.098   6.304  1.00  6.89           N  
ANISOU  922  N   HIS A 120     1048    784    784     35     -5     60       N  
ATOM    923  CA  HIS A 120      17.288   0.805   7.657  1.00  6.55           C  
ANISOU  923  CA  HIS A 120      963    824    699    -20    -10     75       C  
ATOM    924  C   HIS A 120      16.113   0.778   8.611  1.00  6.99           C  
ANISOU  924  C   HIS A 120      899    914    842     35    -10     36       C  
ATOM    925  O   HIS A 120      15.254   1.648   8.553  1.00  7.11           O  
ANISOU  925  O   HIS A 120      901    878    920     13     93     21       O  
ATOM    926  CB  HIS A 120      18.333   1.862   8.103  1.00  7.91           C  
ANISOU  926  CB  HIS A 120      913   1062   1030    -28     -1     37       C  
ATOM    927  CG  HIS A 120      18.940   1.605   9.431  1.00  9.55           C  
ANISOU  927  CG  HIS A 120     1141   1340   1147   -145     22    -85       C  
ATOM    928  ND1 HIS A 120      19.045   2.577  10.394  1.00 12.58           N  
ANISOU  928  ND1 HIS A 120     2057   1331   1389   -188   -378   -122       N  
ATOM    929  CD2 HIS A 120      19.471   0.492   9.965  1.00 11.09           C  
ANISOU  929  CD2 HIS A 120     1521   1379   1311   -100   -203     78       C  
ATOM    930  CE1 HIS A 120      19.611   2.063  11.478  1.00 12.87           C  
ANISOU  930  CE1 HIS A 120     2064   1441   1384    -77   -379    -89       C  
ATOM    931  NE2 HIS A 120      19.880   0.797  11.246  1.00 12.21           N  
ANISOU  931  NE2 HIS A 120     1558   1538   1542   -310   -294   -139       N  
ATOM    932  N   ALA A 121      16.113  -0.201   9.500  1.00  6.55           N  
ANISOU  932  N   ALA A 121      788    843    857     50    100    -57       N  
ATOM    933  CA  ALA A 121      15.174  -0.248  10.588  1.00  6.22           C  
ANISOU  933  CA  ALA A 121      886    761    716     80     71    -42       C  
ATOM    934  C   ALA A 121      15.896  -0.836  11.791  1.00  7.05           C  
ANISOU  934  C   ALA A 121      925    865    888     76     21     15       C  
ATOM    935  O   ALA A 121      16.902  -1.487  11.673  1.00  8.40           O  
ANISOU  935  O   ALA A 121     1025   1242    922    255     13     17       O  
ATOM    936  CB  ALA A 121      14.016  -1.130  10.242  1.00  7.52           C  
ANISOU  936  CB  ALA A 121     1046   1069    740    -17     -2    201       C  
ATOM    937  N   PHE A 122      15.363  -0.610  12.962  1.00  7.08           N  
ANISOU  937  N   PHE A 122     1026    854    808     77    -94     50       N  
ATOM    938  CA  PHE A 122      15.830  -1.311  14.154  1.00  8.61           C  
ANISOU  938  CA  PHE A 122     1163   1238    867     62    -45     13       C  
ATOM    939  C   PHE A 122      14.740  -1.367  15.192  1.00  7.62           C  
ANISOU  939  C   PHE A 122      964   1008    922    -12    -14     67       C  
ATOM    940  O   PHE A 122      13.788  -0.592  15.210  1.00  7.95           O  
ANISOU  940  O   PHE A 122     1190    980    849    112    -16     57       O  
ATOM    941  CB  PHE A 122      17.136  -0.745  14.739  1.00  9.49           C  
ANISOU  941  CB  PHE A 122     1337   1241   1026     20    -26     14       C  
ATOM    942  CG  PHE A 122      16.977   0.578  15.394  1.00  9.76           C  
ANISOU  942  CG  PHE A 122     1413   1082   1213   -236    -31    -30       C  
ATOM    943  CD1 PHE A 122      17.169   1.749  14.725  1.00 12.98           C  
ANISOU  943  CD1 PHE A 122     1874   1490   1567    128    145    106       C  
ATOM    944  CD2 PHE A 122      16.768   0.650  16.739  1.00 11.80           C  
ANISOU  944  CD2 PHE A 122     1759   1498   1226   -399    120   -124       C  
ATOM    945  CE1 PHE A 122      17.041   2.963  15.372  1.00 12.24           C  
ANISOU  945  CE1 PHE A 122     1749   1448   1451   -187     27     -7       C  
ATOM    946  CE2 PHE A 122      16.591   1.858  17.370  1.00 11.40           C  
ANISOU  946  CE2 PHE A 122     1616   1434   1279    -83    154     -4       C  
ATOM    947  CZ  PHE A 122      16.771   3.031  16.695  1.00 12.35           C  
ANISOU  947  CZ  PHE A 122     1628   1524   1539   -157    -77    -41       C  
ATOM    948  N   VAL A 123      14.921  -2.346  16.075  1.00  8.86           N  
ANISOU  948  N   VAL A 123     1259   1117    988    173    -78    138       N  
ATOM    949  CA  VAL A 123      14.101  -2.505  17.237  1.00  8.41           C  
ANISOU  949  CA  VAL A 123     1163   1089    940     29     17     36       C  
ATOM    950  C   VAL A 123      14.960  -2.421  18.462  1.00  7.95           C  
ANISOU  950  C   VAL A 123     1009   1004   1007    -28    -51    127       C  
ATOM    951  O   VAL A 123      15.979  -3.080  18.540  1.00  8.56           O  
ANISOU  951  O   VAL A 123     1070   1315    866    152    -43     11       O  
ATOM    952  CB  VAL A 123      13.242  -3.803  17.248  1.00 11.59           C  
ANISOU  952  CB  VAL A 123     1661   1518   1225   -151   -157    -45       C  
ATOM    953  CG1 VAL A 123      14.018  -5.023  17.059  1.00 15.12           C  
ANISOU  953  CG1 VAL A 123     1835   2037   1870    -26    -23      0       C  
ATOM    954  CG2 VAL A 123      12.407  -3.927  18.457  1.00 11.39           C  
ANISOU  954  CG2 VAL A 123     1485   1389   1452   -378    -34    135       C  
ATOM    955  N   ALA A 124      14.540  -1.598  19.407  1.00  6.92           N  
ANISOU  955  N   ALA A 124      881    922    824    -98    -86    173       N  
ATOM    956  CA  ALA A 124      15.215  -1.493  20.691  1.00  8.07           C  
ANISOU  956  CA  ALA A 124      903   1222    938   -130      6    165       C  
ATOM    957  C   ALA A 124      14.781  -2.623  21.606  1.00  8.39           C  
ANISOU  957  C   ALA A 124      947   1262    976    -71     75    189       C  
ATOM    958  O   ALA A 124      13.594  -2.797  21.891  1.00  9.32           O  
ANISOU  958  O   ALA A 124      857   1472   1210   -178    171    309       O  
ATOM    959  CB  ALA A 124      14.944  -0.149  21.300  1.00  8.94           C  
ANISOU  959  CB  ALA A 124     1191   1324    880    -68     70    223       C  
ATOM    960  N   LEU A 125      15.738  -3.400  22.091  1.00  9.50           N  
ANISOU  960  N   LEU A 125      907   1462   1241   -208     25    442       N  
ATOM    961  CA  LEU A 125      15.440  -4.577  22.915  1.00 10.48           C  
ANISOU  961  CA  LEU A 125     1292   1419   1270   -203     33    263       C  
ATOM    962  C   LEU A 125      15.538  -4.305  24.409  1.00 10.34           C  
ANISOU  962  C   LEU A 125     1242   1413   1271   -161    104    233       C  
ATOM    963  O   LEU A 125      15.094  -5.142  25.212  1.00 13.02           O  
ANISOU  963  O   LEU A 125     1710   1802   1434   -211    194    475       O  
ATOM    964  CB  LEU A 125      16.388  -5.690  22.543  1.00 11.65           C  
ANISOU  964  CB  LEU A 125     1439   1471   1515   -153      8    241       C  
ATOM    965  CG  LEU A 125      16.320  -6.143  21.050  1.00 14.49           C  
ANISOU  965  CG  LEU A 125     1963   1647   1892    -19    -88    -43       C  
ATOM    966  CD1 LEU A 125      17.325  -7.306  20.733  1.00 17.70           C  
ANISOU  966  CD1 LEU A 125     2385   2012   2328     92     11    -71       C  
ATOM    967  CD2 LEU A 125      14.921  -6.513  20.657  1.00 16.53           C  
ANISOU  967  CD2 LEU A 125     2043   2251   1987     33    -90    -49       C  
ATOM    968  N   GLU A 126      16.073  -3.137  24.753  1.00 11.93           N  
ANISOU  968  N   GLU A 126     1577   1792   1164   -343     41    254       N  
ATOM    969  CA  GLU A 126      16.187  -2.671  26.124  1.00 12.47           C  
ANISOU  969  CA  GLU A 126     1456   1913   1369   -291    -21    108       C  
ATOM    970  C   GLU A 126      15.832  -1.198  26.191  1.00 11.57           C  
ANISOU  970  C   GLU A 126     1155   1927   1311   -298     11    172       C  
ATOM    971  O   GLU A 126      16.000  -0.431  25.205  1.00 12.38           O  
ANISOU  971  O   GLU A 126     1133   2314   1256   -319     53    483       O  
ATOM    972  CB  GLU A 126      17.657  -2.892  26.666  1.00 13.58           C  
ANISOU  972  CB  GLU A 126     1694   2030   1434    -77     14    239       C  
ATOM    973  CG  GLU A 126      18.100  -4.345  26.879  1.00 15.44           C  
ANISOU  973  CG  GLU A 126     1874   2373   1619    -88    -36     29       C  
ATOM    974  CD  GLU A 126      19.501  -4.463  27.457  1.00 18.71           C  
ANISOU  974  CD  GLU A 126     2141   2679   2285     21   -186    112       C  
ATOM    975  OE1 GLU A 126      20.124  -3.374  27.745  1.00 20.57           O  
ANISOU  975  OE1 GLU A 126     2594   3145   2074   -291   -157    571       O  
ATOM    976  OE2 GLU A 126      19.939  -5.646  27.618  1.00 24.43           O  
ANISOU  976  OE2 GLU A 126     2973   3158   3151    -72   -205    200       O  
ATOM    977  N   ASP A 127      15.369  -0.711  27.314  1.00 13.77           N  
ANISOU  977  N   ASP A 127     1452   2251   1528   -368     65     64       N  
ATOM    978  CA  ASP A 127      15.240   0.713  27.516  1.00 12.95           C  
ANISOU  978  CA  ASP A 127     1450   2204   1263   -141     74     38       C  
ATOM    979  C   ASP A 127      16.616   1.408  27.418  1.00 12.15           C  
ANISOU  979  C   ASP A 127     1420   1954   1239   -224     88    -26       C  
ATOM    980  O   ASP A 127      17.623   0.777  27.631  1.00 12.71           O  
ANISOU  980  O   ASP A 127     1344   2103   1380   -481    -72    195       O  
ATOM    981  CB  ASP A 127      14.591   1.062  28.871  1.00 15.44           C  
ANISOU  981  CB  ASP A 127     1864   2604   1396   -323     88    -50       C  
ATOM    982  CG  ASP A 127      13.149   0.642  28.896  1.00 18.53           C  
ANISOU  982  CG  ASP A 127     1848   3165   2027   -232     27    148       C  
ATOM    983  OD1 ASP A 127      12.373   1.082  27.999  1.00 16.44           O  
ANISOU  983  OD1 ASP A 127     1703   3155   1387   -485    260     93       O  
ATOM    984  OD2 ASP A 127      12.749  -0.144  29.795  1.00 24.27           O  
ANISOU  984  OD2 ASP A 127     2950   3707   2562   -371     99    475       O  
ATOM    985  N   ASP A 128      16.603   2.677  27.067  1.00 12.08           N  
ANISOU  985  N   ASP A 128     1323   2021   1245   -241      0    -64       N  
ATOM    986  CA  ASP A 128      17.804   3.489  27.002  1.00 11.38           C  
ANISOU  986  CA  ASP A 128     1247   1802   1275   -191     30     -6       C  
ATOM    987  C   ASP A 128      18.795   2.991  25.956  1.00 10.35           C  
ANISOU  987  C   ASP A 128     1189   1619   1123   -159    -25    -39       C  
ATOM    988  O   ASP A 128      20.015   3.121  26.104  1.00 12.55           O  
ANISOU  988  O   ASP A 128     1192   2365   1209   -425     34   -177       O  
ATOM    989  CB  ASP A 128      18.447   3.595  28.387  1.00 12.66           C  
ANISOU  989  CB  ASP A 128     1526   1842   1439   -202      5    -37       C  
ATOM    990  CG  ASP A 128      17.528   4.219  29.396  1.00 15.57           C  
ANISOU  990  CG  ASP A 128     1915   2228   1772   -102    162     29       C  
ATOM    991  OD1 ASP A 128      16.752   5.131  29.060  1.00 16.41           O  
ANISOU  991  OD1 ASP A 128     2053   2629   1552     43    161   -100       O  
ATOM    992  OD2 ASP A 128      17.475   3.807  30.551  1.00 20.53           O  
ANISOU  992  OD2 ASP A 128     2648   3195   1955   -155    -94    148       O  
ATOM    993  N   THR A 129      18.286   2.436  24.877  1.00  9.03           N  
ANISOU  993  N   THR A 129      933   1430   1068   -243     -9     89       N  
ATOM    994  CA  THR A 129      19.146   1.928  23.814  1.00  8.22           C  
ANISOU  994  CA  THR A 129      927   1162   1034    -69    -45    122       C  
ATOM    995  C   THR A 129      19.569   3.089  22.905  1.00  7.77           C  
ANISOU  995  C   THR A 129      808   1160    984    -59    -95    107       C  
ATOM    996  O   THR A 129      18.728   3.798  22.393  1.00  8.36           O  
ANISOU  996  O   THR A 129      690   1230   1256   -113     37    265       O  
ATOM    997  CB  THR A 129      18.415   0.843  23.050  1.00  8.46           C  
ANISOU  997  CB  THR A 129      908   1174   1129    -86     52    108       C  
ATOM    998  OG1 THR A 129      18.319  -0.353  23.858  1.00  9.90           O  
ANISOU  998  OG1 THR A 129     1221   1326   1212   -230     69    284       O  
ATOM    999  CG2 THR A 129      19.151   0.465  21.775  1.00  9.40           C  
ANISOU  999  CG2 THR A 129     1145   1326   1098   -139     13    -70       C  
ATOM   1000  N   VAL A 130      20.870   3.254  22.738  1.00  7.58           N  
ANISOU 1000  N   VAL A 130      898    998    984   -146      7    108       N  
ATOM   1001  CA  VAL A 130      21.417   4.378  21.962  1.00  7.47           C  
ANISOU 1001  CA  VAL A 130      772   1071    995    -72     -1    101       C  
ATOM   1002  C   VAL A 130      22.026   3.838  20.690  1.00  6.52           C  
ANISOU 1002  C   VAL A 130      760    791    924    -50    -46    106       C  
ATOM   1003  O   VAL A 130      22.872   2.911  20.728  1.00  7.79           O  
ANISOU 1003  O   VAL A 130      975   1073    911     -6    136    202       O  
ATOM   1004  CB  VAL A 130      22.522   5.081  22.744  1.00  8.57           C  
ANISOU 1004  CB  VAL A 130      996   1182   1078    -94    -47    -28       C  
ATOM   1005  CG1 VAL A 130      23.190   6.148  21.847  1.00 10.88           C  
ANISOU 1005  CG1 VAL A 130     1253   1465   1412   -256     12    -10       C  
ATOM   1006  CG2 VAL A 130      21.926   5.735  24.010  1.00 10.45           C  
ANISOU 1006  CG2 VAL A 130     1248   1668   1053   -167    -48     -9       C  
ATOM   1007  N   MET A 131      21.561   4.382  19.559  1.00  7.09           N  
ANISOU 1007  N   MET A 131      768   1027    898     57    -11    113       N  
ATOM   1008  CA  MET A 131      22.140   4.111  18.248  1.00  6.86           C  
ANISOU 1008  CA  MET A 131      879    761    967    -22      0     29       C  
ATOM   1009  C   MET A 131      22.928   5.352  17.847  1.00  8.08           C  
ANISOU 1009  C   MET A 131     1002    953   1113      4    130    173       C  
ATOM   1010  O   MET A 131      22.412   6.466  17.912  1.00  8.73           O  
ANISOU 1010  O   MET A 131     1050    845   1422     64    328    140       O  
ATOM   1011  CB  MET A 131      21.050   3.791  17.253  1.00  7.73           C  
ANISOU 1011  CB  MET A 131      906    975   1055    129    -13    100       C  
ATOM   1012  CG  MET A 131      20.356   2.485  17.579  1.00 10.04           C  
ANISOU 1012  CG  MET A 131     1321   1334   1158    -58   -106    -36       C  
ATOM   1013  SD  MET A 131      21.362   1.017  17.432  1.00 12.08           S  
ANISOU 1013  SD  MET A 131     1647   1022   1920   -258   -490    105       S  
ATOM   1014  CE  MET A 131      21.067   0.628  15.726  1.00 13.55           C  
ANISOU 1014  CE  MET A 131     1634   1667   1844   -116     66     39       C  
ATOM   1015  N   SER A 132      24.155   5.124  17.431  1.00  6.53           N  
ANISOU 1015  N   SER A 132      939    619    921      0    256     45       N  
ATOM   1016  CA  SER A 132      25.082   6.191  17.103  1.00  6.33           C  
ANISOU 1016  CA  SER A 132      832    714    857    -64     97      7       C  
ATOM   1017  C   SER A 132      25.478   6.053  15.634  1.00  5.90           C  
ANISOU 1017  C   SER A 132      755    704    783     10     43     -8       C  
ATOM   1018  O   SER A 132      25.927   4.988  15.233  1.00  7.64           O  
ANISOU 1018  O   SER A 132     1296    721    884     41    249     37       O  
ATOM   1019  CB  SER A 132      26.301   6.030  17.979  1.00  7.34           C  
ANISOU 1019  CB  SER A 132     1065    756    967    -34     13    -46       C  
ATOM   1020  OG  SER A 132      27.287   7.013  17.713  1.00 10.87           O  
ANISOU 1020  OG  SER A 132     1216   1478   1435   -393   -166    114       O  
ATOM   1021  N   TYR A 133      25.300   7.108  14.870  1.00  6.47           N  
ANISOU 1021  N   TYR A 133      978    667    814    -69    146    -40       N  
ATOM   1022  CA  TYR A 133      25.477   7.103  13.441  1.00  6.56           C  
ANISOU 1022  CA  TYR A 133      989    763    741   -115     66    -21       C  
ATOM   1023  C   TYR A 133      26.447   8.172  12.998  1.00  5.73           C  
ANISOU 1023  C   TYR A 133      878    601    697    -94     60     -8       C  
ATOM   1024  O   TYR A 133      26.406   9.315  13.489  1.00  7.03           O  
ANISOU 1024  O   TYR A 133     1098    628    944    -84    200    -46       O  
ATOM   1025  CB  TYR A 133      24.192   7.414  12.680  1.00  8.40           C  
ANISOU 1025  CB  TYR A 133     1258    904   1027   -131    -12    -29       C  
ATOM   1026  CG  TYR A 133      22.993   6.609  12.950  1.00  7.79           C  
ANISOU 1026  CG  TYR A 133     1040    871   1048     43     25    185       C  
ATOM   1027  CD1 TYR A 133      22.460   5.834  11.949  1.00 10.43           C  
ANISOU 1027  CD1 TYR A 133     1390   1449   1122    -94    208   -160       C  
ATOM   1028  CD2 TYR A 133      22.294   6.689  14.151  1.00  8.97           C  
ANISOU 1028  CD2 TYR A 133     1202   1087   1118    -37    -62    107       C  
ATOM   1029  CE1 TYR A 133      21.278   5.126  12.126  1.00 12.17           C  
ANISOU 1029  CE1 TYR A 133     1629   1556   1439   -315    -85   -129       C  
ATOM   1030  CE2 TYR A 133      21.111   6.045  14.341  1.00 11.00           C  
ANISOU 1030  CE2 TYR A 133     1372   1280   1527    -36     28     22       C  
ATOM   1031  CZ  TYR A 133      20.588   5.266  13.314  1.00 11.22           C  
ANISOU 1031  CZ  TYR A 133     1198   1456   1607   -318     77    -57       C  
ATOM   1032  OH  TYR A 133      19.393   4.596  13.457  1.00 15.77           O  
ANISOU 1032  OH  TYR A 133     1464   2141   2385   -576    146   -154       O  
ATOM   1033  N   MET A 134      27.180   7.840  11.938  1.00  6.38           N  
ANISOU 1033  N   MET A 134      948    702    774    -84    157    -79       N  
ATOM   1034  CA  MET A 134      27.813   8.812  11.049  1.00  6.56           C  
ANISOU 1034  CA  MET A 134      892    726    875    -33     67     52       C  
ATOM   1035  C   MET A 134      27.061   8.784   9.725  1.00  6.00           C  
ANISOU 1035  C   MET A 134      739    773    766    -79    224     -5       C  
ATOM   1036  O   MET A 134      26.764   7.701   9.223  1.00  7.32           O  
ANISOU 1036  O   MET A 134      919    833   1028   -133    177    -67       O  
ATOM   1037  CB  MET A 134      29.298   8.528  10.832  1.00  6.35           C  
ANISOU 1037  CB  MET A 134      959    730    723     27    108      1       C  
ATOM   1038  CG  MET A 134      30.106   8.617  12.101  1.00  8.37           C  
ANISOU 1038  CG  MET A 134     1289   1063    828    192     11   -122       C  
ATOM   1039  SD  MET A 134      31.883   8.331  11.902  1.00  8.22           S  
ANISOU 1039  SD  MET A 134     1112    945   1064    -78   -112     23       S  
ATOM   1040  CE  MET A 134      31.940   6.576  11.744  1.00  8.54           C  
ANISOU 1040  CE  MET A 134     1235   1080    928    113    -20    -18       C  
ATOM   1041  N   LEU A 135      26.769   9.943   9.148  1.00  6.06           N  
ANISOU 1041  N   LEU A 135      744    755    802    -30     49    -21       N  
ATOM   1042  CA  LEU A 135      26.024  10.054   7.894  1.00  7.18           C  
ANISOU 1042  CA  LEU A 135      950    936    841    -70    -32   -124       C  
ATOM   1043  C   LEU A 135      26.811  10.777   6.833  1.00  6.18           C  
ANISOU 1043  C   LEU A 135      899    719    729     65     26    -69       C  
ATOM   1044  O   LEU A 135      27.539  11.727   7.129  1.00  7.11           O  
ANISOU 1044  O   LEU A 135      959    913    830    -36    -92    -90       O  
ATOM   1045  CB  LEU A 135      24.741  10.904   8.101  1.00  7.99           C  
ANISOU 1045  CB  LEU A 135      969   1090    977     43    -92    -45       C  
ATOM   1046  CG  LEU A 135      23.759  10.461   9.173  1.00 11.28           C  
ANISOU 1046  CG  LEU A 135     1116   1408   1762    -42     80     51       C  
ATOM   1047  CD1 LEU A 135      22.512  11.361   9.106  1.00 12.04           C  
ANISOU 1047  CD1 LEU A 135     1416   1486   1673     62    407    171       C  
ATOM   1048  CD2 LEU A 135      23.391   9.098   9.101  1.00 12.51           C  
ANISOU 1048  CD2 LEU A 135     1573   1441   1737    -10    107   -287       C  
ATOM   1049  N   SER A 136      26.600  10.407   5.584  1.00  6.45           N  
ANISOU 1049  N   SER A 136      723    862    863   -226    -16    -28       N  
ATOM   1050  CA  SER A 136      27.264  11.070   4.465  1.00  6.74           C  
ANISOU 1050  CA  SER A 136      823    991    746    -64      1     48       C  
ATOM   1051  C   SER A 136      26.605  12.363   4.048  1.00  6.87           C  
ANISOU 1051  C   SER A 136      880    856    871   -103     34    -15       C  
ATOM   1052  O   SER A 136      27.171  13.112   3.239  1.00  8.66           O  
ANISOU 1052  O   SER A 136     1024   1085   1182   -104    176    183       O  
ATOM   1053  CB  SER A 136      27.301  10.141   3.266  1.00  7.57           C  
ANISOU 1053  CB  SER A 136      833   1116    926    -32     73    -16       C  
ATOM   1054  OG  SER A 136      26.015   9.914   2.721  1.00  7.65           O  
ANISOU 1054  OG  SER A 136      936   1143    825   -136    -82      9       O  
ATOM   1055  N   ARG A 137      25.411  12.637   4.556  1.00  8.21           N  
ANISOU 1055  N   ARG A 137      992   1005   1119      2     71     27       N  
ATOM   1056  CA  ARG A 137      24.638  13.803   4.170  1.00  8.86           C  
ANISOU 1056  CA  ARG A 137     1171   1148   1045    -29    -11     81       C  
ATOM   1057  C   ARG A 137      23.767  14.152   5.366  1.00  8.49           C  
ANISOU 1057  C   ARG A 137     1205    944   1075     73    -78     32       C  
ATOM   1058  O   ARG A 137      23.229  13.247   6.024  1.00  8.39           O  
ANISOU 1058  O   ARG A 137     1160    975   1051    104    -27    153       O  
ATOM   1059  CB  ARG A 137      23.784  13.366   2.953  1.00 12.13           C  
ANISOU 1059  CB  ARG A 137     1693   1535   1378    132     68   -167       C  
ATOM   1060  CG  ARG A 137      22.869  14.370   2.492  1.00 15.23           C  
ANISOU 1060  CG  ARG A 137     2045   2124   1617    171   -140    -58       C  
ATOM   1061  CD  ARG A 137      22.152  14.020   1.223  1.00 17.09           C  
ANISOU 1061  CD  ARG A 137     2145   2558   1791    -44   -164    -63       C  
ATOM   1062  NE  ARG A 137      21.424  15.216   0.852  1.00 21.79           N  
ANISOU 1062  NE  ARG A 137     3262   2597   2417    -15    -76     67       N  
ATOM   1063  CZ  ARG A 137      21.957  16.184   0.125  1.00 28.05           C  
ANISOU 1063  CZ  ARG A 137     3670   3487   3498   -142      8    181       C  
ATOM   1064  NH1 ARG A 137      23.224  16.097  -0.326  1.00 27.79           N  
ANISOU 1064  NH1 ARG A 137     3617   3669   3271   -175    -91      4       N  
ATOM   1065  NH2 ARG A 137      21.184  17.235  -0.144  1.00 31.67           N  
ANISOU 1065  NH2 ARG A 137     4225   3688   4119    103   -151    -26       N  
ATOM   1066  N   SER A 138      23.555  15.441   5.591  1.00  7.88           N  
ANISOU 1066  N   SER A 138     1075    941    977     57   -143     70       N  
ATOM   1067  CA  SER A 138      22.682  15.858   6.661  1.00  7.51           C  
ANISOU 1067  CA  SER A 138      935    897   1020     37   -132     44       C  
ATOM   1068  C   SER A 138      21.238  15.554   6.337  1.00  8.63           C  
ANISOU 1068  C   SER A 138     1060   1139   1079    -13   -162     -7       C  
ATOM   1069  O   SER A 138      20.807  15.647   5.198  1.00  9.79           O  
ANISOU 1069  O   SER A 138     1186   1441   1093     20   -295    -72       O  
ATOM   1070  CB  SER A 138      22.823  17.365   6.895  1.00  8.97           C  
ANISOU 1070  CB  SER A 138     1357    926   1122      1   -235     31       C  
ATOM   1071  OG  SER A 138      24.152  17.668   7.388  1.00 10.71           O  
ANISOU 1071  OG  SER A 138     1514   1309   1244   -144   -294    -98       O  
ATOM   1072  N   TYR A 139      20.500  15.219   7.382  1.00  9.80           N  
ANISOU 1072  N   TYR A 139     1252   1252   1219     -7    -95      4       N  
ATOM   1073  CA  TYR A 139      19.090  14.865   7.280  1.00  9.63           C  
ANISOU 1073  CA  TYR A 139     1240   1300   1119    -82    -36    -92       C  
ATOM   1074  C   TYR A 139      18.289  16.030   6.782  1.00 10.85           C  
ANISOU 1074  C   TYR A 139     1291   1384   1448    -14    -32   -133       C  
ATOM   1075  O   TYR A 139      18.347  17.113   7.353  1.00 13.14           O  
ANISOU 1075  O   TYR A 139     1359   1499   2132     28   -211   -514       O  
ATOM   1076  CB  TYR A 139      18.602  14.378   8.626  1.00 12.05           C  
ANISOU 1076  CB  TYR A 139     1415   1753   1411   -154    -40      4       C  
ATOM   1077  CG  TYR A 139      17.197  13.824   8.743  1.00 13.80           C  
ANISOU 1077  CG  TYR A 139     1722   2093   1425   -211     46     82       C  
ATOM   1078  CD1 TYR A 139      16.974  12.485   8.949  1.00 15.80           C  
ANISOU 1078  CD1 TYR A 139     1950   2130   1921   -136    -24    -62       C  
ATOM   1079  CD2 TYR A 139      16.139  14.660   8.770  1.00 14.95           C  
ANISOU 1079  CD2 TYR A 139     1707   2183   1787   -116     25   -204       C  
ATOM   1080  CE1 TYR A 139      15.672  11.992   9.183  1.00 17.78           C  
ANISOU 1080  CE1 TYR A 139     2043   2321   2390   -247    -31     13       C  
ATOM   1081  CE2 TYR A 139      14.819  14.185   8.972  1.00 14.71           C  
ANISOU 1081  CE2 TYR A 139     1609   2145   1834   -151    100    104       C  
ATOM   1082  CZ  TYR A 139      14.603  12.852   9.149  1.00 17.56           C  
ANISOU 1082  CZ  TYR A 139     2082   2258   2328   -149    -28    104       C  
ATOM   1083  OH  TYR A 139      13.303  12.392   9.383  1.00 19.47           O  
ANISOU 1083  OH  TYR A 139     2103   2643   2650   -303     36    133       O  
ATOM   1084  N   VAL A 140      17.500  15.785   5.722  1.00 11.25           N  
ANISOU 1084  N   VAL A 140     1327   1351   1595    147   -209    -47       N  
ATOM   1085  CA  VAL A 140      16.569  16.748   5.127  1.00 11.50           C  
ANISOU 1085  CA  VAL A 140     1384   1271   1711     95   -160    -22       C  
ATOM   1086  C   VAL A 140      15.199  16.090   5.097  1.00 11.99           C  
ANISOU 1086  C   VAL A 140     1438   1479   1638     67    -92     -3       C  
ATOM   1087  O   VAL A 140      14.972  15.074   4.433  1.00 11.16           O  
ANISOU 1087  O   VAL A 140     1311   1259   1667    143   -205   -105       O  
ATOM   1088  CB  VAL A 140      17.042  17.111   3.717  1.00 12.02           C  
ANISOU 1088  CB  VAL A 140     1333   1386   1848     15    -93    100       C  
ATOM   1089  CG1 VAL A 140      16.002  17.997   2.986  1.00 13.70           C  
ANISOU 1089  CG1 VAL A 140     1671   1401   2134      8   -136    254       C  
ATOM   1090  CG2 VAL A 140      18.386  17.796   3.735  1.00 14.46           C  
ANISOU 1090  CG2 VAL A 140     1685   1569   2239    -64    -86     90       C  
ATOM   1091  N   THR A 141      14.250  16.647   5.824  1.00 12.79           N  
ANISOU 1091  N   THR A 141     1487   1347   2024     98    -86   -110       N  
ATOM   1092  CA  THR A 141      12.945  16.008   6.004  1.00 13.58           C  
ANISOU 1092  CA  THR A 141     1591   1643   1923     64     -7   -104       C  
ATOM   1093  C   THR A 141      12.273  15.612   4.700  1.00 12.92           C  
ANISOU 1093  C   THR A 141     1419   1594   1895     64    -13    -20       C  
ATOM   1094  O   THR A 141      11.753  14.509   4.569  1.00 13.63           O  
ANISOU 1094  O   THR A 141     1647   1457   2073    214    -59   -132       O  
ATOM   1095  CB  THR A 141      12.059  16.925   6.867  1.00 15.96           C  
ANISOU 1095  CB  THR A 141     1907   1882   2273    111    -23   -160       C  
ATOM   1096  OG1 THR A 141      12.638  17.050   8.170  1.00 20.95           O  
ANISOU 1096  OG1 THR A 141     2621   2684   2655    242     50   -326       O  
ATOM   1097  CG2 THR A 141      10.732  16.306   7.110  1.00 18.77           C  
ANISOU 1097  CG2 THR A 141     2252   2253   2624     61    164   -216       C  
ATOM   1098  N   GLN A 142      12.321  16.478   3.711  1.00 12.78           N  
ANISOU 1098  N   GLN A 142     1548   1405   1904    121    -27    -12       N  
ATOM   1099  CA  GLN A 142      11.616  16.209   2.463  1.00 14.57           C  
ANISOU 1099  CA  GLN A 142     1821   1738   1975    108   -119     17       C  
ATOM   1100  C   GLN A 142      12.203  15.028   1.707  1.00 14.24           C  
ANISOU 1100  C   GLN A 142     1658   1829   1921    126   -193     -8       C  
ATOM   1101  O   GLN A 142      11.531  14.420   0.856  1.00 16.48           O  
ANISOU 1101  O   GLN A 142     1975   2040   2244    270   -431   -153       O  
ATOM   1102  CB  GLN A 142      11.559  17.455   1.540  1.00 16.57           C  
ANISOU 1102  CB  GLN A 142     2127   1985   2183    227   -190    157       C  
ATOM   1103  CG  GLN A 142      11.302  18.804   2.185  1.00 23.92           C  
ANISOU 1103  CG  GLN A 142     3116   2878   3093     71    -39    -97       C  
ATOM   1104  CD  GLN A 142      12.581  19.464   2.718  1.00 27.26           C  
ANISOU 1104  CD  GLN A 142     3487   3338   3529   -154    -67    -94       C  
ATOM   1105  OE1 GLN A 142      12.863  19.358   3.916  1.00 22.76           O  
ANISOU 1105  OE1 GLN A 142     3095   2029   3522     45   -179    346       O  
ATOM   1106  NE2 GLN A 142      13.343  20.174   1.826  1.00 32.27           N  
ANISOU 1106  NE2 GLN A 142     4312   3865   4081   -150    114    201       N  
ATOM   1107  N   ASP A 143      13.467  14.695   2.004  1.00 11.70           N  
ANISOU 1107  N   ASP A 143     1192   1515   1737    132   -286    -16       N  
ATOM   1108  CA  ASP A 143      14.131  13.585   1.346  1.00 11.92           C  
ANISOU 1108  CA  ASP A 143     1510   1540   1476     26   -183      4       C  
ATOM   1109  C   ASP A 143      14.087  12.288   2.139  1.00 10.59           C  
ANISOU 1109  C   ASP A 143     1273   1398   1350     71   -155    -31       C  
ATOM   1110  O   ASP A 143      14.639  11.289   1.704  1.00 10.92           O  
ANISOU 1110  O   ASP A 143     1629   1370   1149    288   -103     -3       O  
ATOM   1111  CB  ASP A 143      15.591  13.909   1.084  1.00 12.62           C  
ANISOU 1111  CB  ASP A 143     1547   1630   1618     74   -175     36       C  
ATOM   1112  CG  ASP A 143      15.801  15.041   0.137  1.00 16.15           C  
ANISOU 1112  CG  ASP A 143     1932   2160   2042   -136   -188    311       C  
ATOM   1113  OD1 ASP A 143      14.936  15.370  -0.714  1.00 21.09           O  
ANISOU 1113  OD1 ASP A 143     2651   2985   2373   -167   -432    380       O  
ATOM   1114  OD2 ASP A 143      16.885  15.640   0.140  1.00 18.73           O  
ANISOU 1114  OD2 ASP A 143     2344   2158   2612   -278   -198    595       O  
ATOM   1115  N   GLU A 144      13.477  12.312   3.310  1.00  9.92           N  
ANISOU 1115  N   GLU A 144     1325   1122   1320     85    -15    -50       N  
ATOM   1116  CA  GLU A 144      13.485  11.176   4.217  1.00 10.48           C  
ANISOU 1116  CA  GLU A 144     1390   1205   1385     76    -31    -24       C  
ATOM   1117  C   GLU A 144      12.193  10.440   4.159  1.00 10.69           C  
ANISOU 1117  C   GLU A 144     1274   1210   1576     93    -31   -135       C  
ATOM   1118  O   GLU A 144      11.196  10.863   4.721  1.00 13.08           O  
ANISOU 1118  O   GLU A 144     1396   1504   2068    -10    138   -325       O  
ATOM   1119  CB  GLU A 144      13.860  11.624   5.632  1.00 11.10           C  
ANISOU 1119  CB  GLU A 144     1458   1273   1484    217   -106    -42       C  
ATOM   1120  CG  GLU A 144      15.341  12.027   5.647  1.00 11.77           C  
ANISOU 1120  CG  GLU A 144     1580   1460   1431     37   -172    -46       C  
ATOM   1121  CD  GLU A 144      16.270  10.828   5.463  1.00 11.66           C  
ANISOU 1121  CD  GLU A 144     1482   1554   1393     -1     -9   -117       C  
ATOM   1122  OE1 GLU A 144      15.935   9.716   5.951  1.00 13.81           O  
ANISOU 1122  OE1 GLU A 144     1901   1392   1953    -48     14   -144       O  
ATOM   1123  OE2 GLU A 144      17.274  11.009   4.791  1.00 13.26           O  
ANISOU 1123  OE2 GLU A 144     1835   1420   1780     65     17    -91       O  
ATOM   1124  N   LEU A 145      12.212   9.300   3.501  1.00  9.81           N  
ANISOU 1124  N   LEU A 145     1102   1087   1536    147     18   -102       N  
ATOM   1125  CA  LEU A 145      11.018   8.515   3.265  1.00  9.23           C  
ANISOU 1125  CA  LEU A 145     1129   1031   1345     54     28     46       C  
ATOM   1126  C   LEU A 145      10.982   7.262   4.119  1.00  8.04           C  
ANISOU 1126  C   LEU A 145     1054    854   1146     63    -92    -72       C  
ATOM   1127  O   LEU A 145      11.975   6.868   4.750  1.00  8.58           O  
ANISOU 1127  O   LEU A 145      895   1114   1250     -8   -153      8       O  
ATOM   1128  CB  LEU A 145      10.931   8.165   1.788  1.00 11.30           C  
ANISOU 1128  CB  LEU A 145     1578   1217   1496    -31   -170    108       C  
ATOM   1129  CG  LEU A 145      10.976   9.371   0.809  1.00 12.86           C  
ANISOU 1129  CG  LEU A 145     1866   1565   1456     11    -76     48       C  
ATOM   1130  CD1 LEU A 145      10.755   8.894  -0.622  1.00 14.49           C  
ANISOU 1130  CD1 LEU A 145     2214   1613   1678   -134   -186    170       C  
ATOM   1131  CD2 LEU A 145       9.974  10.455   1.203  1.00 16.13           C  
ANISOU 1131  CD2 LEU A 145     2177   1959   1992    132   -132    116       C  
ATOM   1132  N   ALA A 146       9.823   6.636   4.125  1.00  8.71           N  
ANISOU 1132  N   ALA A 146      989   1126   1194     -1    -84      5       N  
ATOM   1133  CA  ALA A 146       9.588   5.440   4.930  1.00  8.79           C  
ANISOU 1133  CA  ALA A 146     1069   1117   1151     41    -86      1       C  
ATOM   1134  C   ALA A 146       8.862   4.356   4.166  1.00  8.58           C  
ANISOU 1134  C   ALA A 146      948   1172   1139     60      0     -4       C  
ATOM   1135  O   ALA A 146       8.100   4.604   3.228  1.00  9.32           O  
ANISOU 1135  O   ALA A 146     1203   1380    957    114   -153     -5       O  
ATOM   1136  CB  ALA A 146       8.811   5.805   6.156  1.00  9.82           C  
ANISOU 1136  CB  ALA A 146     1135   1244   1352     36   -111    -85       C  
ATOM   1137  N   LEU A 147       9.124   3.135   4.600  1.00  7.85           N  
ANISOU 1137  N   LEU A 147      933    991   1057     20    -55    -41       N  
ATOM   1138  CA  LEU A 147       8.434   1.947   4.140  1.00  8.69           C  
ANISOU 1138  CA  LEU A 147      917   1159   1223     -3      0    -48       C  
ATOM   1139  C   LEU A 147       7.963   1.178   5.368  1.00  8.65           C  
ANISOU 1139  C   LEU A 147      949   1251   1087      2     41   -129       C  
ATOM   1140  O   LEU A 147       8.548   1.254   6.449  1.00  8.57           O  
ANISOU 1140  O   LEU A 147      826   1310   1119   -105   -135   -123       O  
ATOM   1141  CB  LEU A 147       9.350   1.030   3.330  1.00  8.21           C  
ANISOU 1141  CB  LEU A 147      755   1192   1172     38   -114    -89       C  
ATOM   1142  CG  LEU A 147       9.961   1.665   2.099  1.00  9.01           C  
ANISOU 1142  CG  LEU A 147      960   1297   1165     87   -161   -164       C  
ATOM   1143  CD1 LEU A 147      11.017   0.785   1.532  1.00  9.44           C  
ANISOU 1143  CD1 LEU A 147     1130   1394   1061    165     -1   -131       C  
ATOM   1144  CD2 LEU A 147       8.932   1.985   1.050  1.00  8.56           C  
ANISOU 1144  CD2 LEU A 147     1026   1335    890   -101   -122    -22       C  
ATOM   1145  N   SER A 148       6.914   0.366   5.200  1.00  8.87           N  
ANISOU 1145  N   SER A 148     1010   1111   1247    -62    -81     -6       N  
ATOM   1146  CA  SER A 148       6.321  -0.380   6.285  1.00  9.00           C  
ANISOU 1146  CA  SER A 148     1035   1231   1153     16    -95    -15       C  
ATOM   1147  C   SER A 148       7.237  -1.449   6.839  1.00  8.44           C  
ANISOU 1147  C   SER A 148     1029   1093   1083     37      5   -127       C  
ATOM   1148  O   SER A 148       7.597  -2.386   6.151  1.00 10.32           O  
ANISOU 1148  O   SER A 148     1363   1479   1079     79     82   -316       O  
ATOM   1149  CB  SER A 148       5.077  -1.084   5.756  1.00 10.13           C  
ANISOU 1149  CB  SER A 148      983   1425   1438   -200    -35    -18       C  
ATOM   1150  OG  SER A 148       4.480  -1.802   6.822  1.00 13.80           O  
ANISOU 1150  OG  SER A 148     1500   2128   1616   -487    -32    172       O  
ATOM   1151  N   ALA A 149       7.577  -1.323   8.123  1.00  9.10           N  
ANISOU 1151  N   ALA A 149     1190   1159   1105    -87     14   -151       N  
ATOM   1152  CA  ALA A 149       8.374  -2.296   8.778  1.00  8.88           C  
ANISOU 1152  CA  ALA A 149     1170   1116   1086     24     80    -68       C  
ATOM   1153  C   ALA A 149       7.582  -3.569   9.140  1.00 10.43           C  
ANISOU 1153  C   ALA A 149     1399   1162   1400     18    -68    -56       C  
ATOM   1154  O   ALA A 149       8.166  -4.637   9.304  1.00 10.71           O  
ANISOU 1154  O   ALA A 149     1618   1222   1227     80   -147     49       O  
ATOM   1155  CB  ALA A 149       9.045  -1.714  10.025  1.00  8.93           C  
ANISOU 1155  CB  ALA A 149     1172   1036   1183      1     61      1       C  
ATOM   1156  N   LEU A 150       6.256  -3.456   9.222  1.00 11.30           N  
ANISOU 1156  N   LEU A 150     1415   1235   1642    -72    193   -115       N  
ATOM   1157  CA  LEU A 150       5.385  -4.542   9.589  1.00 13.86           C  
ANISOU 1157  CA  LEU A 150     1755   1633   1875    -71    183   -114       C  
ATOM   1158  C   LEU A 150       4.990  -5.378   8.393  1.00 13.81           C  
ANISOU 1158  C   LEU A 150     1574   1686   1985   -134     84   -113       C  
ATOM   1159  O   LEU A 150       4.328  -6.405   8.515  1.00 14.80           O  
ANISOU 1159  O   LEU A 150     1714   1659   2247   -384    332   -189       O  
ATOM   1160  CB  LEU A 150       4.148  -3.914  10.277  1.00 16.43           C  
ANISOU 1160  CB  LEU A 150     1908   1969   2364   -158    298      0       C  
ATOM   1161  CG  LEU A 150       4.215  -4.033  11.779  1.00 22.82           C  
ANISOU 1161  CG  LEU A 150     2865   2933   2871     26    134    -70       C  
ATOM   1162  CD1 LEU A 150       2.957  -3.322  12.282  1.00 25.17           C  
ANISOU 1162  CD1 LEU A 150     3183   3141   3240    164    201   -100       C  
ATOM   1163  CD2 LEU A 150       4.189  -5.487  12.253  1.00 25.51           C  
ANISOU 1163  CD2 LEU A 150     3317   3139   3236     32    132    -23       C  
ATOM   1164  N   ASP A 151       5.370  -4.955   7.210  1.00 11.79           N  
ANISOU 1164  N   ASP A 151     1403   1283   1793   -117    112   -154       N  
ATOM   1165  CA  ASP A 151       5.029  -5.622   5.952  1.00 13.48           C  
ANISOU 1165  CA  ASP A 151     1531   1692   1897     -1    -21   -139       C  
ATOM   1166  C   ASP A 151       5.119  -7.144   6.064  1.00 13.96           C  
ANISOU 1166  C   ASP A 151     1528   1673   2102    -39     12   -163       C  
ATOM   1167  O   ASP A 151       6.179  -7.709   6.284  1.00 12.21           O  
ANISOU 1167  O   ASP A 151     1181   1423   2035     -4     70   -292       O  
ATOM   1168  CB  ASP A 151       5.999  -5.101   4.916  1.00 12.71           C  
ANISOU 1168  CB  ASP A 151     1645   1518   1665    -85    -51   -207       C  
ATOM   1169  CG  ASP A 151       5.751  -5.632   3.507  1.00 14.46           C  
ANISOU 1169  CG  ASP A 151     1791   1842   1859     18    -88   -241       C  
ATOM   1170  OD1 ASP A 151       6.453  -5.174   2.601  1.00 14.82           O  
ANISOU 1170  OD1 ASP A 151     2221   1497   1912     65   -267   -233       O  
ATOM   1171  OD2 ASP A 151       4.869  -6.474   3.263  1.00 16.83           O  
ANISOU 1171  OD2 ASP A 151     2117   1844   2433   -115   -138   -560       O  
ATOM   1172  N   PRO A 152       4.006  -7.855   5.872  1.00 13.89           N  
ANISOU 1172  N   PRO A 152     1435   1549   2291    -25    -13   -314       N  
ATOM   1173  CA  PRO A 152       4.035  -9.317   5.962  1.00 14.84           C  
ANISOU 1173  CA  PRO A 152     1637   1723   2275    -99    -20    -71       C  
ATOM   1174  C   PRO A 152       4.978  -9.962   4.961  1.00 14.78           C  
ANISOU 1174  C   PRO A 152     1700   1725   2189   -208    -71   -186       C  
ATOM   1175  O   PRO A 152       5.462 -11.079   5.196  1.00 16.95           O  
ANISOU 1175  O   PRO A 152     2051   1681   2706   -199    -35   -145       O  
ATOM   1176  CB  PRO A 152       2.581  -9.720   5.612  1.00 16.43           C  
ANISOU 1176  CB  PRO A 152     1766   2024   2452   -202     -4   -215       C  
ATOM   1177  CG  PRO A 152       1.770  -8.491   5.879  1.00 17.06           C  
ANISOU 1177  CG  PRO A 152     1790   2017   2674   -133    -49   -239       C  
ATOM   1178  CD  PRO A 152       2.650  -7.321   5.668  1.00 15.41           C  
ANISOU 1178  CD  PRO A 152     1598   1796   2458     26     37   -273       C  
ATOM   1179  N   ALA A 153       5.224  -9.319   3.846  1.00 13.01           N  
ANISOU 1179  N   ALA A 153     1589   1380   1975   -187   -189   -284       N  
ATOM   1180  CA  ALA A 153       6.127  -9.872   2.839  1.00 13.61           C  
ANISOU 1180  CA  ALA A 153     1581   1610   1978    -63    -61   -209       C  
ATOM   1181  C   ALA A 153       7.544  -9.965   3.339  1.00 12.77           C  
ANISOU 1181  C   ALA A 153     1527   1445   1879    -13    -39   -277       C  
ATOM   1182  O   ALA A 153       8.316 -10.772   2.867  1.00 14.04           O  
ANISOU 1182  O   ALA A 153     1754   1699   1879     73     39   -381       O  
ATOM   1183  CB  ALA A 153       6.092  -9.077   1.621  1.00 14.79           C  
ANISOU 1183  CB  ALA A 153     1770   1805   2043    -36   -150   -231       C  
ATOM   1184  N   LEU A 154       7.912  -9.084   4.267  1.00 12.48           N  
ANISOU 1184  N   LEU A 154     1495   1543   1703    -57   -206   -276       N  
ATOM   1185  CA  LEU A 154       9.267  -9.100   4.831  1.00 11.66           C  
ANISOU 1185  CA  LEU A 154     1387   1352   1690   -105     34   -226       C  
ATOM   1186  C   LEU A 154       9.450  -9.923   6.065  1.00 11.99           C  
ANISOU 1186  C   LEU A 154     1553   1198   1805   -167     -2   -286       C  
ATOM   1187  O   LEU A 154      10.492 -10.494   6.264  1.00 12.42           O  
ANISOU 1187  O   LEU A 154     1492   1284   1943   -185    107   -286       O  
ATOM   1188  CB  LEU A 154       9.730  -7.646   5.091  1.00 12.16           C  
ANISOU 1188  CB  LEU A 154     1488   1367   1764   -203     98   -215       C  
ATOM   1189  CG  LEU A 154       9.736  -6.638   3.970  1.00 12.66           C  
ANISOU 1189  CG  LEU A 154     1589   1600   1619    -11    -62   -231       C  
ATOM   1190  CD1 LEU A 154      10.227  -5.275   4.443  1.00 13.68           C  
ANISOU 1190  CD1 LEU A 154     1808   1540   1847    -27    -92   -170       C  
ATOM   1191  CD2 LEU A 154      10.638  -7.112   2.833  1.00 16.33           C  
ANISOU 1191  CD2 LEU A 154     2458   1996   1751     32    288    -36       C  
ATOM   1192  N   GLY A 155       8.449 -10.006   6.924  1.00 11.92           N  
ANISOU 1192  N   GLY A 155     1441   1323   1764    -11     22   -132       N  
ATOM   1193  CA  GLY A 155       8.587 -10.745   8.173  1.00 14.00           C  
ANISOU 1193  CA  GLY A 155     1823   1585   1910     45     99    -80       C  
ATOM   1194  C   GLY A 155       9.709 -10.280   9.056  1.00 13.64           C  
ANISOU 1194  C   GLY A 155     1772   1553   1855     -2    134     -4       C  
ATOM   1195  O   GLY A 155      10.431 -11.076   9.641  1.00 15.37           O  
ANISOU 1195  O   GLY A 155     1956   1619   2264     47    264     14       O  
ATOM   1196  N   LEU A 156       9.892  -8.950   9.185  1.00 13.35           N  
ANISOU 1196  N   LEU A 156     1735   1495   1842     24    264   -145       N  
ATOM   1197  CA  LEU A 156      10.945  -8.465  10.044  1.00 13.48           C  
ANISOU 1197  CA  LEU A 156     1887   1491   1740      1    173    -61       C  
ATOM   1198  C   LEU A 156      10.745  -8.844  11.508  1.00 13.87           C  
ANISOU 1198  C   LEU A 156     1992   1455   1820     -3    174   -111       C  
ATOM   1199  O   LEU A 156       9.616  -8.830  11.969  1.00 16.69           O  
ANISOU 1199  O   LEU A 156     2534   1558   2247   -364    399   -199       O  
ATOM   1200  CB  LEU A 156      11.093  -6.955   9.911  1.00 10.97           C  
ANISOU 1200  CB  LEU A 156     1540   1212   1416    -10     14   -148       C  
ATOM   1201  CG  LEU A 156      11.375  -6.376   8.533  1.00 10.71           C  
ANISOU 1201  CG  LEU A 156     1253   1316   1498    -58    -61   -126       C  
ATOM   1202  CD1 LEU A 156      11.628  -4.895   8.721  1.00 10.35           C  
ANISOU 1202  CD1 LEU A 156     1314   1390   1227    -96     -6    -37       C  
ATOM   1203  CD2 LEU A 156      12.560  -7.024   7.837  1.00 10.56           C  
ANISOU 1203  CD2 LEU A 156     1385   1533   1092    -17     41   -163       C  
ATOM   1204  N   PRO A 157      11.858  -9.097  12.221  1.00 17.54           N  
ANISOU 1204  N   PRO A 157     2346   2171   2145     47    132     61       N  
ATOM   1205  CA  PRO A 157      11.812  -9.566  13.622  1.00 18.83           C  
ANISOU 1205  CA  PRO A 157     2548   2361   2243     59     24     -1       C  
ATOM   1206  C   PRO A 157      11.583  -8.430  14.602  1.00 18.74           C  
ANISOU 1206  C   PRO A 157     2507   2353   2259    -43     28    -43       C  
ATOM   1207  O   PRO A 157      12.517  -8.082  15.356  1.00 21.91           O  
ANISOU 1207  O   PRO A 157     2919   2835   2571    172   -154   -162       O  
ATOM   1208  CB  PRO A 157      13.201 -10.172  13.792  1.00 21.01           C  
ANISOU 1208  CB  PRO A 157     2778   2667   2539    109     14    138       C  
ATOM   1209  CG  PRO A 157      14.108  -9.276  12.965  1.00 20.25           C  
ANISOU 1209  CG  PRO A 157     2522   2681   2489     78   -106     48       C  
ATOM   1210  CD  PRO A 157      13.261  -9.069  11.713  1.00 17.98           C  
ANISOU 1210  CD  PRO A 157     2301   2311   2219    108    -82      5       C  
ATOM   1211  N   ILE A 158      10.403  -7.834  14.567  1.00 16.84           N  
ANISOU 1211  N   ILE A 158     2467   1960   1969   -101     63   -102       N  
ATOM   1212  CA  ILE A 158      10.238  -6.547  15.281  1.00 17.07           C  
ANISOU 1212  CA  ILE A 158     2400   2011   2072    -69     78   -121       C  
ATOM   1213  C   ILE A 158       9.273  -6.571  16.453  1.00 17.17           C  
ANISOU 1213  C   ILE A 158     2404   2018   2101   -110     93   -186       C  
ATOM   1214  O   ILE A 158       9.104  -5.536  17.059  1.00 16.41           O  
ANISOU 1214  O   ILE A 158     2518   1865   1852   -234    300   -212       O  
ATOM   1215  CB  ILE A 158       9.873  -5.416  14.321  1.00 17.07           C  
ANISOU 1215  CB  ILE A 158     2292   1904   2290   -108    118    -97       C  
ATOM   1216  CG1 ILE A 158       8.601  -5.718  13.566  1.00 18.56           C  
ANISOU 1216  CG1 ILE A 158     2578   2091   2381     11    -78    -91       C  
ATOM   1217  CG2 ILE A 158      11.032  -5.140  13.342  1.00 18.95           C  
ANISOU 1217  CG2 ILE A 158     2659   2343   2199    -68    322   -108       C  
ATOM   1218  CD1 ILE A 158       8.095  -4.592  12.777  1.00 21.79           C  
ANISOU 1218  CD1 ILE A 158     2987   2520   2772    -61    -73     85       C  
ATOM   1219  N   ASP A 159       8.651  -7.707  16.763  1.00 17.20           N  
ANISOU 1219  N   ASP A 159     2525   2121   1887    -90    136   -116       N  
ATOM   1220  CA  ASP A 159       7.793  -7.815  17.956  1.00 18.06           C  
ANISOU 1220  CA  ASP A 159     2364   2316   2183   -132     87     30       C  
ATOM   1221  C   ASP A 159       8.474  -8.702  18.999  1.00 16.40           C  
ANISOU 1221  C   ASP A 159     2196   1966   2067    -46    102     24       C  
ATOM   1222  O   ASP A 159       8.777  -9.871  18.776  1.00 17.76           O  
ANISOU 1222  O   ASP A 159     2817   2075   1855   -279    503   -107       O  
ATOM   1223  CB  ASP A 159       6.353  -8.236  17.662  1.00 20.88           C  
ANISOU 1223  CB  ASP A 159     2629   2677   2627    -72     -4     -5       C  
ATOM   1224  CG  ASP A 159       5.426  -7.984  18.888  1.00 23.51           C  
ANISOU 1224  CG  ASP A 159     2839   3078   3014    -82    163     55       C  
ATOM   1225  OD1 ASP A 159       5.653  -8.626  19.993  1.00 26.58           O  
ANISOU 1225  OD1 ASP A 159     3114   3606   3378    154   -443    101       O  
ATOM   1226  OD2 ASP A 159       4.470  -7.145  18.887  1.00 29.70           O  
ANISOU 1226  OD2 ASP A 159     3716   3592   3974    218   -134    215       O  
ATOM   1227  N   ILE A 160       8.721  -8.123  20.168  1.00 14.47           N  
ANISOU 1227  N   ILE A 160     1874   1765   1856     46    154     25       N  
ATOM   1228  CA  ILE A 160       9.571  -8.705  21.190  1.00 14.48           C  
ANISOU 1228  CA  ILE A 160     1979   1635   1885     -2     21     72       C  
ATOM   1229  C   ILE A 160       8.824  -8.865  22.499  1.00 11.49           C  
ANISOU 1229  C   ILE A 160     1587   1163   1613    -62      2     14       C  
ATOM   1230  O   ILE A 160       9.437  -9.137  23.534  1.00 12.32           O  
ANISOU 1230  O   ILE A 160     1727   1052   1900    -86   -135    141       O  
ATOM   1231  CB  ILE A 160      10.814  -7.872  21.405  1.00 15.96           C  
ANISOU 1231  CB  ILE A 160     2079   1848   2135    107    -33     95       C  
ATOM   1232  CG1 ILE A 160      10.385  -6.473  21.953  1.00 16.96           C  
ANISOU 1232  CG1 ILE A 160     2357   1830   2257    -23    -64     50       C  
ATOM   1233  CG2 ILE A 160      11.582  -7.836  20.147  1.00 19.51           C  
ANISOU 1233  CG2 ILE A 160     2549   2464   2398   -137    -45    159       C  
ATOM   1234  CD1 ILE A 160      11.430  -5.699  22.493  1.00 18.16           C  
ANISOU 1234  CD1 ILE A 160     2301   2179   2418      0   -149    -27       C  
ATOM   1235  N   GLY A 161       7.503  -8.704  22.494  1.00 11.03           N  
ANISOU 1235  N   GLY A 161     1432   1245   1510    -21      4     72       N  
ATOM   1236  CA  GLY A 161       6.658  -9.018  23.660  1.00  9.74           C  
ANISOU 1236  CA  GLY A 161     1249   1159   1292    -52    -75    204       C  
ATOM   1237  C   GLY A 161       5.942  -7.858  24.306  1.00  9.94           C  
ANISOU 1237  C   GLY A 161     1184   1364   1228      6     59    213       C  
ATOM   1238  O   GLY A 161       5.158  -8.043  25.208  1.00 10.97           O  
ANISOU 1238  O   GLY A 161     1404   1487   1278    164    266    548       O  
ATOM   1239  N   VAL A 162       6.153  -6.652  23.805  1.00 10.18           N  
ANISOU 1239  N   VAL A 162     1335   1338   1196    -59    152    247       N  
ATOM   1240  CA  VAL A 162       5.438  -5.452  24.219  1.00 10.20           C  
ANISOU 1240  CA  VAL A 162     1254   1325   1295    -57      2    200       C  
ATOM   1241  C   VAL A 162       4.819  -4.843  22.975  1.00 10.24           C  
ANISOU 1241  C   VAL A 162     1388   1245   1256    -44     49    139       C  
ATOM   1242  O   VAL A 162       5.302  -5.063  21.894  1.00 11.86           O  
ANISOU 1242  O   VAL A 162     1501   1637   1369    287    -24    173       O  
ATOM   1243  CB  VAL A 162       6.382  -4.473  24.936  1.00  9.06           C  
ANISOU 1243  CB  VAL A 162     1314   1147    981     50   -110    222       C  
ATOM   1244  CG1 VAL A 162       7.481  -3.920  24.065  1.00 10.15           C  
ANISOU 1244  CG1 VAL A 162     1190   1422   1242     17     -8    -42       C  
ATOM   1245  CG2 VAL A 162       5.644  -3.331  25.595  1.00 12.71           C  
ANISOU 1245  CG2 VAL A 162     1788   1736   1305    104    -66     24       C  
ATOM   1246  N   GLU A 163       3.768  -4.050  23.144  1.00  9.80           N  
ANISOU 1246  N   GLU A 163     1198   1367   1155     79     11    208       N  
ATOM   1247  CA  GLU A 163       3.177  -3.382  21.973  1.00  9.84           C  
ANISOU 1247  CA  GLU A 163     1137   1243   1357      8   -103    186       C  
ATOM   1248  C   GLU A 163       4.250  -2.464  21.351  1.00 10.24           C  
ANISOU 1248  C   GLU A 163     1200   1328   1363    121    -42    221       C  
ATOM   1249  O   GLU A 163       4.859  -1.654  22.052  1.00 10.79           O  
ANISOU 1249  O   GLU A 163     1275   1337   1487   -101    160    316       O  
ATOM   1250  CB  GLU A 163       1.965  -2.566  22.370  1.00 12.53           C  
ANISOU 1250  CB  GLU A 163     1430   1699   1632    101     58    199       C  
ATOM   1251  CG  GLU A 163       1.177  -2.011  21.160  1.00 15.14           C  
ANISOU 1251  CG  GLU A 163     1711   2105   1937     52    -37    211       C  
ATOM   1252  CD  GLU A 163       0.643  -3.123  20.221  1.00 17.72           C  
ANISOU 1252  CD  GLU A 163     2133   2446   2153   -184   -134     76       C  
ATOM   1253  OE1 GLU A 163       0.707  -2.964  18.968  1.00 18.06           O  
ANISOU 1253  OE1 GLU A 163     1789   2702   2370   -206   -192    366       O  
ATOM   1254  OE2 GLU A 163       0.172  -4.187  20.710  1.00 18.59           O  
ANISOU 1254  OE2 GLU A 163     2104   2393   2566   -134     47     68       O  
ATOM   1255  N   PRO A 164       4.539  -2.628  20.065  1.00  9.88           N  
ANISOU 1255  N   PRO A 164     1161   1345   1248    -82     30    218       N  
ATOM   1256  CA  PRO A 164       5.575  -1.793  19.465  1.00  9.38           C  
ANISOU 1256  CA  PRO A 164     1074   1222   1266    -66    -52    199       C  
ATOM   1257  C   PRO A 164       5.249  -0.325  19.583  1.00  9.51           C  
ANISOU 1257  C   PRO A 164     1036   1295   1283     34     92    279       C  
ATOM   1258  O   PRO A 164       4.095   0.079  19.434  1.00 11.51           O  
ANISOU 1258  O   PRO A 164     1069   1520   1785    109     14    476       O  
ATOM   1259  CB  PRO A 164       5.649  -2.293  18.037  1.00 10.14           C  
ANISOU 1259  CB  PRO A 164     1220   1267   1364    -37    -67     32       C  
ATOM   1260  CG  PRO A 164       5.150  -3.730  18.093  1.00 11.71           C  
ANISOU 1260  CG  PRO A 164     1611   1589   1246   -212   -134    -47       C  
ATOM   1261  CD  PRO A 164       4.073  -3.660  19.120  1.00 12.06           C  
ANISOU 1261  CD  PRO A 164     1351   1734   1495   -100    -72    141       C  
ATOM   1262  N   ILE A 165       6.308   0.470  19.769  1.00  9.09           N  
ANISOU 1262  N   ILE A 165      909   1326   1216     83     39     71       N  
ATOM   1263  CA  ILE A 165       6.182   1.897  19.910  1.00  8.75           C  
ANISOU 1263  CA  ILE A 165      969   1263   1092    -18     94     95       C  
ATOM   1264  C   ILE A 165       6.727   2.474  18.586  1.00  8.87           C  
ANISOU 1264  C   ILE A 165     1077   1252   1040     37    101    122       C  
ATOM   1265  O   ILE A 165       7.893   2.299  18.261  1.00  8.43           O  
ANISOU 1265  O   ILE A 165     1028   1273    902    -24     61     39       O  
ATOM   1266  CB  ILE A 165       6.930   2.413  21.098  1.00  9.54           C  
ANISOU 1266  CB  ILE A 165     1125   1333   1166    -12    219    -45       C  
ATOM   1267  CG1 ILE A 165       6.456   1.745  22.389  1.00 11.64           C  
ANISOU 1267  CG1 ILE A 165     1589   1674   1158     45    -86    267       C  
ATOM   1268  CG2 ILE A 165       6.826   3.915  21.169  1.00 10.38           C  
ANISOU 1268  CG2 ILE A 165     1246   1431   1265   -143     91     29       C  
ATOM   1269  CD1 ILE A 165       7.325   2.069  23.515  1.00 14.05           C  
ANISOU 1269  CD1 ILE A 165     2037   1857   1444   -297     60    233       C  
ATOM   1270  N   VAL A 166       5.832   3.078  17.809  1.00  9.32           N  
ANISOU 1270  N   VAL A 166     1173   1261   1105     69     62     47       N  
ATOM   1271  CA  VAL A 166       6.097   3.411  16.430  1.00 10.29           C  
ANISOU 1271  CA  VAL A 166     1352   1364   1190    101     59     96       C  
ATOM   1272  C   VAL A 166       5.599   4.820  16.180  1.00 10.25           C  
ANISOU 1272  C   VAL A 166     1277   1361   1255    157     72     35       C  
ATOM   1273  O   VAL A 166       4.506   5.180  16.638  1.00 11.25           O  
ANISOU 1273  O   VAL A 166     1436   1496   1340    225    461     88       O  
ATOM   1274  CB  VAL A 166       5.399   2.396  15.473  1.00 11.61           C  
ANISOU 1274  CB  VAL A 166     1791   1305   1312    200     98     34       C  
ATOM   1275  CG1 VAL A 166       5.691   2.688  14.014  1.00 12.51           C  
ANISOU 1275  CG1 VAL A 166     1751   1445   1556     90    136    251       C  
ATOM   1276  CG2 VAL A 166       5.815   0.936  15.846  1.00 13.38           C  
ANISOU 1276  CG2 VAL A 166     1928   1411   1743    253    -40     25       C  
ATOM   1277  N   SER A 167       6.362   5.622  15.435  1.00  9.53           N  
ANISOU 1277  N   SER A 167     1207   1144   1268    210     64     63       N  
ATOM   1278  CA  SER A 167       5.865   6.958  15.065  1.00  9.78           C  
ANISOU 1278  CA  SER A 167     1452   1082   1181    166     37    -78       C  
ATOM   1279  C   SER A 167       4.693   6.868  14.113  1.00 10.10           C  
ANISOU 1279  C   SER A 167     1544   1117   1174    200     34     87       C  
ATOM   1280  O   SER A 167       4.547   5.902  13.351  1.00  9.60           O  
ANISOU 1280  O   SER A 167     1538   1022   1088    128     84     91       O  
ATOM   1281  CB  SER A 167       6.935   7.778  14.411  1.00  9.74           C  
ANISOU 1281  CB  SER A 167     1493   1067   1141    232    -36     32       C  
ATOM   1282  OG  SER A 167       7.312   7.234  13.148  1.00 10.46           O  
ANISOU 1282  OG  SER A 167     1734   1196   1042     91     26     67       O  
ATOM   1283  N   ASP A 168       3.895   7.929  14.082  1.00 11.55           N  
ANISOU 1283  N   ASP A 168     1752   1269   1365    279     37      5       N  
ATOM   1284  CA  ASP A 168       2.802   7.971  13.100  1.00 11.95           C  
ANISOU 1284  CA  ASP A 168     1785   1281   1471    242    -29     55       C  
ATOM   1285  C   ASP A 168       3.315   7.831  11.666  1.00 12.36           C  
ANISOU 1285  C   ASP A 168     1674   1435   1586    287    -31    -10       C  
ATOM   1286  O   ASP A 168       2.724   7.095  10.884  1.00 11.88           O  
ANISOU 1286  O   ASP A 168     1672   1642   1197    283    -50   -118       O  
ATOM   1287  CB  ASP A 168       1.995   9.247  13.234  1.00 14.26           C  
ANISOU 1287  CB  ASP A 168     2031   1546   1840    490    -27     87       C  
ATOM   1288  CG  ASP A 168       1.172   9.289  14.488  1.00 17.35           C  
ANISOU 1288  CG  ASP A 168     2341   2060   2188    357    224    104       C  
ATOM   1289  OD1 ASP A 168       0.850   8.242  15.122  1.00 20.17           O  
ANISOU 1289  OD1 ASP A 168     2883   2251   2529    264    384   -259       O  
ATOM   1290  OD2 ASP A 168       0.753  10.405  14.898  1.00 22.95           O  
ANISOU 1290  OD2 ASP A 168     3243   2445   3030    334    345   -222       O  
ATOM   1291  N   ARG A 169       4.421   8.470  11.338  1.00 11.62           N  
ANISOU 1291  N   ARG A 169     1817   1264   1333    135    -85    -42       N  
ATOM   1292  CA  ARG A 169       4.899   8.384   9.962  1.00 12.37           C  
ANISOU 1292  CA  ARG A 169     1736   1413   1551    274    -30     17       C  
ATOM   1293  C   ARG A 169       5.307   6.957   9.613  1.00 10.34           C  
ANISOU 1293  C   ARG A 169     1530   1128   1269    241    -62      2       C  
ATOM   1294  O   ARG A 169       5.044   6.468   8.517  1.00 13.09           O  
ANISOU 1294  O   ARG A 169     1851   1724   1397    360   -139     49       O  
ATOM   1295  CB  ARG A 169       5.965   9.411   9.657  1.00 15.92           C  
ANISOU 1295  CB  ARG A 169     2091   1767   2190     95    -33     51       C  
ATOM   1296  CG  ARG A 169       7.386   9.123   9.882  1.00 18.25           C  
ANISOU 1296  CG  ARG A 169     2307   1991   2633    -48    -19    -19       C  
ATOM   1297  CD  ARG A 169       8.294  10.195   9.214  1.00 17.74           C  
ANISOU 1297  CD  ARG A 169     2461   1953   2324    -15    117    -69       C  
ATOM   1298  NE  ARG A 169       9.699   9.881   9.387  1.00 19.51           N  
ANISOU 1298  NE  ARG A 169     2573   2421   2416   -225     26     35       N  
ATOM   1299  CZ  ARG A 169      10.537   9.478   8.458  1.00 18.68           C  
ANISOU 1299  CZ  ARG A 169     2498   2280   2318   -112     28    -70       C  
ATOM   1300  NH1 ARG A 169      10.146   9.324   7.212  1.00 21.54           N  
ANISOU 1300  NH1 ARG A 169     3085   2655   2443   -301     61   -204       N  
ATOM   1301  NH2 ARG A 169      11.803   9.238   8.792  1.00 19.79           N  
ANISOU 1301  NH2 ARG A 169     2928   2488   2101    -32    -16   -378       N  
ATOM   1302  N   ASP A 170       5.928   6.264  10.557  1.00  9.65           N  
ANISOU 1302  N   ASP A 170     1482   1150   1033     47     76    106       N  
ATOM   1303  CA  ASP A 170       6.242   4.874  10.304  1.00  9.10           C  
ANISOU 1303  CA  ASP A 170     1230   1138   1088    125    103    -95       C  
ATOM   1304  C   ASP A 170       5.042   3.959  10.225  1.00  9.56           C  
ANISOU 1304  C   ASP A 170     1201   1285   1144    201   -126     -1       C  
ATOM   1305  O   ASP A 170       4.999   3.028   9.426  1.00 10.43           O  
ANISOU 1305  O   ASP A 170     1273   1417   1271    292     47   -267       O  
ATOM   1306  CB  ASP A 170       7.240   4.372  11.343  1.00  8.89           C  
ANISOU 1306  CB  ASP A 170     1346    980   1048     91     18    -95       C  
ATOM   1307  CG  ASP A 170       8.625   4.970  11.203  1.00 11.00           C  
ANISOU 1307  CG  ASP A 170     1433   1398   1349    159    119     32       C  
ATOM   1308  OD1 ASP A 170       8.891   5.797  10.272  1.00 12.44           O  
ANISOU 1308  OD1 ASP A 170     1266   1624   1834     13    128    196       O  
ATOM   1309  OD2 ASP A 170       9.553   4.645  12.018  1.00  9.67           O  
ANISOU 1309  OD2 ASP A 170     1484   1212    974    142    196    -89       O  
ATOM   1310  N   ARG A 171       4.045   4.249  11.030  1.00  9.46           N  
ANISOU 1310  N   ARG A 171     1297   1222   1073    156    -26    -81       N  
ATOM   1311  CA  ARG A 171       2.862   3.396  11.087  1.00 10.21           C  
ANISOU 1311  CA  ARG A 171     1215   1325   1339     92     -9    -77       C  
ATOM   1312  C   ARG A 171       2.113   3.393   9.752  1.00 10.33           C  
ANISOU 1312  C   ARG A 171     1266   1354   1305     32     15   -116       C  
ATOM   1313  O   ARG A 171       1.582   2.382   9.378  1.00 12.80           O  
ANISOU 1313  O   ARG A 171     1535   1677   1649   -177   -141   -157       O  
ATOM   1314  CB  ARG A 171       1.907   3.839  12.179  1.00 12.43           C  
ANISOU 1314  CB  ARG A 171     1486   1671   1564     20     64    -92       C  
ATOM   1315  CG  ARG A 171       2.272   3.496  13.549  1.00 16.66           C  
ANISOU 1315  CG  ARG A 171     1978   2191   2159     77    -52     54       C  
ATOM   1316  CD  ARG A 171       1.091   3.717  14.534  1.00 22.45           C  
ANISOU 1316  CD  ARG A 171     2546   3208   2775    275    176    -48       C  
ATOM   1317  NE  ARG A 171       1.592   3.625  15.893  1.00 23.95           N  
ANISOU 1317  NE  ARG A 171     3016   3137   2943    219     97    110       N  
ATOM   1318  CZ  ARG A 171       1.620   2.490  16.563  1.00 22.76           C  
ANISOU 1318  CZ  ARG A 171     2723   3107   2818     20    278    139       C  
ATOM   1319  NH1 ARG A 171       1.211   1.362  16.002  1.00 18.90           N  
ANISOU 1319  NH1 ARG A 171     2006   2978   2195     42    117    392       N  
ATOM   1320  NH2 ARG A 171       2.154   2.497  17.765  1.00 24.92           N  
ANISOU 1320  NH2 ARG A 171     2987   3410   3070     47    200    172       N  
ATOM   1321  N   VAL A 172       2.072   4.520   9.058  1.00 10.54           N  
ANISOU 1321  N   VAL A 172     1193   1448   1362     66    -70    -12       N  
ATOM   1322  CA  VAL A 172       1.295   4.669   7.836  1.00 11.77           C  
ANISOU 1322  CA  VAL A 172     1422   1621   1428     34    -53    -52       C  
ATOM   1323  C   VAL A 172       2.157   4.498   6.584  1.00 11.00           C  
ANISOU 1323  C   VAL A 172     1333   1559   1287    136    -73     11       C  
ATOM   1324  O   VAL A 172       1.712   4.665   5.466  1.00 12.29           O  
ANISOU 1324  O   VAL A 172     1168   1978   1521    129   -266   -133       O  
ATOM   1325  CB  VAL A 172       0.558   6.033   7.783  1.00 13.26           C  
ANISOU 1325  CB  VAL A 172     1527   1889   1623    224     -7    -49       C  
ATOM   1326  CG1 VAL A 172      -0.428   6.153   8.948  1.00 16.37           C  
ANISOU 1326  CG1 VAL A 172     2029   2360   1830    289     69      8       C  
ATOM   1327  CG2 VAL A 172       1.501   7.200   7.738  1.00 14.62           C  
ANISOU 1327  CG2 VAL A 172     1835   1880   1839    331   -124     42       C  
ATOM   1328  N   ALA A 173       3.414   4.132   6.756  1.00  9.77           N  
ANISOU 1328  N   ALA A 173     1117   1631    961    -15     83   -108       N  
ATOM   1329  CA  ALA A 173       4.260   3.912   5.596  1.00  9.33           C  
ANISOU 1329  CA  ALA A 173     1179   1360   1003     39     93    -76       C  
ATOM   1330  C   ALA A 173       3.748   2.791   4.679  1.00  9.11           C  
ANISOU 1330  C   ALA A 173     1100   1283   1077     86     -5    -89       C  
ATOM   1331  O   ALA A 173       3.284   1.760   5.157  1.00 11.57           O  
ANISOU 1331  O   ALA A 173     1453   1616   1327     31    -40   -237       O  
ATOM   1332  CB  ALA A 173       5.706   3.600   6.043  1.00  9.65           C  
ANISOU 1332  CB  ALA A 173     1077   1442   1144     82     44   -172       C  
ATOM   1333  N   ILE A 174       3.927   2.999   3.374  1.00 10.03           N  
ANISOU 1333  N   ILE A 174     1323   1274   1212     98     79    -85       N  
ATOM   1334  CA  ILE A 174       3.572   1.988   2.394  1.00 10.62           C  
ANISOU 1334  CA  ILE A 174     1213   1513   1308    -18    -54    -73       C  
ATOM   1335  C   ILE A 174       4.617   0.889   2.332  1.00  9.93           C  
ANISOU 1335  C   ILE A 174     1083   1530   1158    -19    -10   -179       C  
ATOM   1336  O   ILE A 174       5.745   1.047   2.761  1.00 10.37           O  
ANISOU 1336  O   ILE A 174      998   1739   1200    -55   -206   -190       O  
ATOM   1337  CB  ILE A 174       3.352   2.628   0.974  1.00 10.88           C  
ANISOU 1337  CB  ILE A 174     1277   1450   1407    173   -136      7       C  
ATOM   1338  CG1 ILE A 174       4.638   3.248   0.435  1.00 13.68           C  
ANISOU 1338  CG1 ILE A 174     1823   1675   1698    -39    -62    200       C  
ATOM   1339  CG2 ILE A 174       2.177   3.619   1.018  1.00 12.29           C  
ANISOU 1339  CG2 ILE A 174     1400   1567   1701     83     55     43       C  
ATOM   1340  CD1 ILE A 174       4.599   3.818  -0.993  1.00 15.14           C  
ANISOU 1340  CD1 ILE A 174     2022   1916   1812    124   -156    282       C  
ATOM   1341  N   THR A 175       4.238  -0.249   1.781  1.00 10.43           N  
ANISOU 1341  N   THR A 175     1161   1407   1394    -31    -36   -162       N  
ATOM   1342  CA  THR A 175       5.160  -1.343   1.635  1.00 10.38           C  
ANISOU 1342  CA  THR A 175     1168   1475   1301    -51    -44   -147       C  
ATOM   1343  C   THR A 175       6.196  -1.074   0.555  1.00  9.94           C  
ANISOU 1343  C   THR A 175     1268   1398   1108    -63     -5   -140       C  
ATOM   1344  O   THR A 175       6.013  -0.307  -0.375  1.00 10.41           O  
ANISOU 1344  O   THR A 175     1277   1709    968   -104    -97   -223       O  
ATOM   1345  CB  THR A 175       4.482  -2.675   1.341  1.00 10.33           C  
ANISOU 1345  CB  THR A 175     1192   1335   1396      6     -7    -53       C  
ATOM   1346  OG1 THR A 175       3.811  -2.605   0.060  1.00 12.66           O  
ANISOU 1346  OG1 THR A 175     1576   1826   1408    -54    -26    -58       O  
ATOM   1347  CG2 THR A 175       3.466  -3.109   2.434  1.00 12.02           C  
ANISOU 1347  CG2 THR A 175     1321   1659   1586   -148    -16    -23       C  
ATOM   1348  N   LEU A 176       7.260  -1.830   0.670  1.00 10.67           N  
ANISOU 1348  N   LEU A 176     1260   1566   1226    -17     29    -88       N  
ATOM   1349  CA  LEU A 176       8.324  -1.883  -0.342  1.00 10.74           C  
ANISOU 1349  CA  LEU A 176     1342   1565   1174    -54     69     76       C  
ATOM   1350  C   LEU A 176       7.725  -2.119  -1.728  1.00 11.75           C  
ANISOU 1350  C   LEU A 176     1321   1677   1466    -42      1    -35       C  
ATOM   1351  O   LEU A 176       8.052  -1.395  -2.669  1.00 11.57           O  
ANISOU 1351  O   LEU A 176     1096   1899   1399   -144    -56    -20       O  
ATOM   1352  CB  LEU A 176       9.326  -2.978   0.049  1.00 11.73           C  
ANISOU 1352  CB  LEU A 176     1428   1442   1585    -63    128   -139       C  
ATOM   1353  CG  LEU A 176      10.548  -3.182  -0.845  1.00 13.17           C  
ANISOU 1353  CG  LEU A 176     1570   1742   1690    182    232   -124       C  
ATOM   1354  CD1 LEU A 176      11.414  -4.210  -0.169  1.00 16.07           C  
ANISOU 1354  CD1 LEU A 176     1784   2013   2308    218    282     62       C  
ATOM   1355  CD2 LEU A 176      10.257  -3.640  -2.159  1.00 17.70           C  
ANISOU 1355  CD2 LEU A 176     2113   2365   2243   -160    -94     -4       C  
ATOM   1356  N   ALA A 177       6.870  -3.124  -1.867  1.00 11.76           N  
ANISOU 1356  N   ALA A 177     1520   1624   1323   -104     14    -43       N  
ATOM   1357  CA  ALA A 177       6.300  -3.436  -3.196  1.00 12.79           C  
ANISOU 1357  CA  ALA A 177     1582   1731   1543    -66    -23    -32       C  
ATOM   1358  C   ALA A 177       5.429  -2.299  -3.721  1.00 12.46           C  
ANISOU 1358  C   ALA A 177     1494   1775   1463    -55      6   -131       C  
ATOM   1359  O   ALA A 177       5.479  -1.976  -4.900  1.00 12.34           O  
ANISOU 1359  O   ALA A 177     1117   1911   1660    -10      0     35       O  
ATOM   1360  CB  ALA A 177       5.548  -4.737  -3.188  1.00 14.83           C  
ANISOU 1360  CB  ALA A 177     1930   1895   1809   -181   -132    -76       C  
ATOM   1361  N   GLU A 178       4.630  -1.696  -2.841  1.00 11.39           N  
ANISOU 1361  N   GLU A 178     1260   1657   1408    -91     19    -88       N  
ATOM   1362  CA  GLU A 178       3.886  -0.541  -3.256  1.00 12.29           C  
ANISOU 1362  CA  GLU A 178     1482   1720   1467    -17    -56    -86       C  
ATOM   1363  C   GLU A 178       4.738   0.640  -3.653  1.00 11.95           C  
ANISOU 1363  C   GLU A 178     1453   1761   1326    -25    -97    -93       C  
ATOM   1364  O   GLU A 178       4.504   1.286  -4.689  1.00 13.72           O  
ANISOU 1364  O   GLU A 178     1626   2101   1486   -158   -121     91       O  
ATOM   1365  CB  GLU A 178       2.840  -0.167  -2.206  1.00 12.46           C  
ANISOU 1365  CB  GLU A 178     1721   1625   1387    -59     49     18       C  
ATOM   1366  CG  GLU A 178       2.044   1.049  -2.634  1.00 14.29           C  
ANISOU 1366  CG  GLU A 178     1967   1712   1750    133   -129     27       C  
ATOM   1367  CD  GLU A 178       0.949   1.449  -1.764  1.00 19.26           C  
ANISOU 1367  CD  GLU A 178     2450   2478   2389   -149     82    115       C  
ATOM   1368  OE1 GLU A 178       0.563   0.672  -0.857  1.00 22.99           O  
ANISOU 1368  OE1 GLU A 178     3177   2927   2628    -46    100    393       O  
ATOM   1369  OE2 GLU A 178       0.440   2.550  -2.032  1.00 24.04           O  
ANISOU 1369  OE2 GLU A 178     3175   2812   3147    246    203     45       O  
ATOM   1370  N   ALA A 179       5.777   0.940  -2.860  1.00 11.10           N  
ANISOU 1370  N   ALA A 179     1279   1708   1229     56   -183     10       N  
ATOM   1371  CA  ALA A 179       6.725   1.982  -3.222  1.00 11.37           C  
ANISOU 1371  CA  ALA A 179     1411   1599   1309    -76   -109    -41       C  
ATOM   1372  C   ALA A 179       7.428   1.720  -4.579  1.00 12.00           C  
ANISOU 1372  C   ALA A 179     1509   1776   1272    -64   -250     88       C  
ATOM   1373  O   ALA A 179       7.640   2.642  -5.348  1.00 12.00           O  
ANISOU 1373  O   ALA A 179     1486   1999   1073   -235   -215    250       O  
ATOM   1374  CB  ALA A 179       7.754   2.149  -2.137  1.00 11.55           C  
ANISOU 1374  CB  ALA A 179     1371   1615   1402     45   -160     72       C  
ATOM   1375  N   GLN A 180       7.736   0.470  -4.890  1.00 12.43           N  
ANISOU 1375  N   GLN A 180     1539   1978   1203    -63    -50    -18       N  
ATOM   1376  CA  GLN A 180       8.286   0.154  -6.186  1.00 14.08           C  
ANISOU 1376  CA  GLN A 180     1813   2034   1503   -149      5    -66       C  
ATOM   1377  C   GLN A 180       7.287   0.500  -7.283  1.00 15.96           C  
ANISOU 1377  C   GLN A 180     2067   2238   1758   -118    -33    -12       C  
ATOM   1378  O   GLN A 180       7.646   1.092  -8.275  1.00 17.33           O  
ANISOU 1378  O   GLN A 180     2509   2316   1757   -141    117     86       O  
ATOM   1379  CB  GLN A 180       8.705  -1.282  -6.253  1.00 14.91           C  
ANISOU 1379  CB  GLN A 180     1723   2230   1711    -16     73    -55       C  
ATOM   1380  CG  GLN A 180       9.487  -1.463  -7.519  1.00 17.23           C  
ANISOU 1380  CG  GLN A 180     2164   2664   1715    -37    -30   -268       C  
ATOM   1381  CD  GLN A 180      10.027  -2.780  -7.740  1.00 23.99           C  
ANISOU 1381  CD  GLN A 180     3154   3049   2913     -8   -152    -95       C  
ATOM   1382  OE1 GLN A 180       9.752  -3.730  -7.001  1.00 28.63           O  
ANISOU 1382  OE1 GLN A 180     3996   3430   3449    -11   -258     57       O  
ATOM   1383  NE2 GLN A 180      10.776  -2.885  -8.836  1.00 26.91           N  
ANISOU 1383  NE2 GLN A 180     3251   3650   3323     59    117   -281       N  
ATOM   1384  N   ARG A 181       6.026   0.135  -7.116  1.00 15.91           N  
ANISOU 1384  N   ARG A 181     2100   2332   1612   -133    -88     55       N  
ATOM   1385  CA  ARG A 181       5.043   0.405  -8.164  1.00 17.89           C  
ANISOU 1385  CA  ARG A 181     2342   2455   1999    -15   -168     80       C  
ATOM   1386  C   ARG A 181       4.856   1.895  -8.348  1.00 18.07           C  
ANISOU 1386  C   ARG A 181     2391   2489   1984    -52   -222    100       C  
ATOM   1387  O   ARG A 181       4.639   2.339  -9.497  1.00 20.03           O  
ANISOU 1387  O   ARG A 181     2926   2741   1941   -105   -312    298       O  
ATOM   1388  CB  ARG A 181       3.719  -0.263  -7.792  1.00 18.52           C  
ANISOU 1388  CB  ARG A 181     2433   2550   2053    -48   -247    148       C  
ATOM   1389  CG  ARG A 181       3.748  -1.733  -7.925  1.00 20.09           C  
ANISOU 1389  CG  ARG A 181     2692   2668   2270    -92   -140    -70       C  
ATOM   1390  CD  ARG A 181       2.407  -2.432  -7.741  1.00 24.11           C  
ANISOU 1390  CD  ARG A 181     2925   3127   3106    -97    -54     62       C  
ATOM   1391  NE  ARG A 181       1.948  -2.425  -6.355  1.00 23.00           N  
ANISOU 1391  NE  ARG A 181     2852   2816   3069   -186   -178    155       N  
ATOM   1392  CZ  ARG A 181       2.186  -3.414  -5.472  1.00 20.57           C  
ANISOU 1392  CZ  ARG A 181     2556   2717   2540    -76   -155     68       C  
ATOM   1393  NH1 ARG A 181       2.854  -4.496  -5.818  1.00 22.30           N  
ANISOU 1393  NH1 ARG A 181     2977   2851   2643   -135    -54   -138       N  
ATOM   1394  NH2 ARG A 181       1.693  -3.342  -4.250  1.00 19.18           N  
ANISOU 1394  NH2 ARG A 181     2497   2321   2469     79    -82      9       N  
ATOM   1395  N   GLN A 182       4.928   2.667  -7.261  1.00 16.59           N  
ANISOU 1395  N   GLN A 182     2055   2196   2052     51    -28     73       N  
ATOM   1396  CA  GLN A 182       4.825   4.104  -7.305  1.00 16.51           C  
ANISOU 1396  CA  GLN A 182     2086   2163   2021     67   -186    130       C  
ATOM   1397  C   GLN A 182       6.060   4.808  -7.795  1.00 15.66           C  
ANISOU 1397  C   GLN A 182     1983   2187   1780    132   -124     90       C  
ATOM   1398  O   GLN A 182       6.055   6.026  -7.903  1.00 17.51           O  
ANISOU 1398  O   GLN A 182     2244   2373   2035    292   -139    104       O  
ATOM   1399  CB  GLN A 182       4.424   4.702  -5.924  1.00 17.75           C  
ANISOU 1399  CB  GLN A 182     2227   2300   2215     53    -53    103       C  
ATOM   1400  CG  GLN A 182       2.998   4.369  -5.424  1.00 20.61           C  
ANISOU 1400  CG  GLN A 182     2460   2744   2625    -37    -33    184       C  
ATOM   1401  CD  GLN A 182       2.566   5.108  -4.131  1.00 22.16           C  
ANISOU 1401  CD  GLN A 182     2707   2778   2933    -40    124    119       C  
ATOM   1402  OE1 GLN A 182       3.110   6.169  -3.797  1.00 25.35           O  
ANISOU 1402  OE1 GLN A 182     3219   2972   3440    -55    -96   -102       O  
ATOM   1403  NE2 GLN A 182       1.598   4.523  -3.393  1.00 20.14           N  
ANISOU 1403  NE2 GLN A 182     2024   2421   3206    177    -37    474       N  
ATOM   1404  N   GLY A 183       7.187   4.116  -7.988  1.00 14.53           N  
ANISOU 1404  N   GLY A 183     1906   1953   1658    105   -154     67       N  
ATOM   1405  CA  GLY A 183       8.374   4.774  -8.512  1.00 13.68           C  
ANISOU 1405  CA  GLY A 183     1825   1790   1582     17   -201     69       C  
ATOM   1406  C   GLY A 183       9.201   5.510  -7.471  1.00 14.17           C  
ANISOU 1406  C   GLY A 183     1909   1809   1664     13   -192     90       C  
ATOM   1407  O   GLY A 183      10.017   6.352  -7.818  1.00 15.02           O  
ANISOU 1407  O   GLY A 183     2103   2033   1571     -3   -262    214       O  
ATOM   1408  N   LEU A 184       9.047   5.122  -6.206  1.00 13.01           N  
ANISOU 1408  N   LEU A 184     1816   1509   1616    124   -213     66       N  
ATOM   1409  CA  LEU A 184       9.634   5.859  -5.108  1.00 13.55           C  
ANISOU 1409  CA  LEU A 184     1760   1685   1703    233   -197    -35       C  
ATOM   1410  C   LEU A 184      10.949   5.283  -4.574  1.00 13.38           C  
ANISOU 1410  C   LEU A 184     1727   1664   1694    227   -321    -92       C  
ATOM   1411  O   LEU A 184      11.544   5.891  -3.659  1.00 16.30           O  
ANISOU 1411  O   LEU A 184     2410   1710   2073    512   -651   -276       O  
ATOM   1412  CB  LEU A 184       8.630   5.893  -3.954  1.00 14.60           C  
ANISOU 1412  CB  LEU A 184     1911   1897   1738     92    -74      9       C  
ATOM   1413  CG  LEU A 184       7.410   6.756  -4.223  1.00 17.20           C  
ANISOU 1413  CG  LEU A 184     2162   2221   2149    161    -11     68       C  
ATOM   1414  CD1 LEU A 184       6.434   6.641  -3.088  1.00 19.57           C  
ANISOU 1414  CD1 LEU A 184     2586   2482   2366    305    219   -141       C  
ATOM   1415  CD2 LEU A 184       7.829   8.215  -4.411  1.00 21.01           C  
ANISOU 1415  CD2 LEU A 184     2644   2533   2805     99     41    144       C  
ATOM   1416  N   LEU A 185      11.426   4.182  -5.137  1.00 10.60           N  
ANISOU 1416  N   LEU A 185     1446   1440   1140    203   -303    -50       N  
ATOM   1417  CA  LEU A 185      12.622   3.505  -4.575  1.00  9.96           C  
ANISOU 1417  CA  LEU A 185     1304   1303   1177     79   -170    -28       C  
ATOM   1418  C   LEU A 185      13.887   3.937  -5.276  1.00  9.44           C  
ANISOU 1418  C   LEU A 185     1313   1225   1045    111   -109     11       C  
ATOM   1419  O   LEU A 185      13.891   4.269  -6.469  1.00 11.26           O  
ANISOU 1419  O   LEU A 185     1698   1458   1121     37   -165     76       O  
ATOM   1420  CB  LEU A 185      12.464   2.006  -4.682  1.00  9.24           C  
ANISOU 1420  CB  LEU A 185     1030   1256   1222    202   -211    -34       C  
ATOM   1421  CG  LEU A 185      11.355   1.390  -3.863  1.00  9.57           C  
ANISOU 1421  CG  LEU A 185     1144   1201   1288    188   -231     97       C  
ATOM   1422  CD1 LEU A 185      11.430  -0.090  -4.060  1.00 10.98           C  
ANISOU 1422  CD1 LEU A 185     1397   1351   1423     97    -76   -127       C  
ATOM   1423  CD2 LEU A 185      11.464   1.722  -2.383  1.00  9.68           C  
ANISOU 1423  CD2 LEU A 185     1297   1069   1312    -30     58    -40       C  
ATOM   1424  N   PRO A 186      15.011   3.915  -4.553  1.00  9.32           N  
ANISOU 1424  N   PRO A 186     1403   1169    968     62   -122    -35       N  
ATOM   1425  CA  PRO A 186      16.311   4.150  -5.178  1.00  9.48           C  
ANISOU 1425  CA  PRO A 186     1400   1061   1138    -20   -117     -4       C  
ATOM   1426  C   PRO A 186      16.598   3.143  -6.270  1.00 10.44           C  
ANISOU 1426  C   PRO A 186     1495   1233   1236     36    -59    -73       C  
ATOM   1427  O   PRO A 186      16.195   2.006  -6.176  1.00 10.87           O  
ANISOU 1427  O   PRO A 186     1699   1170   1258   -104    183   -164       O  
ATOM   1428  CB  PRO A 186      17.300   3.968  -4.016  1.00  9.28           C  
ANISOU 1428  CB  PRO A 186     1266   1072   1186     69    -44     75       C  
ATOM   1429  CG  PRO A 186      16.485   4.272  -2.824  1.00  9.41           C  
ANISOU 1429  CG  PRO A 186     1408   1114   1052    233    -21     27       C  
ATOM   1430  CD  PRO A 186      15.160   3.648  -3.115  1.00 10.03           C  
ANISOU 1430  CD  PRO A 186     1542   1323    943     88   -199    -20       C  
ATOM   1431  N   ASP A 187      17.344   3.556  -7.280  1.00 10.29           N  
ANISOU 1431  N   ASP A 187     1578   1073   1256    -62     81   -216       N  
ATOM   1432  CA  ASP A 187      17.855   2.651  -8.322  1.00 10.36           C  
ANISOU 1432  CA  ASP A 187     1453   1242   1239    -41     -7    -87       C  
ATOM   1433  C   ASP A 187      19.230   2.181  -7.904  1.00  9.63           C  
ANISOU 1433  C   ASP A 187     1361   1252   1045     -1    106    -35       C  
ATOM   1434  O   ASP A 187      20.089   2.962  -7.443  1.00  9.89           O  
ANISOU 1434  O   ASP A 187     1510   1126   1120   -166     17    -96       O  
ATOM   1435  CB  ASP A 187      17.991   3.426  -9.625  1.00 11.62           C  
ANISOU 1435  CB  ASP A 187     1555   1635   1221     48   -126    -67       C  
ATOM   1436  CG  ASP A 187      18.531   2.610 -10.706  1.00 14.06           C  
ANISOU 1436  CG  ASP A 187     2001   2002   1338     28    -19     89       C  
ATOM   1437  OD1 ASP A 187      17.730   1.839 -11.258  1.00 19.20           O  
ANISOU 1437  OD1 ASP A 187     2696   2567   2029   -226   -173    -82       O  
ATOM   1438  OD2 ASP A 187      19.715   2.646 -11.068  1.00 18.41           O  
ANISOU 1438  OD2 ASP A 187     2423   2820   1751    176     83   -113       O  
ATOM   1439  N   TYR A 188      19.510   0.907  -8.086  1.00  8.70           N  
ANISOU 1439  N   TYR A 188     1309   1036    959   -255    -18    -73       N  
ATOM   1440  CA  TYR A 188      20.798   0.357  -7.751  1.00  8.41           C  
ANISOU 1440  CA  TYR A 188     1219   1136    837   -138     56    -62       C  
ATOM   1441  C   TYR A 188      21.986   0.980  -8.475  1.00 10.00           C  
ANISOU 1441  C   TYR A 188     1412   1282   1104   -161     73   -118       C  
ATOM   1442  O   TYR A 188      22.980   1.315  -7.862  1.00  9.78           O  
ANISOU 1442  O   TYR A 188     1393   1147   1175   -193    111   -161       O  
ATOM   1443  CB  TYR A 188      20.772  -1.117  -7.970  1.00  9.54           C  
ANISOU 1443  CB  TYR A 188     1421   1320    883    -12    104    -34       C  
ATOM   1444  CG  TYR A 188      22.052  -1.879  -7.619  1.00  9.22           C  
ANISOU 1444  CG  TYR A 188     1248   1122   1131   -159     31   -130       C  
ATOM   1445  CD1 TYR A 188      22.452  -2.065  -6.294  1.00  8.15           C  
ANISOU 1445  CD1 TYR A 188     1135   1047    912   -103    158   -239       C  
ATOM   1446  CD2 TYR A 188      22.869  -2.415  -8.621  1.00 10.34           C  
ANISOU 1446  CD2 TYR A 188     1367   1274   1286     32    187    -40       C  
ATOM   1447  CE1 TYR A 188      23.549  -2.810  -5.980  1.00 10.11           C  
ANISOU 1447  CE1 TYR A 188     1685   1194    959    -91      8    -33       C  
ATOM   1448  CE2 TYR A 188      23.982  -3.159  -8.296  1.00 11.15           C  
ANISOU 1448  CE2 TYR A 188     1507   1390   1339     52    -17   -162       C  
ATOM   1449  CZ  TYR A 188      24.311  -3.357  -6.973  1.00 11.00           C  
ANISOU 1449  CZ  TYR A 188     1136   1721   1319    -48     25    -96       C  
ATOM   1450  OH  TYR A 188      25.416  -4.102  -6.641  1.00 15.28           O  
ANISOU 1450  OH  TYR A 188     1799   2298   1707    232     74    185       O  
ATOM   1451  N   THR A 189      21.868   1.105  -9.787  1.00 10.79           N  
ANISOU 1451  N   THR A 189     1484   1377   1237   -201     59      6       N  
ATOM   1452  CA  THR A 189      22.977   1.690 -10.537  1.00 12.46           C  
ANISOU 1452  CA  THR A 189     1727   1617   1389   -151    174    -42       C  
ATOM   1453  C   THR A 189      23.299   3.121 -10.072  1.00 10.42           C  
ANISOU 1453  C   THR A 189     1436   1450   1070   -121     54    -15       C  
ATOM   1454  O   THR A 189      24.466   3.478  -9.843  1.00 12.23           O  
ANISOU 1454  O   THR A 189     1789   1675   1181   -278     25    -94       O  
ATOM   1455  CB  THR A 189      22.640   1.667 -12.001  1.00 13.33           C  
ANISOU 1455  CB  THR A 189     1945   1684   1435   -186    193    -13       C  
ATOM   1456  OG1 THR A 189      22.542   0.301 -12.426  1.00 16.40           O  
ANISOU 1456  OG1 THR A 189     2667   2086   1475   -237    335   -353       O  
ATOM   1457  CG2 THR A 189      23.776   2.239 -12.827  1.00 16.52           C  
ANISOU 1457  CG2 THR A 189     2189   2210   1876   -251    157    -82       C  
ATOM   1458  N   THR A 190      22.273   3.926  -9.894  1.00 10.16           N  
ANISOU 1458  N   THR A 190     1498   1376    984   -183      2     56       N  
ATOM   1459  CA  THR A 190      22.450   5.291  -9.434  1.00 10.37           C  
ANISOU 1459  CA  THR A 190     1578   1310   1051   -171     51    116       C  
ATOM   1460  C   THR A 190      23.055   5.312  -8.051  1.00 10.44           C  
ANISOU 1460  C   THR A 190     1460   1377   1126   -201     51      7       C  
ATOM   1461  O   THR A 190      23.957   6.082  -7.772  1.00 10.90           O  
ANISOU 1461  O   THR A 190     1669   1292   1179   -376    103    -11       O  
ATOM   1462  CB  THR A 190      21.094   5.973  -9.420  1.00 11.66           C  
ANISOU 1462  CB  THR A 190     1831   1330   1267   -140    -22    193       C  
ATOM   1463  OG1 THR A 190      20.568   5.961 -10.765  1.00 16.13           O  
ANISOU 1463  OG1 THR A 190     2455   2054   1618     35   -458    317       O  
ATOM   1464  CG2 THR A 190      21.199   7.421  -8.966  1.00 14.22           C  
ANISOU 1464  CG2 THR A 190     2138   1484   1781    -13    -17    -33       C  
ATOM   1465  N   SER A 191      22.524   4.460  -7.171  1.00  9.59           N  
ANISOU 1465  N   SER A 191     1459   1298    886   -194     82      6       N  
ATOM   1466  CA  SER A 191      23.017   4.380  -5.799  1.00  9.10           C  
ANISOU 1466  CA  SER A 191     1330   1097   1031   -167    -10      0       C  
ATOM   1467  C   SER A 191      24.494   4.025  -5.777  1.00  9.35           C  
ANISOU 1467  C   SER A 191     1422   1237    892   -193     77     20       C  
ATOM   1468  O   SER A 191      25.266   4.594  -5.023  1.00 10.51           O  
ANISOU 1468  O   SER A 191     1537   1421   1035   -361     67   -106       O  
ATOM   1469  CB  SER A 191      22.206   3.346  -5.023  1.00  9.18           C  
ANISOU 1469  CB  SER A 191     1449   1032   1006   -116    -33     46       C  
ATOM   1470  OG  SER A 191      20.879   3.747  -4.847  1.00 10.45           O  
ANISOU 1470  OG  SER A 191     1614   1210   1145    -34     32   -175       O  
ATOM   1471  N   GLN A 192      24.904   3.050  -6.588  1.00  9.98           N  
ANISOU 1471  N   GLN A 192     1371   1376   1043     -2     79   -128       N  
ATOM   1472  CA  GLN A 192      26.277   2.627  -6.652  1.00 10.47           C  
ANISOU 1472  CA  GLN A 192     1417   1416   1144    -54    121    -55       C  
ATOM   1473  C   GLN A 192      27.202   3.728  -7.177  1.00 11.83           C  
ANISOU 1473  C   GLN A 192     1526   1524   1445    -54    176    -92       C  
ATOM   1474  O   GLN A 192      28.331   3.837  -6.728  1.00 12.21           O  
ANISOU 1474  O   GLN A 192     1481   1760   1398   -149    320      4       O  
ATOM   1475  CB  GLN A 192      26.416   1.376  -7.525  1.00 12.74           C  
ANISOU 1475  CB  GLN A 192     1553   1613   1672   -126    182   -120       C  
ATOM   1476  CG  GLN A 192      25.698   0.180  -6.972  1.00 15.20           C  
ANISOU 1476  CG  GLN A 192     2033   1721   2019     -7    284     56       C  
ATOM   1477  CD  GLN A 192      26.423  -0.404  -5.870  1.00 20.21           C  
ANISOU 1477  CD  GLN A 192     2577   2521   2578     31    -25     98       C  
ATOM   1478  OE1 GLN A 192      26.247   0.010  -4.705  1.00 23.77           O  
ANISOU 1478  OE1 GLN A 192     3113   3360   2559    280    259     38       O  
ATOM   1479  NE2 GLN A 192      27.280  -1.359  -6.178  1.00 22.64           N  
ANISOU 1479  NE2 GLN A 192     3019   2792   2791    300    160   -338       N  
ATOM   1480  N   GLU A 193      26.720   4.519  -8.122  1.00 11.38           N  
ANISOU 1480  N   GLU A 193     1618   1479   1225   -205    148   -101       N  
ATOM   1481  CA  GLU A 193      27.495   5.630  -8.669  1.00 12.89           C  
ANISOU 1481  CA  GLU A 193     1637   1641   1619   -200    119    -44       C  
ATOM   1482  C   GLU A 193      27.741   6.651  -7.566  1.00 11.80           C  
ANISOU 1482  C   GLU A 193     1525   1623   1334   -184    113     46       C  
ATOM   1483  O   GLU A 193      28.854   7.144  -7.384  1.00 12.39           O  
ANISOU 1483  O   GLU A 193     1518   1910   1279   -396    187    -96       O  
ATOM   1484  CB  GLU A 193      26.767   6.284  -9.876  1.00 14.89           C  
ANISOU 1484  CB  GLU A 193     1920   1972   1762   -249    133    104       C  
ATOM   1485  CG  GLU A 193      26.529   5.472 -11.166  1.00 21.84           C  
ANISOU 1485  CG  GLU A 193     2960   2717   2619   -179     94   -194       C  
ATOM   1486  CD  GLU A 193      25.479   6.032 -12.180  1.00 27.79           C  
ANISOU 1486  CD  GLU A 193     3716   3589   3252    -41    -57     75       C  
ATOM   1487  OE1 GLU A 193      24.596   6.878 -11.859  1.00 31.69           O  
ANISOU 1487  OE1 GLU A 193     3847   4198   3993     51     52    122       O  
ATOM   1488  OE2 GLU A 193      25.506   5.559 -13.351  1.00 31.99           O  
ANISOU 1488  OE2 GLU A 193     4504   4164   3484   -312    117   -125       O  
ATOM   1489  N   ILE A 194      26.706   6.981  -6.821  1.00 10.72           N  
ANISOU 1489  N   ILE A 194     1302   1503   1266   -239     89     31       N  
ATOM   1490  CA  ILE A 194      26.851   7.920  -5.700  1.00 10.75           C  
ANISOU 1490  CA  ILE A 194     1507   1314   1260   -238      9    102       C  
ATOM   1491  C   ILE A 194      27.842   7.356  -4.699  1.00 10.79           C  
ANISOU 1491  C   ILE A 194     1453   1341   1302   -245     49     39       C  
ATOM   1492  O   ILE A 194      28.729   8.059  -4.204  1.00 12.08           O  
ANISOU 1492  O   ILE A 194     1649   1700   1240   -477    -53   -157       O  
ATOM   1493  CB  ILE A 194      25.489   8.253  -5.066  1.00 11.29           C  
ANISOU 1493  CB  ILE A 194     1503   1425   1361   -200     28     48       C  
ATOM   1494  CG1 ILE A 194      24.567   8.989  -6.058  1.00 11.48           C  
ANISOU 1494  CG1 ILE A 194     1661   1174   1526    -94    130     84       C  
ATOM   1495  CG2 ILE A 194      25.649   9.022  -3.782  1.00 10.56           C  
ANISOU 1495  CG2 ILE A 194     1553   1008   1451   -171    -57      2       C  
ATOM   1496  CD1 ILE A 194      23.070   8.990  -5.742  1.00 13.20           C  
ANISOU 1496  CD1 ILE A 194     1710   1865   1438   -101   -113   -232       C  
ATOM   1497  N   GLU A 195      27.661   6.097  -4.357  1.00 10.95           N  
ANISOU 1497  N   GLU A 195     1460   1377   1323   -214     33     85       N  
ATOM   1498  CA  GLU A 195      28.503   5.465  -3.376  1.00 12.34           C  
ANISOU 1498  CA  GLU A 195     1611   1659   1417   -109    -66     -9       C  
ATOM   1499  C   GLU A 195      29.968   5.503  -3.789  1.00 12.06           C  
ANISOU 1499  C   GLU A 195     1627   1659   1294    -60     -3     -7       C  
ATOM   1500  O   GLU A 195      30.866   5.742  -2.956  1.00 12.58           O  
ANISOU 1500  O   GLU A 195     1285   1934   1558   -202   -127    -48       O  
ATOM   1501  CB  GLU A 195      28.002   4.054  -3.111  1.00 13.55           C  
ANISOU 1501  CB  GLU A 195     1807   1804   1537    -68     22     10       C  
ATOM   1502  CG  GLU A 195      28.786   3.439  -2.002  1.00 18.22           C  
ANISOU 1502  CG  GLU A 195     2390   2486   2044    -42   -171    200       C  
ATOM   1503  CD  GLU A 195      27.973   2.573  -1.140  1.00 23.35           C  
ANISOU 1503  CD  GLU A 195     2835   3051   2984    -35     80    293       C  
ATOM   1504  OE1 GLU A 195      26.819   2.945  -0.974  1.00 33.96           O  
ANISOU 1504  OE1 GLU A 195     3605   4833   4464    314    204    139       O  
ATOM   1505  OE2 GLU A 195      28.485   1.612  -0.545  1.00 20.34           O  
ANISOU 1505  OE2 GLU A 195     2345   2968   2414     -5   -176    202       O  
ATOM   1506  N   ARG A 196      30.242   5.236  -5.056  1.00 12.48           N  
ANISOU 1506  N   ARG A 196     1647   1792   1301   -103    -45   -153       N  
ATOM   1507  CA  ARG A 196      31.618   5.270  -5.520  1.00 14.24           C  
ANISOU 1507  CA  ARG A 196     1772   1972   1665    -98      6    -41       C  
ATOM   1508  C   ARG A 196      32.228   6.654  -5.402  1.00 13.79           C  
ANISOU 1508  C   ARG A 196     1663   2039   1534   -142    103    -65       C  
ATOM   1509  O   ARG A 196      33.361   6.784  -4.957  1.00 15.35           O  
ANISOU 1509  O   ARG A 196     1717   2182   1931   -256     86   -103       O  
ATOM   1510  CB  ARG A 196      31.662   4.788  -6.959  1.00 16.69           C  
ANISOU 1510  CB  ARG A 196     2040   2459   1841   -140     33   -127       C  
ATOM   1511  CG  ARG A 196      31.801   3.270  -7.096  1.00 24.38           C  
ANISOU 1511  CG  ARG A 196     3135   3014   3113      0    -10     -6       C  
ATOM   1512  CD  ARG A 196      32.282   2.800  -8.504  1.00 30.73           C  
ANISOU 1512  CD  ARG A 196     4010   3973   3692      0    115   -115       C  
ATOM   1513  NE  ARG A 196      31.337   3.256  -9.521  1.00 35.30           N  
ANISOU 1513  NE  ARG A 196     4392   4672   4346     43    -89    -22       N  
ATOM   1514  CZ  ARG A 196      30.198   2.624  -9.863  1.00 37.44           C  
ANISOU 1514  CZ  ARG A 196     4707   4814   4702    -90    -27    -44       C  
ATOM   1515  NH1 ARG A 196      29.852   1.456  -9.304  1.00 38.09           N  
ANISOU 1515  NH1 ARG A 196     4780   4824   4868    -93     30    -70       N  
ATOM   1516  NH2 ARG A 196      29.410   3.184 -10.778  1.00 37.65           N  
ANISOU 1516  NH2 ARG A 196     4668   4937   4698     12    -70    -80       N  
ATOM   1517  N   ARG A 197      31.465   7.677  -5.704  1.00 12.67           N  
ANISOU 1517  N   ARG A 197     1566   1792   1453   -329    170    -18       N  
ATOM   1518  CA  ARG A 197      31.939   9.065  -5.531  1.00 14.64           C  
ANISOU 1518  CA  ARG A 197     1881   1944   1735   -282     53   -125       C  
ATOM   1519  C   ARG A 197      32.224   9.372  -4.050  1.00 14.50           C  
ANISOU 1519  C   ARG A 197     1818   2065   1627   -383     41   -106       C  
ATOM   1520  O   ARG A 197      33.232   9.998  -3.711  1.00 16.92           O  
ANISOU 1520  O   ARG A 197     2102   2549   1777   -723     47   -172       O  
ATOM   1521  CB  ARG A 197      30.932  10.035  -6.045  1.00 15.77           C  
ANISOU 1521  CB  ARG A 197     2009   1928   2054   -352     62    -67       C  
ATOM   1522  CG  ARG A 197      30.828  10.123  -7.555  1.00 24.09           C  
ANISOU 1522  CG  ARG A 197     3223   3222   2707   -142    -48    -91       C  
ATOM   1523  CD  ARG A 197      30.331  11.502  -8.011  1.00 31.56           C  
ANISOU 1523  CD  ARG A 197     4214   3840   3937     82    -46     58       C  
ATOM   1524  NE  ARG A 197      28.873  11.549  -7.914  1.00 38.08           N  
ANISOU 1524  NE  ARG A 197     4617   4882   4967     87     -7     21       N  
ATOM   1525  CZ  ARG A 197      28.047  11.009  -8.829  1.00 42.41           C  
ANISOU 1525  CZ  ARG A 197     5350   5416   5346    -44   -144    -62       C  
ATOM   1526  NH1 ARG A 197      28.548  10.419  -9.923  1.00 44.25           N  
ANISOU 1526  NH1 ARG A 197     5665   5649   5498      9     18    -97       N  
ATOM   1527  NH2 ARG A 197      26.722  11.086  -8.673  1.00 43.57           N  
ANISOU 1527  NH2 ARG A 197     5452   5590   5511    -24    105     57       N  
ATOM   1528  N   LEU A 198      31.385   8.901  -3.146  1.00 12.08           N  
ANISOU 1528  N   LEU A 198     1510   1766   1313   -330    -62   -133       N  
ATOM   1529  CA  LEU A 198      31.548   9.209  -1.721  1.00 12.94           C  
ANISOU 1529  CA  LEU A 198     1810   1653   1453   -146    -62    -75       C  
ATOM   1530  C   LEU A 198      32.781   8.589  -1.141  1.00 15.24           C  
ANISOU 1530  C   LEU A 198     2067   1953   1768    -81    -79    -62       C  
ATOM   1531  O   LEU A 198      33.352   9.096  -0.207  1.00 14.63           O  
ANISOU 1531  O   LEU A 198     2269   1798   1489   -250    -79   -185       O  
ATOM   1532  CB  LEU A 198      30.348   8.675  -0.894  1.00 13.72           C  
ANISOU 1532  CB  LEU A 198     1913   1775   1522   -165     -2    -29       C  
ATOM   1533  CG  LEU A 198      29.051   9.427  -1.096  1.00 14.37           C  
ANISOU 1533  CG  LEU A 198     1773   1947   1739   -195     70   -137       C  
ATOM   1534  CD1 LEU A 198      27.955   8.699  -0.322  1.00 16.92           C  
ANISOU 1534  CD1 LEU A 198     2238   2272   1918   -213    271   -290       C  
ATOM   1535  CD2 LEU A 198      29.143  10.889  -0.680  1.00 17.23           C  
ANISOU 1535  CD2 LEU A 198     2036   2115   2393    -66    123    -80       C  
ATOM   1536  N   THR A 199      33.099   7.391  -1.598  1.00 17.15           N  
ANISOU 1536  N   THR A 199     2443   2036   2034     65   -162   -111       N  
ATOM   1537  CA  THR A 199      34.038   6.524  -0.833  1.00 19.65           C  
ANISOU 1537  CA  THR A 199     2512   2449   2504     34   -187    -10       C  
ATOM   1538  C   THR A 199      35.245   6.294  -1.657  1.00 22.90           C  
ANISOU 1538  C   THR A 199     2907   2953   2839     86    -67    -99       C  
ATOM   1539  O   THR A 199      35.984   5.318  -1.415  1.00 25.41           O  
ANISOU 1539  O   THR A 199     3191   3245   3220    141    -23   -100       O  
ATOM   1540  CB  THR A 199      33.426   5.200  -0.365  1.00 19.52           C  
ANISOU 1540  CB  THR A 199     2545   2519   2351     70   -136    -51       C  
ATOM   1541  OG1 THR A 199      32.880   4.462  -1.485  1.00 19.32           O  
ANISOU 1541  OG1 THR A 199     2397   2478   2462   -215   -337     75       O  
ATOM   1542  CG2 THR A 199      32.291   5.433   0.628  1.00 20.77           C  
ANISOU 1542  CG2 THR A 199     2637   2615   2638    -11    -19     80       C  
ATOM   1543  N   ALA A 200      35.484   7.225  -2.581  1.00 25.37           N  
ANISOU 1543  N   ALA A 200     3157   3228   3251     45    -76    -43       N  
ATOM   1544  CA  ALA A 200      36.621   7.157  -3.485  1.00 28.84           C  
ANISOU 1544  CA  ALA A 200     3609   3722   3626      5     21     -7       C  
ATOM   1545  C   ALA A 200      37.896   7.354  -2.657  1.00 31.54           C  
ANISOU 1545  C   ALA A 200     3962   4043   3977    -30    -89     -6       C  
ATOM   1546  O   ALA A 200      37.874   8.061  -1.646  1.00 31.79           O  
ANISOU 1546  O   ALA A 200     3925   4103   4050     67     94    -43       O  
ATOM   1547  CB  ALA A 200      36.504   8.220  -4.560  1.00 28.69           C  
ANISOU 1547  CB  ALA A 200     3614   3607   3680    -33     -6     15       C  
ATOM   1548  N   VAL A 201      38.969   6.664  -3.054  1.00 35.09           N  
ANISOU 1548  N   VAL A 201     4388   4527   4415     25     44    -41       N  
ATOM   1549  CA  VAL A 201      40.286   6.784  -2.404  1.00 38.64           C  
ANISOU 1549  CA  VAL A 201     4848   4955   4875     -5    -41    -12       C  
ATOM   1550  C   VAL A 201      40.996   8.139  -2.669  1.00 41.31           C  
ANISOU 1550  C   VAL A 201     5215   5236   5245    -57    -11    -20       C  
ATOM   1551  O   VAL A 201      41.536   8.730  -1.718  1.00 42.17           O  
ANISOU 1551  O   VAL A 201     5335   5407   5281    -44    -38    -56       O  
ATOM   1552  CB  VAL A 201      41.248   5.616  -2.810  1.00 38.91           C  
ANISOU 1552  CB  VAL A 201     4902   4956   4925      3    -13    -15       C  
ATOM   1553  CG1 VAL A 201      42.628   5.794  -2.175  1.00 39.38           C  
ANISOU 1553  CG1 VAL A 201     4905   5071   4985    -29    -20     32       C  
ATOM   1554  CG2 VAL A 201      40.649   4.234  -2.445  1.00 39.70           C  
ANISOU 1554  CG2 VAL A 201     5048   5049   4985     16     53     25       C  
ATOM   1555  N   PRO A 202      41.026   8.618  -3.922  1.00 43.94           N  
ANISOU 1555  N   PRO A 202     5600   5591   5501    -35    -30     35       N  
ATOM   1556  CA  PRO A 202      41.735   9.865  -4.271  1.00 45.10           C  
ANISOU 1556  CA  PRO A 202     5727   5708   5699    -39    -32     11       C  
ATOM   1557  C   PRO A 202      42.006  10.845  -3.127  1.00 45.66           C  
ANISOU 1557  C   PRO A 202     5796   5799   5752    -19    -59    -23       C  
ATOM   1558  O   PRO A 202      42.939  10.580  -2.365  1.00 46.47           O  
ANISOU 1558  O   PRO A 202     5859   5936   5860    -17   -125    -20       O  
ATOM   1559  CB  PRO A 202      40.795  10.499  -5.318  1.00 45.40           C  
ANISOU 1559  CB  PRO A 202     5767   5763   5719    -21    -46     16       C  
ATOM   1560  CG  PRO A 202      40.141   9.254  -6.031  1.00 45.33           C  
ANISOU 1560  CG  PRO A 202     5764   5721   5735    -29    -21     41       C  
ATOM   1561  CD  PRO A 202      40.422   8.026  -5.141  1.00 44.40           C  
ANISOU 1561  CD  PRO A 202     5646   5629   5594    -37    -41      0       C  
TER    1562      PRO A 202                                                      
ATOM   1563  N   MET B   1      21.636  24.176  17.037  1.00 13.93           N  
ANISOU 1563  N   MET B   1     1484   1594   2214    -60   -202    228       N  
ATOM   1564  CA  MET B   1      23.003  23.999  17.622  1.00 11.76           C  
ANISOU 1564  CA  MET B   1     1348   1428   1691     53    -37     -7       C  
ATOM   1565  C   MET B   1      23.641  25.345  17.909  1.00 11.91           C  
ANISOU 1565  C   MET B   1     1524   1364   1636     41    -84    117       C  
ATOM   1566  O   MET B   1      23.756  26.197  17.008  1.00 15.21           O  
ANISOU 1566  O   MET B   1     2043   1713   2022   -152   -186    278       O  
ATOM   1567  CB  MET B   1      23.954  23.200  16.710  1.00 11.72           C  
ANISOU 1567  CB  MET B   1     1485   1323   1645    -90    -54    -69       C  
ATOM   1568  CG  MET B   1      25.380  23.068  17.194  1.00 12.83           C  
ANISOU 1568  CG  MET B   1     1545   1640   1691     97     42   -131       C  
ATOM   1569  SD  MET B   1      26.348  21.695  16.481  1.00 12.26           S  
ANISOU 1569  SD  MET B   1     1662   1716   1280   -190    207    -31       S  
ATOM   1570  CE  MET B   1      26.031  20.292  17.340  1.00 11.74           C  
ANISOU 1570  CE  MET B   1     1392   1235   1834   -111   -193    -37       C  
ATOM   1571  N   GLN B   2      24.196  25.474  19.113  1.00 10.87           N  
ANISOU 1571  N   GLN B   2     1263   1262   1602    131     33    -27       N  
ATOM   1572  CA  GLN B   2      24.949  26.638  19.485  1.00 11.95           C  
ANISOU 1572  CA  GLN B   2     1456   1411   1670     72    -92    110       C  
ATOM   1573  C   GLN B   2      26.429  26.259  19.620  1.00 10.74           C  
ANISOU 1573  C   GLN B   2     1319   1266   1493     50   -182    125       C  
ATOM   1574  O   GLN B   2      26.758  25.179  20.068  1.00 13.17           O  
ANISOU 1574  O   GLN B   2     1459   1453   2093    146    -71    441       O  
ATOM   1575  CB  GLN B   2      24.468  27.160  20.810  1.00 13.74           C  
ANISOU 1575  CB  GLN B   2     1730   1645   1846     35     26     46       C  
ATOM   1576  CG  GLN B   2      23.038  27.629  20.889  1.00 20.37           C  
ANISOU 1576  CG  GLN B   2     2230   2581   2927     62    -27     23       C  
ATOM   1577  CD  GLN B   2      22.733  28.184  22.243  1.00 31.23           C  
ANISOU 1577  CD  GLN B   2     4113   4065   3685     54     99   -136       C  
ATOM   1578  OE1 GLN B   2      23.615  28.180  23.151  1.00 37.61           O  
ANISOU 1578  OE1 GLN B   2     4543   5031   4714    -42   -124    -68       O  
ATOM   1579  NE2 GLN B   2      21.489  28.657  22.424  1.00 36.48           N  
ANISOU 1579  NE2 GLN B   2     4375   4757   4726    128     96    -41       N  
ATOM   1580  N   ALA B   3      27.288  27.175  19.276  1.00  9.98           N  
ANISOU 1580  N   ALA B   3     1180   1177   1432     73   -116     82       N  
ATOM   1581  CA  ALA B   3      28.739  27.022  19.344  1.00  8.56           C  
ANISOU 1581  CA  ALA B   3     1041   1032   1179     42    -29     -4       C  
ATOM   1582  C   ALA B   3      29.292  28.116  20.238  1.00  9.41           C  
ANISOU 1582  C   ALA B   3     1241   1029   1305     64    -48    -43       C  
ATOM   1583  O   ALA B   3      28.820  29.279  20.198  1.00 12.26           O  
ANISOU 1583  O   ALA B   3     1634   1272   1749    233   -318    -99       O  
ATOM   1584  CB  ALA B   3      29.352  27.118  17.984  1.00 10.79           C  
ANISOU 1584  CB  ALA B   3     1402   1354   1343     17    -87     92       C  
ATOM   1585  N   ARG B   4      30.293  27.767  21.025  1.00  9.47           N  
ANISOU 1585  N   ARG B   4     1286    897   1414     63    -71    -10       N  
ATOM   1586  CA  ARG B   4      30.949  28.679  21.974  1.00  9.75           C  
ANISOU 1586  CA  ARG B   4     1197   1104   1403     87    -25      9       C  
ATOM   1587  C   ARG B   4      32.443  28.390  21.911  1.00 10.51           C  
ANISOU 1587  C   ARG B   4     1209   1169   1613     98   -209    -51       C  
ATOM   1588  O   ARG B   4      32.909  27.273  22.092  1.00 10.29           O  
ANISOU 1588  O   ARG B   4     1230   1037   1642    108   -138   -270       O  
ATOM   1589  CB  ARG B   4      30.374  28.484  23.382  1.00 11.42           C  
ANISOU 1589  CB  ARG B   4     1481   1280   1576    315     -5    -98       C  
ATOM   1590  CG  ARG B   4      30.886  29.467  24.367  1.00 13.52           C  
ANISOU 1590  CG  ARG B   4     1556   1849   1731    102    -62   -118       C  
ATOM   1591  CD  ARG B   4      30.291  29.249  25.752  1.00 13.26           C  
ANISOU 1591  CD  ARG B   4     1678   1555   1804    -33     65   -131       C  
ATOM   1592  NE  ARG B   4      30.776  28.017  26.360  1.00 12.74           N  
ANISOU 1592  NE  ARG B   4     1539   1819   1481    -26    -28    -99       N  
ATOM   1593  CZ  ARG B   4      31.888  27.919  27.081  1.00 14.33           C  
ANISOU 1593  CZ  ARG B   4     1779   1971   1694     52    106    -81       C  
ATOM   1594  NH1 ARG B   4      32.644  28.971  27.256  1.00 14.91           N  
ANISOU 1594  NH1 ARG B   4     1667   2009   1987     66   -318    -71       N  
ATOM   1595  NH2 ARG B   4      32.248  26.771  27.587  1.00 14.33           N  
ANISOU 1595  NH2 ARG B   4     1608   1988   1846    380     32   -288       N  
ATOM   1596  N   LYS B   5      33.218  29.417  21.600  1.00 11.20           N  
ANISOU 1596  N   LYS B   5     1204   1196   1853    136    -34      0       N  
ATOM   1597  CA  LYS B   5      34.685  29.273  21.576  1.00 12.35           C  
ANISOU 1597  CA  LYS B   5     1379   1377   1935    107    -34     31       C  
ATOM   1598  C   LYS B   5      35.198  29.117  22.985  1.00 11.11           C  
ANISOU 1598  C   LYS B   5     1351   1207   1662     52     18    -72       C  
ATOM   1599  O   LYS B   5      34.823  29.814  23.927  1.00 12.98           O  
ANISOU 1599  O   LYS B   5     1565   1550   1817    212    -82   -143       O  
ATOM   1600  CB  LYS B   5      35.335  30.504  20.977  1.00 14.62           C  
ANISOU 1600  CB  LYS B   5     1606   1689   2258     35    -15    118       C  
ATOM   1601  CG  LYS B   5      34.985  30.764  19.597  1.00 19.71           C  
ANISOU 1601  CG  LYS B   5     2366   2597   2523    103    -48    175       C  
ATOM   1602  CD  LYS B   5      35.570  32.129  19.124  1.00 25.97           C  
ANISOU 1602  CD  LYS B   5     3294   3135   3435   -141     40    199       C  
ATOM   1603  CE  LYS B   5      35.337  33.363  20.080  1.00 31.13           C  
ANISOU 1603  CE  LYS B   5     4016   3884   3928    -10     42    -40       C  
ATOM   1604  NZ  LYS B   5      33.915  33.898  20.225  1.00 33.53           N  
ANISOU 1604  NZ  LYS B   5     4113   4204   4421     19     47     47       N  
ATOM   1605  N   LEU B   6      36.037  28.124  23.172  1.00 10.53           N  
ANISOU 1605  N   LEU B   6     1470   1042   1489    100    -42   -102       N  
ATOM   1606  CA  LEU B   6      36.710  27.893  24.420  1.00  9.12           C  
ANISOU 1606  CA  LEU B   6     1219    982   1264    126     72   -177       C  
ATOM   1607  C   LEU B   6      37.914  28.768  24.549  1.00 10.46           C  
ANISOU 1607  C   LEU B   6     1600   1043   1331     19     26   -206       C  
ATOM   1608  O   LEU B   6      38.339  29.429  23.592  1.00 13.04           O  
ANISOU 1608  O   LEU B   6     2010   1232   1713     49    112   -383       O  
ATOM   1609  CB  LEU B   6      37.026  26.404  24.577  1.00  9.00           C  
ANISOU 1609  CB  LEU B   6     1317    976   1124    -29     12   -106       C  
ATOM   1610  CG  LEU B   6      35.825  25.459  24.584  1.00  8.69           C  
ANISOU 1610  CG  LEU B   6     1226   1097    975   -115    -60   -116       C  
ATOM   1611  CD1 LEU B   6      36.218  23.995  24.668  1.00 11.02           C  
ANISOU 1611  CD1 LEU B   6     1491   1327   1366     36     15   -160       C  
ATOM   1612  CD2 LEU B   6      34.880  25.767  25.740  1.00 12.55           C  
ANISOU 1612  CD2 LEU B   6     1467   1649   1650     -4    195   -156       C  
ATOM   1613  N   ALA B   7      38.469  28.763  25.752  1.00 10.88           N  
ANISOU 1613  N   ALA B   7     1572   1129   1433    -98     29   -124       N  
ATOM   1614  CA  ALA B   7      39.564  29.677  26.053  1.00 13.27           C  
ANISOU 1614  CA  ALA B   7     1730   1646   1663   -171     -6   -200       C  
ATOM   1615  C   ALA B   7      40.841  29.219  25.385  1.00 13.46           C  
ANISOU 1615  C   ALA B   7     1647   1621   1845   -232     12   -257       C  
ATOM   1616  O   ALA B   7      41.697  30.074  25.071  1.00 17.44           O  
ANISOU 1616  O   ALA B   7     2307   1990   2330   -345    104   -213       O  
ATOM   1617  CB  ALA B   7      39.705  29.837  27.547  1.00 13.90           C  
ANISOU 1617  CB  ALA B   7     1862   1725   1692   -197      0   -228       C  
ATOM   1618  N   VAL B   8      41.000  27.914  25.115  1.00 10.98           N  
ANISOU 1618  N   VAL B   8     1463   1318   1388   -259    -11    -67       N  
ATOM   1619  CA  VAL B   8      42.109  27.367  24.342  1.00  9.46           C  
ANISOU 1619  CA  VAL B   8     1102   1287   1203   -234   -137    -41       C  
ATOM   1620  C   VAL B   8      41.823  27.649  22.865  1.00  8.64           C  
ANISOU 1620  C   VAL B   8     1152   1050   1079    -89   -149     48       C  
ATOM   1621  O   VAL B   8      40.789  27.253  22.330  1.00  9.78           O  
ANISOU 1621  O   VAL B   8     1291   1209   1216    -69   -122   -154       O  
ATOM   1622  CB  VAL B   8      42.257  25.859  24.531  1.00  9.70           C  
ANISOU 1622  CB  VAL B   8     1231   1398   1056   -113    -49    -95       C  
ATOM   1623  CG1 VAL B   8      43.202  25.260  23.556  1.00  9.09           C  
ANISOU 1623  CG1 VAL B   8      947   1314   1190    -44   -230     54       C  
ATOM   1624  CG2 VAL B   8      42.727  25.601  25.985  1.00 10.89           C  
ANISOU 1624  CG2 VAL B   8     1465   1384   1287   -127   -150     28       C  
ATOM   1625  N   ASP B   9      42.754  28.340  22.206  1.00  9.47           N  
ANISOU 1625  N   ASP B   9     1216   1206   1175   -150   -204    -15       N  
ATOM   1626  CA  ASP B   9      42.523  28.868  20.883  1.00  9.35           C  
ANISOU 1626  CA  ASP B   9     1269   1060   1221    -17    -46    -91       C  
ATOM   1627  C   ASP B   9      42.113  27.751  19.918  1.00  7.92           C  
ANISOU 1627  C   ASP B   9     1064    840   1104    -35   -127    -55       C  
ATOM   1628  O   ASP B   9      42.808  26.761  19.765  1.00  8.75           O  
ANISOU 1628  O   ASP B   9     1068    905   1350     91   -255   -127       O  
ATOM   1629  CB  ASP B   9      43.796  29.573  20.389  1.00 10.21           C  
ANISOU 1629  CB  ASP B   9     1471   1023   1382   -181    -34    -68       C  
ATOM   1630  CG  ASP B   9      43.595  30.218  19.087  1.00 14.88           C  
ANISOU 1630  CG  ASP B   9     1894   1907   1852     73    -80    -10       C  
ATOM   1631  OD1 ASP B   9      44.181  29.757  18.104  1.00 19.25           O  
ANISOU 1631  OD1 ASP B   9     2372   2993   1949    182     85     30       O  
ATOM   1632  OD2 ASP B   9      42.786  31.157  18.976  1.00 21.46           O  
ANISOU 1632  OD2 ASP B   9     3117   2114   2920    324     24    331       O  
ATOM   1633  N   GLY B  10      40.980  27.958  19.258  1.00  9.14           N  
ANISOU 1633  N   GLY B  10     1109    970   1393    -69   -210    -69       N  
ATOM   1634  CA  GLY B  10      40.465  27.036  18.276  1.00  8.11           C  
ANISOU 1634  CA  GLY B  10     1027   1031   1022    -32   -113     14       C  
ATOM   1635  C   GLY B  10      39.589  25.917  18.785  1.00  7.23           C  
ANISOU 1635  C   GLY B  10      760    905   1081    -30   -125     -5       C  
ATOM   1636  O   GLY B  10      38.896  25.310  17.995  1.00  7.98           O  
ANISOU 1636  O   GLY B  10     1037   1007    986    -39   -163   -139       O  
ATOM   1637  N   ALA B  11      39.601  25.642  20.073  1.00  7.47           N  
ANISOU 1637  N   ALA B  11      879    921   1038    -45    -62   -151       N  
ATOM   1638  CA  ALA B  11      38.725  24.618  20.657  1.00  7.25           C  
ANISOU 1638  CA  ALA B  11      858    845   1050    -24   -185    -45       C  
ATOM   1639  C   ALA B  11      37.312  25.194  20.739  1.00  7.51           C  
ANISOU 1639  C   ALA B  11      813    924   1114     29   -139   -131       C  
ATOM   1640  O   ALA B  11      37.142  26.394  20.999  1.00  8.53           O  
ANISOU 1640  O   ALA B  11      915    994   1332     76   -226   -149       O  
ATOM   1641  CB  ALA B  11      39.216  24.183  22.025  1.00  8.01           C  
ANISOU 1641  CB  ALA B  11     1056   1041    945     57   -115     15       C  
ATOM   1642  N   ILE B  12      36.309  24.358  20.496  1.00  6.75           N  
ANISOU 1642  N   ILE B  12      762    666   1135     68   -122    -66       N  
ATOM   1643  CA  ILE B  12      34.932  24.842  20.371  1.00  6.68           C  
ANISOU 1643  CA  ILE B  12      773    795    968     75    -18    -43       C  
ATOM   1644  C   ILE B  12      34.003  23.886  21.118  1.00  6.67           C  
ANISOU 1644  C   ILE B  12      805    764    964    135    -59     34       C  
ATOM   1645  O   ILE B  12      34.166  22.658  20.996  1.00  7.17           O  
ANISOU 1645  O   ILE B  12      938    759   1027    130     34    -98       O  
ATOM   1646  CB  ILE B  12      34.471  24.924  18.884  1.00  7.16           C  
ANISOU 1646  CB  ILE B  12      816    821   1081     45     58    -53       C  
ATOM   1647  CG1 ILE B  12      35.450  25.674  18.016  1.00  7.86           C  
ANISOU 1647  CG1 ILE B  12      836   1036   1112    -45    -53    116       C  
ATOM   1648  CG2 ILE B  12      33.059  25.449  18.817  1.00  7.78           C  
ANISOU 1648  CG2 ILE B  12      960    757   1238    156    -43    -28       C  
ATOM   1649  CD1 ILE B  12      35.268  25.370  16.522  1.00 10.25           C  
ANISOU 1649  CD1 ILE B  12     1092   1533   1268     37    -12    223       C  
ATOM   1650  N   GLU B  13      33.081  24.427  21.886  1.00  7.14           N  
ANISOU 1650  N   GLU B  13      924    794    992    -53     23    -26       N  
ATOM   1651  CA  GLU B  13      32.007  23.661  22.518  1.00  7.51           C  
ANISOU 1651  CA  GLU B  13      849    956   1049     45     32   -170       C  
ATOM   1652  C   GLU B  13      30.737  23.840  21.694  1.00  7.48           C  
ANISOU 1652  C   GLU B  13      888    926   1028    183     49    -95       C  
ATOM   1653  O   GLU B  13      30.301  24.957  21.463  1.00  8.93           O  
ANISOU 1653  O   GLU B  13      955   1021   1416    155   -180     -6       O  
ATOM   1654  CB  GLU B  13      31.784  24.219  23.908  1.00  8.37           C  
ANISOU 1654  CB  GLU B  13      973   1115   1092    178      7    -83       C  
ATOM   1655  CG  GLU B  13      30.638  23.602  24.710  1.00  9.52           C  
ANISOU 1655  CG  GLU B  13     1150   1423   1044    118    214   -119       C  
ATOM   1656  CD  GLU B  13      30.214  24.542  25.836  1.00 12.40           C  
ANISOU 1656  CD  GLU B  13     1567   1769   1373    190    155   -165       C  
ATOM   1657  OE1 GLU B  13      29.445  25.502  25.576  1.00 13.48           O  
ANISOU 1657  OE1 GLU B  13     1782   1700   1639    136    -62     74       O  
ATOM   1658  OE2 GLU B  13      30.725  24.370  26.957  1.00 14.38           O  
ANISOU 1658  OE2 GLU B  13     2277   1652   1533    342    -59    -28       O  
ATOM   1659  N   PHE B  14      30.126  22.728  21.317  1.00  7.09           N  
ANISOU 1659  N   PHE B  14      803    839   1051     77    103     81       N  
ATOM   1660  CA  PHE B  14      28.867  22.716  20.592  1.00  6.59           C  
ANISOU 1660  CA  PHE B  14      758    726   1017    140    112     35       C  
ATOM   1661  C   PHE B  14      27.775  22.180  21.484  1.00  7.65           C  
ANISOU 1661  C   PHE B  14      911    992   1002    174    102    117       C  
ATOM   1662  O   PHE B  14      27.955  21.122  22.094  1.00  9.69           O  
ANISOU 1662  O   PHE B  14     1125   1222   1333     72    200    397       O  
ATOM   1663  CB  PHE B  14      28.999  21.824  19.326  1.00  7.30           C  
ANISOU 1663  CB  PHE B  14      728   1093    952    151    -98     91       C  
ATOM   1664  CG  PHE B  14      29.965  22.359  18.304  1.00  6.88           C  
ANISOU 1664  CG  PHE B  14      756    896    963    105     55      0       C  
ATOM   1665  CD1 PHE B  14      29.556  23.333  17.409  1.00  8.13           C  
ANISOU 1665  CD1 PHE B  14      821   1063   1204     38     41      9       C  
ATOM   1666  CD2 PHE B  14      31.263  21.948  18.241  1.00  6.56           C  
ANISOU 1666  CD2 PHE B  14      792    682   1015     15   -157     55       C  
ATOM   1667  CE1 PHE B  14      30.405  23.830  16.470  1.00  7.29           C  
ANISOU 1667  CE1 PHE B  14     1146    801    821     -5    -46    113       C  
ATOM   1668  CE2 PHE B  14      32.140  22.470  17.312  1.00  6.83           C  
ANISOU 1668  CE2 PHE B  14      913    875    804    -43    -91   -103       C  
ATOM   1669  CZ  PHE B  14      31.725  23.406  16.428  1.00  8.25           C  
ANISOU 1669  CZ  PHE B  14     1185   1012    936     87     -8    -45       C  
ATOM   1670  N   THR B  15      26.630  22.850  21.513  1.00  8.74           N  
ANISOU 1670  N   THR B  15      998   1158   1163    103    -15     53       N  
ATOM   1671  CA  THR B  15      25.484  22.417  22.284  1.00  9.41           C  
ANISOU 1671  CA  THR B  15     1210   1208   1156     39     51     54       C  
ATOM   1672  C   THR B  15      24.352  22.095  21.324  1.00  8.99           C  
ANISOU 1672  C   THR B  15      938   1203   1271     93     89     54       C  
ATOM   1673  O   THR B  15      23.683  23.004  20.844  1.00 10.69           O  
ANISOU 1673  O   THR B  15     1133   1440   1487     82     12    117       O  
ATOM   1674  CB  THR B  15      25.058  23.519  23.256  1.00  9.75           C  
ANISOU 1674  CB  THR B  15     1203   1242   1258     45     60    115       C  
ATOM   1675  OG1 THR B  15      26.161  23.839  24.112  1.00 11.08           O  
ANISOU 1675  OG1 THR B  15     1491   1399   1320     24    -28    -55       O  
ATOM   1676  CG2 THR B  15      23.953  23.050  24.191  1.00 12.88           C  
ANISOU 1676  CG2 THR B  15     1523   1823   1546     25    265   -156       C  
ATOM   1677  N   PRO B  16      24.113  20.830  21.017  1.00  9.52           N  
ANISOU 1677  N   PRO B  16     1036   1274   1305     22     85     83       N  
ATOM   1678  CA  PRO B  16      22.979  20.476  20.149  1.00 10.41           C  
ANISOU 1678  CA  PRO B  16     1238   1260   1457      3    191     92       C  
ATOM   1679  C   PRO B  16      21.655  20.648  20.906  1.00 11.64           C  
ANISOU 1679  C   PRO B  16     1352   1469   1601    -59    209     38       C  
ATOM   1680  O   PRO B  16      21.612  20.530  22.119  1.00 13.59           O  
ANISOU 1680  O   PRO B  16     1360   1893   1909    -20    230    173       O  
ATOM   1681  CB  PRO B  16      23.251  19.009  19.812  1.00 11.13           C  
ANISOU 1681  CB  PRO B  16     1472   1325   1431     57    243     14       C  
ATOM   1682  CG  PRO B  16      24.023  18.522  20.957  1.00 11.13           C  
ANISOU 1682  CG  PRO B  16     1227   1477   1524    -60    185     90       C  
ATOM   1683  CD  PRO B  16      24.891  19.649  21.423  1.00 10.20           C  
ANISOU 1683  CD  PRO B  16     1263   1313   1297     87     -9     15       C  
ATOM   1684  N   ARG B  17      20.598  20.908  20.159  1.00 11.86           N  
ANISOU 1684  N   ARG B  17     1402   1397   1705   -104    259    -13       N  
ATOM   1685  CA  ARG B  17      19.248  20.828  20.732  1.00 13.12           C  
ANISOU 1685  CA  ARG B  17     1478   1639   1869   -123    263   -112       C  
ATOM   1686  C   ARG B  17      18.892  19.355  20.931  1.00 13.79           C  
ANISOU 1686  C   ARG B  17     1563   1690   1985    -65    346    -12       C  
ATOM   1687  O   ARG B  17      19.273  18.494  20.170  1.00 13.33           O  
ANISOU 1687  O   ARG B  17     1613   1433   2019   -149    605    -32       O  
ATOM   1688  CB  ARG B  17      18.283  21.485  19.765  1.00 15.42           C  
ANISOU 1688  CB  ARG B  17     1531   2015   2310   -147    195    -51       C  
ATOM   1689  CG  ARG B  17      18.503  22.955  19.649  1.00 21.57           C  
ANISOU 1689  CG  ARG B  17     2755   2472   2967    -90    111      4       C  
ATOM   1690  CD  ARG B  17      17.458  23.712  18.883  1.00 29.66           C  
ANISOU 1690  CD  ARG B  17     3578   3714   3978    115   -197    131       C  
ATOM   1691  NE  ARG B  17      17.473  23.459  17.443  1.00 37.25           N  
ANISOU 1691  NE  ARG B  17     4887   4737   4527      9     15    -12       N  
ATOM   1692  CZ  ARG B  17      16.360  23.434  16.671  1.00 43.03           C  
ANISOU 1692  CZ  ARG B  17     5319   5601   5427      0   -146      2       C  
ATOM   1693  NH1 ARG B  17      16.465  23.195  15.359  1.00 45.59           N  
ANISOU 1693  NH1 ARG B  17     5829   5907   5584     23    -19    -26       N  
ATOM   1694  NH2 ARG B  17      15.138  23.625  17.203  1.00 44.52           N  
ANISOU 1694  NH2 ARG B  17     5560   5678   5676     64      5    -14       N  
ATOM   1695  N   VAL B  18      18.147  19.062  21.988  1.00 13.76           N  
ANISOU 1695  N   VAL B  18     1551   1745   1930   -123    423    -93       N  
ATOM   1696  CA  VAL B  18      17.648  17.728  22.240  1.00 13.54           C  
ANISOU 1696  CA  VAL B  18     1564   1584   1995    -46    213   -101       C  
ATOM   1697  C   VAL B  18      16.209  17.662  21.796  1.00 13.65           C  
ANISOU 1697  C   VAL B  18     1531   1596   2057     40    211    -48       C  
ATOM   1698  O   VAL B  18      15.351  18.475  22.232  1.00 16.42           O  
ANISOU 1698  O   VAL B  18     1723   1629   2887    116    351   -214       O  
ATOM   1699  CB  VAL B  18      17.745  17.367  23.742  1.00 14.14           C  
ANISOU 1699  CB  VAL B  18     1692   1786   1892   -103    232   -203       C  
ATOM   1700  CG1 VAL B  18      17.367  15.917  23.963  1.00 15.07           C  
ANISOU 1700  CG1 VAL B  18     1676   2077   1970   -115    321    -72       C  
ATOM   1701  CG2 VAL B  18      19.142  17.634  24.255  1.00 16.53           C  
ANISOU 1701  CG2 VAL B  18     1940   2286   2052    -18    241   -135       C  
ATOM   1702  N   PHE B  19      15.921  16.747  20.892  1.00 11.86           N  
ANISOU 1702  N   PHE B  19     1124   1490   1890     31    318     57       N  
ATOM   1703  CA  PHE B  19      14.567  16.479  20.445  1.00 12.61           C  
ANISOU 1703  CA  PHE B  19     1333   1382   2073    119    106     92       C  
ATOM   1704  C   PHE B  19      13.985  15.293  21.115  1.00 12.08           C  
ANISOU 1704  C   PHE B  19     1218   1337   2032     35    162     86       C  
ATOM   1705  O   PHE B  19      14.635  14.284  21.257  1.00 15.64           O  
ANISOU 1705  O   PHE B  19     1313   1595   3034    113    597    421       O  
ATOM   1706  CB  PHE B  19      14.588  16.312  18.963  1.00 14.74           C  
ANISOU 1706  CB  PHE B  19     1557   1842   2200    182     26     75       C  
ATOM   1707  CG  PHE B  19      15.204  17.492  18.270  1.00 19.59           C  
ANISOU 1707  CG  PHE B  19     2297   2434   2711     58    129    226       C  
ATOM   1708  CD1 PHE B  19      14.463  18.677  18.114  1.00 22.80           C  
ANISOU 1708  CD1 PHE B  19     2678   2771   3211     78     65    228       C  
ATOM   1709  CD2 PHE B  19      16.540  17.471  17.858  1.00 22.64           C  
ANISOU 1709  CD2 PHE B  19     2454   3005   3141    -69     38    127       C  
ATOM   1710  CE1 PHE B  19      15.019  19.818  17.508  1.00 25.10           C  
ANISOU 1710  CE1 PHE B  19     3144   2995   3396    -44     78    161       C  
ATOM   1711  CE2 PHE B  19      17.109  18.600  17.240  1.00 23.99           C  
ANISOU 1711  CE2 PHE B  19     2953   3061   3098      3     52    211       C  
ATOM   1712  CZ  PHE B  19      16.335  19.781  17.069  1.00 25.18           C  
ANISOU 1712  CZ  PHE B  19     3062   3118   3385     15     85    130       C  
ATOM   1713  N   ALA B  20      12.783  15.401  21.595  1.00 11.03           N  
ANISOU 1713  N   ALA B  20     1215   1195   1778    110    239     16       N  
ATOM   1714  CA  ALA B  20      12.164  14.330  22.375  1.00 10.06           C  
ANISOU 1714  CA  ALA B  20     1120   1156   1545     64     62    -24       C  
ATOM   1715  C   ALA B  20      10.819  13.974  21.769  1.00  9.38           C  
ANISOU 1715  C   ALA B  20      916   1258   1389     51    187     31       C  
ATOM   1716  O   ALA B  20      10.103  14.866  21.296  1.00 11.93           O  
ANISOU 1716  O   ALA B  20     1349   1463   1721     62     15     87       O  
ATOM   1717  CB  ALA B  20      11.932  14.774  23.766  1.00 10.56           C  
ANISOU 1717  CB  ALA B  20     1177   1307   1525    -21    -12    -16       C  
ATOM   1718  N   ASP B  21      10.461  12.702  21.842  1.00  9.66           N  
ANISOU 1718  N   ASP B  21     1016   1304   1350    -21     55   -140       N  
ATOM   1719  CA  ASP B  21       9.123  12.254  21.448  1.00 10.53           C  
ANISOU 1719  CA  ASP B  21     1169   1466   1365    -43     64   -127       C  
ATOM   1720  C   ASP B  21       8.822  11.007  22.256  1.00 11.34           C  
ANISOU 1720  C   ASP B  21     1172   1562   1572    -14     31    -84       C  
ATOM   1721  O   ASP B  21       9.545  10.671  23.192  1.00 11.12           O  
ANISOU 1721  O   ASP B  21     1214   1652   1357   -158    217   -121       O  
ATOM   1722  CB  ASP B  21       8.975  12.120  19.928  1.00 11.05           C  
ANISOU 1722  CB  ASP B  21     1303   1429   1464   -212    -53      0       C  
ATOM   1723  CG  ASP B  21       9.668  10.921  19.354  1.00 14.49           C  
ANISOU 1723  CG  ASP B  21     1639   2139   1726     41    -75   -139       C  
ATOM   1724  OD1 ASP B  21      10.303  10.146  20.083  1.00 13.34           O  
ANISOU 1724  OD1 ASP B  21     1647   1880   1540   -107    306   -276       O  
ATOM   1725  OD2 ASP B  21       9.558  10.700  18.101  1.00 19.81           O  
ANISOU 1725  OD2 ASP B  21     2865   2792   1868    417     82   -424       O  
ATOM   1726  N   ASP B  22       7.712  10.338  21.939  1.00 11.95           N  
ANISOU 1726  N   ASP B  22     1377   1547   1616    -96    115   -185       N  
ATOM   1727  CA  ASP B  22       7.298   9.206  22.714  1.00 12.99           C  
ANISOU 1727  CA  ASP B  22     1524   1636   1773   -117     88      0       C  
ATOM   1728  C   ASP B  22       8.208   7.983  22.599  1.00 11.40           C  
ANISOU 1728  C   ASP B  22     1457   1417   1457    -97    158    -58       C  
ATOM   1729  O   ASP B  22       8.133   7.043  23.378  1.00 14.07           O  
ANISOU 1729  O   ASP B  22     1864   1796   1685    -30    482     33       O  
ATOM   1730  CB  ASP B  22       5.796   8.885  22.465  1.00 15.73           C  
ANISOU 1730  CB  ASP B  22     1655   2184   2135   -125    110    -60       C  
ATOM   1731  CG  ASP B  22       5.505   8.139  21.224  1.00 23.32           C  
ANISOU 1731  CG  ASP B  22     2812   3199   2849    -32    -80   -103       C  
ATOM   1732  OD1 ASP B  22       6.295   8.168  20.276  1.00 29.98           O  
ANISOU 1732  OD1 ASP B  22     3657   4447   3284    -84    140   -100       O  
ATOM   1733  OD2 ASP B  22       4.426   7.479  21.130  1.00 30.30           O  
ANISOU 1733  OD2 ASP B  22     3388   4090   4033   -362   -229    -51       O  
ATOM   1734  N   ARG B  23       9.081   7.950  21.607  1.00  9.71           N  
ANISOU 1734  N   ARG B  23     1236   1176   1277   -185    148    123       N  
ATOM   1735  CA  ARG B  23      10.015   6.882  21.441  1.00  9.15           C  
ANISOU 1735  CA  ARG B  23     1177   1161   1137   -102    112     -8       C  
ATOM   1736  C   ARG B  23      11.309   7.090  22.190  1.00  9.13           C  
ANISOU 1736  C   ARG B  23     1054   1164   1249   -100    223   -101       C  
ATOM   1737  O   ARG B  23      12.027   6.136  22.468  1.00 10.08           O  
ANISOU 1737  O   ARG B  23     1018   1190   1621   -324     54   -134       O  
ATOM   1738  CB  ARG B  23      10.344   6.728  19.958  1.00  9.00           C  
ANISOU 1738  CB  ARG B  23     1243   1024   1152   -143    125     70       C  
ATOM   1739  CG  ARG B  23       9.154   6.351  19.104  1.00 11.79           C  
ANISOU 1739  CG  ARG B  23     1662   1510   1305   -129    -33   -119       C  
ATOM   1740  CD  ARG B  23       9.459   6.385  17.617  1.00 11.00           C  
ANISOU 1740  CD  ARG B  23     1674   1274   1231   -414   -155   -104       C  
ATOM   1741  NE  ARG B  23       9.814   7.738  17.210  1.00 12.12           N  
ANISOU 1741  NE  ARG B  23     2132   1391   1081   -162     33    -89       N  
ATOM   1742  CZ  ARG B  23      10.347   8.047  16.048  1.00 11.93           C  
ANISOU 1742  CZ  ARG B  23     1743   1401   1388   -301      1     48       C  
ATOM   1743  NH1 ARG B  23      10.568   7.093  15.161  1.00 11.68           N  
ANISOU 1743  NH1 ARG B  23     1715   1467   1254    -19    251     82       N  
ATOM   1744  NH2 ARG B  23      10.681   9.305  15.791  1.00 13.28           N  
ANISOU 1744  NH2 ARG B  23     2203   1365   1477    -85    -26    -94       N  
ATOM   1745  N   GLY B  24      11.667   8.342  22.465  1.00  8.89           N  
ANISOU 1745  N   GLY B  24      875   1191   1309   -147    192    -76       N  
ATOM   1746  CA  GLY B  24      12.957   8.653  23.084  1.00  8.27           C  
ANISOU 1746  CA  GLY B  24      932   1062   1146     51    126    -74       C  
ATOM   1747  C   GLY B  24      13.453  10.000  22.734  1.00  8.43           C  
ANISOU 1747  C   GLY B  24      860   1135   1207     15     38   -123       C  
ATOM   1748  O   GLY B  24      12.704  10.977  22.783  1.00  9.93           O  
ANISOU 1748  O   GLY B  24      963   1018   1789    -23    123   -103       O  
ATOM   1749  N   LEU B  25      14.738  10.091  22.454  1.00  9.04           N  
ANISOU 1749  N   LEU B  25      888   1092   1453     57    135     -9       N  
ATOM   1750  CA  LEU B  25      15.344  11.379  22.221  1.00 10.56           C  
ANISOU 1750  CA  LEU B  25     1104   1227   1682    -21    117    -19       C  
ATOM   1751  C   LEU B  25      16.307  11.275  21.077  1.00 10.01           C  
ANISOU 1751  C   LEU B  25     1013   1077   1710    -89    297     17       C  
ATOM   1752  O   LEU B  25      16.762  10.191  20.693  1.00 10.88           O  
ANISOU 1752  O   LEU B  25     1101   1026   2004    -18    462     93       O  
ATOM   1753  CB  LEU B  25      15.997  11.927  23.446  1.00 13.63           C  
ANISOU 1753  CB  LEU B  25     1679   1570   1928   -241    372   -138       C  
ATOM   1754  CG  LEU B  25      17.061  11.286  24.194  1.00 17.93           C  
ANISOU 1754  CG  LEU B  25     2399   2080   2334    -79    146    -38       C  
ATOM   1755  CD1 LEU B  25      18.425  11.401  23.452  1.00 22.16           C  
ANISOU 1755  CD1 LEU B  25     2646   2875   2899    -87    232   -129       C  
ATOM   1756  CD2 LEU B  25      17.105  11.881  25.661  1.00 21.42           C  
ANISOU 1756  CD2 LEU B  25     2915   2758   2464     -3   -194   -231       C  
ATOM   1757  N   LEU B  26      16.688  12.437  20.591  1.00 11.00           N  
ANISOU 1757  N   LEU B  26     1172   1197   1811     21    592    131       N  
ATOM   1758  CA  LEU B  26      17.621  12.578  19.491  1.00 11.16           C  
ANISOU 1758  CA  LEU B  26     1118   1428   1692     80    385     10       C  
ATOM   1759  C   LEU B  26      18.439  13.799  19.693  1.00 10.63           C  
ANISOU 1759  C   LEU B  26     1229   1086   1724    134    270    142       C  
ATOM   1760  O   LEU B  26      17.927  14.915  19.969  1.00 11.34           O  
ANISOU 1760  O   LEU B  26     1278   1218   1812    248    456    211       O  
ATOM   1761  CB  LEU B  26      16.863  12.747  18.199  1.00 13.49           C  
ANISOU 1761  CB  LEU B  26     1643   1634   1848   -139    259     17       C  
ATOM   1762  CG  LEU B  26      17.653  13.215  16.993  1.00 15.43           C  
ANISOU 1762  CG  LEU B  26     1948   1972   1940    -75     72    -10       C  
ATOM   1763  CD1 LEU B  26      18.463  12.067  16.569  1.00 17.76           C  
ANISOU 1763  CD1 LEU B  26     2221   2335   2188    101     95     -5       C  
ATOM   1764  CD2 LEU B  26      16.680  13.660  15.959  1.00 16.87           C  
ANISOU 1764  CD2 LEU B  26     2163   2093   2155    -66    -74    -16       C  
ATOM   1765  N   ILE B  27      19.749  13.632  19.527  1.00  9.98           N  
ANISOU 1765  N   ILE B  27     1089    981   1721    126    318    214       N  
ATOM   1766  CA  ILE B  27      20.664  14.788  19.308  1.00  9.22           C  
ANISOU 1766  CA  ILE B  27     1069   1035   1399     70    173    -50       C  
ATOM   1767  C   ILE B  27      21.499  14.519  18.086  1.00  7.69           C  
ANISOU 1767  C   ILE B  27      693    938   1292     49     84     53       C  
ATOM   1768  O   ILE B  27      21.747  13.367  17.778  1.00  7.41           O  
ANISOU 1768  O   ILE B  27      669    798   1346     94    169     49       O  
ATOM   1769  CB  ILE B  27      21.565  15.128  20.547  1.00 12.31           C  
ANISOU 1769  CB  ILE B  27     1664   1763   1250    218    228    158       C  
ATOM   1770  CG1 ILE B  27      22.453  14.000  20.946  1.00 13.23           C  
ANISOU 1770  CG1 ILE B  27     1797   1637   1591     89    234    -29       C  
ATOM   1771  CG2 ILE B  27      20.701  15.640  21.710  1.00 15.36           C  
ANISOU 1771  CG2 ILE B  27     1885   2156   1793    147    270    -94       C  
ATOM   1772  CD1 ILE B  27      23.492  14.391  22.039  1.00 16.16           C  
ANISOU 1772  CD1 ILE B  27     2288   2038   1813    -47     27    132       C  
ATOM   1773  N   LEU B  28      22.053  15.589  17.515  1.00  7.33           N  
ANISOU 1773  N   LEU B  28      831    892   1062    -24     24     20       N  
ATOM   1774  CA  LEU B  28      22.927  15.503  16.378  1.00  7.73           C  
ANISOU 1774  CA  LEU B  28      985   1023    929   -102     -5     39       C  
ATOM   1775  C   LEU B  28      24.253  16.112  16.858  1.00  7.24           C  
ANISOU 1775  C   LEU B  28      988    873    890    -49    -55   -172       C  
ATOM   1776  O   LEU B  28      24.442  17.334  16.803  1.00  6.95           O  
ANISOU 1776  O   LEU B  28      784    860    994    -33     -1    -53       O  
ATOM   1777  CB  LEU B  28      22.374  16.303  15.173  1.00  9.15           C  
ANISOU 1777  CB  LEU B  28     1195   1254   1027    -84   -108     13       C  
ATOM   1778  CG  LEU B  28      20.983  15.939  14.729  1.00 12.87           C  
ANISOU 1778  CG  LEU B  28     1757   1642   1488    -25   -447    149       C  
ATOM   1779  CD1 LEU B  28      20.507  16.895  13.597  1.00 15.52           C  
ANISOU 1779  CD1 LEU B  28     2053   1844   1999      2   -343    299       C  
ATOM   1780  CD2 LEU B  28      20.790  14.498  14.428  1.00 18.51           C  
ANISOU 1780  CD2 LEU B  28     2459   2039   2531      2   -385     75       C  
ATOM   1781  N   PRO B  29      25.162  15.285  17.408  1.00  6.60           N  
ANISOU 1781  N   PRO B  29      827    816    861    -83     64     -6       N  
ATOM   1782  CA  PRO B  29      26.319  15.872  18.114  1.00  6.95           C  
ANISOU 1782  CA  PRO B  29      853    910    876    -51     98    -74       C  
ATOM   1783  C   PRO B  29      27.252  16.643  17.221  1.00  6.01           C  
ANISOU 1783  C   PRO B  29      775    724    784    103     62    -70       C  
ATOM   1784  O   PRO B  29      27.880  17.582  17.711  1.00  7.10           O  
ANISOU 1784  O   PRO B  29      827    884    986    -54     73    -95       O  
ATOM   1785  CB  PRO B  29      26.995  14.664  18.778  1.00  7.42           C  
ANISOU 1785  CB  PRO B  29      912   1020    887    -76     34    124       C  
ATOM   1786  CG  PRO B  29      25.895  13.652  18.901  1.00  8.03           C  
ANISOU 1786  CG  PRO B  29      827   1148   1076     13    149    -60       C  
ATOM   1787  CD  PRO B  29      25.079  13.829  17.639  1.00  7.09           C  
ANISOU 1787  CD  PRO B  29      846    862    986     29     87     -2       C  
ATOM   1788  N   TYR B  30      27.429  16.213  15.980  1.00  6.47           N  
ANISOU 1788  N   TYR B  30     1010    762    685   -119     63   -103       N  
ATOM   1789  CA  TYR B  30      28.215  16.932  14.967  1.00  6.22           C  
ANISOU 1789  CA  TYR B  30      763    795    803   -116     54     17       C  
ATOM   1790  C   TYR B  30      27.301  17.331  13.848  1.00  5.80           C  
ANISOU 1790  C   TYR B  30      574    809    819   -157     30     40       C  
ATOM   1791  O   TYR B  30      26.519  16.530  13.327  1.00  6.26           O  
ANISOU 1791  O   TYR B  30      605    880    893   -171    -36    -16       O  
ATOM   1792  CB  TYR B  30      29.347  16.035  14.379  1.00  6.06           C  
ANISOU 1792  CB  TYR B  30      778    630    894    -83    -11    -45       C  
ATOM   1793  CG  TYR B  30      29.985  16.692  13.179  1.00  6.11           C  
ANISOU 1793  CG  TYR B  30      556    851    912   -115     24     30       C  
ATOM   1794  CD1 TYR B  30      30.846  17.760  13.353  1.00  6.36           C  
ANISOU 1794  CD1 TYR B  30      806    809    800    -86     28   -109       C  
ATOM   1795  CD2 TYR B  30      29.614  16.376  11.887  1.00  7.63           C  
ANISOU 1795  CD2 TYR B  30     1031    901    967   -248      0     69       C  
ATOM   1796  CE1 TYR B  30      31.391  18.439  12.288  1.00  6.62           C  
ANISOU 1796  CE1 TYR B  30      797    769    946   -111     50     58       C  
ATOM   1797  CE2 TYR B  30      30.153  17.062  10.799  1.00  7.72           C  
ANISOU 1797  CE2 TYR B  30      951   1153    827   -285     10     15       C  
ATOM   1798  CZ  TYR B  30      31.026  18.121  11.003  1.00  6.28           C  
ANISOU 1798  CZ  TYR B  30      712    774    900    -53     32    183       C  
ATOM   1799  OH  TYR B  30      31.540  18.898   9.963  1.00  7.18           O  
ANISOU 1799  OH  TYR B  30      913    846    966   -215     67    134       O  
ATOM   1800  N   GLN B  31      27.362  18.595  13.452  1.00  6.49           N  
ANISOU 1800  N   GLN B  31      811    845    809    -26   -153     42       N  
ATOM   1801  CA  GLN B  31      26.564  19.105  12.353  1.00  6.96           C  
ANISOU 1801  CA  GLN B  31      719    950    973    -22    -59     52       C  
ATOM   1802  C   GLN B  31      27.442  19.988  11.507  1.00  6.52           C  
ANISOU 1802  C   GLN B  31      817    795    862    -20    -78     30       C  
ATOM   1803  O   GLN B  31      28.020  20.975  11.984  1.00  7.28           O  
ANISOU 1803  O   GLN B  31     1002    824    938   -119   -105     72       O  
ATOM   1804  CB  GLN B  31      25.405  19.952  12.910  1.00  7.62           C  
ANISOU 1804  CB  GLN B  31      873    916   1106     48   -149    195       C  
ATOM   1805  CG  GLN B  31      24.406  19.182  13.731  1.00  8.26           C  
ANISOU 1805  CG  GLN B  31      937   1191   1010    145    -40    143       C  
ATOM   1806  CD  GLN B  31      23.408  20.091  14.426  1.00  7.89           C  
ANISOU 1806  CD  GLN B  31      822   1038   1137     -2    -70    -49       C  
ATOM   1807  OE1 GLN B  31      22.929  21.100  13.832  1.00 12.13           O  
ANISOU 1807  OE1 GLN B  31     1466   1294   1846    197    257    203       O  
ATOM   1808  NE2 GLN B  31      23.053  19.734  15.659  1.00  9.61           N  
ANISOU 1808  NE2 GLN B  31     1336   1115   1198   -107     75    132       N  
ATOM   1809  N   GLU B  32      27.492  19.684  10.205  1.00  6.76           N  
ANISOU 1809  N   GLU B  32      838    919    811   -230    -56     90       N  
ATOM   1810  CA  GLU B  32      28.438  20.396   9.329  1.00  7.72           C  
ANISOU 1810  CA  GLU B  32      978   1006    948     58     98    104       C  
ATOM   1811  C   GLU B  32      28.217  21.914   9.309  1.00  7.23           C  
ANISOU 1811  C   GLU B  32      976    996    772   -110    -45    214       C  
ATOM   1812  O   GLU B  32      29.190  22.652   9.281  1.00  8.04           O  
ANISOU 1812  O   GLU B  32     1052   1063    939   -280    -24    154       O  
ATOM   1813  CB  GLU B  32      28.369  19.818   7.891  1.00  8.32           C  
ANISOU 1813  CB  GLU B  32     1145   1009   1006   -127    234    108       C  
ATOM   1814  CG  GLU B  32      27.008  19.909   7.270  1.00 10.26           C  
ANISOU 1814  CG  GLU B  32     1387   1303   1209   -157     39     70       C  
ATOM   1815  CD  GLU B  32      26.833  19.250   5.934  1.00 11.92           C  
ANISOU 1815  CD  GLU B  32     1575   1524   1428   -172    -28     23       C  
ATOM   1816  OE1 GLU B  32      27.836  18.968   5.257  1.00 15.08           O  
ANISOU 1816  OE1 GLU B  32     2158   2190   1381    -55    121   -191       O  
ATOM   1817  OE2 GLU B  32      25.651  18.986   5.594  1.00 13.94           O  
ANISOU 1817  OE2 GLU B  32     1903   1920   1474   -510   -272    243       O  
ATOM   1818  N   GLU B  33      26.983  22.424   9.211  1.00  8.53           N  
ANISOU 1818  N   GLU B  33     1069   1049   1122   -142    -38    118       N  
ATOM   1819  CA  GLU B  33      26.798  23.861   9.105  1.00  9.22           C  
ANISOU 1819  CA  GLU B  33     1196   1090   1217   -127     12    162       C  
ATOM   1820  C   GLU B  33      27.248  24.582  10.325  1.00  8.37           C  
ANISOU 1820  C   GLU B  33     1030   1033   1115      8    -47    246       C  
ATOM   1821  O   GLU B  33      28.006  25.527  10.220  1.00  8.10           O  
ANISOU 1821  O   GLU B  33      960    994   1123     32     53    344       O  
ATOM   1822  CB  GLU B  33      25.359  24.227   8.788  1.00 11.88           C  
ANISOU 1822  CB  GLU B  33     1496   1500   1515    -21    -54     48       C  
ATOM   1823  CG  GLU B  33      24.881  23.851   7.381  1.00 16.02           C  
ANISOU 1823  CG  GLU B  33     2052   1937   2098     -8   -322   -268       C  
ATOM   1824  CD  GLU B  33      23.835  24.848   6.803  1.00 22.20           C  
ANISOU 1824  CD  GLU B  33     2724   2887   2822    215   -283     52       C  
ATOM   1825  OE1 GLU B  33      23.207  25.725   7.507  1.00 26.26           O  
ANISOU 1825  OE1 GLU B  33     3088   3734   3153     10   -157   -182       O  
ATOM   1826  OE2 GLU B  33      23.694  24.821   5.564  1.00 27.52           O  
ANISOU 1826  OE2 GLU B  33     3712   3737   3004    150   -373    -90       O  
ATOM   1827  N   ALA B  34      26.870  24.107  11.509  1.00  8.21           N  
ANISOU 1827  N   ALA B  34     1133    940   1045    -90     39    207       N  
ATOM   1828  CA  ALA B  34      27.301  24.752  12.731  1.00  7.97           C  
ANISOU 1828  CA  ALA B  34     1005    990   1030      0     46    171       C  
ATOM   1829  C   ALA B  34      28.797  24.661  12.898  1.00  8.16           C  
ANISOU 1829  C   ALA B  34     1015    952   1131      2     45    122       C  
ATOM   1830  O   ALA B  34      29.429  25.593  13.384  1.00  7.55           O  
ANISOU 1830  O   ALA B  34      967    799   1102    -88     -3    273       O  
ATOM   1831  CB  ALA B  34      26.622  24.136  13.953  1.00  9.95           C  
ANISOU 1831  CB  ALA B  34     1059   1447   1274   -105    215    207       C  
ATOM   1832  N   PHE B  35      29.370  23.538  12.505  1.00  7.11           N  
ANISOU 1832  N   PHE B  35     1058    798    844     26     -3    116       N  
ATOM   1833  CA  PHE B  35      30.803  23.373  12.607  1.00  6.46           C  
ANISOU 1833  CA  PHE B  35      977    743    732    -18   -142     65       C  
ATOM   1834  C   PHE B  35      31.536  24.360  11.700  1.00  6.77           C  
ANISOU 1834  C   PHE B  35     1043    774    755    -20   -106    -44       C  
ATOM   1835  O   PHE B  35      32.492  25.002  12.127  1.00  7.04           O  
ANISOU 1835  O   PHE B  35     1108    633    935    -58   -164    135       O  
ATOM   1836  CB  PHE B  35      31.219  21.956  12.292  1.00  6.33           C  
ANISOU 1836  CB  PHE B  35     1006    772    626    -26    -91    174       C  
ATOM   1837  CG  PHE B  35      32.685  21.685  12.589  1.00  5.89           C  
ANISOU 1837  CG  PHE B  35      884    675    679     65    -20     43       C  
ATOM   1838  CD1 PHE B  35      33.086  21.353  13.875  1.00  7.13           C  
ANISOU 1838  CD1 PHE B  35     1047    858    803    -79    -79    221       C  
ATOM   1839  CD2 PHE B  35      33.632  21.835  11.617  1.00  6.29           C  
ANISOU 1839  CD2 PHE B  35     1101    619    667    -53    -94     23       C  
ATOM   1840  CE1 PHE B  35      34.398  21.122  14.153  1.00  7.21           C  
ANISOU 1840  CE1 PHE B  35     1068   1019    652    116    -82    105       C  
ATOM   1841  CE2 PHE B  35      34.971  21.653  11.906  1.00  7.61           C  
ANISOU 1841  CE2 PHE B  35     1021    990    879    -55     -1    134       C  
ATOM   1842  CZ  PHE B  35      35.345  21.298  13.187  1.00  7.38           C  
ANISOU 1842  CZ  PHE B  35      863   1128    810     82    -59    -34       C  
ATOM   1843  N   VAL B  36      31.148  24.424  10.417  1.00  6.53           N  
ANISOU 1843  N   VAL B  36      895    741    842     15    -73     31       N  
ATOM   1844  CA  VAL B  36      31.796  25.351   9.522  1.00  6.42           C  
ANISOU 1844  CA  VAL B  36      784    793    862     73    -44    188       C  
ATOM   1845  C   VAL B  36      31.651  26.781  10.025  1.00  6.71           C  
ANISOU 1845  C   VAL B  36      825    910    813     53    -72     28       C  
ATOM   1846  O   VAL B  36      32.620  27.558   9.978  1.00  7.60           O  
ANISOU 1846  O   VAL B  36      905   1003    977    -10   -147    173       O  
ATOM   1847  CB  VAL B  36      31.295  25.228   8.079  1.00  7.23           C  
ANISOU 1847  CB  VAL B  36      947    888    909    -90     37     93       C  
ATOM   1848  CG1 VAL B  36      31.868  26.306   7.214  1.00  8.05           C  
ANISOU 1848  CG1 VAL B  36      966   1109    981     26    -32    157       C  
ATOM   1849  CG2 VAL B  36      31.679  23.844   7.495  1.00  6.88           C  
ANISOU 1849  CG2 VAL B  36      908    996    711    -95   -114    140       C  
ATOM   1850  N   GLU B  37      30.471  27.144  10.508  1.00  7.05           N  
ANISOU 1850  N   GLU B  37      887    920    871     21      2     96       N  
ATOM   1851  CA  GLU B  37      30.278  28.499  11.038  1.00  6.84           C  
ANISOU 1851  CA  GLU B  37     1012    916    668     13     17    112       C  
ATOM   1852  C   GLU B  37      31.309  28.835  12.107  1.00  7.18           C  
ANISOU 1852  C   GLU B  37      931    933    862    -22    -22     47       C  
ATOM   1853  O   GLU B  37      31.814  29.965  12.143  1.00  9.04           O  
ANISOU 1853  O   GLU B  37     1357    901   1174   -128   -164     77       O  
ATOM   1854  CB  GLU B  37      28.913  28.672  11.661  1.00  7.75           C  
ANISOU 1854  CB  GLU B  37     1139    832    972     56     87     23       C  
ATOM   1855  CG  GLU B  37      27.790  28.681  10.660  1.00  8.58           C  
ANISOU 1855  CG  GLU B  37     1147    937   1173    101     10    187       C  
ATOM   1856  CD  GLU B  37      26.408  28.722  11.240  1.00 12.83           C  
ANISOU 1856  CD  GLU B  37     1175   2076   1622    -57     -1    126       C  
ATOM   1857  OE1 GLU B  37      25.476  28.774  10.438  1.00 15.61           O  
ANISOU 1857  OE1 GLU B  37     1579   2553   1795     66   -129     63       O  
ATOM   1858  OE2 GLU B  37      26.239  28.587  12.460  1.00 18.77           O  
ANISOU 1858  OE2 GLU B  37     2078   3167   1884     58    131    -32       O  
ATOM   1859  N   ALA B  38      31.595  27.894  13.015  1.00  6.99           N  
ANISOU 1859  N   ALA B  38      953    773    927    -55      9     91       N  
ATOM   1860  CA  ALA B  38      32.478  28.165  14.147  1.00  7.39           C  
ANISOU 1860  CA  ALA B  38      973    829   1004    -26     25    -26       C  
ATOM   1861  C   ALA B  38      33.941  27.987  13.830  1.00  8.22           C  
ANISOU 1861  C   ALA B  38     1006   1100   1018    -97      7      0       C  
ATOM   1862  O   ALA B  38      34.757  28.682  14.388  1.00 10.50           O  
ANISOU 1862  O   ALA B  38     1421   1187   1378   -283   -116   -159       O  
ATOM   1863  CB  ALA B  38      32.101  27.258  15.276  1.00  8.94           C  
ANISOU 1863  CB  ALA B  38     1247   1110   1037     28     -5     56       C  
ATOM   1864  N   HIS B  39      34.268  27.026  12.989  1.00  8.60           N  
ANISOU 1864  N   HIS B  39     1048   1154   1065    -93   -144    -98       N  
ATOM   1865  CA  HIS B  39      35.652  26.648  12.739  1.00  8.64           C  
ANISOU 1865  CA  HIS B  39     1046   1036   1198    -46    -47    -34       C  
ATOM   1866  C   HIS B  39      36.229  27.249  11.458  1.00  9.42           C  
ANISOU 1866  C   HIS B  39     1180   1148   1249      9    -94     47       C  
ATOM   1867  O   HIS B  39      37.442  27.514  11.373  1.00 11.07           O  
ANISOU 1867  O   HIS B  39     1314   1227   1664    -36   -193    125       O  
ATOM   1868  CB  HIS B  39      35.777  25.129  12.649  1.00  8.04           C  
ANISOU 1868  CB  HIS B  39     1035   1102    918    -58    -99    -44       C  
ATOM   1869  CG  HIS B  39      37.140  24.654  12.324  1.00  7.25           C  
ANISOU 1869  CG  HIS B  39     1075    862    816    -37   -266    166       C  
ATOM   1870  ND1 HIS B  39      38.210  24.784  13.174  1.00  8.26           N  
ANISOU 1870  ND1 HIS B  39     1109   1175    853    130   -176    186       N  
ATOM   1871  CD2 HIS B  39      37.593  24.062  11.211  1.00  7.72           C  
ANISOU 1871  CD2 HIS B  39      963   1131    839     78   -297     42       C  
ATOM   1872  CE1 HIS B  39      39.275  24.295  12.578  1.00  9.32           C  
ANISOU 1872  CE1 HIS B  39      944   1503   1090     59   -123    -58       C  
ATOM   1873  NE2 HIS B  39      38.933  23.869  11.365  1.00  8.19           N  
ANISOU 1873  NE2 HIS B  39      864   1216   1029    120   -299    -12       N  
ATOM   1874  N   GLY B  40      35.367  27.476  10.463  1.00  8.85           N  
ANISOU 1874  N   GLY B  40     1133   1127   1103    -53    -17     15       N  
ATOM   1875  CA  GLY B  40      35.767  27.988   9.152  1.00  9.67           C  
ANISOU 1875  CA  GLY B  40     1265   1186   1223    -17     52    136       C  
ATOM   1876  C   GLY B  40      36.048  26.991   8.051  1.00  9.73           C  
ANISOU 1876  C   GLY B  40     1276   1230   1188    -37     24    101       C  
ATOM   1877  O   GLY B  40      36.460  27.350   6.966  1.00 12.65           O  
ANISOU 1877  O   GLY B  40     2041   1246   1516     68    259    243       O  
ATOM   1878  N   GLY B  41      35.789  25.723   8.306  1.00  7.91           N  
ANISOU 1878  N   GLY B  41     1023   1022    958      1     95    111       N  
ATOM   1879  CA  GLY B  41      35.886  24.651   7.333  1.00  8.09           C  
ANISOU 1879  CA  GLY B  41     1034   1029   1009   -125    -48     90       C  
ATOM   1880  C   GLY B  41      35.245  23.447   7.976  1.00  7.11           C  
ANISOU 1880  C   GLY B  41      952    908    842    -20    -58    154       C  
ATOM   1881  O   GLY B  41      34.904  23.464   9.171  1.00  7.65           O  
ANISOU 1881  O   GLY B  41     1116    919    870     53      1     76       O  
ATOM   1882  N   PRO B  42      35.011  22.404   7.187  1.00  7.56           N  
ANISOU 1882  N   PRO B  42     1052    913    907    -24    -78    154       N  
ATOM   1883  CA  PRO B  42      34.342  21.201   7.689  1.00  7.58           C  
ANISOU 1883  CA  PRO B  42      878   1014    989     25    -17    118       C  
ATOM   1884  C   PRO B  42      35.263  20.353   8.551  1.00  7.35           C  
ANISOU 1884  C   PRO B  42      892    837   1061    -32     -6    113       C  
ATOM   1885  O   PRO B  42      36.438  20.525   8.600  1.00  8.48           O  
ANISOU 1885  O   PRO B  42     1009   1062   1149     38    -49     80       O  
ATOM   1886  CB  PRO B  42      33.974  20.507   6.397  1.00  8.02           C  
ANISOU 1886  CB  PRO B  42     1110    855   1082     27    -60    182       C  
ATOM   1887  CG  PRO B  42      35.102  20.859   5.455  1.00  9.27           C  
ANISOU 1887  CG  PRO B  42     1370   1151   1002     12     25     12       C  
ATOM   1888  CD  PRO B  42      35.370  22.292   5.776  1.00  8.29           C  
ANISOU 1888  CD  PRO B  42     1070   1073   1003     21     19     54       C  
ATOM   1889  N   LEU B  43      34.656  19.381   9.215  1.00  7.34           N  
ANISOU 1889  N   LEU B  43      801    999    988    -28     50    186       N  
ATOM   1890  CA  LEU B  43      35.397  18.427  10.012  1.00  6.53           C  
ANISOU 1890  CA  LEU B  43      820    883    774    -64     58     92       C  
ATOM   1891  C   LEU B  43      36.447  17.756   9.113  1.00  7.17           C  
ANISOU 1891  C   LEU B  43      920    855    948    -49    100    148       C  
ATOM   1892  O   LEU B  43      36.275  17.577   7.910  1.00  7.35           O  
ANISOU 1892  O   LEU B  43      880    987    925    -55     84     -1       O  
ATOM   1893  CB  LEU B  43      34.445  17.371  10.588  1.00  7.20           C  
ANISOU 1893  CB  LEU B  43      841   1010    884     -7     97     23       C  
ATOM   1894  CG  LEU B  43      34.984  16.513  11.731  1.00  8.07           C  
ANISOU 1894  CG  LEU B  43      907   1039   1117     76     25     93       C  
ATOM   1895  CD1 LEU B  43      35.154  17.321  12.970  1.00 10.01           C  
ANISOU 1895  CD1 LEU B  43     1092   1493   1216    274      0    -49       C  
ATOM   1896  CD2 LEU B  43      34.052  15.322  11.959  1.00 10.80           C  
ANISOU 1896  CD2 LEU B  43     1481   1278   1345      0    306    193       C  
ATOM   1897  N   PHE B  44      37.524  17.335   9.735  1.00  6.55           N  
ANISOU 1897  N   PHE B  44      749   1030    706    -24     53   -106       N  
ATOM   1898  CA  PHE B  44      38.421  16.389   9.126  1.00  7.09           C  
ANISOU 1898  CA  PHE B  44      749    924   1018    -30     94     44       C  
ATOM   1899  C   PHE B  44      37.694  15.156   8.610  1.00  6.97           C  
ANISOU 1899  C   PHE B  44      800    956    889    -10     41    -33       C  
ATOM   1900  O   PHE B  44      36.698  14.733   9.186  1.00  6.96           O  
ANISOU 1900  O   PHE B  44      868    980    795    -78    134      5       O  
ATOM   1901  CB  PHE B  44      39.487  15.984  10.139  1.00  7.22           C  
ANISOU 1901  CB  PHE B  44      843    910    989    -69    -25    -56       C  
ATOM   1902  CG  PHE B  44      38.942  15.603  11.509  1.00  6.56           C  
ANISOU 1902  CG  PHE B  44      656    829   1007    105    -60    101       C  
ATOM   1903  CD1 PHE B  44      38.425  14.360  11.750  1.00  5.78           C  
ANISOU 1903  CD1 PHE B  44      548    747    900    233     35     77       C  
ATOM   1904  CD2 PHE B  44      38.975  16.516  12.545  1.00  7.07           C  
ANISOU 1904  CD2 PHE B  44      707    951   1026     38    -66    113       C  
ATOM   1905  CE1 PHE B  44      37.907  14.011  12.987  1.00  6.81           C  
ANISOU 1905  CE1 PHE B  44      862    765    960    -57    -21      3       C  
ATOM   1906  CE2 PHE B  44      38.450  16.183  13.786  1.00  6.93           C  
ANISOU 1906  CE2 PHE B  44      961    842    829    162   -148    -30       C  
ATOM   1907  CZ  PHE B  44      37.915  14.907  13.996  1.00  7.61           C  
ANISOU 1907  CZ  PHE B  44     1080   1092    718     66      1    -75       C  
ATOM   1908  N   ARG B  45      38.258  14.513   7.588  1.00  7.50           N  
ANISOU 1908  N   ARG B  45     1019    971    859   -117     51      6       N  
ATOM   1909  CA  ARG B  45      37.868  13.182   7.240  1.00  8.30           C  
ANISOU 1909  CA  ARG B  45     1061   1070   1023   -102     38    -58       C  
ATOM   1910  C   ARG B  45      38.119  12.289   8.441  1.00  7.55           C  
ANISOU 1910  C   ARG B  45      857    971   1038     -9    -24      4       C  
ATOM   1911  O   ARG B  45      39.135  12.380   9.117  1.00  7.59           O  
ANISOU 1911  O   ARG B  45     1043    932    906    -37    -35     68       O  
ATOM   1912  CB  ARG B  45      38.653  12.676   6.025  1.00  8.37           C  
ANISOU 1912  CB  ARG B  45     1103   1056   1018     -6     -1   -191       C  
ATOM   1913  CG  ARG B  45      38.357  13.414   4.762  1.00 11.26           C  
ANISOU 1913  CG  ARG B  45     1674   1359   1242   -204      0   -108       C  
ATOM   1914  CD  ARG B  45      36.910  13.356   4.280  1.00 11.99           C  
ANISOU 1914  CD  ARG B  45     1700   1450   1405   -222     23     50       C  
ATOM   1915  NE  ARG B  45      36.484  12.021   3.851  1.00 12.15           N  
ANISOU 1915  NE  ARG B  45     1679   1533   1403   -239    -13     28       N  
ATOM   1916  CZ  ARG B  45      36.632  11.542   2.623  1.00 13.06           C  
ANISOU 1916  CZ  ARG B  45     1935   1664   1363   -111    301    -62       C  
ATOM   1917  NH1 ARG B  45      37.179  12.260   1.648  1.00 15.32           N  
ANISOU 1917  NH1 ARG B  45     2360   1678   1782   -390    258     84       N  
ATOM   1918  NH2 ARG B  45      36.186  10.349   2.339  1.00 15.40           N  
ANISOU 1918  NH2 ARG B  45     2383   1787   1679   -121    223    -58       N  
ATOM   1919  N   VAL B  46      37.169  11.390   8.724  1.00  7.03           N  
ANISOU 1919  N   VAL B  46      873    986    813   -140    -91     54       N  
ATOM   1920  CA  VAL B  46      37.242  10.561   9.913  1.00  7.19           C  
ANISOU 1920  CA  VAL B  46      897   1038    795   -126    -51    -86       C  
ATOM   1921  C   VAL B  46      37.988   9.276   9.621  1.00  7.49           C  
ANISOU 1921  C   VAL B  46      822   1074    949   -117     50    -43       C  
ATOM   1922  O   VAL B  46      37.559   8.470   8.770  1.00  7.99           O  
ANISOU 1922  O   VAL B  46     1019   1084    933    -59   -129   -195       O  
ATOM   1923  CB  VAL B  46      35.827  10.274  10.443  1.00  7.65           C  
ANISOU 1923  CB  VAL B  46      953   1042    912    -39    -47    -82       C  
ATOM   1924  CG1 VAL B  46      35.906   9.320  11.669  1.00  8.70           C  
ANISOU 1924  CG1 VAL B  46      958   1262   1083     66    -18     24       C  
ATOM   1925  CG2 VAL B  46      35.134  11.560  10.818  1.00  8.52           C  
ANISOU 1925  CG2 VAL B  46      969   1320    945    189    -28      4       C  
ATOM   1926  N   ALA B  47      39.103   9.081  10.311  1.00  7.16           N  
ANISOU 1926  N   ALA B  47      935   1075    711    -55     66    -59       N  
ATOM   1927  CA  ALA B  47      39.956   7.898  10.179  1.00  7.46           C  
ANISOU 1927  CA  ALA B  47      790   1206    837    -14    130   -124       C  
ATOM   1928  C   ALA B  47      39.590   6.791  11.121  1.00  7.62           C  
ANISOU 1928  C   ALA B  47      822   1040   1030    -11      5   -143       C  
ATOM   1929  O   ALA B  47      39.918   5.647  10.875  1.00  7.64           O  
ANISOU 1929  O   ALA B  47      887    937   1077    -86    140   -184       O  
ATOM   1930  CB  ALA B  47      41.395   8.256  10.377  1.00  9.05           C  
ANISOU 1930  CB  ALA B  47     1094   1266   1076    -85     30    -81       C  
ATOM   1931  N   GLN B  48      38.993   7.144  12.267  1.00  7.32           N  
ANISOU 1931  N   GLN B  48      777   1119    883   -112      6   -105       N  
ATOM   1932  CA  GLN B  48      38.747   6.174  13.313  1.00  8.16           C  
ANISOU 1932  CA  GLN B  48     1059   1055    986    -43   -103    -48       C  
ATOM   1933  C   GLN B  48      37.785   6.779  14.276  1.00  6.87           C  
ANISOU 1933  C   GLN B  48      912    830    868     -6    -39     39       C  
ATOM   1934  O   GLN B  48      37.782   7.986  14.479  1.00  7.37           O  
ANISOU 1934  O   GLN B  48     1030    830    940    -49    -24    -66       O  
ATOM   1935  CB  GLN B  48      40.051   5.888  14.077  1.00  8.30           C  
ANISOU 1935  CB  GLN B  48     1057    980   1114     41    -18    -19       C  
ATOM   1936  CG  GLN B  48      40.003   4.620  14.999  1.00 10.12           C  
ANISOU 1936  CG  GLN B  48     1162   1337   1346   -103   -126     77       C  
ATOM   1937  CD  GLN B  48      41.143   4.613  15.970  1.00  9.92           C  
ANISOU 1937  CD  GLN B  48     1212   1242   1313     93    -60     80       C  
ATOM   1938  OE1 GLN B  48      42.268   4.561  15.551  1.00 11.73           O  
ANISOU 1938  OE1 GLN B  48     1132   1527   1797     43     69    173       O  
ATOM   1939  NE2 GLN B  48      40.837   4.619  17.270  1.00 13.13           N  
ANISOU 1939  NE2 GLN B  48     1878   1706   1402     96    192    -82       N  
ATOM   1940  N   THR B  49      36.986   5.945  14.934  1.00  7.09           N  
ANISOU 1940  N   THR B  49      963    779    951    -64     15    -45       N  
ATOM   1941  CA  THR B  49      36.216   6.347  16.079  1.00  6.76           C  
ANISOU 1941  CA  THR B  49      840    817    909    -89     61     52       C  
ATOM   1942  C   THR B  49      36.630   5.553  17.322  1.00  6.54           C  
ANISOU 1942  C   THR B  49      829    745    909     19     63     18       C  
ATOM   1943  O   THR B  49      37.279   4.516  17.257  1.00  8.27           O  
ANISOU 1943  O   THR B  49     1362    780   1000     87    -31    -65       O  
ATOM   1944  CB  THR B  49      34.721   6.229  15.846  1.00  7.21           C  
ANISOU 1944  CB  THR B  49     1043    800    894   -128     78     42       C  
ATOM   1945  OG1 THR B  49      34.372   4.868  15.564  1.00  7.68           O  
ANISOU 1945  OG1 THR B  49     1085    787   1045   -223     90     50       O  
ATOM   1946  CG2 THR B  49      34.276   7.087  14.666  1.00  7.37           C  
ANISOU 1946  CG2 THR B  49      870    876   1055   -129    100     34       C  
ATOM   1947  N   ILE B  50      36.268   6.097  18.468  1.00  6.88           N  
ANISOU 1947  N   ILE B  50      966    871    776     59     24     -5       N  
ATOM   1948  CA  ILE B  50      36.535   5.514  19.781  1.00  7.28           C  
ANISOU 1948  CA  ILE B  50      998    914    852     -9     58     30       C  
ATOM   1949  C   ILE B  50      35.244   5.516  20.588  1.00  7.73           C  
ANISOU 1949  C   ILE B  50     1058    973    903     34     65    -62       C  
ATOM   1950  O   ILE B  50      34.513   6.512  20.588  1.00  7.91           O  
ANISOU 1950  O   ILE B  50     1119    864   1021    119    148     89       O  
ATOM   1951  CB  ILE B  50      37.605   6.278  20.579  1.00  7.62           C  
ANISOU 1951  CB  ILE B  50     1007    930    957     59     36     53       C  
ATOM   1952  CG1 ILE B  50      38.938   6.194  19.899  1.00  7.95           C  
ANISOU 1952  CG1 ILE B  50      903   1059   1058    -30    -21     68       C  
ATOM   1953  CG2 ILE B  50      37.631   5.817  22.012  1.00  9.27           C  
ANISOU 1953  CG2 ILE B  50     1239   1236   1048   -198   -121    -27       C  
ATOM   1954  CD1 ILE B  50      39.988   7.188  20.468  1.00  9.70           C  
ANISOU 1954  CD1 ILE B  50     1065   1352   1267   -163    -75    -62       C  
ATOM   1955  N   HIS B  51      34.991   4.429  21.289  1.00  7.76           N  
ANISOU 1955  N   HIS B  51     1009    902   1037    114     50    -12       N  
ATOM   1956  CA  HIS B  51      33.962   4.317  22.316  1.00  7.99           C  
ANISOU 1956  CA  HIS B  51      991    965   1080    -15     31    -27       C  
ATOM   1957  C   HIS B  51      34.684   3.836  23.592  1.00  7.98           C  
ANISOU 1957  C   HIS B  51     1138    944    948     40     37     59       C  
ATOM   1958  O   HIS B  51      35.104   2.680  23.668  1.00  8.66           O  
ANISOU 1958  O   HIS B  51     1263    983   1042     56     -7    -11       O  
ATOM   1959  CB  HIS B  51      32.901   3.291  21.866  1.00  7.87           C  
ANISOU 1959  CB  HIS B  51      843   1054   1090   -118    157    -49       C  
ATOM   1960  CG  HIS B  51      31.890   2.913  22.902  1.00  8.80           C  
ANISOU 1960  CG  HIS B  51     1025   1161   1155   -154     32    -79       C  
ATOM   1961  ND1 HIS B  51      30.559   3.261  22.794  1.00  8.61           N  
ANISOU 1961  ND1 HIS B  51      949   1434    887   -269   -209     75       N  
ATOM   1962  CD2 HIS B  51      32.008   2.168  24.030  1.00 10.78           C  
ANISOU 1962  CD2 HIS B  51     1314   1442   1338    -50     10     39       C  
ATOM   1963  CE1 HIS B  51      29.907   2.739  23.830  1.00  9.60           C  
ANISOU 1963  CE1 HIS B  51      818   1603   1226   -214     74     73       C  
ATOM   1964  NE2 HIS B  51      30.768   2.092  24.607  1.00 11.39           N  
ANISOU 1964  NE2 HIS B  51     1230   1490   1604    -66     36     -3       N  
ATOM   1965  N   SER B  52      34.821   4.716  24.570  1.00  8.56           N  
ANISOU 1965  N   SER B  52     1162   1070   1019    155    -14    140       N  
ATOM   1966  CA  SER B  52      35.519   4.453  25.827  1.00  9.11           C  
ANISOU 1966  CA  SER B  52     1222   1276    962    217    -19    145       C  
ATOM   1967  C   SER B  52      34.501   4.485  26.947  1.00 10.64           C  
ANISOU 1967  C   SER B  52     1466   1469   1108    305     23    196       C  
ATOM   1968  O   SER B  52      33.737   5.460  27.039  1.00 12.61           O  
ANISOU 1968  O   SER B  52     2055   1591   1143    667    299    402       O  
ATOM   1969  CB  SER B  52      36.516   5.606  26.008  1.00 13.84           C  
ANISOU 1969  CB  SER B  52     1377   2213   1668   -191    -95    425       C  
ATOM   1970  OG  SER B  52      37.133   5.687  27.191  1.00 19.49           O  
ANISOU 1970  OG  SER B  52     2655   2845   1903   -416    182    -91       O  
ATOM   1971  N   MET B  53      34.442   3.462  27.790  1.00 10.56           N  
ANISOU 1971  N   MET B  53     1456   1319   1236    180     -3     55       N  
ATOM   1972  CA  MET B  53      33.595   3.466  28.960  1.00 10.17           C  
ANISOU 1972  CA  MET B  53     1397   1287   1177    100    -78     80       C  
ATOM   1973  C   MET B  53      34.488   3.480  30.195  1.00 10.58           C  
ANISOU 1973  C   MET B  53     1456   1440   1124    166    -78    -44       C  
ATOM   1974  O   MET B  53      35.546   2.790  30.255  1.00 12.45           O  
ANISOU 1974  O   MET B  53     1803   1501   1425    290    -94   -177       O  
ATOM   1975  CB  MET B  53      32.657   2.255  28.988  1.00 12.53           C  
ANISOU 1975  CB  MET B  53     1822   1434   1505    -26   -109    -64       C  
ATOM   1976  CG  MET B  53      31.670   2.390  30.130  1.00 15.43           C  
ANISOU 1976  CG  MET B  53     2157   2045   1659   -369    -70    -30       C  
ATOM   1977  SD  MET B  53      30.613   0.983  30.329  1.00 25.27           S  
ANISOU 1977  SD  MET B  53     3058   3295   3246   -552     36    229       S  
ATOM   1978  CE  MET B  53      29.448   1.643  29.603  1.00 14.00           C  
ANISOU 1978  CE  MET B  53     1967   1620   1730   -135    417    154       C  
ATOM   1979  N   SER B  54      34.122   4.325  31.145  1.00  8.93           N  
ANISOU 1979  N   SER B  54     1334   1006   1053    -10    -30     34       N  
ATOM   1980  CA  SER B  54      34.911   4.511  32.357  1.00  9.69           C  
ANISOU 1980  CA  SER B  54     1194   1330   1155     12     -5    161       C  
ATOM   1981  C   SER B  54      34.056   4.434  33.613  1.00  9.90           C  
ANISOU 1981  C   SER B  54     1245   1313   1200    -57    -49    130       C  
ATOM   1982  O   SER B  54      32.916   4.905  33.662  1.00 10.86           O  
ANISOU 1982  O   SER B  54     1428   1456   1242    -69   -147    168       O  
ATOM   1983  CB  SER B  54      35.591   5.872  32.317  1.00  9.96           C  
ANISOU 1983  CB  SER B  54     1319   1295   1167     37    -51    136       C  
ATOM   1984  OG  SER B  54      36.453   5.983  31.199  1.00 10.28           O  
ANISOU 1984  OG  SER B  54     1253   1518   1135    -56    138     47       O  
ATOM   1985  N   LYS B  55      34.715   3.929  34.650  1.00  9.90           N  
ANISOU 1985  N   LYS B  55     1233   1337   1191    -27    -80     87       N  
ATOM   1986  CA  LYS B  55      34.192   3.937  36.000  1.00 10.31           C  
ANISOU 1986  CA  LYS B  55     1338   1401   1178    -37    -87     89       C  
ATOM   1987  C   LYS B  55      34.295   5.324  36.620  1.00  9.76           C  
ANISOU 1987  C   LYS B  55     1293   1354   1060     29    -22    163       C  
ATOM   1988  O   LYS B  55      35.156   6.120  36.259  1.00  9.64           O  
ANISOU 1988  O   LYS B  55     1134   1369   1159    -35    -76     98       O  
ATOM   1989  CB  LYS B  55      35.027   2.942  36.825  1.00 12.57           C  
ANISOU 1989  CB  LYS B  55     1767   1583   1425    -35     12    133       C  
ATOM   1990  CG  LYS B  55      34.890   1.496  36.403  1.00 14.22           C  
ANISOU 1990  CG  LYS B  55     1797   1866   1740   -181     23    -32       C  
ATOM   1991  CD  LYS B  55      35.883   0.632  37.173  1.00 18.40           C  
ANISOU 1991  CD  LYS B  55     2465   2310   2214    -48     24    254       C  
ATOM   1992  CE  LYS B  55      35.955  -0.774  36.607  1.00 22.01           C  
ANISOU 1992  CE  LYS B  55     2709   2706   2948    -45     31     49       C  
ATOM   1993  NZ  LYS B  55      36.763  -1.602  37.496  1.00 26.19           N  
ANISOU 1993  NZ  LYS B  55     3384   3141   3422    134    -33    226       N  
ATOM   1994  N   ARG B  56      33.486   5.601  37.629  1.00 10.30           N  
ANISOU 1994  N   ARG B  56     1284   1464   1165   -164     53     45       N  
ATOM   1995  CA  ARG B  56      33.565   6.865  38.343  1.00 10.59           C  
ANISOU 1995  CA  ARG B  56     1375   1449   1199    -61     90     55       C  
ATOM   1996  C   ARG B  56      34.951   7.058  38.966  1.00 11.22           C  
ANISOU 1996  C   ARG B  56     1511   1518   1232    -31    -23    102       C  
ATOM   1997  O   ARG B  56      35.543   6.138  39.537  1.00 11.57           O  
ANISOU 1997  O   ARG B  56     1388   1685   1320    -64   -176    168       O  
ATOM   1998  CB  ARG B  56      32.545   6.878  39.504  1.00 11.69           C  
ANISOU 1998  CB  ARG B  56     1384   1705   1349   -166    146    176       C  
ATOM   1999  CG  ARG B  56      32.478   8.183  40.217  1.00 14.13           C  
ANISOU 1999  CG  ARG B  56     1774   2021   1572    -34     -1     -6       C  
ATOM   2000  CD  ARG B  56      31.352   8.283  41.287  1.00 19.95           C  
ANISOU 2000  CD  ARG B  56     2051   2915   2613    -17    234    -65       C  
ATOM   2001  NE  ARG B  56      31.170   9.664  41.737  1.00 27.68           N  
ANISOU 2001  NE  ARG B  56     3491   3472   3552     88    115    -64       N  
ATOM   2002  CZ  ARG B  56      31.667  10.178  42.860  1.00 32.50           C  
ANISOU 2002  CZ  ARG B  56     4146   4184   4017      4    -34   -143       C  
ATOM   2003  NH1 ARG B  56      32.376   9.427  43.706  1.00 35.73           N  
ANISOU 2003  NH1 ARG B  56     4625   4578   4372     58    -13     69       N  
ATOM   2004  NH2 ARG B  56      31.459  11.470  43.147  1.00 34.04           N  
ANISOU 2004  NH2 ARG B  56     4439   4282   4211     89     45   -106       N  
ATOM   2005  N   GLY B  57      35.496   8.243  38.752  1.00  9.43           N  
ANISOU 2005  N   GLY B  57     1236   1440    907   -100    -54    139       N  
ATOM   2006  CA  GLY B  57      36.791   8.623  39.274  1.00  9.67           C  
ANISOU 2006  CA  GLY B  57     1176   1418   1078   -120     10     46       C  
ATOM   2007  C   GLY B  57      37.979   8.298  38.374  1.00  9.92           C  
ANISOU 2007  C   GLY B  57     1185   1468   1114     22    -92     18       C  
ATOM   2008  O   GLY B  57      39.112   8.684  38.668  1.00 11.00           O  
ANISOU 2008  O   GLY B  57     1328   1661   1190    -43   -110    139       O  
ATOM   2009  N   VAL B  58      37.732   7.624  37.263  1.00  9.39           N  
ANISOU 2009  N   VAL B  58     1254   1310   1003     57     31    124       N  
ATOM   2010  CA  VAL B  58      38.769   7.433  36.259  1.00  9.06           C  
ANISOU 2010  CA  VAL B  58     1121   1162   1159    -28     83     80       C  
ATOM   2011  C   VAL B  58      39.164   8.791  35.716  1.00  8.20           C  
ANISOU 2011  C   VAL B  58     1013   1021   1079     36    -14     10       C  
ATOM   2012  O   VAL B  58      38.296   9.609  35.351  1.00  8.88           O  
ANISOU 2012  O   VAL B  58      916   1169   1288      6    -64    150       O  
ATOM   2013  CB  VAL B  58      38.280   6.502  35.115  1.00  9.62           C  
ANISOU 2013  CB  VAL B  58     1084   1210   1358   -137     28     84       C  
ATOM   2014  CG1 VAL B  58      39.176   6.563  33.898  1.00 11.35           C  
ANISOU 2014  CG1 VAL B  58     1490   1389   1430    -57     21    -57       C  
ATOM   2015  CG2 VAL B  58      38.161   5.080  35.630  1.00 11.24           C  
ANISOU 2015  CG2 VAL B  58     1318   1222   1729    108     70     14       C  
ATOM   2016  N   VAL B  59      40.467   8.986  35.582  1.00  8.81           N  
ANISOU 2016  N   VAL B  59     1071   1057   1218    -14    -23    117       N  
ATOM   2017  CA  VAL B  59      41.041  10.144  34.898  1.00  8.49           C  
ANISOU 2017  CA  VAL B  59     1088    952   1184      6     12      9       C  
ATOM   2018  C   VAL B  59      41.882   9.618  33.753  1.00  9.25           C  
ANISOU 2018  C   VAL B  59     1207   1014   1291     20     24     62       C  
ATOM   2019  O   VAL B  59      42.771   8.789  33.966  1.00 10.59           O  
ANISOU 2019  O   VAL B  59     1391   1378   1255    252     63     87       O  
ATOM   2020  CB  VAL B  59      41.904  10.950  35.871  1.00  8.63           C  
ANISOU 2020  CB  VAL B  59     1098    997   1183    116   -142     16       C  
ATOM   2021  CG1 VAL B  59      42.485  12.177  35.147  1.00 10.26           C  
ANISOU 2021  CG1 VAL B  59     1247   1243   1406   -141    -54    -42       C  
ATOM   2022  CG2 VAL B  59      41.112  11.428  37.075  1.00 10.26           C  
ANISOU 2022  CG2 VAL B  59     1507   1176   1215   -111    -72    -11       C  
ATOM   2023  N   ARG B  60      41.577  10.043  32.540  1.00  8.66           N  
ANISOU 2023  N   ARG B  60      988    989   1311    113     34     70       N  
ATOM   2024  CA  ARG B  60      42.351   9.721  31.374  1.00  8.88           C  
ANISOU 2024  CA  ARG B  60     1111    993   1269      1     57     87       C  
ATOM   2025  C   ARG B  60      42.994  10.951  30.806  1.00  9.18           C  
ANISOU 2025  C   ARG B  60     1126    997   1363     64     65     96       C  
ATOM   2026  O   ARG B  60      42.358  11.984  30.702  1.00 10.52           O  
ANISOU 2026  O   ARG B  60     1242    932   1823    256    244    183       O  
ATOM   2027  CB  ARG B  60      41.475   9.076  30.327  1.00  9.53           C  
ANISOU 2027  CB  ARG B  60     1127   1185   1308    -20     55    -32       C  
ATOM   2028  CG  ARG B  60      40.743   7.847  30.797  1.00 11.51           C  
ANISOU 2028  CG  ARG B  60     1281   1468   1624    -21     -8     49       C  
ATOM   2029  CD  ARG B  60      40.021   7.177  29.706  1.00 12.23           C  
ANISOU 2029  CD  ARG B  60     1559   1617   1470    -71    -48     72       C  
ATOM   2030  NE  ARG B  60      39.156   6.068  30.133  1.00 11.24           N  
ANISOU 2030  NE  ARG B  60     1327   1545   1399   -127    115    -81       N  
ATOM   2031  CZ  ARG B  60      39.349   4.784  29.874  1.00 13.26           C  
ANISOU 2031  CZ  ARG B  60     1581   1597   1857   -143    158    -96       C  
ATOM   2032  NH1 ARG B  60      40.418   4.374  29.165  1.00 16.69           N  
ANISOU 2032  NH1 ARG B  60     1654   2030   2656   -120    271   -152       N  
ATOM   2033  NH2 ARG B  60      38.452   3.905  30.317  1.00 13.74           N  
ANISOU 2033  NH2 ARG B  60     1759   1635   1826   -215    116    -78       N  
ATOM   2034  N   GLY B  61      44.252  10.849  30.468  1.00  8.80           N  
ANISOU 2034  N   GLY B  61      986   1009   1347     67     37      6       N  
ATOM   2035  CA  GLY B  61      44.994  11.949  29.889  1.00  8.52           C  
ANISOU 2035  CA  GLY B  61      965   1012   1258      0   -102     45       C  
ATOM   2036  C   GLY B  61      46.241  12.268  30.707  1.00  8.36           C  
ANISOU 2036  C   GLY B  61      932   1028   1217     35    -91     33       C  
ATOM   2037  O   GLY B  61      46.605  11.534  31.629  1.00  9.66           O  
ANISOU 2037  O   GLY B  61     1194   1053   1420     -3   -222    232       O  
ATOM   2038  N   ILE B  62      46.970  13.321  30.343  1.00  7.74           N  
ANISOU 2038  N   ILE B  62      895    966   1077    -55   -140    -33       N  
ATOM   2039  CA  ILE B  62      46.699  14.159  29.195  1.00  7.25           C  
ANISOU 2039  CA  ILE B  62      795    998    960     26    -41    -33       C  
ATOM   2040  C   ILE B  62      47.277  13.497  27.947  1.00  8.07           C  
ANISOU 2040  C   ILE B  62      931    948   1184    -62    -24   -135       C  
ATOM   2041  O   ILE B  62      48.425  13.124  27.968  1.00  8.85           O  
ANISOU 2041  O   ILE B  62      871   1186   1304     39    -81   -242       O  
ATOM   2042  CB  ILE B  62      47.398  15.531  29.368  1.00  8.00           C  
ANISOU 2042  CB  ILE B  62      916   1087   1037     32   -221   -180       C  
ATOM   2043  CG1 ILE B  62      46.876  16.259  30.603  1.00  8.28           C  
ANISOU 2043  CG1 ILE B  62     1083    950   1111    -16    -68      2       C  
ATOM   2044  CG2 ILE B  62      47.292  16.334  28.102  1.00  8.51           C  
ANISOU 2044  CG2 ILE B  62     1035    981   1218    118    -33    -99       C  
ATOM   2045  CD1 ILE B  62      47.701  17.428  30.993  1.00  8.37           C  
ANISOU 2045  CD1 ILE B  62     1140    998   1041    167    -68   -208       C  
ATOM   2046  N   HIS B  63      46.478  13.349  26.903  1.00  6.99           N  
ANISOU 2046  N   HIS B  63      891    747   1016     54    -21   -132       N  
ATOM   2047  CA  HIS B  63      46.882  12.674  25.654  1.00  7.23           C  
ANISOU 2047  CA  HIS B  63      890    886    969     24     35    -82       C  
ATOM   2048  C   HIS B  63      47.043  13.630  24.524  1.00  6.70           C  
ANISOU 2048  C   HIS B  63      856    771    918     37     20   -137       C  
ATOM   2049  O   HIS B  63      46.227  14.534  24.341  1.00  7.51           O  
ANISOU 2049  O   HIS B  63      838    829   1186    324     57   -136       O  
ATOM   2050  CB  HIS B  63      45.875  11.565  25.345  1.00  8.48           C  
ANISOU 2050  CB  HIS B  63     1248   1021    951    -23    125   -197       C  
ATOM   2051  CG  HIS B  63      45.855  10.514  26.410  1.00 10.63           C  
ANISOU 2051  CG  HIS B  63     1617    996   1427    -11     20    -77       C  
ATOM   2052  ND1 HIS B  63      44.758   9.725  26.662  1.00 13.92           N  
ANISOU 2052  ND1 HIS B  63     2051   1536   1700   -309   -207     -6       N  
ATOM   2053  CD2 HIS B  63      46.788  10.179  27.333  1.00 10.82           C  
ANISOU 2053  CD2 HIS B  63     1443   1056   1612   -195     72    -58       C  
ATOM   2054  CE1 HIS B  63      45.035   8.910  27.670  1.00 12.69           C  
ANISOU 2054  CE1 HIS B  63     1817   1410   1593   -271     18    100       C  
ATOM   2055  NE2 HIS B  63      46.265   9.159  28.099  1.00 11.27           N  
ANISOU 2055  NE2 HIS B  63     1832    899   1549     -5    102     29       N  
ATOM   2056  N   TYR B  64      48.112  13.464  23.791  1.00  7.45           N  
ANISOU 2056  N   TYR B  64      781    989   1061     89    -64   -103       N  
ATOM   2057  CA  TYR B  64      48.327  14.174  22.570  1.00  7.84           C  
ANISOU 2057  CA  TYR B  64      947    875   1156      6    -33   -168       C  
ATOM   2058  C   TYR B  64      49.081  13.307  21.575  1.00  6.89           C  
ANISOU 2058  C   TYR B  64      819    817    982     53     86    -58       C  
ATOM   2059  O   TYR B  64      49.674  12.288  21.937  1.00  8.22           O  
ANISOU 2059  O   TYR B  64     1028    828   1266     45    -36   -113       O  
ATOM   2060  CB  TYR B  64      49.076  15.488  22.788  1.00  7.69           C  
ANISOU 2060  CB  TYR B  64      863    862   1195    -17    -44   -223       C  
ATOM   2061  CG  TYR B  64      50.516  15.404  23.189  1.00  7.63           C  
ANISOU 2061  CG  TYR B  64      907    781   1209    -84     45   -223       C  
ATOM   2062  CD1 TYR B  64      51.526  15.689  22.277  1.00  9.26           C  
ANISOU 2062  CD1 TYR B  64     1172    988   1358    150     91    -72       C  
ATOM   2063  CD2 TYR B  64      50.868  15.102  24.473  1.00  7.80           C  
ANISOU 2063  CD2 TYR B  64      937    956   1070   -137    -47   -232       C  
ATOM   2064  CE1 TYR B  64      52.873  15.669  22.666  1.00 10.47           C  
ANISOU 2064  CE1 TYR B  64     1191   1023   1762     -9     66     15       C  
ATOM   2065  CE2 TYR B  64      52.233  15.053  24.879  1.00  9.65           C  
ANISOU 2065  CE2 TYR B  64     1020   1107   1537     -2    -83   -140       C  
ATOM   2066  CZ  TYR B  64      53.200  15.389  23.956  1.00  9.77           C  
ANISOU 2066  CZ  TYR B  64     1038    927   1747     -6    -79   -139       C  
ATOM   2067  OH  TYR B  64      54.529  15.365  24.334  1.00 11.47           O  
ANISOU 2067  OH  TYR B  64      894   1482   1982    -59   -286   -292       O  
ATOM   2068  N   THR B  65      49.074  13.718  20.324  1.00  7.42           N  
ANISOU 2068  N   THR B  65      956    774   1089    185    -72    -75       N  
ATOM   2069  CA  THR B  65      49.763  12.995  19.230  1.00  7.79           C  
ANISOU 2069  CA  THR B  65      852   1009   1099     37    -26    -13       C  
ATOM   2070  C   THR B  65      50.995  13.822  18.857  1.00  8.75           C  
ANISOU 2070  C   THR B  65     1096   1042   1184      3    -53    -86       C  
ATOM   2071  O   THR B  65      50.902  15.030  18.683  1.00  9.02           O  
ANISOU 2071  O   THR B  65     1321    871   1232     62    113     27       O  
ATOM   2072  CB  THR B  65      48.838  12.837  18.034  1.00  7.36           C  
ANISOU 2072  CB  THR B  65      919    816   1061     70     47    -31       C  
ATOM   2073  OG1 THR B  65      47.617  12.204  18.409  1.00  9.37           O  
ANISOU 2073  OG1 THR B  65      956   1133   1468    -33    -19     32       O  
ATOM   2074  CG2 THR B  65      49.494  12.048  16.955  1.00  9.23           C  
ANISOU 2074  CG2 THR B  65     1129   1312   1063    -18     70    -69       C  
ATOM   2075  N   VAL B  66      52.110  13.146  18.609  1.00  8.88           N  
ANISOU 2075  N   VAL B  66      964   1186   1221    -29     34    -12       N  
ATOM   2076  CA  VAL B  66      53.313  13.787  18.040  1.00 10.03           C  
ANISOU 2076  CA  VAL B  66     1017   1336   1455    -74    -42     75       C  
ATOM   2077  C   VAL B  66      52.873  14.511  16.781  1.00  9.17           C  
ANISOU 2077  C   VAL B  66      807   1338   1337    -65     99      8       C  
ATOM   2078  O   VAL B  66      52.101  13.992  15.999  1.00  8.56           O  
ANISOU 2078  O   VAL B  66      905   1153   1193     61     65    -58       O  
ATOM   2079  CB  VAL B  66      54.367  12.688  17.678  1.00 11.18           C  
ANISOU 2079  CB  VAL B  66     1087   1422   1737     -4      0    171       C  
ATOM   2080  CG1 VAL B  66      55.562  13.307  16.954  1.00 13.59           C  
ANISOU 2080  CG1 VAL B  66     1300   1715   2145    188    118    267       C  
ATOM   2081  CG2 VAL B  66      54.835  11.956  18.893  1.00 14.51           C  
ANISOU 2081  CG2 VAL B  66     1707   1870   1933    -52      0     39       C  
ATOM   2082  N   THR B  67      53.322  15.749  16.661  1.00 10.01           N  
ANISOU 2082  N   THR B  67      941   1346   1513    -93     11     86       N  
ATOM   2083  CA  THR B  67      52.858  16.671  15.636  1.00  9.46           C  
ANISOU 2083  CA  THR B  67      916   1247   1428    -79     -4    -56       C  
ATOM   2084  C   THR B  67      54.058  17.259  14.914  1.00 10.12           C  
ANISOU 2084  C   THR B  67      983   1370   1491    -10     96    -64       C  
ATOM   2085  O   THR B  67      54.834  17.942  15.586  1.00 12.03           O  
ANISOU 2085  O   THR B  67     1095   1474   1999   -330    173    -53       O  
ATOM   2086  CB  THR B  67      52.019  17.774  16.296  1.00  9.08           C  
ANISOU 2086  CB  THR B  67      976   1314   1160    -58     35    -31       C  
ATOM   2087  OG1 THR B  67      50.923  17.156  17.002  1.00  9.38           O  
ANISOU 2087  OG1 THR B  67      756   1334   1473     42     66   -205       O  
ATOM   2088  CG2 THR B  67      51.475  18.715  15.298  1.00  9.98           C  
ANISOU 2088  CG2 THR B  67     1201   1371   1218    -74     11    -44       C  
ATOM   2089  N   PRO B  68      54.249  17.029  13.613  1.00 12.39           N  
ANISOU 2089  N   PRO B  68     1223   1730   1753   -135    185     23       N  
ATOM   2090  CA  PRO B  68      53.422  16.157  12.761  1.00 12.04           C  
ANISOU 2090  CA  PRO B  68     1378   1619   1576      4    221    -54       C  
ATOM   2091  C   PRO B  68      53.578  14.700  13.185  1.00 11.60           C  
ANISOU 2091  C   PRO B  68     1232   1598   1576     84    205    -69       C  
ATOM   2092  O   PRO B  68      54.565  14.343  13.813  1.00 11.98           O  
ANISOU 2092  O   PRO B  68     1088   1588   1872    -87    165      2       O  
ATOM   2093  CB  PRO B  68      54.018  16.351  11.367  1.00 13.32           C  
ANISOU 2093  CB  PRO B  68     1608   1788   1666     41    159     75       C  
ATOM   2094  CG  PRO B  68      55.373  16.837  11.628  1.00 16.45           C  
ANISOU 2094  CG  PRO B  68     1852   2296   2100   -104     93    -16       C  
ATOM   2095  CD  PRO B  68      55.383  17.610  12.857  1.00 13.20           C  
ANISOU 2095  CD  PRO B  68     1388   1678   1947   -203    258    121       C  
ATOM   2096  N   PRO B  69      52.619  13.851  12.830  1.00 10.99           N  
ANISOU 2096  N   PRO B  69     1269   1346   1559     62    245   -109       N  
ATOM   2097  CA  PRO B  69      51.472  14.153  11.977  1.00 10.46           C  
ANISOU 2097  CA  PRO B  69     1358   1302   1312    -18    155    -61       C  
ATOM   2098  C   PRO B  69      50.327  14.865  12.666  1.00  9.27           C  
ANISOU 2098  C   PRO B  69     1104   1143   1273    -15     63      9       C  
ATOM   2099  O   PRO B  69      49.575  15.569  11.992  1.00 10.61           O  
ANISOU 2099  O   PRO B  69     1306   1358   1368   -136    -28     47       O  
ATOM   2100  CB  PRO B  69      50.996  12.763  11.546  1.00 11.30           C  
ANISOU 2100  CB  PRO B  69     1217   1606   1469    -97    241   -255       C  
ATOM   2101  CG  PRO B  69      51.357  11.889  12.645  1.00 11.31           C  
ANISOU 2101  CG  PRO B  69     1339   1237   1721    -95    249   -258       C  
ATOM   2102  CD  PRO B  69      52.700  12.417  13.139  1.00 10.52           C  
ANISOU 2102  CD  PRO B  69     1286   1223   1487     33    190   -120       C  
ATOM   2103  N   GLY B  70      50.184  14.688  13.969  1.00  8.90           N  
ANISOU 2103  N   GLY B  70      900   1185   1294    -23     67    -59       N  
ATOM   2104  CA  GLY B  70      49.102  15.315  14.732  1.00  8.89           C  
ANISOU 2104  CA  GLY B  70      965   1128   1284    -31    -37   -111       C  
ATOM   2105  C   GLY B  70      47.765  14.621  14.530  1.00  8.37           C  
ANISOU 2105  C   GLY B  70      895   1060   1224    -77      0   -160       C  
ATOM   2106  O   GLY B  70      47.579  13.851  13.610  1.00  9.27           O  
ANISOU 2106  O   GLY B  70      813   1359   1348     46    147   -267       O  
ATOM   2107  N   THR B  71      46.860  14.929  15.443  1.00  8.00           N  
ANISOU 2107  N   THR B  71      793   1052   1192   -156     -7   -215       N  
ATOM   2108  CA  THR B  71      45.469  14.469  15.402  1.00  7.85           C  
ANISOU 2108  CA  THR B  71      717   1114   1150      2    -97   -137       C  
ATOM   2109  C   THR B  71      44.557  15.563  15.892  1.00  7.43           C  
ANISOU 2109  C   THR B  71      774   1041   1006    -14    -19    -62       C  
ATOM   2110  O   THR B  71      44.818  16.133  16.944  1.00  8.86           O  
ANISOU 2110  O   THR B  71      781   1393   1191    126    -80   -333       O  
ATOM   2111  CB  THR B  71      45.227  13.239  16.307  1.00  8.81           C  
ANISOU 2111  CB  THR B  71      906   1192   1248     30     49   -112       C  
ATOM   2112  OG1 THR B  71      46.164  12.201  15.970  1.00 10.81           O  
ANISOU 2112  OG1 THR B  71     1182   1177   1746     89    -22    -30       O  
ATOM   2113  CG2 THR B  71      43.870  12.634  16.074  1.00  9.07           C  
ANISOU 2113  CG2 THR B  71     1029    976   1440    130     83     28       C  
ATOM   2114  N   ALA B  72      43.483  15.798  15.133  1.00  7.17           N  
ANISOU 2114  N   ALA B  72      669   1040   1013    -94     53   -123       N  
ATOM   2115  CA  ALA B  72      42.328  16.569  15.587  1.00  7.29           C  
ANISOU 2115  CA  ALA B  72      860    814   1094     64     32    -24       C  
ATOM   2116  C   ALA B  72      41.225  15.618  15.968  1.00  6.96           C  
ANISOU 2116  C   ALA B  72      804    797   1042     11    -29    -13       C  
ATOM   2117  O   ALA B  72      41.149  14.512  15.475  1.00  6.89           O  
ANISOU 2117  O   ALA B  72      799    734   1086    -60     -2     19       O  
ATOM   2118  CB  ALA B  72      41.837  17.538  14.536  1.00  7.37           C  
ANISOU 2118  CB  ALA B  72      851    938   1010    -39     75     83       C  
ATOM   2119  N   LYS B  73      40.379  16.049  16.904  1.00  6.43           N  
ANISOU 2119  N   LYS B  73      671    717   1054     30    -24     31       N  
ATOM   2120  CA  LYS B  73      39.376  15.171  17.485  1.00  6.74           C  
ANISOU 2120  CA  LYS B  73      789    809    959    -71    -25     13       C  
ATOM   2121  C   LYS B  73      38.062  15.889  17.717  1.00  6.26           C  
ANISOU 2121  C   LYS B  73      758    742    876    -38     12   -109       C  
ATOM   2122  O   LYS B  73      38.010  17.109  17.846  1.00  6.54           O  
ANISOU 2122  O   LYS B  73      858    782    844      0     59   -139       O  
ATOM   2123  CB  LYS B  73      39.842  14.661  18.862  1.00  7.65           C  
ANISOU 2123  CB  LYS B  73     1045    843   1018    -94     47     -8       C  
ATOM   2124  CG  LYS B  73      41.256  14.074  18.858  1.00  9.42           C  
ANISOU 2124  CG  LYS B  73     1257   1161   1159     26    -23    -54       C  
ATOM   2125  CD  LYS B  73      41.731  13.712  20.252  1.00 10.50           C  
ANISOU 2125  CD  LYS B  73     1293   1339   1355    190     49    -40       C  
ATOM   2126  CE  LYS B  73      43.168  13.235  20.204  1.00 10.72           C  
ANISOU 2126  CE  LYS B  73     1076   1665   1333    184    -81     36       C  
ATOM   2127  NZ  LYS B  73      43.781  13.159  21.564  1.00 12.25           N  
ANISOU 2127  NZ  LYS B  73     1729   1550   1372     88   -271     37       N  
ATOM   2128  N   TYR B  74      36.998  15.109  17.766  1.00  6.21           N  
ANISOU 2128  N   TYR B  74      652    905    800    -34     49     -2       N  
ATOM   2129  CA  TYR B  74      35.679  15.647  18.087  1.00  5.57           C  
ANISOU 2129  CA  TYR B  74      694    721    699    -13    -11    -69       C  
ATOM   2130  C   TYR B  74      35.058  14.643  19.041  1.00  5.91           C  
ANISOU 2130  C   TYR B  74      842    641    762    -85    -14   -107       C  
ATOM   2131  O   TYR B  74      34.951  13.447  18.715  1.00  7.27           O  
ANISOU 2131  O   TYR B  74     1162    635    965   -240    149   -152       O  
ATOM   2132  CB  TYR B  74      34.826  15.735  16.812  1.00  6.63           C  
ANISOU 2132  CB  TYR B  74      823    848    845   -105    -75    -71       C  
ATOM   2133  CG  TYR B  74      33.547  16.575  16.943  1.00  5.58           C  
ANISOU 2133  CG  TYR B  74      838    673    608   -111     21    -45       C  
ATOM   2134  CD1 TYR B  74      33.545  17.932  16.738  1.00  6.40           C  
ANISOU 2134  CD1 TYR B  74      642    828    962    -89   -132   -121       C  
ATOM   2135  CD2 TYR B  74      32.375  16.008  17.384  1.00  7.14           C  
ANISOU 2135  CD2 TYR B  74      903    910    899   -179    -33    -38       C  
ATOM   2136  CE1 TYR B  74      32.410  18.696  16.846  1.00  6.70           C  
ANISOU 2136  CE1 TYR B  74      566    987    991     21   -149     23       C  
ATOM   2137  CE2 TYR B  74      31.228  16.772  17.508  1.00  6.25           C  
ANISOU 2137  CE2 TYR B  74      766    946    660   -118     44     31       C  
ATOM   2138  CZ  TYR B  74      31.248  18.094  17.260  1.00  5.81           C  
ANISOU 2138  CZ  TYR B  74      671    813    722   -144   -129    265       C  
ATOM   2139  OH  TYR B  74      30.147  18.909  17.359  1.00  6.67           O  
ANISOU 2139  OH  TYR B  74      820    909    803    120    -57    -26       O  
ATOM   2140  N   VAL B  75      34.693  15.104  20.221  1.00  6.19           N  
ANISOU 2140  N   VAL B  75      855    726    768   -112     46    -12       N  
ATOM   2141  CA  VAL B  75      34.294  14.225  21.316  1.00  6.49           C  
ANISOU 2141  CA  VAL B  75      728    761    975   -167     76     18       C  
ATOM   2142  C   VAL B  75      32.983  14.638  21.975  1.00  6.58           C  
ANISOU 2142  C   VAL B  75      855    667    975     28     85      9       C  
ATOM   2143  O   VAL B  75      32.711  15.810  22.124  1.00  7.17           O  
ANISOU 2143  O   VAL B  75     1034    779    908     38    119     13       O  
ATOM   2144  CB  VAL B  75      35.420  14.113  22.396  1.00  7.81           C  
ANISOU 2144  CB  VAL B  75      790   1096   1081     26     40    178       C  
ATOM   2145  CG1 VAL B  75      35.751  15.384  23.021  1.00  9.94           C  
ANISOU 2145  CG1 VAL B  75     1183   1372   1222   -116     98    102       C  
ATOM   2146  CG2 VAL B  75      35.089  13.035  23.426  1.00 10.91           C  
ANISOU 2146  CG2 VAL B  75     1243   1542   1359    130     64    174       C  
ATOM   2147  N   TYR B  76      32.172  13.661  22.384  1.00  7.52           N  
ANISOU 2147  N   TYR B  76      784    975   1096    -71    127    -43       N  
ATOM   2148  CA  TYR B  76      31.043  13.985  23.262  1.00  8.65           C  
ANISOU 2148  CA  TYR B  76      962   1118   1205    -18     73     12       C  
ATOM   2149  C   TYR B  76      30.790  12.826  24.188  1.00  7.12           C  
ANISOU 2149  C   TYR B  76      792   1014    897     30     55      0       C  
ATOM   2150  O   TYR B  76      31.284  11.722  23.957  1.00  7.80           O  
ANISOU 2150  O   TYR B  76     1082    964    918     70    304     17       O  
ATOM   2151  CB  TYR B  76      29.782  14.356  22.487  1.00  8.05           C  
ANISOU 2151  CB  TYR B  76      983   1028   1047    -26     25    179       C  
ATOM   2152  CG  TYR B  76      28.912  13.190  22.039  1.00  8.29           C  
ANISOU 2152  CG  TYR B  76      934   1170   1046     35    -74     90       C  
ATOM   2153  CD1 TYR B  76      27.719  12.901  22.656  1.00  8.88           C  
ANISOU 2153  CD1 TYR B  76     1107   1222   1042    -66    198     35       C  
ATOM   2154  CD2 TYR B  76      29.303  12.366  21.002  1.00  8.74           C  
ANISOU 2154  CD2 TYR B  76     1138   1215    968    -13    -42     16       C  
ATOM   2155  CE1 TYR B  76      26.952  11.829  22.278  1.00  9.45           C  
ANISOU 2155  CE1 TYR B  76     1235   1262   1092    -45    -40    196       C  
ATOM   2156  CE2 TYR B  76      28.560  11.283  20.637  1.00  9.88           C  
ANISOU 2156  CE2 TYR B  76     1166   1411   1176    100    -73    100       C  
ATOM   2157  CZ  TYR B  76      27.373  11.024  21.261  1.00  8.47           C  
ANISOU 2157  CZ  TYR B  76      940   1136   1140   -108   -109     58       C  
ATOM   2158  OH  TYR B  76      26.654   9.909  20.889  1.00 11.15           O  
ANISOU 2158  OH  TYR B  76     1328   1412   1494   -101     14    -41       O  
ATOM   2159  N   CYS B  77      30.003  13.037  25.223  1.00  7.61           N  
ANISOU 2159  N   CYS B  77      853   1092    945    -13     98     23       N  
ATOM   2160  CA  CYS B  77      29.728  12.026  26.215  1.00  8.29           C  
ANISOU 2160  CA  CYS B  77     1083   1189    874    -27     36     10       C  
ATOM   2161  C   CYS B  77      28.387  11.375  25.908  1.00  7.85           C  
ANISOU 2161  C   CYS B  77      930   1275    776     98     26     93       C  
ATOM   2162  O   CYS B  77      27.346  12.015  26.060  1.00  9.82           O  
ANISOU 2162  O   CYS B  77      910   1636   1182     78    112   -229       O  
ATOM   2163  CB  CYS B  77      29.704  12.653  27.624  1.00  8.74           C  
ANISOU 2163  CB  CYS B  77      942   1277   1100     72   -108    -68       C  
ATOM   2164  SG  CYS B  77      29.247  11.462  28.908  1.00  9.61           S  
ANISOU 2164  SG  CYS B  77     1120   1728    804     17     75     41       S  
ATOM   2165  N   ALA B  78      28.404  10.110  25.527  1.00  8.19           N  
ANISOU 2165  N   ALA B  78      806   1306    998    -69    -74    119       N  
ATOM   2166  CA  ALA B  78      27.193   9.424  25.055  1.00  8.34           C  
ANISOU 2166  CA  ALA B  78     1040   1085   1044    -45    -56    -21       C  
ATOM   2167  C   ALA B  78      26.430   8.735  26.171  1.00  8.58           C  
ANISOU 2167  C   ALA B  78      997   1298    963   -106    -81     53       C  
ATOM   2168  O   ALA B  78      25.348   8.207  25.921  1.00  8.95           O  
ANISOU 2168  O   ALA B  78      952   1488    960   -271     26     66       O  
ATOM   2169  CB  ALA B  78      27.530   8.429  24.003  1.00  8.97           C  
ANISOU 2169  CB  ALA B  78     1129   1423    853   -111     56    -13       C  
ATOM   2170  N   ARG B  79      27.019   8.679  27.373  1.00  8.32           N  
ANISOU 2170  N   ARG B  79     1046   1238    875   -261    -44     23       N  
ATOM   2171  CA  ARG B  79      26.392   8.055  28.523  1.00  8.09           C  
ANISOU 2171  CA  ARG B  79      988   1189    895   -112     74     81       C  
ATOM   2172  C   ARG B  79      27.115   8.540  29.748  1.00  8.17           C  
ANISOU 2172  C   ARG B  79      984   1245    873   -184    118     44       C  
ATOM   2173  O   ARG B  79      28.307   8.735  29.718  1.00  8.59           O  
ANISOU 2173  O   ARG B  79      814   1469    977   -124     22     86       O  
ATOM   2174  CB  ARG B  79      26.469   6.529  28.456  1.00  8.64           C  
ANISOU 2174  CB  ARG B  79      993   1385    902   -204     28     77       C  
ATOM   2175  CG  ARG B  79      25.736   5.784  29.565  1.00  8.32           C  
ANISOU 2175  CG  ARG B  79      905   1161   1093   -214    -10     76       C  
ATOM   2176  CD  ARG B  79      25.908   4.320  29.490  1.00  8.64           C  
ANISOU 2176  CD  ARG B  79     1216   1225    840   -240   -138    191       C  
ATOM   2177  NE  ARG B  79      25.210   3.632  30.576  1.00 10.83           N  
ANISOU 2177  NE  ARG B  79     1239   1655   1220   -199     52     86       N  
ATOM   2178  CZ  ARG B  79      25.181   2.349  30.734  1.00 13.49           C  
ANISOU 2178  CZ  ARG B  79     1680   1920   1523   -213   -158     86       C  
ATOM   2179  NH1 ARG B  79      25.770   1.557  29.880  1.00 11.98           N  
ANISOU 2179  NH1 ARG B  79     1481   1433   1636   -150    -94    347       N  
ATOM   2180  NH2 ARG B  79      24.569   1.868  31.825  1.00 14.48           N  
ANISOU 2180  NH2 ARG B  79     1901   2080   1519   -186    -12    136       N  
ATOM   2181  N   GLY B  80      26.400   8.752  30.829  1.00  8.17           N  
ANISOU 2181  N   GLY B  80      885   1337    879   -152    -47     -5       N  
ATOM   2182  CA  GLY B  80      27.037   9.150  32.074  1.00  8.37           C  
ANISOU 2182  CA  GLY B  80     1023   1321    834   -189     73      0       C  
ATOM   2183  C   GLY B  80      27.388  10.620  32.070  1.00  8.50           C  
ANISOU 2183  C   GLY B  80     1017   1268    942    -44     18    -17       C  
ATOM   2184  O   GLY B  80      26.651  11.444  31.535  1.00  8.72           O  
ANISOU 2184  O   GLY B  80     1114   1243    956    -77    -48     37       O  
ATOM   2185  N   LYS B  81      28.490  10.964  32.741  1.00  8.29           N  
ANISOU 2185  N   LYS B  81      919   1231    998    -65     72    -13       N  
ATOM   2186  CA  LYS B  81      28.841  12.347  32.974  1.00  9.34           C  
ANISOU 2186  CA  LYS B  81     1188   1274   1085    -77     36     88       C  
ATOM   2187  C   LYS B  81      30.318  12.483  33.091  1.00  8.81           C  
ANISOU 2187  C   LYS B  81     1155   1223    969    -11     57     -7       C  
ATOM   2188  O   LYS B  81      30.936  11.703  33.789  1.00  8.99           O  
ANISOU 2188  O   LYS B  81      999   1283   1134    -70     14     43       O  
ATOM   2189  CB  LYS B  81      28.181  12.820  34.268  1.00 10.89           C  
ANISOU 2189  CB  LYS B  81     1231   1668   1235     36      9    -54       C  
ATOM   2190  CG  LYS B  81      28.227  14.273  34.508  1.00 13.81           C  
ANISOU 2190  CG  LYS B  81     1540   1937   1767   -158      6    176       C  
ATOM   2191  CD  LYS B  81      27.666  14.638  35.852  1.00 20.88           C  
ANISOU 2191  CD  LYS B  81     2759   2711   2462     -8     99   -192       C  
ATOM   2192  CE  LYS B  81      26.202  14.675  35.888  1.00 24.63           C  
ANISOU 2192  CE  LYS B  81     3106   3376   2875    -14     28    -98       C  
ATOM   2193  NZ  LYS B  81      25.831  15.273  37.255  1.00 28.20           N  
ANISOU 2193  NZ  LYS B  81     3760   3791   3162     68    175   -381       N  
ATOM   2194  N   ALA B  82      30.894  13.457  32.390  1.00  8.11           N  
ANISOU 2194  N   ALA B  82      967   1119    993    -85    -30    -25       N  
ATOM   2195  CA  ALA B  82      32.350  13.684  32.420  1.00  8.53           C  
ANISOU 2195  CA  ALA B  82      963   1194   1084    -43     -4    -88       C
[truncated: 273,538 more chars]
