# Supplementary material for: Spinning sugars in antigen biosynthesis: characterization of the Coxiella burnetii and Streptomyces griseus TDP-sugar epimerases
Source: J Biol Chem. 2022 Apr 6;298(5):101903. doi: 10.1016/j.jbc.2022.101903 (PMC9095892; doi:10.1016/j.jbc.2022.101903)
Supplement: Cross et al raw data [file mmc2.zip › ORE data drop/Table S1/2c0z.pdb]

HEADER    ISOMERASE                               09-SEP-05   2C0Z              
TITLE     THE 1.6 A RESOLUTION CRYSTAL STRUCTURE OF NOVW: A 4-KETO-6-           
TITLE    2 DEOXY SUGAR EPIMERASE FROM THE NOVOBIOCIN BIOSYNTHETIC               
TITLE    3 GENE CLUSTER OF STREPTOMYCES SPHEROIDES                              
COMPND    MOL_ID: 1;                                                            
COMPND   2 MOLECULE: NOVW;                                                      
COMPND   3 CHAIN: A;                                                            
COMPND   4 ENGINEERED: YES                                                      
SOURCE    MOL_ID: 1;                                                            
SOURCE   2 ORGANISM_SCIENTIFIC: STREPTOMYCES NIVEUS NCIMB 11891;                
SOURCE   3 ORGANISM_TAXID: 1352941;                                             
SOURCE   4 EXPRESSION_SYSTEM: ESCHERICHIA COLI;                                 
SOURCE   5 EXPRESSION_SYSTEM_TAXID: 469008;                                     
SOURCE   6 EXPRESSION_SYSTEM_STRAIN: BL21(DE3);                                 
SOURCE   7 EXPRESSION_SYSTEM_VARIANT: GOLD;                                     
SOURCE   8 EXPRESSION_SYSTEM_VECTOR_TYPE: PLASMID;                              
SOURCE   9 EXPRESSION_SYSTEM_VECTOR: PET-15B                                    
KEYWDS    ISOMERASE, EPIMERASE, ANTIBIOTIC BIOSYNTHESIS, RMLC-LIKE              
KEYWDS   2 CUPIN                                                                
EXPDTA    X-RAY DIFFRACTION                                                     
AUTHOR    P.JAKIMOWICZ,M.TELLO,C.L.FREEL-MEYERS,C.T.WALSH,M.J.BUTTNER,          
AUTHOR   2 R.A.FIELD,D.M.LAWSON                                                 
REVDAT   4   12-MAR-14 2C0Z    1       SOURCE                                   
REVDAT   3   04-DEC-13 2C0Z    1       SOURCE REMARK VERSN  FORMUL              
REVDAT   2   24-FEB-09 2C0Z    1       VERSN                                    
REVDAT   1   25-JAN-06 2C0Z    0                                                
JRNL        AUTH   P.JAKIMOWICZ,M.TELLO,C.L.FREEL-MEYERS,C.T.WALSH,             
JRNL        AUTH 2 M.J.BUTTNER,R.A.FIELD,D.M.LAWSON                             
JRNL        TITL   THE 1.6 A RESOLUTION CRYSTAL STRUCTURE OF NOVW: A            
JRNL        TITL 2 4-KETO-6-DEOXY SUGAR EPIMERASE FROM THE NOVOBIOCIN           
JRNL        TITL 3 BIOSYNTHETIC GENE CLUSTER OF STREPTOMYCES                    
JRNL        TITL 4 SPHEROIDES                                                   
JRNL        REF    PROTEINS                      V.  63   261 2006              
JRNL        REFN                   ISSN 0887-3585                               
JRNL        PMID   16411240                                                     
JRNL        DOI    10.1002/PROT.20818                                           
REMARK   1                                                                      
REMARK   1 REFERENCE 1                                                          
REMARK   1  AUTH   P.JAKIMOWICZ,C.L.FREEL-MEYERS,C.T.WALSH,                     
REMARK   1  AUTH 2 M.J.BUTTNER,D.M.LAWSON                                       
REMARK   1  TITL   CRYSTALLIZATION AND PRELIMINARY X-RAY STUDIES ON             
REMARK   1  TITL 2 THE PUTATIVE DTDP SUGAR EPIMERASE NOVW FROM THE              
REMARK   1  TITL 3 NOVOBIOCIN BIOSYNTHETIC CLUSTER OF STREPTOMYCES              
REMARK   1  TITL 4 SPHEROIDES                                                   
REMARK   1  REF    ACTA CRYSTALLOGR.,SECT.D      V.  59  1507 2003              
REMARK   1  REFN                   ISSN 0907-4449                               
REMARK   1  PMID   12876368                                                     
REMARK   1  DOI    10.1107/S0907444903012848                                    
REMARK   2                                                                      
REMARK   2 RESOLUTION.    1.60 ANGSTROMS.                                       
REMARK   3                                                                      
REMARK   3 REFINEMENT.                                                          
REMARK   3   PROGRAM     : REFMAC 5.1.24                                        
REMARK   3   AUTHORS     : MURSHUDOV,VAGIN,DODSON                               
REMARK   3                                                                      
REMARK   3    REFINEMENT TARGET : MAXIMUM LIKELIHOOD                            
REMARK   3                                                                      
REMARK   3  DATA USED IN REFINEMENT.                                            
REMARK   3   RESOLUTION RANGE HIGH (ANGSTROMS) : 1.60                           
REMARK   3   RESOLUTION RANGE LOW  (ANGSTROMS) : 51.99                          
REMARK   3   DATA CUTOFF            (SIGMA(F)) : NULL                           
REMARK   3   COMPLETENESS FOR RANGE        (%) : 99.9                           
REMARK   3   NUMBER OF REFLECTIONS             : 25098                          
REMARK   3                                                                      
REMARK   3  FIT TO DATA USED IN REFINEMENT.                                     
REMARK   3   CROSS-VALIDATION METHOD          : THROUGHOUT                      
REMARK   3   FREE R VALUE TEST SET SELECTION  : RANDOM                          
REMARK   3   R VALUE     (WORKING + TEST SET) : 0.152                           
REMARK   3   R VALUE            (WORKING SET) : 0.150                           
REMARK   3   FREE R VALUE                     : 0.195                           
REMARK   3   FREE R VALUE TEST SET SIZE   (%) : 5.100                           
REMARK   3   FREE R VALUE TEST SET COUNT      : 1348                            
REMARK   3                                                                      
REMARK   3  FIT IN THE HIGHEST RESOLUTION BIN.                                  
REMARK   3   TOTAL NUMBER OF BINS USED           : 20                           
REMARK   3   BIN RESOLUTION RANGE HIGH       (A) : 1.60                         
REMARK   3   BIN RESOLUTION RANGE LOW        (A) : 1.64                         
REMARK   3   REFLECTION IN BIN     (WORKING SET) : 1818                         
REMARK   3   BIN COMPLETENESS (WORKING+TEST) (%) : NULL                         
REMARK   3   BIN R VALUE           (WORKING SET) : 0.1530                       
REMARK   3   BIN FREE R VALUE SET COUNT          : 91                           
REMARK   3   BIN FREE R VALUE                    : 0.2370                       
REMARK   3                                                                      
REMARK   3  NUMBER OF NON-HYDROGEN ATOMS USED IN REFINEMENT.                    
REMARK   3   PROTEIN ATOMS            : 1521                                    
REMARK   3   NUCLEIC ACID ATOMS       : 0                                       
REMARK   3   HETEROGEN ATOMS          : 17                                      
REMARK   3   SOLVENT ATOMS            : 200                                     
REMARK   3                                                                      
REMARK   3  B VALUES.                                                           
REMARK   3   FROM WILSON PLOT           (A**2) : 15.50                          
REMARK   3   MEAN B VALUE      (OVERALL, A**2) : 17.60                          
REMARK   3   OVERALL ANISOTROPIC B VALUE.                                       
REMARK   3    B11 (A**2) : 0.38000                                              
REMARK   3    B22 (A**2) : 0.38000                                              
REMARK   3    B33 (A**2) : -0.76000                                             
REMARK   3    B12 (A**2) : 0.00000                                              
REMARK   3    B13 (A**2) : 0.00000                                              
REMARK   3    B23 (A**2) : 0.00000                                              
REMARK   3                                                                      
REMARK   3  ESTIMATED OVERALL COORDINATE ERROR.                                 
REMARK   3   ESU BASED ON R VALUE                            (A): 0.105         
REMARK   3   ESU BASED ON FREE R VALUE                       (A): 0.083         
REMARK   3   ESU BASED ON MAXIMUM LIKELIHOOD                 (A): 0.045         
REMARK   3   ESU FOR B VALUES BASED ON MAXIMUM LIKELIHOOD (A**2): 1.241         
REMARK   3                                                                      
REMARK   3 CORRELATION COEFFICIENTS.                                            
REMARK   3   CORRELATION COEFFICIENT FO-FC      : 0.968                         
REMARK   3   CORRELATION COEFFICIENT FO-FC FREE : 0.949                         
REMARK   3                                                                      
REMARK   3  RMS DEVIATIONS FROM IDEAL VALUES        COUNT    RMS    WEIGHT      
REMARK   3   BOND LENGTHS REFINED ATOMS        (A):  1574 ; 0.014 ; 0.021       
REMARK   3   BOND LENGTHS OTHERS               (A):  1424 ; 0.002 ; 0.020       
REMARK   3   BOND ANGLES REFINED ATOMS   (DEGREES):  2150 ; 1.492 ; 1.961       
REMARK   3   BOND ANGLES OTHERS          (DEGREES):  3287 ; 1.540 ; 3.000       
REMARK   3   TORSION ANGLES, PERIOD 1    (DEGREES):   197 ; 6.122 ; 5.000       
REMARK   3   TORSION ANGLES, PERIOD 2    (DEGREES):  NULL ;  NULL ;  NULL       
REMARK   3   TORSION ANGLES, PERIOD 3    (DEGREES):  NULL ;  NULL ;  NULL       
REMARK   3   TORSION ANGLES, PERIOD 4    (DEGREES):  NULL ;  NULL ;  NULL       
REMARK   3   CHIRAL-CENTER RESTRAINTS       (A**3):   243 ; 0.100 ; 0.200       
REMARK   3   GENERAL PLANES REFINED ATOMS      (A):  1757 ; 0.007 ; 0.020       
REMARK   3   GENERAL PLANES OTHERS             (A):   324 ; 0.008 ; 0.020       
REMARK   3   NON-BONDED CONTACTS REFINED ATOMS (A):   269 ; 0.245 ; 0.200       
REMARK   3   NON-BONDED CONTACTS OTHERS        (A):  1590 ; 0.258 ; 0.200       
REMARK   3   NON-BONDED TORSION REFINED ATOMS  (A):  NULL ;  NULL ;  NULL       
REMARK   3   NON-BONDED TORSION OTHERS         (A):   958 ; 0.091 ; 0.200       
REMARK   3   H-BOND (X...Y) REFINED ATOMS      (A):   135 ; 0.175 ; 0.200       
REMARK   3   H-BOND (X...Y) OTHERS             (A):  NULL ;  NULL ;  NULL       
REMARK   3   POTENTIAL METAL-ION REFINED ATOMS (A):  NULL ;  NULL ;  NULL       
REMARK   3   POTENTIAL METAL-ION OTHERS        (A):  NULL ;  NULL ;  NULL       
REMARK   3   SYMMETRY VDW REFINED ATOMS        (A):     4 ; 0.185 ; 0.200       
REMARK   3   SYMMETRY VDW OTHERS               (A):    71 ; 0.348 ; 0.200       
REMARK   3   SYMMETRY H-BOND REFINED ATOMS     (A):    22 ; 0.209 ; 0.200       
REMARK   3   SYMMETRY H-BOND OTHERS            (A):  NULL ;  NULL ;  NULL       
REMARK   3   SYMMETRY METAL-ION REFINED ATOMS  (A):  NULL ;  NULL ;  NULL       
REMARK   3   SYMMETRY METAL-ION OTHERS         (A):  NULL ;  NULL ;  NULL       
REMARK   3                                                                      
REMARK   3  ISOTROPIC THERMAL FACTOR RESTRAINTS.     COUNT   RMS    WEIGHT      
REMARK   3   MAIN-CHAIN BOND REFINED ATOMS  (A**2):   993 ; 1.214 ; 1.500       
REMARK   3   MAIN-CHAIN BOND OTHER ATOMS    (A**2):  NULL ;  NULL ;  NULL       
REMARK   3   MAIN-CHAIN ANGLE REFINED ATOMS (A**2):  1603 ; 1.964 ; 2.000       
REMARK   3   SIDE-CHAIN BOND REFINED ATOMS  (A**2):   581 ; 2.774 ; 3.000       
REMARK   3   SIDE-CHAIN ANGLE REFINED ATOMS (A**2):   547 ; 4.379 ; 4.500       
REMARK   3                                                                      
REMARK   3 ANISOTROPIC THERMAL FACTOR RESTRAINTS.    COUNT   RMS   WEIGHT       
REMARK   3   RIGID-BOND RESTRAINTS          (A**2):  NULL ;  NULL ;  NULL       
REMARK   3   SPHERICITY; FREE ATOMS         (A**2):  NULL ;  NULL ;  NULL       
REMARK   3   SPHERICITY; BONDED ATOMS       (A**2):  NULL ;  NULL ;  NULL       
REMARK   3                                                                      
REMARK   3  NCS RESTRAINTS STATISTICS                                           
REMARK   3   NUMBER OF DIFFERENT NCS GROUPS : NULL                              
REMARK   3                                                                      
REMARK   3  TLS DETAILS                                                         
REMARK   3   NUMBER OF TLS GROUPS  : NULL                                       
REMARK   3                                                                      
REMARK   3  BULK SOLVENT MODELLING.                                             
REMARK   3   METHOD USED : BABINET MODEL WITH MASK                              
REMARK   3   PARAMETERS FOR MASK CALCULATION                                    
REMARK   3   VDW PROBE RADIUS   : 1.40                                          
REMARK   3   ION PROBE RADIUS   : 0.80                                          
REMARK   3   SHRINKAGE RADIUS   : 0.80                                          
REMARK   3                                                                      
REMARK   3  OTHER REFINEMENT REMARKS: HYDROGENS HAVE BEEN ADDED IN THE          
REMARK   3  RIDING POSITIONS.                                                   
REMARK   4                                                                      
REMARK   4 2C0Z COMPLIES WITH FORMAT V. 3.30, 13-JUL-11                         
REMARK 100                                                                      
REMARK 100 THIS ENTRY HAS BEEN PROCESSED BY PDBE ON  09-SEP-05.                 
REMARK 100 THE PDBE ID CODE IS EBI-25584.                                       
REMARK 200                                                                      
REMARK 200 EXPERIMENTAL DETAILS                                                 
REMARK 200  EXPERIMENT TYPE                : X-RAY DIFFRACTION                  
REMARK 200  DATE OF DATA COLLECTION        : 25-NOV-02                          
REMARK 200  TEMPERATURE           (KELVIN) : 100.0                              
REMARK 200  PH                             : 8.50                               
REMARK 200  NUMBER OF CRYSTALS USED        : 1                                  
REMARK 200                                                                      
REMARK 200  SYNCHROTRON              (Y/N) : Y                                  
REMARK 200  RADIATION SOURCE               : SRS                                
REMARK 200  BEAMLINE                       : PX9.6                              
REMARK 200  X-RAY GENERATOR MODEL          : NULL                               
REMARK 200  MONOCHROMATIC OR LAUE    (M/L) : M                                  
REMARK 200  WAVELENGTH OR RANGE        (A) : 0.870                              
REMARK 200  MONOCHROMATOR                  : NULL                               
REMARK 200  OPTICS                         : NULL                               
REMARK 200                                                                      
REMARK 200  DETECTOR TYPE                  : CCD                                
REMARK 200  DETECTOR MANUFACTURER          : ADSC                               
REMARK 200  INTENSITY-INTEGRATION SOFTWARE : DENZO                              
REMARK 200  DATA SCALING SOFTWARE          : SCALEPACK                          
REMARK 200                                                                      
REMARK 200  NUMBER OF UNIQUE REFLECTIONS   : 26449                              
REMARK 200  RESOLUTION RANGE HIGH      (A) : 1.600                              
REMARK 200  RESOLUTION RANGE LOW       (A) : 39.000                             
REMARK 200  REJECTION CRITERIA  (SIGMA(I)) : 3.000                              
REMARK 200                                                                      
REMARK 200 OVERALL.                                                             
REMARK 200  COMPLETENESS FOR RANGE     (%) : 99.9                               
REMARK 200  DATA REDUNDANCY                : 5.800                              
REMARK 200  R MERGE                    (I) : 0.06000                            
REMARK 200  R SYM                      (I) : NULL                               
REMARK 200  <I/SIGMA(I)> FOR THE DATA SET  : 25.7000                            
REMARK 200                                                                      
REMARK 200 IN THE HIGHEST RESOLUTION SHELL.                                     
REMARK 200  HIGHEST RESOLUTION SHELL, RANGE HIGH (A) : 1.60                     
REMARK 200  HIGHEST RESOLUTION SHELL, RANGE LOW  (A) : 1.64                     
REMARK 200  COMPLETENESS FOR SHELL     (%) : 99.9                               
REMARK 200  DATA REDUNDANCY IN SHELL       : NULL                               
REMARK 200  R MERGE FOR SHELL          (I) : 0.36000                            
REMARK 200  R SYM FOR SHELL            (I) : NULL                               
REMARK 200  <I/SIGMA(I)> FOR SHELL         : 3.900                              
REMARK 200                                                                      
REMARK 200 DIFFRACTION PROTOCOL: SINGLE WAVELENGTH                              
REMARK 200 METHOD USED TO DETERMINE THE STRUCTURE: MOLECULAR REPLACEMENT        
REMARK 200 SOFTWARE USED: NULL                                                  
REMARK 200 STARTING MODEL: PDB ENTRY 1EP0                                       
REMARK 200                                                                      
REMARK 200 REMARK: NULL                                                         
REMARK 280                                                                      
REMARK 280 CRYSTAL                                                              
REMARK 280 SOLVENT CONTENT, VS   (%): 36.7                                      
REMARK 280 MATTHEWS COEFFICIENT, VM (ANGSTROMS**3/DA): 2                        
REMARK 280                                                                      
REMARK 280 CRYSTALLIZATION CONDITIONS: 25% SATURATED AMMONIUM SULFATE           
REMARK 280  IN 100MM TRIS-HCL PH8.5                                             
REMARK 290                                                                      
REMARK 290 CRYSTALLOGRAPHIC SYMMETRY                                            
REMARK 290 SYMMETRY OPERATORS FOR SPACE GROUP: P 43 21 2                        
REMARK 290                                                                      
REMARK 290      SYMOP   SYMMETRY                                                
REMARK 290     NNNMMM   OPERATOR                                                
REMARK 290       1555   X,Y,Z                                                   
REMARK 290       2555   -X,-Y,Z+1/2                                             
REMARK 290       3555   -Y+1/2,X+1/2,Z+3/4                                      
REMARK 290       4555   Y+1/2,-X+1/2,Z+1/4                                      
REMARK 290       5555   -X+1/2,Y+1/2,-Z+3/4                                     
REMARK 290       6555   X+1/2,-Y+1/2,-Z+1/4                                     
REMARK 290       7555   Y,X,-Z                                                  
REMARK 290       8555   -Y,-X,-Z+1/2                                            
REMARK 290                                                                      
REMARK 290     WHERE NNN -> OPERATOR NUMBER                                     
REMARK 290           MMM -> TRANSLATION VECTOR                                  
REMARK 290                                                                      
REMARK 290 CRYSTALLOGRAPHIC SYMMETRY TRANSFORMATIONS                            
REMARK 290 THE FOLLOWING TRANSFORMATIONS OPERATE ON THE ATOM/HETATM             
REMARK 290 RECORDS IN THIS ENTRY TO PRODUCE CRYSTALLOGRAPHICALLY                
REMARK 290 RELATED MOLECULES.                                                   
REMARK 290   SMTRY1   1  1.000000  0.000000  0.000000        0.00000            
REMARK 290   SMTRY2   1  0.000000  1.000000  0.000000        0.00000            
REMARK 290   SMTRY3   1  0.000000  0.000000  1.000000        0.00000            
REMARK 290   SMTRY1   2 -1.000000  0.000000  0.000000        0.00000            
REMARK 290   SMTRY2   2  0.000000 -1.000000  0.000000        0.00000            
REMARK 290   SMTRY3   2  0.000000  0.000000  1.000000       54.51500            
REMARK 290   SMTRY1   3  0.000000 -1.000000  0.000000       29.67700            
REMARK 290   SMTRY2   3  1.000000  0.000000  0.000000       29.67700            
REMARK 290   SMTRY3   3  0.000000  0.000000  1.000000       81.77250            
REMARK 290   SMTRY1   4  0.000000  1.000000  0.000000       29.67700            
REMARK 290   SMTRY2   4 -1.000000  0.000000  0.000000       29.67700            
REMARK 290   SMTRY3   4  0.000000  0.000000  1.000000       27.25750            
REMARK 290   SMTRY1   5 -1.000000  0.000000  0.000000       29.67700            
REMARK 290   SMTRY2   5  0.000000  1.000000  0.000000       29.67700            
REMARK 290   SMTRY3   5  0.000000  0.000000 -1.000000       81.77250            
REMARK 290   SMTRY1   6  1.000000  0.000000  0.000000       29.67700            
REMARK 290   SMTRY2   6  0.000000 -1.000000  0.000000       29.67700            
REMARK 290   SMTRY3   6  0.000000  0.000000 -1.000000       27.25750            
REMARK 290   SMTRY1   7  0.000000  1.000000  0.000000        0.00000            
REMARK 290   SMTRY2   7  1.000000  0.000000  0.000000        0.00000            
REMARK 290   SMTRY3   7  0.000000  0.000000 -1.000000        0.00000            
REMARK 290   SMTRY1   8  0.000000 -1.000000  0.000000        0.00000            
REMARK 290   SMTRY2   8 -1.000000  0.000000  0.000000        0.00000            
REMARK 290   SMTRY3   8  0.000000  0.000000 -1.000000       54.51500            
REMARK 290                                                                      
REMARK 290 REMARK: NULL                                                         
REMARK 300                                                                      
REMARK 300 BIOMOLECULE: 1                                                       
REMARK 300 SEE REMARK 350 FOR THE AUTHOR PROVIDED AND/OR PROGRAM                
REMARK 300 GENERATED ASSEMBLY INFORMATION FOR THE STRUCTURE IN                  
REMARK 300 THIS ENTRY. THE REMARK MAY ALSO PROVIDE INFORMATION ON               
REMARK 300 BURIED SURFACE AREA.                                                 
REMARK 350                                                                      
REMARK 350 COORDINATES FOR A COMPLETE MULTIMER REPRESENTING THE KNOWN           
REMARK 350 BIOLOGICALLY SIGNIFICANT OLIGOMERIZATION STATE OF THE                
REMARK 350 MOLECULE CAN BE GENERATED BY APPLYING BIOMT TRANSFORMATIONS          
REMARK 350 GIVEN BELOW.  BOTH NON-CRYSTALLOGRAPHIC AND                          
REMARK 350 CRYSTALLOGRAPHIC OPERATIONS ARE GIVEN.                               
REMARK 350                                                                      
REMARK 350 BIOMOLECULE: 1                                                       
REMARK 350 AUTHOR DETERMINED BIOLOGICAL UNIT: DIMERIC                           
REMARK 350 SOFTWARE DETERMINED QUATERNARY STRUCTURE: DIMERIC                    
REMARK 350 SOFTWARE USED: PISA                                                  
REMARK 350 TOTAL BURIED SURFACE AREA: 4530 ANGSTROM**2                          
REMARK 350 SURFACE AREA OF THE COMPLEX: 16810 ANGSTROM**2                       
REMARK 350 CHANGE IN SOLVENT FREE ENERGY: -33.4 KCAL/MOL                        
REMARK 350 APPLY THE FOLLOWING TO CHAINS: A                                     
REMARK 350   BIOMT1   1  1.000000  0.000000  0.000000        0.00000            
REMARK 350   BIOMT2   1  0.000000  1.000000  0.000000        0.00000            
REMARK 350   BIOMT3   1  0.000000  0.000000  1.000000        0.00000            
REMARK 350   BIOMT1   2  0.000000 -1.000000  0.000000      118.70800            
REMARK 350   BIOMT2   2 -1.000000  0.000000  0.000000      118.70800            
REMARK 350   BIOMT3   2  0.000000  0.000000 -1.000000       54.51500            
REMARK 465                                                                      
REMARK 465 MISSING RESIDUES                                                     
REMARK 465 THE FOLLOWING RESIDUES WERE NOT LOCATED IN THE                       
REMARK 465 EXPERIMENT. (M=MODEL NUMBER; RES=RESIDUE NAME; C=CHAIN               
REMARK 465 IDENTIFIER; SSSEQ=SEQUENCE NUMBER; I=INSERTION CODE.)                
REMARK 465                                                                      
REMARK 465   M RES C SSSEQI                                                     
REMARK 465     ALA A   191                                                      
REMARK 465     VAL A   192                                                      
REMARK 465     THR A   193                                                      
REMARK 465     VAL A   194                                                      
REMARK 465     PRO A   195                                                      
REMARK 465     SER A   196                                                      
REMARK 465     PRO A   197                                                      
REMARK 465     ALA A   198                                                      
REMARK 465     PRO A   199                                                      
REMARK 465     GLY A   200                                                      
REMARK 465     SER A   201                                                      
REMARK 465     VAL A   202                                                      
REMARK 465     GLY A   203                                                      
REMARK 465     ASP A   204                                                      
REMARK 465     PRO A   205                                                      
REMARK 465     GLY A   206                                                      
REMARK 465     PRO A   207                                                      
REMARK 470                                                                      
REMARK 470 MISSING ATOM                                                         
REMARK 470 THE FOLLOWING RESIDUES HAVE MISSING ATOMS (M=MODEL NUMBER;           
REMARK 470 RES=RESIDUE NAME; C=CHAIN IDENTIFIER; SSEQ=SEQUENCE NUMBER;          
REMARK 470 I=INSERTION CODE):                                                   
REMARK 470   M RES CSSEQI  ATOMS                                                
REMARK 470     GLU A  37    CG   CD   OE1  OE2                                  
REMARK 470     ARG A  41    CG   CD   NE   CZ   NH1  NH2                        
REMARK 470     ARG A  44    CG   CD   NE   CZ   NH1  NH2                        
REMARK 470     ARG A  55    NE   CZ   NH1  NH2                                  
REMARK 470     ARG A  59    NE   CZ   NH1  NH2                                  
REMARK 470     THR A 161    OG1  CG2                                            
REMARK 470     LEU A 163    CG   CD1  CD2                                       
REMARK 500                                                                      
REMARK 500 GEOMETRY AND STEREOCHEMISTRY                                         
REMARK 500 SUBTOPIC: CLOSE CONTACTS                                             
REMARK 500                                                                      
REMARK 500 THE FOLLOWING ATOMS THAT ARE RELATED BY CRYSTALLOGRAPHIC             
REMARK 500 SYMMETRY ARE IN CLOSE CONTACT.  AN ATOM LOCATED WITHIN 0.15          
REMARK 500 ANGSTROMS OF A SYMMETRY RELATED ATOM IS ASSUMED TO BE ON A           
REMARK 500 SPECIAL POSITION AND IS, THEREFORE, LISTED IN REMARK 375             
REMARK 500 INSTEAD OF REMARK 500.  ATOMS WITH NON-BLANK ALTERNATE               
REMARK 500 LOCATION INDICATORS ARE NOT INCLUDED IN THE CALCULATIONS.            
REMARK 500                                                                      
REMARK 500 DISTANCE CUTOFF:                                                     
REMARK 500 2.2 ANGSTROMS FOR CONTACTS NOT INVOLVING HYDROGEN ATOMS              
REMARK 500 1.6 ANGSTROMS FOR CONTACTS INVOLVING HYDROGEN ATOMS                  
REMARK 500                                                                      
REMARK 500  ATM1  RES C  SSEQI   ATM2  RES C  SSEQI  SSYMOP   DISTANCE          
REMARK 500   O    HOH A  2059     O    HOH A  2059     8775     1.03            
REMARK 500                                                                      
REMARK 500 REMARK: NULL                                                         
REMARK 500                                                                      
REMARK 500 GEOMETRY AND STEREOCHEMISTRY                                         
REMARK 500 SUBTOPIC: COVALENT BOND ANGLES                                       
REMARK 500                                                                      
REMARK 500 THE STEREOCHEMICAL PARAMETERS OF THE FOLLOWING RESIDUES              
REMARK 500 HAVE VALUES WHICH DEVIATE FROM EXPECTED VALUES BY MORE               
REMARK 500 THAN 6*RMSD (M=MODEL NUMBER; RES=RESIDUE NAME; C=CHAIN               
REMARK 500 IDENTIFIER; SSEQ=SEQUENCE NUMBER; I=INSERTION CODE).                 
REMARK 500                                                                      
REMARK 500 STANDARD TABLE:                                                      
REMARK 500 FORMAT: (10X,I3,1X,A3,1X,A1,I4,A1,3(1X,A4,2X),12X,F5.1)              
REMARK 500                                                                      
REMARK 500 EXPECTED VALUES PROTEIN: ENGH AND HUBER, 1999                        
REMARK 500 EXPECTED VALUES NUCLEIC ACID: CLOWNEY ET AL 1996                     
REMARK 500                                                                      
REMARK 500  M RES CSSEQI ATM1   ATM2   ATM3                                     
REMARK 500    ARG A  78   NE  -  CZ  -  NH1 ANGL. DEV. =   3.3 DEGREES          
REMARK 500    ARG A  78   NE  -  CZ  -  NH2 ANGL. DEV. =  -3.5 DEGREES          
REMARK 500                                                                      
REMARK 500 REMARK: NULL                                                         
REMARK 500                                                                      
REMARK 500 GEOMETRY AND STEREOCHEMISTRY                                         
REMARK 500 SUBTOPIC: TORSION ANGLES                                             
REMARK 500                                                                      
REMARK 500 TORSION ANGLES OUTSIDE THE EXPECTED RAMACHANDRAN REGIONS:            
REMARK 500 (M=MODEL NUMBER; RES=RESIDUE NAME; C=CHAIN IDENTIFIER;               
REMARK 500 SSEQ=SEQUENCE NUMBER; I=INSERTION CODE).                             
REMARK 500                                                                      
REMARK 500 STANDARD TABLE:                                                      
REMARK 500 FORMAT:(10X,I3,1X,A3,1X,A1,I4,A1,4X,F7.2,3X,F7.2)                    
REMARK 500                                                                      
REMARK 500 EXPECTED VALUES: GJ KLEYWEGT AND TA JONES (1996). PHI/PSI-           
REMARK 500 CHOLOGY: RAMACHANDRAN REVISITED. STRUCTURE 4, 1395 - 1400            
REMARK 500                                                                      
REMARK 500  M RES CSSEQI        PSI       PHI                                   
REMARK 500    VAL A 106      -65.13   -103.73                                   
REMARK 500                                                                      
REMARK 500 REMARK: NULL                                                         
REMARK 800                                                                      
REMARK 800 SITE                                                                 
REMARK 800 SITE_IDENTIFIER: AC1                                                 
REMARK 800 EVIDENCE_CODE: SOFTWARE                                              
REMARK 800 SITE_DESCRIPTION: BINDING SITE FOR RESIDUE SO4 A1191                 
REMARK 800                                                                      
REMARK 800 SITE_IDENTIFIER: AC2                                                 
REMARK 800 EVIDENCE_CODE: SOFTWARE                                              
REMARK 800 SITE_DESCRIPTION: BINDING SITE FOR RESIDUE EDO A1192                 
REMARK 800                                                                      
REMARK 800 SITE_IDENTIFIER: AC3                                                 
REMARK 800 EVIDENCE_CODE: SOFTWARE                                              
REMARK 800 SITE_DESCRIPTION: BINDING SITE FOR RESIDUE EDO A1193                 
REMARK 800                                                                      
REMARK 800 SITE_IDENTIFIER: AC4                                                 
REMARK 800 EVIDENCE_CODE: SOFTWARE                                              
REMARK 800 SITE_DESCRIPTION: BINDING SITE FOR RESIDUE EDO A1194                 
REMARK 999                                                                      
REMARK 999 SEQUENCE                                                             
REMARK 999 RESIDUES -8 TO 0 ARE THE EXPRESSION SYSTEM HIS-TAG                   
DBREF  2C0Z A   -8     0  PDB    2C0Z     2C0Z            -8      0             
DBREF  2C0Z A    1   207  UNP    Q9L9E5   Q9L9E5_STRSH     1    207             
SEQRES   1 A  216  SER GLY LEU VAL PRO ARG GLY SER HIS MET ARG LEU ARG          
SEQRES   2 A  216  PRO LEU GLY ILE GLU GLY VAL TRP GLU ILE THR PRO GLU          
SEQRES   3 A  216  GLN ARG ALA ASP PRO ARG GLY VAL PHE LEU ASP TRP TYR          
SEQRES   4 A  216  HIS VAL ASP ARG PHE ALA GLU ALA ILE GLY ARG PRO LEU          
SEQRES   5 A  216  ARG LEU ALA GLN ALA ASN LEU SER VAL SER VAL ARG GLY          
SEQRES   6 A  216  VAL VAL ARG GLY ILE HIS PHE VAL ASP VAL PRO PRO GLY          
SEQRES   7 A  216  GLN ALA LYS TYR VAL THR CYS VAL ARG GLY ALA VAL PHE          
SEQRES   8 A  216  ASP VAL VAL VAL ASP LEU ARG VAL GLY SER PRO THR TYR          
SEQRES   9 A  216  GLY CYS TRP GLU GLY THR ARG LEU ASP ASP VAL SER ARG          
SEQRES  10 A  216  ARG ALA VAL TYR LEU SER GLU GLY ILE GLY HIS GLY PHE          
SEQRES  11 A  216  CYS ALA ILE SER ASP GLU ALA THR LEU CYS TYR LEU SER          
SEQRES  12 A  216  SER GLY THR TYR ASP PRO ALA THR GLU HIS GLY VAL HIS          
SEQRES  13 A  216  PRO LEU ASP PRO GLU LEU ALA ILE ASP TRP PRO THR GLY          
SEQRES  14 A  216  THR PRO LEU LEU SER PRO ARG ASP GLN ASP ALA LEU LEU          
SEQRES  15 A  216  LEU ALA GLU ALA ARG ASP ALA GLY LEU LEU PRO THR TYR          
SEQRES  16 A  216  ALA THR CYS GLN ALA VAL THR VAL PRO SER PRO ALA PRO          
SEQRES  17 A  216  GLY SER VAL GLY ASP PRO GLY PRO                              
HET    SO4  A1191       5                                                       
HET    EDO  A1192       4                                                       
HET    EDO  A1193       4                                                       
HET    EDO  A1194       4                                                       
HETNAM     SO4 SULFATE ION                                                      
HETNAM     EDO 1,2-ETHANEDIOL                                                   
HETSYN     EDO ETHYLENE GLYCOL                                                  
FORMUL   2  SO4    O4 S 2-                                                      
FORMUL   3  EDO    3(C2 H6 O2)                                                  
FORMUL   6  HOH   *200(H2 O)                                                    
HELIX    1   1 HIS A   31  GLY A   40  1                                  10    
HELIX    2   2 SER A  165  ASP A  170  1                                   6    
HELIX    3   3 LEU A  173  ALA A  180  1                                   8    
HELIX    4   4 THR A  185  GLN A  190  1                                   6    
SHEET    1  AA 6 ARG A   2  PRO A   5  0                                        
SHEET    2  AA 6 VAL A  11  THR A  15 -1  O  GLU A  13   N  ARG A   4           
SHEET    3  AA 6 ALA A 110  LEU A 113 -1  O  ALA A 110   N  ILE A  14           
SHEET    4  AA 6 LYS A  72  ARG A  78 -1  O  LYS A  72   N  LEU A 113           
SHEET    5  AA 6 GLU A 127  SER A 134 -1  O  THR A 129   N  VAL A  77           
SHEET    6  AA 6 GLN A  47  VAL A  54 -1  O  GLN A  47   N  SER A 134           
SHEET    1  AB 2 GLU A  17  ASP A  21  0                                        
SHEET    2  AB 2 GLY A  24  ASP A  28 -1  O  GLY A  24   N  ASP A  21           
SHEET    1  AC 5 TRP A  98  ASP A 104  0                                        
SHEET    2  AC 5 ALA A  80  ASP A  87 -1  O  VAL A  81   N  LEU A 103           
SHEET    3  AC 5 ILE A 117  ALA A 123 -1  O  GLY A 118   N  VAL A  86           
SHEET    4  AC 5 VAL A  58  VAL A  64 -1  O  ARG A  59   N  PHE A 121           
SHEET    5  AC 5 GLU A 143  GLY A 145 -1  O  HIS A 144   N  PHE A  63           
CISPEP   1 GLY A   60    ILE A   61          0        -6.69                     
CISPEP   2 VAL A   66    PRO A   67          0        -2.97                     
CISPEP   3 PRO A   67    PRO A   68          0         4.39                     
SITE     1 AC1  6 ARG A  19  SER A 165  ARG A 167  HOH A2038                    
SITE     2 AC1  6 HOH A2197  HOH A2198                                          
SITE     1 AC2  7 SER A  -1  ARG A  -3  THR A  15  PRO A  16                    
SITE     2 AC2  7 SER A 107  ARG A 109  HOH A2199                               
SITE     1 AC3  4 ASP A 105  ARG A 108  HOH A2035  HOH A2200                    
SITE     1 AC4  7 PRO A   5  ILE A   8  GLU A   9  GLY A  10                    
SITE     2 AC4  7 VAL A  11  TRP A  12  HOH A2025                               
CRYST1   59.354   59.354  109.030  90.00  90.00  90.00 P 43 21 2     8          
ORIGX1      1.000000  0.000000  0.000000        0.00000                         
ORIGX2      0.000000  1.000000  0.000000        0.00000                         
ORIGX3      0.000000  0.000000  1.000000        0.00000                         
SCALE1      0.016848  0.000000  0.000000        0.00000                         
SCALE2      0.000000  0.016848  0.000000        0.00000                         
SCALE3      0.000000  0.000000  0.009172        0.00000                         
ATOM     68  N   MET A   1      59.428  60.346  10.051  1.00 10.16           N  
ANISOU   68  N   MET A   1     1228   1326   1306     48    110      2       N  
ATOM     69  CA  MET A   1      58.299  59.880  10.871  1.00 10.35           C  
ANISOU   69  CA  MET A   1     1275   1292   1362      0     27     94       C  
ATOM     70  C   MET A   1      57.064  59.556  10.009  1.00 10.34           C  
ANISOU   70  C   MET A   1     1306   1376   1246    -21      0     80       C  
ATOM     71  O   MET A   1      56.767  60.224   9.014  1.00 10.92           O  
ANISOU   71  O   MET A   1     1369   1324   1453    -89     72    247       O  
ATOM     72  CB  MET A   1      57.983  60.943  11.918  1.00  9.99           C  
ANISOU   72  CB  MET A   1     1245   1252   1297     -1    -82     29       C  
ATOM     73  CG  MET A   1      56.799  60.586  12.817  1.00 10.81           C  
ANISOU   73  CG  MET A   1     1347   1528   1231    103     -3     -6       C  
ATOM     74  SD  MET A   1      56.530  61.766  14.120  1.00 10.57           S  
ANISOU   74  SD  MET A   1     1238   1430   1346    213     48    -22       S  
ATOM     75  CE  MET A   1      57.793  61.287  15.220  1.00 12.18           C  
ANISOU   75  CE  MET A   1     1491   1869   1265    186    -46   -109       C  
ATOM     76  N   ARG A   2      56.357  58.509  10.407  1.00 10.74           N  
ANISOU   76  N   ARG A   2     1373   1337   1369    -22    -77     68       N  
ATOM     77  CA  ARG A   2      55.093  58.120   9.798  1.00 11.70           C  
ANISOU   77  CA  ARG A   2     1402   1511   1530     39    -31     74       C  
ATOM     78  C   ARG A   2      54.139  57.709  10.921  1.00 12.22           C  
ANISOU   78  C   ARG A   2     1504   1621   1515    -28    -40     90       C  
ATOM     79  O   ARG A   2      54.564  57.226  11.956  1.00 11.74           O  
ANISOU   79  O   ARG A   2     1266   1672   1522    -43    -24    295       O  
ATOM     80  CB  ARG A   2      55.274  56.941   8.887  1.00 13.05           C  
ANISOU   80  CB  ARG A   2     1649   1617   1691      5   -112     67       C  
ATOM     81  CG  ARG A   2      56.135  57.153   7.752  1.00 15.01           C  
ANISOU   81  CG  ARG A   2     1783   1945   1975     61    -30    -58       C  
ATOM     82  CD  ARG A   2      56.159  55.925   6.843  1.00 17.99           C  
ANISOU   82  CD  ARG A   2     2472   2066   2297     86     -1   -114       C  
ATOM     83  NE  ARG A   2      54.895  55.718   6.145  1.00 19.86           N  
ANISOU   83  NE  ARG A   2     2606   2408   2530    128    -80     -1       N  
ATOM     84  CZ  ARG A   2      54.428  54.530   5.711  1.00 24.80           C  
ANISOU   84  CZ  ARG A   2     3224   2900   3297    -33   -108    -59       C  
ATOM     85  NH1 ARG A   2      55.081  53.391   5.948  1.00 27.92           N  
ANISOU   85  NH1 ARG A   2     3613   3344   3649    232    -82    -33       N  
ATOM     86  NH2 ARG A   2      53.299  54.474   5.030  1.00 25.00           N  
ANISOU   86  NH2 ARG A   2     3098   2956   3444     42    -63   -149       N  
ATOM     87  N   LEU A   3      52.860  57.943  10.726  1.00 12.63           N  
ANISOU   87  N   LEU A   3     1587   1670   1539     10    -89     74       N  
ATOM     88  CA  LEU A   3      51.823  57.441  11.604  1.00 12.47           C  
ANISOU   88  CA  LEU A   3     1558   1632   1545    -60    -81     38       C  
ATOM     89  C   LEU A   3      50.812  56.723  10.757  1.00 12.39           C  
ANISOU   89  C   LEU A   3     1525   1611   1571    -47    -97     42       C  
ATOM     90  O   LEU A   3      50.225  57.304   9.847  1.00 13.83           O  
ANISOU   90  O   LEU A   3     1684   1719   1849    -93   -274     44       O  
ATOM     91  CB  LEU A   3      51.138  58.547  12.366  1.00 12.90           C  
ANISOU   91  CB  LEU A   3     1647   1656   1597      8   -119     75       C  
ATOM     92  CG  LEU A   3      52.024  59.331  13.344  1.00 13.35           C  
ANISOU   92  CG  LEU A   3     1709   1685   1674    -71    -73    -24       C  
ATOM     93  CD1 LEU A   3      52.797  60.472  12.664  1.00 13.63           C  
ANISOU   93  CD1 LEU A   3     1746   1610   1821    -31    -65    -36       C  
ATOM     94  CD2 LEU A   3      51.192  59.824  14.499  1.00 15.36           C  
ANISOU   94  CD2 LEU A   3     1955   1932   1946     22    -77    -98       C  
ATOM     95  N   ARG A   4      50.646  55.448  11.014  1.00 11.89           N  
ANISOU   95  N   ARG A   4     1370   1574   1571    -46    -87     70       N  
ATOM     96  CA  ARG A   4      49.688  54.656  10.263  1.00 12.82           C  
ANISOU   96  CA  ARG A   4     1629   1623   1618    -72    -68      4       C  
ATOM     97  C   ARG A   4      48.748  53.874  11.155  1.00 12.98           C  
ANISOU   97  C   ARG A   4     1558   1749   1623    -26    -55     64       C  
ATOM     98  O   ARG A   4      49.150  53.333  12.157  1.00 12.52           O  
ANISOU   98  O   ARG A   4     1593   1664   1499   -143   -174    105       O  
ATOM     99  CB  ARG A   4      50.450  53.668   9.413  1.00 14.29           C  
ANISOU   99  CB  ARG A   4     1739   1767   1921     30     -6    -31       C  
ATOM    100  CG  ARG A   4      51.323  54.348   8.364  1.00 17.89           C  
ANISOU  100  CG  ARG A   4     2426   2197   2171   -119    136    -47       C  
ATOM    101  CD  ARG A   4      50.527  54.854   7.191  1.00 23.25           C  
ANISOU  101  CD  ARG A   4     3028   2927   2878      6    -66     89       C  
ATOM    102  NE  ARG A   4      50.104  53.736   6.350  1.00 27.06           N  
ANISOU  102  NE  ARG A   4     3703   3159   3418    -92     18    -58       N  
ATOM    103  CZ  ARG A   4      49.167  53.802   5.414  1.00 33.11           C  
ANISOU  103  CZ  ARG A   4     4202   4190   4185    -15   -185    -12       C  
ATOM    104  NH1 ARG A   4      48.511  54.938   5.171  1.00 35.43           N  
ANISOU  104  NH1 ARG A   4     4545   4343   4574     51   -125    -19       N  
ATOM    105  NH2 ARG A   4      48.876  52.718   4.707  1.00 35.04           N  
ANISOU  105  NH2 ARG A   4     4601   4313   4398    -42    -75   -127       N  
ATOM    106  N   PRO A   5      47.492  53.774  10.763  1.00 13.05           N  
ANISOU  106  N   PRO A   5     1521   1771   1667   -138   -134    101       N  
ATOM    107  CA  PRO A   5      46.531  53.013  11.566  1.00 13.88           C  
ANISOU  107  CA  PRO A   5     1691   1846   1733    -39    -51     51       C  
ATOM    108  C   PRO A   5      46.826  51.514  11.532  1.00 14.28           C  
ANISOU  108  C   PRO A   5     1779   1834   1810   -115     -4    -29       C  
ATOM    109  O   PRO A   5      47.198  50.950  10.485  1.00 15.78           O  
ANISOU  109  O   PRO A   5     2073   2018   1905   -225     11    -61       O  
ATOM    110  CB  PRO A   5      45.189  53.314  10.898  1.00 14.66           C  
ANISOU  110  CB  PRO A   5     1696   2026   1846    -64    -41     -2       C  
ATOM    111  CG  PRO A   5      45.478  53.895   9.619  1.00 15.95           C  
ANISOU  111  CG  PRO A   5     1830   2199   2029    -75   -129    187       C  
ATOM    112  CD  PRO A   5      46.884  54.360   9.548  1.00 14.45           C  
ANISOU  112  CD  PRO A   5     1761   1878   1851   -105    -56    133       C  
ATOM    113  N   LEU A   6      46.648  50.871  12.680  1.00 13.90           N  
ANISOU  113  N   LEU A   6     1817   1770   1691   -108    -69    -95       N  
ATOM    114  CA  LEU A   6      46.636  49.420  12.762  1.00 14.47           C  
ANISOU  114  CA  LEU A   6     1874   1825   1798    -49     19    -39       C  
ATOM    115  C   LEU A   6      45.189  48.965  12.475  1.00 14.08           C  
ANISOU  115  C   LEU A   6     1863   1750   1737    -63     30    -56       C  
ATOM    116  O   LEU A   6      44.339  49.749  12.053  1.00 14.78           O  
ANISOU  116  O   LEU A   6     1974   1862   1777   -204    -50    -55       O  
ATOM    117  CB  LEU A   6      47.196  48.955  14.107  1.00 15.28           C  
ANISOU  117  CB  LEU A   6     1951   1847   2005    -46    -21      0       C  
ATOM    118  CG  LEU A   6      48.696  49.273  14.352  1.00 16.57           C  
ANISOU  118  CG  LEU A   6     2042   2136   2115   -106    -10    -53       C  
ATOM    119  CD1 LEU A   6      49.199  48.588  15.591  1.00 20.15           C  
ANISOU  119  CD1 LEU A   6     2493   2575   2587    123    -83    -35       C  
ATOM    120  CD2 LEU A   6      49.550  48.892  13.155  1.00 19.07           C  
ANISOU  120  CD2 LEU A   6     2235   2481   2527    -78      7   -153       C  
ATOM    121  N   GLY A   7      44.908  47.689  12.686  1.00 14.11           N  
ANISOU  121  N   GLY A   7     1876   1734   1748    -76     27    -88       N  
ATOM    122  CA  GLY A   7      43.611  47.147  12.323  1.00 14.22           C  
ANISOU  122  CA  GLY A   7     1754   1864   1784    -72      0    -19       C  
ATOM    123  C   GLY A   7      42.448  47.424  13.269  1.00 13.40           C  
ANISOU  123  C   GLY A   7     1596   1839   1655   -110    -21    -45       C  
ATOM    124  O   GLY A   7      41.299  47.117  12.959  1.00 14.92           O  
ANISOU  124  O   GLY A   7     1732   2193   1741   -206   -142    -77       O  
ATOM    125  N   ILE A   8      42.748  47.981  14.435  1.00 12.33           N  
ANISOU  125  N   ILE A   8     1439   1693   1551   -174    -37    -52       N  
ATOM    126  CA  ILE A   8      41.797  48.355  15.454  1.00 11.79           C  
ANISOU  126  CA  ILE A   8     1397   1573   1510    -93    -61      7       C  
ATOM    127  C   ILE A   8      41.674  49.866  15.445  1.00 12.30           C  
ANISOU  127  C   ILE A   8     1486   1612   1572   -101    -17    -16       C  
ATOM    128  O   ILE A   8      42.683  50.574  15.571  1.00 12.27           O  
ANISOU  128  O   ILE A   8     1460   1588   1614   -297   -135    -42       O  
ATOM    129  CB  ILE A   8      42.287  47.891  16.816  1.00 11.86           C  
ANISOU  129  CB  ILE A   8     1419   1568   1518    -56    -48     -7       C  
ATOM    130  CG1 ILE A   8      42.310  46.359  16.861  1.00 13.01           C  
ANISOU  130  CG1 ILE A   8     1597   1653   1691      3    -23     56       C  
ATOM    131  CG2 ILE A   8      41.421  48.495  17.913  1.00 11.38           C  
ANISOU  131  CG2 ILE A   8     1336   1503   1483   -162    -58    -27       C  
ATOM    132  CD1 ILE A   8      42.953  45.806  18.105  1.00 15.82           C  
ANISOU  132  CD1 ILE A   8     1843   2116   2051   -114   -161    147       C  
ATOM    133  N   GLU A   9      40.464  50.367  15.269  1.00 12.76           N  
ANISOU  133  N   GLU A   9     1518   1692   1636   -113    -69    -43       N  
ATOM    134  CA  GLU A   9      40.206  51.798  15.219  1.00 13.46           C  
ANISOU  134  CA  GLU A   9     1684   1744   1684    -63    -46     39       C  
ATOM    135  C   GLU A   9      40.663  52.443  16.512  1.00 12.88           C  
ANISOU  135  C   GLU A   9     1607   1630   1656    -12     14    -24       C  
ATOM    136  O   GLU A   9      40.337  51.982  17.594  1.00 13.61           O  
ANISOU  136  O   GLU A   9     1713   1717   1738    -73    -25     21       O  
ATOM    137  CB  GLU A   9      38.716  52.061  15.016  1.00 14.84           C  
ANISOU  137  CB  GLU A   9     1796   1946   1896     25    -43     33       C  
ATOM    138  CG  GLU A   9      38.292  53.517  15.068  1.00 18.06           C  
ANISOU  138  CG  GLU A   9     2378   2145   2337    -31   -101    -18       C  
ATOM    139  CD  GLU A   9      36.779  53.693  15.096  1.00 23.91           C  
ANISOU  139  CD  GLU A   9     2737   3103   3245     51     34     10       C  
ATOM    140  OE1 GLU A   9      36.018  52.728  15.365  1.00 24.78           O  
ANISOU  140  OE1 GLU A   9     3028   2990   3398     80   -122     16       O  
ATOM    141  OE2 GLU A   9      36.342  54.826  14.834  1.00 29.70           O  
ANISOU  141  OE2 GLU A   9     3683   3518   4080    164    -42    150       O  
ATOM    142  N   GLY A  10      41.420  53.519  16.394  1.00 12.96           N  
ANISOU  142  N   GLY A  10     1599   1654   1671    -18     29    -23       N  
ATOM    143  CA  GLY A  10      41.968  54.187  17.553  1.00 12.52           C  
ANISOU  143  CA  GLY A  10     1600   1595   1562     -8     -9    -10       C  
ATOM    144  C   GLY A  10      43.378  53.778  17.919  1.00 12.68           C  
ANISOU  144  C   GLY A  10     1523   1682   1613      4    -29    -94       C  
ATOM    145  O   GLY A  10      43.958  54.312  18.894  1.00 15.49           O  
ANISOU  145  O   GLY A  10     1856   2143   1883     48    -73   -235       O  
ATOM    146  N   VAL A  11      43.958  52.869  17.149  1.00 11.09           N  
ANISOU  146  N   VAL A  11     1322   1496   1394    -29     -4    -38       N  
ATOM    147  CA  VAL A  11      45.317  52.373  17.393  1.00 10.65           C  
ANISOU  147  CA  VAL A  11     1267   1441   1335    -86    -73     -3       C  
ATOM    148  C   VAL A  11      46.180  52.700  16.186  1.00  9.82           C  
ANISOU  148  C   VAL A  11     1137   1376   1215    -14     -5    -47       C  
ATOM    149  O   VAL A  11      45.777  52.450  15.055  1.00 10.31           O  
ANISOU  149  O   VAL A  11     1191   1428   1296   -187    101    -50       O  
ATOM    150  CB  VAL A  11      45.408  50.856  17.692  1.00 11.08           C  
ANISOU  150  CB  VAL A  11     1338   1507   1364    -46    -73      1       C  
ATOM    151  CG1 VAL A  11      46.852  50.454  17.964  1.00 10.99           C  
ANISOU  151  CG1 VAL A  11     1410   1256   1509    -48    -75      8       C  
ATOM    152  CG2 VAL A  11      44.537  50.503  18.866  1.00 12.42           C  
ANISOU  152  CG2 VAL A  11     1397   1770   1551   -141    -31     77       C  
ATOM    153  N   TRP A  12      47.339  53.300  16.437  1.00  9.49           N  
ANISOU  153  N   TRP A  12     1122   1360   1124   -111     -4    -20       N  
ATOM    154  CA  TRP A  12      48.288  53.730  15.382  1.00  9.71           C  
ANISOU  154  CA  TRP A  12     1164   1302   1221      6      9    -12       C  
ATOM    155  C   TRP A  12      49.680  53.237  15.705  1.00  9.94           C  
ANISOU  155  C   TRP A  12     1231   1330   1216     -9    -37     39       C  
ATOM    156  O   TRP A  12      50.066  53.129  16.875  1.00 10.21           O  
ANISOU  156  O   TRP A  12     1273   1396   1208    -42     54     -9       O  
ATOM    157  CB  TRP A  12      48.375  55.255  15.300  1.00 10.17           C  
ANISOU  157  CB  TRP A  12     1176   1392   1294    -17    -94     75       C  
ATOM    158  CG  TRP A  12      47.127  55.968  14.867  1.00 11.01           C  
ANISOU  158  CG  TRP A  12     1301   1499   1382     89   -146     22       C  
ATOM    159  CD1 TRP A  12      45.971  56.121  15.578  1.00 12.84           C  
ANISOU  159  CD1 TRP A  12     1516   1695   1666     78    -96    119       C  
ATOM    160  CD2 TRP A  12      46.907  56.626  13.607  1.00 12.93           C  
ANISOU  160  CD2 TRP A  12     1691   1649   1571   -113    -56     82       C  
ATOM    161  NE1 TRP A  12      45.059  56.853  14.850  1.00 16.65           N  
ANISOU  161  NE1 TRP A  12     2155   2158   2012      6   -104    155       N  
ATOM    162  CE2 TRP A  12      45.601  57.158  13.634  1.00 14.64           C  
ANISOU  162  CE2 TRP A  12     1767   1886   1907      9    -24     70       C  
ATOM    163  CE3 TRP A  12      47.674  56.819  12.466  1.00 14.42           C  
ANISOU  163  CE3 TRP A  12     1806   1979   1693      5    -45      9       C  
ATOM    164  CZ2 TRP A  12      45.049  57.870  12.571  1.00 18.02           C  
ANISOU  164  CZ2 TRP A  12     2278   2368   2201     26    -50    121       C  
ATOM    165  CZ3 TRP A  12      47.121  57.543  11.389  1.00 16.42           C  
ANISOU  165  CZ3 TRP A  12     2105   2133   2000    105   -102    103       C  
ATOM    166  CH2 TRP A  12      45.824  58.047  11.453  1.00 17.95           C  
ANISOU  166  CH2 TRP A  12     2215   2319   2286      0    110     48       C  
ATOM    167  N   GLU A  13      50.439  52.985  14.641  1.00  9.91           N  
ANISOU  167  N   GLU A  13     1219   1347   1199    -30     14     23       N  
ATOM    168  CA  GLU A  13      51.872  52.671  14.727  1.00 10.05           C  
ANISOU  168  CA  GLU A  13     1252   1305   1260    -56    -12     71       C  
ATOM    169  C   GLU A  13      52.642  53.897  14.243  1.00 10.19           C  
ANISOU  169  C   GLU A  13     1241   1388   1240   -101     -7    100       C  
ATOM    170  O   GLU A  13      52.358  54.428  13.176  1.00 10.99           O  
ANISOU  170  O   GLU A  13     1273   1603   1296   -215    -98    186       O  
ATOM    171  CB  GLU A  13      52.255  51.432  13.929  1.00 11.47           C  
ANISOU  171  CB  GLU A  13     1447   1516   1393   -135    -35      5       C  
ATOM    172  CG  GLU A  13      53.741  51.136  14.019  1.00 13.98           C  
ANISOU  172  CG  GLU A  13     1611   1938   1760     76     -3     20       C  
ATOM    173  CD  GLU A  13      54.139  49.810  13.396  1.00 20.17           C  
ANISOU  173  CD  GLU A  13     2442   2467   2752     94     22   -235       C  
ATOM    174  OE1 GLU A  13      53.307  49.116  12.799  1.00 22.48           O  
ANISOU  174  OE1 GLU A  13     2671   2776   3092    117    -96   -424       O  
ATOM    175  OE2 GLU A  13      55.323  49.458  13.513  1.00 23.35           O  
ANISOU  175  OE2 GLU A  13     2651   3026   3195    218    -50   -145       O  
ATOM    176  N   ILE A  14      53.584  54.351  15.053  1.00  9.90           N  
ANISOU  176  N   ILE A  14     1301   1196   1262    -82    -38    104       N  
ATOM    177  CA  ILE A  14      54.449  55.467  14.712  1.00  9.71           C  
ANISOU  177  CA  ILE A  14     1183   1270   1233    -27     25     54       C  
ATOM    178  C   ILE A  14      55.850  54.968  14.399  1.00  9.68           C  
ANISOU  178  C   ILE A  14     1240   1296   1141     41    -19     66       C  
ATOM    179  O   ILE A  14      56.473  54.273  15.193  1.00 11.14           O  
ANISOU  179  O   ILE A  14     1311   1578   1343     56     12    206       O  
ATOM    180  CB  ILE A  14      54.475  56.472  15.865  1.00  9.43           C  
ANISOU  180  CB  ILE A  14     1105   1236   1238    121    -66     59       C  
ATOM    181  CG1 ILE A  14      53.034  56.990  16.175  1.00 10.93           C  
ANISOU  181  CG1 ILE A  14     1332   1489   1332    170    118    -10       C  
ATOM    182  CG2 ILE A  14      55.369  57.636  15.485  1.00 11.39           C  
ANISOU  182  CG2 ILE A  14     1426   1381   1520    -16     58   -107       C  
ATOM    183  CD1 ILE A  14      52.310  56.213  17.276  1.00 11.13           C  
ANISOU  183  CD1 ILE A  14     1240   1357   1630     92     98      5       C  
ATOM    184  N   THR A  15      56.325  55.318  13.203  1.00  9.73           N  
ANISOU  184  N   THR A  15     1168   1351   1175    -34     15     44       N  
ATOM    185  CA  THR A  15      57.696  55.134  12.793  1.00  9.64           C  
ANISOU  185  CA  THR A  15     1240   1212   1212     55      1     23       C  
ATOM    186  C   THR A  15      58.427  56.429  13.158  1.00  9.00           C  
ANISOU  186  C   THR A  15     1151   1177   1089     24     -1    -56       C  
ATOM    187  O   THR A  15      57.958  57.516  12.818  1.00 10.35           O  
ANISOU  187  O   THR A  15     1279   1298   1354     21     70    -44       O  
ATOM    188  CB  THR A  15      57.730  54.915  11.276  1.00 10.01           C  
ANISOU  188  CB  THR A  15     1273   1240   1289    -37    -20    -43       C  
ATOM    189  OG1 THR A  15      57.002  53.716  10.951  1.00 13.13           O  
ANISOU  189  OG1 THR A  15     1827   1538   1622   -149     32   -154       O  
ATOM    190  CG2 THR A  15      59.126  54.745  10.772  1.00 11.34           C  
ANISOU  190  CG2 THR A  15     1509   1352   1446    176      8    -19       C  
ATOM    191  N   PRO A  16      59.547  56.359  13.859  1.00  8.87           N  
ANISOU  191  N   PRO A  16     1075   1120   1173     87     42    -44       N  
ATOM    192  CA  PRO A  16      60.230  57.586  14.276  1.00  8.58           C  
ANISOU  192  CA  PRO A  16     1048   1054   1158     14      3      7       C  
ATOM    193  C   PRO A  16      60.959  58.266  13.111  1.00  9.94           C  
ANISOU  193  C   PRO A  16     1274   1275   1227     17     13      4       C  
ATOM    194  O   PRO A  16      61.188  57.643  12.073  1.00 10.52           O  
ANISOU  194  O   PRO A  16     1481   1188   1328    -37      6    -23       O  
ATOM    195  CB  PRO A  16      61.243  57.082  15.303  1.00  8.95           C  
ANISOU  195  CB  PRO A  16     1180   1075   1142    -27    -71    -66       C  
ATOM    196  CG  PRO A  16      61.588  55.710  14.803  1.00  8.54           C  
ANISOU  196  CG  PRO A  16     1063   1001   1179      6     -9     57       C  
ATOM    197  CD  PRO A  16      60.273  55.164  14.316  1.00  7.95           C  
ANISOU  197  CD  PRO A  16     1017    963   1040     73    -57    -91       C  
ATOM    198  N   GLU A  17      61.309  59.529  13.302  1.00  9.84           N  
ANISOU  198  N   GLU A  17     1172   1230   1336     86    -48    -22       N  
ATOM    199  CA  GLU A  17      62.325  60.171  12.469  1.00 10.59           C  
ANISOU  199  CA  GLU A  17     1335   1348   1341     41    -46     37       C  
ATOM    200  C   GLU A  17      63.667  59.799  13.097  1.00 11.04           C  
ANISOU  200  C   GLU A  17     1314   1503   1377     31     15    -22       C  
ATOM    201  O   GLU A  17      63.941  60.148  14.223  1.00 11.99           O  
ANISOU  201  O   GLU A  17     1316   1760   1477     74    -12    -71       O  
ATOM    202  CB  GLU A  17      62.163  61.690  12.432  1.00 12.23           C  
ANISOU  202  CB  GLU A  17     1590   1519   1538     78    -74     -8       C  
ATOM    203  CG  GLU A  17      63.181  62.326  11.480  1.00 15.72           C  
ANISOU  203  CG  GLU A  17     1859   2213   1900   -105     -9     50       C  
ATOM    204  CD  GLU A  17      63.184  63.839  11.469  1.00 23.88           C  
ANISOU  204  CD  GLU A  17     3232   2761   3079     -1    -69     34       C  
ATOM    205  OE1 GLU A  17      62.377  64.454  12.189  1.00 30.92           O  
ANISOU  205  OE1 GLU A  17     3782   3955   4008     82    121    -37       O  
ATOM    206  OE2 GLU A  17      64.011  64.425  10.697  1.00 31.12           O  
ANISOU  206  OE2 GLU A  17     3880   3836   4106   -228    174    181       O  
ATOM    207  N   GLN A  18      64.482  59.044  12.376  1.00 10.40           N  
ANISOU  207  N   GLN A  18     1296   1440   1214     94     27     12       N  
ATOM    208  CA  GLN A  18      65.712  58.472  12.935  1.00 10.36           C  
ANISOU  208  CA  GLN A  18     1231   1414   1290     55     11     14       C  
ATOM    209  C   GLN A  18      66.894  58.681  11.986  1.00 10.84           C  
ANISOU  209  C   GLN A  18     1373   1448   1297     30     18     16       C  
ATOM    210  O   GLN A  18      66.751  58.537  10.769  1.00 10.51           O  
ANISOU  210  O   GLN A  18     1292   1483   1215     38    -49     15       O  
ATOM    211  CB  GLN A  18      65.491  56.964  13.142  1.00 11.09           C  
ANISOU  211  CB  GLN A  18     1376   1431   1404     60      8     31       C  
ATOM    212  CG  GLN A  18      66.719  56.180  13.674  1.00 10.77           C  
ANISOU  212  CG  GLN A  18     1186   1568   1335      5     59     37       C  
ATOM    213  CD  GLN A  18      66.345  54.822  14.250  1.00 12.75           C  
ANISOU  213  CD  GLN A  18     1523   1618   1704      2    -39      9       C  
ATOM    214  OE1 GLN A  18      66.272  54.674  15.469  1.00 16.53           O  
ANISOU  214  OE1 GLN A  18     2312   2138   1831   -111     50     19       O  
ATOM    215  NE2 GLN A  18      66.107  53.842  13.396  1.00 13.90           N  
ANISOU  215  NE2 GLN A  18     1694   1715   1872      9     64   -125       N  
ATOM    216  N   ARG A  19      68.045  59.025  12.563  1.00 11.45           N  
ANISOU  216  N   ARG A  19     1403   1550   1396     33     12     -8       N  
ATOM    217  CA  ARG A  19      69.302  59.092  11.871  1.00 13.56           C  
ANISOU  217  CA  ARG A  19     1620   1814   1718     50     29     -5       C  
ATOM    218  C   ARG A  19      70.368  58.432  12.709  1.00 14.56           C  
ANISOU  218  C   ARG A  19     1716   2006   1807     77      0     39       C  
ATOM    219  O   ARG A  19      70.282  58.390  13.951  1.00 13.92           O  
ANISOU  219  O   ARG A  19     1382   2114   1790    154    -14    -39       O  
ATOM    220  CB  ARG A  19      69.724  60.520  11.563  1.00 14.61           C  
ANISOU  220  CB  ARG A  19     1700   1935   1915     46     68     73       C  
ATOM    221  CG  ARG A  19      70.048  61.402  12.702  1.00 20.70           C  
ANISOU  221  CG  ARG A  19     2642   2640   2581     35     27    -96       C  
ATOM    222  CD  ARG A  19      70.477  62.833  12.263  1.00 26.88           C  
ANISOU  222  CD  ARG A  19     3537   3152   3525   -102     61    137       C  
ATOM    223  NE  ARG A  19      70.972  63.608  13.411  1.00 32.35           N  
ANISOU  223  NE  ARG A  19     4296   4013   3979   -154    -75    -58       N  
ATOM    224  CZ  ARG A  19      70.349  64.646  13.981  1.00 36.69           C  
ANISOU  224  CZ  ARG A  19     4721   4568   4651     65     50    -36       C  
ATOM    225  NH1 ARG A  19      69.174  65.085  13.532  1.00 39.60           N  
ANISOU  225  NH1 ARG A  19     4902   5115   5027      1    -53     73       N  
ATOM    226  NH2 ARG A  19      70.911  65.265  15.019  1.00 37.64           N  
ANISOU  226  NH2 ARG A  19     4814   4683   4801    -65    -49    -31       N  
ATOM    227  N   ALA A  20      71.390  57.930  12.021  1.00 15.95           N  
ANISOU  227  N   ALA A  20     1936   2155   1968     61     30    -78       N  
ATOM    228  CA  ALA A  20      72.548  57.390  12.708  1.00 17.88           C  
ANISOU  228  CA  ALA A  20     2207   2383   2204     63    -20      2       C  
ATOM    229  C   ALA A  20      73.862  57.974  12.118  1.00 19.79           C  
ANISOU  229  C   ALA A  20     2417   2669   2431     11     49     22       C  
ATOM    230  O   ALA A  20      73.935  58.304  10.923  1.00 20.84           O  
ANISOU  230  O   ALA A  20     2464   2950   2502    139     28    119       O  
ATOM    231  CB  ALA A  20      72.515  55.906  12.639  1.00 18.54           C  
ANISOU  231  CB  ALA A  20     2334   2447   2263     47    -62    -34       C  
ATOM    232  N   ASP A  21      74.873  58.153  12.968  1.00 21.02           N  
ANISOU  232  N   ASP A  21     2539   2832   2613      1     30     -3       N  
ATOM    233  CA  ASP A  21      76.243  58.516  12.521  1.00 22.42           C  
ANISOU  233  CA  ASP A  21     2746   2940   2832    -40     63     -5       C  
ATOM    234  C   ASP A  21      77.265  57.815  13.416  1.00 22.69           C  
ANISOU  234  C   ASP A  21     2753   2969   2897      0     47    -41       C  
ATOM    235  O   ASP A  21      76.893  57.088  14.293  1.00 20.59           O  
ANISOU  235  O   ASP A  21     2356   2928   2538    124    113   -198       O  
ATOM    236  CB  ASP A  21      76.395  60.043  12.481  1.00 23.58           C  
ANISOU  236  CB  ASP A  21     2899   3051   3009    -30     58      2       C  
ATOM    237  CG  ASP A  21      76.337  60.694  13.853  1.00 25.59           C  
ANISOU  237  CG  ASP A  21     3250   3294   3178    -21     23    -96       C  
ATOM    238  OD1 ASP A  21      76.790  60.105  14.854  1.00 27.09           O  
ANISOU  238  OD1 ASP A  21     3601   3302   3389    -32     29    -90       O  
ATOM    239  OD2 ASP A  21      75.863  61.833  14.009  1.00 29.76           O  
ANISOU  239  OD2 ASP A  21     3872   3603   3831    125    -42     27       O  
ATOM    240  N   PRO A  22      78.569  57.935  13.180  1.00 24.61           N  
ANISOU  240  N   PRO A  22     2987   3246   3117    -29     54    -23       N  
ATOM    241  CA  PRO A  22      79.520  57.147  13.995  1.00 25.35           C  
ANISOU  241  CA  PRO A  22     3150   3280   3199     10     21     17       C  
ATOM    242  C   PRO A  22      79.463  57.395  15.524  1.00 25.45           C  
ANISOU  242  C   PRO A  22     3160   3261   3248     37     25     -9       C  
ATOM    243  O   PRO A  22      79.897  56.566  16.336  1.00 27.78           O  
ANISOU  243  O   PRO A  22     3556   3504   3493    141     -8     46       O  
ATOM    244  CB  PRO A  22      80.894  57.541  13.423  1.00 25.93           C  
ANISOU  244  CB  PRO A  22     3200   3361   3290     10     29     -4       C  
ATOM    245  CG  PRO A  22      80.582  58.080  12.016  1.00 25.98           C  
ANISOU  245  CG  PRO A  22     3231   3375   3264     28     68     25       C  
ATOM    246  CD  PRO A  22      79.239  58.741  12.138  1.00 25.53           C  
ANISOU  246  CD  PRO A  22     3219   3282   3197    -13    -18     26       C  
ATOM    247  N   ARG A  23      78.944  58.529  15.948  1.00 24.66           N  
ANISOU  247  N   ARG A  23     3061   3178   3130     11    -19    -27       N  
ATOM    248  CA  ARG A  23      78.829  58.768  17.386  1.00 23.67           C  
ANISOU  248  CA  ARG A  23     2906   3074   3013    -30     44     37       C  
ATOM    249  C   ARG A  23      77.572  58.156  18.035  1.00 21.52           C  
ANISOU  249  C   ARG A  23     2576   2900   2697     20    -37      0       C  
ATOM    250  O   ARG A  23      77.535  58.006  19.244  1.00 20.40           O  
ANISOU  250  O   ARG A  23     2170   2942   2639    -19    108    150       O  
ATOM    251  CB  ARG A  23      78.931  60.279  17.676  1.00 24.79           C  
ANISOU  251  CB  ARG A  23     3153   3139   3126     20     31    -57       C  
ATOM    252  CG  ARG A  23      80.346  60.843  17.420  1.00 27.18           C  
ANISOU  252  CG  ARG A  23     3416   3437   3473    -46      9    -11       C  
ATOM    253  CD  ARG A  23      80.417  62.380  17.327  1.00 29.82           C  
ANISOU  253  CD  ARG A  23     3899   3613   3816    -33     32     -2       C  
ATOM    254  NE  ARG A  23      79.631  62.880  16.200  1.00 31.17           N  
ANISOU  254  NE  ARG A  23     3943   3870   4030      2      0     82       N  
ATOM    255  CZ  ARG A  23      80.020  62.818  14.924  1.00 33.10           C  
ANISOU  255  CZ  ARG A  23     4238   4159   4177     -5     17    -37       C  
ATOM    256  NH1 ARG A  23      81.193  62.298  14.601  1.00 34.14           N  
ANISOU  256  NH1 ARG A  23     4267   4304   4399     37     49    -19       N  
ATOM    257  NH2 ARG A  23      79.238  63.296  13.964  1.00 33.77           N  
ANISOU  257  NH2 ARG A  23     4360   4222   4246    -64    -26     45       N  
ATOM    258  N   GLY A  24      76.559  57.810  17.240  1.00 19.66           N  
ANISOU  258  N   GLY A  24     2362   2685   2420    -83     42     11       N  
ATOM    259  CA  GLY A  24      75.321  57.318  17.790  1.00 17.45           C  
ANISOU  259  CA  GLY A  24     2054   2426   2148     45    -61    -22       C  
ATOM    260  C   GLY A  24      74.094  57.426  16.897  1.00 15.33           C  
ANISOU  260  C   GLY A  24     1815   2169   1840     48    -10    -17       C  
ATOM    261  O   GLY A  24      74.164  57.447  15.656  1.00 16.80           O  
ANISOU  261  O   GLY A  24     1944   2486   1950     68     23    -64       O  
ATOM    262  N   VAL A  25      72.954  57.432  17.567  1.00 12.13           N  
ANISOU  262  N   VAL A  25     1543   1611   1453     44    -39    -38       N  
ATOM    263  CA  VAL A  25      71.652  57.404  16.913  1.00 12.03           C  
ANISOU  263  CA  VAL A  25     1481   1603   1486     84     10    -21       C  
ATOM    264  C   VAL A  25      70.818  58.494  17.545  1.00 11.33           C  
ANISOU  264  C   VAL A  25     1395   1487   1421     54    -28    -23       C  
ATOM    265  O   VAL A  25      70.886  58.690  18.749  1.00 12.24           O  
ANISOU  265  O   VAL A  25     1479   1626   1545    200     44    -54       O  
ATOM    266  CB  VAL A  25      70.990  56.044  17.142  1.00 12.34           C  
ANISOU  266  CB  VAL A  25     1469   1637   1580     19     14    -74       C  
ATOM    267  CG1 VAL A  25      69.631  55.966  16.461  1.00 13.60           C  
ANISOU  267  CG1 VAL A  25     1579   1873   1713    -15    -64      5       C  
ATOM    268  CG2 VAL A  25      71.875  54.926  16.640  1.00 15.11           C  
ANISOU  268  CG2 VAL A  25     1843   1769   2127     67     -2    -26       C  
ATOM    269  N   PHE A  26      70.052  59.207  16.729  1.00 11.33           N  
ATOM    270  CA  PHE A  26      69.141  60.234  17.196  1.00 10.87           C  
ANISOU  270  CA  PHE A  26     1369   1467   1291      0     10     33       C  
ATOM    271  C   PHE A  26      67.799  60.078  16.550  1.00 10.43           C  
ANISOU  271  C   PHE A  26     1225   1467   1267     35     28     38       C  
ATOM    272  O   PHE A  26      67.687  59.923  15.336  1.00 11.34           O  
ANISOU  272  O   PHE A  26     1203   1754   1351     70     86     -8       O  
ATOM    273  CB  PHE A  26      69.694  61.620  16.897  1.00 12.23           C  
ANISOU  273  CB  PHE A  26     1459   1614   1572     -8     53    -18       C  
ATOM    274  CG APHE A  26      68.963  62.703  17.695  0.50 12.84           C  
ANISOU  274  CG APHE A  26     1658   1508   1710    -59     56      7       C  
ATOM    275  CD1APHE A  26      69.098  62.802  19.068  0.50 15.42           C  
ANISOU  275  CD1APHE A  26     2118   1872   1867     23      1     15       C  
ATOM    276  CD2APHE A  26      68.051  63.543  17.063  0.50 15.06           C  
ANISOU  276  CD2APHE A  26     1862   1980   1880     -1     20      5       C  
ATOM    277  CE1APHE A  26      68.376  63.760  19.804  0.50 16.47           C  
ANISOU  277  CE1APHE A  26     2089   2181   1986    208     46     39       C  
ATOM    278  CE2APHE A  26      67.331  64.515  17.778  0.50 15.76           C  
ANISOU  278  CE2APHE A  26     2056   1908   2024     65    -49     24       C  
ATOM    279  CZ APHE A  26      67.488  64.625  19.143  0.50 16.65           C  
ANISOU  279  CZ APHE A  26     2157   2112   2057    119     29      0       C  
ATOM    280  CG BPHE A  26      71.100  61.878  17.365  0.50 13.91           C  
ANISOU  280  CG BPHE A  26     1725   1716   1845   -156    -44     51       C  
ATOM    281  CD1BPHE A  26      72.147  61.601  16.494  0.50 17.65           C  
ANISOU  281  CD1BPHE A  26     2105   2335   2264      9     -6    -60       C  
ATOM    282  CD2BPHE A  26      71.389  62.192  18.683  0.50 16.91           C  
ANISOU  282  CD2BPHE A  26     2165   2132   2125    -25    -14    -27       C  
ATOM    283  CE1BPHE A  26      73.459  61.759  16.887  0.50 19.19           C  
ANISOU  283  CE1BPHE A  26     2137   2662   2492    -86    -26     35       C  
ATOM    284  CE2BPHE A  26      72.703  62.359  19.091  0.50 19.07           C  
ANISOU  284  CE2BPHE A  26     2287   2479   2478      0    -37    -30       C  
ATOM    285  CZ BPHE A  26      73.736  62.141  18.186  0.50 19.55           C  
ANISOU  285  CZ BPHE A  26     2398   2565   2462    -31     48     -6       C  
ATOM    286  N   LEU A  27      66.766  60.134  17.358  1.00  9.50           N  
ANISOU  286  N   LEU A  27     1180   1346   1082    -18    -23     47       N  
ATOM    287  CA  LEU A  27      65.432  60.040  16.812  1.00  9.40           C  
ANISOU  287  CA  LEU A  27     1122   1270   1177     13      7     95       C  
ATOM    288  C   LEU A  27      64.399  60.874  17.526  1.00  8.64           C  
ANISOU  288  C   LEU A  27     1151    990   1141      4      5      5       C  
ATOM    289  O   LEU A  27      64.497  61.133  18.714  1.00  9.82           O  
ANISOU  289  O   LEU A  27     1216   1182   1330    181    -96    -12       O  
ATOM    290  CB  LEU A  27      64.980  58.587  16.763  1.00 11.07           C  
ANISOU  290  CB  LEU A  27     1329   1450   1427    -14    -19    -31       C  
ATOM    291  CG  LEU A  27      64.972  57.806  18.063  1.00 11.35           C  
ANISOU  291  CG  LEU A  27     1468   1379   1464    -30   -126    -24       C  
ATOM    292  CD1 LEU A  27      63.832  56.805  18.038  1.00 13.09           C  
ANISOU  292  CD1 LEU A  27     1555   1696   1723    -26     82     71       C  
ATOM    293  CD2 LEU A  27      66.343  57.117  18.320  1.00 12.40           C  
ANISOU  293  CD2 LEU A  27     1479   1623   1609    -43    -81     -3       C  
ATOM    294  N   ASP A  28      63.379  61.236  16.767  1.00  9.48           N  
ANISOU  294  N   ASP A  28     1240   1213   1146     22    -30      2       N  
ATOM    295  CA  ASP A  28      62.143  61.878  17.239  1.00 10.21           C  
ANISOU  295  CA  ASP A  28     1258   1331   1289     11      4    -41       C  
ATOM    296  C   ASP A  28      61.111  60.755  17.265  1.00  9.28           C  
ANISOU  296  C   ASP A  28     1193   1152   1179     79    -35    -50       C  
ATOM    297  O   ASP A  28      60.775  60.203  16.209  1.00  9.96           O  
ANISOU  297  O   ASP A  28     1211   1447   1127     70     33   -175       O  
ATOM    298  CB AASP A  28      61.584  62.970  16.300  0.50 11.06           C  
ANISOU  298  CB AASP A  28     1407   1383   1413     72    -24    -31       C  
ATOM    299  CG AASP A  28      62.531  64.134  16.053  0.50 14.59           C  
ANISOU  299  CG AASP A  28     1840   1708   1994    -56      7    -11       C  
ATOM    300  OD1AASP A  28      63.419  64.401  16.865  0.50 16.77           O  
ANISOU  300  OD1AASP A  28     2168   2005   2199   -145    -45      6       O  
ATOM    301  OD2AASP A  28      62.433  64.862  15.030  0.50 19.88           O  
ANISOU  301  OD2AASP A  28     2585   2519   2446    -53      1     63       O  
ATOM    302  CB BASP A  28      61.832  62.991  16.220  0.50 11.12           C  
ANISOU  302  CB BASP A  28     1424   1377   1423     -7    -47     -4       C  
ATOM    303  CG BASP A  28      60.539  63.727  16.465  0.50 14.33           C  
ANISOU  303  CG BASP A  28     1775   1812   1856     94    -27    -51       C  
ATOM    304  OD1BASP A  28      59.671  63.260  17.211  0.50 16.33           O  
ANISOU  304  OD1BASP A  28     2191   1894   2117    -47     -7    105       O  
ATOM    305  OD2BASP A  28      60.325  64.831  15.888  0.50 16.79           O  
ANISOU  305  OD2BASP A  28     2319   1890   2168    155   -127     55       O  
ATOM    306  N   TRP A  29      60.606  60.400  18.441  1.00  7.81           N  
ANISOU  306  N   TRP A  29      935   1000   1031     51    -45    -54       N  
ATOM    307  CA  TRP A  29      59.579  59.362  18.540  1.00  8.77           C  
ANISOU  307  CA  TRP A  29     1076   1062   1192     37    -49     10       C  
ATOM    308  C   TRP A  29      58.162  59.858  18.860  1.00  8.96           C  
ANISOU  308  C   TRP A  29     1130   1049   1225     32     24    -46       C  
ATOM    309  O   TRP A  29      57.227  59.059  18.847  1.00  9.36           O  
ANISOU  309  O   TRP A  29     1275   1123   1155     27     62    -93       O  
ATOM    310  CB  TRP A  29      59.975  58.226  19.496  1.00  9.41           C  
ANISOU  310  CB  TRP A  29     1206   1028   1339      0     -2     19       C  
ATOM    311  CG  TRP A  29      60.192  58.559  20.922  1.00  9.57           C  
ANISOU  311  CG  TRP A  29     1161   1051   1423    173    -44     82       C  
ATOM    312  CD1 TRP A  29      61.239  59.234  21.457  1.00 10.21           C  
ANISOU  312  CD1 TRP A  29     1202   1157   1521     62    -54    -77       C  
ATOM    313  CD2 TRP A  29      59.365  58.186  22.016  1.00  9.93           C  
ANISOU  313  CD2 TRP A  29     1264   1145   1361    105     55    -25       C  
ATOM    314  NE1 TRP A  29      61.126  59.286  22.823  1.00 10.42           N  
ANISOU  314  NE1 TRP A  29     1104   1333   1521    109     10     -4       N  
ATOM    315  CE2 TRP A  29      59.971  58.658  23.193  1.00  9.86           C  
ANISOU  315  CE2 TRP A  29     1230   1129   1384     83     18     13       C  
ATOM    316  CE3 TRP A  29      58.167  57.481  22.128  1.00  9.86           C  
ANISOU  316  CE3 TRP A  29     1070   1327   1348      1    -93     49       C  
ATOM    317  CZ2 TRP A  29      59.401  58.466  24.465  1.00 10.38           C  
ANISOU  317  CZ2 TRP A  29     1327   1351   1266    -24    -29     36       C  
ATOM    318  CZ3 TRP A  29      57.611  57.303  23.379  1.00 11.59           C  
ANISOU  318  CZ3 TRP A  29     1352   1558   1494     84    -56    106       C  
ATOM    319  CH2 TRP A  29      58.231  57.771  24.529  1.00 10.58           C  
ANISOU  319  CH2 TRP A  29     1235   1378   1407    154    -26     36       C  
ATOM    320  N   TYR A  30      58.029  61.159  19.158  1.00  8.65           N  
ANISOU  320  N   TYR A  30     1072   1064   1151    123     -5   -127       N  
ATOM    321  CA  TYR A  30      56.716  61.818  19.259  1.00  8.09           C  
ANISOU  321  CA  TYR A  30      940   1015   1119     66    -68    -12       C  
ATOM    322  C   TYR A  30      56.891  63.236  18.763  1.00  8.18           C  
ANISOU  322  C   TYR A  30      997   1088   1022    -12    -13    -41       C  
ATOM    323  O   TYR A  30      57.852  63.903  19.125  1.00  9.49           O  
ANISOU  323  O   TYR A  30     1119   1138   1347   -146   -185    -86       O  
ATOM    324  CB  TYR A  30      56.215  61.893  20.724  1.00  8.18           C  
ANISOU  324  CB  TYR A  30      993   1021   1093    135    -64     51       C  
ATOM    325  CG  TYR A  30      54.919  62.677  20.845  1.00  8.36           C  
ANISOU  325  CG  TYR A  30      960   1112   1105     47   -100    -50       C  
ATOM    326  CD1 TYR A  30      53.694  62.078  20.550  1.00  7.53           C  
ANISOU  326  CD1 TYR A  30      867    881   1110     26     -3    -24       C  
ATOM    327  CD2 TYR A  30      54.925  64.026  21.166  1.00  9.71           C  
ANISOU  327  CD2 TYR A  30     1192   1227   1270     64   -107     53       C  
ATOM    328  CE1 TYR A  30      52.499  62.817  20.610  1.00  9.66           C  
ANISOU  328  CE1 TYR A  30     1031   1154   1483     75   -134    -31       C  
ATOM    329  CE2 TYR A  30      53.770  64.752  21.206  1.00  9.80           C  
ANISOU  329  CE2 TYR A  30     1144   1168   1409    154    -35    -20       C  
ATOM    330  CZ  TYR A  30      52.551  64.136  20.923  1.00  9.40           C  
ANISOU  330  CZ  TYR A  30     1110   1133   1326    146    -24    -51       C  
ATOM    331  OH  TYR A  30      51.374  64.875  20.974  1.00 10.03           O  
ANISOU  331  OH  TYR A  30      944   1462   1405    264    -72   -105       O  
ATOM    332  N   HIS A  31      55.978  63.694  17.930  1.00  8.75           N  
ANISOU  332  N   HIS A  31     1066   1091   1166     92    -61     34       N  
ATOM    333  CA  HIS A  31      55.971  65.080  17.464  1.00  8.74           C  
ANISOU  333  CA  HIS A  31     1079   1020   1222    -31    -40     -1       C  
ATOM    334  C   HIS A  31      54.535  65.592  17.412  1.00  9.78           C  
ANISOU  334  C   HIS A  31     1161   1203   1352     33    -61     -7       C  
ATOM    335  O   HIS A  31      53.696  65.003  16.745  1.00 10.23           O  
ANISOU  335  O   HIS A  31     1181   1191   1513     83   -114    -59       O  
ATOM    336  CB  HIS A  31      56.590  65.179  16.073  1.00  9.87           C  
ANISOU  336  CB  HIS A  31     1317   1127   1305     14    -58     -9       C  
ATOM    337  CG  HIS A  31      56.823  66.568  15.597  1.00 11.91           C  
ANISOU  337  CG  HIS A  31     1731   1354   1438     -5   -125    107       C  
ATOM    338  ND1 HIS A  31      55.844  67.326  14.979  1.00 14.12           N  
ANISOU  338  ND1 HIS A  31     1865   1668   1832    132    -50    139       N  
ATOM    339  CD2 HIS A  31      57.936  67.334  15.631  1.00 14.21           C  
ANISOU  339  CD2 HIS A  31     1810   1726   1861     26    -40    118       C  
ATOM    340  CE1 HIS A  31      56.368  68.489  14.619  1.00 16.14           C  
ANISOU  340  CE1 HIS A  31     2086   1904   2143      7     34     54       C  
ATOM    341  NE2 HIS A  31      57.627  68.529  15.016  1.00 15.60           N  
ANISOU  341  NE2 HIS A  31     2294   1848   1785     25   -132    158       N  
ATOM    342  N   VAL A  32      54.261  66.641  18.174  1.00  9.57           N  
ANISOU  342  N   VAL A  32     1084   1207   1342     72    -57     25       N  
ATOM    343  CA  VAL A  32      52.867  67.054  18.403  1.00 10.51           C  
ANISOU  343  CA  VAL A  32     1261   1394   1337    111     -7    -27       C  
ATOM    344  C   VAL A  32      52.115  67.412  17.112  1.00 11.11           C  
ANISOU  344  C   VAL A  32     1346   1414   1461     38    -58     22       C  
ATOM    345  O   VAL A  32      50.929  67.103  16.984  1.00 11.10           O  
ANISOU  345  O   VAL A  32     1283   1330   1601    122   -160     28       O  
ATOM    346  CB  VAL A  32      52.786  68.202  19.416  1.00 10.67           C  
ANISOU  346  CB  VAL A  32     1332   1394   1324     68      0    -15       C  
ATOM    347  CG1 VAL A  32      53.458  69.462  18.891  1.00 10.89           C  
ANISOU  347  CG1 VAL A  32     1359   1297   1478    182     34    -95       C  
ATOM    348  CG2 VAL A  32      51.303  68.443  19.827  1.00 11.18           C  
ANISOU  348  CG2 VAL A  32     1459   1359   1429    260    -34     10       C  
ATOM    349  N   ASP A  33      52.787  68.047  16.159  1.00 12.33           N  
ANISOU  349  N   ASP A  33     1567   1566   1550     45    -95     -5       N  
ATOM    350  CA  ASP A  33      52.082  68.464  14.939  1.00 12.65           C  
ANISOU  350  CA  ASP A  33     1616   1598   1590     99    -74     65       C  
ATOM    351  C   ASP A  33      51.709  67.250  14.101  1.00 12.87           C  
ANISOU  351  C   ASP A  33     1612   1642   1636     72    -63     39       C  
ATOM    352  O   ASP A  33      50.554  67.127  13.625  1.00 12.82           O  
ANISOU  352  O   ASP A  33     1723   1573   1573     63   -200     50       O  
ATOM    353  CB  ASP A  33      52.896  69.466  14.137  1.00 14.08           C  
ANISOU  353  CB  ASP A  33     1813   1727   1807     74   -115    102       C  
ATOM    354  CG  ASP A  33      53.244  70.703  14.921  1.00 15.71           C  
ANISOU  354  CG  ASP A  33     2215   1790   1963    118    -83    176       C  
ATOM    355  OD1 ASP A  33      52.416  71.180  15.728  1.00 19.30           O  
ANISOU  355  OD1 ASP A  33     3023   1970   2340    204     80    -11       O  
ATOM    356  OD2 ASP A  33      54.330  71.264  14.757  1.00 20.21           O  
ANISOU  356  OD2 ASP A  33     2580   2082   3015     47   -269    218       O  
ATOM    357  N   ARG A  34      52.657  66.317  13.967  1.00 10.97           N  
ANISOU  357  N   ARG A  34     1430   1398   1338     66    -92     92       N  
ATOM    358  CA  ARG A  34      52.388  65.074  13.246  1.00 11.40           C  
ANISOU  358  CA  ARG A  34     1449   1429   1452     43    -63     49       C  
ATOM    359  C   ARG A  34      51.286  64.266  13.928  1.00 10.97           C  
ANISOU  359  C   ARG A  34     1377   1427   1363     52    -35     19       C  
ATOM    360  O   ARG A  34      50.362  63.753  13.286  1.00 12.24           O  
ANISOU  360  O   ARG A  34     1575   1595   1480    131   -188     58       O  
ATOM    361  CB  ARG A  34      53.644  64.233  13.114  1.00 11.47           C  
ANISOU  361  CB  ARG A  34     1432   1468   1455     -4    -65    -64       C  
ATOM    362  CG  ARG A  34      54.736  64.934  12.331  1.00 12.46           C  
ANISOU  362  CG  ARG A  34     1551   1619   1561      3     83    -59       C  
ATOM    363  CD  ARG A  34      54.433  65.220  10.873  1.00 12.42           C  
ANISOU  363  CD  ARG A  34     1502   1497   1720    136    -33     79       C  
ATOM    364  NE  ARG A  34      53.995  64.029  10.156  1.00 12.50           N  
ANISOU  364  NE  ARG A  34     1722   1555   1473    173   -187     96       N  
ATOM    365  CZ  ARG A  34      54.813  63.112   9.634  1.00 11.66           C  
ANISOU  365  CZ  ARG A  34     1523   1462   1442     17     53     75       C  
ATOM    366  NH1 ARG A  34      56.119  63.237   9.724  1.00 13.21           N  
ANISOU  366  NH1 ARG A  34     1629   1688   1699    149     18    -99       N  
ATOM    367  NH2 ARG A  34      54.308  62.048   9.032  1.00 12.54           N  
ANISOU  367  NH2 ARG A  34     1547   1491   1726    125      0    -25       N  
ATOM    368  N   PHE A  35      51.406  64.107  15.234  1.00 10.15           N  
ANISOU  368  N   PHE A  35     1245   1375   1236     44   -102     73       N  
ATOM    369  CA  PHE A  35      50.436  63.352  16.002  1.00 10.02           C  
ANISOU  369  CA  PHE A  35     1248   1290   1268     26    -99     33       C  
ATOM    370  C   PHE A  35      49.039  63.957  16.033  1.00 10.81           C  
ANISOU  370  C   PHE A  35     1303   1409   1392     -7    -53     35       C  
ATOM    371  O   PHE A  35      48.064  63.250  15.792  1.00 11.75           O  
ANISOU  371  O   PHE A  35     1337   1542   1585     -7    -72     61       O  
ATOM    372  CB  PHE A  35      50.931  63.173  17.445  1.00 10.01           C  
ANISOU  372  CB  PHE A  35     1284   1342   1177     26    -69     52       C  
ATOM    373  CG  PHE A  35      50.038  62.320  18.273  1.00  9.28           C  
ANISOU  373  CG  PHE A  35     1166   1101   1258     69    -52     48       C  
ATOM    374  CD1 PHE A  35      50.244  60.949  18.349  1.00 10.38           C  
ANISOU  374  CD1 PHE A  35     1168   1280   1497     40   -132     81       C  
ATOM    375  CD2 PHE A  35      49.017  62.891  19.030  1.00 10.40           C  
ANISOU  375  CD2 PHE A  35     1209   1462   1279     96     79    127       C  
ATOM    376  CE1 PHE A  35      49.410  60.159  19.130  1.00 12.23           C  
ANISOU  376  CE1 PHE A  35     1523   1540   1582    -24      5    137       C  
ATOM    377  CE2 PHE A  35      48.177  62.096  19.795  1.00 10.56           C  
ANISOU  377  CE2 PHE A  35     1218   1377   1417     36    -66     61       C  
ATOM    378  CZ  PHE A  35      48.386  60.735  19.842  1.00 11.90           C  
ANISOU  378  CZ  PHE A  35     1471   1452   1597    -88    -23    102       C  
ATOM    379  N   ALA A  36      48.943  65.245  16.331  1.00 11.32           N  
ANISOU  379  N   ALA A  36     1330   1464   1507     98    -75     23       N  
ATOM    380  CA  ALA A  36      47.637  65.886  16.469  1.00 12.85           C  
ANISOU  380  CA  ALA A  36     1495   1752   1633     78    -32     20       C  
ATOM    381  C   ALA A  36      46.912  65.860  15.141  1.00 13.77           C  
ANISOU  381  C   ALA A  36     1652   1887   1690    102    -56     92       C  
ATOM    382  O   ALA A  36      45.692  65.695  15.117  1.00 14.46           O  
ANISOU  382  O   ALA A  36     1521   2194   1779    182     19    118       O  
ATOM    383  CB  ALA A  36      47.750  67.296  16.967  1.00 12.25           C  
ANISOU  383  CB  ALA A  36     1380   1660   1612    132    -76     74       C  
ATOM    384  N   GLU A  37      47.642  65.969  14.034  1.00 13.95           N  
ANISOU  384  N   GLU A  37     1634   1917   1749    122    -52    103       N  
ATOM    385  CA  GLU A  37      46.974  65.936  12.728  1.00 15.05           C  
ANISOU  385  CA  GLU A  37     1863   2031   1824     65    -66     63       C  
ATOM    386  C   GLU A  37      46.361  64.560  12.456  1.00 15.48           C  
ANISOU  386  C   GLU A  37     1889   2072   1920     71    -78      2       C  
ATOM    387  O   GLU A  37      45.201  64.437  12.025  1.00 16.33           O  
ANISOU  387  O   GLU A  37     1890   2292   2022    131   -134    -22       O  
ATOM    388  CB  GLU A  37      47.957  66.310  11.615  1.00 15.49           C  
ANISOU  388  CB  GLU A  37     1925   2095   1864    105    -20     78       C  
ATOM    389  N   ALA A  38      47.114  63.511  12.775  1.00 15.24           N  
ANISOU  389  N   ALA A  38     1887   2024   1879     84    -97     -2       N  
ATOM    390  CA  ALA A  38      46.695  62.144  12.500  1.00 16.16           C  
ANISOU  390  CA  ALA A  38     2019   2117   2003     25   -118     26       C  
ATOM    391  C   ALA A  38      45.607  61.676  13.441  1.00 17.19           C  
ANISOU  391  C   ALA A  38     2113   2230   2185    -29   -124     10       C  
ATOM    392  O   ALA A  38      44.585  61.147  13.016  1.00 18.78           O  
ANISOU  392  O   ALA A  38     2066   2641   2426    -52   -296    133       O  
ATOM    393  CB  ALA A  38      47.892  61.226  12.559  1.00 16.86           C  
ANISOU  393  CB  ALA A  38     2050   2190   2165     21    -53    -55       C  
ATOM    394  N   ILE A  39      45.807  61.886  14.734  1.00 17.06           N  
ANISOU  394  N   ILE A  39     2107   2284   2089    -46    -56     31       N  
ATOM    395  CA  ILE A  39      44.911  61.342  15.737  1.00 17.71           C  
ANISOU  395  CA  ILE A  39     2140   2367   2220    -46    -38     27       C  
ATOM    396  C   ILE A  39      43.736  62.291  16.000  1.00 18.23           C  
ANISOU  396  C   ILE A  39     2191   2464   2268    -38    -20     56       C  
ATOM    397  O   ILE A  39      42.627  61.837  16.355  1.00 20.10           O  
ANISOU  397  O   ILE A  39     2050   2988   2598   -166    -28    111       O  
ATOM    398  CB  ILE A  39      45.710  61.039  17.027  1.00 17.33           C  
ANISOU  398  CB  ILE A  39     2160   2271   2154    -47    -99     -7       C  
ATOM    399  CG1 ILE A  39      46.444  59.701  16.906  1.00 17.78           C  
ANISOU  399  CG1 ILE A  39     2194   2264   2294   -108   -106    -44       C  
ATOM    400  CG2 ILE A  39      44.804  61.015  18.251  1.00 17.03           C  
ANISOU  400  CG2 ILE A  39     2030   2193   2246    -86   -136    -62       C  
ATOM    401  CD1 ILE A  39      47.544  59.610  15.850  1.00 19.27           C  
ANISOU  401  CD1 ILE A  39     2427   2547   2346    -77    -67    -67       C  
ATOM    402  N   GLY A  40      43.974  63.581  15.860  1.00 17.92           N  
ANISOU  402  N   GLY A  40     2186   2399   2221     33    -36     52       N  
ATOM    403  CA  GLY A  40      42.940  64.586  16.047  1.00 18.70           C  
ANISOU  403  CA  GLY A  40     2315   2395   2394     76    -31     66       C  
ATOM    404  C   GLY A  40      43.155  65.596  17.161  1.00 19.01           C  
ANISOU  404  C   GLY A  40     2358   2485   2378    149   -107     26       C  
ATOM    405  O   GLY A  40      42.519  66.638  17.175  1.00 21.39           O  
ANISOU  405  O   GLY A  40     2725   2672   2727    350   -218     78       O  
ATOM    406  N   ARG A  41      44.017  65.281  18.133  1.00 18.11           N  
ANISOU  406  N   ARG A  41     2137   2453   2289    186   -129     32       N  
ATOM    407  CA  ARG A  41      44.311  66.164  19.262  1.00 17.18           C  
ANISOU  407  CA  ARG A  41     2031   2292   2203    118    -82     54       C  
ATOM    408  C   ARG A  41      45.755  65.855  19.704  1.00 15.69           C  
ANISOU  408  C   ARG A  41     1812   2142   2007    108    -69     20       C  
ATOM    409  O   ARG A  41      46.199  64.736  19.501  1.00 15.89           O  
ANISOU  409  O   ARG A  41     1860   2119   2056     81   -113    109       O  
ATOM    410  CB  ARG A  41      43.401  65.835  20.466  1.00 18.65           C  
ANISOU  410  CB  ARG A  41     2041   2602   2440     58     -7    -48       C  
ATOM    411  N   PRO A  42      46.448  66.798  20.322  1.00 15.08           N  
ANISOU  411  N   PRO A  42     1760   2022   1945    137    -14    101       N  
ATOM    412  CA  PRO A  42      47.763  66.486  20.934  1.00 13.74           C  
ANISOU  412  CA  PRO A  42     1554   1908   1758     82    -16      9       C  
ATOM    413  C   PRO A  42      47.616  65.480  22.073  1.00 12.97           C  
ANISOU  413  C   PRO A  42     1419   1816   1690    149     53     12       C  
ATOM    414  O   PRO A  42      46.592  65.465  22.806  1.00 14.34           O  
ANISOU  414  O   PRO A  42     1420   2211   1817     59     98    174       O  
ATOM    415  CB  PRO A  42      48.232  67.833  21.475  1.00 14.73           C  
ANISOU  415  CB  PRO A  42     1715   1956   1923     64     77     62       C  
ATOM    416  CG  PRO A  42      47.413  68.850  20.762  1.00 17.92           C  
ANISOU  416  CG  PRO A  42     2265   2162   2379     68   -110      0       C  
ATOM    417  CD  PRO A  42      46.095  68.209  20.523  1.00 16.22           C  
ANISOU  417  CD  PRO A  42     1909   2095   2159    112    -21     17       C  
ATOM    418  N   LEU A  43      48.612  64.621  22.241  1.00 12.46           N  
ANISOU  418  N   LEU A  43     1433   1675   1624     98     14     60       N  
ATOM    419  CA  LEU A  43      48.675  63.771  23.404  1.00 12.99           C  
ANISOU  419  CA  LEU A  43     1545   1736   1655     42    -20      4       C  
ATOM    420  C   LEU A  43      48.843  64.617  24.684  1.00 12.96           C  
ANISOU  420  C   LEU A  43     1575   1707   1639     21    -22      8       C  
ATOM    421  O   LEU A  43      49.792  65.384  24.843  1.00 12.80           O  
ANISOU  421  O   LEU A  43     1664   1665   1535    -38     42    -34       O  
ATOM    422  CB  LEU A  43      49.834  62.790  23.259  1.00 12.85           C  
ANISOU  422  CB  LEU A  43     1605   1643   1633     79    -42    -25       C  
ATOM    423  CG  LEU A  43      50.005  61.766  24.394  1.00 14.21           C  
ANISOU  423  CG  LEU A  43     1754   1863   1779    -18    -37     90       C  
ATOM    424  CD1 LEU A  43      48.837  60.805  24.453  1.00 16.52           C  
ANISOU  424  CD1 LEU A  43     2138   2064   2074   -127    -43    227       C  
ATOM    425  CD2 LEU A  43      51.323  60.999  24.251  1.00 15.54           C  
ANISOU  425  CD2 LEU A  43     1999   1969   1937     85   -116    -33       C  
ATOM    426  N   ARG A  44      47.920  64.412  25.607  1.00 14.12           N  
ANISOU  426  N   ARG A  44     1653   1925   1786     50    -23     29       N  
ATOM    427  CA  ARG A  44      47.956  64.990  26.937  1.00 15.30           C  
ANISOU  427  CA  ARG A  44     1811   2060   1940     43    -16     -9       C  
ATOM    428  C   ARG A  44      48.924  64.170  27.774  1.00 15.17           C  
ANISOU  428  C   ARG A  44     1904   1929   1928    -19   -165     66       C  
ATOM    429  O   ARG A  44      48.771  62.940  27.882  1.00 17.65           O  
ANISOU  429  O   ARG A  44     2125   2274   2307   -167   -239    142       O  
ATOM    430  CB  ARG A  44      46.552  64.890  27.557  1.00 16.43           C  
ANISOU  430  CB  ARG A  44     1826   2357   2056    -10     70     28       C  
ATOM    431  N   LEU A  45      50.002  64.788  28.236  1.00 13.24           N  
ANISOU  431  N   LEU A  45     1729   1623   1677      2    -65     13       N  
ATOM    432  CA  LEU A  45      50.956  64.069  29.058  1.00 12.10           C  
ANISOU  432  CA  LEU A  45     1616   1493   1489     27     -1    -19       C  
ATOM    433  C   LEU A  45      50.575  64.183  30.529  1.00 12.34           C  
ANISOU  433  C   LEU A  45     1596   1550   1540      9     12    -41       C  
ATOM    434  O   LEU A  45      50.793  65.227  31.146  1.00 13.60           O  
ANISOU  434  O   LEU A  45     1945   1608   1614     17     69   -223       O  
ATOM    435  CB  LEU A  45      52.373  64.609  28.881  1.00 12.19           C  
ANISOU  435  CB  LEU A  45     1556   1584   1491     71    -45    -10       C  
ATOM    436  CG  LEU A  45      53.451  63.926  29.734  1.00 12.68           C  
ANISOU  436  CG  LEU A  45     1650   1591   1575     53    -39    101       C  
ATOM    437  CD1 LEU A  45      53.688  62.487  29.326  1.00 14.61           C  
ANISOU  437  CD1 LEU A  45     1927   1886   1736    214     21    -25       C  
ATOM    438  CD2 LEU A  45      54.726  64.783  29.682  1.00 13.98           C  
ANISOU  438  CD2 LEU A  45     1664   1777   1870     20     54   -142       C  
ATOM    439  N   ALA A  46      50.035  63.117  31.073  1.00 10.62           N  
ANISOU  439  N   ALA A  46     1306   1338   1391     86    -63    -92       N  
ATOM    440  CA  ALA A  46      49.734  63.045  32.489  1.00 10.25           C  
ANISOU  440  CA  ALA A  46     1266   1286   1340     50      1     26       C  
ATOM    441  C   ALA A  46      50.774  62.253  33.287  1.00  9.64           C  
ANISOU  441  C   ALA A  46     1093   1308   1259     70    -21    -75       C  
ATOM    442  O   ALA A  46      51.048  62.543  34.459  1.00  9.34           O  
ANISOU  442  O   ALA A  46     1092   1294   1160    161     27    -85       O  
ATOM    443  CB  ALA A  46      48.353  62.436  32.654  1.00 11.03           C  
ANISOU  443  CB  ALA A  46     1216   1493   1481     46     95    -62       C  
ATOM    444  N   GLN A  47      51.318  61.205  32.689  1.00 10.13           N  
ANISOU  444  N   GLN A  47     1192   1403   1251    107   -118   -131       N  
ATOM    445  CA  GLN A  47      52.292  60.378  33.397  1.00 11.03           C  
ANISOU  445  CA  GLN A  47     1339   1431   1417     98    -56    -42       C  
ATOM    446  C   GLN A  47      53.249  59.767  32.391  1.00  9.62           C  
ANISOU  446  C   GLN A  47     1235   1235   1186    152   -102    -75       C  
ATOM    447  O   GLN A  47      52.887  59.511  31.265  1.00 10.99           O  
ANISOU  447  O   GLN A  47     1368   1394   1414    299   -248    -35       O  
ATOM    448  CB  GLN A  47      51.572  59.304  34.212  1.00 12.62           C  
ANISOU  448  CB  GLN A  47     1651   1599   1542     52    -46     32       C  
ATOM    449  CG  GLN A  47      52.365  58.646  35.308  1.00 14.91           C  
ANISOU  449  CG  GLN A  47     1867   1947   1849     75    -33      0       C  
ATOM    450  CD  GLN A  47      51.478  57.781  36.230  1.00 17.26           C  
ANISOU  450  CD  GLN A  47     2080   2198   2280    -38    214    109       C  
ATOM    451  OE1 GLN A  47      50.482  58.257  36.821  1.00 16.51           O  
ANISOU  451  OE1 GLN A  47     2048   1865   2357     85    144     86       O  
ATOM    452  NE2 GLN A  47      51.847  56.550  36.376  1.00 19.86           N  
ANISOU  452  NE2 GLN A  47     2478   2367   2698    164    448    -71       N  
ATOM    453  N   ALA A  48      54.497  59.551  32.799  1.00  8.96           N  
ANISOU  453  N   ALA A  48     1142   1098   1165    135    -87   -161       N  
ATOM    454  CA  ALA A  48      55.465  58.813  31.984  1.00  8.65           C  
ANISOU  454  CA  ALA A  48     1085   1090   1111     79      7    -51       C  
ATOM    455  C   ALA A  48      55.985  57.702  32.866  1.00  8.50           C  
ANISOU  455  C   ALA A  48     1070   1069   1091    127    -96    -90       C  
ATOM    456  O   ALA A  48      56.295  57.930  34.042  1.00  9.48           O  
ANISOU  456  O   ALA A  48     1265   1185   1149    178    -89    -98       O  
ATOM    457  CB  ALA A  48      56.599  59.704  31.497  1.00  8.49           C  
ANISOU  457  CB  ALA A  48     1145    927   1153    109    -55    -68       C  
ATOM    458  N   ASN A  49      56.056  56.495  32.314  1.00  8.65           N  
ANISOU  458  N   ASN A  49     1169   1056   1058     70   -171    -93       N  
ATOM    459  CA  ASN A  49      56.485  55.306  33.035  1.00  8.96           C  
ANISOU  459  CA  ASN A  49     1129   1167   1107     61    -64    -24       C  
ATOM    460  C   ASN A  49      57.544  54.553  32.260  1.00  8.80           C  
ANISOU  460  C   ASN A  49     1123   1128   1093     28    -54    -20       C  
ATOM    461  O   ASN A  49      57.680  54.718  31.039  1.00  9.18           O  
ANISOU  461  O   ASN A  49     1267   1119   1102    160   -100     63       O  
ATOM    462  CB  ASN A  49      55.312  54.346  33.261  1.00  9.87           C  
ANISOU  462  CB  ASN A  49     1313   1208   1230    112   -112     22       C  
ATOM    463  CG  ASN A  49      54.271  54.905  34.235  1.00 14.53           C  
ANISOU  463  CG  ASN A  49     1501   2076   1941   -106    217    130       C  
ATOM    464  OD1 ASN A  49      53.288  55.449  33.826  1.00 24.54           O  
ANISOU  464  OD1 ASN A  49     2789   3038   3494    231     58    403       O  
ATOM    465  ND2 ASN A  49      54.469  54.676  35.505  1.00 21.78           N  
ANISOU  465  ND2 ASN A  49     2513   3403   2356    -76     59   -103       N  
ATOM    466  N   LEU A  50      58.298  53.747  32.998  1.00  9.41           N  
ANISOU  466  N   LEU A  50     1280   1120   1173     96    -49    -30       N  
ATOM    467  CA  LEU A  50      59.245  52.777  32.437  1.00  9.15           C  
ANISOU  467  CA  LEU A  50     1113   1190   1174     40    -15    -46       C  
ATOM    468  C   LEU A  50      58.989  51.437  33.078  1.00  9.40           C  
ANISOU  468  C   LEU A  50     1169   1253   1146     88    -50     35       C  
ATOM    469  O   LEU A  50      58.655  51.348  34.249  1.00  8.97           O  
ANISOU  469  O   LEU A  50     1243   1066   1098     51    -10    -34       O  
ATOM    470  CB  LEU A  50      60.697  53.208  32.626  1.00 10.04           C  
ANISOU  470  CB  LEU A  50     1272   1344   1196     23   -112   -101       C  
ATOM    471  CG  LEU A  50      61.124  54.399  31.774  1.00 10.69           C  
ANISOU  471  CG  LEU A  50     1174   1298   1588     63    -37    -31       C  
ATOM    472  CD1 LEU A  50      62.197  55.196  32.445  1.00 13.81           C  
ANISOU  472  CD1 LEU A  50     1648   1727   1871     39   -139   -115       C  
ATOM    473  CD2 LEU A  50      61.602  53.948  30.442  1.00 12.13           C  
ANISOU  473  CD2 LEU A  50     1584   1575   1450    -30   -222     97       C  
ATOM    474  N   SER A  51      59.109  50.372  32.297  1.00 10.50           N  
ANISOU  474  N   SER A  51     1471   1267   1250     33     25     63       N  
ATOM    475  CA  SER A  51      59.096  49.026  32.867  1.00 11.86           C  
ANISOU  475  CA  SER A  51     1584   1396   1525     57     11      9       C  
ATOM    476  C   SER A  51      60.266  48.257  32.308  1.00 11.39           C  
ANISOU  476  C   SER A  51     1501   1401   1425      0     51      8       C  
ATOM    477  O   SER A  51      60.617  48.425  31.153  1.00 12.94           O  
ANISOU  477  O   SER A  51     1778   1608   1530    236    132    122       O  
ATOM    478  CB  SER A  51      57.778  48.334  32.592  1.00 13.57           C  
ANISOU  478  CB  SER A  51     1688   1688   1779     66     84     38       C  
ATOM    479  OG  SER A  51      57.603  48.063  31.251  1.00 16.26           O  
ANISOU  479  OG  SER A  51     2078   1971   2126    -44    -57   -124       O  
ATOM    480  N   VAL A  52      60.877  47.436  33.143  1.00 11.12           N  
ANISOU  480  N   VAL A  52     1482   1363   1377    -17    -38    -12       N  
ATOM    481  CA  VAL A  52      61.958  46.543  32.741  1.00 11.47           C  
ANISOU  481  CA  VAL A  52     1457   1457   1444    -42    -13     -2       C  
ATOM    482  C   VAL A  52      61.479  45.144  33.058  1.00 12.11           C  
ANISOU  482  C   VAL A  52     1617   1459   1526     37     31     17       C  
ATOM    483  O   VAL A  52      61.016  44.899  34.154  1.00 13.54           O  
ANISOU  483  O   VAL A  52     2228   1346   1568     -8    161     -6       O  
ATOM    484  CB  VAL A  52      63.271  46.830  33.515  1.00 12.88           C  
ANISOU  484  CB  VAL A  52     1630   1720   1544    -26    -72     -9       C  
ATOM    485  CG1 VAL A  52      64.354  45.893  33.033  1.00 15.15           C  
ANISOU  485  CG1 VAL A  52     1714   2002   2038     33   -121    -84       C  
ATOM    486  CG2 VAL A  52      63.668  48.274  33.356  1.00 13.82           C  
ANISOU  486  CG2 VAL A  52     1674   1895   1680    -34     -3    -58       C  
ATOM    487  N   SER A  53      61.504  44.255  32.084  1.00 10.94           N  
ANISOU  487  N   SER A  53     1455   1316   1385     35     53    -21       N  
ATOM    488  CA  SER A  53      60.979  42.905  32.260  1.00 12.65           C  
ANISOU  488  CA  SER A  53     1675   1514   1617     43     57     37       C  
ATOM    489  C   SER A  53      61.962  41.898  31.739  1.00 13.98           C  
ANISOU  489  C   SER A  53     1825   1627   1859     39    122     14       C  
ATOM    490  O   SER A  53      62.609  42.132  30.751  1.00 13.15           O  
ANISOU  490  O   SER A  53     1847   1385   1763    158    153     30       O  
ATOM    491  CB  SER A  53      59.693  42.734  31.464  1.00 14.26           C  
ANISOU  491  CB  SER A  53     1846   1694   1877    -28     27    -19       C  
ATOM    492  OG  SER A  53      58.791  43.700  31.844  1.00 17.06           O  
ANISOU  492  OG  SER A  53     2046   2102   2332    144     -4    150       O  
ATOM    493  N   VAL A  54      62.024  40.757  32.406  1.00 15.10           N  
ANISOU  493  N   VAL A  54     1965   1777   1994    133    115    127       N  
ATOM    494  CA  VAL A  54      62.833  39.647  31.912  1.00 16.39           C  
ANISOU  494  CA  VAL A  54     2137   1915   2173    100     85     71       C  
ATOM    495  C   VAL A  54      62.131  38.843  30.800  1.00 15.97           C  
ANISOU  495  C   VAL A  54     2128   1857   2081    108     80    121       C  
ATOM    496  O   VAL A  54      60.912  38.809  30.691  1.00 15.31           O  
ANISOU  496  O   VAL A  54     2246   1511   2057    243     97    143       O  
ATOM    497  CB  VAL A  54      63.293  38.745  33.086  1.00 17.50           C  
ANISOU  497  CB  VAL A  54     2172   2219   2255     83    -39     65       C  
ATOM    498  CG1 VAL A  54      63.948  39.570  34.178  1.00 19.14           C  
ANISOU  498  CG1 VAL A  54     2520   2214   2535     61    -37    -24       C  
ATOM    499  CG2 VAL A  54      62.161  37.995  33.667  1.00 18.32           C  
ANISOU  499  CG2 VAL A  54     2302   2263   2395     34     14     82       C  
ATOM    500  N   ARG A  55      62.933  38.133  30.002  1.00 17.25           N  
ANISOU  500  N   ARG A  55     2274   1986   2290    168     93    110       N  
ATOM    501  CA  ARG A  55      62.457  37.343  28.888  1.00 17.29           C  
ANISOU  501  CA  ARG A  55     2185   2088   2296    130     73     64       C  
ATOM    502  C   ARG A  55      61.394  36.382  29.359  1.00 18.67           C  
ANISOU  502  C   ARG A  55     2350   2307   2435    125     75     10       C  
ATOM    503  O   ARG A  55      61.541  35.730  30.406  1.00 18.13           O  
ANISOU  503  O   ARG A  55     2301   2092   2492    170    176    209       O  
ATOM    504  CB  ARG A  55      63.620  36.508  28.274  1.00 17.82           C  
ANISOU  504  CB  ARG A  55     2262   2100   2407    155    138     80       C  
ATOM    505  CG  ARG A  55      63.270  35.761  27.006  1.00 19.28           C  
ANISOU  505  CG  ARG A  55     2319   2449   2556     62     15     84       C  
ATOM    506  CD  ARG A  55      64.440  35.015  26.348  1.00 21.59           C  
ANISOU  506  CD  ARG A  55     2733   2608   2860    131     85    -42       C  
ATOM    507  N   GLY A  56      60.308  36.341  28.607  1.00 19.04           N  
ANISOU  507  N   GLY A  56     2466   2321   2445    131      0    -14       N  
ATOM    508  CA  GLY A  56      59.247  35.410  28.853  1.00 20.21           C  
ANISOU  508  CA  GLY A  56     2538   2567   2575     55     17      0       C  
ATOM    509  C   GLY A  56      58.153  35.962  29.720  1.00 19.75           C  
ANISOU  509  C   GLY A  56     2459   2488   2555    112    -32     12       C  
ATOM    510  O   GLY A  56      57.101  35.353  29.795  1.00 22.07           O  
ANISOU  510  O   GLY A  56     2657   2856   2870    117    -14     19       O  
ATOM    511  N   VAL A  57      58.413  37.071  30.403  1.00 19.43           N  
ANISOU  511  N   VAL A  57     2388   2524   2469    135    -28      6       N  
ATOM    512  CA  VAL A  57      57.376  37.735  31.198  1.00 19.64           C  
ANISOU  512  CA  VAL A  57     2386   2508   2568    133     -6    -13       C  
ATOM    513  C   VAL A  57      56.252  38.143  30.239  1.00 18.01           C  
ANISOU  513  C   VAL A  57     2160   2343   2337     55    -42      8       C  
ATOM    514  O   VAL A  57      56.545  38.733  29.222  1.00 18.45           O  
ANISOU  514  O   VAL A  57     2009   2322   2677    110    -69     93       O  
ATOM    515  CB  VAL A  57      57.939  39.025  31.846  1.00 20.35           C  
ANISOU  515  CB  VAL A  57     2430   2670   2631     95      8   -116       C  
ATOM    516  CG1 VAL A  57      56.805  40.070  32.115  1.00 21.87           C  
ANISOU  516  CG1 VAL A  57     2712   2654   2943    111    -30    -40       C  
ATOM    517  CG2 VAL A  57      58.752  38.694  33.116  1.00 22.37           C  
ANISOU  517  CG2 VAL A  57     2781   2936   2782     79    -11    -49       C  
ATOM    518  N   VAL A  58      55.008  37.744  30.503  1.00 17.63           N  
ANISOU  518  N   VAL A  58     2120   2291   2285    177     21     82       N  
ATOM    519  CA  VAL A  58      53.846  38.248  29.757  1.00 16.82           C  
ANISOU  519  CA  VAL A  58     2097   2211   2081     48     28     82       C  
ATOM    520  C   VAL A  58      53.088  39.099  30.770  1.00 16.38           C  
ANISOU  520  C   VAL A  58     2015   2098   2110    141     14    129       C  
ATOM    521  O   VAL A  58      52.721  38.614  31.844  1.00 18.47           O  
ANISOU  521  O   VAL A  58     2347   2347   2324    237    107    282       O  
ATOM    522  CB  VAL A  58      52.956  37.098  29.206  1.00 17.16           C  
ANISOU  522  CB  VAL A  58     2117   2249   2151     75     28     83       C  
ATOM    523  CG1 VAL A  58      51.595  37.612  28.718  1.00 17.32           C  
ANISOU  523  CG1 VAL A  58     2119   2208   2255    -11    -74    110       C  
ATOM    524  CG2 VAL A  58      53.622  36.379  28.067  1.00 18.27           C  
ANISOU  524  CG2 VAL A  58     2229   2428   2283    118     39     17       C  
ATOM    525  N   ARG A  59      52.847  40.365  30.437  1.00 15.40           N  
ANISOU  525  N   ARG A  59     1908   1966   1975    -21     19     95       N  
ATOM    526  CA  ARG A  59      52.122  41.280  31.286  1.00 14.67           C  
ANISOU  526  CA  ARG A  59     1757   1964   1850     55      5    107       C  
ATOM    527  C   ARG A  59      50.915  41.776  30.525  1.00 14.15           C  
ANISOU  527  C   ARG A  59     1643   1986   1744     31     24     79       C  
ATOM    528  O   ARG A  59      50.977  42.037  29.317  1.00 14.89           O  
ANISOU  528  O   ARG A  59     1566   2132   1957     58     56    307       O  
ATOM    529  CB  ARG A  59      52.964  42.496  31.648  1.00 15.74           C  
ANISOU  529  CB  ARG A  59     1826   2140   2013     27    -16     81       C  
ATOM    530  CG  ARG A  59      54.228  42.175  32.350  1.00 19.15           C  
ANISOU  530  CG  ARG A  59     2285   2582   2406     66    -91     66       C  
ATOM    531  CD  ARG A  59      54.900  43.404  32.909  1.00 22.97           C  
ANISOU  531  CD  ARG A  59     2878   2826   3022    -68    -55    -51       C  
ATOM    532  N   GLY A  60      49.803  41.879  31.220  1.00 12.99           N  
ANISOU  532  N   GLY A  60     1528   1737   1670     36     57     90       N  
ATOM    533  CA  GLY A  60      48.597  42.362  30.596  1.00 12.70           C  
ANISOU  533  CA  GLY A  60     1489   1699   1634    -29    -11    116       C  
ATOM    534  C   GLY A  60      47.451  41.407  30.876  1.00 12.38           C  
ANISOU  534  C   GLY A  60     1478   1566   1657    -57    -21     69       C  
ATOM    535  O   GLY A  60      47.632  40.488  31.694  1.00 12.58           O  
ANISOU  535  O   GLY A  60     1436   1584   1759   -140    -34     83       O  
ATOM    536  N   ILE A  61      46.299  41.562  30.226  1.00 11.78           N  
ANISOU  536  N   ILE A  61     1431   1494   1547     23    -35     18       N  
ATOM    537  CA  ILE A  61      45.920  42.666  29.321  1.00 11.40           C  
ANISOU  537  CA  ILE A  61     1367   1481   1480    -79     49    -16       C  
ATOM    538  C   ILE A  61      45.255  43.738  30.175  1.00 11.43           C  
ANISOU  538  C   ILE A  61     1285   1475   1584    -35     15     -7       C  
ATOM    539  O   ILE A  61      44.214  43.490  30.786  1.00 11.84           O  
ANISOU  539  O   ILE A  61     1211   1525   1761    -32    143    -13       O  
ATOM    540  CB  ILE A  61      44.933  42.157  28.243  1.00 10.17           C  
ANISOU  540  CB  ILE A  61     1063   1400   1401     46     29     29       C  
ATOM    541  CG1 ILE A  61      45.543  41.021  27.411  1.00 10.88           C  
ANISOU  541  CG1 ILE A  61     1294   1357   1482   -121    -57    -50       C  
ATOM    542  CG2 ILE A  61      44.435  43.333  27.384  1.00 10.21           C  
ANISOU  542  CG2 ILE A  61     1228   1397   1252     -1     25     54       C  
ATOM    543  CD1 ILE A  61      46.854  41.344  26.717  1.00 13.13           C  
ANISOU  543  CD1 ILE A  61     1643   1791   1553    -52    112   -149       C  
ATOM    544  N   HIS A  62      45.869  44.908  30.264  1.00 10.79           N  
ANISOU  544  N   HIS A  62     1261   1331   1507    -40     45     37       N  
ATOM    545  CA  HIS A  62      45.419  45.957  31.187  1.00 11.08           C  
ANISOU  545  CA  HIS A  62     1367   1396   1446    -90    -15     16       C  
ATOM    546  C   HIS A  62      44.686  47.054  30.452  1.00 11.00           C  
ANISOU  546  C   HIS A  62     1342   1376   1458    -96     17    -12       C  
ATOM    547  O   HIS A  62      44.985  47.336  29.318  1.00 12.12           O  
ANISOU  547  O   HIS A  62     1516   1670   1417     71     30     77       O  
ATOM    548  CB  HIS A  62      46.606  46.510  31.946  1.00 11.82           C  
ANISOU  548  CB  HIS A  62     1370   1497   1624    -91    -44     23       C  
ATOM    549  CG  HIS A  62      47.312  45.480  32.774  1.00 13.50           C  
ANISOU  549  CG  HIS A  62     1578   1769   1782    -73   -195      3       C  
ATOM    550  ND1 HIS A  62      48.583  45.658  33.272  1.00 17.90           N  
ANISOU  550  ND1 HIS A  62     1855   2440   2506     45   -299    109       N  
ATOM    551  CD2 HIS A  62      46.914  44.250  33.175  1.00 14.15           C  
ANISOU  551  CD2 HIS A  62     1807   1822   1747    -14   -221    129       C  
ATOM    552  CE1 HIS A  62      48.934  44.568  33.937  1.00 18.16           C  
ANISOU  552  CE1 HIS A  62     2067   2435   2394   -148   -179    212       C  
ATOM    553  NE2 HIS A  62      47.944  43.698  33.889  1.00 16.40           N  
ANISOU  553  NE2 HIS A  62     1754   2327   2147     82   -134    113       N  
ATOM    554  N   PHE A  63      43.734  47.681  31.127  1.00 11.71           N  
ANISOU  554  N   PHE A  63     1504   1483   1460    -11     35     11       N  
ATOM    555  CA  PHE A  63      42.969  48.793  30.582  1.00 11.75           C  
ANISOU  555  CA  PHE A  63     1484   1457   1523    -17     38    -12       C  
ATOM    556  C   PHE A  63      42.448  49.653  31.703  1.00 12.78           C  
ANISOU  556  C   PHE A  63     1560   1732   1564    -13     64     12       C  
ATOM    557  O   PHE A  63      42.481  49.265  32.875  1.00 13.75           O  
ANISOU  557  O   PHE A  63     1781   1788   1655    -65     76     46       O  
ATOM    558  CB  PHE A  63      41.802  48.328  29.694  1.00 11.89           C  
ANISOU  558  CB  PHE A  63     1430   1586   1498     39     81     12       C  
ATOM    559  CG  PHE A  63      40.704  47.629  30.447  1.00 12.27           C  
ANISOU  559  CG  PHE A  63     1567   1592   1501    -43     32    -91       C  
ATOM    560  CD1 PHE A  63      40.842  46.307  30.817  1.00 14.27           C  
ANISOU  560  CD1 PHE A  63     1872   1819   1731    -41    -13    -20       C  
ATOM    561  CD2 PHE A  63      39.552  48.309  30.814  1.00 13.35           C  
ANISOU  561  CD2 PHE A  63     1686   1601   1785    -25     17    -96       C  
ATOM    562  CE1 PHE A  63      39.857  45.644  31.501  1.00 15.47           C  
ANISOU  562  CE1 PHE A  63     1923   2038   1914    -54     25    -80       C  
ATOM    563  CE2 PHE A  63      38.554  47.642  31.512  1.00 14.13           C  
ANISOU  563  CE2 PHE A  63     1798   1851   1718     45    181    -15       C  
ATOM    564  CZ  PHE A  63      38.728  46.296  31.857  1.00 14.35           C  
ANISOU  564  CZ  PHE A  63     1751   1844   1857    -70     32    -80       C  
ATOM    565  N   VAL A  64      41.955  50.818  31.310  1.00 13.55           N  
ANISOU  565  N   VAL A  64     1749   1699   1701      2    109    -15       N  
ATOM    566  CA  VAL A  64      41.342  51.770  32.228  1.00 14.67           C  
ANISOU  566  CA  VAL A  64     1924   1793   1857      3     65    -49       C  
ATOM    567  C   VAL A  64      39.868  51.978  31.861  1.00 15.12           C  
ANISOU  567  C   VAL A  64     1961   1923   1860    -21     83    -47       C  
ATOM    568  O   VAL A  64      39.503  52.138  30.690  1.00 14.92           O  
ANISOU  568  O   VAL A  64     1884   1845   1939    -58     46    -50       O  
ATOM    569  CB  VAL A  64      42.133  53.106  32.228  1.00 15.67           C  
ANISOU  569  CB  VAL A  64     1967   1965   2022    -37     41    -30       C  
ATOM    570  CG1 VAL A  64      41.408  54.143  33.042  1.00 15.46           C  
ANISOU  570  CG1 VAL A  64     1909   1900   2065     -2     10   -115       C  
ATOM    571  CG2 VAL A  64      43.565  52.883  32.751  1.00 15.27           C  
ANISOU  571  CG2 VAL A  64     2000   1886   1914      7     -3    -51       C  
ATOM    572  N   ASP A  65      39.006  51.974  32.880  1.00 15.60           N  
ANISOU  572  N   ASP A  65     2023   1982   1922     -7    135    -77       N  
ATOM    573  CA  ASP A  65      37.587  52.204  32.681  1.00 16.52           C  
ANISOU  573  CA  ASP A  65     2059   2207   2009    -20    140    -53       C  
ATOM    574  C   ASP A  65      37.318  53.471  31.895  1.00 16.19           C  
ANISOU  574  C   ASP A  65     1962   2166   2023     38    167    -94       C  
ATOM    575  O   ASP A  65      38.039  54.465  32.042  1.00 15.59           O  
ANISOU  575  O   ASP A  65     1789   2120   2015     47    259   -163       O  
ATOM    576  CB  ASP A  65      36.872  52.346  34.046  1.00 16.97           C  
ANISOU  576  CB  ASP A  65     2144   2272   2030     26    177   -128       C  
ATOM    577  CG  ASP A  65      36.955  51.099  34.884  1.00 20.36           C  
ANISOU  577  CG  ASP A  65     2657   2599   2477     -8    120     74       C  
ATOM    578  OD1 ASP A  65      37.282  50.024  34.345  1.00 26.28           O  
ANISOU  578  OD1 ASP A  65     3716   3037   3230    -87    261   -145       O  
ATOM    579  OD2 ASP A  65      36.757  51.095  36.116  1.00 20.58           O  
ANISOU  579  OD2 ASP A  65     2488   2804   2527    -34    275    -24       O  
ATOM    580  N   VAL A  66      36.267  53.440  31.076  1.00 17.51           N  
ANISOU  580  N   VAL A  66     2092   2419   2139    -47    156   -123       N  
ATOM    581  CA  VAL A  66      35.815  54.604  30.322  1.00 18.10           C  
ANISOU  581  CA  VAL A  66     2144   2389   2344    -17     71    -92       C  
ATOM    582  C   VAL A  66      34.365  54.937  30.711  1.00 20.09           C  
ANISOU  582  C   VAL A  66     2352   2664   2616    -12     78   -124       C  
ATOM    583  O   VAL A  66      33.500  54.103  30.525  1.00 20.79           O  
ANISOU  583  O   VAL A  66     2307   2890   2702   -101    152   -134       O  
ATOM    584  CB  VAL A  66      35.879  54.359  28.798  1.00 17.83           C  
ANISOU  584  CB  VAL A  66     2121   2318   2332     -2     43    -96       C  
ATOM    585  CG1 VAL A  66      35.677  55.651  28.025  1.00 19.05           C  
ANISOU  585  CG1 VAL A  66     2316   2535   2387     -2     18   -112       C  
ATOM    586  CG2 VAL A  66      37.236  53.655  28.413  1.00 17.55           C  
ANISOU  586  CG2 VAL A  66     2093   2247   2325    -28     89    -80       C  
ATOM    587  N   PRO A  67      34.090  56.119  31.260  1.00 21.74           N  
ANISOU  587  N   PRO A  67     2578   2817   2862     67     96   -168       N  
ATOM    588  CA  PRO A  67      35.066  57.155  31.601  1.00 22.48           C  
ANISOU  588  CA  PRO A  67     2691   2876   2971     57    100    -82       C  
ATOM    589  C   PRO A  67      35.897  56.781  32.832  1.00 22.12           C  
ANISOU  589  C   PRO A  67     2733   2829   2841    -16     95   -103       C  
ATOM    590  O   PRO A  67      35.542  55.899  33.613  1.00 23.25           O  
ANISOU  590  O   PRO A  67     2750   3042   3038      0    165   -103       O  
ATOM    591  CB  PRO A  67      34.179  58.385  31.918  1.00 23.48           C  
ANISOU  591  CB  PRO A  67     2917   2948   3054     58     48   -123       C  
ATOM    592  CG  PRO A  67      32.823  57.987  31.566  1.00 24.30           C  
ANISOU  592  CG  PRO A  67     2924   3045   3264     23     61   -104       C  
ATOM    593  CD  PRO A  67      32.721  56.515  31.637  1.00 22.17           C  
ANISOU  593  CD  PRO A  67     2544   2916   2962     66     65    -87       C  
ATOM    594  N   PRO A  68      37.022  57.457  33.034  1.00 21.19           N  
ANISOU  594  N   PRO A  68     2590   2732   2726     34     76   -101       N  
ATOM    595  CA  PRO A  68      37.470  58.588  32.217  1.00 20.93           C  
ANISOU  595  CA  PRO A  68     2566   2716   2669      4     57    -66       C  
ATOM    596  C   PRO A  68      38.284  58.168  30.969  1.00 19.90           C  
ANISOU  596  C   PRO A  68     2473   2531   2554     20     50    -13       C  
ATOM    597  O   PRO A  68      38.556  58.965  30.073  1.00 20.85           O  
ANISOU  597  O   PRO A  68     2468   2597   2855     74    -11     70       O  
ATOM    598  CB  PRO A  68      38.378  59.344  33.200  1.00 20.98           C  
ANISOU  598  CB  PRO A  68     2650   2680   2639    -16     27   -102       C  
ATOM    599  CG  PRO A  68      38.968  58.293  34.035  1.00 21.21           C  
ANISOU  599  CG  PRO A  68     2664   2698   2695    -80     22   -114       C  
ATOM    600  CD  PRO A  68      37.936  57.181  34.154  1.00 21.82           C  
ANISOU  600  CD  PRO A  68     2700   2842   2746    -43     80    -31       C  
ATOM    601  N   GLY A  69      38.676  56.908  30.951  1.00 18.08           N  
ANISOU  601  N   GLY A  69     2212   2295   2360    -48     77    -30       N  
ATOM    602  CA  GLY A  69      39.536  56.377  29.929  1.00 17.53           C  
ANISOU  602  CA  GLY A  69     2117   2277   2264    -56     25    -57       C  
ATOM    603  C   GLY A  69      40.967  56.834  30.102  1.00 16.74           C  
ANISOU  603  C   GLY A  69     2058   2181   2120    -94     82    -84       C  
ATOM    604  O   GLY A  69      41.285  57.750  30.857  1.00 18.10           O  
ANISOU  604  O   GLY A  69     2113   2405   2359    -83    130   -274       O  
ATOM    605  N   GLN A  70      41.831  56.184  29.361  1.00 15.41           N  
ANISOU  605  N   GLN A  70     1852   1891   2112    -27     48   -140       N  
ATOM    606  CA  GLN A  70      43.248  56.529  29.321  1.00 15.26           C  
ANISOU  606  CA  GLN A  70     1874   2028   1895    -45    101   -120       C  
ATOM    607  C   GLN A  70      43.777  56.126  27.956  1.00 14.56           C  
ANISOU  607  C   GLN A  70     1765   1888   1876    -53    174   -144       C  
ATOM    608  O   GLN A  70      43.447  55.049  27.473  1.00 15.80           O  
ANISOU  608  O   GLN A  70     1974   2029   1999   -221    329   -224       O  
ATOM    609  CB  GLN A  70      44.017  55.742  30.382  1.00 16.12           C  
ANISOU  609  CB  GLN A  70     1969   2095   2061     29     74    -99       C  
ATOM    610  CG  GLN A  70      45.515  56.053  30.420  1.00 19.21           C  
ANISOU  610  CG  GLN A  70     2282   2567   2449    -87    103    -43       C  
ATOM    611  CD  GLN A  70      46.278  55.069  31.255  1.00 22.11           C  
ANISOU  611  CD  GLN A  70     2720   2852   2829    -79     37     66       C  
ATOM    612  OE1 GLN A  70      46.577  53.965  30.791  1.00 25.01           O  
ANISOU  612  OE1 GLN A  70     3158   3071   3270    150     28    -34       O  
ATOM    613  NE2 GLN A  70      46.593  55.446  32.490  1.00 24.76           N  
ANISOU  613  NE2 GLN A  70     3138   3321   2947   -147      4    -72       N  
ATOM    614  N   ALA A  71      44.574  56.987  27.357  1.00 12.53           N  
ANISOU  614  N   ALA A  71     1531   1654   1573     16     95   -147       N  
ATOM    615  CA  ALA A  71      45.304  56.650  26.143  1.00 11.42           C  
ANISOU  615  CA  ALA A  71     1291   1569   1476      7      2   -100       C  
ATOM    616  C   ALA A  71      46.774  56.498  26.488  1.00 11.61           C  
ANISOU  616  C   ALA A  71     1312   1541   1554     75     -5    -66       C  
ATOM    617  O   ALA A  71      47.250  57.115  27.418  1.00 12.31           O  
ANISOU  617  O   ALA A  71     1486   1580   1610     99     46   -116       O  
ATOM    618  CB  ALA A  71      45.150  57.735  25.151  1.00 12.02           C  
ANISOU  618  CB  ALA A  71     1321   1670   1573     58    118     -3       C  
ATOM    619  N   LYS A  72      47.467  55.669  25.723  1.00 11.54           N  
ANISOU  619  N   LYS A  72     1338   1574   1470      2     40   -133       N  
ATOM    620  CA  LYS A  72      48.869  55.349  26.006  1.00 12.24           C  
ANISOU  620  CA  LYS A  72     1452   1667   1532      0      2    -70       C  
ATOM    621  C   LYS A  72      49.676  55.394  24.722  1.00 11.07           C  
ANISOU  621  C   LYS A  72     1271   1531   1403    -10     27   -121       C  
ATOM    622  O   LYS A  72      49.200  54.999  23.663  1.00 11.05           O  
ANISOU  622  O   LYS A  72     1151   1660   1385   -109     -6    -93       O  
ATOM    623  CB  LYS A  72      49.010  53.926  26.588  1.00 14.09           C  
ANISOU  623  CB  LYS A  72     1720   1829   1805    -37     38      0       C  
ATOM    624  CG  LYS A  72      48.598  53.749  28.003  1.00 19.51           C  
ANISOU  624  CG  LYS A  72     2480   2606   2324    -26     99     -3       C  
ATOM    625  CD  LYS A  72      48.967  52.302  28.455  1.00 24.87           C  
ANISOU  625  CD  LYS A  72     3217   3052   3180     35     62    205       C  
ATOM    626  CE  LYS A  72      49.577  52.312  29.830  1.00 28.52           C  
ANISOU  626  CE  LYS A  72     3604   3704   3528    -29    -92     18       C  
ATOM    627  NZ  LYS A  72      48.877  53.265  30.733  1.00 31.36           N  
ANISOU  627  NZ  LYS A  72     3989   4036   3888     78      0    -59       N  
ATOM    628  N   TYR A  73      50.923  55.816  24.850  1.00  9.46           N  
ANISOU  628  N   TYR A  73     1167   1272   1153    -44      0   -128       N  
ATOM    629  CA  TYR A  73      51.872  55.913  23.748  1.00  9.59           C  
ANISOU  629  CA  TYR A  73     1159   1249   1235     15    -29    -10       C  
ATOM    630  C   TYR A  73      53.109  55.189  24.212  1.00  9.51           C  
ANISOU  630  C   TYR A  73     1128   1220   1265      8    -22    -45       C  
ATOM    631  O   TYR A  73      53.802  55.644  25.117  1.00  9.88           O  
ANISOU  631  O   TYR A  73     1142   1263   1346    195   -141   -161       O  
ATOM    632  CB  TYR A  73      52.097  57.400  23.468  1.00  8.95           C  
ANISOU  632  CB  TYR A  73      966   1210   1222    -49     63     51       C  
ATOM    633  CG  TYR A  73      52.760  57.782  22.166  1.00  9.25           C  
ANISOU  633  CG  TYR A  73     1061   1320   1133     67    -40      2       C  
ATOM    634  CD1 TYR A  73      54.130  57.747  22.047  1.00  8.34           C  
ANISOU  634  CD1 TYR A  73      896   1087   1185     77     -5     13       C  
ATOM    635  CD2 TYR A  73      52.016  58.190  21.067  1.00 10.04           C  
ANISOU  635  CD2 TYR A  73     1238   1369   1206    138    -23    115       C  
ATOM    636  CE1 TYR A  73      54.763  58.114  20.863  1.00  8.40           C  
ANISOU  636  CE1 TYR A  73      832   1233   1124     84      1    148       C  
ATOM    637  CE2 TYR A  73      52.621  58.565  19.895  1.00 10.02           C  
ANISOU  637  CE2 TYR A  73      985   1394   1425     97     -7    169       C  
ATOM    638  CZ  TYR A  73      54.013  58.538  19.794  1.00  8.85           C  
ANISOU  638  CZ  TYR A  73      966   1240   1157     50      5     55       C  
ATOM    639  OH  TYR A  73      54.594  58.954  18.625  1.00 10.24           O  
ANISOU  639  OH  TYR A  73     1323   1212   1352    129    -82    123       O  
ATOM    640  N   VAL A  74      53.373  54.045  23.595  1.00  8.60           N  
ANISOU  640  N   VAL A  74     1050   1166   1051    -35   -134    -62       N  
ATOM    641  CA  VAL A  74      54.340  53.076  24.086  1.00  9.09           C  
ANISOU  641  CA  VAL A  74     1137   1144   1171     27     -2    -57       C  
ATOM    642  C   VAL A  74      55.467  52.816  23.103  1.00  9.22           C  
ANISOU  642  C   VAL A  74     1133   1207   1162    -19    -45     24       C  
ATOM    643  O   VAL A  74      55.232  52.656  21.909  1.00  9.28           O  
ANISOU  643  O   VAL A  74     1023   1303   1199    -21     -3   -117       O  
ATOM    644  CB AVAL A  74      53.680  51.773  24.585  0.50  9.61           C  
ANISOU  644  CB AVAL A  74     1186   1245   1219      1     40     17       C  
ATOM    645  CG1AVAL A  74      53.015  51.010  23.469  0.50  9.74           C  
ANISOU  645  CG1AVAL A  74     1319   1192   1189     71     16     -5       C  
ATOM    646  CG2AVAL A  74      54.685  50.896  25.332  0.50 10.31           C  
ANISOU  646  CG2AVAL A  74     1343   1278   1293     26      2    -76       C  
ATOM    647  CB BVAL A  74      53.572  51.743  24.318  0.50  9.21           C  
ANISOU  647  CB BVAL A  74     1128   1214   1156     14     40     11       C  
ATOM    648  CG1BVAL A  74      54.467  50.652  24.821  0.50  9.85           C  
ANISOU  648  CG1BVAL A  74     1198   1225   1320     60     40     10       C  
ATOM    649  CG2BVAL A  74      52.354  51.951  25.274  0.50  9.03           C  
ANISOU  649  CG2BVAL A  74     1045   1183   1201     68     84     79       C  
ATOM    650  N   THR A  75      56.697  52.712  23.633  1.00  8.95           N  
ANISOU  650  N   THR A  75     1071   1131   1198    -23    -38     26       N  
ATOM    651  CA  THR A  75      57.836  52.330  22.822  1.00  8.45           C  
ANISOU  651  CA  THR A  75     1061   1030   1118    -30    -70      1       C  
ATOM    652  C   THR A  75      58.823  51.489  23.604  1.00  7.82           C  
ANISOU  652  C   THR A  75      996    942   1031    -25     -1     31       C  
ATOM    653  O   THR A  75      58.824  51.505  24.835  1.00  9.16           O  
ANISOU  653  O   THR A  75     1239   1159   1082    157   -125    -99       O  
ATOM    654  CB  THR A  75      58.507  53.603  22.252  1.00  8.51           C  
ANISOU  654  CB  THR A  75     1111    998   1124    -46    -27     11       C  
ATOM    655  OG1 THR A  75      59.367  53.257  21.181  1.00  8.55           O  
ANISOU  655  OG1 THR A  75      966    969   1310     44     17    -61       O  
ATOM    656  CG2 THR A  75      59.404  54.308  23.246  1.00  9.26           C  
ANISOU  656  CG2 THR A  75     1241   1064   1212     10   -144     57       C  
ATOM    657  N   CYS A  76      59.630  50.707  22.907  1.00  7.58           N  
ANISOU  657  N   CYS A  76      995    948    937      2    -95      4       N  
ATOM    658  CA  CYS A  76      60.675  49.926  23.574  1.00  8.18           C  
ANISOU  658  CA  CYS A  76     1022    993   1089     12    -33     25       C  
ATOM    659  C   CYS A  76      62.017  50.593  23.366  1.00  7.78           C  
ANISOU  659  C   CYS A  76     1030    875   1048    -10     25    -42       C  
ATOM    660  O   CYS A  76      62.453  50.797  22.235  1.00  8.80           O  
ANISOU  660  O   CYS A  76     1179   1025   1138     33    -54    -74       O  
ATOM    661  CB  CYS A  76      60.686  48.503  23.060  1.00  8.58           C  
ANISOU  661  CB  CYS A  76     1149   1054   1055    -19   -127    -40       C  
ATOM    662  SG  CYS A  76      62.050  47.498  23.709  1.00  9.77           S  
ANISOU  662  SG  CYS A  76     1185   1118   1407    116   -135   -116       S  
ATOM    663  N   VAL A  77      62.619  51.003  24.474  1.00  8.07           N  
ANISOU  663  N   VAL A  77      956   1024   1084    -23     38     -5       N  
ATOM    664  CA  VAL A  77      63.867  51.794  24.436  1.00  8.77           C  
ANISOU  664  CA  VAL A  77     1092   1098   1141    -71     12    -27       C  
ATOM    665  C   VAL A  77      65.112  50.924  24.598  1.00  9.19           C  
ANISOU  665  C   VAL A  77     1112   1167   1213    -39     19    -46       C  
ATOM    666  O   VAL A  77      66.234  51.388  24.377  1.00 11.05           O  
ANISOU  666  O   VAL A  77     1213   1375   1610    -24    194    -76       O  
ATOM    667  CB  VAL A  77      63.875  52.930  25.438  1.00  8.57           C  
ANISOU  667  CB  VAL A  77      948   1120   1188    -72      8    -68       C  
ATOM    668  CG1 VAL A  77      62.773  53.965  25.121  1.00  9.68           C  
ANISOU  668  CG1 VAL A  77     1365   1028   1283    -74     -3    -42       C  
ATOM    669  CG2 VAL A  77      63.770  52.428  26.852  1.00  9.49           C  
ANISOU  669  CG2 VAL A  77     1079   1226   1300    -72    -55     35       C  
ATOM    670  N   ARG A  78      64.936  49.673  24.997  1.00  9.30           N  
ANISOU  670  N   ARG A  78     1051   1205   1277   -114     62     -6       N  
ATOM    671  CA  ARG A  78      66.040  48.725  25.113  1.00  9.30           C  
ANISOU  671  CA  ARG A  78     1136   1203   1191    -75     29    -27       C  
ATOM    672  C   ARG A  78      65.495  47.333  24.965  1.00  9.43           C  
ANISOU  672  C   ARG A  78     1183   1195   1204    -39     19    -19       C  
ATOM    673  O   ARG A  78      64.509  46.980  25.611  1.00 10.55           O  
ANISOU  673  O   ARG A  78     1241   1327   1442   -110    123    -57       O  
ATOM    674  CB  ARG A  78      66.719  48.872  26.465  1.00 10.19           C  
ANISOU  674  CB  ARG A  78     1162   1359   1349    -26      2     14       C  
ATOM    675  CG  ARG A  78      67.872  47.923  26.752  1.00 14.38           C  
ANISOU  675  CG  ARG A  78     1587   1970   1904    126      3      9       C  
ATOM    676  CD  ARG A  78      68.187  48.002  28.226  1.00 20.11           C  
ANISOU  676  CD  ARG A  78     2570   2812   2259     -1    -25     25       C  
ATOM    677  NE  ARG A  78      69.475  47.519  28.632  1.00 25.32           N  
ANISOU  677  NE  ARG A  78     2973   3449   3196    118    -98    123       N  
ATOM    678  CZ  ARG A  78      70.084  47.867  29.796  1.00 26.34           C  
ANISOU  678  CZ  ARG A  78     3324   3483   3200     81    -74   -161       C  
ATOM    679  NH1 ARG A  78      69.530  48.742  30.723  1.00 21.52           N  
ANISOU  679  NH1 ARG A  78     2353   3007   2814    -17   -249     52       N  
ATOM    680  NH2 ARG A  78      71.281  47.336  30.028  1.00 29.79           N  
ANISOU  680  NH2 ARG A  78     3550   3966   3801    193    -64    -15       N  
ATOM    681  N   GLY A  79      66.128  46.535  24.142  1.00  8.77           N  
ANISOU  681  N   GLY A  79      999   1142   1189    -13      6     48       N  
ATOM    682  CA  GLY A  79      65.685  45.182  23.946  1.00  9.19           C  
ANISOU  682  CA  GLY A  79     1090   1172   1230     -9    -23     -9       C  
ATOM    683  C   GLY A  79      64.581  45.079  22.914  1.00  9.18           C  
ANISOU  683  C   GLY A  79     1102   1140   1242    -17    -32     37       C  
ATOM    684  O   GLY A  79      64.527  45.844  21.944  1.00  9.47           O  
ANISOU  684  O   GLY A  79     1114   1234   1249     37    -41     71       O  
ATOM    685  N   ALA A  80      63.725  44.080  23.107  1.00  9.12           N  
ANISOU  685  N   ALA A  80     1129   1044   1291      5     31     97       N  
ATOM    686  CA  ALA A  80      62.647  43.818  22.176  1.00  9.18           C  
ANISOU  686  CA  ALA A  80     1151   1061   1273     -3     -5     54       C  
ATOM    687  C   ALA A  80      61.458  43.214  22.898  1.00  9.71           C  
ANISOU  687  C   ALA A  80     1142   1214   1333     46     50     62       C  
ATOM    688  O   ALA A  80      61.613  42.371  23.779  1.00  9.63           O  
ANISOU  688  O   ALA A  80     1061   1180   1416    -23     40    111       O  
ATOM    689  CB  ALA A  80      63.108  42.863  21.042  1.00  9.53           C  
ANISOU  689  CB  ALA A  80     1114   1118   1388      2     91     17       C  
ATOM    690  N   VAL A  81      60.268  43.636  22.500  1.00  9.50           N  
ANISOU  690  N   VAL A  81     1146   1151   1313     28    -89     50       N  
ATOM    691  CA  VAL A  81      59.029  43.066  23.044  1.00 10.16           C  
ANISOU  691  CA  VAL A  81     1252   1281   1324      6     -8     15       C  
ATOM    692  C   VAL A  81      58.060  42.769  21.920  1.00 10.79           C  
ANISOU  692  C   VAL A  81     1372   1340   1386    -86    -36    -18       C  
ATOM    693  O   VAL A  81      58.109  43.382  20.849  1.00 10.04           O  
ANISOU  693  O   VAL A  81     1183   1357   1273   -146    -87    -82       O  
ATOM    694  CB  VAL A  81      58.289  43.923  24.100  1.00 11.77           C  
ANISOU  694  CB  VAL A  81     1543   1480   1449      7    -91    -84       C  
ATOM    695  CG1 VAL A  81      59.233  44.368  25.224  1.00 11.41           C  
ANISOU  695  CG1 VAL A  81     1494   1548   1290    122    -40   -115       C  
ATOM    696  CG2 VAL A  81      57.507  45.078  23.478  1.00 13.03           C  
ANISOU  696  CG2 VAL A  81     1659   1646   1644    -20     13   -124       C  
ATOM    697  N   PHE A  82      57.212  41.771  22.162  1.00 11.19           N  
ANISOU  697  N   PHE A  82     1431   1405   1416    -71     22     24       N  
ATOM    698  CA  PHE A  82      56.042  41.559  21.354  1.00 11.33           C  
ANISOU  698  CA  PHE A  82     1354   1412   1538    -57      0     19       C  
ATOM    699  C   PHE A  82      54.921  42.315  22.057  1.00 10.72           C  
ANISOU  699  C   PHE A  82     1281   1387   1404    -78      9     34       C  
ATOM    700  O   PHE A  82      54.467  41.911  23.135  1.00 11.99           O  
ANISOU  700  O   PHE A  82     1424   1544   1584    -45    136      5       O  
ATOM    701  CB  PHE A  82      55.759  40.063  21.268  1.00 12.21           C  
ANISOU  701  CB  PHE A  82     1455   1520   1664    -25     20    -30       C  
ATOM    702  CG  PHE A  82      54.595  39.702  20.377  1.00 14.08           C  
ANISOU  702  CG  PHE A  82     1641   1725   1984      8   -107    -51       C  
ATOM    703  CD1 PHE A  82      54.688  39.880  19.006  1.00 17.64           C  
ANISOU  703  CD1 PHE A  82     1978   2427   2295      8     23   -113       C  
ATOM    704  CD2 PHE A  82      53.416  39.172  20.918  1.00 18.47           C  
ANISOU  704  CD2 PHE A  82     2172   2352   2491     63    125   -144       C  
ATOM    705  CE1 PHE A  82      53.619  39.514  18.154  1.00 21.84           C  
ANISOU  705  CE1 PHE A  82     2650   2962   2685    -50    -97   -149       C  
ATOM    706  CE2 PHE A  82      52.362  38.768  20.079  1.00 19.59           C  
ANISOU  706  CE2 PHE A  82     2312   2523   2606    134    -33    -45       C  
ATOM    707  CZ  PHE A  82      52.466  38.964  18.702  1.00 20.87           C  
ANISOU  707  CZ  PHE A  82     2527   2746   2653    -57    -42   -197       C  
ATOM    708  N   ASP A  83      54.487  43.413  21.460  1.00 10.26           N  
ANISOU  708  N   ASP A  83     1163   1317   1415   -112     71     20       N  
ATOM    709  CA  ASP A  83      53.497  44.300  22.061  1.00 10.49           C  
ANISOU  709  CA  ASP A  83     1260   1349   1374    -68    -25     63       C  
ATOM    710  C   ASP A  83      52.120  44.003  21.498  1.00 10.46           C  
ANISOU  710  C   ASP A  83     1239   1438   1294    -92     -5     33       C  
ATOM    711  O   ASP A  83      51.945  43.879  20.288  1.00 11.32           O  
ANISOU  711  O   ASP A  83     1169   1771   1359   -189    -78     19       O  
ATOM    712  CB  ASP A  83      53.869  45.749  21.744  1.00 10.94           C  
ANISOU  712  CB  ASP A  83     1342   1353   1461   -130    -14     16       C  
ATOM    713  CG  ASP A  83      53.034  46.715  22.507  1.00 12.61           C  
ANISOU  713  CG  ASP A  83     1485   1601   1702   -166    117     25       C  
ATOM    714  OD1 ASP A  83      53.392  46.934  23.693  1.00 13.61           O  
ANISOU  714  OD1 ASP A  83     1648   1692   1831   -302    290   -120       O  
ATOM    715  OD2 ASP A  83      51.986  47.218  22.031  1.00 15.82           O  
ANISOU  715  OD2 ASP A  83     1928   1794   2287      6    208     87       O  
ATOM    716  N   VAL A  84      51.132  43.908  22.365  1.00 10.13           N  
ANISOU  716  N   VAL A  84     1122   1422   1302   -150     14    -18       N  
ATOM    717  CA  VAL A  84      49.771  43.505  21.950  1.00 10.69           C  
ANISOU  717  CA  VAL A  84     1293   1428   1337    -38    -67     23       C  
ATOM    718  C   VAL A  84      48.742  44.506  22.398  1.00  9.76           C  
ANISOU  718  C   VAL A  84     1183   1305   1219   -129     45     23       C  
ATOM    719  O   VAL A  84      48.692  44.922  23.577  1.00 10.07           O  
ANISOU  719  O   VAL A  84     1166   1416   1242    -38   -109   -132       O  
ATOM    720  CB  VAL A  84      49.438  42.103  22.498  1.00 10.91           C  
ANISOU  720  CB  VAL A  84     1274   1377   1494    -66    -62     19       C  
ATOM    721  CG1 VAL A  84      48.003  41.674  22.205  1.00 11.87           C  
ANISOU  721  CG1 VAL A  84     1401   1479   1628   -102   -132    -49       C  
ATOM    722  CG2 VAL A  84      50.393  41.101  21.921  1.00 12.34           C  
ANISOU  722  CG2 VAL A  84     1455   1582   1649    -57    113    -62       C  
ATOM    723  N   VAL A  85      47.906  44.902  21.452  1.00  9.67           N  
ANISOU  723  N   VAL A  85     1174   1265   1235    -86     52     32       N  
ATOM    724  CA  VAL A  85      46.725  45.701  21.750  1.00 10.10           C  
ANISOU  724  CA  VAL A  85     1231   1254   1351    -46     18      2       C  
ATOM    725  C   VAL A  85      45.490  44.824  21.560  1.00  9.69           C  
ANISOU  725  C   VAL A  85     1137   1267   1277    -63    -13    -47       C  
ATOM    726  O   VAL A  85      45.438  43.947  20.674  1.00  9.87           O  
ANISOU  726  O   VAL A  85     1002   1371   1374   -169     -3    -31       O  
ATOM    727  CB  VAL A  85      46.626  46.988  20.901  1.00 10.16           C  
ANISOU  727  CB  VAL A  85     1202   1281   1375    -36    -26     36       C  
ATOM    728  CG1 VAL A  85      47.741  47.971  21.258  1.00 11.65           C  
ANISOU  728  CG1 VAL A  85     1665   1211   1550    -58   -110   -126       C  
ATOM    729  CG2 VAL A  85      46.691  46.679  19.420  1.00 10.94           C  
ANISOU  729  CG2 VAL A  85     1446   1290   1420    -32     51     80       C  
ATOM    730  N   VAL A  86      44.497  45.059  22.403  1.00  9.67           N  
ANISOU  730  N   VAL A  86     1151   1238   1282   -139      8    -25       N  
ATOM    731  CA  VAL A  86      43.279  44.233  22.417  1.00 10.35           C  
ANISOU  731  CA  VAL A  86     1269   1331   1333    -82     -9    -34       C  
ATOM    732  C   VAL A  86      42.091  45.157  22.438  1.00 10.16           C  
ANISOU  732  C   VAL A  86     1259   1270   1328    -56    -12    -25       C  
ATOM    733  O   VAL A  86      42.015  46.049  23.282  1.00  9.97           O  
ANISOU  733  O   VAL A  86     1165   1256   1366     -5      0   -117       O  
ATOM    734  CB  VAL A  86      43.236  43.344  23.645  1.00 10.55           C  
ANISOU  734  CB  VAL A  86     1304   1301   1402    -88      0    -13       C  
ATOM    735  CG1 VAL A  86      41.943  42.466  23.626  1.00 11.47           C  
ANISOU  735  CG1 VAL A  86     1429   1310   1618    -46     40    -23       C  
ATOM    736  CG2 VAL A  86      44.518  42.508  23.714  1.00 12.40           C  
ANISOU  736  CG2 VAL A  86     1633   1527   1549    -26     47     94       C  
ATOM    737  N   ASP A  87      41.175  44.988  21.493  1.00 10.02           N  
ANISOU  737  N   ASP A  87     1265   1243   1296    -79      6    -23       N  
ATOM    738  CA  ASP A  87      39.974  45.806  21.504  1.00  9.78           C  
ANISOU  738  CA  ASP A  87     1263   1170   1280    -71     21    -42       C  
ATOM    739  C   ASP A  87      38.979  45.275  22.499  1.00 10.42           C  
ANISOU  739  C   ASP A  87     1311   1296   1352    -73    -12    -36       C  
ATOM    740  O   ASP A  87      38.357  44.257  22.241  1.00 11.12           O  
ANISOU  740  O   ASP A  87     1456   1242   1524    -93    105    -53       O  
ATOM    741  CB  ASP A  87      39.361  45.856  20.114  1.00  9.60           C  
ANISOU  741  CB  ASP A  87     1220   1180   1247   -105     53     22       C  
ATOM    742  CG  ASP A  87      38.345  46.953  19.953  1.00  9.21           C  
ANISOU  742  CG  ASP A  87     1074   1168   1255   -168     17    -36       C  
ATOM    743  OD1 ASP A  87      37.828  47.490  20.970  1.00 10.05           O  
ANISOU  743  OD1 ASP A  87     1079   1415   1324   -105     24    -34       O  
ATOM    744  OD2 ASP A  87      38.018  47.342  18.810  1.00  9.78           O  
ANISOU  744  OD2 ASP A  87     1082   1214   1420     32    -37     28       O  
ATOM    745  N   LEU A  88      38.807  45.988  23.621  1.00 11.00           N  
ANISOU  745  N   LEU A  88     1385   1446   1349    -53     77    -60       N  
ATOM    746  CA  LEU A  88      37.918  45.561  24.709  1.00 11.30           C  
ANISOU  746  CA  LEU A  88     1386   1517   1390    -29     -7    -24       C  
ATOM    747  C   LEU A  88      36.578  46.296  24.664  1.00 12.02           C  
ANISOU  747  C   LEU A  88     1475   1571   1519    -40     33    -37       C  
ATOM    748  O   LEU A  88      35.782  46.184  25.602  1.00 13.80           O  
ANISOU  748  O   LEU A  88     1734   1940   1569    -50     66     14       O  
ATOM    749  CB  LEU A  88      38.621  45.792  26.052  1.00 10.93           C  
ANISOU  749  CB  LEU A  88     1354   1453   1343    -55     22    -38       C  
ATOM    750  CG  LEU A  88      39.887  44.954  26.262  1.00 12.00           C  
ANISOU  750  CG  LEU A  88     1524   1566   1467      4     39    -85       C  
ATOM    751  CD1 LEU A  88      40.541  45.389  27.574  1.00 12.75           C  
ANISOU  751  CD1 LEU A  88     1513   1791   1537     17   -124    130       C  
ATOM    752  CD2 LEU A  88      39.583  43.474  26.262  1.00 12.49           C  
ANISOU  752  CD2 LEU A  88     1488   1647   1610      1    -20     57       C  
ATOM    753  N   ARG A  89      36.332  47.053  23.594  1.00 11.94           N  
ANISOU  753  N   ARG A  89     1382   1683   1472    -24     17    -14       N  
ATOM    754  CA  ARG A  89      35.170  47.942  23.517  1.00 11.83           C  
ANISOU  754  CA  ARG A  89     1487   1523   1485    -18     21    -55       C  
ATOM    755  C   ARG A  89      33.965  47.167  22.981  1.00 12.10           C  
ANISOU  755  C   ARG A  89     1479   1621   1495    -46     -5    -45       C  
ATOM    756  O   ARG A  89      33.877  46.858  21.796  1.00 12.49           O  
ANISOU  756  O   ARG A  89     1381   1803   1559   -130     42   -164       O  
ATOM    757  CB  ARG A  89      35.464  49.118  22.626  1.00 12.43           C  
ANISOU  757  CB  ARG A  89     1485   1661   1577     24    -56    -20       C  
ATOM    758  CG  ARG A  89      36.686  49.919  23.080  1.00 12.84           C  
ANISOU  758  CG  ARG A  89     1590   1654   1631    -39     57    -66       C  
ATOM    759  CD  ARG A  89      37.127  50.938  22.094  1.00 12.74           C  
ANISOU  759  CD  ARG A  89     1625   1550   1664     -1     24     -3       C  
ATOM    760  NE  ARG A  89      37.567  50.305  20.852  1.00 12.94           N  
ANISOU  760  NE  ARG A  89     1760   1585   1569   -143     55    -47       N  
ATOM    761  CZ  ARG A  89      38.088  50.946  19.797  1.00 12.63           C  
ANISOU  761  CZ  ARG A  89     1619   1577   1601    -97     21     -5       C  
ATOM    762  NH1 ARG A  89      38.265  52.263  19.792  1.00 13.39           N  
ANISOU  762  NH1 ARG A  89     1941   1418   1727    160    100    -12       N  
ATOM    763  NH2 ARG A  89      38.460  50.251  18.740  1.00 12.56           N  
ANISOU  763  NH2 ARG A  89     1665   1518   1590    -21      5    -89       N  
ATOM    764  N   VAL A  90      33.045  46.846  23.861  1.00 12.90           N  
ANISOU  764  N   VAL A  90     1524   1746   1628    -66     57   -128       N  
ATOM    765  CA  VAL A  90      31.861  46.102  23.488  1.00 13.75           C  
ANISOU  765  CA  VAL A  90     1665   1830   1726    -88     10    -48       C  
ATOM    766  C   VAL A  90      31.079  46.871  22.430  1.00 14.12           C  
ANISOU  766  C   VAL A  90     1657   1847   1858    -80      0    -37       C  
ATOM    767  O   VAL A  90      30.752  48.052  22.586  1.00 14.65           O  
ANISOU  767  O   VAL A  90     1709   1825   2031   -122   -169   -106       O  
ATOM    768  CB  VAL A  90      30.996  45.783  24.720  1.00 14.07           C  
ANISOU  768  CB  VAL A  90     1690   1956   1698    -50     13      6       C  
ATOM    769  CG1 VAL A  90      29.729  45.085  24.317  1.00 16.21           C  
ANISOU  769  CG1 VAL A  90     1971   2141   2046   -160     68     26       C  
ATOM    770  CG2 VAL A  90      31.770  44.954  25.706  1.00 14.24           C  
ANISOU  770  CG2 VAL A  90     1642   1948   1819   -107     18     21       C  
ATOM    771  N   GLY A  91      30.773  46.184  21.339  1.00 14.75           N  
ANISOU  771  N   GLY A  91     1785   1956   1860    -36      0    -48       N  
ATOM    772  CA  GLY A  91      30.095  46.805  20.223  1.00 14.11           C  
ANISOU  772  CA  GLY A  91     1682   1846   1832    -19    -82    -16       C  
ATOM    773  C   GLY A  91      30.995  47.197  19.083  1.00 14.34           C  
ANISOU  773  C   GLY A  91     1690   1964   1793      2    -99      7       C  
ATOM    774  O   GLY A  91      30.519  47.477  17.958  1.00 15.52           O  
ANISOU  774  O   GLY A  91     1786   2196   1913     90   -161     50       O  
ATOM    775  N   SER A  92      32.308  47.230  19.333  1.00 12.64           N  
ANISOU  775  N   SER A  92     1457   1742   1600     11    -33     22       N  
ATOM    776  CA  SER A  92      33.244  47.594  18.294  1.00 12.09           C  
ANISOU  776  CA  SER A  92     1398   1640   1553     13    -55    -12       C  
ATOM    777  C   SER A  92      33.284  46.483  17.244  1.00 11.86           C  
ANISOU  777  C   SER A  92     1361   1604   1540      7    -69      1       C  
ATOM    778  O   SER A  92      33.253  45.297  17.590  1.00 11.89           O  
ANISOU  778  O   SER A  92     1534   1486   1495    -24    -23   -121       O  
ATOM    779  CB  SER A  92      34.651  47.714  18.881  1.00 12.10           C  
ANISOU  779  CB  SER A  92     1357   1688   1550      9    -58     23       C  
ATOM    780  OG  SER A  92      35.584  47.815  17.817  1.00 11.33           O  
ANISOU  780  OG  SER A  92     1389   1654   1260     57   -112    -18       O  
ATOM    781  N   PRO A  93      33.435  46.839  15.970  1.00 13.09           N  
ANISOU  781  N   PRO A  93     1589   1716   1668    -10    -81      0       N  
ATOM    782  CA  PRO A  93      33.622  45.809  14.953  1.00 12.90           C  
ANISOU  782  CA  PRO A  93     1560   1667   1674    -12    -80    -60       C  
ATOM    783  C   PRO A  93      34.768  44.853  15.260  1.00 12.31           C  
ANISOU  783  C   PRO A  93     1505   1559   1613    -39   -108    -66       C  
ATOM    784  O   PRO A  93      34.750  43.692  14.832  1.00 12.69           O  
ANISOU  784  O   PRO A  93     1543   1553   1726    -27   -219    -52       O  
ATOM    785  CB  PRO A  93      33.919  46.605  13.679  1.00 14.57           C  
ANISOU  785  CB  PRO A  93     1849   1880   1808     24   -103    -21       C  
ATOM    786  CG  PRO A  93      33.333  47.931  13.900  1.00 15.99           C  
ANISOU  786  CG  PRO A  93     2174   2028   1873     55    -11    -19       C  
ATOM    787  CD  PRO A  93      33.415  48.198  15.392  1.00 13.67           C  
ANISOU  787  CD  PRO A  93     1767   1755   1669     28   -171    -38       C  
ATOM    788  N   THR A  94      35.787  45.347  15.965  1.00 11.02           N  
ANISOU  788  N   THR A  94     1362   1350   1474    -30   -120    -24       N  
ATOM    789  CA  THR A  94      36.939  44.519  16.268  1.00 10.45           C  
ANISOU  789  CA  THR A  94     1237   1346   1385    -40    -22    -35       C  
ATOM    790  C   THR A  94      36.995  44.143  17.751  1.00  9.93           C  
ANISOU  790  C   THR A  94     1211   1219   1342    -49     -8     26       C  
ATOM    791  O   THR A  94      38.050  43.781  18.250  1.00 11.13           O  
ANISOU  791  O   THR A  94     1339   1364   1526   -111    -91    -20       O  
ATOM    792  CB  THR A  94      38.263  45.231  15.834  1.00 10.71           C  
ANISOU  792  CB  THR A  94     1350   1305   1412   -109    -13     15       C  
ATOM    793  OG1 THR A  94      38.324  46.580  16.326  1.00 10.75           O  
ANISOU  793  OG1 THR A  94     1344   1289   1450    148    -47    -34       O  
ATOM    794  CG2 THR A  94      38.310  45.341  14.325  1.00 12.85           C  
ANISOU  794  CG2 THR A  94     1712   1579   1591     -4     58    -19       C  
ATOM    795  N   TYR A  95      35.861  44.163  18.446  1.00  9.95           N  
ANISOU  795  N   TYR A  95     1187   1253   1340      2    -49    -40       N  
ATOM    796  CA  TYR A  95      35.800  43.667  19.806  1.00 10.27           C  
ANISOU  796  CA  TYR A  95     1154   1357   1389    -36     21      8       C  
ATOM    797  C   TYR A  95      36.366  42.234  19.854  1.00 10.50           C  
ANISOU  797  C   TYR A  95     1233   1347   1409    -76      3     20       C  
ATOM    798  O   TYR A  95      36.036  41.373  19.042  1.00 10.83           O  
ANISOU  798  O   TYR A  95     1156   1510   1448     17     -6   -111       O  
ATOM    799  CB  TYR A  95      34.356  43.687  20.365  1.00 10.12           C  
ANISOU  799  CB  TYR A  95     1084   1369   1392     47      0    -35       C  
ATOM    800  CG  TYR A  95      34.259  42.947  21.687  1.00 11.36           C  
ANISOU  800  CG  TYR A  95     1245   1550   1520    -57     29     38       C  
ATOM    801  CD1 TYR A  95      34.647  43.545  22.851  1.00 11.98           C  
ANISOU  801  CD1 TYR A  95     1302   1606   1642   -119      4    -70       C  
ATOM    802  CD2 TYR A  95      33.831  41.624  21.759  1.00 12.47           C  
ANISOU  802  CD2 TYR A  95     1452   1679   1605    -84     -6    -14       C  
ATOM    803  CE1 TYR A  95      34.615  42.872  24.051  1.00 13.16           C  
ANISOU  803  CE1 TYR A  95     1748   1602   1647    -97      2    -47       C  
ATOM    804  CE2 TYR A  95      33.805  40.947  22.947  1.00 13.00           C  
ANISOU  804  CE2 TYR A  95     1533   1632   1773   -148     -4    108       C  
ATOM    805  CZ  TYR A  95      34.172  41.562  24.099  1.00 13.62           C  
ANISOU  805  CZ  TYR A  95     1812   1592   1770   -119      3     51       C  
ATOM    806  OH  TYR A  95      34.145  40.864  25.302  1.00 15.05           O  
ANISOU  806  OH  TYR A  95     1992   1991   1733   -226     61     -2       O  
ATOM    807  N   GLY A  96      37.231  41.995  20.827  1.00 10.40           N  
ANISOU  807  N   GLY A  96     1210   1366   1375    -33    -82     38       N  
ATOM    808  CA  GLY A  96      37.842  40.691  21.044  1.00 10.01           C  
ANISOU  808  CA  GLY A  96     1200   1267   1334    -76     -5     -2       C  
ATOM    809  C   GLY A  96      38.916  40.289  20.058  1.00 10.17           C  
ANISOU  809  C   GLY A  96     1215   1353   1296      0    -46     19       C  
ATOM    810  O   GLY A  96      39.335  39.111  20.023  1.00 11.53           O  
ANISOU  810  O   GLY A  96     1416   1538   1427     21    -27     64       O  
ATOM    811  N   CYS A  97      39.331  41.253  19.236  1.00 10.13           N  
ANISOU  811  N   CYS A  97     1097   1333   1417    -46    -47    -28       N  
ATOM    812  CA  CYS A  97      40.460  41.071  18.342  1.00 10.06           C  
ANISOU  812  CA  CYS A  97     1126   1367   1330    -62    -36    -81       C  
ATOM    813  C   CYS A  97      41.702  41.650  18.993  1.00 10.06           C  
ANISOU  813  C   CYS A  97     1152   1359   1310    -64    -13    -96       C  
ATOM    814  O   CYS A  97      41.632  42.537  19.851  1.00 10.34           O  
ANISOU  814  O   CYS A  97     1044   1445   1439   -138    -95    -92       O  
ATOM    815  CB  CYS A  97      40.242  41.791  17.016  1.00 10.40           C  
ANISOU  815  CB  CYS A  97     1220   1282   1448    -97    -37    -54       C  
ATOM    816  SG  CYS A  97      38.772  41.208  16.134  1.00 13.11           S  
ANISOU  816  SG  CYS A  97     1584   1726   1672    110   -340   -269       S  
ATOM    817  N   TRP A  98      42.835  41.128  18.557  1.00 10.32           N  
ANISOU  817  N   TRP A  98     1152   1334   1434    -44    -24    -68       N  
ATOM    818  CA  TRP A  98      44.118  41.685  18.989  1.00 10.28           C  
ANISOU  818  CA  TRP A  98     1202   1295   1409    -52     32   -107       C  
ATOM    819  C   TRP A  98      45.080  41.873  17.830  1.00 10.84           C  
ANISOU  819  C   TRP A  98     1391   1305   1421    -48     21    -79       C  
ATOM    820  O   TRP A  98      44.888  41.365  16.738  1.00 10.31           O  
ANISOU  820  O   TRP A  98     1202   1250   1463   -207      9   -198       O  
ATOM    821  CB  TRP A  98      44.710  40.793  20.082  1.00 11.19           C  
ANISOU  821  CB  TRP A  98     1371   1462   1419    -90    -18    -36       C  
ATOM    822  CG  TRP A  98      45.120  39.428  19.650  1.00 11.42           C  
ANISOU  822  CG  TRP A  98     1424   1398   1517   -146     43      4       C  
ATOM    823  CD1 TRP A  98      44.336  38.277  19.672  1.00 12.09           C  
ANISOU  823  CD1 TRP A  98     1333   1538   1723   -256    -97     48       C  
ATOM    824  CD2 TRP A  98      46.414  39.003  19.176  1.00 11.41           C  
ANISOU  824  CD2 TRP A  98     1295   1463   1575   -167     24    -55       C  
ATOM    825  NE1 TRP A  98      45.057  37.211  19.206  1.00 13.05           N  
ANISOU  825  NE1 TRP A  98     1424   1714   1821   -263   -165     29       N  
ATOM    826  CE2 TRP A  98      46.334  37.617  18.900  1.00 11.55           C  
ANISOU  826  CE2 TRP A  98     1380   1429   1576    -99     43    106       C  
ATOM    827  CE3 TRP A  98      47.637  39.655  18.949  1.00 10.61           C  
ANISOU  827  CE3 TRP A  98     1011   1461   1557   -116     28   -101       C  
ATOM    828  CZ2 TRP A  98      47.412  36.881  18.392  1.00 12.03           C  
ANISOU  828  CZ2 TRP A  98     1368   1531   1669   -192     46     -7       C  
ATOM    829  CZ3 TRP A  98      48.719  38.906  18.443  1.00 10.53           C  
ANISOU  829  CZ3 TRP A  98     1285   1065   1648   -122    114     26       C  
ATOM    830  CH2 TRP A  98      48.607  37.542  18.183  1.00 12.08           C  
ANISOU  830  CH2 TRP A  98     1494   1326   1768   -147     59    -40       C  
ATOM    831  N   GLU A  99      46.114  42.647  18.082  1.00 10.95           N  
ANISOU  831  N   GLU A  99     1245   1399   1515    -62     44    -90       N  
ATOM    832  CA  GLU A  99      47.166  42.844  17.104  1.00 11.48           C  
ANISOU  832  CA  GLU A  99     1384   1507   1469    -16     31    -55       C  
ATOM    833  C   GLU A  99      48.480  42.996  17.830  1.00 11.71           C  
ANISOU  833  C   GLU A  99     1367   1533   1548   -108     26   -105       C  
ATOM    834  O   GLU A  99      48.578  43.735  18.789  1.00 11.35           O  
ANISOU  834  O   GLU A  99     1198   1727   1386    -43    -49   -158       O  
ATOM    835  CB  GLU A  99      46.896  44.051  16.213  1.00 12.65           C  
ANISOU  835  CB  GLU A  99     1601   1627   1577    -78     80      0       C  
ATOM    836  CG  GLU A  99      47.867  44.152  15.046  1.00 13.78           C  
ANISOU  836  CG  GLU A  99     1600   1814   1819    -78    112    -53       C  
ATOM    837  CD  GLU A  99      47.397  45.090  13.945  1.00 16.22           C  
ANISOU  837  CD  GLU A  99     2091   1919   2153    -72    -36    -13       C  
ATOM    838  OE1 GLU A  99      46.236  45.550  13.962  1.00 15.76           O  
ANISOU  838  OE1 GLU A  99     2212   1712   2063     -3    -73    -25       O  
ATOM    839  OE2 GLU A  99      48.207  45.356  13.034  1.00 21.29           O  
ANISOU  839  OE2 GLU A  99     2959   2647   2483    -97    236    112       O  
ATOM    840  N   GLY A 100      49.478  42.283  17.335  1.00 12.30           N  
ANISOU  840  N   GLY A 100     1376   1593   1703    -79    -47    -71       N  
ATOM    841  CA  GLY A 100      50.819  42.322  17.891  1.00 12.89           C  
ANISOU  841  CA  GLY A 100     1449   1775   1671   -107    -53    -20       C  
ATOM    842  C   GLY A 100      51.750  43.112  16.991  1.00 14.06           C  
ANISOU  842  C   GLY A 100     1614   2019   1708   -142      1     -4       C  
ATOM    843  O   GLY A 100      51.648  43.056  15.761  1.00 15.69           O  
ANISOU  843  O   GLY A 100     1578   2560   1821   -246      4    -64       O  
ATOM    844  N   THR A 101      52.655  43.855  17.626  1.00 13.52           N  
ANISOU  844  N   THR A 101     1573   1874   1687   -189     -2    -57       N  
ATOM    845  CA  THR A 101      53.660  44.673  16.954  1.00 14.41           C  
ANISOU  845  CA  THR A 101     1675   1957   1843    -83     21     55       C  
ATOM    846  C   THR A 101      55.000  44.415  17.625  1.00 13.26           C  
ANISOU  846  C   THR A 101     1557   1800   1682    -88     56     34       C  
ATOM    847  O   THR A 101      55.083  44.382  18.846  1.00 12.65           O  
ANISOU  847  O   THR A 101     1254   1920   1630   -106     73    122       O  
ATOM    848  CB  THR A 101      53.320  46.186  17.137  1.00 15.22           C  
ANISOU  848  CB  THR A 101     1779   1982   2019    -21     17     96       C  
ATOM    849  OG1 THR A 101      52.003  46.474  16.612  1.00 18.36           O  
ANISOU  849  OG1 THR A 101     2016   2474   2483     -2    -19    242       O  
ATOM    850  CG2 THR A 101      54.228  47.065  16.338  1.00 17.80           C  
ANISOU  850  CG2 THR A 101     2111   2252   2397    -43     14     64       C  
ATOM    851  N   ARG A 102      56.072  44.273  16.842  1.00 12.68           N  
ANISOU  851  N   ARG A 102     1448   1735   1635      1     53    -10       N  
ATOM    852  CA  ARG A 102      57.395  44.168  17.469  1.00 12.09           C  
ANISOU  852  CA  ARG A 102     1489   1592   1511    -29     27    -53       C  
ATOM    853  C   ARG A 102      57.893  45.582  17.763  1.00 11.01           C  
ANISOU  853  C   ARG A 102     1297   1478   1407      0      3    -20       C  
ATOM    854  O   ARG A 102      58.025  46.420  16.858  1.00 12.39           O  
ANISOU  854  O   ARG A 102     1408   1765   1532   -184     -8    -16       O  
ATOM    855  CB  ARG A 102      58.374  43.417  16.580  1.00 12.00           C  
ANISOU  855  CB  ARG A 102     1451   1504   1601     18      5    -84       C  
ATOM    856  CG  ARG A 102      59.729  43.259  17.208  1.00 12.67           C  
ANISOU  856  CG  ARG A 102     1536   1629   1647     15    -70   -187       C  
ATOM    857  CD  ARG A 102      60.755  42.724  16.242  1.00 13.90           C  
ANISOU  857  CD  ARG A 102     1609   1842   1827     -6      8    -73       C  
ATOM    858  NE  ARG A 102      62.039  42.458  16.872  1.00 13.75           N  
ANISOU  858  NE  ARG A 102     1646   1776   1802   -112    -82    -26       N  
ATOM    859  CZ  ARG A 102      62.439  41.256  17.256  1.00 14.71           C  
ANISOU  859  CZ  ARG A 102     1823   1812   1951     53      7    -24       C  
ATOM    860  NH1 ARG A 102      61.618  40.223  17.140  1.00 17.67           N  
ANISOU  860  NH1 ARG A 102     2360   1972   2381    -71     95    -53       N  
ATOM    861  NH2 ARG A 102      63.632  41.094  17.818  1.00 17.17           N  
ANISOU  861  NH2 ARG A 102     2121   2047   2355    151    -38   -137       N  
ATOM    862  N   LEU A 103      58.074  45.859  19.051  1.00  9.67           N  
ANISOU  862  N   LEU A 103     1183   1280   1211     11    -50      0       N  
ATOM    863  CA  LEU A 103      58.647  47.114  19.534  1.00  9.16           C  
ANISOU  863  CA  LEU A 103     1111   1170   1198     -6    -26     53       C  
ATOM    864  C   LEU A 103      60.036  46.790  20.029  1.00  9.40           C  
ANISOU  864  C   LEU A 103     1130   1176   1262    -56    -48     61       C  
ATOM    865  O   LEU A 103      60.192  46.045  21.013  1.00  9.01           O  
ANISOU  865  O   LEU A 103     1071   1168   1182    -94   -108      4       O  
ATOM    866  CB  LEU A 103      57.786  47.734  20.644  1.00  9.14           C  
ANISOU  866  CB  LEU A 103     1041   1220   1210    -34    -76     58       C  
ATOM    867  CG  LEU A 103      56.364  48.142  20.239  1.00  9.99           C  
ANISOU  867  CG  LEU A 103     1214   1233   1349    -31     16     90       C  
ATOM    868  CD1 LEU A 103      55.682  48.847  21.424  1.00 10.88           C  
ANISOU  868  CD1 LEU A 103     1303   1418   1412    -66     75     28       C  
ATOM    869  CD2 LEU A 103      56.396  49.015  19.001  1.00 11.32           C  
ANISOU  869  CD2 LEU A 103     1325   1570   1406     73      3     90       C  
ATOM    870  N   ASP A 104      61.050  47.319  19.354  1.00  9.17           N  
ANISOU  870  N   ASP A 104     1153   1179   1152     92      4     35       N  
ATOM    871  CA  ASP A 104      62.413  47.040  19.774  1.00  8.65           C  
ANISOU  871  CA  ASP A 104     1085   1078   1121    -56     -6    -31       C  
ATOM    872  C   ASP A 104      63.278  48.274  19.668  1.00  8.30           C  
ANISOU  872  C   ASP A 104     1016   1067   1070    -23     54     32       C  
ATOM    873  O   ASP A 104      62.825  49.344  19.234  1.00  9.10           O  
ANISOU  873  O   ASP A 104     1032   1107   1319   -113     54    -14       O  
ATOM    874  CB  ASP A 104      62.989  45.824  19.026  1.00  9.34           C  
ANISOU  874  CB  ASP A 104     1185   1220   1141     39    -26     19       C  
ATOM    875  CG  ASP A 104      63.151  46.056  17.538  1.00 10.85           C  
ANISOU  875  CG  ASP A 104     1455   1372   1293     83     81     11       C  
ATOM    876  OD1 ASP A 104      63.276  47.202  17.104  1.00 10.23           O  
ANISOU  876  OD1 ASP A 104     1377   1289   1218     31    174   -100       O  
ATOM    877  OD2 ASP A 104      63.191  45.125  16.711  1.00 11.52           O  
ANISOU  877  OD2 ASP A 104     1598   1347   1432    -95     39    -65       O  
ATOM    878  N   ASP A 105      64.519  48.090  20.074  1.00  8.30           N  
ANISOU  878  N   ASP A 105     1003   1073   1076    -13     26    -45       N  
ATOM    879  CA  ASP A 105      65.500  49.159  20.065  1.00  8.52           C  
ANISOU  879  CA  ASP A 105     1129    990   1116    -34     22     -2       C  
ATOM    880  C   ASP A 105      66.288  49.292  18.760  1.00  9.07           C  
ANISOU  880  C   ASP A 105     1134   1090   1221     46     30    -18       C  
ATOM    881  O   ASP A 105      67.306  49.992  18.720  1.00 10.66           O  
ANISOU  881  O   ASP A 105     1339   1299   1409    -84    118     70       O  
ATOM    882  CB  ASP A 105      66.434  49.035  21.259  1.00  9.05           C  
ANISOU  882  CB  ASP A 105     1196    996   1246    -23      0     43       C  
ATOM    883  CG  ASP A 105      67.300  47.792  21.243  1.00  9.18           C  
ANISOU  883  CG  ASP A 105     1243   1082   1162     41     22     61       C  
ATOM    884  OD1 ASP A 105      67.294  47.039  20.245  1.00 11.20           O  
ANISOU  884  OD1 ASP A 105     1542   1249   1463     56    100    -36       O  
ATOM    885  OD2 ASP A 105      68.039  47.517  22.245  1.00 11.05           O  
ANISOU  885  OD2 ASP A 105     1159   1643   1394    106    -70     88       O  
ATOM    886  N   VAL A 106      65.792  48.650  17.711  1.00  9.48           N  
ANISOU  886  N   VAL A 106     1150   1192   1257     24    -38     -1       N  
ATOM    887  CA  VAL A 106      66.362  48.754  16.389  1.00  9.56           C  
ANISOU  887  CA  VAL A 106     1185   1218   1230     36     44      1       C  
ATOM    888  C   VAL A 106      65.506  49.663  15.516  1.00 10.04           C  
ANISOU  888  C   VAL A 106     1228   1298   1288     -2     -6     -7       C  
ATOM    889  O   VAL A 106      65.949  50.711  15.070  1.00 10.88           O  
ANISOU  889  O   VAL A 106     1121   1568   1444    -92     91     75       O  
ATOM    890  CB  VAL A 106      66.504  47.355  15.737  1.00 10.41           C  
ANISOU  890  CB  VAL A 106     1335   1336   1284      5     18     -6       C  
ATOM    891  CG1 VAL A 106      67.047  47.481  14.321  1.00 11.72           C  
ANISOU  891  CG1 VAL A 106     1445   1566   1442    189    133     42       C  
ATOM    892  CG2 VAL A 106      67.443  46.519  16.575  1.00 12.73           C  
ANISOU  892  CG2 VAL A 106     1577   1708   1551    202     27     29       C  
ATOM    893  N   SER A 107      64.277  49.238  15.240  1.00  9.88           N  
ANISOU  893  N   SER A 107     1205   1268   1277    -53    -11     27       N  
ATOM    894  CA  SER A 107      63.320  50.080  14.526  1.00  9.67           C  
ANISOU  894  CA  SER A 107     1186   1267   1220     -2     33      7       C  
ATOM    895  C   SER A 107      62.683  51.164  15.373  1.00  9.52           C  
ANISOU  895  C   SER A 107     1171   1255   1192    -13    -16     31       C  
ATOM    896  O   SER A 107      62.252  52.214  14.852  1.00  8.94           O  
ANISOU  896  O   SER A 107     1054   1166   1175    130    -11    -90       O  
ATOM    897  CB  SER A 107      62.277  49.223  13.791  1.00 10.11           C  
ANISOU  897  CB  SER A 107     1208   1308   1325    -21    -65     67       C  
ATOM    898  OG  SER A 107      61.552  48.363  14.633  1.00 10.82           O  
ANISOU  898  OG  SER A 107     1387   1367   1356      3    229     14       O  
ATOM    899  N   ARG A 108      62.597  50.914  16.666  1.00  9.18           N  
ANISOU  899  N   ARG A 108     1119   1224   1141    -50    105     14       N  
ATOM    900  CA  ARG A 108      62.171  51.951  17.592  1.00  9.32           C  
ANISOU  900  CA  ARG A 108     1171   1210   1158    -22     40    -42       C  
ATOM    901  C   ARG A 108      60.812  52.592  17.264  1.00  9.20           C  
ANISOU  901  C   ARG A 108     1204   1236   1054    -16     -2      9       C  
ATOM    902  O   ARG A 108      60.597  53.816  17.425  1.00  9.62           O  
ANISOU  902  O   ARG A 108     1168   1362   1124    -49     55     48       O  
ATOM    903  CB  ARG A 108      63.266  53.001  17.727  1.00  9.45           C  
ANISOU  903  CB  ARG A 108     1139   1252   1199    -63     38     32       C  
ATOM    904  CG  ARG A 108      64.538  52.445  18.342  1.00  8.42           C  
ANISOU  904  CG  ARG A 108     1123    980   1093      9     78    118       C  
ATOM    905  CD  ARG A 108      65.530  53.527  18.766  1.00  9.15           C  
ANISOU  905  CD  ARG A 108     1187   1043   1247     65    -94     41       C  
ATOM    906  NE  ARG A 108      66.799  53.005  19.308  1.00 10.58           N  
ANISOU  906  NE  ARG A 108     1300   1374   1343    -12   -163     88       N  
ATOM    907  CZ  ARG A 108      67.025  52.720  20.577  1.00 10.32           C  
ANISOU  907  CZ  ARG A 108     1291   1194   1433    -78    -41      7       C  
ATOM    908  NH1 ARG A 108      66.112  52.936  21.513  1.00 10.85           N  
ANISOU  908  NH1 ARG A 108     1423   1379   1317     92    -86     12       N  
ATOM    909  NH2 ARG A 108      68.215  52.238  20.923  1.00 11.62           N  
ANISOU  909  NH2 ARG A 108     1393   1268   1753     56   -157     70       N  
ATOM    910  N   ARG A 109      59.882  51.736  16.832  1.00  9.43           N  
ANISOU  910  N   ARG A 109     1251   1182   1149     -3    102    -16       N  
ATOM    911  CA  ARG A 109      58.502  52.129  16.604  1.00  9.31           C  
ANISOU  911  CA  ARG A 109     1196   1246   1092    -17     33    -12       C  
ATOM    912  C   ARG A 109      57.803  52.395  17.945  1.00  8.32           C  
ANISOU  912  C   ARG A 109     1052   1033   1074    -29     57     41       C  
ATOM    913  O   ARG A 109      58.275  51.988  19.021  1.00  8.77           O  
ANISOU  913  O   ARG A 109     1140   1217    974      7    151     37       O  
ATOM    914  CB  ARG A 109      57.756  51.075  15.792  1.00  9.95           C  
ANISOU  914  CB  ARG A 109     1222   1326   1232     49     -6    -11       C  
ATOM    915  CG  ARG A 109      58.495  50.656  14.529  1.00 13.91           C  
ANISOU  915  CG  ARG A 109     1632   2035   1617     68     76   -107       C  
ATOM    916  CD  ARG A 109      58.120  51.450  13.398  1.00 16.91           C  
ANISOU  916  CD  ARG A 109     2167   2122   2137    279    158    107       C  
ATOM    917  NE  ARG A 109      58.899  51.237  12.167  1.00 17.65           N  
ANISOU  917  NE  ARG A 109     2235   2328   2141    270     15    104       N  
ATOM    918  CZ  ARG A 109      58.436  50.645  11.089  1.00 20.18           C  
ANISOU  918  CZ  ARG A 109     2502   2558   2604      3    -19   -102       C  
ATOM    919  NH1 ARG A 109      57.207  50.131  11.054  1.00 20.53           N  
ANISOU  919  NH1 ARG A 109     2468   2638   2692    -89     28      2       N  
ATOM    920  NH2 ARG A 109      59.217  50.544  10.030  1.00 21.92           N  
ANISOU  920  NH2 ARG A 109     2793   2931   2601    -78     30    -36       N  
ATOM    921  N   ALA A 110      56.687  53.091  17.857  1.00  8.30           N  
ANISOU  921  N   ALA A 110     1067   1069   1017     -3    -13    136       N  
ATOM    922  CA  ALA A 110      55.812  53.347  18.983  1.00  8.85           C  
ANISOU  922  CA  ALA A 110     1075   1192   1095     -1    -27     36       C  
ATOM    923  C   ALA A 110      54.389  52.949  18.571  1.00  9.29           C  
ANISOU  923  C   ALA A 110     1129   1231   1171      1    -15     -1       C  
ATOM    924  O   ALA A 110      54.056  52.953  17.386  1.00  9.85           O  
ANISOU  924  O   ALA A 110     1182   1291   1268     99    -12    -61       O  
ATOM    925  CB  ALA A 110      55.875  54.798  19.408  1.00  9.42           C  
ANISOU  925  CB  ALA A 110     1273   1209   1098      0     17     91       C  
ATOM    926  N   VAL A 111      53.574  52.620  19.567  1.00  9.42           N  
ANISOU  926  N   VAL A 111     1217   1262   1099     53    -51     55       N  
ATOM    927  CA  VAL A 111      52.174  52.369  19.362  1.00  9.45           C  
ANISOU  927  CA  VAL A 111     1137   1230   1222    -21     -5     17       C  
ATOM    928  C   VAL A 111      51.375  53.308  20.228  1.00  9.09           C  
ANISOU  928  C   VAL A 111     1132   1165   1154    -84    -31     15       C  
ATOM    929  O   VAL A 111      51.665  53.454  21.413  1.00  9.44           O  
ANISOU  929  O   VAL A 111     1048   1295   1242    -39    -68    -83       O  
ATOM    930  CB  VAL A 111      51.804  50.896  19.647  1.00 10.75           C  
ANISOU  930  CB  VAL A 111     1376   1291   1414     -1     29     21       C  
ATOM    931  CG1 VAL A 111      50.315  50.690  19.670  1.00 13.50           C  
ANISOU  931  CG1 VAL A 111     1646   1636   1845    -31    -82    -34       C  
ATOM    932  CG2 VAL A 111      52.405  49.972  18.623  1.00 11.09           C  
ANISOU  932  CG2 VAL A 111     1217   1502   1495    -63     -3     -8       C  
ATOM    933  N   TYR A 112      50.372  53.957  19.625  1.00  8.37           N  
ANISOU  933  N   TYR A 112     1025   1101   1054    -91    -61    -20       N  
ATOM    934  CA  TYR A 112      49.403  54.765  20.335  1.00  9.13           C  
ANISOU  934  CA  TYR A 112     1096   1212   1159    -94    -28      3       C  
ATOM    935  C   TYR A 112      48.102  53.983  20.400  1.00  9.54           C  
ANISOU  935  C   TYR A 112     1134   1243   1245    -73      8    -48       C  
ATOM    936  O   TYR A 112      47.615  53.476  19.395  1.00  9.77           O  
ANISOU  936  O   TYR A 112     1136   1348   1227   -131      0     49       O  
ATOM    937  CB  TYR A 112      49.172  56.095  19.645  1.00  9.07           C  
ANISOU  937  CB  TYR A 112     1053   1157   1237    -67    -11    -54       C  
ATOM    938  CG  TYR A 112      47.992  56.846  20.204  1.00 10.03           C  
ANISOU  938  CG  TYR A 112     1238   1212   1359     37    -27    -62       C  
ATOM    939  CD1 TYR A 112      48.079  57.464  21.446  1.00  9.84           C  
ANISOU  939  CD1 TYR A 112     1128   1267   1341     32     -5   -141       C  
ATOM    940  CD2 TYR A 112      46.790  56.931  19.513  1.00 13.11           C  
ANISOU  940  CD2 TYR A 112     1566   1682   1732     94    -59   -147       C  
ATOM    941  CE1 TYR A 112      47.006  58.141  21.990  1.00 13.43           C  
ANISOU  941  CE1 TYR A 112     1682   1546   1874    152    142    -88       C  
ATOM    942  CE2 TYR A 112      45.713  57.610  20.067  1.00 13.54           C  
ANISOU  942  CE2 TYR A 112     1437   1782   1924    144     14    -85       C  
ATOM    943  CZ  TYR A 112      45.839  58.202  21.306  1.00 13.90           C  
ANISOU  943  CZ  TYR A 112     1696   1723   1861    135    137     43       C  
ATOM    944  OH  TYR A 112      44.775  58.918  21.869  1.00 17.52           O  
ANISOU  944  OH  TYR A 112     1914   2086   2655    414    352     19       O  
ATOM    945  N   LEU A 113      47.560  53.886  21.592  1.00 10.10           N  
ANISOU  945  N   LEU A 113     1226   1390   1218   -122    -11     35       N  
ATOM    946  CA  LEU A 113      46.260  53.247  21.794  1.00 10.76           C  
ANISOU  946  CA  LEU A 113     1267   1429   1393    -86     18    -58       C  
ATOM    947  C   LEU A 113      45.317  54.146  22.544  1.00 10.81           C  
ANISOU  947  C   LEU A 113     1300   1424   1383    -82     18    -44       C  
ATOM    948  O   LEU A 113      45.676  54.755  23.544  1.00 10.63           O  
ANISOU  948  O   LEU A 113     1166   1459   1412    -72     22   -143       O  
ATOM    949  CB  LEU A 113      46.381  51.897  22.477  1.00 12.02           C  
ANISOU  949  CB  LEU A 113     1404   1562   1599   -111     56    -31       C  
ATOM    950  CG  LEU A 113      47.177  51.792  23.752  1.00 12.92           C  
ANISOU  950  CG  LEU A 113     1628   1691   1587   -102      2     17       C  
ATOM    951  CD1 LEU A 113      46.609  50.728  24.659  1.00 17.14           C  
ANISOU  951  CD1 LEU A 113     2316   2196   1999    -86     -2    162       C  
ATOM    952  CD2 LEU A 113      48.637  51.473  23.448  1.00 14.41           C  
ANISOU  952  CD2 LEU A 113     1800   1642   2031     34    -14     23       C  
ATOM    953  N   SER A 114      44.118  54.256  22.001  1.00 11.24           N  
ANISOU  953  N   SER A 114     1341   1431   1496    -57    -22    -68       N  
ATOM    954  CA  SER A 114      43.089  55.119  22.533  1.00 11.36           C  
ANISOU  954  CA  SER A 114     1381   1444   1488     -1     -5    -67       C  
ATOM    955  C   SER A 114      42.359  54.485  23.727  1.00 11.90           C  
ANISOU  955  C   SER A 114     1463   1504   1551     29    -10    -37       C  
ATOM    956  O   SER A 114      42.627  53.360  24.138  1.00 11.58           O  
ANISOU  956  O   SER A 114     1449   1474   1476     21     85    -57       O  
ATOM    957  CB ASER A 114      42.034  55.379  21.432  0.50 12.33           C  
ANISOU  957  CB ASER A 114     1521   1594   1567      5     -4    -19       C  
ATOM    958  OG ASER A 114      42.562  56.054  20.314  0.50 13.92           O  
ANISOU  958  OG ASER A 114     1730   1879   1680     91     34     73       O  
ATOM    959  CB BSER A 114      42.138  55.569  21.423  0.50 12.03           C  
ANISOU  959  CB BSER A 114     1514   1542   1514    -15     13    -11       C  
ATOM    960  OG BSER A 114      41.674  54.467  20.713  0.50 11.87           O  
ANISOU  960  OG BSER A 114     1330   1592   1588      6    -78   -152       O  
ATOM    961  N   GLU A 115      41.400  55.225  24.266  1.00 12.50           N  
ANISOU  961  N   GLU A 115     1597   1598   1554     18     56   -117       N  
ATOM    962  CA  GLU A 115      40.625  54.772  25.403  1.00 12.47           C  
ANISOU  962  CA  GLU A 115     1523   1566   1649     -3     26     -3       C  
ATOM    963  C   GLU A 115      39.854  53.490  25.086  1.00 11.67           C  
ANISOU  963  C   GLU A 115     1407   1489   1538     69     64    -34       C  
ATOM    964  O   GLU A 115      39.385  53.262  23.961  1.00 12.24           O  
ANISOU  964  O   GLU A 115     1285   1590   1773     20      8     53       O  
ATOM    965  CB  GLU A 115      39.654  55.875  25.842  1.00 13.84           C  
ANISOU  965  CB  GLU A 115     1782   1731   1743     11    138    -63       C  
ATOM    966  CG  GLU A 115      40.289  57.197  26.225  1.00 17.95           C  
ANISOU  966  CG  GLU A 115     2248   2129   2442    -40    -32    -62       C  
ATOM    967  CD  GLU A 115      40.736  58.131  25.080  1.00 20.77           C  
ANISOU  967  CD  GLU A 115     2839   2499   2550     80    -54     71       C  
ATOM    968  OE1 GLU A 115      40.653  57.829  23.845  1.00 20.75           O  
ANISOU  968  OE1 GLU A 115     3062   2186   2635    467    -98    -17       O  
ATOM    969  OE2 GLU A 115      41.232  59.229  25.448  1.00 23.72           O  
ANISOU  969  OE2 GLU A 115     2995   2739   3276    -59   -107    -88       O  
ATOM    970  N   GLY A 116      39.779  52.629  26.079  1.00 11.21           N  
ANISOU  970  N   GLY A 116     1368   1398   1492     -8      4      3       N  
ATOM    971  CA  GLY A 116      39.044  51.374  25.966  1.00 11.74           C  
ANISOU  971  CA  GLY A 116     1321   1485   1654    -47     29     14       C  
ATOM    972  C   GLY A 116      39.834  50.220  25.368  1.00 11.98           C  
ANISOU  972  C   GLY A 116     1476   1475   1601    -29    -27     -5       C  
ATOM    973  O   GLY A 116      39.314  49.109  25.257  1.00 13.59           O  
ANISOU  973  O   GLY A 116     1479   1602   2081    -17    -28    108       O  
ATOM    974  N   ILE A 117      41.068  50.494  24.937  1.00 10.87           N  
ANISOU  974  N   ILE A 117     1344   1368   1417   -158    -31    -29       N  
ATOM    975  CA  ILE A 117      41.959  49.502  24.349  1.00 11.36           C  
ANISOU  975  CA  ILE A 117     1447   1323   1546    -99     18      6       C  
ATOM    976  C   ILE A 117      42.814  48.910  25.421  1.00 10.74           C  
ANISOU  976  C   ILE A 117     1315   1322   1441    -96      5    -50       C  
ATOM    977  O   ILE A 117      43.351  49.615  26.285  1.00 12.55           O  
ANISOU  977  O   ILE A 117     1683   1408   1676    -68    -27    -46       O  
ATOM    978  CB  ILE A 117      42.833  50.118  23.219  1.00 11.25           C  
ANISOU  978  CB  ILE A 117     1496   1397   1380    -93     23   -106       C  
ATOM    979  CG1 ILE A 117      41.951  50.757  22.145  1.00 13.27           C  
ANISOU  979  CG1 ILE A 117     1699   1603   1736    161    109   -122       C  
ATOM    980  CG2 ILE A 117      43.763  49.086  22.623  1.00 11.18           C  
ANISOU  980  CG2 ILE A 117     1446   1339   1460    -39     67    139       C  
ATOM    981  CD1 ILE A 117      41.022  49.787  21.502  1.00 15.58           C  
ANISOU  981  CD1 ILE A 117     1986   1922   2009     -4    -58     65       C  
ATOM    982  N   GLY A 118      42.908  47.588  25.432  1.00 10.33           N  
ANISOU  982  N   GLY A 118     1254   1328   1342    -33     42    -47       N  
ATOM    983  CA  GLY A 118      43.762  46.894  26.364  1.00 10.21           C  
ANISOU  983  CA  GLY A 118     1230   1373   1276      2     48    -16       C  
ATOM    984  C   GLY A 118      45.174  46.705  25.831  1.00 10.00           C  
ANISOU  984  C   GLY A 118     1196   1372   1232      7     23      5       C  
ATOM    985  O   GLY A 118      45.409  46.698  24.627  1.00  9.88           O  
ANISOU  985  O   GLY A 118     1117   1362   1272    -34     -9    -65       O  
ATOM    986  N   HIS A 119      46.116  46.561  26.741  1.00  9.39           N  
ANISOU  986  N   HIS A 119     1072   1286   1208      9     66    -62       N  
ATOM    987  CA  HIS A 119      47.523  46.489  26.374  1.00  9.68           C  
ANISOU  987  CA  HIS A 119     1138   1278   1261    -47      3    -31       C  
ATOM    988  C   HIS A 119      48.195  45.364  27.138  1.00  9.41           C  
ANISOU  988  C   HIS A 119     1073   1284   1218   -105     -5    -14       C  
ATOM    989  O   HIS A 119      47.984  45.163  28.339  1.00 10.45           O  
ANISOU  989  O   HIS A 119     1212   1458   1298    -93    -14    -12       O  
ATOM    990  CB  HIS A 119      48.207  47.822  26.659  1.00 10.08           C  
ANISOU  990  CB  HIS A 119     1262   1312   1254    -11    -69     40       C  
ATOM    991  CG  HIS A 119      49.661  47.823  26.313  1.00 12.04           C  
ANISOU  991  CG  HIS A 119     1434   1608   1532    -22     68    115       C  
ATOM    992  ND1 HIS A 119      50.652  47.877  27.271  1.00 14.39           N  
ANISOU  992  ND1 HIS A 119     1571   1947   1946    -81    -90     54       N  
ATOM    993  CD2 HIS A 119      50.294  47.745  25.115  1.00 12.83           C  
ANISOU  993  CD2 HIS A 119     1667   1794   1410     48    -33   -111       C  
ATOM    994  CE1 HIS A 119      51.833  47.813  26.675  1.00 13.57           C  
ANISOU  994  CE1 HIS A 119     1466   1970   1718    -85    -35    -73       C  
ATOM    995  NE2 HIS A 119      51.645  47.731  25.369  1.00 13.44           N  
ANISOU  995  NE2 HIS A 119     1611   1758   1737    -25     80     37       N  
ATOM    996  N   GLY A 120      49.084  44.680  26.460  1.00  9.76           N  
ANISOU  996  N   GLY A 120     1162   1260   1283    -82    -14    -11       N  
ATOM    997  CA  GLY A 120      49.961  43.712  27.061  1.00 10.37           C  
ANISOU  997  CA  GLY A 120     1248   1376   1314    -38     -3     30       C  
ATOM    998  C   GLY A 120      51.231  43.556  26.245  1.00 10.07           C  
ANISOU  998  C   GLY A 120     1178   1284   1364    -69     -1     36       C  
ATOM    999  O   GLY A 120      51.356  44.083  25.132  1.00 11.25           O  
ANISOU  999  O   GLY A 120     1300   1431   1540    -60    -59     25       O  
ATOM   1000  N   PHE A 121      52.190  42.813  26.789  1.00 10.13           N  
ANISOU 1000  N   PHE A 121     1120   1259   1469    -49     44     74       N  
ATOM   1001  CA  PHE A 121      53.401  42.529  26.033  1.00 11.08           C  
ANISOU 1001  CA  PHE A 121     1309   1359   1540    -11     63     25       C  
ATOM   1002  C   PHE A 121      54.149  41.347  26.613  1.00 11.52           C  
ANISOU 1002  C   PHE A 121     1353   1463   1559     60     18     49       C  
ATOM   1003  O   PHE A 121      53.935  40.960  27.759  1.00 11.55           O  
ANISOU 1003  O   PHE A 121     1098   1536   1751     29    178    111       O  
ATOM   1004  CB  PHE A 121      54.329  43.757  26.026  1.00 11.24           C  
ANISOU 1004  CB  PHE A 121     1318   1315   1636     21     24    -62       C  
ATOM   1005  CG  PHE A 121      54.928  44.072  27.352  1.00 12.22           C  
ANISOU 1005  CG  PHE A 121     1539   1396   1707    -87     33     52       C  
ATOM   1006  CD1 PHE A 121      54.250  44.851  28.267  1.00 11.98           C  
ANISOU 1006  CD1 PHE A 121     1473   1444   1636    -62     44     75       C  
ATOM   1007  CD2 PHE A 121      56.211  43.648  27.660  1.00 14.35           C  
ANISOU 1007  CD2 PHE A 121     1684   1854   1912     92    -62    -43       C  
ATOM   1008  CE1 PHE A 121      54.814  45.184  29.493  1.00 15.26           C  
ANISOU 1008  CE1 PHE A 121     1933   1937   1928   -114    -13    -10       C  
ATOM   1009  CE2 PHE A 121      56.795  43.973  28.896  1.00 17.10           C  
ANISOU 1009  CE2 PHE A 121     2149   2280   2068     16    -78    -84       C  
ATOM   1010  CZ  PHE A 121      56.083  44.746  29.807  1.00 15.57           C  
ANISOU 1010  CZ  PHE A 121     2020   1988   1906    -43   -108    -48       C  
ATOM   1011  N   CYS A 122      55.062  40.823  25.803  1.00 12.92           N  
ANISOU 1011  N   CYS A 122     1456   1703   1750     45     87    154       N  
ATOM   1012  CA  CYS A 122      55.976  39.749  26.186  1.00 13.44           C  
ANISOU 1012  CA  CYS A 122     1587   1707   1812     60     14    131       C  
ATOM   1013  C   CYS A 122      57.398  40.230  25.857  1.00 13.15           C  
ANISOU 1013  C   CYS A 122     1599   1664   1730     52      0    113       C  
ATOM   1014  O   CYS A 122      57.657  40.569  24.723  1.00 12.91           O  
ANISOU 1014  O   CYS A 122     1580   1696   1627     20    -89    234       O  
ATOM   1015  CB  CYS A 122      55.676  38.513  25.349  1.00 15.11           C  
ANISOU 1015  CB  CYS A 122     1721   1947   2072     -6     15    129       C  
ATOM   1016  SG  CYS A 122      56.675  37.105  25.801  1.00 20.26           S  
ANISOU 1016  SG  CYS A 122     1977   2008   3713    -49    -68    -15       S  
ATOM   1017  N   ALA A 123      58.325  40.194  26.805  1.00 12.84           N  
ANISOU 1017  N   ALA A 123     1677   1571   1630     73     22     66       N  
ATOM   1018  CA  ALA A 123      59.730  40.459  26.528  1.00 13.73           C  
ANISOU 1018  CA  ALA A 123     1794   1633   1789     -3    -29     68       C  
ATOM   1019  C   ALA A 123      60.339  39.327  25.700  1.00 13.78           C  
ANISOU 1019  C   ALA A 123     1671   1677   1886     24    -41     48       C  
ATOM   1020  O   ALA A 123      60.261  38.170  26.097  1.00 14.86           O  
ANISOU 1020  O   ALA A 123     1735   1752   2159     -6     54    110       O  
ATOM   1021  CB  ALA A 123      60.501  40.626  27.818  1.00 14.70           C  
ANISOU 1021  CB  ALA A 123     1883   1664   2037     31   -162     43       C  
ATOM   1022  N   ILE A 124      60.935  39.675  24.562  1.00 13.99           N  
ANISOU 1022  N   ILE A 124     1781   1668   1863      3     -3     28       N  
ATOM   1023  CA  ILE A 124      61.601  38.741  23.664  1.00 15.37           C  
ANISOU 1023  CA  ILE A 124     1897   1881   2059      3     48     26       C  
ATOM   1024  C   ILE A 124      63.077  38.652  24.027  1.00 16.60           C  
ANISOU 1024  C   ILE A 124     2065   1970   2269     51    -10      6       C  
ATOM   1025  O   ILE A 124      63.682  37.553  24.045  1.00 17.53           O  
ANISOU 1025  O   ILE A 124     2074   1899   2688    122     84     90       O  
ATOM   1026  CB  ILE A 124      61.464  39.229  22.194  1.00 16.44           C  
ANISOU 1026  CB  ILE A 124     2003   2170   2073     12      1    -47       C  
ATOM   1027  CG1 ILE A 124      60.024  39.196  21.707  1.00 17.58           C  
ANISOU 1027  CG1 ILE A 124     2155   2301   2221    -28    -14   -116       C  
ATOM   1028  CG2 ILE A 124      62.375  38.419  21.276  1.00 16.59           C  
ANISOU 1028  CG2 ILE A 124     2167   1977   2159     23     59     31       C  
ATOM   1029  CD1 ILE A 124      59.833  40.023  20.393  1.00 17.40           C  
ANISOU 1029  CD1 ILE A 124     2115   2218   2276   -106    -16    -53       C  
ATOM   1030  N   SER A 125      63.668  39.802  24.323  1.00 15.75           N  
ANISOU 1030  N   SER A 125     1895   1841   2246     15    -25      8       N  
ATOM   1031  CA  SER A 125      65.070  39.854  24.712  1.00 16.88           C  
ANISOU 1031  CA  SER A 125     2027   2041   2343     22    -12     29       C  
ATOM   1032  C   SER A 125      65.220  39.396  26.126  1.00 17.82           C  
ANISOU 1032  C   SER A 125     2154   2221   2396     -5    -18     37       C  
ATOM   1033  O   SER A 125      64.271  39.286  26.870  1.00 19.01           O  
ANISOU 1033  O   SER A 125     2129   2573   2519    136    -33    154       O  
ATOM   1034  CB  SER A 125      65.643  41.259  24.556  1.00 15.85           C  
ANISOU 1034  CB  SER A 125     1873   1946   2202    -43    -19    -42       C  
ATOM   1035  OG  SER A 125      64.838  42.232  25.175  1.00 14.19           O  
ANISOU 1035  OG  SER A 125     1775   1558   2059     65     -1    221       O  
ATOM   1036  N   ASP A 126      66.443  39.111  26.525  1.00 19.64           N  
ANISOU 1036  N   ASP A 126     2317   2493   2652     35    -49    101       N  
ATOM   1037  CA  ASP A 126      66.655  38.584  27.854  1.00 20.72           C  
ANISOU 1037  CA  ASP A 126     2567   2663   2641     -9     -4      7       C  
ATOM   1038  C   ASP A 126      66.030  39.531  28.881  1.00 19.82           C  
ANISOU 1038  C   ASP A 126     2407   2524   2597     58      3      9       C  
ATOM   1039  O   ASP A 126      65.403  39.086  29.842  1.00 19.93           O  
ANISOU 1039  O   ASP A 126     2573   2471   2527     46     13      5       O  
ATOM   1040  CB  ASP A 126      68.153  38.382  28.103  1.00 22.35           C  
ANISOU 1040  CB  ASP A 126     2677   2843   2970     61    -47     12       C  
ATOM   1041  CG  ASP A 126      68.708  37.170  27.349  1.00 26.59           C  
ANISOU 1041  CG  ASP A 126     3349   3258   3495     82     90   -106       C  
ATOM   1042  OD1 ASP A 126      67.922  36.260  26.953  1.00 29.61           O  
ANISOU 1042  OD1 ASP A 126     3607   3463   4178    143      0   -173       O  
ATOM   1043  OD2 ASP A 126      69.918  37.076  27.088  1.00 31.55           O  
ANISOU 1043  OD2 ASP A 126     3673   4011   4302    201     39      3       O  
ATOM   1044  N   GLU A 127      66.206  40.821  28.674  1.00 18.86           N  
ANISOU 1044  N   GLU A 127     2292   2481   2390     53     25     32       N  
ATOM   1045  CA  GLU A 127      65.447  41.850  29.406  1.00 18.87           C  
ANISOU 1045  CA  GLU A 127     2400   2361   2408     86      9     51       C  
ATOM   1046  C   GLU A 127      65.018  42.894  28.403  1.00 16.85           C  
ANISOU 1046  C   GLU A 127     2148   2124   2130     56     48      4       C  
ATOM   1047  O   GLU A 127      65.716  43.083  27.422  1.00 17.57           O  
ANISOU 1047  O   GLU A 127     2317   2178   2177     -6    155    -11       O  
ATOM   1048  CB  GLU A 127      66.270  42.517  30.486  1.00 20.06           C  
ANISOU 1048  CB  GLU A 127     2536   2542   2543     26      2     -2       C  
ATOM   1049  CG  GLU A 127      66.762  41.537  31.568  1.00 25.28           C  
ANISOU 1049  CG  GLU A 127     3264   3106   3236     90    -95    151       C  
ATOM   1050  CD  GLU A 127      67.150  42.193  32.892  1.00 30.99           C  
ANISOU 1050  CD  GLU A 127     4146   3935   3692    -12    -91    -63       C  
ATOM   1051  OE1 GLU A 127      67.398  43.429  32.922  1.00 33.39           O  
ANISOU 1051  OE1 GLU A 127     4459   4017   4211     -7   -194    -22       O  
ATOM   1052  OE2 GLU A 127      67.211  41.446  33.923  1.00 33.95           O  
ANISOU 1052  OE2 GLU A 127     4554   4115   4229      0   -106    141       O  
ATOM   1053  N   ALA A 128      63.929  43.612  28.692  1.00 13.67           N  
ANISOU 1053  N   ALA A 128     1720   1770   1701     89     -7     30       N  
ATOM   1054  CA  ALA A 128      63.395  44.646  27.771  1.00 11.75           C  
ANISOU 1054  CA  ALA A 128     1504   1419   1541     -3     11     -9       C  
ATOM   1055  C   ALA A 128      62.819  45.811  28.560  1.00 10.83           C  
ANISOU 1055  C   ALA A 128     1402   1277   1433    -40     34     28       C  
ATOM   1056  O   ALA A 128      62.185  45.608  29.583  1.00 10.57           O  
ANISOU 1056  O   ALA A 128     1606   1051   1356    -10     89     27       O  
ATOM   1057  CB  ALA A 128      62.316  44.056  26.893  1.00 12.49           C  
ANISOU 1057  CB  ALA A 128     1670   1407   1667     74    -60   -109       C  
ATOM   1058  N   THR A 129      63.023  47.031  28.066  1.00 10.29           N  
ANISOU 1058  N   THR A 129     1416   1241   1252    -58      2     59       N  
ATOM   1059  CA  THR A 129      62.558  48.230  28.731  1.00  9.42           C  
ANISOU 1059  CA  THR A 129     1180   1191   1205    -21     50     59       C  
ATOM   1060  C   THR A 129      61.559  48.983  27.856  1.00  9.91           C  
ANISOU 1060  C   THR A 129     1281   1295   1186    -11      2      3       C  
ATOM   1061  O   THR A 129      61.887  49.370  26.731  1.00  9.17           O  
ANISOU 1061  O   THR A 129     1168   1041   1273     52     51    117       O  
ATOM   1062  CB  THR A 129      63.773  49.153  28.992  1.00  9.20           C  
ANISOU 1062  CB  THR A 129     1166   1177   1151    -33     15     -8       C  
ATOM   1063  OG1 THR A 129      64.777  48.442  29.750  1.00 10.63           O  
ANISOU 1063  OG1 THR A 129     1262   1420   1354    -18     19      9       O  
ATOM   1064  CG2 THR A 129      63.361  50.363  29.835  1.00  9.81           C  
ANISOU 1064  CG2 THR A 129     1303   1236   1186     60    -43     29       C  
ATOM   1065  N   LEU A 130      60.344  49.156  28.366  1.00  9.92           N  
ANISOU 1065  N   LEU A 130     1280   1239   1250      8     12     -9       N  
ATOM   1066  CA  LEU A 130      59.297  49.915  27.708  1.00 10.79           C  
ANISOU 1066  CA  LEU A 130     1406   1347   1347     10     23     30       C  
ATOM   1067  C   LEU A 130      59.182  51.276  28.369  1.00 11.05           C  
ANISOU 1067  C   LEU A 130     1448   1416   1332     91      3    -30       C  
ATOM   1068  O   LEU A 130      59.354  51.400  29.581  1.00 11.42           O  
ANISOU 1068  O   LEU A 130     1569   1438   1332    104    -57     18       O  
ATOM   1069  CB  LEU A 130      57.952  49.200  27.800  1.00 12.25           C  
ANISOU 1069  CB  LEU A 130     1619   1485   1548     11     17     51       C  
ATOM   1070  CG  LEU A 130      57.876  47.911  27.038  1.00 13.73           C  
ANISOU 1070  CG  LEU A 130     1807   1710   1698    -40     25    -41       C  
ATOM   1071  CD1 LEU A 130      56.453  47.402  27.152  1.00 16.35           C  
ANISOU 1071  CD1 LEU A 130     2024   2139   2049   -217      5     -6       C  
ATOM   1072  CD2 LEU A 130      58.270  48.130  25.611  1.00 16.77           C  
ANISOU 1072  CD2 LEU A 130     2494   1951   1926   -152     58    -80       C  
ATOM   1073  N   CYS A 131      58.928  52.302  27.555  1.00 11.31           N  
ANISOU 1073  N   CYS A 131     1440   1505   1348     68    -30    -17       N  
ATOM   1074  CA  CYS A 131      58.621  53.632  28.019  1.00 11.53           C  
ANISOU 1074  CA  CYS A 131     1545   1490   1345     49    -97    -98       C  
ATOM   1075  C   CYS A 131      57.213  53.977  27.559  1.00 12.05           C  
ANISOU 1075  C   CYS A 131     1599   1549   1431    118    -73    -35       C  
ATOM   1076  O   CYS A 131      56.857  53.719  26.394  1.00 12.48           O  
ANISOU 1076  O   CYS A 131     1664   1598   1480    196   -286   -210       O  
ATOM   1077  CB  CYS A 131      59.633  54.622  27.453  1.00 12.06           C  
ANISOU 1077  CB  CYS A 131     1635   1534   1413     67   -114      2       C  
ATOM   1078  SG  CYS A 131      59.416  56.303  28.033  1.00 15.89           S  
ANISOU 1078  SG  CYS A 131     2620   1691   1726    -99   -209      5       S  
ATOM   1079  N   TYR A 132      56.399  54.515  28.455  1.00 11.87           N  
ANISOU 1079  N   TYR A 132     1573   1530   1406     69   -106   -113       N  
ATOM   1080  CA  TYR A 132      54.989  54.764  28.192  1.00 13.08           C  
ANISOU 1080  CA  TYR A 132     1679   1639   1651     91    -87    -40       C  
ATOM   1081  C   TYR A 132      54.702  56.212  28.530  1.00 12.28           C  
ANISOU 1081  C   TYR A 132     1534   1576   1554    149   -144   -142       C  
ATOM   1082  O   TYR A 132      55.125  56.691  29.587  1.00 12.31           O  
ANISOU 1082  O   TYR A 132     1477   1649   1550    333   -212   -226       O  
ATOM   1083  CB  TYR A 132      54.055  53.930  29.135  1.00 14.49           C  
ANISOU 1083  CB  TYR A 132     1733   1867   1906     15    -78    -42       C  
ATOM   1084  CG  TYR A 132      54.319  52.470  29.363  1.00 17.58           C  
ANISOU 1084  CG  TYR A 132     2326   2123   2230    -25     61    -22       C  
ATOM   1085  CD1 TYR A 132      55.408  52.059  30.103  1.00 21.01           C  
ANISOU 1085  CD1 TYR A 132     2748   2554   2678     69    -79    -44       C  
ATOM   1086  CD2 TYR A 132      53.430  51.508  28.909  1.00 24.38           C  
ANISOU 1086  CD2 TYR A 132     3057   2979   3228   -139    -38    -46       C  
ATOM   1087  CE1 TYR A 132      55.639  50.719  30.377  1.00 25.22           C  
ANISOU 1087  CE1 TYR A 132     3382   2963   3237     22     56     46       C  
ATOM   1088  CE2 TYR A 132      53.646  50.155  29.172  1.00 25.44           C  
ANISOU 1088  CE2 TYR A 132     3319   2949   3394    -19     49    -39       C  
ATOM   1089  CZ  TYR A 132      54.756  49.774  29.901  1.00 27.41           C  
ANISOU 1089  CZ  TYR A 132     3548   3371   3495    -72    -18    -29       C  
ATOM   1090  OH  TYR A 132      55.014  48.437  30.176  1.00 32.07           O  
ANISOU 1090  OH  TYR A 132     4375   3593   4214     37     32     16       O  
ATOM   1091  N   LEU A 133      53.993  56.901  27.654  1.00 10.35           N  
ANISOU 1091  N   LEU A 133     1419   1264   1249     52   -154   -121       N  
ATOM   1092  CA  LEU A 133      53.388  58.190  27.959  1.00 10.54           C  
ANISOU 1092  CA  LEU A 133     1263   1382   1359     34    -84   -139       C  
ATOM   1093  C   LEU A 133      51.877  57.992  28.022  1.00 11.35           C  
ANISOU 1093  C   LEU A 133     1303   1491   1519     58    -62   -111       C  
ATOM   1094  O   LEU A 133      51.289  57.391  27.103  1.00 13.95           O  
ANISOU 1094  O   LEU A 133     1538   1894   1865    131   -124   -307       O  
ATOM   1095  CB  LEU A 133      53.747  59.218  26.909  1.00 10.54           C  
ANISOU 1095  CB  LEU A 133     1360   1309   1335    -15    -88   -125       C  
ATOM   1096  CG  LEU A 133      55.221  59.279  26.486  1.00 11.30           C  
ANISOU 1096  CG  LEU A 133     1488   1349   1454     82    -39    -90       C  
ATOM   1097  CD1 LEU A 133      55.419  60.328  25.397  1.00 12.86           C  
ANISOU 1097  CD1 LEU A 133     1685   1544   1656    -44   -166     34       C  
ATOM   1098  CD2 LEU A 133      56.115  59.576  27.661  1.00 11.76           C  
ANISOU 1098  CD2 LEU A 133     1400   1426   1639     92    -80   -138       C  
ATOM   1099  N   SER A 134      51.269  58.436  29.115  1.00 10.83           N  
ANISOU 1099  N   SER A 134     1255   1357   1501     83    -87   -130       N  
ATOM   1100  CA  SER A 134      49.837  58.190  29.364  1.00 11.89           C  
ANISOU 1100  CA  SER A 134     1417   1465   1633     38    -32    -88       C  
ATOM   1101  C   SER A 134      49.106  59.509  29.523  1.00 11.44           C  
ANISOU 1101  C   SER A 134     1353   1404   1590     61    -54    -41       C  
ATOM   1102  O   SER A 134      49.636  60.449  30.103  1.00 10.89           O  
ANISOU 1102  O   SER A 134     1146   1491   1502    114    -88    -20       O  
ATOM   1103  CB ASER A 134      49.641  57.349  30.634  0.50 12.30           C  
ANISOU 1103  CB ASER A 134     1470   1471   1729     26     33    -58       C  
ATOM   1104  OG ASER A 134      50.232  56.050  30.522  0.50 12.82           O  
ANISOU 1104  OG ASER A 134     1313   1506   2053    175    -36     29       O  
ATOM   1105  CB BSER A 134      49.667  57.370  30.646  0.50 12.92           C  
ANISOU 1105  CB BSER A 134     1616   1540   1753      7      6    -52       C  
ATOM   1106  OG BSER A 134      48.318  57.305  31.076  0.50 15.72           O  
ANISOU 1106  OG BSER A 134     1863   1963   2144    -64     -6     32       O  
ATOM   1107  N   SER A 135      47.857  59.533  29.050  1.00 11.12           N  
ANISOU 1107  N   SER A 135     1286   1358   1581     79    -49   -140       N  
ATOM   1108  CA  SER A 135      47.000  60.710  29.149  1.00 12.15           C  
ANISOU 1108  CA  SER A 135     1482   1482   1650     95    -30      0       C  
ATOM   1109  C   SER A 135      46.290  60.870  30.487  1.00 12.62           C  
ANISOU 1109  C   SER A 135     1511   1574   1708     77    -20    -82       C  
ATOM   1110  O   SER A 135      45.616  61.863  30.693  1.00 14.73           O  
ANISOU 1110  O   SER A 135     1710   1800   2086    155    130   -197       O  
ATOM   1111  CB  SER A 135      45.953  60.685  28.034  1.00 12.35           C  
ANISOU 1111  CB  SER A 135     1490   1585   1615    126    -14    -34       C  
ATOM   1112  OG  SER A 135      44.970  59.668  28.293  1.00 14.05           O  
ANISOU 1112  OG  SER A 135     1720   1677   1938      0    -32     17       O  
ATOM   1113  N   GLY A 136      46.385  59.899  31.373  1.00 12.97           N  
ANISOU 1113  N   GLY A 136     1543   1675   1709     73     69    -38       N  
ATOM   1114  CA  GLY A 136      45.852  60.025  32.722  1.00 14.41           C  
ANISOU 1114  CA  GLY A 136     1844   1826   1803      8     -4    -40       C  
ATOM   1115  C   GLY A 136      46.783  59.432  33.741  1.00 15.01           C  
ANISOU 1115  C   GLY A 136     1921   1882   1900     -2     16     11       C  
ATOM   1116  O   GLY A 136      47.626  58.579  33.427  1.00 16.13           O  
ANISOU 1116  O   GLY A 136     2088   2066   1972     95    -17     45       O  
ATOM   1117  N   THR A 137      46.645  59.883  34.977  1.00 15.43           N  
ANISOU 1117  N   THR A 137     1964   1959   1937    -32     50    -35       N  
ATOM   1118  CA  THR A 137      47.479  59.352  36.041  1.00 16.63           C  
ANISOU 1118  CA  THR A 137     2070   2137   2109    -25     13    -28       C  
ATOM   1119  C   THR A 137      46.894  58.070  36.596  1.00 17.55           C  
ANISOU 1119  C   THR A 137     2200   2231   2238    -53     27     25       C  
ATOM   1120  O   THR A 137      45.690  57.776  36.437  1.00 18.26           O  
ANISOU 1120  O   THR A 137     2159   2305   2470    -43     58    100       O  
ATOM   1121  CB  THR A 137      47.629  60.355  37.183  1.00 16.06           C  
ANISOU 1121  CB  THR A 137     1986   2023   2090     -7     17    -55       C  
ATOM   1122  OG1 THR A 137      46.341  60.781  37.645  1.00 18.91           O  
ANISOU 1122  OG1 THR A 137     2313   2539   2333     63    248   -283       O  
ATOM   1123  CG2 THR A 137      48.366  61.606  36.719  1.00 15.50           C  
ANISOU 1123  CG2 THR A 137     2012   1932   1945    -21     51    -96       C  
ATOM   1124  N   TYR A 138      47.755  57.283  37.216  1.00 19.29           N  
ANISOU 1124  N   TYR A 138     2380   2402   2544    -34     25     51       N  
ATOM   1125  CA  TYR A 138      47.328  56.028  37.819  1.00 20.97           C  
ANISOU 1125  CA  TYR A 138     2670   2606   2688    -61     39     42       C  
ATOM   1126  C   TYR A 138      46.274  56.260  38.878  1.00 21.22           C  
ANISOU 1126  C   TYR A 138     2700   2670   2692    -71     32      1       C  
ATOM   1127  O   TYR A 138      46.421  57.098  39.778  1.00 21.90           O  
ANISOU 1127  O   TYR A 138     2845   2750   2725   -120     52      5       O  
ATOM   1128  CB  TYR A 138      48.523  55.311  38.438  1.00 21.57           C  
ANISOU 1128  CB  TYR A 138     2750   2710   2733    -14     13     47       C  
ATOM   1129  CG  TYR A 138      48.143  54.054  39.192  1.00 23.93           C  
ANISOU 1129  CG  TYR A 138     3000   2970   3122    -42      8    142       C  
ATOM   1130  CD1 TYR A 138      47.690  52.936  38.513  1.00 25.15           C  
ANISOU 1130  CD1 TYR A 138     3231   3173   3149     68    -10      8       C  
ATOM   1131  CD2 TYR A 138      48.236  53.999  40.576  1.00 27.56           C  
ANISOU 1131  CD2 TYR A 138     3557   3522   3391    -32     34     25       C  
ATOM   1132  CE1 TYR A 138      47.335  51.776  39.190  1.00 27.80           C  
ANISOU 1132  CE1 TYR A 138     3598   3363   3601    -36     42     41       C  
ATOM   1133  CE2 TYR A 138      47.883  52.838  41.275  1.00 29.23           C  
ANISOU 1133  CE2 TYR A 138     3851   3546   3708    -52     17     84       C  
ATOM   1134  CZ  TYR A 138      47.436  51.738  40.567  1.00 29.67           C  
ANISOU 1134  CZ  TYR A 138     3831   3728   3712    -47    -39     44       C  
ATOM   1135  OH  TYR A 138      47.093  50.588  41.237  1.00 33.17           O  
ANISOU 1135  OH  TYR A 138     4315   3952   4335    -78     24    237       O  
ATOM   1136  N   ASP A 139      45.193  55.503  38.750  1.00 21.38           N  
ANISOU 1136  N   ASP A 139     2754   2692   2676   -118    -19    -50       N  
ATOM   1137  CA  ASP A 139      44.123  55.463  39.723  1.00 21.54           C  
ANISOU 1137  CA  ASP A 139     2803   2775   2604    -46      4    -78       C  
ATOM   1138  C   ASP A 139      43.772  53.981  39.919  1.00 22.96           C  
ANISOU 1138  C   ASP A 139     2981   2954   2787    -74      8     -2       C  
ATOM   1139  O   ASP A 139      43.328  53.309  38.974  1.00 22.33           O  
ANISOU 1139  O   ASP A 139     2976   2922   2584    -46    -60    -79       O  
ATOM   1140  CB  ASP A 139      42.947  56.257  39.188  1.00 22.00           C  
ANISOU 1140  CB  ASP A 139     2823   2818   2715    -42     49   -106       C  
ATOM   1141  CG  ASP A 139      41.778  56.298  40.142  1.00 24.50           C  
ANISOU 1141  CG  ASP A 139     3122   3172   3012    -11     81    -68       C  
ATOM   1142  OD1 ASP A 139      41.811  55.575  41.156  1.00 25.80           O  
ANISOU 1142  OD1 ASP A 139     3434   3358   3011    -64    230    -85       O  
ATOM   1143  OD2 ASP A 139      40.776  57.006  39.921  1.00 26.89           O  
ANISOU 1143  OD2 ASP A 139     3315   3446   3454    182    120   -218       O  
ATOM   1144  N   PRO A 140      43.985  53.435  41.118  1.00 23.77           N  
ANISOU 1144  N   PRO A 140     3099   3064   2870    -53     -7     25       N  
ATOM   1145  CA  PRO A 140      43.739  51.993  41.325  1.00 24.32           C  
ANISOU 1145  CA  PRO A 140     3169   3089   2979    -23     -7     16       C  
ATOM   1146  C   PRO A 140      42.268  51.601  41.129  1.00 24.06           C  
ANISOU 1146  C   PRO A 140     3151   3052   2936    -30      8     39       C  
ATOM   1147  O   PRO A 140      41.970  50.457  40.820  1.00 25.64           O  
ANISOU 1147  O   PRO A 140     3406   3195   3140    -42     -2     48       O  
ATOM   1148  CB  PRO A 140      44.192  51.760  42.781  1.00 24.66           C  
ANISOU 1148  CB  PRO A 140     3217   3099   3052    -40    -44     72       C  
ATOM   1149  CG  PRO A 140      44.108  53.106  43.432  1.00 25.20           C  
ANISOU 1149  CG  PRO A 140     3237   3262   3074     -1     13     23       C  
ATOM   1150  CD  PRO A 140      44.434  54.109  42.350  1.00 24.37           C  
ANISOU 1150  CD  PRO A 140     3130   3116   3011    -80      3      8       C  
ATOM   1151  N   ALA A 141      41.361  52.554  41.253  1.00 23.60           N  
ANISOU 1151  N   ALA A 141     3047   3096   2822    -25     36    -31       N  
ATOM   1152  CA  ALA A 141      39.934  52.303  41.100  1.00 23.75           C  
ANISOU 1152  CA  ALA A 141     3012   3071   2941    -60     33     -8       C  
ATOM   1153  C   ALA A 141      39.509  52.050  39.658  1.00 23.47           C  
ANISOU 1153  C   ALA A 141     2940   3080   2897    -84     67    -49       C  
ATOM   1154  O   ALA A 141      38.442  51.466  39.411  1.00 23.53           O  
ANISOU 1154  O   ALA A 141     2815   3235   2889   -113    234    -99       O  
ATOM   1155  CB  ALA A 141      39.137  53.483  41.649  1.00 24.39           C  
ANISOU 1155  CB  ALA A 141     3061   3150   3055    -29     44    -43       C  
ATOM   1156  N   THR A 142      40.314  52.519  38.703  1.00 21.98           N  
ANISOU 1156  N   THR A 142     2711   2901   2738    -81     66    -32       N  
ATOM   1157  CA  THR A 142      39.922  52.443  37.295  1.00 21.34           C  
ANISOU 1157  CA  THR A 142     2683   2736   2687    -63     45    -34       C  
ATOM   1158  C   THR A 142      40.786  51.514  36.466  1.00 21.15           C  
ANISOU 1158  C   THR A 142     2658   2706   2669    -71     64    -29       C  
ATOM   1159  O   THR A 142      40.446  51.280  35.306  1.00 21.01           O  
ANISOU 1159  O   THR A 142     2683   2719   2578   -103    127    -23       O  
ATOM   1160  CB  THR A 142      39.921  53.826  36.626  1.00 21.41           C  
ANISOU 1160  CB  THR A 142     2623   2791   2719    -84      5    -27       C  
ATOM   1161  OG1 THR A 142      41.237  54.396  36.666  1.00 20.34           O  
ANISOU 1161  OG1 THR A 142     2513   2719   2493   -242     63    -48       O  
ATOM   1162  CG2 THR A 142      39.045  54.789  37.384  1.00 22.78           C  
ANISOU 1162  CG2 THR A 142     2881   2834   2937    -15     54    -33       C  
ATOM   1163  N   GLU A 143      41.891  51.019  37.013  1.00 20.95           N  
ANISOU 1163  N   GLU A 143     2722   2632   2605    -82     24    -26       N  
ATOM   1164  CA  GLU A 143      42.753  50.121  36.236  1.00 22.23           C  
ANISOU 1164  CA  GLU A 143     2876   2808   2763    -13     22      1       C  
ATOM   1165  C   GLU A 143      42.392  48.669  36.451  1.00 20.90           C  
ANISOU 1165  C   GLU A 143     2771   2644   2524    -38    -16    -35       C  
ATOM   1166  O   GLU A 143      42.423  48.154  37.581  1.00 22.19           O  
ANISOU 1166  O   GLU A 143     3150   2741   2541    -88    -62    -12       O  
ATOM   1167  CB  GLU A 143      44.241  50.299  36.514  1.00 23.91           C  
ANISOU 1167  CB  GLU A 143     3028   3035   3022    -42    -21      4       C  
ATOM   1168  CG  GLU A 143      45.055  49.574  35.433  1.00 28.24           C  
ANISOU 1168  CG  GLU A 143     3611   3531   3584     92    106     -1       C  
ATOM   1169  CD  GLU A 143      46.544  49.758  35.586  1.00 33.45           C  
ANISOU 1169  CD  GLU A 143     3956   4305   4445    -29      5    -53       C  
ATOM   1170  OE1 GLU A 143      46.973  50.909  35.771  1.00 37.30           O  
ANISOU 1170  OE1 GLU A 143     4760   4436   4976   -117     73    -17       O  
ATOM   1171  OE2 GLU A 143      47.283  48.750  35.506  1.00 35.69           O  
ANISOU 1171  OE2 GLU A 143     4426   4332   4801     95     54    110       O  
ATOM   1172  N   HIS A 144      42.055  47.996  35.357  1.00 18.77           N  
ANISOU 1172  N   HIS A 144     2503   2367   2259    -35     58    -17       N  
ATOM   1173  CA  HIS A 144      41.607  46.625  35.418  1.00 17.33           C  
ANISOU 1173  CA  HIS A 144     2256   2208   2118    -18     80    -38       C  
ATOM   1174  C   HIS A 144      42.303  45.796  34.355  1.00 15.72           C  
ANISOU 1174  C   HIS A 144     2030   1955   1987    -66     86    -42       C  
ATOM   1175  O   HIS A 144      43.186  46.292  33.641  1.00 13.52           O  
ANISOU 1175  O   HIS A 144     1755   1767   1615    -96     36   -153       O  
ATOM   1176  CB  HIS A 144      40.095  46.611  35.301  1.00 18.06           C  
ANISOU 1176  CB  HIS A 144     2346   2304   2210     19     45     50       C  
ATOM   1177  CG  HIS A 144      39.439  47.412  36.385  1.00 21.32           C  
ANISOU 1177  CG  HIS A 144     2690   2716   2691     28     48    -76       C  
ATOM   1178  ND1 HIS A 144      38.637  48.506  36.143  1.00 24.06           N  
ANISOU 1178  ND1 HIS A 144     3020   2893   3227    -22    100      7       N  
ATOM   1179  CD2 HIS A 144      39.531  47.302  37.730  1.00 24.77           C  
ANISOU 1179  CD2 HIS A 144     3109   3251   3052    -22     54    -17       C  
ATOM   1180  CE1 HIS A 144      38.232  49.005  37.296  1.00 24.78           C  
ANISOU 1180  CE1 HIS A 144     3132   3075   3207    -43     56    -39       C  
ATOM   1181  NE2 HIS A 144      38.778  48.306  38.271  1.00 25.25           N  
ANISOU 1181  NE2 HIS A 144     3257   3090   3247    -34     90    -56       N  
ATOM   1182  N   GLY A 145      41.946  44.522  34.285  1.00 15.27           N  
ANISOU 1182  N   GLY A 145     1896   1968   1938    -61     68   -144       N  
ATOM   1183  CA  GLY A 145      42.555  43.678  33.281  1.00 14.81           C  
ANISOU 1183  CA  GLY A 145     1871   1843   1910    -75     64    -72       C  
ATOM   1184  C   GLY A 145      41.762  42.444  32.943  1.00 14.40           C  
ANISOU 1184  C   GLY A 145     1799   1864   1808   -105     28    -43       C  
ATOM   1185  O   GLY A 145      40.789  42.105  33.631  1.00 15.47           O  
ANISOU 1185  O   GLY A 145     1890   2109   1879   -176     -6     21       O  
ATOM   1186  N   VAL A 146      42.181  41.798  31.864  1.00 12.72           N  
ANISOU 1186  N   VAL A 146     1584   1623   1625    -82     34      9       N  
ATOM   1187  CA  VAL A 146      41.716  40.465  31.554  1.00 13.10           C  
ANISOU 1187  CA  VAL A 146     1642   1663   1672    -43     39     -4       C  
ATOM   1188  C   VAL A 146      42.909  39.519  31.429  1.00 13.04           C  
ANISOU 1188  C   VAL A 146     1635   1663   1655    -56      8     77       C  
ATOM   1189  O   VAL A 146      44.056  39.930  31.250  1.00 13.20           O  
ANISOU 1189  O   VAL A 146     1575   1718   1721    -89     -4    134       O  
ATOM   1190  CB  VAL A 146      40.774  40.442  30.319  1.00 14.40           C  
ANISOU 1190  CB  VAL A 146     1805   1781   1883    -10    -21     21       C  
ATOM   1191  CG1 VAL A 146      39.610  41.396  30.464  1.00 15.20           C  
ANISOU 1191  CG1 VAL A 146     1834   1881   2059    -24      0    -83       C  
ATOM   1192  CG2 VAL A 146      41.479  40.697  29.074  1.00 16.02           C  
ANISOU 1192  CG2 VAL A 146     2045   2009   2030     19     36     42       C  
ATOM   1193  N   HIS A 147      42.631  38.238  31.527  1.00 11.87           N  
ANISOU 1193  N   HIS A 147     1457   1531   1522   -167     16    -21       N  
ATOM   1194  CA  HIS A 147      43.663  37.226  31.542  1.00 11.70           C  
ANISOU 1194  CA  HIS A 147     1470   1450   1525   -123     18     49       C  
ATOM   1195  C   HIS A 147      44.394  37.174  30.208  1.00 12.32           C  
ANISOU 1195  C   HIS A 147     1495   1607   1577    -97     28     48       C  
ATOM   1196  O   HIS A 147      43.763  37.048  29.156  1.00 11.62           O  
ANISOU 1196  O   HIS A 147     1312   1555   1545   -160     45    194       O  
ATOM   1197  CB  HIS A 147      43.072  35.858  31.844  1.00 13.13           C  
ANISOU 1197  CB  HIS A 147     1668   1577   1742   -169      0     17       C  
ATOM   1198  CG  HIS A 147      44.067  34.907  32.400  1.00 14.28           C  
ANISOU 1198  CG  HIS A 147     1750   1697   1978   -142     10     58       C  
ATOM   1199  ND1 HIS A 147      45.072  34.357  31.640  1.00 14.58           N  
ANISOU 1199  ND1 HIS A 147     1836   1682   2020   -233     56     24       N  
ATOM   1200  CD2 HIS A 147      44.201  34.386  33.642  1.00 16.51           C  
ANISOU 1200  CD2 HIS A 147     2148   2082   2042     -8     58    132       C  
ATOM   1201  CE1 HIS A 147      45.806  33.565  32.400  1.00 16.20           C  
ANISOU 1201  CE1 HIS A 147     2037   1996   2119     19     55     79       C  
ATOM   1202  NE2 HIS A 147      45.283  33.547  33.612  1.00 17.55           N  
ANISOU 1202  NE2 HIS A 147     2118   2264   2283    -73    126    124       N  
ATOM   1203  N   PRO A 148      45.722  37.294  30.221  1.00 11.91           N  
ANISOU 1203  N   PRO A 148     1409   1592   1522    -45      9     33       N  
ATOM   1204  CA  PRO A 148      46.456  37.298  28.944  1.00 11.74           C  
ANISOU 1204  CA  PRO A 148     1391   1551   1516    -25     14      4       C  
ATOM   1205  C   PRO A 148      46.465  35.959  28.206  1.00 12.14           C  
ANISOU 1205  C   PRO A 148     1427   1591   1595     48      0     28       C  
ATOM   1206  O   PRO A 148      46.785  35.930  27.020  1.00 11.52           O  
ANISOU 1206  O   PRO A 148     1326   1503   1548     83    -29     87       O  
ATOM   1207  CB  PRO A 148      47.871  37.723  29.359  1.00 10.93           C  
ANISOU 1207  CB  PRO A 148     1216   1422   1513     -4     97    -43       C  
ATOM   1208  CG  PRO A 148      47.997  37.327  30.741  1.00 12.28           C  
ANISOU 1208  CG  PRO A 148     1349   1697   1620      4    -13     12       C  
ATOM   1209  CD  PRO A 148      46.622  37.455  31.382  1.00 12.36           C  
ANISOU 1209  CD  PRO A 148     1475   1698   1523     -3     61     67       C  
ATOM   1210  N   LEU A 149      46.073  34.871  28.882  1.00 13.47           N  
ANISOU 1210  N   LEU A 149     1731   1679   1707      6    -49     23       N  
ATOM   1211  CA  LEU A 149      45.901  33.583  28.224  1.00 14.43           C  
ANISOU 1211  CA  LEU A 149     1916   1709   1857     29    -35     25       C  
ATOM   1212  C   LEU A 149      44.424  33.280  27.924  1.00 14.47           C  
ANISOU 1212  C   LEU A 149     1949   1735   1814    -23    -14     60       C  
ATOM   1213  O   LEU A 149      44.056  32.128  27.649  1.00 16.13           O  
ANISOU 1213  O   LEU A 149     2287   1822   2019   -140    -77     41       O  
ATOM   1214  CB  LEU A 149      46.544  32.462  29.068  1.00 15.13           C  
ANISOU 1214  CB  LEU A 149     1981   1746   2020    101    -56     44       C  
ATOM   1215  CG  LEU A 149      47.999  32.691  29.483  1.00 17.29           C  
ANISOU 1215  CG  LEU A 149     2223   2088   2259     45   -117    -40       C  
ATOM   1216  CD1 LEU A 149      48.517  31.442  30.235  1.00 20.07           C  
ANISOU 1216  CD1 LEU A 149     2617   2372   2637    151    -83     91       C  
ATOM   1217  CD2 LEU A 149      48.872  32.988  28.337  1.00 18.39           C  
ANISOU 1217  CD2 LEU A 149     2231   2338   2416    103   -117     27       C  
ATOM   1218  N   ASP A 150      43.586  34.318  27.898  1.00 13.89           N  
ANISOU 1218  N   ASP A 150     1809   1722   1744    -34     61    -38       N  
ATOM   1219  CA  ASP A 150      42.167  34.184  27.554  1.00 14.06           C  
ANISOU 1219  CA  ASP A 150     1853   1780   1706    -87     15      2       C  
ATOM   1220  C   ASP A 150      41.974  33.378  26.249  1.00 14.22           C  
ANISOU 1220  C   ASP A 150     1853   1788   1760   -185     30    -29       C  
ATOM   1221  O   ASP A 150      42.689  33.603  25.263  1.00 13.83           O  
ANISOU 1221  O   ASP A 150     1779   1749   1726   -326     88      9       O  
ATOM   1222  CB  ASP A 150      41.536  35.556  27.359  1.00 14.45           C  
ANISOU 1222  CB  ASP A 150     1819   1917   1752   -105     12    -25       C  
ATOM   1223  CG  ASP A 150      40.119  35.451  26.917  1.00 15.23           C  
ANISOU 1223  CG  ASP A 150     1881   2175   1730    -96    -30     18       C  
ATOM   1224  OD1 ASP A 150      39.263  35.282  27.803  1.00 15.13           O  
ANISOU 1224  OD1 ASP A 150     1941   2018   1789   -217     70    -51       O  
ATOM   1225  OD2 ASP A 150      39.778  35.456  25.708  1.00 12.86           O  
ANISOU 1225  OD2 ASP A 150     1469   1903   1514   -178    -38    168       O  
ATOM   1226  N   PRO A 151      41.014  32.446  26.225  1.00 14.81           N  
ANISOU 1226  N   PRO A 151     1921   1834   1872   -212     50    -12       N  
ATOM   1227  CA  PRO A 151      40.811  31.591  25.047  1.00 15.20           C  
ANISOU 1227  CA  PRO A 151     1981   1850   1943   -185     34      9       C  
ATOM   1228  C   PRO A 151      40.116  32.216  23.812  1.00 14.96           C  
ANISOU 1228  C   PRO A 151     1858   1848   1977   -209     59     28       C  
ATOM   1229  O   PRO A 151      40.287  31.675  22.705  1.00 16.46           O  
ANISOU 1229  O   PRO A 151     2120   1952   2180   -345      4     48       O  
ATOM   1230  CB  PRO A 151      39.965  30.439  25.611  1.00 16.11           C  
ANISOU 1230  CB  PRO A 151     2058   1952   2109   -192     69    -10       C  
ATOM   1231  CG  PRO A 151      39.196  31.057  26.690  1.00 15.42           C  
ANISOU 1231  CG  PRO A 151     1951   1882   2024   -225    -14    -53       C  
ATOM   1232  CD  PRO A 151      40.116  32.089  27.339  1.00 14.97           C  
ANISOU 1232  CD  PRO A 151     1915   1857   1915   -204     -6    -96       C  
ATOM   1233  N   GLU A 152      39.312  33.254  23.987  1.00 14.66           N  
ANISOU 1233  N   GLU A 152     1840   1831   1900   -231      5      4       N  
ATOM   1234  CA  GLU A 152      38.750  33.987  22.848  1.00 14.70           C  
ANISOU 1234  CA  GLU A 152     1880   1828   1877   -142      3    -50       C  
ATOM   1235  C   GLU A 152      39.858  34.750  22.133  1.00 13.51           C  
ANISOU 1235  C   GLU A 152     1672   1840   1618   -161      7    -87       C  
ATOM   1236  O   GLU A 152      39.888  34.800  20.899  1.00 13.22           O  
ANISOU 1236  O   GLU A 152     1662   1826   1531   -345     -9   -130       O  
ATOM   1237  CB  GLU A 152      37.646  34.970  23.274  1.00 15.12           C  
ANISOU 1237  CB  GLU A 152     1920   1875   1948   -132     18   -103       C  
ATOM   1238  CG  GLU A 152      36.331  34.365  23.702  1.00 15.94           C  
ANISOU 1238  CG  GLU A 152     2032   2078   1944   -116    -25    -60       C  
ATOM   1239  CD  GLU A 152      35.324  35.429  24.061  1.00 16.37           C  
ANISOU 1239  CD  GLU A 152     2083   2187   1948    -46    -13   -101       C  
ATOM   1240  OE1 GLU A 152      35.356  35.924  25.204  1.00 16.65           O  
ANISOU 1240  OE1 GLU A 152     2227   2333   1765   -289      0     12       O  
ATOM   1241  OE2 GLU A 152      34.479  35.772  23.202  1.00 17.95           O  
ANISOU 1241  OE2 GLU A 152     2226   2231   2362     54      0    123       O  
ATOM   1242  N   LEU A 153      40.760  35.373  22.897  1.00 12.41           N  
ANISOU 1242  N   LEU A 153     1520   1767   1425   -201     29    -59       N  
ATOM   1243  CA  LEU A 153      41.873  36.098  22.297  1.00 11.70           C  
ANISOU 1243  CA  LEU A 153     1482   1539   1423   -112    -16    -26       C  
ATOM   1244  C   LEU A 153      42.912  35.133  21.739  1.00 12.13           C  
ANISOU 1244  C   LEU A 153     1559   1560   1491   -125    -59    -56       C  
ATOM   1245  O   LEU A 153      43.384  35.315  20.625  1.00 11.34           O  
ANISOU 1245  O   LEU A 153     1391   1522   1394   -176    -62    -12       O  
ATOM   1246  CB  LEU A 153      42.507  37.045  23.338  1.00 11.38           C  
ANISOU 1246  CB  LEU A 153     1330   1548   1445   -165    -30    -15       C  
ATOM   1247  CG  LEU A 153      41.560  38.054  23.997  1.00 11.70           C  
ANISOU 1247  CG  LEU A 153     1476   1441   1526   -117    -87     -3       C  
ATOM   1248  CD1 LEU A 153      42.289  38.845  25.061  1.00 13.16           C  
ANISOU 1248  CD1 LEU A 153     1683   1746   1569    -78    -46    -70       C  
ATOM   1249  CD2 LEU A 153      40.935  39.024  22.985  1.00 12.62           C  
ANISOU 1249  CD2 LEU A 153     1494   1662   1636   -193   -145     34       C  
ATOM   1250  N   ALA A 154      43.282  34.125  22.532  1.00 11.89           N  
ANISOU 1250  N   ALA A 154     1539   1440   1538   -157    -77    -83       N  
ATOM   1251  CA  ALA A 154      44.234  33.116  22.121  1.00 12.29           C  
ANISOU 1251  CA  ALA A 154     1519   1555   1593    -75    -27    -33       C  
ATOM   1252  C   ALA A 154      45.505  33.744  21.532  1.00 12.55           C  
ANISOU 1252  C   ALA A 154     1536   1605   1627    -58     18    -74       C  
ATOM   1253  O   ALA A 154      45.936  33.428  20.432  1.00 13.59           O  
ANISOU 1253  O   ALA A 154     1707   1695   1759    -94    -33   -227       O  
ATOM   1254  CB  ALA A 154      43.589  32.126  21.139  1.00 12.47           C  
ANISOU 1254  CB  ALA A 154     1551   1497   1689    -31     -7    -64       C  
ATOM   1255  N   ILE A 155      46.064  34.690  22.285  1.00 12.65           N  
ANISOU 1255  N   ILE A 155     1501   1596   1705    -56     13    -79       N  
ATOM   1256  CA  ILE A 155      47.200  35.452  21.821  1.00 13.25           C  
ANISOU 1256  CA  ILE A 155     1614   1644   1775    -62     27    -29       C  
ATOM   1257  C   ILE A 155      48.422  34.537  21.654  1.00 14.29           C  
ANISOU 1257  C   ILE A 155     1788   1718   1923    -59      9    -62       C  
ATOM   1258  O   ILE A 155      48.719  33.718  22.519  1.00 15.27           O  
ANISOU 1258  O   ILE A 155     1891   1816   2092    107    -14   -138       O  
ATOM   1259  CB  ILE A 155      47.485  36.590  22.785  1.00 13.01           C  
ANISOU 1259  CB  ILE A 155     1557   1669   1713    -44     28      3       C  
ATOM   1260  CG1 ILE A 155      46.306  37.577  22.784  1.00 12.58           C  
ANISOU 1260  CG1 ILE A 155     1445   1585   1749   -153     36    -17       C  
ATOM   1261  CG2 ILE A 155      48.808  37.285  22.387  1.00 13.03           C  
ANISOU 1261  CG2 ILE A 155     1588   1594   1766    -92    -62    -55       C  
ATOM   1262  CD1 ILE A 155      46.216  38.526  23.993  1.00 12.14           C  
ANISOU 1262  CD1 ILE A 155     1425   1523   1663   -146     83    -30       C  
ATOM   1263  N   ASP A 156      49.129  34.714  20.545  1.00 16.05           N  
ANISOU 1263  N   ASP A 156     1976   2053   2067    -25     28   -116       N  
ATOM   1264  CA  ASP A 156      50.309  33.909  20.222  1.00 17.48           C  
ANISOU 1264  CA  ASP A 156     2112   2219   2308      2    -29    -78       C  
ATOM   1265  C   ASP A 156      51.574  34.516  20.853  1.00 18.22           C  
ANISOU 1265  C   ASP A 156     2236   2326   2359    -11    -26    -51       C  
ATOM   1266  O   ASP A 156      52.434  35.034  20.152  1.00 19.61           O  
ANISOU 1266  O   ASP A 156     2477   2480   2492    -72     -8    -82       O  
ATOM   1267  CB  ASP A 156      50.477  33.825  18.681  1.00 17.98           C  
ANISOU 1267  CB  ASP A 156     2131   2341   2356     62     36    -25       C  
ATOM   1268  CG  ASP A 156      49.236  33.248  17.954  1.00 21.70           C  
ANISOU 1268  CG  ASP A 156     2665   2809   2770    -93    -53   -100       C  
ATOM   1269  OD1 ASP A 156      48.813  32.099  18.274  1.00 25.22           O  
ANISOU 1269  OD1 ASP A 156     3332   3002   3245   -105     -5    -57       O  
ATOM   1270  OD2 ASP A 156      48.628  33.877  17.042  1.00 24.85           O  
ANISOU 1270  OD2 ASP A 156     2942   3090   3409    -24      7     43       O  
ATOM   1271  N   TRP A 157      51.659  34.457  22.177  1.00 18.00           N  
ANISOU 1271  N   TRP A 157     2211   2280   2347     -8    -42   -100       N  
ATOM   1272  CA  TRP A 157      52.830  34.955  22.909  1.00 18.35           C  
ANISOU 1272  CA  TRP A 157     2224   2312   2436     27    -23    -56       C  
ATOM   1273  C   TRP A 157      54.059  34.168  22.495  1.00 20.51           C  
ANISOU 1273  C   TRP A 157     2525   2507   2758     91     25    -54       C  
ATOM   1274  O   TRP A 157      54.011  32.935  22.510  1.00 21.57           O  
ANISOU 1274  O   TRP A 157     2583   2540   3070    150     44   -103       O  
ATOM   1275  CB  TRP A 157      52.614  34.792  24.411  1.00 17.62           C  
ANISOU 1275  CB  TRP A 157     2075   2230   2388     48    -83     -3       C  
ATOM   1276  CG  TRP A 157      51.450  35.552  24.954  1.00 15.67           C  
ANISOU 1276  CG  TRP A 157     1916   1801   2237      3    -92    -15       C  
ATOM   1277  CD1 TRP A 157      50.322  35.019  25.489  1.00 15.47           C  
ANISOU 1277  CD1 TRP A 157     1980   1827   2072      2    -12     23       C  
ATOM   1278  CD2 TRP A 157      51.289  36.990  25.038  1.00 13.04           C  
ANISOU 1278  CD2 TRP A 157     1486   1552   1915     58    -57    -39       C  
ATOM   1279  NE1 TRP A 157      49.455  36.014  25.883  1.00 13.77           N  
ANISOU 1279  NE1 TRP A 157     1487   1855   1890    -60    -65     25       N  
ATOM   1280  CE2 TRP A 157      50.025  37.234  25.636  1.00 12.71           C  
ANISOU 1280  CE2 TRP A 157     1525   1522   1781     64    -42     37       C  
ATOM   1281  CE3 TRP A 157      52.075  38.087  24.674  1.00 15.17           C  
ANISOU 1281  CE3 TRP A 157     1671   1907   2183    -24    -61    -69       C  
ATOM   1282  CZ2 TRP A 157      49.532  38.533  25.871  1.00 11.63           C  
ANISOU 1282  CZ2 TRP A 157     1334   1515   1570     88    -15      2       C  
ATOM   1283  CZ3 TRP A 157      51.584  39.385  24.928  1.00 14.89           C  
ANISOU 1283  CZ3 TRP A 157     1617   1821   2217   -101     32    -37       C  
ATOM   1284  CH2 TRP A 157      50.313  39.587  25.490  1.00 14.84           C  
ANISOU 1284  CH2 TRP A 157     1774   1822   2039    -30     15    -77       C  
ATOM   1285  N   PRO A 158      55.141  34.852  22.150  1.00 22.05           N  
ANISOU 1285  N   PRO A 158     2679   2768   2930     57     52    -42       N  
ATOM   1286  CA  PRO A 158      56.372  34.173  21.694  1.00 24.49           C  
ANISOU 1286  CA  PRO A 158     2977   3119   3208     34     94    -47       C  
ATOM   1287  C   PRO A 158      57.204  33.660  22.864  1.00 27.04           C  
ANISOU 1287  C   PRO A 158     3300   3466   3505     49     10    -29       C  
ATOM   1288  O   PRO A 158      58.351  34.084  23.064  1.00 29.11           O  
ANISOU 1288  O   PRO A 158     3466   3830   3761    -58     87      5       O  
ATOM   1289  CB  PRO A 158      57.099  35.278  20.925  1.00 24.65           C  
ANISOU 1289  CB  PRO A 158     3037   3086   3239     47     58    -30       C  
ATOM   1290  CG  PRO A 158      56.747  36.523  21.661  1.00 23.24           C  
ANISOU 1290  CG  PRO A 158     2797   2966   3067    -57     58    -31       C  
ATOM   1291  CD  PRO A 158      55.287  36.320  22.083  1.00 22.35           C  
ANISOU 1291  CD  PRO A 158     2674   2836   2982     52     74    -27       C  
ATOM   1292  N   THR A 159      56.595  32.806  23.674  1.00 28.87           N  
ANISOU 1292  N   THR A 159     3572   3657   3738      0     51      4       N  
ATOM   1293  CA  THR A 159      57.276  32.064  24.722  1.00 31.19           C  
ANISOU 1293  CA  THR A 159     3908   3931   4011     21     -4     -1       C  
ATOM   1294  C   THR A 159      56.451  30.828  25.013  1.00 33.15           C  
ANISOU 1294  C   THR A 159     4167   4165   4263    -20     29     23       C  
ATOM   1295  O   THR A 159      55.215  30.842  24.892  1.00 33.44           O  
ANISOU 1295  O   THR A 159     4194   4169   4341    -50    -43    -39       O  
ATOM   1296  CB  THR A 159      57.478  32.913  25.997  1.00 31.37           C  
ANISOU 1296  CB  THR A 159     3938   4014   3965     11     12     23       C  
ATOM   1297  OG1 THR A 159      58.043  32.108  27.044  1.00 32.55           O  
ANISOU 1297  OG1 THR A 159     4019   4119   4227     56    -51    110       O  
ATOM   1298  CG2 THR A 159      56.160  33.408  26.577  1.00 30.58           C  
ANISOU 1298  CG2 THR A 159     3858   3817   3942     29      4     26       C  
ATOM   1299  N   GLY A 160      57.151  29.753  25.358  1.00 34.99           N  
ANISOU 1299  N   GLY A 160     4434   4378   4481     37      0     18       N  
ATOM   1300  CA  GLY A 160      56.508  28.508  25.732  1.00 36.34           C  
ANISOU 1300  CA  GLY A 160     4610   4558   4639    -15     15     22       C  
ATOM   1301  C   GLY A 160      56.054  28.553  27.175  1.00 37.38           C  
ANISOU 1301  C   GLY A 160     4754   4727   4721    -13     13      0       C  
ATOM   1302  O   GLY A 160      55.065  27.930  27.535  1.00 38.88           O  
ANISOU 1302  O   GLY A 160     4858   4967   4947    -70     52    -14       O  
ATOM   1303  N   THR A 161      56.787  29.300  27.996  1.00 38.08           N  
ANISOU 1303  N   THR A 161     4849   4811   4808    -15     -7      4       N  
ATOM   1304  CA  THR A 161      56.529  29.397  29.431  1.00 38.10           C  
ANISOU 1304  CA  THR A 161     4857   4803   4815     15     -1     -7       C  
ATOM   1305  C   THR A 161      56.328  30.861  29.845  1.00 37.47           C  
ANISOU 1305  C   THR A 161     4743   4724   4767     32    -19      0       C  
ATOM   1306  O   THR A 161      57.269  31.500  30.353  1.00 38.03           O  
ANISOU 1306  O   THR A 161     4841   4781   4826     54    -41    -13       O  
ATOM   1307  CB  THR A 161      57.724  28.766  30.220  1.00 38.75           C  
ANISOU 1307  CB  THR A 161     4932   4906   4883     24    -19    -12       C  
ATOM   1308  N   PRO A 162      55.140  31.414  29.579  1.00 36.54           N  
ANISOU 1308  N   PRO A 162     4645   4593   4644     -5      6    -14       N  
ATOM   1309  CA  PRO A 162      54.808  32.770  30.041  1.00 35.21           C  
ANISOU 1309  CA  PRO A 162     4455   4432   4490     16     10      0       C  
ATOM   1310  C   PRO A 162      54.944  32.963  31.555  1.00 33.61           C  
ANISOU 1310  C   PRO A 162     4211   4200   4359     23      6     10       C  
ATOM   1311  O   PRO A 162      54.409  32.203  32.345  1.00 33.78           O  
ANISOU 1311  O   PRO A 162     4242   4182   4409    128     46     61       O  
ATOM   1312  CB  PRO A 162      53.351  32.959  29.593  1.00 35.56           C  
ANISOU 1312  CB  PRO A 162     4506   4490   4514    -10     11    -22       C  
ATOM   1313  CG  PRO A 162      52.860  31.600  29.189  1.00 36.22           C  
ANISOU 1313  CG  PRO A 162     4595   4519   4647    -16     24    -31       C  
ATOM   1314  CD  PRO A 162      54.057  30.830  28.767  1.00 36.32           C  
ANISOU 1314  CD  PRO A 162     4595   4564   4637    -13      9     29       C  
ATOM   1315  N   LEU A 163      55.679  33.984  31.961  1.00 32.06           N  
ANISOU 1315  N   LEU A 163     4044   4061   4074     68      1     13       N  
ATOM   1316  CA  LEU A 163      55.787  34.314  33.370  1.00 30.22           C  
ANISOU 1316  CA  LEU A 163     3799   3805   3876     65     15     22       C  
ATOM   1317  C   LEU A 163      54.767  35.416  33.671  1.00 28.56           C  
ANISOU 1317  C   LEU A 163     3517   3638   3696     36     -2     83       C  
ATOM   1318  O   LEU A 163      54.966  36.577  33.259  1.00 27.51           O  
ANISOU 1318  O   LEU A 163     3359   3561   3532    104    -39    118       O  
ATOM   1319  CB  LEU A 163      57.207  34.788  33.719  1.00 30.16           C  
ANISOU 1319  CB  LEU A 163     3807   3787   3865     65     -6     44       C  
ATOM   1320  N   LEU A 164      53.716  35.044  34.412  1.00 26.09           N  
ANISOU 1320  N   LEU A 164     3242   3345   3325     94     -7     96       N  
ATOM   1321  CA  LEU A 164      52.627  35.948  34.813  1.00 24.81           C  
ANISOU 1321  CA  LEU A 164     3079   3170   3177      3    -18     53       C  
ATOM   1322  C   LEU A 164      52.746  36.325  36.279  1.00 23.32           C  
ANISOU 1322  C   LEU A 164     2818   2989   3053     -2    -10     90       C  
ATOM   1323  O   LEU A 164      53.068  35.480  37.124  1.00 25.17           O  
ANISOU 1323  O   LEU A 164     3078   3185   3300     54   -104    147       O  
ATOM   1324  CB  LEU A 164      51.259  35.260  34.607  1.00 24.63           C  
ANISOU 1324  CB  LEU A 164     3062   3105   3189     22    -15     85       C  
ATOM   1325  CG  LEU A 164      50.568  35.336  33.246  1.00 26.26           C  
ANISOU 1325  CG  LEU A 164     3264   3390   3323      1    -24    -52       C  
ATOM   1326  CD1 LEU A 164      51.503  35.204  32.099  1.00 26.72           C  
ANISOU 1326  CD1 LEU A 164     3360   3443   3347    -44    -24      7       C  
ATOM   1327  CD2 LEU A 164      49.449  34.316  33.173  1.00 25.82           C  
ANISOU 1327  CD2 LEU A 164     3332   3269   3208    -19    -18    -33       C  
ATOM   1328  N   SER A 165      52.447  37.579  36.594  1.00 21.64           N  
ANISOU 1328  N   SER A 165     2595   2838   2789    -37     -6    118       N  
ATOM   1329  CA  SER A 165      52.328  38.054  37.957  1.00 21.12           C  
ANISOU 1329  CA  SER A 165     2520   2786   2718    -12    -55     77       C  
ATOM   1330  C   SER A 165      51.047  37.470  38.556  1.00 21.24           C  
ANISOU 1330  C   SER A 165     2588   2854   2627    -22    -16    115       C  
ATOM   1331  O   SER A 165      50.155  37.071  37.809  1.00 20.82           O  
ANISOU 1331  O   SER A 165     2540   2764   2605   -144     45    106       O  
ATOM   1332  CB  SER A 165      52.223  39.568  37.973  1.00 21.18           C  
ANISOU 1332  CB  SER A 165     2544   2790   2712    -27    -26    147       C  
ATOM   1333  OG  SER A 165      50.991  39.976  37.371  1.00 20.41           O  
ANISOU 1333  OG  SER A 165     2563   2805   2385      8    -92    185       O  
ATOM   1334  N   PRO A 166      50.932  37.429  39.878  1.00 21.63           N  
ANISOU 1334  N   PRO A 166     2633   2920   2665    -17    -37     62       N  
ATOM   1335  CA  PRO A 166      49.696  36.940  40.497  1.00 21.82           C  
ANISOU 1335  CA  PRO A 166     2741   2892   2654    -49      0     51       C  
ATOM   1336  C   PRO A 166      48.472  37.703  39.986  1.00 21.06           C  
ANISOU 1336  C   PRO A 166     2656   2794   2549    -62     21     35       C  
ATOM   1337  O   PRO A 166      47.440  37.086  39.674  1.00 21.67           O  
ANISOU 1337  O   PRO A 166     2754   2865   2615   -133     25    101       O  
ATOM   1338  CB  PRO A 166      49.950  37.160  42.004  1.00 22.33           C  
ANISOU 1338  CB  PRO A 166     2775   3006   2702    -61     12    107       C  
ATOM   1339  CG  PRO A 166      51.431  37.120  42.134  1.00 22.72           C  
ANISOU 1339  CG  PRO A 166     2849   2991   2791    -20    -42    124       C  
ATOM   1340  CD  PRO A 166      51.964  37.773  40.883  1.00 22.15           C  
ANISOU 1340  CD  PRO A 166     2745   2951   2720    -45    -35     68       C  
ATOM   1341  N   ARG A 167      48.604  39.017  39.831  1.00 20.65           N  
ANISOU 1341  N   ARG A 167     2583   2783   2478     13    -24     11       N  
ATOM   1342  CA  ARG A 167      47.518  39.849  39.321  1.00 19.70           C  
ANISOU 1342  CA  ARG A 167     2435   2634   2415     -2     -4      0       C  
ATOM   1343  C   ARG A 167      47.026  39.310  37.970  1.00 18.66           C  
ANISOU 1343  C   ARG A 167     2272   2544   2271      8     15     31       C  
ATOM   1344  O   ARG A 167      45.830  39.161  37.767  1.00 19.25           O  
ANISOU 1344  O   ARG A 167     2287   2743   2282   -114    -51     17       O  
ATOM   1345  CB  ARG A 167      47.967  41.295  39.187  1.00 20.91           C  
ANISOU 1345  CB  ARG A 167     2595   2763   2586    -45    -79    -70       C  
ATOM   1346  CG  ARG A 167      47.087  42.155  38.330  1.00 23.03           C  
ANISOU 1346  CG  ARG A 167     2844   2931   2976     75    -26    -33       C  
ATOM   1347  CD  ARG A 167      47.665  43.483  37.890  1.00 27.42           C  
ANISOU 1347  CD  ARG A 167     3510   3384   3523    -67      7     63       C  
ATOM   1348  NE  ARG A 167      46.683  44.175  37.050  1.00 29.78           N  
ANISOU 1348  NE  ARG A 167     3723   3805   3785      6    -95      3       N  
ATOM   1349  CZ  ARG A 167      46.802  45.423  36.621  1.00 31.99           C  
ANISOU 1349  CZ  ARG A 167     4115   3985   4052    -24     13     25       C  
ATOM   1350  NH1 ARG A 167      47.873  46.136  36.945  1.00 33.51           N  
ANISOU 1350  NH1 ARG A 167     4216   4221   4294   -121    -25    -35       N  
ATOM   1351  NH2 ARG A 167      45.845  45.958  35.863  1.00 32.92           N  
ANISOU 1351  NH2 ARG A 167     4200   4118   4188      3    -31      0       N  
ATOM   1352  N   ASP A 168      47.928  39.061  37.028  1.00 17.32           N  
ANISOU 1352  N   ASP A 168     2088   2321   2172     24    -33      4       N  
ATOM   1353  CA  ASP A 168      47.493  38.646  35.692  1.00 15.67           C  
ANISOU 1353  CA  ASP A 168     1922   2072   1957      9     -3     54       C  
ATOM   1354  C   ASP A 168      47.039  37.182  35.648  1.00 16.89           C  
ANISOU 1354  C   ASP A 168     2086   2242   2086    -37     -5     34       C  
ATOM   1355  O   ASP A 168      46.144  36.834  34.891  1.00 16.17           O  
ANISOU 1355  O   ASP A 168     1920   2293   1928   -227     87     94       O  
ATOM   1356  CB  ASP A 168      48.588  38.931  34.660  1.00 15.72           C  
ANISOU 1356  CB  ASP A 168     1943   2055   1974    -27     -7     32       C  
ATOM   1357  CG  ASP A 168      48.844  40.398  34.484  1.00 14.52           C  
ANISOU 1357  CG  ASP A 168     1730   1986   1799     12    -68     -2       C  
ATOM   1358  OD1 ASP A 168      47.936  41.218  34.781  1.00 13.77           O  
ANISOU 1358  OD1 ASP A 168     1565   2020   1646    -47    228    137       O  
ATOM   1359  OD2 ASP A 168      49.948  40.852  34.053  1.00 14.91           O  
ANISOU 1359  OD2 ASP A 168     1838   2212   1612    -48    112    245       O  
ATOM   1360  N   GLN A 169      47.616  36.348  36.511  1.00 18.12           N  
ANISOU 1360  N   GLN A 169     2260   2341   2283    -14     -8    114       N  
ATOM   1361  CA  GLN A 169      47.207  34.946  36.625  1.00 19.24           C  
ANISOU 1361  CA  GLN A 169     2438   2462   2411    -28     17     91       C  
ATOM   1362  C   GLN A 169      45.765  34.868  37.122  1.00 18.34           C  
ANISOU 1362  C   GLN A 169     2316   2368   2284    -16    -68    153       C  
ATOM   1363  O   GLN A 169      45.020  33.976  36.721  1.00 20.24           O  
ANISOU 1363  O   GLN A 169     2629   2582   2479    -94    -80    245       O  
ATOM   1364  CB  GLN A 169      48.103  34.195  37.626  1.00 20.76           C  
ANISOU 1364  CB  GLN A 169     2575   2667   2647    -45    -24    150       C  
ATOM   1365  CG  GLN A 169      49.477  33.841  37.161  1.00 25.96           C  
ANISOU 1365  CG  GLN A 169     3124   3357   3382     24     80    -13       C  
ATOM   1366  CD  GLN A 169      50.268  33.065  38.230  1.00 32.59           C  
ANISOU 1366  CD  GLN A 169     4115   4169   4098     34   -155    208       C  
ATOM   1367  OE1 GLN A 169      49.761  32.093  38.793  1.00 36.57           O  
ANISOU 1367  OE1 GLN A 169     4776   4441   4676    -42      2    297       O  
ATOM   1368  NE2 GLN A 169      51.496  33.493  38.500  1.00 33.98           N  
ANISOU 1368  NE2 GLN A 169     4151   4349   4411      5   -103    128       N  
ATOM   1369  N   ASP A 170      45.387  35.809  37.980  1.00 18.53           N  
ANISOU 1369  N   ASP A 170     2307   2411   2323    -24    -30    222       N  
ATOM   1370  CA  ASP A 170      44.083  35.798  38.653  1.00 18.60           C  
ANISOU 1370  CA  ASP A 170     2251   2445   2369    -28    -19    116       C  
ATOM   1371  C   ASP A 170      43.018  36.627  37.923  1.00 17.43           C  
ANISOU 1371  C   ASP A 170     2139   2292   2189    -26     18    159       C  
ATOM   1372  O   ASP A 170      41.862  36.686  38.342  1.00 17.60           O  
ANISOU 1372  O   ASP A 170     2152   2503   2030    -85     61    193       O  
ATOM   1373  CB  ASP A 170      44.222  36.317  40.089  1.00 19.34           C  
ANISOU 1373  CB  ASP A 170     2388   2527   2431    -71     93    129       C  
ATOM   1374  CG  ASP A 170      45.036  35.380  40.972  1.00 21.64           C  
ANISOU 1374  CG  ASP A 170     2576   2887   2759    -19     37     89       C  
ATOM   1375  OD1 ASP A 170      45.283  34.213  40.590  1.00 23.90           O  
ANISOU 1375  OD1 ASP A 170     3162   2846   3071     17     51    298       O  
ATOM   1376  OD2 ASP A 170      45.481  35.748  42.067  1.00 26.55           O  
ANISOU 1376  OD2 ASP A 170     3245   3862   2980   -138    -85    202       O  
ATOM   1377  N   ALA A 171      43.386  37.233  36.806  1.00 15.43           N  
ANISOU 1377  N   ALA A 171     1824   2103   1935    -75     -5    125       N  
ATOM   1378  CA  ALA A 171      42.463  38.101  36.089  1.00 14.56           C  
ANISOU 1378  CA  ALA A 171     1773   1909   1850    -94    -63     40       C  
ATOM   1379  C   ALA A 171      41.337  37.316  35.423  1.00 13.76           C  
ANISOU 1379  C   ALA A 171     1701   1831   1696    -55    -64     15       C  
ATOM   1380  O   ALA A 171      41.506  36.153  35.062  1.00 14.87           O  
ANISOU 1380  O   ALA A 171     1903   2007   1739    -99   -155     39       O  
ATOM   1381  CB  ALA A 171      43.206  38.863  35.028  1.00 13.74           C  
ANISOU 1381  CB  ALA A 171     1639   1878   1701   -111   -119    121       C  
ATOM   1382  N   LEU A 172      40.216  38.008  35.254  1.00 13.21           N  
ANISOU 1382  N   LEU A 172     1618   1792   1608   -122   -112     -9       N  
ATOM   1383  CA  LEU A 172      39.037  37.446  34.606  1.00 13.05           C  
ANISOU 1383  CA  LEU A 172     1565   1715   1677    -90    -44      0       C  
ATOM   1384  C   LEU A 172      39.307  37.131  33.158  1.00 13.11           C  
ANISOU 1384  C   LEU A 172     1579   1730   1670    -56    -70     59       C  
ATOM   1385  O   LEU A 172      40.039  37.843  32.466  1.00 13.53           O  
ANISOU 1385  O   LEU A 172     1444   1967   1729    -60    -14     73       O  
ATOM   1386  CB  LEU A 172      37.883  38.435  34.652  1.00 12.88           C  
ANISOU 1386  CB  LEU A 172     1531   1688   1672    -92     -6    -36       C  
ATOM   1387  CG  LEU A 172      37.246  38.756  36.004  1.00 14.77           C  
ANISOU 1387  CG  LEU A 172     1847   1998   1765     68     12     -6       C  
ATOM   1388  CD1 LEU A 172      35.968  39.508  35.797  1.00 13.78           C  
ANISOU 1388  CD1 LEU A 172     1681   1876   1678     82    145     -2       C  
ATOM   1389  CD2 LEU A 172      37.019  37.560  36.788  1.00 18.99           C  
ANISOU 1389  CD2 LEU A 172     2500   2301   2414     40    255     67       C  
ATOM   1390  N   LEU A 173      38.694  36.057  32.688  1.00 12.43           N  
ANISOU 1390  N   LEU A 173     1601   1558   1561   -135      3     65       N  
ATOM   1391  CA  LEU A 173      38.522  35.850  31.250  1.00 13.09           C  
ANISOU 1391  CA  LEU A 173     1654   1657   1661   -100     -8     11       C  
ATOM   1392  C   LEU A 173      37.758  37.001  30.631  1.00 12.42           C  
ANISOU 1392  C   LEU A 173     1545   1612   1559   -114    -44      3       C  
ATOM   1393  O   LEU A 173      36.965  37.671  31.286  1.00 12.08           O  
ANISOU 1393  O   LEU A 173     1395   1721   1471   -316    -48    -26       O  
ATOM   1394  CB  LEU A 173      37.792  34.561  30.973  1.00 13.81           C  
ANISOU 1394  CB  LEU A 173     1697   1783   1765   -110     60    -33       C  
ATOM   1395  CG  LEU A 173      38.477  33.323  31.512  1.00 15.01           C  
ANISOU 1395  CG  LEU A 173     2029   1869   1805    -47     25     -5       C  
ATOM   1396  CD1 LEU A 173      37.697  32.109  31.029  1.00 16.34           C  
ANISOU 1396  CD1 LEU A 173     2110   1997   2099   -177    -12     23       C  
ATOM   1397  CD2 LEU A 173      39.902  33.253  31.058  1.00 16.27           C  
ANISOU 1397  CD2 LEU A 173     2047   2006   2126    -16     31     54       C  
ATOM   1398  N   LEU A 174      38.005  37.227  29.343  1.00 12.35           N  
ANISOU 1398  N   LEU A 174     1532   1583   1575   -127     62     39       N  
ATOM   1399  CA  LEU A 174      37.308  38.276  28.608  1.00 11.67           C  
ANISOU 1399  CA  LEU A 174     1421   1536   1477    -70    -18     25       C  
ATOM   1400  C   LEU A 174      35.771  38.170  28.769  1.00 12.36           C  
ANISOU 1400  C   LEU A 174     1542   1664   1489    -31    -12     51       C  
ATOM   1401  O   LEU A 174      35.122  39.144  29.068  1.00 12.70           O  
ANISOU 1401  O   LEU A 174     1616   1741   1468   -131     25     31       O  
ATOM   1402  CB  LEU A 174      37.707  38.245  27.128  1.00 11.76           C  
ANISOU 1402  CB  LEU A 174     1413   1479   1573    -69    -27     -7       C  
ATOM   1403  CG  LEU A 174      37.063  39.314  26.243  1.00 13.62           C  
ANISOU 1403  CG  LEU A 174     1780   1727   1667    -41     17     39       C  
ATOM   1404  CD1 LEU A 174      37.637  40.674  26.616  1.00 15.05           C  
ANISOU 1404  CD1 LEU A 174     2072   1730   1915    -23     19     -9       C  
ATOM   1405  CD2 LEU A 174      37.275  39.000  24.780  1.00 14.41           C  
ANISOU 1405  CD2 LEU A 174     1874   1891   1710    -63    -50    -35       C  
ATOM   1406  N   ALA A 175      35.234  36.972  28.585  1.00 13.37           N  
ANISOU 1406  N   ALA A 175     1708   1832   1539    -94     17     51       N  
ATOM   1407  CA  ALA A 175      33.794  36.747  28.668  1.00 14.00           C  
ANISOU 1407  CA  ALA A 175     1706   1884   1726    -52     23     11       C  
ATOM   1408  C   ALA A 175      33.272  36.945  30.088  1.00 14.21           C  
ANISOU 1408  C   ALA A 175     1716   1944   1738    -71     13     82       C  
ATOM   1409  O   ALA A 175      32.132  37.410  30.265  1.00 14.98           O  
ANISOU 1409  O   ALA A 175     1677   2123   1890   -160    -52     87       O  
ATOM   1410  CB  ALA A 175      33.453  35.342  28.169  1.00 15.19           C  
ANISOU 1410  CB  ALA A 175     1851   2081   1838   -151     56     -6       C  
ATOM   1411  N   GLU A 176      34.108  36.622  31.087  1.00 13.55           N  
ANISOU 1411  N   GLU A 176     1628   1803   1715   -164     15     13       N  
ATOM   1412  CA  GLU A 176      33.746  36.870  32.482  1.00 13.29           C  
ANISOU 1412  CA  GLU A 176     1596   1774   1679   -115     39     21       C  
ATOM   1413  C   GLU A 176      33.660  38.371  32.779  1.00 13.00           C  
ANISOU 1413  C   GLU A 176     1595   1769   1573    -99     43      7       C  
ATOM   1414  O   GLU A 176      32.765  38.831  33.482  1.00 14.41           O  
ANISOU 1414  O   GLU A 176     1598   2055   1819   -104     -6     42       O  
ATOM   1415  CB  GLU A 176      34.713  36.161  33.435  1.00 13.67           C  
ANISOU 1415  CB  GLU A 176     1781   1809   1603   -121     81     54       C  
ATOM   1416  CG  GLU A 176      34.647  34.659  33.373  1.00 14.83           C  
ANISOU 1416  CG  GLU A 176     1874   1933   1828    -22    140    130       C  
ATOM   1417  CD  GLU A 176      35.777  33.973  34.115  1.00 15.59           C  
ANISOU 1417  CD  GLU A 176     1778   2111   2033    -51     35     80       C  
ATOM   1418  OE1 GLU A 176      36.803  34.628  34.466  1.00 14.96           O  
ANISOU 1418  OE1 GLU A 176     1909   1964   1809   -274     71    190       O  
ATOM   1419  OE2 GLU A 176      35.648  32.748  34.345  1.00 19.07           O  
ANISOU 1419  OE2 GLU A 176     2331   2293   2618   -239    201    107       O  
ATOM   1420  N   ALA A 177      34.619  39.145  32.272  1.00 13.28           N  
ANISOU 1420  N   ALA A 177     1564   1816   1664    -90     52     18       N  
ATOM   1421  CA  ALA A 177      34.617  40.583  32.438  1.00 13.05           C  
ANISOU 1421  CA  ALA A 177     1641   1766   1551    -40     47     46       C  
ATOM   1422  C   ALA A 177      33.413  41.179  31.748  1.00 14.38           C  
ANISOU 1422  C   ALA A 177     1818   1855   1790    -40     27     19       C  
ATOM   1423  O   ALA A 177      32.727  42.031  32.289  1.00 14.53           O  
ANISOU 1423  O   ALA A 177     1869   1958   1691     30     17     -4       O  
ATOM   1424  CB  ALA A 177      35.901  41.164  31.865  1.00 13.46           C  
ANISOU 1424  CB  ALA A 177     1654   1825   1633   -112    -22    124       C  
ATOM   1425  N   ARG A 178      33.139  40.703  30.540  1.00 15.40           N  
ANISOU 1425  N   ARG A 178     2020   1997   1833    -59     47     98       N  
ATOM   1426  CA  ARG A 178      31.985  41.178  29.822  1.00 16.57           C  
ANISOU 1426  CA  ARG A 178     2051   2145   2099     -7     53     64       C  
ATOM   1427  C   ARG A 178      30.696  40.883  30.562  1.00 16.75           C  
ANISOU 1427  C   ARG A 178     2061   2173   2129    -16     61     97       C  
ATOM   1428  O   ARG A 178      29.807  41.730  30.643  1.00 17.52           O  
ANISOU 1428  O   ARG A 178     2152   2430   2073     53    263    160       O  
ATOM   1429  CB  ARG A 178      31.910  40.569  28.448  1.00 16.84           C  
ANISOU 1429  CB  ARG A 178     2081   2193   2122    -54     47     93       C  
ATOM   1430  CG  ARG A 178      30.877  41.316  27.607  1.00 20.26           C  
ANISOU 1430  CG  ARG A 178     2278   2753   2664     83    -80     44       C  
ATOM   1431  CD  ARG A 178      30.794  40.824  26.274  1.00 23.91           C  
ANISOU 1431  CD  ARG A 178     2960   3117   3005     57    -84     13       C  
ATOM   1432  NE  ARG A 178      29.670  41.430  25.563  1.00 25.28           N  
ANISOU 1432  NE  ARG A 178     3004   3184   3415     66   -225    121       N  
ATOM   1433  CZ  ARG A 178      29.344  41.088  24.340  1.00 28.81           C  
ANISOU 1433  CZ  ARG A 178     3657   3741   3549     35    -68     15       C  
ATOM   1434  NH1 ARG A 178      30.031  40.127  23.719  1.00 32.00           N  
ANISOU 1434  NH1 ARG A 178     3954   4162   4043     95     -2    -56       N  
ATOM   1435  NH2 ARG A 178      28.316  41.678  23.740  1.00 27.43           N  
ANISOU 1435  NH2 ARG A 178     3358   3637   3425    -30    -23     55       N  
ATOM   1436  N   ASP A 179      30.614  39.676  31.103  1.00 17.10           N  
ANISOU 1436  N   ASP A 179     2078   2205   2213    -56     45     75       N  
ATOM   1437  CA  ASP A 179      29.381  39.193  31.726  1.00 17.74           C  
ANISOU 1437  CA  ASP A 179     2097   2355   2285    -27     75     67       C  
ATOM   1438  C   ASP A 179      29.063  39.952  33.000  1.00 18.74           C  
ANISOU 1438  C   ASP A 179     2281   2402   2436    -16     64     62       C  
ATOM   1439  O   ASP A 179      27.896  40.098  33.368  1.00 20.32           O  
ANISOU 1439  O   ASP A 179     2339   2717   2664   -107    188    115       O  
ATOM   1440  CB  ASP A 179      29.492  37.691  31.983  1.00 17.65           C  
ANISOU 1440  CB  ASP A 179     2084   2364   2255    -91    134     44       C  
ATOM   1441  CG  ASP A 179      28.162  37.042  32.323  1.00 17.93           C  
ANISOU 1441  CG  ASP A 179     2069   2419   2323   -101    -23     61       C  
ATOM   1442  OD1 ASP A 179      27.184  37.225  31.548  1.00 17.95           O  
ANISOU 1442  OD1 ASP A 179     1946   2630   2243    -71    154    -43       O  
ATOM   1443  OD2 ASP A 179      28.051  36.315  33.342  1.00 19.05           O  
ANISOU 1443  OD2 ASP A 179     2244   2606   2387   -316     79     78       O  
ATOM   1444  N   ALA A 180      30.079  40.485  33.656  1.00 19.22           N  
ANISOU 1444  N   ALA A 180     2466   2461   2374    -36     44     92       N  
ATOM   1445  CA  ALA A 180      29.879  41.274  34.842  1.00 19.88           C  
ANISOU 1445  CA  ALA A 180     2544   2504   2504      1     68     28       C  
ATOM   1446  C   ALA A 180      29.750  42.777  34.574  1.00 19.72           C  
ANISOU 1446  C   ALA A 180     2593   2480   2419    -40     39     64       C  
ATOM   1447  O   ALA A 180      29.699  43.556  35.523  1.00 20.62           O  
ANISOU 1447  O   ALA A 180     2726   2637   2468     45    219     70       O  
ATOM   1448  CB  ALA A 180      31.008  41.024  35.802  1.00 20.27           C  
ANISOU 1448  CB  ALA A 180     2658   2568   2475    -16     10    101       C  
ATOM   1449  N   GLY A 181      29.711  43.185  33.300  1.00 19.10           N  
ANISOU 1449  N   GLY A 181     2391   2508   2359     19    116     25       N  
ATOM   1450  CA  GLY A 181      29.604  44.585  32.926  1.00 18.67           C  
ANISOU 1450  CA  GLY A 181     2363   2407   2321     48     90    -26       C  
ATOM   1451  C   GLY A 181      30.857  45.427  33.137  1.00 18.73           C  
ANISOU 1451  C   GLY A 181     2434   2350   2331     42     68      5       C  
ATOM   1452  O   GLY A 181      30.766  46.638  33.328  1.00 19.06           O  
ANISOU 1452  O   GLY A 181     2616   2299   2325    131    191    -44       O  
ATOM   1453  N   LEU A 182      32.036  44.796  33.082  1.00 16.93           N  
ANISOU 1453  N   LEU A 182     2143   2162   2127     18    184     40       N  
ATOM   1454  CA  LEU A 182      33.278  45.446  33.482  1.00 16.91           C  
ANISOU 1454  CA  LEU A 182     2160   2209   2054     37     49    -14       C  
ATOM   1455  C   LEU A 182      34.022  46.054  32.288  1.00 15.98           C  
ANISOU 1455  C   LEU A 182     1996   2091   1984    -30     65    -52       C  
ATOM   1456  O   LEU A 182      34.998  46.790  32.455  1.00 17.45           O  
ANISOU 1456  O   LEU A 182     2052   2541   2034   -167     69   -125       O  
ATOM   1457  CB  LEU A 182      34.167  44.442  34.217  1.00 16.96           C  
ANISOU 1457  CB  LEU A 182     2218   2156   2069     15     40    -44       C  
ATOM   1458  CG  LEU A 182      33.450  43.910  35.458  1.00 19.47           C  
ANISOU 1458  CG  LEU A 182     2550   2479   2367      7     62     28       C  
ATOM   1459  CD1 LEU A 182      34.290  42.851  36.103  1.00 21.22           C  
ANISOU 1459  CD1 LEU A 182     2826   2612   2622     87    -24     25       C  
ATOM   1460  CD2 LEU A 182      33.185  45.058  36.477  1.00 22.41           C  
ANISOU 1460  CD2 LEU A 182     3024   2763   2727    105     43    -77       C  
ATOM   1461  N   LEU A 183      33.568  45.777  31.077  1.00 14.57           N  
ANISOU 1461  N   LEU A 183     1704   2030   1801    -75     64    -22       N  
ATOM   1462  CA  LEU A 183      34.295  46.252  29.899  1.00 14.90           C  
ANISOU 1462  CA  LEU A 183     1804   1965   1889   -100     67    -27       C  
ATOM   1463  C   LEU A 183      33.767  47.575  29.396  1.00 15.54           C  
ANISOU 1463  C   LEU A 183     1864   2103   1937    -28     32    -33       C  
ATOM   1464  O   LEU A 183      32.591  47.871  29.554  1.00 16.25           O  
ANISOU 1464  O   LEU A 183     1984   2112   2077     31    184    -29       O  
ATOM   1465  CB  LEU A 183      34.248  45.207  28.785  1.00 14.45           C  
ANISOU 1465  CB  LEU A 183     1791   1997   1702    -95    136     31       C  
ATOM   1466  CG  LEU A 183      34.908  43.869  29.100  1.00 13.75           C  
ANISOU 1466  CG  LEU A 183     1533   1985   1705    -40     13     17       C  
ATOM   1467  CD1 LEU A 183      34.845  42.967  27.901  1.00 13.89           C  
ANISOU 1467  CD1 LEU A 183     1557   1855   1863     -9     -2     14       C  
ATOM   1468  CD2 LEU A 183      36.373  44.065  29.536  1.00 14.19           C  
ANISOU 1468  CD2 LEU A 183     1548   1962   1882    -56     48     87       C  
ATOM   1469  N   PRO A 184      34.639  48.350  28.743  1.00 15.67           N  
ANISOU 1469  N   PRO A 184     1933   2047   1972    -17      0    -38       N  
ATOM   1470  CA  PRO A 184      34.255  49.582  28.090  1.00 16.97           C  
ANISOU 1470  CA  PRO A 184     2142   2173   2132     -8      8    -48       C  
ATOM   1471  C   PRO A 184      33.242  49.322  26.963  1.00 17.20           C  
ANISOU 1471  C   PRO A 184     2090   2190   2255    -27     -8    -25       C  
ATOM   1472  O   PRO A 184      33.287  48.255  26.391  1.00 15.63           O  
ANISOU 1472  O   PRO A 184     1788   2084   2065      4    -36    -54       O  
ATOM   1473  CB  PRO A 184      35.581  50.079  27.489  1.00 17.18           C  
ANISOU 1473  CB  PRO A 184     2162   2191   2173    -20     34     -5       C  
ATOM   1474  CG  PRO A 184      36.638  49.346  28.180  1.00 17.62           C  
ANISOU 1474  CG  PRO A 184     2195   2207   2290     -8     62    -56       C  
ATOM   1475  CD  PRO A 184      36.067  48.038  28.524  1.00 16.00           C  
ANISOU 1475  CD  PRO A 184     1965   2086   2029     11     77    -75       C  
ATOM   1476  N   THR A 185      32.384  50.293  26.647  1.00 18.10           N  
ANISOU 1476  N   THR A 185     2246   2275   2353     88     67     -9       N  
ATOM   1477  CA  THR A 185      31.503  50.186  25.497  1.00 18.87           C  
ANISOU 1477  CA  THR A 185     2304   2376   2488     27     18     -6       C  
ATOM   1478  C   THR A 185      32.031  51.058  24.357  1.00 18.00           C  
ANISOU 1478  C   THR A 185     2241   2258   2340     52    -41      4       C  
ATOM   1479  O   THR A 185      32.537  52.152  24.566  1.00 17.50           O  
ANISOU 1479  O   THR A 185     2138   2236   2273    -27   -137     40       O  
ATOM   1480  CB  THR A 185      30.033  50.510  25.842  1.00 20.44           C  
ANISOU 1480  CB  THR A 185     2552   2518   2693     40    127    -29       C  
ATOM   1481  OG1 THR A 185      29.833  51.921  25.904  1.00 25.25           O  
ANISOU 1481  OG1 THR A 185     3133   3027   3432    213    255    -63       O  
ATOM   1482  CG2 THR A 185      29.676  49.966  27.213  1.00 21.07           C  
ANISOU 1482  CG2 THR A 185     2638   2714   2652    142    118    -88       C  
ATOM   1483  N   TYR A 186      31.943  50.546  23.143  1.00 17.53           N  
ANISOU 1483  N   TYR A 186     2111   2223   2326     51    -36    -11       N  
ATOM   1484  CA  TYR A 186      32.430  51.260  21.975  1.00 18.19           C  
ANISOU 1484  CA  TYR A 186     2256   2293   2362     72    -28     37       C  
ATOM   1485  C   TYR A 186      31.750  52.622  21.812  1.00 19.35           C  
ANISOU 1485  C   TYR A 186     2447   2372   2531     49    -14     -7       C  
ATOM   1486  O   TYR A 186      32.431  53.613  21.553  1.00 19.60           O  
ANISOU 1486  O   TYR A 186     2464   2353   2627    190     34    158       O  
ATOM   1487  CB  TYR A 186      32.218  50.366  20.764  1.00 18.37           C  
ANISOU 1487  CB  TYR A 186     2273   2334   2370     50    -53     28       C  
ATOM   1488  CG  TYR A 186      32.612  50.933  19.434  1.00 20.11           C  
ANISOU 1488  CG  TYR A 186     2597   2580   2463     29    -41     10       C  
ATOM   1489  CD1 TYR A 186      33.935  51.287  19.146  1.00 20.01           C  
ANISOU 1489  CD1 TYR A 186     2527   2569   2505     54    -24    -22       C  
ATOM   1490  CD2 TYR A 186      31.665  51.079  18.438  1.00 22.10           C  
ANISOU 1490  CD2 TYR A 186     2618   2951   2827     32   -150     10       C  
ATOM   1491  CE1 TYR A 186      34.287  51.790  17.922  1.00 23.10           C  
ANISOU 1491  CE1 TYR A 186     2944   2940   2891    -13    -15     94       C  
ATOM   1492  CE2 TYR A 186      32.016  51.579  17.209  1.00 24.36           C  
ANISOU 1492  CE2 TYR A 186     3055   3181   3019      3    -53    102       C  
ATOM   1493  CZ  TYR A 186      33.307  51.935  16.954  1.00 24.70           C  
ANISOU 1493  CZ  TYR A 186     3045   3150   3186     54    -82     78       C  
ATOM   1494  OH  TYR A 186      33.608  52.438  15.715  1.00 28.52           O  
ANISOU 1494  OH  TYR A 186     3597   3906   3330    113     44     16       O  
ATOM   1495  N   ALA A 187      30.440  52.690  22.021  1.00 21.15           N  
ANISOU 1495  N   ALA A 187     2648   2631   2754     53    -18    -26       N  
ATOM   1496  CA  ALA A 187      29.733  53.980  21.887  1.00 22.79           C  
ANISOU 1496  CA  ALA A 187     2895   2828   2935     52    -15      4       C  
ATOM   1497  C   ALA A 187      30.316  55.050  22.817  1.00 24.06           C  
ANISOU 1497  C   ALA A 187     3039   2973   3127     24     12     -3       C  
ATOM   1498  O   ALA A 187      30.476  56.212  22.420  1.00 25.32           O  
ANISOU 1498  O   ALA A 187     3246   2979   3394     65     51    -11       O  
ATOM   1499  CB  ALA A 187      28.247  53.801  22.178  1.00 23.25           C  
ANISOU 1499  CB  ALA A 187     2925   2963   2944     47    -23     -9       C  
ATOM   1500  N   THR A 188      30.624  54.641  24.048  1.00 24.19           N  
ANISOU 1500  N   THR A 188     3039   3042   3109     66     38    -21       N  
ATOM   1501  CA  THR A 188      31.174  55.523  25.070  1.00 25.28           C  
ANISOU 1501  CA  THR A 188     3140   3174   3289     39      6    -50       C  
ATOM   1502  C   THR A 188      32.575  55.970  24.678  1.00 25.62           C  
ANISOU 1502  C   THR A 188     3188   3212   3334     21     28    -41       C  
ATOM   1503  O   THR A 188      32.934  57.126  24.830  1.00 26.10           O  
ANISOU 1503  O   THR A 188     3224   3227   3464     79     51   -105       O  
ATOM   1504  CB  THR A 188      31.199  54.798  26.434  1.00 25.53           C  
ANISOU 1504  CB  THR A 188     3180   3234   3283    -18     32    -67       C  
ATOM   1505  OG1 THR A 188      29.872  54.477  26.842  1.00 26.54           O  
ANISOU 1505  OG1 THR A 188     3214   3439   3430     -1    124   -104       O  
ATOM   1506  CG2 THR A 188      31.706  55.685  27.564  1.00 26.71           C  
ANISOU 1506  CG2 THR A 188     3351   3369   3426     -3     41   -127       C  
ATOM   1507  N   CYS A 189      33.372  55.057  24.139  1.00 26.19           N  
ANISOU 1507  N   CYS A 189     3288   3264   3397     56     16    -57       N  
ATOM   1508  CA  CYS A 189      34.739  55.420  23.767  1.00 26.61           C  
ANISOU 1508  CA  CYS A 189     3317   3325   3466     15     23    -71       C  
ATOM   1509  C   CYS A 189      34.722  56.387  22.589  1.00 29.14           C  
ANISOU 1509  C   CYS A 189     3690   3611   3770     15     36     17       C  
ATOM   1510  O   CYS A 189      35.535  57.306  22.549  1.00 30.32           O  
ANISOU 1510  O   CYS A 189     3755   3698   4064     -9      9      1       O  
ATOM   1511  CB  CYS A 189      35.570  54.184  23.430  1.00 26.06           C  
ANISOU 1511  CB  CYS A 189     3264   3268   3370     39     35    -48       C  
ATOM   1512  SG  CYS A 189      35.753  53.077  24.818  1.00 21.17           S  
ANISOU 1512  SG  CYS A 189     2416   2584   3043    157   -174   -526       S  
ATOM   1513  N   GLN A 190      33.789  56.175  21.656  1.00 31.25           N  
ANISOU 1513  N   GLN A 190     3938   3915   4018      0    -13      4       N  
ATOM   1514  CA  GLN A 190      33.557  57.069  20.520  1.00 33.52           C  
ANISOU 1514  CA  GLN A 190     4261   4222   4252      0    -14     30       C  
ATOM   1515  C   GLN A 190      33.181  58.471  20.996  1.00 34.25           C  
ANISOU 1515  C   GLN A 190     4344   4263   4405     24    -39     17       C  
ATOM   1516  O   GLN A 190      33.649  59.464  20.419  1.00 36.35           O  
ANISOU 1516  O   GLN A 190     4615   4541   4655     35      0    116       O  
ATOM   1517  CB  GLN A 190      32.406  56.550  19.651  1.00 34.10           C  
ANISOU 1517  CB  GLN A 190     4310   4322   4324    -16    -38     39       C  
ATOM   1518  CG  GLN A 190      32.730  55.419  18.698  1.00 36.35           C  
ANISOU 1518  CG  GLN A 190     4688   4535   4587     17     11     -8       C  
ATOM   1519  CD  GLN A 190      31.488  55.017  17.898  1.00 38.97           C  
ANISOU 1519  CD  GLN A 190     4934   4925   4945    -22    -79    -34       C  
ATOM   1520  OE1 GLN A 190      30.383  54.937  18.455  1.00 41.30           O  
ANISOU 1520  OE1 GLN A 190     5223   5243   5225    -26     36     25       O  
ATOM   1521  NE2 GLN A 190      31.657  54.796  16.595  1.00 40.17           N  
ANISOU 1521  NE2 GLN A 190     5185   5071   5006      1     28    -23       N  
TER    1522      GLN A 190                                                      
HETATM 1523  S   SO4 A1191      51.844  43.554  38.813  1.00 49.31           S  
ANISOU 1523  S   SO4 A1191     6326   6280   6129     13    -38     36       S  
HETATM 1524  O1  SO4 A1191      51.486  44.968  38.676  1.00 49.95           O  
ANISOU 1524  O1  SO4 A1191     6454   6273   6249      7    -21    -14       O  
HETATM 1525  O2  SO4 A1191      53.310  43.419  38.798  1.00 48.91           O  
ANISOU 1525  O2  SO4 A1191     6291   6198   6093    -43    -19     16       O  
HETATM 1526  O3  SO4 A1191      51.277  43.076  40.081  1.00 49.09           O  
ANISOU 1526  O3  SO4 A1191     6266   6256   6128    -49    -11    -18       O  
HETATM 1527  O4  SO4 A1191      51.235  42.785  37.715  1.00 48.50           O  
ANISOU 1527  O4  SO4 A1191     6210   6077   6140      5     37     27       O  
HETATM 1528  C1  EDO A1192      62.556  53.238  11.790  1.00 20.38           C  
ANISOU 1528  C1  EDO A1192     2621   2654   2469    -45     37     81       C  
HETATM 1529  O1  EDO A1192      61.487  52.532  12.381  1.00 16.97           O  
ANISOU 1529  O1  EDO A1192     2249   1940   2258     89   -213     45       O  
HETATM 1530  C2  EDO A1192      63.075  52.412  10.638  1.00 23.09           C  
ANISOU 1530  C2  EDO A1192     2861   3117   2794      7     73   -122       C  
HETATM 1531  O2  EDO A1192      61.992  51.999   9.813  1.00 22.16           O  
ANISOU 1531  O2  EDO A1192     2963   2871   2585    -53    123   -238       O  
HETATM 1532  C1  EDO A1193      70.759  51.228  17.725  1.00 24.93           C  
ANISOU 1532  C1  EDO A1193     3190   3076   3205     20    180   -126       C  
HETATM 1533  O1  EDO A1193      69.884  52.079  18.476  1.00 23.01           O  
ANISOU 1533  O1  EDO A1193     2794   3142   2803    -56    163   -190       O  
HETATM 1534  C2  EDO A1193      70.198  49.826  17.466  1.00 24.48           C  
ANISOU 1534  C2  EDO A1193     3145   3071   3084     22    -15    -82       C  
HETATM 1535  O2  EDO A1193      69.974  49.164  18.708  1.00 25.24           O  
ANISOU 1535  O2  EDO A1193     2968   2872   3750     68    162    148       O  
HETATM 1536  C1  EDO A1194      42.313  55.177  12.784  1.00 24.69           C  
ANISOU 1536  C1  EDO A1194     2867   3295   3219     85    -96     59       C  
HETATM 1537  O1  EDO A1194      41.213  54.967  13.644  1.00 28.13           O  
ANISOU 1537  O1  EDO A1194     3254   3768   3665     39     56     86       O  
HETATM 1538  C2  EDO A1194      43.489  54.639  13.584  1.00 22.70           C  
ANISOU 1538  C2  EDO A1194     2652   3012   2960    -77    -52     37       C  
HETATM 1539  O2  EDO A1194      43.349  53.271  13.888  1.00 18.18           O  
ANISOU 1539  O2  EDO A1194     2027   2796   2082   -162   -229    145       O  
HETATM 1540  O   HOH A2001      66.117  61.194   9.010  1.00 29.15           O  
ANISOU 1540  O   HOH A2001     3873   3524   3678   -206     33     25       O  
HETATM 1541  O   HOH A2002      74.554  52.869  15.620  1.00 32.71           O  
ANISOU 1541  O   HOH A2002     4067   4070   4292    152      0   -125       O  
HETATM 1542  O   HOH A2003      76.750  62.787  19.265  1.00 37.83           O  
ANISOU 1542  O   HOH A2003     5011   4581   4780   -116    -12      5       O  
HETATM 1543  O   HOH A2004      62.647  48.693   9.660  1.00 33.54           O  
ANISOU 1543  O   HOH A2004     4164   4382   4195   -133   -140     71       O  
HETATM 1544  O   HOH A2005      53.641  51.628   9.803  1.00 30.42           O  
ANISOU 1544  O   HOH A2005     3718   3605   4235    -26   -122   -186       O  
HETATM 1545  O   HOH A2006      73.876  48.665  17.938  1.00 39.17           O  
ANISOU 1545  O   HOH A2006     5044   4896   4943     66     62   -101       O  
HETATM 1546  O   HOH A2007      74.604  44.330  17.338  1.00 44.23           O  
ANISOU 1546  O   HOH A2007     5823   5489   5493     14    -78     42       O  
HETATM 1547  O   HOH A2008      39.911  50.534  11.544  1.00 33.47           O  
ANISOU 1547  O   HOH A2008     4299   4121   4298    -93     45     42       O  
HETATM 1548  O   HOH A2009      41.727  53.009   9.670  1.00 40.77           O  
ANISOU 1548  O   HOH A2009     5035   5258   5195    -25   -109     -7       O  
HETATM 1549  O   HOH A2010      37.543  46.825  11.237  1.00 34.70           O  
ANISOU 1549  O   HOH A2010     4373   4372   4436   -197    -96    -43       O  
HETATM 1550  O   HOH A2011      78.239  53.127  14.195  1.00 36.84           O  
ANISOU 1550  O   HOH A2011     4611   4805   4579    -34    -69     30       O  
HETATM 1551  O   HOH A2012      75.919  50.540  16.135  1.00 36.88           O  
ANISOU 1551  O   HOH A2012     4813   4514   4685     18   -115     27       O  
HETATM 1552  O   HOH A2013      58.329  58.684   4.751  1.00 41.14           O  
ANISOU 1552  O   HOH A2013     5257   5293   5080    -95    -70    -58       O  
HETATM 1553  O   HOH A2014      59.468  56.214   7.296  1.00 24.79           O  
ANISOU 1553  O   HOH A2014     3490   3159   2767      8   -123   -346       O  
HETATM 1554  O   HOH A2015      61.754  57.103   5.684  1.00 22.82           O  
ANISOU 1554  O   HOH A2015     2852   2954   2862    242   -133   -181       O  
HETATM 1555  O   HOH A2016      61.978  63.822   8.162  1.00 40.45           O  
ANISOU 1555  O   HOH A2016     5186   5115   5067    -20   -122     20       O  
HETATM 1556  O   HOH A2017      58.809  52.813   6.658  1.00 38.56           O  
ANISOU 1556  O   HOH A2017     4743   5022   4886     25     37    -36       O  
HETATM 1557  O   HOH A2018      60.621  47.073  10.581  1.00 48.03           O  
ANISOU 1557  O   HOH A2018     6214   6158   5876    -34    -86     30       O  
HETATM 1558  O   HOH A2019      59.855  63.287   9.437  1.00 14.14           O  
ANISOU 1558  O   HOH A2019     1795   1497   2080    232    -75   -290       O  
HETATM 1559  O   HOH A2020      57.035  60.764   6.255  1.00 27.21           O  
ANISOU 1559  O   HOH A2020     3743   3397   3196    -34     64     73       O  
HETATM 1560  O   HOH A2021      66.165  39.689  21.095  1.00 41.52           O  
ANISOU 1560  O   HOH A2021     5155   5338   5280     23     31    -26       O  
HETATM 1561  O   HOH A2022      46.210  69.506  13.995  1.00 36.00           O  
ANISOU 1561  O   HOH A2022     4454   4496   4727     58    -53      8       O  
HETATM 1562  O   HOH A2023      45.777  55.770   6.243  1.00 47.88           O  
ANISOU 1562  O   HOH A2023     6190   5947   6054    -21     37      0       O  
HETATM 1563  O   HOH A2024      47.843  51.589   8.009  1.00 28.48           O  
ANISOU 1563  O   HOH A2024     3689   3785   3347    -80     97     31       O  
HETATM 1564  O   HOH A2025      42.172  51.445  12.147  1.00 23.80           O  
ANISOU 1564  O   HOH A2025     2671   3289   3079     40     87    -62       O  
HETATM 1565  O   HOH A2026      40.198  46.290  10.696  1.00 29.91           O  
ANISOU 1565  O   HOH A2026     3728   4019   3614    -48   -119   -213       O  
HETATM 1566  O   HOH A2027      43.343  62.729  26.641  1.00 30.77           O  
ANISOU 1566  O   HOH A2027     3707   4068   3913      6    -27    217       O  
HETATM 1567  O   HOH A2028      33.871  32.471  30.375  1.00 35.55           O  
ANISOU 1567  O   HOH A2028     4373   4638   4494     -4     40     24       O  
HETATM 1568  O   HOH A2029      35.958  50.281  15.417  1.00 34.77           O  
ANISOU 1568  O   HOH A2029     4174   4322   4712   -165     11    -49       O  
HETATM 1569  O   HOH A2030      42.422  57.885  15.835  1.00 32.17           O  
ANISOU 1569  O   HOH A2030     3685   4405   4133    150      4    123       O  
HETATM 1570  O   HOH A2031      56.058  47.121  12.643  1.00 26.49           O  
ANISOU 1570  O   HOH A2031     3286   3233   3546     46    334    137       O  
HETATM 1571  O   HOH A2032      54.193  53.856  10.988  1.00 17.06           O  
ANISOU 1571  O   HOH A2032     1742   2798   1941    -33    127     22       O  
HETATM 1572  O   HOH A2033      56.791  52.746   8.352  1.00 25.79           O  
ANISOU 1572  O   HOH A2033     3723   3118   2955    152   -181     15       O  
HETATM 1573  O   HOH A2034      42.158  60.646  34.025  1.00 31.64           O  
ANISOU 1573  O   HOH A2034     3997   3926   4097      8     44   -161       O  
HETATM 1574  O   HOH A2035      67.684  52.528  16.599  1.00 13.73           O  
ANISOU 1574  O   HOH A2035     1618   1822   1777   -143    185     69       O  
HETATM 1575  O   HOH A2036      70.885  57.489   9.068  1.00 21.30           O  
ANISOU 1575  O   HOH A2036     2924   3064   2105    255    104   -392       O  
HETATM 1576  O   HOH A2037      73.113  59.427   8.733  1.00 37.58           O  
ANISOU 1576  O   HOH A2037     4746   4742   4787     -3    -40   -104       O  
HETATM 1577  O   HOH A2038      76.819  63.240  15.882  1.00 31.81           O  
ANISOU 1577  O   HOH A2038     4155   4117   3813   -103     20    -37       O  
HETATM 1578  O   HOH A2039      75.862  54.738  13.945  1.00 28.10           O  
ANISOU 1578  O   HOH A2039     3380   3579   3715     24   -183    -49       O  
HETATM 1579  O   HOH A2040      78.821  53.896  16.646  1.00 42.64           O  
ANISOU 1579  O   HOH A2040     5376   5427   5399     32     17     17       O  
HETATM 1580  O   HOH A2041      66.198  62.795  14.133  1.00 34.14           O  
ANISOU 1580  O   HOH A2041     4242   4347   4382   -215   -118    221       O  
HETATM 1581  O   HOH A2042      57.687  37.819  18.523  1.00 33.71           O  
ANISOU 1581  O   HOH A2042     4258   4163   4384   -148     -8     -3       O  
HETATM 1582  O   HOH A2043      60.140  36.250  18.988  1.00 32.00           O  
ANISOU 1582  O   HOH A2043     4194   3932   4031    -61     -7      9       O  
HETATM 1583  O   HOH A2044      64.700  66.715  16.440  1.00 31.30           O  
ANISOU 1583  O   HOH A2044     3931   3963   3998    -49    210    205       O  
HETATM 1584  O   HOH A2045      60.161  44.749  13.350  1.00 26.19           O  
ANISOU 1584  O   HOH A2045     2794   3775   3379    -27   -258   -208       O  
HETATM 1585  O   HOH A2046      67.192  42.681  21.723  1.00 32.37           O  
ANISOU 1585  O   HOH A2046     4300   4016   3980    120    118      9       O  
HETATM 1586  O   HOH A2047      53.012  73.203  17.722  1.00 41.74           O  
ANISOU 1586  O   HOH A2047     5488   4988   5380    -40      3    -48       O  
HETATM 1587  O   HOH A2048      55.617  71.110  12.319  1.00 33.07           O  
ANISOU 1587  O   HOH A2048     4205   4173   4187     40    -18    114       O  
HETATM 1588  O   HOH A2049      49.404  71.030  15.927  1.00 31.18           O  
ANISOU 1588  O   HOH A2049     3981   3889   3977    174    -15   -173       O  
HETATM 1589  O   HOH A2050      55.139  73.093  16.482  1.00 35.64           O  
ANISOU 1589  O   HOH A2050     4358   4494   4687     94   -194      4       O  
HETATM 1590  O   HOH A2051      48.888  69.294  13.578  1.00 19.97           O  
ANISOU 1590  O   HOH A2051     2466   2175   2944    413     22    218       O  
HETATM 1591  O   HOH A2052      58.080  65.115  11.269  1.00 26.66           O  
ANISOU 1591  O   HOH A2052     2784   3410   3933   -219    302     56       O  
HETATM 1592  O   HOH A2053      51.294  63.280  10.600  1.00 13.42           O  
ANISOU 1592  O   HOH A2053     1875   1646   1576     20    -85    116       O  
HETATM 1593  O   HOH A2054      43.854  68.056  13.851  1.00 42.63           O  
ANISOU 1593  O   HOH A2054     5250   5433   5513     51     29    -69       O  
HETATM 1594  O   HOH A2055      41.902  63.421  12.605  1.00 39.08           O  
ANISOU 1594  O   HOH A2055     4855   5236   4757     41    -92      0       O  
HETATM 1595  O   HOH A2056      43.491  66.296  11.745  1.00 31.87           O  
ANISOU 1595  O   HOH A2056     3878   3985   4245     80   -104   -269       O  
HETATM 1596  O   HOH A2057      44.602  66.744  23.921  1.00 39.64           O  
ANISOU 1596  O   HOH A2057     4852   5163   5046    155    159   -100       O  
HETATM 1597  O   HOH A2058      37.620  44.789  36.147  1.00 39.46           O  
ANISOU 1597  O   HOH A2058     4850   5060   5082   -106     55   -102       O  
HETATM 1598  O   HOH A2059      51.006  67.552  26.754  0.50 16.71           O  
ANISOU 1598  O   HOH A2059     2211   1985   2152    -67    -51    139       O  
HETATM 1599  O   HOH A2060      49.406  68.555  24.980  1.00 39.77           O  
ANISOU 1599  O   HOH A2060     5011   5039   5059     27    -45     27       O  
HETATM 1600  O   HOH A2061      45.499  62.757  25.148  1.00 21.12           O  
ANISOU 1600  O   HOH A2061     2235   3038   2749     93    -64    343       O  
HETATM 1601  O   HOH A2062      35.450  32.314  27.714  1.00 23.48           O  
ANISOU 1601  O   HOH A2062     3073   2775   3071   -234    114    -56       O  
HETATM 1602  O   HOH A2063      47.579  66.274  31.869  1.00 32.29           O  
ANISOU 1602  O   HOH A2063     4032   4108   4128    159    -43    -76       O  
HETATM 1603  O   HOH A2064      52.049  67.450  31.616  1.00 10.47           O  
ANISOU 1603  O   HOH A2064     1291   1247   1439     81     40     17       O  
HETATM 1604  O   HOH A2065      33.327  32.423  25.517  1.00 47.33           O  
ANISOU 1604  O   HOH A2065     5918   5954   6111    -64    -15    -57       O  
HETATM 1605  O   HOH A2066      55.727  36.648  17.275  1.00 41.49           O  
ANISOU 1605  O   HOH A2066     5389   5142   5231     -5    -48    -35       O  
HETATM 1606  O   HOH A2067      51.886  36.767  16.053  1.00 43.58           O  
ANISOU 1606  O   HOH A2067     5609   5422   5525     58    -13     18       O  
HETATM 1607  O   HOH A2068      61.060  30.356  23.954  1.00 47.73           O  
ANISOU 1607  O   HOH A2068     6027   6015   6090     62    -42     22       O  
HETATM 1608  O   HOH A2069      52.676  56.496  31.660  1.00 26.21           O  
ANISOU 1608  O   HOH A2069     3097   3189   3672     77     33     18       O  
HETATM 1609  O   HOH A2070      52.415  52.114  32.081  1.00 45.04           O  
ANISOU 1609  O   HOH A2070     5756   5651   5706    -31     43   -136       O  
HETATM 1610  O   HOH A2071      58.237  42.869  34.305  1.00 31.77           O  
ANISOU 1610  O   HOH A2071     3869   4250   3952     16    -25    117       O  
HETATM 1611  O   HOH A2072      59.298  45.878  30.210  1.00 15.38           O  
ANISOU 1611  O   HOH A2072     2037   1693   2112   -226   -132     35       O  
HETATM 1612  O   HOH A2073      33.786  30.092  31.491  1.00 49.38           O  
ANISOU 1612  O   HOH A2073     6356   6212   6194    -15    -29    -16       O  
HETATM 1613  O   HOH A2074      63.554  34.892  32.050  1.00 32.96           O  
ANISOU 1613  O   HOH A2074     4050   4032   4439    284   -130     88       O  
HETATM 1614  O   HOH A2075      58.351  40.394  29.645  1.00 25.72           O  
ANISOU 1614  O   HOH A2075     3338   3236   3196   -170    127    -18       O  
HETATM 1615  O   HOH A2076      52.186  39.381  34.350  1.00 16.19           O  
ANISOU 1615  O   HOH A2076     1761   2382   2007     48     38    348       O  
HETATM 1616  O   HOH A2077      25.458  55.488  20.094  1.00 40.83           O  
ANISOU 1616  O   HOH A2077     5014   5268   5231    -25     15     40       O  
HETATM 1617  O   HOH A2078      46.831  49.760  29.961  1.00 32.51           O  
ANISOU 1617  O   HOH A2078     3966   3976   4409   -278     47    -24       O  
HETATM 1618  O   HOH A2079      50.201  45.725  30.659  1.00 37.68           O  
ANISOU 1618  O   HOH A2079     4922   4804   4588     58      6    -40       O  
HETATM 1619  O   HOH A2080      40.928  53.371  28.670  1.00 13.35           O  
ANISOU 1619  O   HOH A2080     1480   1812   1777    -99    108     47       O  
HETATM 1620  O   HOH A2081      35.600  53.068  37.307  1.00 37.56           O  
ANISOU 1620  O   HOH A2081     4651   4785   4834    -16    167    -88       O  
HETATM 1621  O   HOH A2082      32.345  52.540  28.626  1.00 25.43           O  
ANISOU 1621  O   HOH A2082     2989   3191   3482    145     23   -273       O  
HETATM 1622  O   HOH A2083      34.449  51.177  31.202  1.00 32.08           O  
ANISOU 1622  O   HOH A2083     3988   4116   4084   -193      5    -99       O  
HETATM 1623  O   HOH A2084      35.345  55.509  36.363  1.00 39.90           O  
ANISOU 1623  O   HOH A2084     5195   5093   4872     19      5    -43       O  
HETATM 1624  O   HOH A2085      33.448  53.822  33.952  1.00 31.12           O  
ANISOU 1624  O   HOH A2085     3695   4224   3903     51     47    -13       O  
HETATM 1625  O   HOH A2086      40.219  59.778  28.015  1.00 43.19           O  
ANISOU 1625  O   HOH A2086     5475   5490   5443    -44     75    -37       O  
HETATM 1626  O   HOH A2087      42.593  58.132  33.142  1.00 24.20           O  
ANISOU 1626  O   HOH A2087     2834   3285   3074    -64   -105   -427       O  
HETATM 1627  O   HOH A2088      45.394  52.378  28.604  1.00 22.50           O  
ANISOU 1627  O   HOH A2088     2687   2723   3138    -34     17   -263       O  
HETATM 1628  O   HOH A2089      44.824  53.106  26.141  1.00 21.84           O  
ANISOU 1628  O   HOH A2089     2324   3056   2915    134     97     56       O  
HETATM 1629  O   HOH A2090      48.728  54.462  34.704  1.00 43.04           O  
ANISOU 1629  O   HOH A2090     5468   5456   5427     25     21    -18       O  
HETATM 1630  O   HOH A2091      47.450  51.396  32.624  1.00 44.55           O  
ANISOU 1630  O   HOH A2091     5519   5726   5678     81     -8     21       O  
HETATM 1631  O   HOH A2092      54.289  61.323  16.819  1.00  9.79           O  
ANISOU 1631  O   HOH A2092     1192   1094   1432    -23    -86   -158       O  
HETATM 1632  O   HOH A2093      61.275  54.901  19.969  1.00 10.19           O  
ANISOU 1632  O   HOH A2093     1276   1197   1398    -34     89     23       O  
HETATM 1633  O   HOH A2094      63.218  53.305  21.259  1.00 10.71           O  
ANISOU 1633  O   HOH A2094     1335   1503   1229    208     17     81       O  
HETATM 1634  O   HOH A2095      68.785  51.862  23.753  1.00 13.29           O  
ANISOU 1634  O   HOH A2095     1506   1666   1877    113   -136    -71       O  
HETATM 1635  O   HOH A2096      68.131  47.348  33.192  1.00 33.04           O  
ANISOU 1635  O   HOH A2096     4351   4042   4158   -131     -7    -29       O  
HETATM 1636  O   HOH A2097      50.700  46.302  19.255  1.00 22.49           O  
ANISOU 1636  O   HOH A2097     2897   2553   3095     59    282    295       O  
HETATM 1637  O   HOH A2098      28.668  50.161  21.894  1.00 26.28           O  
ANISOU 1637  O   HOH A2098     3024   3244   3717   -118    -50    -46       O  
HETATM 1638  O   HOH A2099      30.407  46.665  15.012  1.00 29.12           O  
ANISOU 1638  O   HOH A2099     3625   3682   3757    -41    -14    -71       O  
HETATM 1639  O   HOH A2100      27.885  47.843  17.917  1.00 35.61           O  
ANISOU 1639  O   HOH A2100     4258   4854   4418     45    -67   -118       O  
HETATM 1640  O   HOH A2101      30.647  43.269  20.916  1.00 21.42           O  
ANISOU 1640  O   HOH A2101     2458   2862   2817   -125    -22      7       O  
HETATM 1641  O   HOH A2102      31.148  43.801  17.949  1.00 37.39           O  
ANISOU 1641  O   HOH A2102     4550   4791   4862   -186     42     84       O  
HETATM 1642  O   HOH A2103      35.060  41.173  16.248  1.00 18.58           O  
ANISOU 1642  O   HOH A2103     2140   2001   2918   -162   -114    125       O  
HETATM 1643  O   HOH A2104      38.112  48.774  14.728  1.00 15.28           O  
ANISOU 1643  O   HOH A2104     1705   1990   2108   -270   -309     83       O  
HETATM 1644  O   HOH A2105      33.682  38.236  25.407  1.00 16.36           O  
ANISOU 1644  O   HOH A2105     2187   2016   2011   -235    -33    158       O  
HETATM 1645  O   HOH A2106      41.291  37.561  19.039  1.00 14.99           O  
ANISOU 1645  O   HOH A2106     1821   1596   2276   -151   -217   -288       O  
HETATM 1646  O   HOH A2107      47.555  46.220  10.725  1.00 28.75           O  
ANISOU 1646  O   HOH A2107     3980   3717   3227    178    113    138       O  
HETATM 1647  O   HOH A2108      50.728  45.568  13.853  1.00 35.74           O  
ANISOU 1647  O   HOH A2108     4529   4648   4400     83     32     29       O  
HETATM 1648  O   HOH A2109      62.320  37.344  17.843  1.00 38.03           O  
ANISOU 1648  O   HOH A2109     4837   4727   4884      7    -45    -26       O  
HETATM 1649  O   HOH A2110      57.858  46.684  13.864  1.00 31.57           O  
ANISOU 1649  O   HOH A2110     4092   4116   3785    -43    -20     92       O  
HETATM 1650  O   HOH A2111      58.567  39.879  16.533  1.00 23.83           O  
ANISOU 1650  O   HOH A2111     2640   2925   3486   -228   -191    -34       O  
HETATM 1651  O   HOH A2112      65.350  43.461  17.484  1.00 19.25           O  
ANISOU 1651  O   HOH A2112     2395   1856   3064    162    -90   -151       O  
HETATM 1652  O   HOH A2113      69.618  45.502  22.566  1.00 29.17           O  
ANISOU 1652  O   HOH A2113     3750   3495   3835    302    -44    -26       O  
HETATM 1653  O   HOH A2114      66.615  44.335  19.722  1.00 23.03           O  
ANISOU 1653  O   HOH A2114     3236   2749   2763    -50    183   -215       O  
HETATM 1654  O   HOH A2115      66.034  50.313  12.074  1.00 13.89           O  
ANISOU 1654  O   HOH A2115     1616   1736   1926     23    153    140       O  
HETATM 1655  O   HOH A2116      60.062  48.617  16.855  1.00  9.67           O  
ANISOU 1655  O   HOH A2116     1203   1399   1070     49     26     74       O  
HETATM 1656  O   HOH A2117      62.528  45.930  14.253  1.00 11.21           O  
ANISOU 1656  O   HOH A2117     1415   1425   1417   -173    -22    -50       O  
HETATM 1657  O   HOH A2118      60.099  50.203  20.122  1.00  8.61           O  
ANISOU 1657  O   HOH A2118     1190    869   1211     -7     80   -117       O  
HETATM 1658  O   HOH A2119      45.240  61.536  22.961  1.00 34.07           O  
ANISOU 1658  O   HOH A2119     4119   4296   4528     76      4   -207       O  
HETATM 1659  O   HOH A2120      42.379  58.935  20.299  1.00 31.05           O  
ANISOU 1659  O   HOH A2120     3691   3764   4340     60    102     10       O  
HETATM 1660  O   HOH A2121      41.490  61.071  23.574  1.00 44.31           O  
ANISOU 1660  O   HOH A2121     5543   5575   5717    -57     51    -33       O  
HETATM 1661  O   HOH A2122      38.788  54.383  21.679  1.00 18.42           O  
ANISOU 1661  O   HOH A2122     2640   2390   1965    -72    -25    -24       O  
HETATM 1662  O   HOH A2123      42.843  51.457  28.425  1.00 16.91           O  
ANISOU 1662  O   HOH A2123     2157   2274   1991     49    179   -149       O  
HETATM 1663  O   HOH A2124      45.814  50.046  27.963  1.00 28.79           O  
ANISOU 1663  O   HOH A2124     3556   3576   3805   -140    179   -117       O  
HETATM 1664  O   HOH A2125      49.966  48.484  30.019  1.00 31.91           O  
ANISOU 1664  O   HOH A2125     4192   4308   3622   -125    -29    -10       O  
HETATM 1665  O   HOH A2126      62.637  35.020  23.323  1.00 32.99           O  
ANISOU 1665  O   HOH A2126     4110   3867   4557    -12     47     18       O  
HETATM 1666  O   HOH A2127      66.529  37.453  31.337  1.00 43.72           O  
ANISOU 1666  O   HOH A2127     5528   5501   5580     32    -15    -19       O  
HETATM 1667  O   HOH A2128      68.599  39.184  24.503  1.00 28.34           O  
ANISOU 1667  O   HOH A2128     3040   3741   3985    249    -16    155       O  
HETATM 1668  O   HOH A2129      67.632  45.546  31.553  1.00 30.95           O  
ANISOU 1668  O   HOH A2129     3719   4068   3972     30   -115    -84       O  
HETATM 1669  O   HOH A2130      68.753  41.659  26.668  1.00 26.57           O  
ANISOU 1669  O   HOH A2130     3059   3431   3605     48    185    -31       O  
HETATM 1670  O   HOH A2131      65.843  46.014  29.215  1.00 18.49           O  
ANISOU 1670  O   HOH A2131     2299   1852   2875    292    197    -97       O  
HETATM 1671  O   HOH A2132      54.523  47.562  32.142  1.00 30.46           O  
ANISOU 1671  O   HOH A2132     3761   3759   4053     22      6    -61       O  
HETATM 1672  O   HOH A2133      42.479  60.568  28.424  1.00 40.22           O  
ANISOU 1672  O   HOH A2133     4907   4937   5438     16     19    148       O  
HETATM 1673  O   HOH A2134      44.468  56.557  34.271  1.00 26.74           O  
ANISOU 1673  O   HOH A2134     3395   3222   3541   -188   -176   -119       O  
HETATM 1674  O   HOH A2135      43.571  59.384  37.174  1.00 32.71           O  
ANISOU 1674  O   HOH A2135     3962   4223   4241     10    118    -45       O  
HETATM 1675  O   HOH A2136      44.584  62.106  35.095  1.00 31.44           O  
ANISOU 1675  O   HOH A2136     4084   4340   3521    272      2   -173       O  
HETATM 1676  O   HOH A2137      44.938  59.617  39.814  1.00 38.34           O  
ANISOU 1676  O   HOH A2137     4797   4925   4845     -5    109      1       O  
HETATM 1677  O   HOH A2138      46.134  48.512  39.920  1.00 42.39           O  
ANISOU 1677  O   HOH A2138     5512   5219   5371     27      2    145       O  
HETATM 1678  O   HOH A2139      48.591  58.732  40.358  1.00 27.23           O  
ANISOU 1678  O   HOH A2139     3492   3615   3238   -357     10    146       O  
HETATM 1679  O   HOH A2140      41.183  55.940  43.830  1.00 42.25           O  
ANISOU 1679  O   HOH A2140     5414   5393   5245    -55     31    -97       O  
HETATM 1680  O   HOH A2141      40.977  58.658  37.716  1.00 34.49           O  
ANISOU 1680  O   HOH A2141     4397   4274   4431    -39    -34     47       O  
HETATM 1681  O   HOH A2142      44.175  54.263  36.080  1.00 23.84           O  
ANISOU 1681  O   HOH A2142     3248   3338   2469     29    114    -82       O  
HETATM 1682  O   HOH A2143      41.329  56.852  35.502  1.00 26.49           O  
ANISOU 1682  O   HOH A2143     3414   3109   3540     56     62    -13       O  
HETATM 1683  O   HOH A2144      49.064  48.642  33.459  1.00 42.04           O  
ANISOU 1683  O   HOH A2144     5286   5222   5464    -52    -53     12       O  
HETATM 1684  O   HOH A2145      46.306  52.962  35.139  1.00 32.69           O  
ANISOU 1684  O   HOH A2145     3985   4390   4044     -5      7   -101       O  
HETATM 1685  O   HOH A2146      43.216  48.403  39.923  1.00 39.49           O  
ANISOU 1685  O   HOH A2146     5061   4950   4993     31     -5    -40       O  
HETATM 1686  O   HOH A2147      37.949  42.973  34.397  1.00 39.37           O  
ANISOU 1686  O   HOH A2147     4717   5137   5104    -75     51    -20       O  
HETATM 1687  O   HOH A2148      40.328  43.478  36.802  1.00 29.46           O  
ANISOU 1687  O   HOH A2148     3856   3737   3598     61    336   -155       O  
HETATM 1688  O   HOH A2149      40.313  40.835  36.124  1.00 20.52           O  
ANISOU 1688  O   HOH A2149     2651   2239   2904   -426    -63     70       O  
HETATM 1689  O   HOH A2150      47.041  31.694  35.029  1.00 36.40           O  
ANISOU 1689  O   HOH A2150     4884   4454   4490     -2    -46    116       O  
HETATM 1690  O   HOH A2151      45.155  34.942  25.030  1.00 14.41           O  
ANISOU 1690  O   HOH A2151     1787   2071   1615   -112     60    -77       O  
HETATM 1691  O   HOH A2152      36.670  34.693  27.286  1.00 14.50           O  
ANISOU 1691  O   HOH A2152     1710   2048   1749   -243    -12      3       O  
HETATM 1692  O   HOH A2153      41.416  29.100  22.454  1.00 37.65           O  
ANISOU 1692  O   HOH A2153     4890   4684   4730    -83     43     67       O  
HETATM 1693  O   HOH A2154      39.877  30.906  20.261  1.00 33.31           O  
ANISOU 1693  O   HOH A2154     4322   4113   4219     19   -110   -138       O  
HETATM 1694  O   HOH A2155      31.613  34.570  24.698  1.00 44.79           O  
ANISOU 1694  O   HOH A2155     5772   5626   5620    -19    -34    -37       O  
HETATM 1695  O   HOH A2156      33.534  34.295  21.251  1.00 16.77           O  
ANISOU 1695  O   HOH A2156     1692   2387   2292   -188    214   -149       O  
HETATM 1696  O   HOH A2157      41.689  34.528  18.489  1.00 15.03           O  
ANISOU 1696  O   HOH A2157     1784   2066   1861     17   -131   -152       O  
HETATM 1697  O   HOH A2158      44.560  34.062  18.111  1.00 18.30           O  
ANISOU 1697  O   HOH A2158     2261   2460   2232     68   -276   -118       O  
HETATM 1698  O   HOH A2159      47.555  32.728  24.865  1.00 21.87           O  
ANISOU 1698  O   HOH A2159     2801   2819   2687    231     41    -66       O  
HETATM 1699  O   HOH A2160      53.745  35.303  17.625  1.00 36.38           O  
ANISOU 1699  O   HOH A2160     4454   4670   4696    -56     17   -114       O  
HETATM 1700  O   HOH A2161      50.510  30.420  19.096  1.00 43.37           O  
ANISOU 1700  O   HOH A2161     5511   5475   5492     59    -34    -62       O  
HETATM 1701  O   HOH A2162      49.764  35.380  15.196  1.00 27.32           O  
ANISOU 1701  O   HOH A2162     3710   3269   3400    -40     84   -140       O  
HETATM 1702  O   HOH A2163      46.245  31.241  18.580  1.00 28.99           O  
ANISOU 1702  O   HOH A2163     3617   3776   3619      4     43   -105       O  
HETATM 1703  O   HOH A2164      46.239  33.520  16.146  1.00 22.51           O  
ANISOU 1703  O   HOH A2164     2629   3037   2885     25    295      1       O  
HETATM 1704  O   HOH A2165      59.886  35.405  25.058  1.00 26.82           O  
ANISOU 1704  O   HOH A2165     3433   3260   3497    114   -140   -188       O  
HETATM 1705  O   HOH A2166      60.034  29.105  25.619  1.00 46.31           O  
ANISOU 1705  O   HOH A2166     5773   5885   5937     61     19     -9       O  
HETATM 1706  O   HOH A2167      53.335  32.376  35.295  1.00 41.31           O  
ANISOU 1706  O   HOH A2167     5285   5156   5253     41     25      9       O  
HETATM 1707  O   HOH A2168      54.679  39.632  34.918  1.00 37.52           O  
ANISOU 1707  O   HOH A2168     4748   4634   4875    -88    136     -2       O  
HETATM 1708  O   HOH A2169      43.861  44.498  37.083  1.00 44.58           O  
ANISOU 1708  O   HOH A2169     5694   5626   5619    -29    -43    -36       O  
HETATM 1709  O   HOH A2170      43.969  42.330  36.052  1.00 30.28           O  
ANISOU 1709  O   HOH A2170     3911   4103   3491    162     90   -124       O  
HETATM 1710  O   HOH A2171      43.699  40.191  38.997  1.00 24.06           O  
ANISOU 1710  O   HOH A2171     2621   3058   3461   -218     55   -268       O  
HETATM 1711  O   HOH A2172      45.274  41.288  33.705  1.00 15.38           O  
ANISOU 1711  O   HOH A2172     1859   2133   1850    -90    -76    223       O  
HETATM 1712  O   HOH A2173      44.292  32.326  39.328  1.00 44.40           O  
ANISOU 1712  O   HOH A2173     5696   5532   5642     64     33     51       O  
HETATM 1713  O   HOH A2174      41.401  38.963  39.311  1.00 43.43           O  
ANISOU 1713  O   HOH A2174     5545   5582   5374    -73     31     38       O  
HETATM 1714  O   HOH A2175      45.640  38.213  42.431  1.00 41.08           O  
ANISOU 1714  O   HOH A2175     5056   5541   5008    -25     35    -55       O  
HETATM 1715  O   HOH A2176      39.602  34.987  38.241  1.00 32.13           O  
ANISOU 1715  O   HOH A2176     4179   3977   4049    -41     74    -94       O  
HETATM 1716  O   HOH A2177      40.945  33.448  35.043  1.00 30.56           O  
ANISOU 1716  O   HOH A2177     3797   3793   4018    -41     39      7       O  
HETATM 1717  O   HOH A2178      30.163  37.096  28.288  1.00 21.02           O  
ANISOU 1717  O   HOH A2178     2340   3160   2484   -158     80    -77       O  
HETATM 1718  O   HOH A2179      31.888  37.591  35.716  1.00 14.26           O  
ANISOU 1718  O   HOH A2179     1665   2195   1557     -6     51    118       O  
HETATM 1719  O   HOH A2180      33.535  31.153  34.150  1.00 28.80           O  
ANISOU 1719  O   HOH A2180     3677   3220   4045   -110    -82   -260       O  
HETATM 1720  O   HOH A2181      37.178  30.798  34.909  1.00 30.59           O  
ANISOU 1720  O   HOH A2181     3715   3875   4030    -27      8    162       O  
HETATM 1721  O   HOH A2182      38.607  33.531  36.035  1.00 22.40           O  
ANISOU 1721  O   HOH A2182     2893   2844   2772     57     -6    174       O  
HETATM 1722  O   HOH A2183      28.976  39.912  20.657  1.00 35.37           O  
ANISOU 1722  O   HOH A2183     4699   4369   4371     32     60     26       O  
HETATM 1723  O   HOH A2184      31.057  37.369  25.598  1.00 21.59           O  
ANISOU 1723  O   HOH A2184     2539   2926   2737    173     55   -121       O  
HETATM 1724  O   HOH A2185      27.752  38.196  28.938  1.00 44.17           O  
ANISOU 1724  O   HOH A2185     5649   5637   5495    -27     45    -66       O  
HETATM 1725  O   HOH A2186      30.694  34.797  33.596  1.00 23.55           O  
ANISOU 1725  O   HOH A2186     2593   3370   2985      2    -46     89       O  
HETATM 1726  O   HOH A2187      29.215  37.277  35.505  1.00 13.20           O  
ANISOU 1726  O   HOH A2187     1542   1687   1785    -37    246    240       O  
HETATM 1727  O   HOH A2188      28.585  48.142  33.050  1.00 43.96           O  
ANISOU 1727  O   HOH A2188     5637   5484   5581    118    -22    -31       O  
HETATM 1728  O   HOH A2189      36.244  47.345  34.770  1.00 32.49           O  
ANISOU 1728  O   HOH A2189     4158   4218   3966   -157    -46     24       O  
HETATM 1729  O   HOH A2190      35.598  49.389  31.890  1.00 36.05           O  
ANISOU 1729  O   HOH A2190     4389   4841   4465    -92     29    -53       O  
HETATM 1730  O   HOH A2191      31.038  44.658  29.959  1.00 21.27           O  
ANISOU 1730  O   HOH A2191     2374   3221   2487   -248    184    -13       O  
HETATM 1731  O   HOH A2192      31.956  51.577  13.202  1.00 38.26           O  
ANISOU 1731  O   HOH A2192     5118   4587   4830   -145     -5     85       O  
HETATM 1732  O   HOH A2193      28.754  57.060  20.311  1.00 49.76           O  
ANISOU 1732  O   HOH A2193     6309   6239   6357    115     17     76       O  
HETATM 1733  O   HOH A2194      29.229  53.186  29.136  1.00 40.38           O  
ANISOU 1733  O   HOH A2194     5110   5260   4973      8     36    128       O  
HETATM 1734  O   HOH A2195      38.364  57.057  22.138  1.00 38.05           O  
ANISOU 1734  O   HOH A2195     4866   4805   4785     32    -85    -41       O  
HETATM 1735  O   HOH A2196      28.497  52.768  18.224  1.00 43.66           O  
ANISOU 1735  O   HOH A2196     5526   5460   5602     19     18     -8       O  
HETATM 1736  O   HOH A2197      51.182  42.976  35.120  1.00 42.33           O  
ANISOU 1736  O   HOH A2197     5218   5458   5404     13   -147    -85       O  
HETATM 1737  O   HOH A2198      50.735  40.785  41.133  1.00 25.44           O  
ANISOU 1737  O   HOH A2198     3219   3520   2925   -174   -159     26       O  
HETATM 1738  O   HOH A2199      61.176  53.724   7.650  1.00 21.68           O  
ANISOU 1738  O   HOH A2199     3137   2608   2490    -37    141   -202       O  
HETATM 1739  O   HOH A2200      69.952  46.563  19.130  1.00 32.54           O  
ANISOU 1739  O   HOH A2200     4121   4132   4108      3    -66   -110       O  
CONECT 1523 1524 1525 1526 1527                                                 
CONECT 1524 1523                                                                
CONECT 1525 1523                                                                
CONECT 1526 1523                                                                
CONECT 1527 1523                                                                
CONECT 1528 1529 1530                                                           
CONECT 1529 1528                                                                
CONECT 1530 1528 1531                                                           
CONECT 1531 1530                                                                
CONECT 1532 1533 1534                                                           
CONECT 1533 1532                                                                
CONECT 1534 1532 1535                                                           
CONECT 1535 1534                                                                
CONECT 1536 1537 1538                                                           
CONECT 1537 1536                                                                
CONECT 1538 1536 1539                                                           
CONECT 1539 1538                                                                
MASTER      378    0    4    4   13    0    7    6 1738    1   17   17          
END                                                                             
