# Supplementary material for: Spinning sugars in antigen biosynthesis: characterization of the Coxiella burnetii and Streptomyces griseus TDP-sugar epimerases
Source: J Biol Chem. 2022 Apr 6;298(5):101903. doi: 10.1016/j.jbc.2022.101903 (PMC9095892; doi:10.1016/j.jbc.2022.101903)
Supplement: Cross et al raw data [file mmc2.zip › ORE data drop/Table S1/2ixc.pdb]

HEADER    ISOMERASE                               07-JUL-06   2IXC              
TITLE     RMLC M. TUBERCULOSIS WITH DTDP-RHAMNOSE                               
COMPND    MOL_ID: 1;                                                            
COMPND   2 MOLECULE: DTDP-4-DEHYDRORHAMNOSE 3,5-EPIMERASE RMLC;                 
COMPND   3 CHAIN: A, B, C, D;                                                   
COMPND   4 SYNONYM: DTDP-4-KETO-6-DEOXYGLUCOSE 3,5-EPIMERASE, DTDP-L-RHAMNOSE   
COMPND   5 SYNTHETASE, THYMIDINE DIPHOSPHO-4-KETO-RHAMNOSE 3,5-EPIMERASE, DTDP- 
COMPND   6 4-DEHYDRORHAMNOSE 3,5-EPIMERASE;                                     
COMPND   7 EC: 5.1.3.13;                                                        
COMPND   8 ENGINEERED: YES                                                      
SOURCE    MOL_ID: 1;                                                            
SOURCE   2 ORGANISM_SCIENTIFIC: MYCOBACTERIUM TUBERCULOSIS;                     
SOURCE   3 ORGANISM_TAXID: 1773;                                                
SOURCE   4 EXPRESSION_SYSTEM: ESCHERICHIA COLI;                                 
SOURCE   5 EXPRESSION_SYSTEM_TAXID: 562                                         
KEYWDS    ISOMERASE, LIPOPOLYSACCHARIDE BIOSYNTHESIS, EPIMERISE, EPIMERASE,     
KEYWDS   2 EPIMERIZE                                                            
EXPDTA    X-RAY DIFFRACTION                                                     
AUTHOR    C.DONG,J.H.NAISMITH                                                   
REVDAT   4   09-OCT-19 2IXC    1       REMARK                                   
REVDAT   3   24-FEB-09 2IXC    1       VERSN                                    
REVDAT   2   06-DEC-06 2IXC    1       JRNL                                     
REVDAT   1   26-OCT-06 2IXC    0                                                
JRNL        AUTH   C.DONG,L.L.MAJOR,V.SRIKANNATHASAN,J.C.ERREY,M.F.GIRAUD,      
JRNL        AUTH 2 J.S.LAM,M.GRANINGER,P.MESSNER,M.R.MCNEIL,R.A.FIELD,          
JRNL        AUTH 3 C.WHITFIELD,J.H.NAISMITH                                     
JRNL        TITL   RMLC, A C3' AND C5' CARBOHYDRATE EPIMERASE, APPEARS TO       
JRNL        TITL 2 OPERATE VIA AN INTERMEDIATE WITH AN UNUSUAL TWIST BOAT       
JRNL        TITL 3 CONFORMATION.                                                
JRNL        REF    J.MOL.BIOL.                   V. 365   146 2007              
JRNL        REFN                   ISSN 0022-2836                               
JRNL        PMID   17046787                                                     
JRNL        DOI    10.1016/J.JMB.2006.09.063                                    
REMARK   2                                                                      
REMARK   2 RESOLUTION.    1.79 ANGSTROMS.                                       
REMARK   3                                                                      
REMARK   3 REFINEMENT.                                                          
REMARK   3   PROGRAM     : REFMAC 5.2.0019                                      
REMARK   3   AUTHORS     : MURSHUDOV,SKUBAK,LEBEDEV,PANNU,STEINER,              
REMARK   3               : NICHOLLS,WINN,LONG,VAGIN                             
REMARK   3                                                                      
REMARK   3    REFINEMENT TARGET : MAXIMUM LIKELIHOOD                            
REMARK   3                                                                      
REMARK   3  DATA USED IN REFINEMENT.                                            
REMARK   3   RESOLUTION RANGE HIGH (ANGSTROMS) : 1.79                           
REMARK   3   RESOLUTION RANGE LOW  (ANGSTROMS) : 36.20                          
REMARK   3   DATA CUTOFF            (SIGMA(F)) : NULL                           
REMARK   3   COMPLETENESS FOR RANGE        (%) : 92.6                           
REMARK   3   NUMBER OF REFLECTIONS             : 71906                          
REMARK   3                                                                      
REMARK   3  FIT TO DATA USED IN REFINEMENT.                                     
REMARK   3   CROSS-VALIDATION METHOD          : THROUGHOUT                      
REMARK   3   FREE R VALUE TEST SET SELECTION  : RANDOM                          
REMARK   3   R VALUE     (WORKING + TEST SET) : 0.154                           
REMARK   3   R VALUE            (WORKING SET) : 0.151                           
REMARK   3   FREE R VALUE                     : 0.196                           
REMARK   3   FREE R VALUE TEST SET SIZE   (%) : 5.000                           
REMARK   3   FREE R VALUE TEST SET COUNT      : 3784                            
REMARK   3                                                                      
REMARK   3  FIT IN THE HIGHEST RESOLUTION BIN.                                  
REMARK   3   TOTAL NUMBER OF BINS USED           : 20                           
REMARK   3   BIN RESOLUTION RANGE HIGH       (A) : 1.79                         
REMARK   3   BIN RESOLUTION RANGE LOW        (A) : 1.84                         
REMARK   3   REFLECTION IN BIN     (WORKING SET) : 5105                         
REMARK   3   BIN COMPLETENESS (WORKING+TEST) (%) : 89.01                        
REMARK   3   BIN R VALUE           (WORKING SET) : 0.2070                       
REMARK   3   BIN FREE R VALUE SET COUNT          : 242                          
REMARK   3   BIN FREE R VALUE                    : 0.2550                       
REMARK   3                                                                      
REMARK   3  NUMBER OF NON-HYDROGEN ATOMS USED IN REFINEMENT.                    
REMARK   3   PROTEIN ATOMS            : 6172                                    
REMARK   3   NUCLEIC ACID ATOMS       : 0                                       
REMARK   3   HETEROGEN ATOMS          : 140                                     
REMARK   3   SOLVENT ATOMS            : 1162                                    
REMARK   3                                                                      
REMARK   3  B VALUES.                                                           
REMARK   3   FROM WILSON PLOT           (A**2) : NULL                           
REMARK   3   MEAN B VALUE      (OVERALL, A**2) : 25.84                          
REMARK   3   OVERALL ANISOTROPIC B VALUE.                                       
REMARK   3    B11 (A**2) : -0.18000                                             
REMARK   3    B22 (A**2) : 0.09000                                              
REMARK   3    B33 (A**2) : 0.07000                                              
REMARK   3    B12 (A**2) : 0.09000                                              
REMARK   3    B13 (A**2) : -0.01000                                             
REMARK   3    B23 (A**2) : 0.04000                                              
REMARK   3                                                                      
REMARK   3  ESTIMATED OVERALL COORDINATE ERROR.                                 
REMARK   3   ESU BASED ON R VALUE                            (A): 0.360         
REMARK   3   ESU BASED ON FREE R VALUE                       (A): 0.118         
REMARK   3   ESU BASED ON MAXIMUM LIKELIHOOD                 (A): 0.077         
REMARK   3   ESU FOR B VALUES BASED ON MAXIMUM LIKELIHOOD (A**2): 5.449         
REMARK   3                                                                      
REMARK   3 CORRELATION COEFFICIENTS.                                            
REMARK   3   CORRELATION COEFFICIENT FO-FC      : 0.966                         
REMARK   3   CORRELATION COEFFICIENT FO-FC FREE : 0.947                         
REMARK   3                                                                      
REMARK   3  RMS DEVIATIONS FROM IDEAL VALUES        COUNT    RMS    WEIGHT      
REMARK   3   BOND LENGTHS REFINED ATOMS        (A):  6480 ; 0.012 ; 0.021       
REMARK   3   BOND LENGTHS OTHERS               (A):  NULL ;  NULL ;  NULL       
REMARK   3   BOND ANGLES REFINED ATOMS   (DEGREES):  8868 ; 1.339 ; 1.966       
REMARK   3   BOND ANGLES OTHERS          (DEGREES):  NULL ;  NULL ;  NULL       
REMARK   3   TORSION ANGLES, PERIOD 1    (DEGREES):   788 ; 5.713 ; 5.000       
REMARK   3   TORSION ANGLES, PERIOD 2    (DEGREES):   308 ;33.436 ;23.117       
REMARK   3   TORSION ANGLES, PERIOD 3    (DEGREES):   940 ;12.295 ;15.000       
REMARK   3   TORSION ANGLES, PERIOD 4    (DEGREES):    56 ;16.951 ;15.000       
REMARK   3   CHIRAL-CENTER RESTRAINTS       (A**3):   988 ; 0.092 ; 0.200       
REMARK   3   GENERAL PLANES REFINED ATOMS      (A):  5024 ; 0.005 ; 0.020       
REMARK   3   GENERAL PLANES OTHERS             (A):  NULL ;  NULL ;  NULL       
REMARK   3   NON-BONDED CONTACTS REFINED ATOMS (A):  3079 ; 0.209 ; 0.200       
REMARK   3   NON-BONDED CONTACTS OTHERS        (A):  NULL ;  NULL ;  NULL       
REMARK   3   NON-BONDED TORSION REFINED ATOMS  (A):  4373 ; 0.303 ; 0.200       
REMARK   3   NON-BONDED TORSION OTHERS         (A):  NULL ;  NULL ;  NULL       
REMARK   3   H-BOND (X...Y) REFINED ATOMS      (A):  1049 ; 0.156 ; 0.200       
REMARK   3   H-BOND (X...Y) OTHERS             (A):  NULL ;  NULL ;  NULL       
REMARK   3   POTENTIAL METAL-ION REFINED ATOMS (A):  NULL ;  NULL ;  NULL       
REMARK   3   POTENTIAL METAL-ION OTHERS        (A):  NULL ;  NULL ;  NULL       
REMARK   3   SYMMETRY VDW REFINED ATOMS        (A):    57 ; 0.235 ; 0.200       
REMARK   3   SYMMETRY VDW OTHERS               (A):  NULL ;  NULL ;  NULL       
REMARK   3   SYMMETRY H-BOND REFINED ATOMS     (A):    76 ; 0.169 ; 0.200       
REMARK   3   SYMMETRY H-BOND OTHERS            (A):  NULL ;  NULL ;  NULL       
REMARK   3   SYMMETRY METAL-ION REFINED ATOMS  (A):  NULL ;  NULL ;  NULL       
REMARK   3   SYMMETRY METAL-ION OTHERS         (A):  NULL ;  NULL ;  NULL       
REMARK   3                                                                      
REMARK   3  ISOTROPIC THERMAL FACTOR RESTRAINTS.     COUNT   RMS    WEIGHT      
REMARK   3   MAIN-CHAIN BOND REFINED ATOMS  (A**2):  4077 ; 0.864 ; 1.500       
REMARK   3   MAIN-CHAIN BOND OTHER ATOMS    (A**2):  NULL ;  NULL ;  NULL       
REMARK   3   MAIN-CHAIN ANGLE REFINED ATOMS (A**2):  6364 ; 1.186 ; 2.000       
REMARK   3   MAIN-CHAIN ANGLE OTHER ATOMS   (A**2):  NULL ;  NULL ;  NULL       
REMARK   3   SIDE-CHAIN BOND REFINED ATOMS  (A**2):  2793 ; 1.828 ; 3.000       
REMARK   3   SIDE-CHAIN BOND OTHER ATOMS    (A**2):  NULL ;  NULL ;  NULL       
REMARK   3   SIDE-CHAIN ANGLE REFINED ATOMS (A**2):  2504 ; 2.644 ; 4.500       
REMARK   3   SIDE-CHAIN ANGLE OTHER ATOMS   (A**2):  NULL ;  NULL ;  NULL       
REMARK   3   LONG RANGE B REFINED ATOMS     (A**2):  NULL ;  NULL ;  NULL       
REMARK   3   LONG RANGE B OTHER ATOMS       (A**2):  NULL ;  NULL ;  NULL       
REMARK   3                                                                      
REMARK   3 ANISOTROPIC THERMAL FACTOR RESTRAINTS.    COUNT   RMS   WEIGHT       
REMARK   3   RIGID-BOND RESTRAINTS          (A**2):  6870 ; 1.187 ; 3.000       
REMARK   3   SPHERICITY; FREE ATOMS         (A**2):  1163 ; 3.814 ; 3.000       
REMARK   3   SPHERICITY; BONDED ATOMS       (A**2):  6312 ; 1.757 ; 3.000       
REMARK   3                                                                      
REMARK   3  NCS RESTRAINTS STATISTICS                                           
REMARK   3   NUMBER OF DIFFERENT NCS GROUPS : 3                                 
REMARK   3                                                                      
REMARK   3  NCS GROUP NUMBER               : 1                                  
REMARK   3     CHAIN NAMES                    : A B                             
REMARK   3     NUMBER OF COMPONENTS NCS GROUP : 1                               
REMARK   3       COMPONENT C  SSSEQI  TO  C   SSSEQI   CODE                     
REMARK   3           1     A      5       A     190      4                      
REMARK   3           1     B      5       B     190      4                      
REMARK   3                   GROUP CHAIN        COUNT   RMS     WEIGHT          
REMARK   3   MEDIUM POSITIONAL  1    A    (A):   1441 ;  0.28 ;  0.50           
REMARK   3   MEDIUM THERMAL     1    A (A**2):   1441 ;  0.53 ;  2.00           
REMARK   3                                                                      
REMARK   3  NCS GROUP NUMBER               : 2                                  
REMARK   3     CHAIN NAMES                    : A C                             
REMARK   3     NUMBER OF COMPONENTS NCS GROUP : 1                               
REMARK   3       COMPONENT C  SSSEQI  TO  C   SSSEQI   CODE                     
REMARK   3           1     A      5       A     190      4                      
REMARK   3           1     C      5       C     190      4                      
REMARK   3                   GROUP CHAIN        COUNT   RMS     WEIGHT          
REMARK   3   MEDIUM POSITIONAL  2    A    (A):   1441 ;  0.41 ;  0.50           
REMARK   3   MEDIUM THERMAL     2    A (A**2):   1441 ;  0.73 ;  2.00           
REMARK   3                                                                      
REMARK   3  NCS GROUP NUMBER               : 3                                  
REMARK   3     CHAIN NAMES                    : A D                             
REMARK   3     NUMBER OF COMPONENTS NCS GROUP : 1                               
REMARK   3       COMPONENT C  SSSEQI  TO  C   SSSEQI   CODE                     
REMARK   3           1     A      5       A     190      4                      
REMARK   3           1     D      5       D     190      4                      
REMARK   3                   GROUP CHAIN        COUNT   RMS     WEIGHT          
REMARK   3   MEDIUM POSITIONAL  3    A    (A):   1441 ;  0.16 ;  0.50           
REMARK   3   MEDIUM THERMAL     3    A (A**2):   1441 ;  0.53 ;  2.00           
REMARK   3                                                                      
REMARK   3  TLS DETAILS                                                         
REMARK   3   NUMBER OF TLS GROUPS  : NULL                                       
REMARK   3                                                                      
REMARK   3  BULK SOLVENT MODELLING.                                             
REMARK   3   METHOD USED : BABINET MODEL WITH MASK                              
REMARK   3   PARAMETERS FOR MASK CALCULATION                                    
REMARK   3   VDW PROBE RADIUS   : 1.40                                          
REMARK   3   ION PROBE RADIUS   : 0.80                                          
REMARK   3   SHRINKAGE RADIUS   : 0.80                                          
REMARK   3                                                                      
REMARK   3  OTHER REFINEMENT REMARKS: NULL                                      
REMARK   4                                                                      
REMARK   4 2IXC COMPLIES WITH FORMAT V. 3.30, 13-JUL-11                         
REMARK 100                                                                      
REMARK 100 THIS ENTRY HAS BEEN PROCESSED BY PDBE ON 07-JUL-06.                  
REMARK 100 THE DEPOSITION ID IS D_1290029307.                                   
REMARK 200                                                                      
REMARK 200 EXPERIMENTAL DETAILS                                                 
REMARK 200  EXPERIMENT TYPE                : X-RAY DIFFRACTION                  
REMARK 200  DATE OF DATA COLLECTION        : NULL                               
REMARK 200  TEMPERATURE           (KELVIN) : 100.0                              
REMARK 200  PH                             : NULL                               
REMARK 200  NUMBER OF CRYSTALS USED        : 1                                  
REMARK 200                                                                      
REMARK 200  SYNCHROTRON              (Y/N) : Y                                  
REMARK 200  RADIATION SOURCE               : SRS                                
REMARK 200  BEAMLINE                       : PX14.1                             
REMARK 200  X-RAY GENERATOR MODEL          : NULL                               
REMARK 200  MONOCHROMATIC OR LAUE    (M/L) : M                                  
REMARK 200  WAVELENGTH OR RANGE        (A) : 1.488                              
REMARK 200  MONOCHROMATOR                  : NULL                               
REMARK 200  OPTICS                         : NULL                               
REMARK 200                                                                      
REMARK 200  DETECTOR TYPE                  : CCD                                
REMARK 200  DETECTOR MANUFACTURER          : ADSC CCD                           
REMARK 200  INTENSITY-INTEGRATION SOFTWARE : MOSFLM                             
REMARK 200  DATA SCALING SOFTWARE          : SCALA                              
REMARK 200                                                                      
REMARK 200  NUMBER OF UNIQUE REFLECTIONS   : 84823                              
REMARK 200  RESOLUTION RANGE HIGH      (A) : 1.800                              
REMARK 200  RESOLUTION RANGE LOW       (A) : 36.000                             
REMARK 200  REJECTION CRITERIA  (SIGMA(I)) : 0.000                              
REMARK 200                                                                      
REMARK 200 OVERALL.                                                             
REMARK 200  COMPLETENESS FOR RANGE     (%) : 93.0                               
REMARK 200  DATA REDUNDANCY                : 2.200                              
REMARK 200  R MERGE                    (I) : 0.06000                            
REMARK 200  R SYM                      (I) : NULL                               
REMARK 200  <I/SIGMA(I)> FOR THE DATA SET  : 7.5000                             
REMARK 200                                                                      
REMARK 200 IN THE HIGHEST RESOLUTION SHELL.                                     
REMARK 200  HIGHEST RESOLUTION SHELL, RANGE HIGH (A) : 1.80                     
REMARK 200  HIGHEST RESOLUTION SHELL, RANGE LOW  (A) : 1.90                     
REMARK 200  COMPLETENESS FOR SHELL     (%) : 89.0                               
REMARK 200  DATA REDUNDANCY IN SHELL       : 2.20                               
REMARK 200  R MERGE FOR SHELL          (I) : 0.30000                            
REMARK 200  R SYM FOR SHELL            (I) : NULL                               
REMARK 200  <I/SIGMA(I)> FOR SHELL         : 1.800                              
REMARK 200                                                                      
REMARK 200 DIFFRACTION PROTOCOL: SINGLE WAVELENGTH                              
REMARK 200 METHOD USED TO DETERMINE THE STRUCTURE: MOLECULAR REPLACEMENT        
REMARK 200 SOFTWARE USED: NULL                                                  
REMARK 200 STARTING MODEL: NULL                                                 
REMARK 200                                                                      
REMARK 200 REMARK: NULL                                                         
REMARK 280                                                                      
REMARK 280 CRYSTAL                                                              
REMARK 280 SOLVENT CONTENT, VS   (%): 42.10                                     
REMARK 280 MATTHEWS COEFFICIENT, VM (ANGSTROMS**3/DA): 2.14                     
REMARK 280                                                                      
REMARK 280 CRYSTALLIZATION CONDITIONS: 23% (W/V) POLYETHYLENE GLYCOL (PEG)      
REMARK 280  8000, 0.2 M CALCIUM ACETATE HYDRATE, 0.1 M SODIUM CACODYLATE (PH    
REMARK 280  5.8)                                                                
REMARK 290                                                                      
REMARK 290 CRYSTALLOGRAPHIC SYMMETRY                                            
REMARK 290 SYMMETRY OPERATORS FOR SPACE GROUP: P 1                              
REMARK 290                                                                      
REMARK 290      SYMOP   SYMMETRY                                                
REMARK 290     NNNMMM   OPERATOR                                                
REMARK 290       1555   X,Y,Z                                                   
REMARK 290                                                                      
REMARK 290     WHERE NNN -> OPERATOR NUMBER                                     
REMARK 290           MMM -> TRANSLATION VECTOR                                  
REMARK 290                                                                      
REMARK 290 CRYSTALLOGRAPHIC SYMMETRY TRANSFORMATIONS                            
REMARK 290 THE FOLLOWING TRANSFORMATIONS OPERATE ON THE ATOM/HETATM             
REMARK 290 RECORDS IN THIS ENTRY TO PRODUCE CRYSTALLOGRAPHICALLY                
REMARK 290 RELATED MOLECULES.                                                   
REMARK 290   SMTRY1   1  1.000000  0.000000  0.000000        0.00000            
REMARK 290   SMTRY2   1  0.000000  1.000000  0.000000        0.00000            
REMARK 290   SMTRY3   1  0.000000  0.000000  1.000000        0.00000            
REMARK 290                                                                      
REMARK 290 REMARK: NULL                                                         
REMARK 300                                                                      
REMARK 300 BIOMOLECULE: 1, 2                                                    
REMARK 300 SEE REMARK 350 FOR THE AUTHOR PROVIDED AND/OR PROGRAM                
REMARK 300 GENERATED ASSEMBLY INFORMATION FOR THE STRUCTURE IN                  
REMARK 300 THIS ENTRY. THE REMARK MAY ALSO PROVIDE INFORMATION ON               
REMARK 300 BURIED SURFACE AREA.                                                 
REMARK 350                                                                      
REMARK 350 COORDINATES FOR A COMPLETE MULTIMER REPRESENTING THE KNOWN           
REMARK 350 BIOLOGICALLY SIGNIFICANT OLIGOMERIZATION STATE OF THE                
REMARK 350 MOLECULE CAN BE GENERATED BY APPLYING BIOMT TRANSFORMATIONS          
REMARK 350 GIVEN BELOW.  BOTH NON-CRYSTALLOGRAPHIC AND                          
REMARK 350 CRYSTALLOGRAPHIC OPERATIONS ARE GIVEN.                               
REMARK 350                                                                      
REMARK 350 BIOMOLECULE: 1                                                       
REMARK 350 AUTHOR DETERMINED BIOLOGICAL UNIT: DIMERIC                           
REMARK 350 SOFTWARE DETERMINED QUATERNARY STRUCTURE: DIMERIC                    
REMARK 350 SOFTWARE USED: PISA                                                  
REMARK 350 TOTAL BURIED SURFACE AREA: 5030 ANGSTROM**2                          
REMARK 350 SURFACE AREA OF THE COMPLEX: 15880 ANGSTROM**2                       
REMARK 350 CHANGE IN SOLVENT FREE ENERGY: -22.0 KCAL/MOL                        
REMARK 350 APPLY THE FOLLOWING TO CHAINS: A, B                                  
REMARK 350   BIOMT1   1  1.000000  0.000000  0.000000        0.00000            
REMARK 350   BIOMT2   1  0.000000  1.000000  0.000000        0.00000            
REMARK 350   BIOMT3   1  0.000000  0.000000  1.000000        0.00000            
REMARK 350                                                                      
REMARK 350 BIOMOLECULE: 2                                                       
REMARK 350 AUTHOR DETERMINED BIOLOGICAL UNIT: DIMERIC                           
REMARK 350 SOFTWARE DETERMINED QUATERNARY STRUCTURE: DIMERIC                    
REMARK 350 SOFTWARE USED: PISA                                                  
REMARK 350 TOTAL BURIED SURFACE AREA: 5020 ANGSTROM**2                          
REMARK 350 SURFACE AREA OF THE COMPLEX: 16100 ANGSTROM**2                       
REMARK 350 CHANGE IN SOLVENT FREE ENERGY: -23.0 KCAL/MOL                        
REMARK 350 APPLY THE FOLLOWING TO CHAINS: C, D                                  
REMARK 350   BIOMT1   1  1.000000  0.000000  0.000000        0.00000            
REMARK 350   BIOMT2   1  0.000000  1.000000  0.000000        0.00000            
REMARK 350   BIOMT3   1  0.000000  0.000000  1.000000        0.00000            
REMARK 465                                                                      
REMARK 465 MISSING RESIDUES                                                     
REMARK 465 THE FOLLOWING RESIDUES WERE NOT LOCATED IN THE                       
REMARK 465 EXPERIMENT. (M=MODEL NUMBER; RES=RESIDUE NAME; C=CHAIN               
REMARK 465 IDENTIFIER; SSSEQ=SEQUENCE NUMBER; I=INSERTION CODE.)                
REMARK 465                                                                      
REMARK 465   M RES C SSSEQI                                                     
REMARK 465     MET A   199                                                      
REMARK 465     ARG A   200                                                      
REMARK 465     GLY A   201                                                      
REMARK 465     THR A   202                                                      
REMARK 465     MET B   199                                                      
REMARK 465     ARG B   200                                                      
REMARK 465     GLY B   201                                                      
REMARK 465     THR B   202                                                      
REMARK 465     MET C   199                                                      
REMARK 465     ARG C   200                                                      
REMARK 465     GLY C   201                                                      
REMARK 465     THR C   202                                                      
REMARK 465     MET D   199                                                      
REMARK 465     ARG D   200                                                      
REMARK 465     GLY D   201                                                      
REMARK 465     THR D   202                                                      
REMARK 500                                                                      
REMARK 500 GEOMETRY AND STEREOCHEMISTRY                                         
REMARK 500 SUBTOPIC: CLOSE CONTACTS IN SAME ASYMMETRIC UNIT                     
REMARK 500                                                                      
REMARK 500 THE FOLLOWING ATOMS ARE IN CLOSE CONTACT.                            
REMARK 500                                                                      
REMARK 500  ATM1  RES C  SSEQI   ATM2  RES C  SSEQI           DISTANCE          
REMARK 500   O    HOH C  2189     O    HOH C  2204              2.01            
REMARK 500   O    HOH C  2031     O    HOH C  2080              2.02            
REMARK 500   O    HOH C  2309     O    HOH C  2311              2.03            
REMARK 500   O1P  TRH B  1199     O    HOH B  2295              2.04            
REMARK 500   CB   THR D   145     O    HOH D  2200              2.13            
REMARK 500   CG   MET B   131     O    HOH B  2115              2.15            
REMARK 500   CE   MET B   131     O    HOH B  2115              2.17            
REMARK 500   O    HOH C  2059     O    HOH C  2324              2.17            
REMARK 500   O    HOH A  2248     O    HOH A  2250              2.18            
REMARK 500   OE2  GLU B   178     O    HOH B  2267              2.19            
REMARK 500                                                                      
REMARK 500 REMARK: NULL                                                         
REMARK 500                                                                      
REMARK 500 GEOMETRY AND STEREOCHEMISTRY                                         
REMARK 500 SUBTOPIC: TORSION ANGLES                                             
REMARK 500                                                                      
REMARK 500 TORSION ANGLES OUTSIDE THE EXPECTED RAMACHANDRAN REGIONS:            
REMARK 500 (M=MODEL NUMBER; RES=RESIDUE NAME; C=CHAIN IDENTIFIER;               
REMARK 500 SSEQ=SEQUENCE NUMBER; I=INSERTION CODE).                             
REMARK 500                                                                      
REMARK 500 STANDARD TABLE:                                                      
REMARK 500 FORMAT:(10X,I3,1X,A3,1X,A1,I4,A1,4X,F7.2,3X,F7.2)                    
REMARK 500                                                                      
REMARK 500 EXPECTED VALUES: GJ KLEYWEGT AND TA JONES (1996). PHI/PSI-           
REMARK 500 CHOLOGY: RAMACHANDRAN REVISITED. STRUCTURE 4, 1395 - 1400            
REMARK 500                                                                      
REMARK 500  M RES CSSEQI        PSI       PHI                                   
REMARK 500    SER A  69     -152.54     52.32                                   
REMARK 500    GLN A 106      -64.69   -101.86                                   
REMARK 500    ASP A 161       58.53   -115.21                                   
REMARK 500    SER B  69     -151.57     53.63                                   
REMARK 500    GLN B 106      -66.58    -99.46                                   
REMARK 500    SER C  69     -152.96     56.44                                   
REMARK 500    SER D  69     -154.29     53.06                                   
REMARK 500    GLN D 106      -61.58   -104.49                                   
REMARK 500                                                                      
REMARK 500 REMARK: NULL                                                         
REMARK 525                                                                      
REMARK 525 SOLVENT                                                              
REMARK 525                                                                      
REMARK 525 THE SOLVENT MOLECULES HAVE CHAIN IDENTIFIERS THAT                    
REMARK 525 INDICATE THE POLYMER CHAIN WITH WHICH THEY ARE MOST                  
REMARK 525 CLOSELY ASSOCIATED. THE REMARK LISTS ALL THE SOLVENT                 
REMARK 525 MOLECULES WHICH ARE MORE THAN 5A AWAY FROM THE                       
REMARK 525 NEAREST POLYMER CHAIN (M = MODEL NUMBER;                             
REMARK 525 RES=RESIDUE NAME; C=CHAIN IDENTIFIER; SSEQ=SEQUENCE                  
REMARK 525 NUMBER; I=INSERTION CODE):                                           
REMARK 525                                                                      
REMARK 525  M RES CSSEQI                                                        
REMARK 525    HOH A2025        DISTANCE =  6.44 ANGSTROMS                       
REMARK 525    HOH A2038        DISTANCE =  5.86 ANGSTROMS                       
REMARK 525    HOH B2017        DISTANCE =  7.24 ANGSTROMS                       
REMARK 525    HOH B2035        DISTANCE =  6.49 ANGSTROMS                       
REMARK 525    HOH B2051        DISTANCE =  6.40 ANGSTROMS                       
REMARK 525    HOH B2055        DISTANCE =  6.72 ANGSTROMS                       
REMARK 525    HOH D2012        DISTANCE =  6.49 ANGSTROMS                       
REMARK 525    HOH D2025        DISTANCE =  5.85 ANGSTROMS                       
REMARK 525    HOH D2053        DISTANCE =  6.11 ANGSTROMS                       
REMARK 800                                                                      
REMARK 800 SITE                                                                 
REMARK 800 SITE_IDENTIFIER: AC1                                                 
REMARK 800 EVIDENCE_CODE: SOFTWARE                                              
REMARK 800 SITE_DESCRIPTION: BINDING SITE FOR RESIDUE TRH A1199                 
REMARK 800                                                                      
REMARK 800 SITE_IDENTIFIER: AC2                                                 
REMARK 800 EVIDENCE_CODE: SOFTWARE                                              
REMARK 800 SITE_DESCRIPTION: BINDING SITE FOR RESIDUE TRH B1199                 
REMARK 800                                                                      
REMARK 800 SITE_IDENTIFIER: AC3                                                 
REMARK 800 EVIDENCE_CODE: SOFTWARE                                              
REMARK 800 SITE_DESCRIPTION: BINDING SITE FOR RESIDUE TRH C1199                 
REMARK 800                                                                      
REMARK 800 SITE_IDENTIFIER: AC4                                                 
REMARK 800 EVIDENCE_CODE: SOFTWARE                                              
REMARK 800 SITE_DESCRIPTION: BINDING SITE FOR RESIDUE TRH D1199                 
REMARK 900                                                                      
REMARK 900 RELATED ENTRIES                                                      
REMARK 900 RELATED ID: 1PM7   RELATED DB: PDB                                   
REMARK 900 RMLC (DTDP-6-DEOXY-D-XYLO-4-HEXULOSE 3, 5-EPIMERASE)STRUCTURE FROM   
REMARK 900 MYCOBACTERIUM TUBERCULOSIS AND INHIBITORDESIGN. THE APO STRUCTURE.   
REMARK 900 RELATED ID: 1UPI   RELATED DB: PDB                                   
REMARK 900 MYCOBACTERIUM TUBERCULOSIS RMLC EPIMERASE ( RV3465)                  
REMARK 900 RELATED ID: 2IXH   RELATED DB: PDB                                   
REMARK 900 RMLC P AUERGINOSA WITHG DTDP-RHAMNOSE                                
REMARK 900 RELATED ID: 2IXI   RELATED DB: PDB                                   
REMARK 900 RMLC P AUERGINOSA WITHG DTDP-XYLOSE                                  
REMARK 900 RELATED ID: 2IXJ   RELATED DB: PDB                                   
REMARK 900 RMLC P AUERGINOSA NATIVE                                             
REMARK 900 RELATED ID: 2IXK   RELATED DB: PDB                                   
REMARK 900 RMLC P AUERGINOSA WITHG DTDP-4-KETO RHAMNNOSE (THE PRODUCT OF THE    
REMARK 900 REACTION)                                                            
REMARK 900 RELATED ID: 2IXL   RELATED DB: PDB                                   
REMARK 900 RMLC S. SUIS WITH DTDP-RHAMNOSE                                      
DBREF  2IXC A    1   202  UNP    O06330   O06330_MYCTU     1    202             
DBREF  2IXC B    1   202  UNP    O06330   O06330_MYCTU     1    202             
DBREF  2IXC C    1   202  UNP    O06330   O06330_MYCTU     1    202             
DBREF  2IXC D    1   202  UNP    O06330   O06330_MYCTU     1    202             
SEQRES   1 A  202  MET LYS ALA ARG GLU LEU ASP VAL PRO GLY ALA TRP GLU          
SEQRES   2 A  202  ILE THR PRO THR ILE HIS VAL ASP SER ARG GLY LEU PHE          
SEQRES   3 A  202  PHE GLU TRP LEU THR ASP HIS GLY PHE ARG ALA PHE ALA          
SEQRES   4 A  202  GLY HIS SER LEU ASP VAL ARG GLN VAL ASN CYS SER VAL          
SEQRES   5 A  202  SER SER ALA GLY VAL LEU ARG GLY LEU HIS PHE ALA GLN          
SEQRES   6 A  202  LEU PRO PRO SER GLN ALA LYS TYR VAL THR CYS VAL SER          
SEQRES   7 A  202  GLY SER VAL PHE ASP VAL VAL VAL ASP ILE ARG GLU GLY          
SEQRES   8 A  202  SER PRO THR PHE GLY ARG TRP ASP SER VAL LEU LEU ASP          
SEQRES   9 A  202  ASP GLN ASP ARG ARG THR ILE TYR VAL SER GLU GLY LEU          
SEQRES  10 A  202  ALA HIS GLY PHE LEU ALA LEU GLN ASP ASN SER THR VAL          
SEQRES  11 A  202  MET TYR LEU CYS SER ALA GLU TYR ASN PRO GLN ARG GLU          
SEQRES  12 A  202  HIS THR ILE CYS ALA THR ASP PRO THR LEU ALA VAL ASP          
SEQRES  13 A  202  TRP PRO LEU VAL ASP GLY ALA ALA PRO SER LEU SER ASP          
SEQRES  14 A  202  ARG ASP ALA ALA ALA PRO SER PHE GLU ASP VAL ARG ALA          
SEQRES  15 A  202  SER GLY LEU LEU PRO ARG TRP GLU GLN THR GLN ARG PHE          
SEQRES  16 A  202  ILE GLY GLU MET ARG GLY THR                                  
SEQRES   1 B  202  MET LYS ALA ARG GLU LEU ASP VAL PRO GLY ALA TRP GLU          
SEQRES   2 B  202  ILE THR PRO THR ILE HIS VAL ASP SER ARG GLY LEU PHE          
SEQRES   3 B  202  PHE GLU TRP LEU THR ASP HIS GLY PHE ARG ALA PHE ALA          
SEQRES   4 B  202  GLY HIS SER LEU ASP VAL ARG GLN VAL ASN CYS SER VAL          
SEQRES   5 B  202  SER SER ALA GLY VAL LEU ARG GLY LEU HIS PHE ALA GLN          
SEQRES   6 B  202  LEU PRO PRO SER GLN ALA LYS TYR VAL THR CYS VAL SER          
SEQRES   7 B  202  GLY SER VAL PHE ASP VAL VAL VAL ASP ILE ARG GLU GLY          
SEQRES   8 B  202  SER PRO THR PHE GLY ARG TRP ASP SER VAL LEU LEU ASP          
SEQRES   9 B  202  ASP GLN ASP ARG ARG THR ILE TYR VAL SER GLU GLY LEU          
SEQRES  10 B  202  ALA HIS GLY PHE LEU ALA LEU GLN ASP ASN SER THR VAL          
SEQRES  11 B  202  MET TYR LEU CYS SER ALA GLU TYR ASN PRO GLN ARG GLU          
SEQRES  12 B  202  HIS THR ILE CYS ALA THR ASP PRO THR LEU ALA VAL ASP          
SEQRES  13 B  202  TRP PRO LEU VAL ASP GLY ALA ALA PRO SER LEU SER ASP          
SEQRES  14 B  202  ARG ASP ALA ALA ALA PRO SER PHE GLU ASP VAL ARG ALA          
SEQRES  15 B  202  SER GLY LEU LEU PRO ARG TRP GLU GLN THR GLN ARG PHE          
SEQRES  16 B  202  ILE GLY GLU MET ARG GLY THR                                  
SEQRES   1 C  202  MET LYS ALA ARG GLU LEU ASP VAL PRO GLY ALA TRP GLU          
SEQRES   2 C  202  ILE THR PRO THR ILE HIS VAL ASP SER ARG GLY LEU PHE          
SEQRES   3 C  202  PHE GLU TRP LEU THR ASP HIS GLY PHE ARG ALA PHE ALA          
SEQRES   4 C  202  GLY HIS SER LEU ASP VAL ARG GLN VAL ASN CYS SER VAL          
SEQRES   5 C  202  SER SER ALA GLY VAL LEU ARG GLY LEU HIS PHE ALA GLN          
SEQRES   6 C  202  LEU PRO PRO SER GLN ALA LYS TYR VAL THR CYS VAL SER          
SEQRES   7 C  202  GLY SER VAL PHE ASP VAL VAL VAL ASP ILE ARG GLU GLY          
SEQRES   8 C  202  SER PRO THR PHE GLY ARG TRP ASP SER VAL LEU LEU ASP          
SEQRES   9 C  202  ASP GLN ASP ARG ARG THR ILE TYR VAL SER GLU GLY LEU          
SEQRES  10 C  202  ALA HIS GLY PHE LEU ALA LEU GLN ASP ASN SER THR VAL          
SEQRES  11 C  202  MET TYR LEU CYS SER ALA GLU TYR ASN PRO GLN ARG GLU          
SEQRES  12 C  202  HIS THR ILE CYS ALA THR ASP PRO THR LEU ALA VAL ASP          
SEQRES  13 C  202  TRP PRO LEU VAL ASP GLY ALA ALA PRO SER LEU SER ASP          
SEQRES  14 C  202  ARG ASP ALA ALA ALA PRO SER PHE GLU ASP VAL ARG ALA          
SEQRES  15 C  202  SER GLY LEU LEU PRO ARG TRP GLU GLN THR GLN ARG PHE          
SEQRES  16 C  202  ILE GLY GLU MET ARG GLY THR                                  
SEQRES   1 D  202  MET LYS ALA ARG GLU LEU ASP VAL PRO GLY ALA TRP GLU          
SEQRES   2 D  202  ILE THR PRO THR ILE HIS VAL ASP SER ARG GLY LEU PHE          
SEQRES   3 D  202  PHE GLU TRP LEU THR ASP HIS GLY PHE ARG ALA PHE ALA          
SEQRES   4 D  202  GLY HIS SER LEU ASP VAL ARG GLN VAL ASN CYS SER VAL          
SEQRES   5 D  202  SER SER ALA GLY VAL LEU ARG GLY LEU HIS PHE ALA GLN          
SEQRES   6 D  202  LEU PRO PRO SER GLN ALA LYS TYR VAL THR CYS VAL SER          
SEQRES   7 D  202  GLY SER VAL PHE ASP VAL VAL VAL ASP ILE ARG GLU GLY          
SEQRES   8 D  202  SER PRO THR PHE GLY ARG TRP ASP SER VAL LEU LEU ASP          
SEQRES   9 D  202  ASP GLN ASP ARG ARG THR ILE TYR VAL SER GLU GLY LEU          
SEQRES  10 D  202  ALA HIS GLY PHE LEU ALA LEU GLN ASP ASN SER THR VAL          
SEQRES  11 D  202  MET TYR LEU CYS SER ALA GLU TYR ASN PRO GLN ARG GLU          
SEQRES  12 D  202  HIS THR ILE CYS ALA THR ASP PRO THR LEU ALA VAL ASP          
SEQRES  13 D  202  TRP PRO LEU VAL ASP GLY ALA ALA PRO SER LEU SER ASP          
SEQRES  14 D  202  ARG ASP ALA ALA ALA PRO SER PHE GLU ASP VAL ARG ALA          
SEQRES  15 D  202  SER GLY LEU LEU PRO ARG TRP GLU GLN THR GLN ARG PHE          
SEQRES  16 D  202  ILE GLY GLU MET ARG GLY THR                                  
HET    TRH  A1199      35                                                       
HET    TRH  B1199      35                                                       
HET    TRH  C1199      35                                                       
HET    TRH  D1199      35                                                       
HETNAM     TRH 2'-DEOXY-THYMIDINE-BETA-L-RHAMNOSE                               
FORMUL   5  TRH    4(C16 H26 N2 O15 P2)                                         
FORMUL   9  HOH   *1162(H2 O)                                                   
HELIX    1   1 ASP A   32  GLY A   40  1                                   9    
HELIX    2   2 SER A  168  ALA A  173  1                                   6    
HELIX    3   3 SER A  176  SER A  183  1                                   8    
HELIX    4   4 ARG A  188  GLU A  198  1                                  11    
HELIX    5   5 ASP B   32  GLY B   40  1                                   9    
HELIX    6   6 LEU B  159  ALA B  163  5                                   5    
HELIX    7   7 SER B  168  ALA B  173  1                                   6    
HELIX    8   8 SER B  176  GLY B  184  1                                   9    
HELIX    9   9 ARG B  188  GLU B  198  1                                  11    
HELIX   10  10 ASP C   32  GLY C   40  1                                   9    
HELIX   11  11 SER C  168  ALA C  173  1                                   6    
HELIX   12  12 SER C  176  GLY C  184  1                                   9    
HELIX   13  13 ARG C  188  GLU C  198  1                                  11    
HELIX   14  14 ASP D   32  GLY D   40  1                                   9    
HELIX   15  15 LEU D  159  ALA D  163  5                                   5    
HELIX   16  16 SER D  168  ALA D  173  1                                   6    
HELIX   17  17 SER D  176  SER D  183  1                                   8    
HELIX   18  18 ARG D  188  GLU D  198  1                                  11    
SHEET    1  AA 8 LYS A   2  GLU A   5  0                                        
SHEET    2  AA 8 ALA A  11  THR A  15 -1  O  GLU A  13   N  ARG A   4           
SHEET    3  AA 8 THR A 110  VAL A 113 -1  O  THR A 110   N  ILE A  14           
SHEET    4  AA 8 LYS A  72  SER A  78 -1  O  LYS A  72   N  VAL A 113           
SHEET    5  AA 8 SER A 128  CYS A 134 -1  O  THR A 129   N  VAL A  77           
SHEET    6  AA 8 GLN A  47  SER A  53 -1  O  GLN A  47   N  CYS A 134           
SHEET    7  AA 8 GLY B  24  THR B  31 -1  O  LEU B  25   N  VAL A  52           
SHEET    8  AA 8 HIS B  19  ASP B  21 -1  O  HIS B  19   N  PHE B  26           
SHEET    1  AB 8 HIS A  19  ASP A  21  0                                        
SHEET    2  AB 8 GLY A  24  THR A  31 -1  O  GLY A  24   N  ASP A  21           
SHEET    3  AB 8 GLN B  47  SER B  53 -1  O  VAL B  48   N  TRP A  29           
SHEET    4  AB 8 SER B 128  CYS B 134 -1  O  SER B 128   N  SER B  53           
SHEET    5  AB 8 LYS B  72  SER B  78 -1  O  TYR B  73   N  LEU B 133           
SHEET    6  AB 8 THR B 110  VAL B 113 -1  O  ILE B 111   N  VAL B  74           
SHEET    7  AB 8 ALA B  11  THR B  15 -1  O  TRP B  12   N  TYR B 112           
SHEET    8  AB 8 LYS B   2  GLU B   5 -1  O  LYS B   2   N  THR B  15           
SHEET    1  AC 5 TRP A  98  ASP A 104  0                                        
SHEET    2  AC 5 SER A  80  VAL A  86 -1  O  VAL A  81   N  LEU A 103           
SHEET    3  AC 5 ALA A 118  ALA A 123 -1  O  ALA A 118   N  VAL A  86           
SHEET    4  AC 5 LEU A  58  ALA A  64 -1  O  ARG A  59   N  PHE A 121           
SHEET    5  AC 5 GLU A 143  THR A 145 -1  O  HIS A 144   N  PHE A  63           
SHEET    1  BA 5 TRP B  98  ASP B 104  0                                        
SHEET    2  BA 5 SER B  80  VAL B  86 -1  O  VAL B  81   N  LEU B 103           
SHEET    3  BA 5 ALA B 118  ALA B 123 -1  O  ALA B 118   N  VAL B  86           
SHEET    4  BA 5 LEU B  58  ALA B  64 -1  O  ARG B  59   N  PHE B 121           
SHEET    5  BA 5 GLU B 143  THR B 145 -1  O  HIS B 144   N  PHE B  63           
SHEET    1  CA 8 LYS C   2  GLU C   5  0                                        
SHEET    2  CA 8 ALA C  11  THR C  15 -1  O  GLU C  13   N  ARG C   4           
SHEET    3  CA 8 THR C 110  VAL C 113 -1  O  THR C 110   N  ILE C  14           
SHEET    4  CA 8 LYS C  72  SER C  78 -1  O  LYS C  72   N  VAL C 113           
SHEET    5  CA 8 SER C 128  CYS C 134 -1  O  THR C 129   N  VAL C  77           
SHEET    6  CA 8 GLN C  47  SER C  53 -1  O  GLN C  47   N  CYS C 134           
SHEET    7  CA 8 GLY D  24  THR D  31 -1  O  LEU D  25   N  VAL C  52           
SHEET    8  CA 8 HIS D  19  ASP D  21 -1  O  HIS D  19   N  PHE D  26           
SHEET    1  CB 8 ILE C  18  ASP C  21  0                                        
SHEET    2  CB 8 GLY C  24  THR C  31 -1  O  GLY C  24   N  ASP C  21           
SHEET    3  CB 8 GLN D  47  SER D  53 -1  O  VAL D  48   N  TRP C  29           
SHEET    4  CB 8 SER D 128  CYS D 134 -1  O  SER D 128   N  SER D  53           
SHEET    5  CB 8 LYS D  72  SER D  78 -1  O  TYR D  73   N  LEU D 133           
SHEET    6  CB 8 THR D 110  VAL D 113 -1  O  ILE D 111   N  VAL D  74           
SHEET    7  CB 8 ALA D  11  THR D  15 -1  O  TRP D  12   N  TYR D 112           
SHEET    8  CB 8 LYS D   2  GLU D   5 -1  O  LYS D   2   N  THR D  15           
SHEET    1  CC 5 TRP C  98  ASP C 104  0                                        
SHEET    2  CC 5 SER C  80  VAL C  86 -1  O  VAL C  81   N  LEU C 103           
SHEET    3  CC 5 ALA C 118  ALA C 123 -1  O  ALA C 118   N  VAL C  86           
SHEET    4  CC 5 LEU C  58  ALA C  64 -1  O  ARG C  59   N  PHE C 121           
SHEET    5  CC 5 GLU C 143  THR C 145 -1  O  HIS C 144   N  PHE C  63           
SHEET    1  DA 5 TRP D  98  ASP D 104  0                                        
SHEET    2  DA 5 SER D  80  VAL D  86 -1  O  VAL D  81   N  LEU D 103           
SHEET    3  DA 5 ALA D 118  ALA D 123 -1  O  ALA D 118   N  VAL D  86           
SHEET    4  DA 5 LEU D  58  ALA D  64 -1  O  ARG D  59   N  PHE D 121           
SHEET    5  DA 5 GLU D 143  THR D 145 -1  O  HIS D 144   N  PHE D  63           
CISPEP   1 GLY A   60    LEU A   61          0        -5.35                     
CISPEP   2 LEU A   66    PRO A   67          0        -2.71                     
CISPEP   3 PRO A   67    PRO A   68          0        -6.54                     
CISPEP   4 VAL A  160    ASP A  161          0         6.85                     
CISPEP   5 GLY B   60    LEU B   61          0        -5.97                     
CISPEP   6 LEU B   66    PRO B   67          0        -1.19                     
CISPEP   7 PRO B   67    PRO B   68          0        -5.30                     
CISPEP   8 GLY C   60    LEU C   61          0        -6.59                     
CISPEP   9 LEU C   66    PRO C   67          0        -4.99                     
CISPEP  10 PRO C   67    PRO C   68          0        -7.74                     
CISPEP  11 GLY D   60    LEU D   61          0        -6.57                     
CISPEP  12 LEU D   66    PRO D   67          0        -4.09                     
CISPEP  13 PRO D   67    PRO D   68          0        -7.17                     
SITE     1 AC1 23 GLN A  47  ASN A  49  ARG A  59  HIS A  62                    
SITE     2 AC1 23 LYS A  72  HIS A 119  TYR A 132  TYR A 138                    
SITE     3 AC1 23 ARG A 170  HOH A2218  HOH A2251  HOH A2252                    
SITE     4 AC1 23 HOH A2253  HOH A2254  HOH A2255  HOH A2256                    
SITE     5 AC1 23 HOH A2257  HIS B  19  ARG B  23  PHE B  26                    
SITE     6 AC1 23 GLU B  28  GLU C  90  ARG C 181                               
SITE     1 AC2 28 PHE A  26  GLU A  28  GLN B  47  ASN B  49                    
SITE     2 AC2 28 ARG B  59  HIS B  62  LYS B  72  HIS B 119                    
SITE     3 AC2 28 TYR B 132  TYR B 138  GLU B 143  ARG B 170                    
SITE     4 AC2 28 ASP B 171  HOH B2068  HOH B2220  HOH B2294                    
SITE     5 AC2 28 HOH B2295  HOH B2296  HOH B2297  HOH B2298                    
SITE     6 AC2 28 HOH B2299  HOH B2300  HOH B2301  HOH B2302                    
SITE     7 AC2 28 HOH B2303  HOH B2304  GLU D  90  ARG D 181                    
SITE     1 AC3 24 GLU A  90  ARG A 181  GLN C  47  ASN C  49                    
SITE     2 AC3 24 ARG C  59  HIS C  62  LYS C  72  HIS C 119                    
SITE     3 AC3 24 TYR C 132  TYR C 138  ARG C 170  HOH C2213                    
SITE     4 AC3 24 HOH C2317  HOH C2318  HOH C2319  HOH C2320                    
SITE     5 AC3 24 HOH C2321  HOH C2322  HOH C2323  HOH C2324                    
SITE     6 AC3 24 HOH C2326  HOH C2327  PHE D  26  GLU D  28                    
SITE     1 AC4 25 GLU B  90  ARG B 181  HIS C  19  ARG C  23                    
SITE     2 AC4 25 PHE C  26  GLU C  28  GLN D  47  ASN D  49                    
SITE     3 AC4 25 ARG D  59  HIS D  62  LYS D  72  HIS D 119                    
SITE     4 AC4 25 TYR D 132  TYR D 138  ARG D 170  HOH D2265                    
SITE     5 AC4 25 HOH D2266  HOH D2267  HOH D2268  HOH D2269                    
SITE     6 AC4 25 HOH D2270  HOH D2271  HOH D2272  HOH D2273                    
SITE     7 AC4 25 HOH D2274                                                     
CRYST1   44.778   56.845   90.700  89.90  78.28  82.33 P 1           4          
ORIGX1      1.000000  0.000000  0.000000        0.00000                         
ORIGX2      0.000000  1.000000  0.000000        0.00000                         
ORIGX3      0.000000  0.000000  1.000000        0.00000                         
SCALE1      0.022332 -0.003008 -0.004713        0.00000                         
SCALE2      0.000000  0.017751  0.000464        0.00000                         
SCALE3      0.000000  0.000000  0.011264        0.00000                         
ATOM      1  N   MET A   1       2.404 -15.750   7.095  1.00 44.08           N  
ANISOU    1  N   MET A   1     5643   5586   5519     -1    -24    -30       N  
ATOM      2  CA  MET A   1       1.849 -15.746   5.705  1.00 44.28           C  
ANISOU    2  CA  MET A   1     5659   5597   5568      9    -44    -37       C  
ATOM      3  C   MET A   1       2.026 -17.089   5.003  1.00 42.97           C  
ANISOU    3  C   MET A   1     5444   5468   5413      8    -52    -10       C  
ATOM      4  O   MET A   1       3.075 -17.738   5.126  1.00 43.86           O  
ANISOU    4  O   MET A   1     5531   5592   5542     55    -32      8       O  
ATOM      5  CB  MET A   1       2.479 -14.634   4.857  1.00 44.38           C  
ANISOU    5  CB  MET A   1     5657   5626   5579     11    -40    -16       C  
ATOM      6  CG  MET A   1       1.700 -13.337   4.867  1.00 45.07           C  
ANISOU    6  CG  MET A   1     5763   5726   5636      2    -51    -18       C  
ATOM      7  SD  MET A   1       2.590 -11.956   4.146  1.00 47.20           S  
ANISOU    7  SD  MET A   1     6158   5857   5916      7    -84      1       S  
ATOM      8  CE  MET A   1       3.666 -11.473   5.497  1.00 46.63           C  
ANISOU    8  CE  MET A   1     5957   5870   5888    -69    -19    -52       C  
ATOM      9  N   LYS A   2       0.990 -17.491   4.265  1.00 40.58           N  
ANISOU    9  N   LYS A   2     5178   5139   5101      2    -31    -21       N  
ATOM     10  CA  LYS A   2       1.011 -18.693   3.447  1.00 37.94           C  
ANISOU   10  CA  LYS A   2     4841   4822   4749     -8    -24     19       C  
ATOM     11  C   LYS A   2       1.087 -18.259   1.983  1.00 35.20           C  
ANISOU   11  C   LYS A   2     4474   4468   4432     -1    -13    -22       C  
ATOM     12  O   LYS A   2       0.513 -17.232   1.621  1.00 34.53           O  
ANISOU   12  O   LYS A   2     4420   4422   4278    -10    -36     24       O  
ATOM     13  CB  LYS A   2      -0.266 -19.493   3.710  1.00 38.09           C  
ANISOU   13  CB  LYS A   2     4849   4818   4805      2      1     14       C  
ATOM     14  CG  LYS A   2      -0.684 -20.459   2.602  1.00 38.75           C  
ANISOU   14  CG  LYS A   2     4961   4882   4879    -35     -9     15       C  
ATOM     15  CD  LYS A   2      -1.780 -21.423   3.064  1.00 39.69           C  
ANISOU   15  CD  LYS A   2     4987   5023   5069    -56     -6     12       C  
ATOM     16  CE  LYS A   2      -1.266 -22.406   4.121  1.00 41.70           C  
ANISOU   16  CE  LYS A   2     5344   5243   5256    -27    -33    110       C  
ATOM     17  NZ  LYS A   2      -1.888 -23.759   3.968  1.00 43.89           N  
ANISOU   17  NZ  LYS A   2     5572   5523   5577    -94     -2     24       N  
ATOM     18  N   ALA A   3       1.801 -19.024   1.157  1.00 32.17           N  
ANISOU   18  N   ALA A   3     4112   4076   4034    -39    -67      7       N  
ATOM     19  CA  ALA A   3       1.880 -18.724  -0.274  1.00 29.13           C  
ANISOU   19  CA  ALA A   3     3700   3656   3710    -14    -79    -73       C  
ATOM     20  C   ALA A   3       1.652 -19.978  -1.100  1.00 27.50           C  
ANISOU   20  C   ALA A   3     3486   3410   3550    -19    -56    -21       C  
ATOM     21  O   ALA A   3       2.348 -20.982  -0.912  1.00 26.97           O  
ANISOU   21  O   ALA A   3     3325   3368   3552      9    -80    -74       O  
ATOM     22  CB  ALA A   3       3.206 -18.064  -0.638  1.00 29.11           C  
ANISOU   22  CB  ALA A   3     3712   3666   3680     18    -78    -29       C  
ATOM     23  N   ARG A   4       0.677 -19.898  -2.007  1.00 24.82           N  
ANISOU   23  N   ARG A   4     3179   3063   3188    -76    -44    -62       N  
ATOM     24  CA  ARG A   4       0.222 -21.032  -2.819  1.00 23.51           C  
ANISOU   24  CA  ARG A   4     2987   2983   2960    -46      6    -42       C  
ATOM     25  C   ARG A   4       0.432 -20.690  -4.301  1.00 22.75           C  
ANISOU   25  C   ARG A   4     2902   2860   2880    -26     -6    -62       C  
ATOM     26  O   ARG A   4      -0.117 -19.707  -4.812  1.00 22.51           O  
ANISOU   26  O   ARG A   4     2898   2836   2815      7      5    -55       O  
ATOM     27  CB  ARG A   4      -1.264 -21.318  -2.534  1.00 23.28           C  
ANISOU   27  CB  ARG A   4     2999   2893   2950    -83      6    -59       C  
ATOM     28  CG  ARG A   4      -1.891 -22.431  -3.399  1.00 23.42           C  
ANISOU   28  CG  ARG A   4     2958   3007   2932   -133    -15     22       C  
ATOM     29  CD  ARG A   4      -3.402 -22.598  -3.133  1.00 23.21           C  
ANISOU   29  CD  ARG A   4     2905   3001   2910    -34    -14     28       C  
ATOM     30  NE  ARG A   4      -4.197 -21.447  -3.584  1.00 22.69           N  
ANISOU   30  NE  ARG A   4     2846   2936   2837    -83     56     51       N  
ATOM     31  CZ  ARG A   4      -4.613 -21.244  -4.835  1.00 22.11           C  
ANISOU   31  CZ  ARG A   4     2749   2784   2866     -9     39     -5       C  
ATOM     32  NH1 ARG A   4      -4.322 -22.113  -5.803  1.00 20.39           N  
ANISOU   32  NH1 ARG A   4     2632   2305   2809   -309    145     33       N  
ATOM     33  NH2 ARG A   4      -5.326 -20.150  -5.121  1.00 21.25           N  
ANISOU   33  NH2 ARG A   4     2648   2641   2783   -126     60    101       N  
ATOM     34  N   GLU A   5       1.248 -21.482  -4.990  1.00 22.02           N  
ANISOU   34  N   GLU A   5     2839   2782   2745    -25     28    -55       N  
ATOM     35  CA  GLU A   5       1.487 -21.202  -6.401  1.00 21.47           C  
ANISOU   35  CA  GLU A   5     2779   2699   2677      4     16     -8       C  
ATOM     36  C   GLU A   5       0.236 -21.518  -7.226  1.00 21.43           C  
ANISOU   36  C   GLU A   5     2750   2699   2691    -18     39     -7       C  
ATOM     37  O   GLU A   5      -0.383 -22.581  -7.065  1.00 21.82           O  
ANISOU   37  O   GLU A   5     2810   2727   2751    -48     56    -16       O  
ATOM     38  CB  GLU A   5       2.741 -21.917  -6.929  1.00 21.70           C  
ANISOU   38  CB  GLU A   5     2800   2774   2671    -10     28      2       C  
ATOM     39  CG  GLU A   5       3.190 -21.402  -8.308  1.00 21.43           C  
ANISOU   39  CG  GLU A   5     2730   2770   2640     40     47    -17       C  
ATOM     40  CD  GLU A   5       4.574 -21.892  -8.730  1.00 22.59           C  
ANISOU   40  CD  GLU A   5     2854   2916   2812     69     55     65       C  
ATOM     41  OE1 GLU A   5       5.106 -22.842  -8.116  1.00 24.11           O  
ANISOU   41  OE1 GLU A   5     2976   3084   3098    182     73    169       O  
ATOM     42  OE2 GLU A   5       5.136 -21.325  -9.688  1.00 22.46           O  
ANISOU   42  OE2 GLU A   5     2736   2943   2853     38     54     90       O  
ATOM     43  N   LEU A   6      -0.142 -20.594  -8.100  1.00 21.09           N  
ANISOU   43  N   LEU A   6     2680   2639   2693    -34     22    -33       N  
ATOM     44  CA  LEU A   6      -1.313 -20.799  -8.961  1.00 20.99           C  
ANISOU   44  CA  LEU A   6     2683   2680   2611      1    -11    -32       C  
ATOM     45  C   LEU A   6      -1.057 -21.803 -10.090  1.00 21.08           C  
ANISOU   45  C   LEU A   6     2693   2664   2652    -10     -3    -22       C  
ATOM     46  O   LEU A   6       0.065 -22.287 -10.260  1.00 20.53           O  
ANISOU   46  O   LEU A   6     2639   2609   2551     20     -7    -25       O  
ATOM     47  CB  LEU A   6      -1.849 -19.473  -9.499  1.00 20.84           C  
ANISOU   47  CB  LEU A   6     2674   2564   2679    -88     13    -27       C  
ATOM     48  CG  LEU A   6      -2.252 -18.454  -8.423  1.00 21.79           C  
ANISOU   48  CG  LEU A   6     2818   2684   2774     30     58      9       C  
ATOM     49  CD1 LEU A   6      -2.698 -17.146  -9.056  1.00 21.84           C  
ANISOU   49  CD1 LEU A   6     2790   2708   2798     59     -6     46       C  
ATOM     50  CD2 LEU A   6      -3.323 -18.982  -7.442  1.00 21.75           C  
ANISOU   50  CD2 LEU A   6     2803   2693   2768    -55     42    -35       C  
ATOM     51  N   ASP A   7      -2.103 -22.102 -10.859  1.00 21.21           N  
ANISOU   51  N   ASP A   7     2716   2702   2639    -58    -22    -51       N  
ATOM     52  CA  ASP A   7      -1.983 -23.072 -11.957  1.00 22.08           C  
ANISOU   52  CA  ASP A   7     2805   2837   2747    -72    -26    -24       C  
ATOM     53  C   ASP A   7      -1.143 -22.488 -13.077  1.00 21.84           C  
ANISOU   53  C   ASP A   7     2730   2791   2776    -63    -35    -38       C  
ATOM     54  O   ASP A   7      -0.654 -23.227 -13.941  1.00 21.36           O  
ANISOU   54  O   ASP A   7     2701   2669   2745    -82    -92    -66       O  
ATOM     55  CB  ASP A   7      -3.361 -23.476 -12.479  1.00 22.62           C  
ANISOU   55  CB  ASP A   7     2843   2948   2804   -100    -23    -27       C  
ATOM     56  CG  ASP A   7      -4.098 -24.407 -11.528  1.00 25.09           C  
ANISOU   56  CG  ASP A   7     3143   3294   3096    -97     27     65       C  
ATOM     57  OD1 ASP A   7      -3.484 -24.897 -10.540  1.00 26.93           O  
ANISOU   57  OD1 ASP A   7     3412   3479   3341    -99    -28     80       O  
ATOM     58  OD2 ASP A   7      -5.302 -24.652 -11.778  1.00 26.69           O  
ANISOU   58  OD2 ASP A   7     3251   3597   3289   -201     48     67       O  
ATOM     59  N   VAL A   8      -0.993 -21.154 -13.057  1.00 21.41           N  
ANISOU   59  N   VAL A   8     2681   2691   2762    -33    -55     -1       N  
ATOM     60  CA  VAL A   8      -0.049 -20.470 -13.934  1.00 21.36           C  
ANISOU   60  CA  VAL A   8     2673   2695   2748    -29    -61    -35       C  
ATOM     61  C   VAL A   8       1.240 -20.329 -13.117  1.00 21.30           C  
ANISOU   61  C   VAL A   8     2654   2688   2750     12    -54    -56       C  
ATOM     62  O   VAL A   8       1.282 -19.531 -12.177  1.00 20.98           O  
ANISOU   62  O   VAL A   8     2636   2651   2683     22   -106   -112       O  
ATOM     63  CB  VAL A   8      -0.565 -19.057 -14.376  1.00 21.21           C  
ANISOU   63  CB  VAL A   8     2651   2728   2677     -5    -35      4       C  
ATOM     64  CG1 VAL A   8       0.535 -18.254 -15.058  1.00 21.12           C  
ANISOU   64  CG1 VAL A   8     2642   2641   2739    -71    -82    -41       C  
ATOM     65  CG2 VAL A   8      -1.787 -19.165 -15.287  1.00 21.58           C  
ANISOU   65  CG2 VAL A   8     2657   2779   2763    -38    -28    -28       C  
ATOM     66  N   PRO A   9       2.280 -21.130 -13.439  1.00 21.23           N  
ANISOU   66  N   PRO A   9     2667   2643   2757     22    -36    -93       N  
ATOM     67  CA  PRO A   9       3.533 -21.029 -12.687  1.00 20.95           C  
ANISOU   67  CA  PRO A   9     2622   2600   2734     14    -25   -103       C  
ATOM     68  C   PRO A   9       4.104 -19.610 -12.668  1.00 20.65           C  
ANISOU   68  C   PRO A   9     2581   2576   2686      1     -7    -65       C  
ATOM     69  O   PRO A   9       4.093 -18.908 -13.685  1.00 21.28           O  
ANISOU   69  O   PRO A   9     2676   2610   2797    -38     24    -58       O  
ATOM     70  CB  PRO A   9       4.475 -21.960 -13.454  1.00 20.87           C  
ANISOU   70  CB  PRO A   9     2667   2544   2715     21     -1    -92       C  
ATOM     71  CG  PRO A   9       3.562 -22.970 -14.054  1.00 21.08           C  
ANISOU   71  CG  PRO A   9     2627   2666   2714      0    -76   -119       C  
ATOM     72  CD  PRO A   9       2.363 -22.172 -14.481  1.00 20.95           C  
ANISOU   72  CD  PRO A   9     2630   2596   2732     23    -35    -97       C  
ATOM     73  N   GLY A  10       4.598 -19.192 -11.514  1.00 20.58           N  
ANISOU   73  N   GLY A  10     2588   2578   2650     12     39    -94       N  
ATOM     74  CA  GLY A  10       5.194 -17.869 -11.406  1.00 19.87           C  
ANISOU   74  CA  GLY A  10     2501   2471   2575    -37     37    -86       C  
ATOM     75  C   GLY A  10       4.183 -16.852 -10.907  1.00 20.45           C  
ANISOU   75  C   GLY A  10     2568   2551   2650    -23     39    -71       C  
ATOM     76  O   GLY A  10       4.469 -15.653 -10.855  1.00 20.50           O  
ANISOU   76  O   GLY A  10     2544   2525   2718    -72     30   -140       O  
ATOM     77  N   ALA A  11       2.991 -17.328 -10.547  1.00 19.93           N  
ANISOU   77  N   ALA A  11     2469   2526   2575    -26     38    -93       N  
ATOM     78  CA  ALA A  11       2.013 -16.480  -9.854  1.00 19.89           C  
ANISOU   78  CA  ALA A  11     2495   2469   2593    -19      5    -51       C  
ATOM     79  C   ALA A  11       1.565 -17.198  -8.589  1.00 19.83           C  
ANISOU   79  C   ALA A  11     2467   2512   2555    -17     15    -19       C  
ATOM     80  O   ALA A  11       1.384 -18.436  -8.594  1.00 19.92           O  
ANISOU   80  O   ALA A  11     2538   2491   2539    -16     63    -53       O  
ATOM     81  CB  ALA A  11       0.826 -16.149 -10.757  1.00 19.93           C  
ANISOU   81  CB  ALA A  11     2521   2429   2621      7     16    -29       C  
ATOM     82  N   TRP A  12       1.405 -16.438  -7.512  1.00 19.78           N  
ANISOU   82  N   TRP A  12     2462   2456   2597    -30    -17    -24       N  
ATOM     83  CA  TRP A  12       1.109 -17.002  -6.197  1.00 20.90           C  
ANISOU   83  CA  TRP A  12     2651   2639   2650     23    -29    -49       C  
ATOM     84  C   TRP A  12      -0.021 -16.258  -5.494  1.00 20.74           C  
ANISOU   84  C   TRP A  12     2603   2652   2622     -6     -9    -40       C  
ATOM     85  O   TRP A  12      -0.125 -15.017  -5.599  1.00 19.78           O  
ANISOU   85  O   TRP A  12     2510   2517   2487    103    -54     36       O  
ATOM     86  CB  TRP A  12       2.330 -16.913  -5.285  1.00 22.69           C  
ANISOU   86  CB  TRP A  12     2876   2845   2899    -11    -94    -32       C  
ATOM     87  CG  TRP A  12       3.457 -17.867  -5.550  1.00 24.32           C  
ANISOU   87  CG  TRP A  12     3102   3091   3046    -18    -64    -51       C  
ATOM     88  CD1 TRP A  12       3.699 -19.055  -4.913  1.00 25.36           C  
ANISOU   88  CD1 TRP A  12     3207   3110   3319     65    -32   -130       C  
ATOM     89  CD2 TRP A  12       4.532 -17.671  -6.463  1.00 25.24           C  
ANISOU   89  CD2 TRP A  12     3158   3175   3256   -102    -51    -67       C  
ATOM     90  NE1 TRP A  12       4.854 -19.617  -5.398  1.00 27.02           N  
ANISOU   90  NE1 TRP A  12     3313   3424   3527    -72    -12    -50       N  
ATOM     91  CE2 TRP A  12       5.385 -18.784  -6.348  1.00 25.57           C  
ANISOU   91  CE2 TRP A  12     3173   3280   3263    -31    -21    -94       C  
ATOM     92  CE3 TRP A  12       4.853 -16.662  -7.376  1.00 26.06           C  
ANISOU   92  CE3 TRP A  12     3342   3490   3068    -43     43      3       C  
ATOM     93  CZ2 TRP A  12       6.535 -18.923  -7.108  1.00 26.10           C  
ANISOU   93  CZ2 TRP A  12     3251   3388   3278    -39     35    -22       C  
ATOM     94  CZ3 TRP A  12       6.019 -16.788  -8.124  1.00 26.04           C  
ANISOU   94  CZ3 TRP A  12     3231   3356   3307    119     25    -66       C  
ATOM     95  CH2 TRP A  12       6.838 -17.920  -7.997  1.00 26.15           C  
ANISOU   95  CH2 TRP A  12     3290   3318   3328     55    -36     32       C  
ATOM     96  N   GLU A  13      -0.828 -16.996  -4.739  1.00 20.34           N  
ANISOU   96  N   GLU A  13     2591   2600   2535    -11    -19    -57       N  
ATOM     97  CA  GLU A  13      -1.798 -16.364  -3.856  1.00 20.80           C  
ANISOU   97  CA  GLU A  13     2562   2721   2617    -27     18    -23       C  
ATOM     98  C   GLU A  13      -1.225 -16.367  -2.436  1.00 20.83           C  
ANISOU   98  C   GLU A  13     2602   2712   2597    -19     10      4       C  
ATOM     99  O   GLU A  13      -0.845 -17.415  -1.904  1.00 21.24           O  
ANISOU   99  O   GLU A  13     2719   2699   2651    -42     -8     73       O  
ATOM    100  CB  GLU A  13      -3.163 -17.072  -3.875  1.00 21.06           C  
ANISOU  100  CB  GLU A  13     2566   2721   2713    -29      1    -33       C  
ATOM    101  CG  GLU A  13      -4.179 -16.375  -2.946  1.00 22.56           C  
ANISOU  101  CG  GLU A  13     2775   2956   2840    -83     92    -26       C  
ATOM    102  CD  GLU A  13      -5.584 -16.895  -3.112  1.00 26.53           C  
ANISOU  102  CD  GLU A  13     3164   3443   3472    -46    104     38       C  
ATOM    103  OE1 GLU A  13      -5.764 -18.119  -3.049  1.00 25.82           O  
ANISOU  103  OE1 GLU A  13     3152   3156   3499   -222    229    -33       O  
ATOM    104  OE2 GLU A  13      -6.511 -16.065  -3.289  1.00 29.90           O  
ANISOU  104  OE2 GLU A  13     3549   3881   3929     55     82    108       O  
ATOM    105  N   ILE A  14      -1.136 -15.187  -1.851  1.00 20.49           N  
ANISOU  105  N   ILE A  14     2579   2606   2598    -23     45      0       N  
ATOM    106  CA  ILE A  14      -0.615 -15.015  -0.498  1.00 21.16           C  
ANISOU  106  CA  ILE A  14     2648   2725   2666    -49     32    -10       C  
ATOM    107  C   ILE A  14      -1.766 -14.769   0.480  1.00 21.32           C  
ANISOU  107  C   ILE A  14     2688   2700   2712     -1     22    -14       C  
ATOM    108  O   ILE A  14      -2.684 -13.994   0.188  1.00 21.42           O  
ANISOU  108  O   ILE A  14     2663   2685   2791     80    112      4       O  
ATOM    109  CB  ILE A  14       0.441 -13.849  -0.429  1.00 21.65           C  
ANISOU  109  CB  ILE A  14     2754   2764   2706    -50     35    -63       C  
ATOM    110  CG1 ILE A  14       1.765 -14.269  -1.086  1.00 23.46           C  
ANISOU  110  CG1 ILE A  14     2798   3115   2997    -78     52     15       C  
ATOM    111  CG2 ILE A  14       0.743 -13.464   1.020  1.00 22.57           C  
ANISOU  111  CG2 ILE A  14     2867   2975   2733   -146    -40    -82       C  
ATOM    112  CD1 ILE A  14       1.807 -14.075  -2.584  1.00 27.32           C  
ANISOU  112  CD1 ILE A  14     3347   3666   3368    -19     57    -28       C  
ATOM    113  N   THR A  15      -1.704 -15.431   1.635  1.00 21.13           N  
ANISOU  113  N   THR A  15     2691   2637   2700     -6     25    -17       N  
ATOM    114  CA  THR A  15      -2.703 -15.296   2.682  1.00 21.55           C  
ANISOU  114  CA  THR A  15     2758   2705   2724    -37      9    -72       C  
ATOM    115  C   THR A  15      -2.038 -14.665   3.902  1.00 21.21           C  
ANISOU  115  C   THR A  15     2693   2656   2710     21    -29    -48       C  
ATOM    116  O   THR A  15      -1.054 -15.202   4.413  1.00 21.04           O  
ANISOU  116  O   THR A  15     2678   2611   2704     45    -55    -74       O  
ATOM    117  CB  THR A  15      -3.313 -16.675   3.071  1.00 22.01           C  
ANISOU  117  CB  THR A  15     2809   2828   2725    -46     37    -40       C  
ATOM    118  OG1 THR A  15      -3.965 -17.261   1.936  1.00 22.83           O  
ANISOU  118  OG1 THR A  15     2881   2836   2957   -232     96   -180       O  
ATOM    119  CG2 THR A  15      -4.343 -16.511   4.202  1.00 22.74           C  
ANISOU  119  CG2 THR A  15     2873   2912   2855   -107    136   -115       C  
ATOM    120  N   PRO A  16      -2.574 -13.528   4.381  1.00 21.06           N  
ANISOU  120  N   PRO A  16     2669   2638   2692     65    -47    -54       N  
ATOM    121  CA  PRO A  16      -1.947 -12.834   5.519  1.00 20.49           C  
ANISOU  121  CA  PRO A  16     2602   2568   2615     51    -53    -33       C  
ATOM    122  C   PRO A  16      -2.338 -13.464   6.851  1.00 20.61           C  
ANISOU  122  C   PRO A  16     2603   2577   2651     61    -25    -40       C  
ATOM    123  O   PRO A  16      -3.320 -14.206   6.920  1.00 20.37           O  
ANISOU  123  O   PRO A  16     2575   2476   2685      8     -3    -23       O  
ATOM    124  CB  PRO A  16      -2.534 -11.421   5.430  1.00 20.68           C  
ANISOU  124  CB  PRO A  16     2621   2580   2657     35    -48    -31       C  
ATOM    125  CG  PRO A  16      -3.894 -11.617   4.843  1.00 20.55           C  
ANISOU  125  CG  PRO A  16     2620   2554   2633     79    -69    -19       C  
ATOM    126  CD  PRO A  16      -3.785 -12.822   3.903  1.00 20.75           C  
ANISOU  126  CD  PRO A  16     2600   2649   2633     98    -70    -69       C  
ATOM    127  N   THR A  17      -1.555 -13.177   7.887  1.00 20.19           N  
ANISOU  127  N   THR A  17     2593   2523   2552     67    -52    -34       N  
ATOM    128  CA  THR A  17      -1.960 -13.429   9.273  1.00 20.32           C  
ANISOU  128  CA  THR A  17     2582   2591   2547     57    -44    -31       C  
ATOM    129  C   THR A  17      -2.566 -12.129   9.792  1.00 20.15           C  
ANISOU  129  C   THR A  17     2545   2590   2520     37    -34     -6       C  
ATOM    130  O   THR A  17      -1.846 -11.135  10.010  1.00 20.77           O  
ANISOU  130  O   THR A  17     2560   2635   2694    -18     -2    -29       O  
ATOM    131  CB  THR A  17      -0.746 -13.844  10.138  1.00 20.28           C  
ANISOU  131  CB  THR A  17     2608   2564   2531     90    -30     -9       C  
ATOM    132  OG1 THR A  17      -0.134 -15.010   9.557  1.00 21.47           O  
ANISOU  132  OG1 THR A  17     2734   2782   2638    175    -68    -94       O  
ATOM    133  CG2 THR A  17      -1.175 -14.165  11.587  1.00 20.27           C  
ANISOU  133  CG2 THR A  17     2599   2614   2489     91   -134     -3       C  
ATOM    134  N   ILE A  18      -3.887 -12.120   9.970  1.00 19.45           N  
ANISOU  134  N   ILE A  18     2466   2551   2371     -4     -2    -13       N  
ATOM    135  CA  ILE A  18      -4.586 -10.909  10.399  1.00 19.06           C  
ANISOU  135  CA  ILE A  18     2456   2509   2273     10    -24    -20       C  
ATOM    136  C   ILE A  18      -4.754 -10.945  11.928  1.00 19.06           C  
ANISOU  136  C   ILE A  18     2439   2492   2309      5      2    -13       C  
ATOM    137  O   ILE A  18      -5.335 -11.883  12.484  1.00 18.97           O  
ANISOU  137  O   ILE A  18     2472   2391   2344    -54    -51    -22       O  
ATOM    138  CB  ILE A  18      -5.983 -10.725   9.679  1.00 19.03           C  
ANISOU  138  CB  ILE A  18     2469   2550   2210     36     10    -31       C  
ATOM    139  CG1 ILE A  18      -5.828 -10.718   8.142  1.00 19.18           C  
ANISOU  139  CG1 ILE A  18     2469   2578   2238     27    -88     16       C  
ATOM    140  CG2 ILE A  18      -6.686  -9.461  10.154  1.00 17.52           C  
ANISOU  140  CG2 ILE A  18     2344   2271   2040     17     -6    116       C  
ATOM    141  CD1 ILE A  18      -7.135 -10.987   7.408  1.00 20.17           C  
ANISOU  141  CD1 ILE A  18     2632   2624   2407     -2    -65    -48       C  
ATOM    142  N   HIS A  19      -4.233  -9.924  12.596  1.00 18.66           N  
ANISOU  142  N   HIS A  19     2379   2397   2311     -8    -12    -47       N  
ATOM    143  CA  HIS A  19      -4.352  -9.813  14.057  1.00 19.19           C  
ANISOU  143  CA  HIS A  19     2393   2475   2424     26     17    -39       C  
ATOM    144  C   HIS A  19      -5.494  -8.866  14.395  1.00 19.80           C  
ANISOU  144  C   HIS A  19     2457   2537   2529     21     36    -24       C  
ATOM    145  O   HIS A  19      -5.402  -7.660  14.154  1.00 19.60           O  
ANISOU  145  O   HIS A  19     2443   2492   2510     39     68    -14       O  
ATOM    146  CB  HIS A  19      -3.036  -9.300  14.659  1.00 19.36           C  
ANISOU  146  CB  HIS A  19     2402   2529   2424     34     -5    -22       C  
ATOM    147  CG  HIS A  19      -1.876 -10.207  14.390  1.00 20.34           C  
ANISOU  147  CG  HIS A  19     2485   2630   2613     40    -11    -16       C  
ATOM    148  ND1 HIS A  19      -1.619 -11.329  15.148  1.00 21.79           N  
ANISOU  148  ND1 HIS A  19     2659   2805   2813     86    -53     20       N  
ATOM    149  CD2 HIS A  19      -0.931 -10.180  13.420  1.00 21.26           C  
ANISOU  149  CD2 HIS A  19     2636   2781   2657     62    -39    -41       C  
ATOM    150  CE1 HIS A  19      -0.555 -11.948  14.663  1.00 21.86           C  
ANISOU  150  CE1 HIS A  19     2718   2839   2747     71     45      0       C  
ATOM    151  NE2 HIS A  19      -0.125 -11.273  13.612  1.00 21.67           N  
ANISOU  151  NE2 HIS A  19     2623   2807   2804    113     10     -4       N  
ATOM    152  N   VAL A  20      -6.560  -9.424  14.964  1.00 20.68           N  
ANISOU  152  N   VAL A  20     2568   2612   2677     -3     34    -23       N  
ATOM    153  CA  VAL A  20      -7.780  -8.667  15.239  1.00 21.36           C  
ANISOU  153  CA  VAL A  20     2673   2686   2756     21     48    -48       C  
ATOM    154  C   VAL A  20      -7.859  -8.331  16.735  1.00 22.14           C  
ANISOU  154  C   VAL A  20     2847   2742   2823     32     30    -35       C  
ATOM    155  O   VAL A  20      -7.549  -9.168  17.586  1.00 21.87           O  
ANISOU  155  O   VAL A  20     2877   2678   2755     12     59    -33       O  
ATOM    156  CB  VAL A  20      -9.047  -9.482  14.805  1.00 21.37           C  
ANISOU  156  CB  VAL A  20     2664   2658   2796     15     42    -38       C  
ATOM    157  CG1 VAL A  20     -10.333  -8.715  15.083  1.00 22.50           C  
ANISOU  157  CG1 VAL A  20     2748   2767   3035     14     49    -40       C  
ATOM    158  CG2 VAL A  20      -8.982  -9.873  13.329  1.00 21.95           C  
ANISOU  158  CG2 VAL A  20     2726   2768   2843     27    -27    -63       C  
ATOM    159  N   ASP A  21      -8.244  -7.095  17.043  1.00 22.71           N  
ANISOU  159  N   ASP A  21     2938   2809   2880     56     60    -45       N  
ATOM    160  CA  ASP A  21      -8.544  -6.700  18.428  1.00 23.57           C  
ANISOU  160  CA  ASP A  21     3038   2942   2975     51     19    -28       C  
ATOM    161  C   ASP A  21      -9.735  -5.729  18.486  1.00 23.44           C  
ANISOU  161  C   ASP A  21     3048   2916   2942     53     49    -24       C  
ATOM    162  O   ASP A  21     -10.417  -5.506  17.477  1.00 23.43           O  
ANISOU  162  O   ASP A  21     3046   2877   2978     49     98    -10       O  
ATOM    163  CB  ASP A  21      -7.295  -6.136  19.119  1.00 23.65           C  
ANISOU  163  CB  ASP A  21     3041   2947   2996     19    -24    -30       C  
ATOM    164  CG  ASP A  21      -6.730  -4.919  18.416  1.00 25.05           C  
ANISOU  164  CG  ASP A  21     3187   3120   3209      8    -40     15       C  
ATOM    165  OD1 ASP A  21      -7.524  -4.153  17.838  1.00 26.07           O  
ANISOU  165  OD1 ASP A  21     3217   3189   3499     69   -187    -17       O  
ATOM    166  OD2 ASP A  21      -5.490  -4.712  18.451  1.00 27.20           O  
ANISOU  166  OD2 ASP A  21     3279   3486   3567     23   -110     61       O  
ATOM    167  N   SER A  22     -10.001  -5.163  19.663  1.00 23.69           N  
ANISOU  167  N   SER A  22     3103   2950   2947     55     54      2       N  
ATOM    168  CA  SER A  22     -11.164  -4.288  19.821  1.00 23.73           C  
ANISOU  168  CA  SER A  22     3087   2981   2945     30     53     -5       C  
ATOM    169  C   SER A  22     -11.050  -2.987  19.010  1.00 23.39           C  
ANISOU  169  C   SER A  22     3010   2927   2950     34     28     13       C  
ATOM    170  O   SER A  22     -12.074  -2.345  18.756  1.00 23.99           O  
ANISOU  170  O   SER A  22     3029   3040   3043     17     37     21       O  
ATOM    171  CB  SER A  22     -11.422  -3.977  21.308  1.00 23.96           C  
ANISOU  171  CB  SER A  22     3099   3043   2959     12     39     -9       C  
ATOM    172  OG  SER A  22     -10.348  -3.218  21.851  1.00 25.68           O  
ANISOU  172  OG  SER A  22     3420   3224   3111    -38    -39    -72       O  
ATOM    173  N   ARG A  23      -9.818  -2.622  18.620  1.00 22.50           N  
ANISOU  173  N   ARG A  23     2911   2818   2817     11     16     -5       N  
ATOM    174  CA  ARG A  23      -9.493  -1.388  17.865  1.00 21.47           C  
ANISOU  174  CA  ARG A  23     2806   2669   2680      9    -16    -44       C  
ATOM    175  C   ARG A  23      -9.750  -1.517  16.364  1.00 20.35           C  
ANISOU  175  C   ARG A  23     2630   2543   2556     18      4    -33       C  
ATOM    176  O   ARG A  23      -9.924  -0.531  15.681  1.00 19.49           O  
ANISOU  176  O   ARG A  23     2566   2412   2427     -5      5    -79       O  
ATOM    177  CB  ARG A  23      -7.992  -1.059  17.991  1.00 22.03           C  
ANISOU  177  CB  ARG A  23     2841   2740   2789     43    -66    -40       C  
ATOM    178  CG  ARG A  23      -7.578  -0.066  19.092  1.00 23.58           C  
ANISOU  178  CG  ARG A  23     3122   2867   2970      5    -80    -39       C  
ATOM    179  CD  ARG A  23      -7.634  -0.646  20.475  1.00 25.00           C  
ANISOU  179  CD  ARG A  23     3172   3086   3241     26    -17     44       C  
ATOM    180  NE  ARG A  23      -6.639  -1.702  20.643  1.00 26.04           N  
ANISOU  180  NE  ARG A  23     3243   3196   3455     46    -29     72       N  
ATOM    181  CZ  ARG A  23      -6.765  -2.699  21.507  1.00 25.21           C  
ANISOU  181  CZ  ARG A  23     3154   3189   3235     14    -36     53       C  
ATOM    182  NH1 ARG A  23      -7.832  -2.760  22.294  1.00 25.19           N  
ANISOU  182  NH1 ARG A  23     3218   3108   3242      7     12     33       N  
ATOM    183  NH2 ARG A  23      -5.827  -3.623  21.586  1.00 25.42           N  
ANISOU  183  NH2 ARG A  23     3141   3128   3388     21   -117     11       N  
ATOM    184  N   GLY A  24      -9.707  -2.741  15.859  1.00 19.51           N  
ANISOU  184  N   GLY A  24     2507   2464   2439    -25     33    -49       N  
ATOM    185  CA  GLY A  24      -9.709  -2.981  14.415  1.00 18.73           C  
ANISOU  185  CA  GLY A  24     2381   2347   2387      7     51    -46       C  
ATOM    186  C   GLY A  24      -8.792  -4.144  14.115  1.00 18.62           C  
ANISOU  186  C   GLY A  24     2334   2353   2385      4     59    -27       C  
ATOM    187  O   GLY A  24      -8.912  -5.197  14.738  1.00 18.93           O  
ANISOU  187  O   GLY A  24     2348   2337   2506     10     78     -6       O  
ATOM    188  N   LEU A  25      -7.872  -3.973  13.168  1.00 18.38           N  
ANISOU  188  N   LEU A  25     2253   2289   2441    -10     48    -49       N  
ATOM    189  CA  LEU A  25      -6.985  -5.081  12.811  1.00 18.36           C  
ANISOU  189  CA  LEU A  25     2193   2385   2399    -32     49    -37       C  
ATOM    190  C   LEU A  25      -5.627  -4.600  12.328  1.00 18.05           C  
ANISOU  190  C   LEU A  25     2179   2349   2327    -20     93      8       C  
ATOM    191  O   LEU A  25      -5.434  -3.408  12.081  1.00 17.48           O  
ANISOU  191  O   LEU A  25     2078   2347   2215    -24    137    -26       O  
ATOM    192  CB  LEU A  25      -7.643  -6.019  11.781  1.00 18.26           C  
ANISOU  192  CB  LEU A  25     2188   2354   2397    -52     74    -44       C  
ATOM    193  CG  LEU A  25      -8.030  -5.495  10.401  1.00 18.83           C  
ANISOU  193  CG  LEU A  25     2282   2431   2442   -113     37     15       C  
ATOM    194  CD1 LEU A  25      -6.825  -5.495   9.423  1.00 18.79           C  
ANISOU  194  CD1 LEU A  25     2285   2470   2383      1     81    -52       C  
ATOM    195  CD2 LEU A  25      -9.191  -6.332   9.823  1.00 20.11           C  
ANISOU  195  CD2 LEU A  25     2385   2621   2633    -84    -50    -80       C  
ATOM    196  N   PHE A  26      -4.698  -5.546  12.225  1.00 18.52           N  
ANISOU  196  N   PHE A  26     2229   2389   2417    -29    117     29       N  
ATOM    197  CA  PHE A  26      -3.326  -5.297  11.777  1.00 18.59           C  
ANISOU  197  CA  PHE A  26     2223   2438   2402    -29     42    -17       C  
ATOM    198  C   PHE A  26      -2.812  -6.516  11.035  1.00 18.49           C  
ANISOU  198  C   PHE A  26     2219   2407   2397    -10     50     -1       C  
ATOM    199  O   PHE A  26      -3.039  -7.660  11.467  1.00 18.08           O  
ANISOU  199  O   PHE A  26     2171   2358   2341     30     60     -7       O  
ATOM    200  CB  PHE A  26      -2.393  -5.016  12.956  1.00 19.58           C  
ANISOU  200  CB  PHE A  26     2355   2560   2525    -27     33     -4       C  
ATOM    201  CG  PHE A  26      -0.934  -4.918  12.548  1.00 19.77           C  
ANISOU  201  CG  PHE A  26     2327   2730   2453      1    -39    -33       C  
ATOM    202  CD1 PHE A  26      -0.385  -3.696  12.199  1.00 20.24           C  
ANISOU  202  CD1 PHE A  26     2437   2805   2447    -96    -21     64       C  
ATOM    203  CD2 PHE A  26      -0.142  -6.058  12.462  1.00 21.56           C  
ANISOU  203  CD2 PHE A  26     2526   2927   2738      7    -49    -40       C  
ATOM    204  CE1 PHE A  26       0.958  -3.589  11.782  1.00 22.05           C  
ANISOU  204  CE1 PHE A  26     2625   3047   2704     60    -46     54       C  
ATOM    205  CE2 PHE A  26       1.195  -5.966  12.050  1.00 22.84           C  
ANISOU  205  CE2 PHE A  26     2701   3098   2877    -40     61     58       C  
ATOM    206  CZ  PHE A  26       1.740  -4.716  11.721  1.00 21.56           C  
ANISOU  206  CZ  PHE A  26     2538   2946   2705     11     51     29       C  
ATOM    207  N   PHE A  27      -2.136  -6.277   9.914  1.00 18.38           N  
ANISOU  207  N   PHE A  27     2209   2363   2410    -59     35    -38       N  
ATOM    208  CA  PHE A  27      -1.347  -7.329   9.272  1.00 18.53           C  
ANISOU  208  CA  PHE A  27     2242   2398   2399    -89     79    -34       C  
ATOM    209  C   PHE A  27      -0.088  -6.809   8.560  1.00 18.50           C  
ANISOU  209  C   PHE A  27     2237   2408   2383    -71     78     -4       C  
ATOM    210  O   PHE A  27      -0.015  -5.637   8.162  1.00 18.08           O  
ANISOU  210  O   PHE A  27     2144   2361   2365   -113    171    -10       O  
ATOM    211  CB  PHE A  27      -2.206  -8.203   8.336  1.00 18.64           C  
ANISOU  211  CB  PHE A  27     2326   2362   2393    -85      4    -42       C  
ATOM    212  CG  PHE A  27      -2.737  -7.496   7.102  1.00 18.94           C  
ANISOU  212  CG  PHE A  27     2304   2429   2462   -104     35    -30       C  
ATOM    213  CD1 PHE A  27      -3.870  -6.665   7.179  1.00 19.02           C  
ANISOU  213  CD1 PHE A  27     2362   2332   2532    -97   -121     63       C  
ATOM    214  CD2 PHE A  27      -2.151  -7.714   5.860  1.00 19.33           C  
ANISOU  214  CD2 PHE A  27     2512   2428   2404   -189    -56     25       C  
ATOM    215  CE1 PHE A  27      -4.389  -6.052   6.047  1.00 19.69           C  
ANISOU  215  CE1 PHE A  27     2362   2636   2481   -220    -32    -22       C  
ATOM    216  CE2 PHE A  27      -2.674  -7.101   4.708  1.00 19.00           C  
ANISOU  216  CE2 PHE A  27     2384   2348   2485   -157    -61     52       C  
ATOM    217  CZ  PHE A  27      -3.787  -6.277   4.808  1.00 19.72           C  
ANISOU  217  CZ  PHE A  27     2490   2584   2417   -110    -77    -38       C  
ATOM    218  N   GLU A  28       0.899  -7.693   8.448  1.00 18.40           N  
ANISOU  218  N   GLU A  28     2294   2339   2357    -85     87     11       N  
ATOM    219  CA  GLU A  28       2.096  -7.423   7.689  1.00 19.33           C  
ANISOU  219  CA  GLU A  28     2423   2541   2381    -27     32    -35       C  
ATOM    220  C   GLU A  28       1.760  -7.806   6.251  1.00 19.22           C  
ANISOU  220  C   GLU A  28     2427   2523   2350    -38      6    -12       C  
ATOM    221  O   GLU A  28       1.594  -8.995   5.954  1.00 19.56           O  
ANISOU  221  O   GLU A  28     2574   2597   2259    -88     -6    -63       O  
ATOM    222  CB  GLU A  28       3.262  -8.253   8.239  1.00 19.62           C  
ANISOU  222  CB  GLU A  28     2395   2646   2413    -56     46    -41       C  
ATOM    223  CG  GLU A  28       3.583  -7.939   9.748  1.00 20.05           C  
ANISOU  223  CG  GLU A  28     2455   2713   2451    -64    -11     25       C  
ATOM    224  CD  GLU A  28       4.782  -8.701  10.275  1.00 20.61           C  
ANISOU  224  CD  GLU A  28     2602   2620   2609     12    -17      9       C  
ATOM    225  OE1 GLU A  28       4.972  -9.874   9.870  1.00 23.40           O  
ANISOU  225  OE1 GLU A  28     2901   2810   3179     62    -85    -24       O  
ATOM    226  OE2 GLU A  28       5.521  -8.144  11.129  1.00 20.51           O  
ANISOU  226  OE2 GLU A  28     2378   2498   2916    -24    -51    127       O  
ATOM    227  N   TRP A  29       1.617  -6.810   5.377  1.00 18.73           N  
ANISOU  227  N   TRP A  29     2303   2453   2358    -16     11    -24       N  
ATOM    228  CA  TRP A  29       1.232  -7.111   3.982  1.00 18.45           C  
ANISOU  228  CA  TRP A  29     2273   2418   2317      8     42    -26       C  
ATOM    229  C   TRP A  29       2.371  -7.796   3.227  1.00 18.61           C  
ANISOU  229  C   TRP A  29     2247   2465   2357    -22     69    -52       C  
ATOM    230  O   TRP A  29       2.157  -8.813   2.550  1.00 17.58           O  
ANISOU  230  O   TRP A  29     2046   2330   2303   -151     64    -60       O  
ATOM    231  CB  TRP A  29       0.694  -5.882   3.247  1.00 19.00           C  
ANISOU  231  CB  TRP A  29     2354   2472   2393      4     55    -10       C  
ATOM    232  CG  TRP A  29       0.359  -6.136   1.782  1.00 18.60           C  
ANISOU  232  CG  TRP A  29     2289   2424   2352     66     29    -52       C  
ATOM    233  CD1 TRP A  29      -0.175  -7.276   1.237  1.00 18.97           C  
ANISOU  233  CD1 TRP A  29     2387   2435   2385     25     26    -24       C  
ATOM    234  CD2 TRP A  29       0.499  -5.198   0.701  1.00 19.65           C  
ANISOU  234  CD2 TRP A  29     2550   2490   2426    -39     90     -1       C  
ATOM    235  NE1 TRP A  29      -0.350  -7.110  -0.133  1.00 19.78           N  
ANISOU  235  NE1 TRP A  29     2538   2522   2452     65     20    -12       N  
ATOM    236  CE2 TRP A  29       0.072  -5.854  -0.487  1.00 18.60           C  
ANISOU  236  CE2 TRP A  29     2340   2352   2375     60    -33     26       C  
ATOM    237  CE3 TRP A  29       0.982  -3.877   0.613  1.00 19.31           C  
ANISOU  237  CE3 TRP A  29     2428   2423   2484     54    126     34       C  
ATOM    238  CZ2 TRP A  29       0.091  -5.230  -1.744  1.00 19.34           C  
ANISOU  238  CZ2 TRP A  29     2419   2426   2504     10    137    -30       C  
ATOM    239  CZ3 TRP A  29       1.018  -3.258  -0.653  1.00 20.09           C  
ANISOU  239  CZ3 TRP A  29     2602   2558   2472     28    -26     55       C  
ATOM    240  CH2 TRP A  29       0.555  -3.934  -1.810  1.00 19.43           C  
ANISOU  240  CH2 TRP A  29     2465   2418   2498    -31     70      2       C  
ATOM    241  N   LEU A  30       3.590  -7.275   3.385  1.00 18.43           N  
ANISOU  241  N   LEU A  30     2177   2466   2357    -29    109    -83       N  
ATOM    242  CA  LEU A  30       4.776  -7.933   2.824  1.00 19.31           C  
ANISOU  242  CA  LEU A  30     2294   2575   2466     47     52      3       C  
ATOM    243  C   LEU A  30       5.920  -7.850   3.825  1.00 19.10           C  
ANISOU  243  C   LEU A  30     2273   2518   2466     15     32     -4       C  
ATOM    244  O   LEU A  30       6.091  -6.815   4.457  1.00 18.82           O  
ANISOU  244  O   LEU A  30     2165   2583   2403    -20     30    -23       O  
ATOM    245  CB  LEU A  30       5.213  -7.264   1.506  1.00 19.36           C  
ANISOU  245  CB  LEU A  30     2295   2624   2437     81    154     11       C  
ATOM    246  CG  LEU A  30       6.556  -7.799   0.955  1.00 20.34           C  
ANISOU  246  CG  LEU A  30     2321   2869   2538     42     72    -43       C  
ATOM    247  CD1 LEU A  30       6.544  -7.917  -0.564  1.00 21.73           C  
ANISOU  247  CD1 LEU A  30     2604   3045   2606      3     43    -70       C  
ATOM    248  CD2 LEU A  30       7.729  -6.918   1.409  1.00 21.11           C  
ANISOU  248  CD2 LEU A  30     2421   2791   2806    -52     86   -167       C  
ATOM    249  N   THR A  31       6.695  -8.929   3.966  1.00 19.45           N  
ANISOU  249  N   THR A  31     2370   2512   2508     26     17    -31       N  
ATOM    250  CA  THR A  31       7.996  -8.846   4.656  1.00 19.85           C  
ANISOU  250  CA  THR A  31     2425   2530   2585     43     46      4       C  
ATOM    251  C   THR A  31       9.069  -9.351   3.710  1.00 20.34           C  
ANISOU  251  C   THR A  31     2492   2597   2638     32     34     -7       C  
ATOM    252  O   THR A  31       8.818 -10.241   2.892  1.00 20.60           O  
ANISOU  252  O   THR A  31     2461   2627   2739     86     12    -22       O  
ATOM    253  CB  THR A  31       8.061  -9.655   5.979  1.00 19.77           C  
ANISOU  253  CB  THR A  31     2443   2512   2556     30     74     -7       C  
ATOM    254  OG1 THR A  31       7.964 -11.059   5.695  1.00 19.96           O  
ANISOU  254  OG1 THR A  31     2600   2565   2417      4    151    -27       O  
ATOM    255  CG2 THR A  31       6.936  -9.247   6.939  1.00 20.29           C  
ANISOU  255  CG2 THR A  31     2599   2587   2523     15    135    -52       C  
ATOM    256  N   ASP A  32      10.272  -8.797   3.814  1.00 20.72           N  
ANISOU  256  N   ASP A  32     2520   2615   2738     28     70      6       N  
ATOM    257  CA  ASP A  32      11.348  -9.291   2.962  1.00 21.47           C  
ANISOU  257  CA  ASP A  32     2625   2730   2802    -19     59     10       C  
ATOM    258  C   ASP A  32      11.559 -10.798   3.181  1.00 21.71           C  
ANISOU  258  C   ASP A  32     2705   2721   2821    -45     53     -4       C  
ATOM    259  O   ASP A  32      11.689 -11.544   2.208  1.00 21.52           O  
ANISOU  259  O   ASP A  32     2733   2659   2783   -153     90    -27       O  
ATOM    260  CB  ASP A  32      12.643  -8.514   3.188  1.00 21.81           C  
ANISOU  260  CB  ASP A  32     2647   2812   2827    -24     89      0       C  
ATOM    261  CG  ASP A  32      13.783  -9.045   2.339  1.00 22.43           C  
ANISOU  261  CG  ASP A  32     2649   3000   2873      6     65     28       C  
ATOM    262  OD1 ASP A  32      13.628  -9.091   1.103  1.00 22.91           O  
ANISOU  262  OD1 ASP A  32     2559   3259   2887     63    204     31       O  
ATOM    263  OD2 ASP A  32      14.817  -9.432   2.918  1.00 25.19           O  
ANISOU  263  OD2 ASP A  32     2809   3515   3245    130     68    141       O  
ATOM    264  N   HIS A  33      11.563 -11.252   4.439  1.00 21.90           N  
ANISOU  264  N   HIS A  33     2783   2708   2831    -32     36     16       N  
ATOM    265  CA  HIS A  33      11.803 -12.688   4.725  1.00 22.19           C  
ANISOU  265  CA  HIS A  33     2838   2743   2849    -44     -4      7       C  
ATOM    266  C   HIS A  33      10.686 -13.548   4.128  1.00 21.98           C  
ANISOU  266  C   HIS A  33     2799   2727   2823    -30     13      3       C  
ATOM    267  O   HIS A  33      10.954 -14.610   3.552  1.00 21.70           O  
ANISOU  267  O   HIS A  33     2759   2688   2796    -40    -18    -54       O  
ATOM    268  CB  HIS A  33      12.022 -12.976   6.238  1.00 22.67           C  
ANISOU  268  CB  HIS A  33     2904   2807   2902     -1      8     37       C  
ATOM    269  CG  HIS A  33      10.808 -12.764   7.096  1.00 24.26           C  
ANISOU  269  CG  HIS A  33     3073   3029   3115    -16     40     59       C  
ATOM    270  ND1 HIS A  33      10.546 -11.574   7.744  1.00 26.53           N  
ANISOU  270  ND1 HIS A  33     3395   3358   3325   -109     41      5       N  
ATOM    271  CD2 HIS A  33       9.785 -13.595   7.416  1.00 25.75           C  
ANISOU  271  CD2 HIS A  33     3275   3150   3355    -57     47     56       C  
ATOM    272  CE1 HIS A  33       9.411 -11.675   8.415  1.00 26.26           C  
ANISOU  272  CE1 HIS A  33     3306   3348   3320    -91     47     46       C  
ATOM    273  NE2 HIS A  33       8.932 -12.896   8.237  1.00 26.60           N  
ANISOU  273  NE2 HIS A  33     3411   3261   3433    -56     93     -4       N  
ATOM    274  N   GLY A  34       9.449 -13.062   4.242  1.00 21.67           N  
ANISOU  274  N   GLY A  34     2754   2694   2783    -43    -25      0       N  
ATOM    275  CA  GLY A  34       8.275 -13.792   3.757  1.00 21.44           C  
ANISOU  275  CA  GLY A  34     2733   2701   2712    -39     -4     22       C  
ATOM    276  C   GLY A  34       8.265 -13.877   2.249  1.00 21.06           C  
ANISOU  276  C   GLY A  34     2699   2619   2684    -22    -13     10       C  
ATOM    277  O   GLY A  34       7.931 -14.927   1.675  1.00 21.13           O  
ANISOU  277  O   GLY A  34     2693   2540   2794      0    -15     56       O  
ATOM    278  N   PHE A  35       8.644 -12.778   1.600  1.00 21.19           N  
ANISOU  278  N   PHE A  35     2736   2624   2690    -49     14      8       N  
ATOM    279  CA  PHE A  35       8.678 -12.725   0.129  1.00 21.01           C  
ANISOU  279  CA  PHE A  35     2681   2616   2685    -13      9      3       C  
ATOM    280  C   PHE A  35       9.769 -13.638  -0.427  1.00 21.43           C  
ANISOU  280  C   PHE A  35     2701   2648   2790     19    -13    -18       C  
ATOM    281  O   PHE A  35       9.513 -14.427  -1.346  1.00 21.21           O  
ANISOU  281  O   PHE A  35     2602   2714   2740     74    -23    -61       O  
ATOM    282  CB  PHE A  35       8.868 -11.292  -0.391  1.00 20.69           C  
ANISOU  282  CB  PHE A  35     2687   2580   2594    -27      9     35       C  
ATOM    283  CG  PHE A  35       8.822 -11.191  -1.899  1.00 20.29           C  
ANISOU  283  CG  PHE A  35     2612   2535   2560    -26     33     -4       C  
ATOM    284  CD1 PHE A  35       7.606 -10.960  -2.565  1.00 19.42           C  
ANISOU  284  CD1 PHE A  35     2585   2426   2364    -52     -5     33       C  
ATOM    285  CD2 PHE A  35       9.982 -11.368  -2.654  1.00 19.00           C  
ANISOU  285  CD2 PHE A  35     2553   2222   2442    -23     75     -3       C  
ATOM    286  CE1 PHE A  35       7.552 -10.890  -3.959  1.00 19.87           C  
ANISOU  286  CE1 PHE A  35     2583   2455   2511    -77     28     35       C  
ATOM    287  CE2 PHE A  35       9.934 -11.284  -4.052  1.00 19.61           C  
ANISOU  287  CE2 PHE A  35     2544   2505   2399    203    -40     28       C  
ATOM    288  CZ  PHE A  35       8.707 -11.059  -4.701  1.00 20.58           C  
ANISOU  288  CZ  PHE A  35     2523   2646   2648    -39     11     37       C  
ATOM    289  N   ARG A  36      10.979 -13.522   0.126  1.00 21.55           N  
ANISOU  289  N   ARG A  36     2695   2659   2834     19    -49    -14       N  
ATOM    290  CA  ARG A  36      12.107 -14.375  -0.275  1.00 22.35           C  
ANISOU  290  CA  ARG A  36     2790   2774   2927     10      0    -35       C  
ATOM    291  C   ARG A  36      11.766 -15.862  -0.156  1.00 23.04           C  
ANISOU  291  C   ARG A  36     2897   2831   3023     -5      0    -37       C  
ATOM    292  O   ARG A  36      12.141 -16.670  -1.027  1.00 23.41           O  
ANISOU  292  O   ARG A  36     2968   2858   3068    -24     -6    -96       O  
ATOM    293  CB  ARG A  36      13.360 -14.058   0.553  1.00 21.59           C  
ANISOU  293  CB  ARG A  36     2675   2691   2836     14     -9    -26       C  
ATOM    294  CG  ARG A  36      13.971 -12.689   0.289  1.00 21.76           C  
ANISOU  294  CG  ARG A  36     2656   2725   2884     17      6      8       C  
ATOM    295  CD  ARG A  36      15.201 -12.425   1.172  1.00 22.74           C  
ANISOU  295  CD  ARG A  36     2867   2805   2966    -18     -5    -18       C  
ATOM    296  NE  ARG A  36      16.330 -13.292   0.835  1.00 26.09           N  
ANISOU  296  NE  ARG A  36     3178   3360   3371     44     -2    -21       N  
ATOM    297  CZ  ARG A  36      17.176 -13.115  -0.185  1.00 27.89           C  
ANISOU  297  CZ  ARG A  36     3460   3547   3589     37     84     27       C  
ATOM    298  NH1 ARG A  36      17.067 -12.081  -1.006  1.00 27.74           N  
ANISOU  298  NH1 ARG A  36     3422   3560   3557     53    -20     48       N  
ATOM    299  NH2 ARG A  36      18.165 -13.983  -0.372  1.00 29.60           N  
ANISOU  299  NH2 ARG A  36     3655   3718   3872    128    101     19       N  
ATOM    300  N   ALA A  37      11.060 -16.210   0.920  1.00 24.21           N  
ANISOU  300  N   ALA A  37     3047   2974   3177    -25     28    -37       N  
ATOM    301  CA  ALA A  37      10.657 -17.601   1.222  1.00 24.76           C  
ANISOU  301  CA  ALA A  37     3156   3018   3234    -19      2    -49       C  
ATOM    302  C   ALA A  37       9.902 -18.286   0.085  1.00 25.17           C  
ANISOU  302  C   ALA A  37     3182   3052   3328     -7    -35    -56       C  
ATOM    303  O   ALA A  37      10.058 -19.489  -0.098  1.00 26.05           O  
ANISOU  303  O   ALA A  37     3285   3133   3478    -16    -35    -78       O  
ATOM    304  CB  ALA A  37       9.829 -17.663   2.520  1.00 24.95           C  
ANISOU  304  CB  ALA A  37     3160   3035   3284    -44     27      1       C  
ATOM    305  N   PHE A  38       9.091 -17.542  -0.673  1.00 25.18           N  
ANISOU  305  N   PHE A  38     3171   3086   3307    -35    -40    -88       N  
ATOM    306  CA  PHE A  38       8.377 -18.148  -1.808  1.00 24.72           C  
ANISOU  306  CA  PHE A  38     3083   3085   3221      7    -28    -80       C  
ATOM    307  C   PHE A  38       8.975 -17.793  -3.167  1.00 24.90           C  
ANISOU  307  C   PHE A  38     3113   3105   3243      3    -13    -96       C  
ATOM    308  O   PHE A  38       8.965 -18.612  -4.080  1.00 25.02           O  
ANISOU  308  O   PHE A  38     3111   3095   3297    -17      2   -200       O  
ATOM    309  CB  PHE A  38       6.853 -17.910  -1.739  1.00 24.46           C  
ANISOU  309  CB  PHE A  38     3075   3041   3177    -25    -48    -87       C  
ATOM    310  CG  PHE A  38       6.415 -16.543  -2.195  1.00 23.96           C  
ANISOU  310  CG  PHE A  38     2945   3047   3112    -28    -45    -57       C  
ATOM    311  CD1 PHE A  38       6.216 -16.262  -3.549  1.00 23.28           C  
ANISOU  311  CD1 PHE A  38     2884   2976   2986    -25     57    -46       C  
ATOM    312  CD2 PHE A  38       6.154 -15.544  -1.265  1.00 24.02           C  
ANISOU  312  CD2 PHE A  38     3022   3052   3053    -65    -33    -71       C  
ATOM    313  CE1 PHE A  38       5.805 -14.996  -3.971  1.00 23.26           C  
ANISOU  313  CE1 PHE A  38     2919   3011   2905    -34     97    -40       C  
ATOM    314  CE2 PHE A  38       5.731 -14.274  -1.682  1.00 23.35           C  
ANISOU  314  CE2 PHE A  38     2876   2999   2994      0    -67    -27       C  
ATOM    315  CZ  PHE A  38       5.567 -14.003  -3.032  1.00 23.52           C  
ANISOU  315  CZ  PHE A  38     2882   3020   3032    -74     -5    -49       C  
ATOM    316  N   ALA A  39       9.530 -16.590  -3.293  1.00 24.91           N  
ANISOU  316  N   ALA A  39     3115   3108   3240    -21     49   -120       N  
ATOM    317  CA  ALA A  39      10.020 -16.106  -4.592  1.00 25.03           C  
ANISOU  317  CA  ALA A  39     3116   3152   3239    -23     31    -78       C  
ATOM    318  C   ALA A  39      11.496 -16.432  -4.866  1.00 25.02           C  
ANISOU  318  C   ALA A  39     3130   3146   3230    -29     47    -71       C  
ATOM    319  O   ALA A  39      11.903 -16.456  -6.017  1.00 26.11           O  
ANISOU  319  O   ALA A  39     3244   3318   3356    -66     69   -115       O  
ATOM    320  CB  ALA A  39       9.768 -14.621  -4.743  1.00 24.60           C  
ANISOU  320  CB  ALA A  39     3023   3190   3134    -10     28    -63       C  
ATOM    321  N   GLY A  40      12.300 -16.626  -3.822  1.00 24.66           N  
ANISOU  321  N   GLY A  40     3082   3077   3210      0     34    -12       N  
ATOM    322  CA  GLY A  40      13.723 -16.980  -3.984  1.00 24.02           C  
ANISOU  322  CA  GLY A  40     3018   2998   3109    -11     42    -18       C  
ATOM    323  C   GLY A  40      14.657 -15.778  -4.103  1.00 23.75           C  
ANISOU  323  C   GLY A  40     2964   3000   3057     23     20      0       C  
ATOM    324  O   GLY A  40      15.875 -15.937  -4.246  1.00 24.37           O  
ANISOU  324  O   GLY A  40     3060   3077   3120     41     55     10       O  
ATOM    325  N   HIS A  41      14.087 -14.575  -4.058  1.00 23.21           N  
ANISOU  325  N   HIS A  41     2915   2939   2963     27     22    -21       N  
ATOM    326  CA  HIS A  41      14.875 -13.330  -4.089  1.00 22.46           C  
ANISOU  326  CA  HIS A  41     2826   2868   2836     40     17    -17       C  
ATOM    327  C   HIS A  41      14.061 -12.227  -3.440  1.00 22.08           C  
ANISOU  327  C   HIS A  41     2774   2854   2759     68      4     -7       C  
ATOM    328  O   HIS A  41      12.868 -12.402  -3.199  1.00 22.31           O  
ANISOU  328  O   HIS A  41     2811   2836   2826     79      1    -55       O  
ATOM    329  CB  HIS A  41      15.222 -12.922  -5.531  1.00 22.59           C  
ANISOU  329  CB  HIS A  41     2784   2962   2836     49      7    -19       C  
ATOM    330  CG  HIS A  41      14.020 -12.664  -6.387  1.00 22.88           C  
ANISOU  330  CG  HIS A  41     2831   3063   2799     35    -12     29       C  
ATOM    331  ND1 HIS A  41      13.448 -13.646  -7.170  1.00 23.91           N  
ANISOU  331  ND1 HIS A  41     2896   3171   3018      1    -35     55       N  
ATOM    332  CD2 HIS A  41      13.261 -11.554  -6.556  1.00 22.90           C  
ANISOU  332  CD2 HIS A  41     2839   3079   2782    -21     24    -18       C  
ATOM    333  CE1 HIS A  41      12.398 -13.144  -7.800  1.00 23.65           C  
ANISOU  333  CE1 HIS A  41     2854   3121   3009     -6    -44    -12       C  
ATOM    334  NE2 HIS A  41      12.263 -11.878  -7.446  1.00 23.97           N  
ANISOU  334  NE2 HIS A  41     2768   3193   3145     39      1     -4       N  
ATOM    335  N   SER A  42      14.697 -11.098  -3.154  1.00 21.44           N  
ANISOU  335  N   SER A  42     2726   2723   2696     78    -21     32       N  
ATOM    336  CA  SER A  42      13.975  -9.951  -2.570  1.00 22.10           C  
ANISOU  336  CA  SER A  42     2720   2888   2785     82     10     -7       C  
ATOM    337  C   SER A  42      13.199  -9.179  -3.641  1.00 22.23           C  
ANISOU  337  C   SER A  42     2778   2864   2804     97     26     -5       C  
ATOM    338  O   SER A  42      13.619  -9.124  -4.803  1.00 22.45           O  
ANISOU  338  O   SER A  42     2699   2988   2843    147     68    -34       O  
ATOM    339  CB  SER A  42      14.938  -9.011  -1.840  1.00 22.26           C  
ANISOU  339  CB  SER A  42     2793   2831   2832     75    -11     32       C  
ATOM    340  OG  SER A  42      15.423  -9.593  -0.639  1.00 22.95           O  
ANISOU  340  OG  SER A  42     2694   3172   2852    -28     31     61       O  
ATOM    341  N   LEU A  43      12.069  -8.569  -3.254  1.00 21.54           N  
ANISOU  341  N   LEU A  43     2583   2830   2768     30     10    -27       N  
ATOM    342  CA  LEU A  43      11.318  -7.738  -4.173  1.00 21.61           C  
ANISOU  342  CA  LEU A  43     2707   2690   2810    -20     36     -4       C  
ATOM    343  C   LEU A  43      11.897  -6.330  -4.148  1.00 21.64           C  
ANISOU  343  C   LEU A  43     2775   2641   2807    -14     26      0       C  
ATOM    344  O   LEU A  43      11.917  -5.679  -3.102  1.00 21.54           O  
ANISOU  344  O   LEU A  43     2882   2539   2763    -18      8     -2       O  
ATOM    345  CB  LEU A  43       9.835  -7.681  -3.791  1.00 21.16           C  
ANISOU  345  CB  LEU A  43     2579   2709   2749      0     -1      7       C  
ATOM    346  CG  LEU A  43       8.913  -6.838  -4.688  1.00 21.50           C  
ANISOU  346  CG  LEU A  43     2723   2721   2724     59     18    -19       C  
ATOM    347  CD1 LEU A  43       8.909  -7.311  -6.166  1.00 21.99           C  
ANISOU  347  CD1 LEU A  43     2799   2863   2693    -19    -45     51       C  
ATOM    348  CD2 LEU A  43       7.508  -6.842  -4.113  1.00 21.73           C  
ANISOU  348  CD2 LEU A  43     2657   2781   2818    -29     -6     31       C  
ATOM    349  N   ASP A  44      12.390  -5.889  -5.295  1.00 21.37           N  
ANISOU  349  N   ASP A  44     2782   2598   2739    -19      4     39       N  
ATOM    350  CA  ASP A  44      12.972  -4.554  -5.422  1.00 22.00           C  
ANISOU  350  CA  ASP A  44     2865   2674   2819      2     19     10       C  
ATOM    351  C   ASP A  44      11.839  -3.590  -5.752  1.00 21.39           C  
ANISOU  351  C   ASP A  44     2763   2660   2701     26     15     10       C  
ATOM    352  O   ASP A  44      11.507  -3.381  -6.921  1.00 22.03           O  
ANISOU  352  O   ASP A  44     2913   2686   2771     17    -12    -53       O  
ATOM    353  CB  ASP A  44      14.030  -4.563  -6.532  1.00 22.43           C  
ANISOU  353  CB  ASP A  44     2852   2763   2905    -37     20     64       C  
ATOM    354  CG  ASP A  44      14.780  -3.245  -6.655  1.00 24.94           C  
ANISOU  354  CG  ASP A  44     3227   3034   3216    -82     71      6       C  
ATOM    355  OD1 ASP A  44      14.619  -2.353  -5.811  1.00 26.34           O  
ANISOU  355  OD1 ASP A  44     3510   3096   3399   -263     83    -26       O  
ATOM    356  OD2 ASP A  44      15.565  -3.111  -7.610  1.00 28.02           O  
ANISOU  356  OD2 ASP A  44     3646   3507   3491   -165    188     77       O  
ATOM    357  N   VAL A  45      11.249  -3.001  -4.718  1.00 21.11           N  
ANISOU  357  N   VAL A  45     2682   2686   2650     46     10     18       N  
ATOM    358  CA  VAL A  45      10.095  -2.119  -4.875  1.00 20.76           C  
ANISOU  358  CA  VAL A  45     2628   2678   2580     62     49     -5       C  
ATOM    359  C   VAL A  45      10.549  -0.801  -5.438  1.00 20.81           C  
ANISOU  359  C   VAL A  45     2648   2674   2584     50     19    -27       C  
ATOM    360  O   VAL A  45      11.159  -0.004  -4.740  1.00 22.33           O  
ANISOU  360  O   VAL A  45     2942   2901   2638    -46    -11    -58       O  
ATOM    361  CB  VAL A  45       9.352  -1.911  -3.532  1.00 20.36           C  
ANISOU  361  CB  VAL A  45     2518   2624   2591    107     69     11       C  
ATOM    362  CG1 VAL A  45       8.090  -0.971  -3.727  1.00 19.62           C  
ANISOU  362  CG1 VAL A  45     2481   2446   2526    119     -9    -27       C  
ATOM    363  CG2 VAL A  45       8.936  -3.277  -2.975  1.00 20.57           C  
ANISOU  363  CG2 VAL A  45     2489   2654   2671     55     88      9       C  
ATOM    364  N   ARG A  46      10.279  -0.580  -6.724  1.00 20.58           N  
ANISOU  364  N   ARG A  46     2570   2720   2528     83     21      2       N  
ATOM    365  CA  ARG A  46      10.695   0.650  -7.387  1.00 20.75           C  
ANISOU  365  CA  ARG A  46     2601   2675   2606    113     51     19       C  
ATOM    366  C   ARG A  46       9.529   1.642  -7.583  1.00 19.86           C  
ANISOU  366  C   ARG A  46     2493   2571   2482     60     27     24       C  
ATOM    367  O   ARG A  46       9.755   2.810  -7.889  1.00 19.59           O  
ANISOU  367  O   ARG A  46     2443   2419   2579     52     52    -51       O  
ATOM    368  CB  ARG A  46      11.411   0.328  -8.711  1.00 20.80           C  
ANISOU  368  CB  ARG A  46     2599   2749   2553    101     23     67       C  
ATOM    369  CG  ARG A  46      12.773  -0.351  -8.461  1.00 22.62           C  
ANISOU  369  CG  ARG A  46     2790   2941   2861    239    151     49       C  
ATOM    370  CD  ARG A  46      13.725  -0.325  -9.654  1.00 25.74           C  
ANISOU  370  CD  ARG A  46     3196   3388   3194    114    199     47       C  
ATOM    371  NE  ARG A  46      13.981   1.021 -10.173  1.00 29.97           N  
ANISOU  371  NE  ARG A  46     3748   3676   3962      0     99    114       N  
ATOM    372  CZ  ARG A  46      14.933   1.842  -9.737  1.00 32.39           C  
ANISOU  372  CZ  ARG A  46     4116   4046   4142    -54    -63     20       C  
ATOM    373  NH1 ARG A  46      15.750   1.474  -8.746  1.00 33.92           N  
ANISOU  373  NH1 ARG A  46     4281   4284   4321      4    -98     70       N  
ATOM    374  NH2 ARG A  46      15.072   3.036 -10.300  1.00 32.21           N  
ANISOU  374  NH2 ARG A  46     4154   3931   4153     -6    -35     73       N  
ATOM    375  N   GLN A  47       8.300   1.160  -7.399  1.00 18.56           N  
ANISOU  375  N   GLN A  47     2285   2476   2289     18     10     42       N  
ATOM    376  CA  GLN A  47       7.096   1.969  -7.523  1.00 18.40           C  
ANISOU  376  CA  GLN A  47     2325   2374   2291     37     16     60       C  
ATOM    377  C   GLN A  47       5.926   1.287  -6.824  1.00 18.28           C  
ANISOU  377  C   GLN A  47     2298   2401   2246     35      7     18       C  
ATOM    378  O   GLN A  47       5.873   0.055  -6.756  1.00 19.04           O  
ANISOU  378  O   GLN A  47     2375   2455   2401   -104     60    153       O  
ATOM    379  CB  GLN A  47       6.729   2.197  -9.012  1.00 17.94           C  
ANISOU  379  CB  GLN A  47     2244   2392   2180     70    -17     58       C  
ATOM    380  CG  GLN A  47       5.455   3.074  -9.220  1.00 19.44           C  
ANISOU  380  CG  GLN A  47     2506   2556   2323    144      0     39       C  
ATOM    381  CD  GLN A  47       5.368   3.787 -10.578  1.00 18.98           C  
ANISOU  381  CD  GLN A  47     2392   2522   2298     78    -21     61       C  
ATOM    382  OE1 GLN A  47       4.261   4.127 -11.051  1.00 22.06           O  
ANISOU  382  OE1 GLN A  47     2703   2914   2764     46      3    -40       O  
ATOM    383  NE2 GLN A  47       6.514   4.057 -11.183  1.00 16.08           N  
ANISOU  383  NE2 GLN A  47     1918   2179   2010    106   -120    -87       N  
ATOM    384  N   VAL A  48       4.992   2.082  -6.316  1.00 18.04           N  
ANISOU  384  N   VAL A  48     2230   2463   2159     30    -38     26       N  
ATOM    385  CA  VAL A  48       3.774   1.532  -5.736  1.00 17.92           C  
ANISOU  385  CA  VAL A  48     2238   2400   2171     -3     32    -18       C  
ATOM    386  C   VAL A  48       2.613   2.341  -6.278  1.00 18.75           C  
ANISOU  386  C   VAL A  48     2318   2514   2291    -14     45    -15       C  
ATOM    387  O   VAL A  48       2.595   3.583  -6.163  1.00 18.00           O  
ANISOU  387  O   VAL A  48     2226   2308   2306     27     -2     24       O  
ATOM    388  CB  VAL A  48       3.758   1.571  -4.163  1.00 18.04           C  
ANISOU  388  CB  VAL A  48     2231   2441   2179     10     44    -20       C  
ATOM    389  CG1 VAL A  48       2.496   0.858  -3.597  1.00 17.92           C  
ANISOU  389  CG1 VAL A  48     2405   2271   2131    -82     75    -83       C  
ATOM    390  CG2 VAL A  48       5.028   1.017  -3.559  1.00 17.67           C  
ANISOU  390  CG2 VAL A  48     2339   2275   2099    -47    -22    -47       C  
ATOM    391  N   ASN A  49       1.630   1.636  -6.846  1.00 19.22           N  
ANISOU  391  N   ASN A  49     2385   2555   2362    -51     68    -93       N  
ATOM    392  CA  ASN A  49       0.493   2.275  -7.479  1.00 19.61           C  
ANISOU  392  CA  ASN A  49     2326   2679   2444     -8     94    -36       C  
ATOM    393  C   ASN A  49      -0.791   1.978  -6.726  1.00 20.11           C  
ANISOU  393  C   ASN A  49     2357   2716   2566    -19    119    -17       C  
ATOM    394  O   ASN A  49      -0.885   0.983  -5.967  1.00 19.72           O  
ANISOU  394  O   ASN A  49     2190   2690   2610     79    172     -6       O  
ATOM    395  CB  ASN A  49       0.333   1.810  -8.943  1.00 20.12           C  
ANISOU  395  CB  ASN A  49     2383   2751   2510    -31    152    -46       C  
ATOM    396  CG  ASN A  49       1.401   2.359  -9.857  1.00 21.70           C  
ANISOU  396  CG  ASN A  49     2687   2885   2673    -66    118      0       C  
ATOM    397  OD1 ASN A  49       2.055   3.349  -9.542  1.00 20.99           O  
ANISOU  397  OD1 ASN A  49     2642   2711   2619      2    178     11       O  
ATOM    398  ND2 ASN A  49       1.576   1.713 -11.018  1.00 22.80           N  
ANISOU  398  ND2 ASN A  49     2882   3049   2729    -92    263    -41       N  
ATOM    399  N   CYS A  50      -1.776   2.845  -6.931  1.00 20.41           N  
ANISOU  399  N   CYS A  50     2353   2821   2577    -32     98    -29       N  
ATOM    400  CA  CYS A  50      -3.091   2.663  -6.317  1.00 20.71           C  
ANISOU  400  CA  CYS A  50     2390   2849   2628     -6     53    -47       C  
ATOM    401  C   CYS A  50      -4.178   3.062  -7.315  1.00 20.70           C  
ANISOU  401  C   CYS A  50     2455   2778   2629    -40     21     -9       C  
ATOM    402  O   CYS A  50      -4.046   4.060  -8.000  1.00 19.93           O  
ANISOU  402  O   CYS A  50     2300   2667   2605    -25    -36    -39       O  
ATOM    403  CB  CYS A  50      -3.181   3.488  -5.029  1.00 20.65           C  
ANISOU  403  CB  CYS A  50     2350   2874   2622    -13     76    -89       C  
ATOM    404  SG  CYS A  50      -4.760   3.364  -4.144  1.00 23.07           S  
ANISOU  404  SG  CYS A  50     2620   3432   2714   -125    302   -144       S  
ATOM    405  N   SER A  51      -5.246   2.267  -7.402  1.00 20.84           N  
ANISOU  405  N   SER A  51     2559   2692   2666    -60      9    -17       N  
ATOM    406  CA  SER A  51      -6.381   2.622  -8.238  1.00 21.03           C  
ANISOU  406  CA  SER A  51     2640   2674   2674    -85     37     -5       C  
ATOM    407  C   SER A  51      -7.668   2.384  -7.470  1.00 20.95           C  
ANISOU  407  C   SER A  51     2582   2672   2704    -90      9     26       C  
ATOM    408  O   SER A  51      -7.711   1.536  -6.562  1.00 20.98           O  
ANISOU  408  O   SER A  51     2535   2783   2653   -153      0     59       O  
ATOM    409  CB  SER A  51      -6.383   1.829  -9.538  1.00 21.52           C  
ANISOU  409  CB  SER A  51     2810   2719   2648    -37     39     11       C  
ATOM    410  OG  SER A  51      -6.677   0.465  -9.291  1.00 22.33           O  
ANISOU  410  OG  SER A  51     2958   2710   2814   -118    159    -32       O  
ATOM    411  N   VAL A  52      -8.690   3.154  -7.815  1.00 20.52           N  
ANISOU  411  N   VAL A  52     2552   2625   2619   -152    -13      3       N  
ATOM    412  CA  VAL A  52     -10.034   2.991  -7.246  1.00 20.35           C  
ANISOU  412  CA  VAL A  52     2511   2602   2617    -34    -33    -36       C  
ATOM    413  C   VAL A  52     -10.977   2.838  -8.441  1.00 20.41           C  
ANISOU  413  C   VAL A  52     2556   2613   2583    -79    -58    -11       C  
ATOM    414  O   VAL A  52     -10.879   3.596  -9.416  1.00 19.99           O  
ANISOU  414  O   VAL A  52     2470   2479   2646   -148     -3    -41       O  
ATOM    415  CB  VAL A  52     -10.438   4.195  -6.358  1.00 20.45           C  
ANISOU  415  CB  VAL A  52     2559   2668   2542    -49    -67    -37       C  
ATOM    416  CG1 VAL A  52     -11.811   3.963  -5.726  1.00 20.34           C  
ANISOU  416  CG1 VAL A  52     2483   2597   2647     25    -26    -89       C  
ATOM    417  CG2 VAL A  52      -9.377   4.459  -5.279  1.00 20.66           C  
ANISOU  417  CG2 VAL A  52     2539   2703   2608      9    -62    -77       C  
ATOM    418  N   SER A  53     -11.888   1.865  -8.361  1.00 20.46           N  
ANISOU  418  N   SER A  53     2624   2578   2571    -87    -48     18       N  
ATOM    419  CA  SER A  53     -12.724   1.469  -9.489  1.00 20.82           C  
ANISOU  419  CA  SER A  53     2608   2676   2626    -54    -24     -3       C  
ATOM    420  C   SER A  53     -14.156   1.243  -9.025  1.00 20.94           C  
ANISOU  420  C   SER A  53     2627   2679   2648   -105     -2      6       C  
ATOM    421  O   SER A  53     -14.378   0.756  -7.913  1.00 21.47           O  
ANISOU  421  O   SER A  53     2688   2777   2690   -125    -12    -13       O  
ATOM    422  CB  SER A  53     -12.217   0.160 -10.119  1.00 20.64           C  
ANISOU  422  CB  SER A  53     2610   2667   2562    -45    -24    -37       C  
ATOM    423  OG  SER A  53     -10.856   0.235 -10.502  1.00 20.38           O  
ANISOU  423  OG  SER A  53     2642   2718   2381    -79    -36    126       O  
ATOM    424  N   SER A  54     -15.111   1.601  -9.880  1.00 20.54           N  
ANISOU  424  N   SER A  54     2575   2594   2634    -90     24     -4       N  
ATOM    425  CA  SER A  54     -16.524   1.359  -9.617  1.00 21.11           C  
ANISOU  425  CA  SER A  54     2648   2647   2725    -84    -16     -8       C  
ATOM    426  C   SER A  54     -16.855  -0.077 -10.043  1.00 20.70           C  
ANISOU  426  C   SER A  54     2605   2599   2659   -105     21      9       C  
ATOM    427  O   SER A  54     -16.046  -0.728 -10.721  1.00 19.99           O  
ANISOU  427  O   SER A  54     2524   2481   2589   -135     11     40       O  
ATOM    428  CB  SER A  54     -17.397   2.373 -10.359  1.00 21.25           C  
ANISOU  428  CB  SER A  54     2656   2735   2681    -36      4      8       C  
ATOM    429  OG  SER A  54     -17.099   2.392 -11.747  1.00 23.93           O  
ANISOU  429  OG  SER A  54     2981   3065   3045      6   -115    -25       O  
ATOM    430  N   ALA A  55     -18.026  -0.566  -9.625  1.00 20.47           N  
ANISOU  430  N   ALA A  55     2557   2579   2641   -116      2     22       N  
ATOM    431  CA  ALA A  55     -18.454  -1.924  -9.955  1.00 20.12           C  
ANISOU  431  CA  ALA A  55     2536   2525   2580   -113     38     17       C  
ATOM    432  C   ALA A  55     -18.472  -2.130 -11.459  1.00 19.96           C  
ANISOU  432  C   ALA A  55     2495   2489   2599   -105     33      5       C  
ATOM    433  O   ALA A  55     -18.979  -1.290 -12.191  1.00 20.33           O  
ANISOU  433  O   ALA A  55     2586   2523   2615    -23     28      3       O  
ATOM    434  CB  ALA A  55     -19.844  -2.191  -9.373  1.00 20.46           C  
ANISOU  434  CB  ALA A  55     2560   2564   2648    -66     53     -4       C  
ATOM    435  N   GLY A  56     -17.919  -3.245 -11.920  1.00 19.79           N  
ANISOU  435  N   GLY A  56     2400   2539   2581    -90     80     -7       N  
ATOM    436  CA  GLY A  56     -17.976  -3.580 -13.343  1.00 19.47           C  
ANISOU  436  CA  GLY A  56     2416   2490   2491    -54     14    -33       C  
ATOM    437  C   GLY A  56     -16.832  -3.030 -14.168  1.00 19.51           C  
ANISOU  437  C   GLY A  56     2438   2488   2483    -20      9    -49       C  
ATOM    438  O   GLY A  56     -16.707  -3.342 -15.348  1.00 20.03           O  
ANISOU  438  O   GLY A  56     2541   2524   2544    -52     -4   -132       O  
ATOM    439  N   VAL A  57     -15.994  -2.190 -13.563  1.00 19.44           N  
ANISOU  439  N   VAL A  57     2424   2452   2509    -21     12    -43       N  
ATOM    440  CA  VAL A  57     -14.782  -1.754 -14.231  1.00 19.34           C  
ANISOU  440  CA  VAL A  57     2388   2438   2519     -8     42    -32       C  
ATOM    441  C   VAL A  57     -13.787  -2.913 -14.396  1.00 19.45           C  
ANISOU  441  C   VAL A  57     2424   2431   2535    -26      4     -8       C  
ATOM    442  O   VAL A  57     -13.460  -3.588 -13.433  1.00 20.11           O  
ANISOU  442  O   VAL A  57     2516   2528   2595    -37    -17    -53       O  
ATOM    443  CB  VAL A  57     -14.090  -0.631 -13.453  1.00 19.18           C  
ANISOU  443  CB  VAL A  57     2383   2435   2469     10     41    -36       C  
ATOM    444  CG1 VAL A  57     -12.671  -0.410 -14.000  1.00 20.13           C  
ANISOU  444  CG1 VAL A  57     2434   2564   2651    -94    118    -36       C  
ATOM    445  CG2 VAL A  57     -14.894   0.635 -13.516  1.00 19.92           C  
ANISOU  445  CG2 VAL A  57     2513   2484   2569     78     87    -12       C  
ATOM    446  N   LEU A  58     -13.307  -3.126 -15.620  1.00 19.74           N  
ANISOU  446  N   LEU A  58     2476   2448   2577     13     12    -46       N  
ATOM    447  CA  LEU A  58     -12.272  -4.115 -15.893  1.00 20.12           C  
ANISOU  447  CA  LEU A  58     2464   2561   2618    -15     11    -29       C  
ATOM    448  C   LEU A  58     -11.006  -3.390 -16.370  1.00 20.60           C  
ANISOU  448  C   LEU A  58     2559   2581   2686     -4      9      3       C  
ATOM    449  O   LEU A  58     -11.029  -2.686 -17.392  1.00 20.44           O  
ANISOU  449  O   LEU A  58     2468   2630   2668    -52    -20    102       O  
ATOM    450  CB  LEU A  58     -12.762  -5.113 -16.957  1.00 20.49           C  
ANISOU  450  CB  LEU A  58     2536   2524   2723    -35     90    -52       C  
ATOM    451  CG  LEU A  58     -12.082  -6.483 -17.129  1.00 20.78           C  
ANISOU  451  CG  LEU A  58     2505   2621   2769     18      3    -64       C  
ATOM    452  CD1 LEU A  58     -12.889  -7.347 -18.102  1.00 22.12           C  
ANISOU  452  CD1 LEU A  58     2744   2750   2908    -38     -9   -110       C  
ATOM    453  CD2 LEU A  58     -10.657  -6.333 -17.649  1.00 21.63           C  
ANISOU  453  CD2 LEU A  58     2609   2803   2807     22     52    -17       C  
ATOM    454  N   ARG A  59      -9.911  -3.573 -15.623  1.00 20.21           N  
ANISOU  454  N   ARG A  59     2535   2536   2608     -3    -14    -26       N  
ATOM    455  CA  ARG A  59      -8.598  -3.062 -16.004  1.00 20.57           C  
ANISOU  455  CA  ARG A  59     2593   2562   2662     58     31    -22       C  
ATOM    456  C   ARG A  59      -7.715  -4.228 -16.444  1.00 20.59           C  
ANISOU  456  C   ARG A  59     2625   2583   2614     74     35      1       C  
ATOM    457  O   ARG A  59      -7.504  -5.175 -15.672  1.00 20.78           O  
ANISOU  457  O   ARG A  59     2716   2563   2616    108     86     72       O  
ATOM    458  CB  ARG A  59      -7.950  -2.332 -14.825  1.00 20.17           C  
ANISOU  458  CB  ARG A  59     2559   2524   2579     71     20     -7       C  
ATOM    459  CG  ARG A  59      -8.767  -1.132 -14.296  1.00 21.27           C  
ANISOU  459  CG  ARG A  59     2734   2658   2687     86     48   -113       C  
ATOM    460  CD  ARG A  59      -8.042  -0.411 -13.150  1.00 22.20           C  
ANISOU  460  CD  ARG A  59     2797   2759   2878     54      4    -91       C  
ATOM    461  NE  ARG A  59      -8.912   0.587 -12.531  1.00 23.53           N  
ANISOU  461  NE  ARG A  59     3090   2814   3034     40    101   -131       N  
ATOM    462  CZ  ARG A  59      -8.702   1.899 -12.583  1.00 24.50           C  
ANISOU  462  CZ  ARG A  59     3167   2945   3197     -7    122    -47       C  
ATOM    463  NH1 ARG A  59      -7.613   2.383 -13.203  1.00 23.94           N  
ANISOU  463  NH1 ARG A  59     2953   2920   3219    -16     81    -27       N  
ATOM    464  NH2 ARG A  59      -9.570   2.722 -11.997  1.00 21.88           N  
ANISOU  464  NH2 ARG A  59     2811   2670   2830     -4    132     15       N  
ATOM    465  N   GLY A  60      -7.221  -4.175 -17.682  1.00 20.14           N  
ANISOU  465  N   GLY A  60     2554   2533   2563     40     21     15       N  
ATOM    466  CA  GLY A  60      -6.364  -5.240 -18.210  1.00 20.09           C  
ANISOU  466  CA  GLY A  60     2624   2501   2508     37     42    -34       C  
ATOM    467  C   GLY A  60      -6.644  -5.557 -19.677  1.00 19.91           C  
ANISOU  467  C   GLY A  60     2570   2470   2524    -22    -29    -51       C  
ATOM    468  O   GLY A  60      -7.454  -4.874 -20.302  1.00 19.88           O  
ANISOU  468  O   GLY A  60     2651   2360   2540    -26    -22    -97       O  
ATOM    469  N   LEU A  61      -5.983  -6.567 -20.254  1.00 19.67           N  
ANISOU  469  N   LEU A  61     2501   2468   2502    -42     16    -47       N  
ATOM    470  CA  LEU A  61      -4.914  -7.356 -19.647  1.00 19.59           C  
ANISOU  470  CA  LEU A  61     2477   2412   2554    -93     40    -28       C  
ATOM    471  C   LEU A  61      -3.576  -6.675 -19.906  1.00 19.85           C  
ANISOU  471  C   LEU A  61     2489   2452   2597    -63     52    -35       C  
ATOM    472  O   LEU A  61      -3.271  -6.317 -21.049  1.00 20.51           O  
ANISOU  472  O   LEU A  61     2530   2522   2741    -64    105    -46       O  
ATOM    473  CB  LEU A  61      -4.876  -8.750 -20.267  1.00 19.61           C  
ANISOU  473  CB  LEU A  61     2471   2461   2516    -62     55    -26       C  
ATOM    474  CG  LEU A  61      -6.042  -9.682 -19.889  1.00 19.91           C  
ANISOU  474  CG  LEU A  61     2480   2493   2591   -108      2    -68       C  
ATOM    475  CD1 LEU A  61      -6.101 -10.944 -20.795  1.00 20.44           C  
ANISOU  475  CD1 LEU A  61     2722   2427   2618     66    -52    -85       C  
ATOM    476  CD2 LEU A  61      -5.998 -10.078 -18.420  1.00 19.59           C  
ANISOU  476  CD2 LEU A  61     2386   2552   2504      9    -31    -21       C  
ATOM    477  N   HIS A  62      -2.777  -6.511 -18.862  1.00 20.02           N  
ANISOU  477  N   HIS A  62     2483   2437   2684    -32     35    -12       N  
ATOM    478  CA  HIS A  62      -1.557  -5.698 -18.971  1.00 20.22           C  
ANISOU  478  CA  HIS A  62     2469   2490   2724     -2     35    -41       C  
ATOM    479  C   HIS A  62      -0.285  -6.475 -18.712  1.00 20.30           C  
ANISOU  479  C   HIS A  62     2510   2521   2680      0      1    -10       C  
ATOM    480  O   HIS A  62      -0.249  -7.354 -17.851  1.00 20.40           O  
ANISOU  480  O   HIS A  62     2504   2544   2703      2     54     25       O  
ATOM    481  CB  HIS A  62      -1.626  -4.493 -18.038  1.00 20.84           C  
ANISOU  481  CB  HIS A  62     2552   2578   2788     28      0    -22       C  
ATOM    482  CG  HIS A  62      -2.782  -3.585 -18.320  1.00 21.41           C  
ANISOU  482  CG  HIS A  62     2572   2655   2907     55    -12      0       C  
ATOM    483  ND1 HIS A  62      -3.365  -2.799 -17.347  1.00 22.51           N  
ANISOU  483  ND1 HIS A  62     2744   2842   2963      0    -22    -70       N  
ATOM    484  CD2 HIS A  62      -3.483  -3.366 -19.458  1.00 22.12           C  
ANISOU  484  CD2 HIS A  62     2794   2778   2832     20     50     75       C  
ATOM    485  CE1 HIS A  62      -4.360  -2.111 -17.882  1.00 23.11           C  
ANISOU  485  CE1 HIS A  62     2925   2896   2959    108    -18    -21       C  
ATOM    486  NE2 HIS A  62      -4.455  -2.439 -19.162  1.00 23.58           N  
ANISOU  486  NE2 HIS A  62     2949   3001   3010    115     78      3       N  
ATOM    487  N   PHE A  63       0.758  -6.143 -19.469  1.00 20.05           N  
ANISOU  487  N   PHE A  63     2510   2483   2625      1     -2    -29       N  
ATOM    488  CA  PHE A  63       2.090  -6.698 -19.222  1.00 19.72           C  
ANISOU  488  CA  PHE A  63     2469   2431   2592    -23      4    -61       C  
ATOM    489  C   PHE A  63       3.187  -5.707 -19.580  1.00 19.68           C  
ANISOU  489  C   PHE A  63     2510   2403   2565    -19      7    -48       C  
ATOM    490  O   PHE A  63       2.921  -4.679 -20.181  1.00 20.40           O  
ANISOU  490  O   PHE A  63     2526   2526   2697    -55    -55    -68       O  
ATOM    491  CB  PHE A  63       2.299  -8.028 -19.954  1.00 19.28           C  
ANISOU  491  CB  PHE A  63     2506   2358   2457    -42      9    -29       C  
ATOM    492  CG  PHE A  63       2.454  -7.896 -21.440  1.00 19.31           C  
ANISOU  492  CG  PHE A  63     2536   2328   2471    -62     29    -61       C  
ATOM    493  CD1 PHE A  63       3.721  -7.956 -22.021  1.00 18.70           C  
ANISOU  493  CD1 PHE A  63     2573   2133   2396    -85    115    -21       C  
ATOM    494  CD2 PHE A  63       1.336  -7.726 -22.259  1.00 18.82           C  
ANISOU  494  CD2 PHE A  63     2511   2288   2351      2     64    -44       C  
ATOM    495  CE1 PHE A  63       3.870  -7.845 -23.409  1.00 19.31           C  
ANISOU  495  CE1 PHE A  63     2651   2338   2347    -58     -9   -118       C  
ATOM    496  CE2 PHE A  63       1.469  -7.598 -23.646  1.00 19.24           C  
ANISOU  496  CE2 PHE A  63     2599   2356   2355    -86     -1    -62       C  
ATOM    497  CZ  PHE A  63       2.738  -7.651 -24.223  1.00 19.07           C  
ANISOU  497  CZ  PHE A  63     2536   2264   2444    -15      6   -103       C  
ATOM    498  N   ALA A  64       4.411  -6.052 -19.193  1.00 20.20           N  
ANISOU  498  N   ALA A  64     2531   2468   2674    -37     31    -83       N  
ATOM    499  CA  ALA A  64       5.599  -5.256 -19.446  1.00 20.58           C  
ANISOU  499  CA  ALA A  64     2585   2599   2635     25     42    -23       C  
ATOM    500  C   ALA A  64       6.614  -6.168 -20.135  1.00 21.14           C  
ANISOU  500  C   ALA A  64     2657   2664   2710     46     57      7       C  
ATOM    501  O   ALA A  64       6.824  -7.307 -19.686  1.00 19.96           O  
ANISOU  501  O   ALA A  64     2466   2586   2532     94     81     50       O  
ATOM    502  CB  ALA A  64       6.144  -4.723 -18.121  1.00 20.30           C  
ANISOU  502  CB  ALA A  64     2588   2523   2599     79    -23    -23       C  
ATOM    503  N   GLN A  65       7.177  -5.691 -21.258  1.00 22.26           N  
ANISOU  503  N   GLN A  65     2835   2818   2802     68     62     57       N  
ATOM    504  CA  GLN A  65       8.231  -6.401 -22.009  1.00 23.32           C  
ANISOU  504  CA  GLN A  65     2973   2956   2930     27     29     19       C  
ATOM    505  C   GLN A  65       9.417  -6.773 -21.133  1.00 23.13           C  
ANISOU  505  C   GLN A  65     2940   2908   2939     51     16      7       C  
ATOM    506  O   GLN A  65       9.816  -6.016 -20.243  1.00 23.14           O  
ANISOU  506  O   GLN A  65     3008   2825   2958     24      0    -80       O  
ATOM    507  CB  GLN A  65       8.795  -5.539 -23.146  1.00 23.69           C  
ANISOU  507  CB  GLN A  65     3010   3037   2954     50     16     47       C  
ATOM    508  CG  GLN A  65       7.904  -5.254 -24.300  1.00 26.04           C  
ANISOU  508  CG  GLN A  65     3259   3355   3279    -24    -27     50       C  
ATOM    509  CD  GLN A  65       8.526  -4.234 -25.237  1.00 26.30           C  
ANISOU  509  CD  GLN A  65     3376   3362   3253     21     51     92       C  
ATOM    510  OE1 GLN A  65       8.049  -3.104 -25.327  1.00 26.18           O  
ANISOU  510  OE1 GLN A  65     3437   3320   3189    -23    -60    -32       O  
ATOM    511  NE2 GLN A  65       9.613  -4.624 -25.928  1.00 25.97           N  
ANISOU  511  NE2 GLN A  65     3261   3299   3307     23     75     77       N  
ATOM    512  N   LEU A  66       9.996  -7.930 -21.417  1.00 23.09           N  
ANISOU  512  N   LEU A  66     2986   2849   2936     15     10    -36       N  
ATOM    513  CA  LEU A  66      11.201  -8.383 -20.756  1.00 22.95           C  
ANISOU  513  CA  LEU A  66     2946   2837   2935     31    -18    -20       C  
ATOM    514  C   LEU A  66      12.413  -8.057 -21.658  1.00 23.01           C  
ANISOU  514  C   LEU A  66     2904   2906   2930     20    -11    -20       C  
ATOM    515  O   LEU A  66      12.366  -8.305 -22.872  1.00 22.95           O  
ANISOU  515  O   LEU A  66     2849   2965   2903     50    -39      7       O  
ATOM    516  CB  LEU A  66      11.096  -9.892 -20.492  1.00 23.13           C  
ANISOU  516  CB  LEU A  66     2982   2821   2986      0    -21     28       C  
ATOM    517  CG  LEU A  66      12.142 -10.617 -19.626  1.00 23.26           C  
ANISOU  517  CG  LEU A  66     3072   2778   2987     36    -74    -21       C  
ATOM    518  CD1 LEU A  66      11.949 -10.351 -18.142  1.00 22.91           C  
ANISOU  518  CD1 LEU A  66     2935   2804   2966     20     75     60       C  
ATOM    519  CD2 LEU A  66      12.083 -12.131 -19.886  1.00 23.87           C  
ANISOU  519  CD2 LEU A  66     3145   2854   3070     78    -16     -2       C  
ATOM    520  N   PRO A  67      13.506  -7.515 -21.078  1.00 22.83           N  
ANISOU  520  N   PRO A  67     2817   2921   2933     13      4     -6       N  
ATOM    521  CA  PRO A  67      13.695  -7.132 -19.684  1.00 22.63           C  
ANISOU  521  CA  PRO A  67     2806   2892   2898     16    -25    -26       C  
ATOM    522  C   PRO A  67      13.446  -5.639 -19.406  1.00 22.48           C  
ANISOU  522  C   PRO A  67     2814   2856   2869     -1    -35      3       C  
ATOM    523  O   PRO A  67      13.402  -4.835 -20.345  1.00 23.12           O  
ANISOU  523  O   PRO A  67     3018   2876   2888    -51     -9    -26       O  
ATOM    524  CB  PRO A  67      15.180  -7.460 -19.461  1.00 22.60           C  
ANISOU  524  CB  PRO A  67     2786   2892   2907     53     18    -16       C  
ATOM    525  CG  PRO A  67      15.813  -7.080 -20.760  1.00 22.68           C  
ANISOU  525  CG  PRO A  67     2728   2948   2941     79     15      1       C  
ATOM    526  CD  PRO A  67      14.752  -7.315 -21.849  1.00 23.14           C  
ANISOU  526  CD  PRO A  67     2865   2962   2964     26     -8    -25       C  
ATOM    527  N   PRO A  68      13.282  -5.260 -18.121  1.00 21.89           N  
ANISOU  527  N   PRO A  68     2716   2800   2799     -7    -24     -4       N  
ATOM    528  CA  PRO A  68      13.175  -6.091 -16.906  1.00 21.50           C  
ANISOU  528  CA  PRO A  68     2674   2733   2762    -28    -31      0       C  
ATOM    529  C   PRO A  68      11.729  -6.526 -16.568  1.00 20.83           C  
ANISOU  529  C   PRO A  68     2595   2655   2661    -28     -8    -17       C  
ATOM    530  O   PRO A  68      11.489  -7.121 -15.502  1.00 20.25           O  
ANISOU  530  O   PRO A  68     2478   2612   2602    -42    -55    -10       O  
ATOM    531  CB  PRO A  68      13.674  -5.138 -15.821  1.00 22.11           C  
ANISOU  531  CB  PRO A  68     2832   2755   2811     -1    -50    -20       C  
ATOM    532  CG  PRO A  68      13.109  -3.794 -16.265  1.00 22.62           C  
ANISOU  532  CG  PRO A  68     2896   2826   2870     43    -27     16       C  
ATOM    533  CD  PRO A  68      13.269  -3.817 -17.788  1.00 22.09           C  
ANISOU  533  CD  PRO A  68     2782   2795   2815    -10    -50    -12       C  
ATOM    534  N   SER A  69      10.794  -6.229 -17.473  1.00 19.73           N  
ANISOU  534  N   SER A  69     2432   2549   2514    -15     -6    -13       N  
ATOM    535  CA  SER A  69       9.353  -6.392 -17.224  1.00 19.65           C  
ANISOU  535  CA  SER A  69     2447   2521   2495    -17     44    -65       C  
ATOM    536  C   SER A  69       8.961  -5.676 -15.912  1.00 20.05           C  
ANISOU  536  C   SER A  69     2526   2521   2571    -13     18    -76       C  
ATOM    537  O   SER A  69       9.607  -4.699 -15.527  1.00 20.25           O  
ANISOU  537  O   SER A  69     2611   2487   2595     12     59   -143       O  
ATOM    538  CB  SER A  69       8.936  -7.876 -17.229  1.00 19.26           C  
ANISOU  538  CB  SER A  69     2378   2490   2448      3     10    -31       C  
ATOM    539  OG  SER A  69       7.502  -8.003 -17.212  1.00 20.14           O  
ANISOU  539  OG  SER A  69     2422   2619   2610    -24    124    -61       O  
ATOM    540  N   GLN A  70       7.911  -6.144 -15.242  1.00 20.49           N  
ANISOU  540  N   GLN A  70     2653   2550   2582     54     50    -83       N  
ATOM    541  CA  GLN A  70       7.458  -5.518 -14.000  1.00 20.84           C  
ANISOU  541  CA  GLN A  70     2666   2629   2623     53     -5    -25       C  
ATOM    542  C   GLN A  70       6.676  -6.552 -13.197  1.00 20.93           C  
ANISOU  542  C   GLN A  70     2641   2625   2683      8    -20      1       C  
ATOM    543  O   GLN A  70       5.533  -6.904 -13.559  1.00 21.83           O  
ANISOU  543  O   GLN A  70     2716   2721   2855    -50    -77     45       O  
ATOM    544  CB  GLN A  70       6.583  -4.297 -14.324  1.00 20.30           C  
ANISOU  544  CB  GLN A  70     2634   2482   2596     66     -3    -60       C  
ATOM    545  CG  GLN A  70       6.211  -3.393 -13.139  1.00 21.15           C  
ANISOU  545  CG  GLN A  70     2683   2676   2675    127    -48    -49       C  
ATOM    546  CD  GLN A  70       5.192  -2.300 -13.519  1.00 21.85           C  
ANISOU  546  CD  GLN A  70     2788   2684   2829     89   -108    -22       C  
ATOM    547  OE1 GLN A  70       4.080  -2.591 -14.012  1.00 25.58           O  
ANISOU  547  OE1 GLN A  70     3041   3167   3510     70   -220    -28       O  
ATOM    548  NE2 GLN A  70       5.548  -1.053 -13.256  1.00 20.90           N  
ANISOU  548  NE2 GLN A  70     2602   2705   2634     17   -109    -54       N  
ATOM    549  N   ALA A  71       7.276  -7.040 -12.115  1.00 20.21           N  
ANISOU  549  N   ALA A  71     2544   2530   2605     42      6      5       N  
ATOM    550  CA  ALA A  71       6.548  -7.908 -11.188  1.00 20.00           C  
ANISOU  550  CA  ALA A  71     2512   2575   2509     60     45     -5       C  
ATOM    551  C   ALA A  71       5.659  -7.023 -10.331  1.00 20.02           C  
ANISOU  551  C   ALA A  71     2561   2541   2504     47     33      3       C  
ATOM    552  O   ALA A  71       5.984  -5.861 -10.074  1.00 19.27           O  
ANISOU  552  O   ALA A  71     2514   2455   2352     -8     61    -39       O  
ATOM    553  CB  ALA A  71       7.479  -8.726 -10.322  1.00 19.72           C  
ANISOU  553  CB  ALA A  71     2538   2499   2453     60     39      0       C  
ATOM    554  N   LYS A  72       4.537  -7.588  -9.906  1.00 20.42           N  
ANISOU  554  N   LYS A  72     2536   2598   2622     19     58      6       N  
ATOM    555  CA  LYS A  72       3.513  -6.858  -9.158  1.00 20.21           C  
ANISOU  555  CA  LYS A  72     2579   2553   2547     44      5      4       C  
ATOM    556  C   LYS A  72       3.035  -7.694  -7.969  1.00 20.36           C  
ANISOU  556  C   LYS A  72     2576   2605   2555     16     13    -27       C  
ATOM    557  O   LYS A  72       2.746  -8.883  -8.115  1.00 21.02           O  
ANISOU  557  O   LYS A  72     2763   2565   2659     69     41      7       O  
ATOM    558  CB  LYS A  72       2.338  -6.548 -10.091  1.00 20.67           C  
ANISOU  558  CB  LYS A  72     2683   2614   2555     71    -17     26       C  
ATOM    559  CG  LYS A  72       2.703  -5.695 -11.312  1.00 21.93           C  
ANISOU  559  CG  LYS A  72     2763   2886   2681     21    -75     63       C  
ATOM    560  CD  LYS A  72       1.698  -6.005 -12.450  1.00 22.90           C  
ANISOU  560  CD  LYS A  72     2922   3080   2697    -86   -101     55       C  
ATOM    561  CE  LYS A  72       2.065  -5.329 -13.745  1.00 23.84           C  
ANISOU  561  CE  LYS A  72     3096   3193   2768     16   -165     58       C  
ATOM    562  NZ  LYS A  72       0.938  -5.467 -14.721  1.00 24.24           N  
ANISOU  562  NZ  LYS A  72     2906   3208   3094    -16   -167     15       N  
ATOM    563  N   TYR A  73       2.938  -7.059  -6.804  1.00 19.53           N  
ANISOU  563  N   TYR A  73     2509   2510   2398     16     -4    -12       N  
ATOM    564  CA  TYR A  73       2.423  -7.687  -5.591  1.00 18.87           C  
ANISOU  564  CA  TYR A  73     2376   2450   2342     21    -23    -21       C  
ATOM    565  C   TYR A  73       1.159  -6.912  -5.277  1.00 18.73           C  
ANISOU  565  C   TYR A  73     2384   2405   2328      9    -24    -12       C  
ATOM    566  O   TYR A  73       1.239  -5.739  -4.879  1.00 18.32           O  
ANISOU  566  O   TYR A  73     2422   2339   2196    -70     46    -38       O  
ATOM    567  CB  TYR A  73       3.461  -7.497  -4.496  1.00 18.85           C  
ANISOU  567  CB  TYR A  73     2375   2405   2381     39    -42    -16       C  
ATOM    568  CG  TYR A  73       3.292  -8.268  -3.200  1.00 18.98           C  
ANISOU  568  CG  TYR A  73     2375   2461   2374      1    -54     -6       C  
ATOM    569  CD1 TYR A  73       3.767  -9.584  -3.078  1.00 19.67           C  
ANISOU  569  CD1 TYR A  73     2583   2464   2424    -56   -111     45       C  
ATOM    570  CD2 TYR A  73       2.754  -7.655  -2.071  1.00 19.39           C  
ANISOU  570  CD2 TYR A  73     2506   2370   2489     -4    -26    -13       C  
ATOM    571  CE1 TYR A  73       3.666 -10.284  -1.871  1.00 19.33           C  
ANISOU  571  CE1 TYR A  73     2516   2358   2470    -83    -61    -27       C  
ATOM    572  CE2 TYR A  73       2.653  -8.347  -0.856  1.00 19.43           C  
ANISOU  572  CE2 TYR A  73     2426   2392   2564    -62    -64     16       C  
ATOM    573  CZ  TYR A  73       3.111  -9.661  -0.773  1.00 19.27           C  
ANISOU  573  CZ  TYR A  73     2403   2410   2508    -29     36     56       C  
ATOM    574  OH  TYR A  73       3.042 -10.337   0.421  1.00 19.44           O  
ANISOU  574  OH  TYR A  73     2509   2380   2495      6     46      0       O  
ATOM    575  N   VAL A  74       0.001  -7.557  -5.486  1.00 17.86           N  
ANISOU  575  N   VAL A  74     2241   2342   2203    -33    -34     74       N  
ATOM    576  CA  VAL A  74      -1.283  -6.861  -5.640  1.00 18.05           C  
ANISOU  576  CA  VAL A  74     2273   2346   2238     20      0      6       C  
ATOM    577  C   VAL A  74      -2.307  -7.280  -4.599  1.00 18.20           C  
ANISOU  577  C   VAL A  74     2301   2321   2291     25    -46     17       C  
ATOM    578  O   VAL A  74      -2.481  -8.465  -4.365  1.00 18.65           O  
ANISOU  578  O   VAL A  74     2376   2378   2330     37    -81     69       O  
ATOM    579  CB  VAL A  74      -1.896  -7.221  -7.025  1.00 18.17           C  
ANISOU  579  CB  VAL A  74     2224   2444   2236     50    -20     46       C  
ATOM    580  CG1 VAL A  74      -3.179  -6.418  -7.310  1.00 18.53           C  
ANISOU  580  CG1 VAL A  74     2289   2384   2365     80    -42    -15       C  
ATOM    581  CG2 VAL A  74      -0.827  -7.069  -8.153  1.00 18.05           C  
ANISOU  581  CG2 VAL A  74     2261   2407   2188     33    106     42       C  
ATOM    582  N   THR A  75      -3.010  -6.311  -4.010  1.00 18.73           N  
ANISOU  582  N   THR A  75     2372   2352   2390     26    -28     -1       N  
ATOM    583  CA  THR A  75      -4.030  -6.592  -3.007  1.00 18.60           C  
ANISOU  583  CA  THR A  75     2327   2370   2370    107    -70    -38       C  
ATOM    584  C   THR A  75      -5.198  -5.611  -3.096  1.00 19.05           C  
ANISOU  584  C   THR A  75     2342   2433   2463     55    -77    -23       C  
ATOM    585  O   THR A  75      -5.072  -4.516  -3.660  1.00 19.05           O  
ANISOU  585  O   THR A  75     2334   2333   2569    108    -28    -12       O  
ATOM    586  CB  THR A  75      -3.455  -6.540  -1.559  1.00 18.41           C  
ANISOU  586  CB  THR A  75     2366   2290   2339     99    -79    -26       C  
ATOM    587  OG1 THR A  75      -4.329  -7.273  -0.711  1.00 18.97           O  
ANISOU  587  OG1 THR A  75     2395   2453   2360     42   -165    108       O  
ATOM    588  CG2 THR A  75      -3.395  -5.080  -1.032  1.00 18.45           C  
ANISOU  588  CG2 THR A  75     2387   2306   2315    -85    -75    -90       C  
ATOM    589  N   CYS A  76      -6.327  -6.009  -2.528  1.00 18.29           N  
ANISOU  589  N   CYS A  76     2241   2378   2328      8    -48    -99       N  
ATOM    590  CA  CYS A  76      -7.488  -5.138  -2.516  1.00 18.70           C  
ANISOU  590  CA  CYS A  76     2237   2451   2417     -3    -84    -78       C  
ATOM    591  C   CYS A  76      -7.727  -4.707  -1.070  1.00 18.99           C  
ANISOU  591  C   CYS A  76     2276   2503   2436    -13    -56    -38       C  
ATOM    592  O   CYS A  76      -7.923  -5.556  -0.211  1.00 19.66           O  
ANISOU  592  O   CYS A  76     2431   2602   2437     -8   -151    -49       O  
ATOM    593  CB  CYS A  76      -8.707  -5.869  -3.091  1.00 18.97           C  
ANISOU  593  CB  CYS A  76     2296   2483   2426     67    -82    -92       C  
ATOM    594  SG  CYS A  76     -10.209  -4.892  -2.982  1.00 19.37           S  
ANISOU  594  SG  CYS A  76     2343   2446   2569     71   -114    -77       S  
ATOM    595  N   VAL A  77      -7.709  -3.396  -0.819  1.00 19.42           N  
ANISOU  595  N   VAL A  77     2356   2526   2496    -18    -21    -51       N  
ATOM    596  CA  VAL A  77      -7.850  -2.833   0.535  1.00 20.09           C  
ANISOU  596  CA  VAL A  77     2486   2572   2573    -24    -31    -31       C  
ATOM    597  C   VAL A  77      -9.256  -2.261   0.833  1.00 20.76           C  
ANISOU  597  C   VAL A  77     2611   2641   2633     -5      4    -37       C  
ATOM    598  O   VAL A  77      -9.554  -1.881   1.980  1.00 21.59           O  
ANISOU  598  O   VAL A  77     2755   2762   2683    -21     20    -83       O  
ATOM    599  CB  VAL A  77      -6.763  -1.763   0.830  1.00 20.43           C  
ANISOU  599  CB  VAL A  77     2532   2635   2593     18    -48     -8       C  
ATOM    600  CG1 VAL A  77      -5.394  -2.403   0.853  1.00 21.38           C  
ANISOU  600  CG1 VAL A  77     2581   2674   2866    -14    -25   -115       C  
ATOM    601  CG2 VAL A  77      -6.830  -0.607  -0.193  1.00 20.42           C  
ANISOU  601  CG2 VAL A  77     2542   2548   2665    -60    -24    -17       C  
ATOM    602  N   SER A  78     -10.115  -2.212  -0.185  1.00 20.72           N  
ANISOU  602  N   SER A  78     2622   2633   2616    -17      1    -27       N  
ATOM    603  CA  SER A  78     -11.549  -1.905   0.011  1.00 21.23           C  
ANISOU  603  CA  SER A  78     2706   2672   2687      9    -20    -10       C  
ATOM    604  C   SER A  78     -12.348  -2.475  -1.136  1.00 21.11           C  
ANISOU  604  C   SER A  78     2661   2688   2669     -5    -13     16       C  
ATOM    605  O   SER A  78     -11.916  -2.392  -2.305  1.00 20.68           O  
ANISOU  605  O   SER A  78     2590   2645   2622     34     75    -27       O  
ATOM    606  CB  SER A  78     -11.813  -0.390   0.128  1.00 21.77           C  
ANISOU  606  CB  SER A  78     2789   2726   2755     -4    -43     31       C  
ATOM    607  OG  SER A  78     -11.777   0.228  -1.149  1.00 23.56           O  
ANISOU  607  OG  SER A  78     3019   2830   3103     45    -70     60       O  
ATOM    608  N   GLY A  79     -13.520  -3.027  -0.826  1.00 20.73           N  
ANISOU  608  N   GLY A  79     2653   2627   2594    -26    -10     45       N  
ATOM    609  CA  GLY A  79     -14.353  -3.643  -1.859  1.00 20.11           C  
ANISOU  609  CA  GLY A  79     2558   2552   2528    -39      5      2       C  
ATOM    610  C   GLY A  79     -13.830  -5.014  -2.238  1.00 19.86           C  
ANISOU  610  C   GLY A  79     2525   2550   2468    -64      0      1       C  
ATOM    611  O   GLY A  79     -13.345  -5.757  -1.384  1.00 19.76           O  
ANISOU  611  O   GLY A  79     2584   2462   2462    -56    -27    -24       O  
ATOM    612  N   SER A  80     -13.912  -5.349  -3.528  1.00 19.42           N  
ANISOU  612  N   SER A  80     2445   2531   2402    -73      7     -1       N  
ATOM    613  CA  SER A  80     -13.457  -6.652  -4.007  1.00 19.22           C  
ANISOU  613  CA  SER A  80     2440   2505   2356    -36     21     22       C  
ATOM    614  C   SER A  80     -13.278  -6.668  -5.504  1.00 18.98           C  
ANISOU  614  C   SER A  80     2395   2471   2346    -18     12     10       C  
ATOM    615  O   SER A  80     -13.993  -5.971  -6.234  1.00 19.03           O  
ANISOU  615  O   SER A  80     2370   2551   2310    -24     -4    -22       O  
ATOM    616  CB  SER A  80     -14.423  -7.774  -3.598  1.00 20.02           C  
ANISOU  616  CB  SER A  80     2520   2643   2443    -45     37     30       C  
ATOM    617  OG  SER A  80     -15.708  -7.564  -4.138  1.00 20.86           O  
ANISOU  617  OG  SER A  80     2557   2810   2556    -46     68     92       O  
ATOM    618  N   VAL A  81     -12.292  -7.437  -5.953  1.00 19.32           N  
ANISOU  618  N   VAL A  81     2554   2472   2312     10    -21    -33       N  
ATOM    619  CA  VAL A  81     -12.029  -7.610  -7.376  1.00 19.02           C  
ANISOU  619  CA  VAL A  81     2492   2406   2329     -5     28    -49       C  
ATOM    620  C   VAL A  81     -11.796  -9.083  -7.673  1.00 19.39           C  
ANISOU  620  C   VAL A  81     2532   2432   2401     34      0    -30       C  
ATOM    621  O   VAL A  81     -11.279  -9.833  -6.819  1.00 19.83           O  
ANISOU  621  O   VAL A  81     2685   2450   2398     -7     33    -31       O  
ATOM    622  CB  VAL A  81     -10.852  -6.741  -7.897  1.00 19.15           C  
ANISOU  622  CB  VAL A  81     2518   2413   2343     27    -37    -39       C  
ATOM    623  CG1 VAL A  81     -11.069  -5.268  -7.531  1.00 18.96           C  
ANISOU  623  CG1 VAL A  81     2619   2293   2290     18     96    -26       C  
ATOM    624  CG2 VAL A  81      -9.477  -7.273  -7.429  1.00 18.93           C  
ANISOU  624  CG2 VAL A  81     2334   2467   2391    -26     29    -97       C  
ATOM    625  N   PHE A  82     -12.215  -9.476  -8.879  1.00 19.51           N  
ANISOU  625  N   PHE A  82     2531   2411   2468    -45     33    -71       N  
ATOM    626  CA  PHE A  82     -11.888 -10.745  -9.472  1.00 19.90           C  
ANISOU  626  CA  PHE A  82     2516   2531   2511    -22     59    -59       C  
ATOM    627  C   PHE A  82     -10.608 -10.510 -10.285  1.00 19.91           C  
ANISOU  627  C   PHE A  82     2544   2501   2518    -30     43    -36       C  
ATOM    628  O   PHE A  82     -10.631  -9.821 -11.303  1.00 19.97           O  
ANISOU  628  O   PHE A  82     2569   2574   2442    -48    139    -60       O  
ATOM    629  CB  PHE A  82     -13.062 -11.189 -10.374  1.00 20.16           C  
ANISOU  629  CB  PHE A  82     2582   2541   2533    -34     23    -45       C  
ATOM    630  CG  PHE A  82     -12.844 -12.498 -11.062  1.00 20.38           C  
ANISOU  630  CG  PHE A  82     2617   2509   2617    -71     19    -29       C  
ATOM    631  CD1 PHE A  82     -13.194 -13.698 -10.431  1.00 21.75           C  
ANISOU  631  CD1 PHE A  82     2803   2647   2814    -29     10    -30       C  
ATOM    632  CD2 PHE A  82     -12.307 -12.542 -12.352  1.00 20.24           C  
ANISOU  632  CD2 PHE A  82     2507   2507   2676    -54    -13    -85       C  
ATOM    633  CE1 PHE A  82     -12.990 -14.913 -11.080  1.00 22.76           C  
ANISOU  633  CE1 PHE A  82     3001   2748   2897    -18    102    -70       C  
ATOM    634  CE2 PHE A  82     -12.099 -13.761 -13.007  1.00 21.13           C  
ANISOU  634  CE2 PHE A  82     2719   2621   2689    -61     38   -106       C  
ATOM    635  CZ  PHE A  82     -12.450 -14.936 -12.380  1.00 21.62           C  
ANISOU  635  CZ  PHE A  82     2860   2616   2737     55     55    -45       C  
ATOM    636  N   ASP A  83      -9.506 -11.080  -9.808  1.00 19.71           N  
ANISOU  636  N   ASP A  83     2487   2512   2487    -68     40    -63       N  
ATOM    637  CA  ASP A  83      -8.177 -10.860 -10.361  1.00 19.74           C  
ANISOU  637  CA  ASP A  83     2484   2534   2482    -10     -9    -56       C  
ATOM    638  C   ASP A  83      -7.711 -12.060 -11.175  1.00 19.65           C  
ANISOU  638  C   ASP A  83     2504   2521   2439    -57    -21    -37       C  
ATOM    639  O   ASP A  83      -7.886 -13.211 -10.753  1.00 20.07           O  
ANISOU  639  O   ASP A  83     2664   2504   2456     48    -44     21       O  
ATOM    640  CB  ASP A  83      -7.226 -10.586  -9.208  1.00 20.11           C  
ANISOU  640  CB  ASP A  83     2529   2634   2476      6    -27    -91       C  
ATOM    641  CG  ASP A  83      -5.898 -10.063  -9.661  1.00 21.00           C  
ANISOU  641  CG  ASP A  83     2693   2738   2546      2    -66    -10       C  
ATOM    642  OD1 ASP A  83      -5.645  -8.831  -9.547  1.00 22.38           O  
ANISOU  642  OD1 ASP A  83     2926   2851   2726    -33   -167    -68       O  
ATOM    643  OD2 ASP A  83      -5.097 -10.898 -10.126  1.00 23.38           O  
ANISOU  643  OD2 ASP A  83     2943   3130   2811    133    -37    -87       O  
ATOM    644  N   VAL A  84      -7.147 -11.786 -12.348  1.00 19.35           N  
ANISOU  644  N   VAL A  84     2411   2534   2407    -33    -49    -86       N  
ATOM    645  CA  VAL A  84      -6.733 -12.811 -13.302  1.00 19.28           C  
ANISOU  645  CA  VAL A  84     2361   2607   2357    -22    -46    -59       C  
ATOM    646  C   VAL A  84      -5.270 -12.631 -13.730  1.00 19.16           C  
ANISOU  646  C   VAL A  84     2393   2564   2323    -32    -31    -41       C  
ATOM    647  O   VAL A  84      -4.814 -11.501 -13.990  1.00 19.50           O  
ANISOU  647  O   VAL A  84     2471   2497   2440    -22    -15   -144       O  
ATOM    648  CB  VAL A  84      -7.611 -12.752 -14.582  1.00 18.98           C  
ANISOU  648  CB  VAL A  84     2336   2610   2265    -58    -28    -91       C  
ATOM    649  CG1 VAL A  84      -6.987 -13.601 -15.701  1.00 19.84           C  
ANISOU  649  CG1 VAL A  84     2442   2682   2414     48     29    -15       C  
ATOM    650  CG2 VAL A  84      -9.023 -13.234 -14.269  1.00 18.90           C  
ANISOU  650  CG2 VAL A  84     2297   2596   2287    -42    -79    -46       C  
ATOM    651  N   VAL A  85      -4.571 -13.756 -13.857  1.00 18.99           N  
ANISOU  651  N   VAL A  85     2393   2513   2308     -4    -50     -3       N  
ATOM    652  CA  VAL A  85      -3.226 -13.805 -14.425  1.00 19.99           C  
ANISOU  652  CA  VAL A  85     2540   2572   2483    -20     -1    -13       C  
ATOM    653  C   VAL A  85      -3.259 -14.756 -15.636  1.00 19.79           C  
ANISOU  653  C   VAL A  85     2530   2521   2468      6      0    -17       C  
ATOM    654  O   VAL A  85      -3.939 -15.793 -15.588  1.00 20.21           O  
ANISOU  654  O   VAL A  85     2560   2599   2519    -16    -16   -102       O  
ATOM    655  CB  VAL A  85      -2.185 -14.261 -13.369  1.00 20.16           C  
ANISOU  655  CB  VAL A  85     2514   2613   2532      3    -25     44       C  
ATOM    656  CG1 VAL A  85      -2.484 -15.685 -12.838  1.00 20.08           C  
ANISOU  656  CG1 VAL A  85     2593   2551   2485      1    -16     33       C  
ATOM    657  CG2 VAL A  85      -0.758 -14.209 -13.923  1.00 21.51           C  
ANISOU  657  CG2 VAL A  85     2720   2779   2672    -38     81    115       C  
ATOM    658  N   VAL A  86      -2.546 -14.387 -16.699  1.00 19.47           N  
ANISOU  658  N   VAL A  86     2451   2466   2481     43     -8    -34       N  
ATOM    659  CA  VAL A  86      -2.529 -15.124 -17.976  1.00 19.15           C  
ANISOU  659  CA  VAL A  86     2417   2466   2391     47     26      9       C  
ATOM    660  C   VAL A  86      -1.098 -15.421 -18.366  1.00 19.35           C  
ANISOU  660  C   VAL A  86     2488   2448   2416     32     33    -17       C  
ATOM    661  O   VAL A  86      -0.252 -14.513 -18.371  1.00 19.76           O  
ANISOU  661  O   VAL A  86     2611   2532   2363     26     80    -66       O  
ATOM    662  CB  VAL A  86      -3.197 -14.307 -19.122  1.00 19.07           C  
ANISOU  662  CB  VAL A  86     2383   2455   2404     69     25    -26       C  
ATOM    663  CG1 VAL A  86      -3.217 -15.114 -20.447  1.00 18.62           C  
ANISOU  663  CG1 VAL A  86     2349   2382   2341    107     39     14       C  
ATOM    664  CG2 VAL A  86      -4.613 -13.856 -18.714  1.00 19.07           C  
ANISOU  664  CG2 VAL A  86     2362   2423   2457     38     -5     74       C  
ATOM    665  N   ASP A  87      -0.826 -16.683 -18.705  1.00 19.38           N  
ANISOU  665  N   ASP A  87     2483   2426   2452      3     20    -22       N  
ATOM    666  CA  ASP A  87       0.500 -17.078 -19.161  1.00 19.26           C  
ANISOU  666  CA  ASP A  87     2449   2403   2466    -10     33      2       C  
ATOM    667  C   ASP A  87       0.703 -16.710 -20.638  1.00 19.53           C  
ANISOU  667  C   ASP A  87     2476   2449   2494    -32     32     -4       C  
ATOM    668  O   ASP A  87       0.230 -17.408 -21.540  1.00 19.84           O  
ANISOU  668  O   ASP A  87     2526   2494   2516    -89     68     -6       O  
ATOM    669  CB  ASP A  87       0.744 -18.575 -18.906  1.00 19.19           C  
ANISOU  669  CB  ASP A  87     2408   2440   2443      6     43    -32       C  
ATOM    670  CG  ASP A  87       2.188 -18.979 -19.116  1.00 18.98           C  
ANISOU  670  CG  ASP A  87     2362   2434   2415      1    -40      6       C  
ATOM    671  OD1 ASP A  87       2.978 -18.155 -19.659  1.00 19.60           O  
ANISOU  671  OD1 ASP A  87     2113   2516   2816     80    -10    -50       O  
ATOM    672  OD2 ASP A  87       2.520 -20.133 -18.758  1.00 19.15           O  
ANISOU  672  OD2 ASP A  87     2251   2536   2488    -12     19    -29       O  
ATOM    673  N   ILE A  88       1.413 -15.608 -20.865  1.00 19.60           N  
ANISOU  673  N   ILE A  88     2536   2394   2514    -36     32     11       N  
ATOM    674  CA  ILE A  88       1.700 -15.104 -22.214  1.00 19.84           C  
ANISOU  674  CA  ILE A  88     2559   2441   2536    -27     16     18       C  
ATOM    675  C   ILE A  88       3.151 -15.345 -22.637  1.00 20.17           C  
ANISOU  675  C   ILE A  88     2592   2538   2531    -18     16     43       C  
ATOM    676  O   ILE A  88       3.648 -14.704 -23.578  1.00 20.78           O  
ANISOU  676  O   ILE A  88     2628   2619   2648    -72     80     47       O  
ATOM    677  CB  ILE A  88       1.417 -13.564 -22.310  1.00 20.05           C  
ANISOU  677  CB  ILE A  88     2547   2458   2611    -25      5     17       C  
ATOM    678  CG1 ILE A  88       2.256 -12.809 -21.264  1.00 19.42           C  
ANISOU  678  CG1 ILE A  88     2645   2240   2490    -18    -45    -43       C  
ATOM    679  CG2 ILE A  88      -0.086 -13.266 -22.143  1.00 20.13           C  
ANISOU  679  CG2 ILE A  88     2544   2448   2655     28     15     22       C  
ATOM    680  CD1 ILE A  88       2.342 -11.294 -21.490  1.00 19.76           C  
ANISOU  680  CD1 ILE A  88     2619   2431   2457    -51    -52     38       C  
ATOM    681  N   ARG A  89       3.826 -16.261 -21.954  1.00 19.91           N  
ANISOU  681  N   ARG A  89     2564   2527   2472    -41     34      6       N  
ATOM    682  CA  ARG A  89       5.240 -16.513 -22.176  1.00 19.98           C  
ANISOU  682  CA  ARG A  89     2579   2543   2467    -13     -9     20       C  
ATOM    683  C   ARG A  89       5.375 -17.567 -23.270  1.00 19.96           C  
ANISOU  683  C   ARG A  89     2570   2560   2453      5      1     18       C  
ATOM    684  O   ARG A  89       5.106 -18.748 -23.034  1.00 20.06           O  
ANISOU  684  O   ARG A  89     2597   2594   2429    -78    -15     12       O  
ATOM    685  CB  ARG A  89       5.907 -16.972 -20.876  1.00 19.67           C  
ANISOU  685  CB  ARG A  89     2541   2512   2417    -50     28    -12       C  
ATOM    686  CG  ARG A  89       5.746 -15.973 -19.718  1.00 20.18           C  
ANISOU  686  CG  ARG A  89     2597   2541   2529    -10      0     -7       C  
ATOM    687  CD  ARG A  89       6.056 -16.601 -18.359  1.00 20.32           C  
ANISOU  687  CD  ARG A  89     2645   2606   2467    -96     -5     73       C  
ATOM    688  NE  ARG A  89       5.106 -17.654 -17.972  1.00 19.97           N  
ANISOU  688  NE  ARG A  89     2394   2630   2560    -62     85     63       N  
ATOM    689  CZ  ARG A  89       4.986 -18.139 -16.731  1.00 19.59           C  
ANISOU  689  CZ  ARG A  89     2474   2490   2477   -136     -6     71       C  
ATOM    690  NH1 ARG A  89       5.756 -17.678 -15.750  1.00 19.16           N  
ANISOU  690  NH1 ARG A  89     2469   2441   2369   -180     27     38       N  
ATOM    691  NH2 ARG A  89       4.079 -19.081 -16.460  1.00 18.18           N  
ANISOU  691  NH2 ARG A  89     2265   2341   2299   -157    112   -117       N  
ATOM    692  N   GLU A  90       5.780 -17.141 -24.467  1.00 20.64           N  
ANISOU  692  N   GLU A  90     2642   2622   2576    -10     -8     16       N  
ATOM    693  CA  GLU A  90       5.857 -18.053 -25.614  1.00 20.87           C  
ANISOU  693  CA  GLU A  90     2675   2725   2528     11     24     25       C  
ATOM    694  C   GLU A  90       6.767 -19.249 -25.316  1.00 20.57           C  
ANISOU  694  C   GLU A  90     2665   2656   2491    -30     24     43       C  
ATOM    695  O   GLU A  90       7.912 -19.090 -24.862  1.00 20.50           O  
ANISOU  695  O   GLU A  90     2666   2672   2447    -11     35     88       O  
ATOM    696  CB  GLU A  90       6.300 -17.308 -26.884  1.00 21.62           C  
ANISOU  696  CB  GLU A  90     2738   2761   2714    -29     13     79       C  
ATOM    697  CG  GLU A  90       5.259 -16.318 -27.432  1.00 23.42           C  
ANISOU  697  CG  GLU A  90     2924   3030   2943     58    -22     42       C  
ATOM    698  CD  GLU A  90       4.284 -16.939 -28.458  1.00 24.81           C  
ANISOU  698  CD  GLU A  90     3097   3149   3178    -14    -21     15       C  
ATOM    699  OE1 GLU A  90       4.246 -18.178 -28.602  1.00 26.77           O  
ANISOU  699  OE1 GLU A  90     3290   3291   3590    151     98     17       O  
ATOM    700  OE2 GLU A  90       3.549 -16.173 -29.128  1.00 25.12           O  
ANISOU  700  OE2 GLU A  90     3080   3199   3264     77    -46     74       O  
ATOM    701  N   GLY A  91       6.239 -20.452 -25.542  1.00 20.19           N  
ANISOU  701  N   GLY A  91     2599   2645   2425    -27      0     47       N  
ATOM    702  CA  GLY A  91       6.991 -21.657 -25.279  1.00 20.27           C  
ANISOU  702  CA  GLY A  91     2633   2575   2492    -63      5     38       C  
ATOM    703  C   GLY A  91       6.676 -22.282 -23.929  1.00 20.01           C  
ANISOU  703  C   GLY A  91     2596   2558   2449    -62     -6     18       C  
ATOM    704  O   GLY A  91       7.084 -23.420 -23.666  1.00 19.76           O  
ANISOU  704  O   GLY A  91     2513   2546   2447     -5    -20     54       O  
ATOM    705  N   SER A  92       5.945 -21.556 -23.083  1.00 19.62           N  
ANISOU  705  N   SER A  92     2537   2455   2462    -79     22     49       N  
ATOM    706  CA  SER A  92       5.575 -22.071 -21.762  1.00 19.57           C  
ANISOU  706  CA  SER A  92     2575   2441   2418    -73     14      4       C  
ATOM    707  C   SER A  92       4.708 -23.338 -21.875  1.00 19.69           C  
ANISOU  707  C   SER A  92     2570   2404   2507    -97      8     35       C  
ATOM    708  O   SER A  92       3.795 -23.384 -22.716  1.00 19.12           O  
ANISOU  708  O   SER A  92     2539   2263   2462   -122    -11     99       O  
ATOM    709  CB  SER A  92       4.813 -21.031 -20.958  1.00 19.08           C  
ANISOU  709  CB  SER A  92     2534   2331   2385    -83     28     19       C  
ATOM    710  OG  SER A  92       4.277 -21.629 -19.794  1.00 19.17           O  
ANISOU  710  OG  SER A  92     2607   2331   2346    -20    139   -146       O  
ATOM    711  N   PRO A  93       5.006 -24.374 -21.058  1.00 20.23           N  
ANISOU  711  N   PRO A  93     2591   2523   2571    -73      4     19       N  
ATOM    712  CA  PRO A  93       4.107 -25.535 -21.007  1.00 20.42           C  
ANISOU  712  CA  PRO A  93     2610   2540   2607    -67    -11      9       C  
ATOM    713  C   PRO A  93       2.645 -25.165 -20.736  1.00 20.50           C  
ANISOU  713  C   PRO A  93     2614   2581   2592    -61    -11      1       C  
ATOM    714  O   PRO A  93       1.758 -25.938 -21.069  1.00 21.01           O  
ANISOU  714  O   PRO A  93     2613   2652   2714    -83      0    -72       O  
ATOM    715  CB  PRO A  93       4.670 -26.364 -19.844  1.00 20.74           C  
ANISOU  715  CB  PRO A  93     2627   2624   2629    -85     -2     34       C  
ATOM    716  CG  PRO A  93       6.144 -26.035 -19.834  1.00 20.69           C  
ANISOU  716  CG  PRO A  93     2643   2633   2582    -89    -32      5       C  
ATOM    717  CD  PRO A  93       6.192 -24.565 -20.198  1.00 20.17           C  
ANISOU  717  CD  PRO A  93     2635   2481   2546    -83    -28    -11       C  
ATOM    718  N   THR A  94       2.402 -23.988 -20.152  1.00 20.25           N  
ANISOU  718  N   THR A  94     2591   2570   2532    -16      0      9       N  
ATOM    719  CA  THR A  94       1.040 -23.533 -19.837  1.00 19.94           C  
ANISOU  719  CA  THR A  94     2589   2547   2441    -25     20     12       C  
ATOM    720  C   THR A  94       0.654 -22.248 -20.606  1.00 19.54           C  
ANISOU  720  C   THR A  94     2533   2515   2372    -14     16     18       C  
ATOM    721  O   THR A  94      -0.214 -21.488 -20.182  1.00 18.71           O  
ANISOU  721  O   THR A  94     2436   2448   2223    -16     46     70       O  
ATOM    722  CB  THR A  94       0.825 -23.376 -18.296  1.00 20.05           C  
ANISOU  722  CB  THR A  94     2594   2572   2449    -16     -1     20       C  
ATOM    723  OG1 THR A  94       1.808 -22.495 -17.757  1.00 20.38           O  
ANISOU  723  OG1 THR A  94     2728   2557   2456    -35     62    -42       O  
ATOM    724  CG2 THR A  94       0.965 -24.729 -17.579  1.00 20.13           C  
ANISOU  724  CG2 THR A  94     2692   2491   2466    -59     37    -13       C  
ATOM    725  N   PHE A  95       1.287 -22.037 -21.764  1.00 19.80           N  
ANISOU  725  N   PHE A  95     2514   2535   2475    -17     28     38       N  
ATOM    726  CA  PHE A  95       1.024 -20.856 -22.598  1.00 19.83           C  
ANISOU  726  CA  PHE A  95     2535   2553   2447     10     51     16       C  
ATOM    727  C   PHE A  95      -0.458 -20.758 -22.906  1.00 19.85           C  
ANISOU  727  C   PHE A  95     2518   2556   2466      8     55      0       C  
ATOM    728  O   PHE A  95      -1.112 -21.775 -23.224  1.00 19.43           O  
ANISOU  728  O   PHE A  95     2475   2461   2444     -9     54    -13       O  
ATOM    729  CB  PHE A  95       1.818 -20.947 -23.909  1.00 20.15           C  
ANISOU  729  CB  PHE A  95     2541   2584   2528     13     41     38       C  
ATOM    730  CG  PHE A  95       1.608 -19.791 -24.830  1.00 20.62           C  
ANISOU  730  CG  PHE A  95     2574   2648   2610     59     18     15       C  
ATOM    731  CD1 PHE A  95       2.228 -18.565 -24.592  1.00 21.08           C  
ANISOU  731  CD1 PHE A  95     2601   2621   2787     16     -3     97       C  
ATOM    732  CD2 PHE A  95       0.788 -19.925 -25.944  1.00 20.83           C  
ANISOU  732  CD2 PHE A  95     2610   2683   2620     27     12      6       C  
ATOM    733  CE1 PHE A  95       2.037 -17.485 -25.464  1.00 21.24           C  
ANISOU  733  CE1 PHE A  95     2708   2698   2664     36     26     63       C  
ATOM    734  CE2 PHE A  95       0.586 -18.846 -26.817  1.00 21.39           C  
ANISOU  734  CE2 PHE A  95     2655   2663   2807     39     31     48       C  
ATOM    735  CZ  PHE A  95       1.217 -17.635 -26.579  1.00 20.96           C  
ANISOU  735  CZ  PHE A  95     2633   2601   2726      2     15     21       C  
ATOM    736  N   GLY A  96      -0.988 -19.541 -22.811  1.00 19.99           N  
ANISOU  736  N   GLY A  96     2548   2570   2477    -18     36      4       N  
ATOM    737  CA  GLY A  96      -2.389 -19.270 -23.141  1.00 20.45           C  
ANISOU  737  CA  GLY A  96     2570   2602   2599     34     57     -3       C  
ATOM    738  C   GLY A  96      -3.397 -19.624 -22.062  1.00 20.88           C  
ANISOU  738  C   GLY A  96     2624   2605   2705     -3     38    -15       C  
ATOM    739  O   GLY A  96      -4.610 -19.410 -22.242  1.00 21.59           O  
ANISOU  739  O   GLY A  96     2639   2703   2859     58     50     25       O  
ATOM    740  N   ARG A  97      -2.919 -20.166 -20.945  1.00 20.24           N  
ANISOU  740  N   ARG A  97     2595   2472   2622     -8      4    -69       N  
ATOM    741  CA  ARG A  97      -3.801 -20.476 -19.821  1.00 20.39           C  
ANISOU  741  CA  ARG A  97     2611   2485   2648    -57     23    -78       C  
ATOM    742  C   ARG A  97      -3.845 -19.382 -18.772  1.00 20.48           C  
ANISOU  742  C   ARG A  97     2620   2511   2648      8     43    -49       C  
ATOM    743  O   ARG A  97      -2.941 -18.537 -18.717  1.00 19.63           O  
ANISOU  743  O   ARG A  97     2518   2342   2598    -59     49   -158       O  
ATOM    744  CB  ARG A  97      -3.408 -21.801 -19.183  1.00 20.82           C  
ANISOU  744  CB  ARG A  97     2648   2547   2714     14     23    -59       C  
ATOM    745  CG  ARG A  97      -3.601 -22.952 -20.156  1.00 22.79           C  
ANISOU  745  CG  ARG A  97     2956   2787   2913    -47     23   -146       C  
ATOM    746  CD  ARG A  97      -3.054 -24.229 -19.607  1.00 26.36           C  
ANISOU  746  CD  ARG A  97     3351   3194   3471     44     11     24       C  
ATOM    747  NE  ARG A  97      -3.272 -25.322 -20.553  1.00 27.45           N  
ANISOU  747  NE  ARG A  97     3479   3445   3506    -48    -11    -61       N  
ATOM    748  CZ  ARG A  97      -2.984 -26.596 -20.307  1.00 29.15           C  
ANISOU  748  CZ  ARG A  97     3671   3694   3709     10     -6     -1       C  
ATOM    749  NH1 ARG A  97      -2.459 -26.958 -19.139  1.00 29.53           N  
ANISOU  749  NH1 ARG A  97     3710   3874   3634     -3    -60     -5       N  
ATOM    750  NH2 ARG A  97      -3.231 -27.520 -21.222  1.00 28.89           N  
ANISOU  750  NH2 ARG A  97     3734   3732   3509      9    -92    -60       N  
ATOM    751  N   TRP A  98      -4.904 -19.396 -17.961  1.00 19.86           N  
ANISOU  751  N   TRP A  98     2565   2476   2503     -5     34     -9       N  
ATOM    752  CA  TRP A  98      -5.109 -18.356 -16.952  1.00 20.30           C  
ANISOU  752  CA  TRP A  98     2641   2534   2538    -10     35    -12       C  
ATOM    753  C   TRP A  98      -5.585 -18.938 -15.615  1.00 20.24           C  
ANISOU  753  C   TRP A  98     2643   2526   2519      2     14      0       C  
ATOM    754  O   TRP A  98      -6.107 -20.052 -15.551  1.00 19.74           O  
ANISOU  754  O   TRP A  98     2615   2430   2452    -67     64     41       O  
ATOM    755  CB  TRP A  98      -6.097 -17.276 -17.442  1.00 20.49           C  
ANISOU  755  CB  TRP A  98     2661   2603   2519      9     18      0       C  
ATOM    756  CG  TRP A  98      -7.462 -17.835 -17.741  1.00 21.01           C  
ANISOU  756  CG  TRP A  98     2676   2692   2615      8     20     -7       C  
ATOM    757  CD1 TRP A  98      -7.865 -18.422 -18.901  1.00 21.74           C  
ANISOU  757  CD1 TRP A  98     2711   2821   2725    -41     -8     22       C  
ATOM    758  CD2 TRP A  98      -8.586 -17.876 -16.855  1.00 21.76           C  
ANISOU  758  CD2 TRP A  98     2750   2783   2734    -40     14     -1       C  
ATOM    759  NE1 TRP A  98      -9.176 -18.819 -18.805  1.00 22.15           N  
ANISOU  759  NE1 TRP A  98     2691   2937   2785     -7      9    -11       N  
ATOM    760  CE2 TRP A  98      -9.644 -18.505 -17.553  1.00 22.20           C  
ANISOU  760  CE2 TRP A  98     2764   2928   2739      5     13    -18       C  
ATOM    761  CE3 TRP A  98      -8.802 -17.445 -15.534  1.00 22.21           C  
ANISOU  761  CE3 TRP A  98     2828   2824   2787    -10     71     65       C  
ATOM    762  CZ2 TRP A  98     -10.903 -18.721 -16.978  1.00 21.79           C  
ANISOU  762  CZ2 TRP A  98     2737   2813   2729     -3     26    -18       C  
ATOM    763  CZ3 TRP A  98     -10.058 -17.645 -14.963  1.00 21.98           C  
ANISOU  763  CZ3 TRP A  98     2688   2915   2747     16     30     10       C  
ATOM    764  CH2 TRP A  98     -11.091 -18.290 -15.681  1.00 22.07           C  
ANISOU  764  CH2 TRP A  98     2755   2863   2767    -24     50    -34       C  
ATOM    765  N   ASP A  99      -5.405 -18.166 -14.556  1.00 20.39           N  
ANISOU  765  N   ASP A  99     2667   2544   2534    -17    -10    -35       N  
ATOM    766  CA  ASP A  99      -5.936 -18.514 -13.242  1.00 20.51           C  
ANISOU  766  CA  ASP A  99     2651   2606   2535    -13     49    -16       C  
ATOM    767  C   ASP A  99      -6.454 -17.242 -12.572  1.00 20.78           C  
ANISOU  767  C   ASP A  99     2698   2648   2548      8     50    -14       C  
ATOM    768  O   ASP A  99      -6.220 -16.129 -13.064  1.00 20.81           O  
ANISOU  768  O   ASP A  99     2734   2736   2435     59     10    -61       O  
ATOM    769  CB  ASP A  99      -4.879 -19.207 -12.385  1.00 20.53           C  
ANISOU  769  CB  ASP A  99     2594   2629   2576    -13     56    -16       C  
ATOM    770  CG  ASP A  99      -5.483 -20.167 -11.338  1.00 21.49           C  
ANISOU  770  CG  ASP A  99     2655   2760   2748    -10     23     21       C  
ATOM    771  OD1 ASP A  99      -6.722 -20.155 -11.112  1.00 20.50           O  
ANISOU  771  OD1 ASP A  99     2506   2594   2687   -159    148     32       O  
ATOM    772  OD2 ASP A  99      -4.702 -20.943 -10.738  1.00 22.95           O  
ANISOU  772  OD2 ASP A  99     3045   2800   2876     19     25     25       O  
ATOM    773  N   SER A 100      -7.166 -17.398 -11.457  1.00 21.43           N  
ANISOU  773  N   SER A 100     2819   2730   2591     48     55      1       N  
ATOM    774  CA  SER A 100      -7.808 -16.246 -10.824  1.00 21.68           C  
ANISOU  774  CA  SER A 100     2878   2740   2616     49     38     13       C  
ATOM    775  C   SER A 100      -7.757 -16.364  -9.319  1.00 22.04           C  
ANISOU  775  C   SER A 100     2912   2795   2665     46     83     31       C  
ATOM    776  O   SER A 100      -7.616 -17.467  -8.784  1.00 22.18           O  
ANISOU  776  O   SER A 100     2985   2752   2688    146     62     53       O  
ATOM    777  CB  SER A 100      -9.270 -16.142 -11.258  1.00 21.82           C  
ANISOU  777  CB  SER A 100     2838   2762   2691    -28     74     36       C  
ATOM    778  OG  SER A 100     -10.035 -17.275 -10.826  1.00 21.96           O  
ANISOU  778  OG  SER A 100     2937   2518   2888     -3     -7     71       O  
ATOM    779  N   VAL A 101      -7.904 -15.224  -8.652  1.00 21.77           N  
ANISOU  779  N   VAL A 101     2881   2726   2664     55     73     18       N  
ATOM    780  CA  VAL A 101      -8.059 -15.168  -7.202  1.00 22.38           C  
ANISOU  780  CA  VAL A 101     2911   2839   2752    105     54     -5       C  
ATOM    781  C   VAL A 101      -9.069 -14.065  -6.880  1.00 22.56           C  
ANISOU  781  C   VAL A 101     2927   2853   2790     88     61     14       C  
ATOM    782  O   VAL A 101      -9.231 -13.107  -7.654  1.00 23.83           O  
ANISOU  782  O   VAL A 101     3093   3000   2960    165    101     21       O  
ATOM    783  CB  VAL A 101      -6.729 -14.841  -6.486  1.00 22.72           C  
ANISOU  783  CB  VAL A 101     2912   2879   2839    115     63     -9       C  
ATOM    784  CG1 VAL A 101      -5.691 -15.956  -6.674  1.00 22.77           C  
ANISOU  784  CG1 VAL A 101     2967   2909   2776    209     -8    -51       C  
ATOM    785  CG2 VAL A 101      -6.171 -13.505  -6.973  1.00 22.82           C  
ANISOU  785  CG2 VAL A 101     2920   2858   2890    110     22     58       C  
ATOM    786  N   LEU A 102      -9.747 -14.196  -5.750  1.00 21.97           N  
ANISOU  786  N   LEU A 102     2829   2786   2730     29     21    -44       N  
ATOM    787  CA  LEU A 102     -10.627 -13.149  -5.272  1.00 21.92           C  
ANISOU  787  CA  LEU A 102     2762   2806   2758     26     -6    -35       C  
ATOM    788  C   LEU A 102      -9.842 -12.313  -4.266  1.00 21.04           C  
ANISOU  788  C   LEU A 102     2626   2701   2667     22     15    -28       C  
ATOM    789  O   LEU A 102      -9.451 -12.809  -3.228  1.00 20.83           O  
ANISOU  789  O   LEU A 102     2524   2691   2696    -20      1    -49       O  
ATOM    790  CB  LEU A 102     -11.874 -13.749  -4.608  1.00 22.08           C  
ANISOU  790  CB  LEU A 102     2808   2791   2790      2     -5    -31       C  
ATOM    791  CG  LEU A 102     -12.866 -12.799  -3.913  1.00 22.47           C  
ANISOU  791  CG  LEU A 102     2744   2934   2859     20    -28     -4       C  
ATOM    792  CD1 LEU A 102     -13.337 -11.687  -4.855  1.00 24.32           C  
ANISOU  792  CD1 LEU A 102     3187   3044   3008     49     69     81       C  
ATOM    793  CD2 LEU A 102     -14.074 -13.555  -3.320  1.00 23.13           C  
ANISOU  793  CD2 LEU A 102     2964   2953   2870     -2     -2     44       C  
ATOM    794  N   LEU A 103      -9.620 -11.046  -4.598  1.00 20.84           N  
ANISOU  794  N   LEU A 103     2540   2741   2636     -3    -19    -51       N  
ATOM    795  CA  LEU A 103      -8.931 -10.116  -3.722  1.00 20.25           C  
ANISOU  795  CA  LEU A 103     2554   2647   2494     53     54    -32       C  
ATOM    796  C   LEU A 103      -9.988  -9.249  -3.109  1.00 19.69           C  
ANISOU  796  C   LEU A 103     2421   2642   2418     39     62    -25       C  
ATOM    797  O   LEU A 103     -10.765  -8.610  -3.837  1.00 19.40           O  
ANISOU  797  O   LEU A 103     2515   2685   2170     21    127    -47       O  
ATOM    798  CB  LEU A 103      -7.968  -9.248  -4.538  1.00 20.30           C  
ANISOU  798  CB  LEU A 103     2444   2652   2614      2     38    -39       C  
ATOM    799  CG  LEU A 103      -6.821  -9.957  -5.284  1.00 20.07           C  
ANISOU  799  CG  LEU A 103     2512   2658   2453     35     26    -12       C  
ATOM    800  CD1 LEU A 103      -5.936  -8.920  -6.012  1.00 21.40           C  
ANISOU  800  CD1 LEU A 103     2677   2631   2821    -14     24    -10       C  
ATOM    801  CD2 LEU A 103      -6.006 -10.817  -4.299  1.00 22.92           C  
ANISOU  801  CD2 LEU A 103     2882   2893   2931    167     -4     47       C  
ATOM    802  N   ASP A 104     -10.026  -9.197  -1.778  1.00 18.92           N  
ANISOU  802  N   ASP A 104     2339   2533   2317    -29     11     49       N  
ATOM    803  CA  ASP A 104     -11.063  -8.407  -1.131  1.00 19.60           C  
ANISOU  803  CA  ASP A 104     2476   2571   2399    -30      6     -7       C  
ATOM    804  C   ASP A 104     -10.654  -7.882   0.245  1.00 19.97           C  
ANISOU  804  C   ASP A 104     2509   2611   2466    -15    -29     26       C  
ATOM    805  O   ASP A 104      -9.588  -8.235   0.764  1.00 20.22           O  
ANISOU  805  O   ASP A 104     2544   2653   2486     25    -46     87       O  
ATOM    806  CB  ASP A 104     -12.390  -9.198  -1.067  1.00 20.00           C  
ANISOU  806  CB  ASP A 104     2513   2591   2493    -32    -16     19       C  
ATOM    807  CG  ASP A 104     -12.336 -10.423  -0.141  1.00 21.30           C  
ANISOU  807  CG  ASP A 104     2682   2702   2707    -42    -60     25       C  
ATOM    808  OD1 ASP A 104     -11.424 -10.546   0.707  1.00 20.22           O  
ANISOU  808  OD1 ASP A 104     2442   2660   2577    -18    -95    -20       O  
ATOM    809  OD2 ASP A 104     -13.262 -11.265  -0.251  1.00 22.67           O  
ANISOU  809  OD2 ASP A 104     2750   2813   3049   -163   -112     32       O  
ATOM    810  N   ASP A 105     -11.508  -7.043   0.820  1.00 20.08           N  
ANISOU  810  N   ASP A 105     2516   2600   2512     31    -11     -1       N  
ATOM    811  CA  ASP A 105     -11.249  -6.441   2.132  1.00 20.95           C  
ANISOU  811  CA  ASP A 105     2674   2687   2599     35     -7    -17       C  
ATOM    812  C   ASP A 105     -11.710  -7.294   3.320  1.00 21.52           C  
ANISOU  812  C   ASP A 105     2751   2754   2670     43    -30    -20       C  
ATOM    813  O   ASP A 105     -11.743  -6.816   4.450  1.00 21.74           O  
ANISOU  813  O   ASP A 105     2902   2827   2530     33    -49    -26       O  
ATOM    814  CB  ASP A 105     -11.818  -4.999   2.202  1.00 21.02           C  
ANISOU  814  CB  ASP A 105     2703   2662   2618     25     -4    -15       C  
ATOM    815  CG  ASP A 105     -13.336  -4.933   2.064  1.00 21.69           C  
ANISOU  815  CG  ASP A 105     2791   2733   2715     38     11     11       C  
ATOM    816  OD1 ASP A 105     -14.018  -5.980   2.008  1.00 21.76           O  
ANISOU  816  OD1 ASP A 105     2740   2741   2784     28     15     32       O  
ATOM    817  OD2 ASP A 105     -13.863  -3.799   2.009  1.00 22.93           O  
ANISOU  817  OD2 ASP A 105     2924   2904   2885    143    137    -62       O  
ATOM    818  N   GLN A 106     -12.069  -8.546   3.042  1.00 21.69           N  
ANISOU  818  N   GLN A 106     2750   2762   2727    -11    -48    -23       N  
ATOM    819  CA  GLN A 106     -12.527  -9.506   4.033  1.00 22.46           C  
ANISOU  819  CA  GLN A 106     2798   2857   2878     -4    -39      2       C  
ATOM    820  C   GLN A 106     -11.401 -10.476   4.377  1.00 22.04           C  
ANISOU  820  C   GLN A 106     2725   2810   2837    -54    -19     14       C  
ATOM    821  O   GLN A 106     -10.938 -10.510   5.523  1.00 21.70           O  
ANISOU  821  O   GLN A 106     2735   2825   2683    -34      3     74       O  
ATOM    822  CB  GLN A 106     -13.732 -10.290   3.495  1.00 22.89           C  
ANISOU  822  CB  GLN A 106     2838   2919   2940    -40    -24      0       C  
ATOM    823  CG  GLN A 106     -14.913  -9.405   3.126  1.00 26.48           C  
ANISOU  823  CG  GLN A 106     3280   3338   3442     56    -48     38       C  
ATOM    824  CD  GLN A 106     -15.444  -8.639   4.315  1.00 30.79           C  
ANISOU  824  CD  GLN A 106     3926   3934   3839     77     41    -22       C  
ATOM    825  OE1 GLN A 106     -15.914  -9.239   5.283  1.00 33.15           O  
ANISOU  825  OE1 GLN A 106     4260   4174   4160      2    147     93       O  
ATOM    826  NE2 GLN A 106     -15.379  -7.300   4.252  1.00 31.96           N  
ANISOU  826  NE2 GLN A 106     4076   4013   4052    -31     61      3       N  
ATOM    827  N   ASP A 107     -10.985 -11.270   3.390  1.00 20.95           N  
ANISOU  827  N   ASP A 107     2576   2700   2683    -93     54     52       N  
ATOM    828  CA  ASP A 107      -9.867 -12.192   3.576  1.00 21.02           C  
ANISOU  828  CA  ASP A 107     2611   2636   2736   -112     53     31       C  
ATOM    829  C   ASP A 107      -8.512 -11.549   3.293  1.00 20.57           C  
ANISOU  829  C   ASP A 107     2555   2583   2678    -76     67     24       C  
ATOM    830  O   ASP A 107      -7.475 -12.058   3.734  1.00 20.09           O  
ANISOU  830  O   ASP A 107     2545   2444   2642    -97     58     51       O  
ATOM    831  CB  ASP A 107     -10.054 -13.444   2.742  1.00 21.29           C  
ANISOU  831  CB  ASP A 107     2632   2689   2767   -121     69     33       C  
ATOM    832  CG  ASP A 107     -11.243 -14.265   3.203  1.00 22.84           C  
ANISOU  832  CG  ASP A 107     2860   2894   2922   -195     55     34       C  
ATOM    833  OD1 ASP A 107     -11.393 -14.476   4.417  1.00 24.97           O  
ANISOU  833  OD1 ASP A 107     3157   3110   3220   -285    151    185       O  
ATOM    834  OD2 ASP A 107     -12.018 -14.688   2.350  1.00 23.67           O  
ANISOU  834  OD2 ASP A 107     2754   3008   3230   -318      8    105       O  
ATOM    835  N   ARG A 108      -8.535 -10.429   2.571  1.00 20.13           N  
ANISOU  835  N   ARG A 108     2534   2544   2570    -57      1    -33       N  
ATOM    836  CA  ARG A 108      -7.337  -9.580   2.398  1.00 20.08           C  
ANISOU  836  CA  ARG A 108     2495   2587   2546    -20     49    -58       C  
ATOM    837  C   ARG A 108      -6.145 -10.328   1.795  1.00 20.27           C  
ANISOU  837  C   ARG A 108     2545   2555   2603     19     -2    -69       C  
ATOM    838  O   ARG A 108      -4.974 -10.063   2.133  1.00 19.99           O  
ANISOU  838  O   ARG A 108     2557   2431   2605     18    -19   -183       O  
ATOM    839  CB  ARG A 108      -6.962  -8.919   3.746  1.00 19.69           C  
ANISOU  839  CB  ARG A 108     2405   2515   2559    -41     10    -76       C  
ATOM    840  CG  ARG A 108      -8.107  -8.074   4.314  1.00 20.75           C  
ANISOU  840  CG  ARG A 108     2630   2696   2555      7     73   -129       C  
ATOM    841  CD  ARG A 108      -7.713  -7.345   5.581  1.00 21.26           C  
ANISOU  841  CD  ARG A 108     2720   2721   2636     40     33   -111       C  
ATOM    842  NE  ARG A 108      -8.822  -6.554   6.118  1.00 22.54           N  
ANISOU  842  NE  ARG A 108     2742   2919   2901     86     33   -103       N  
ATOM    843  CZ  ARG A 108      -9.133  -5.317   5.734  1.00 23.47           C  
ANISOU  843  CZ  ARG A 108     2891   2992   3034     18     15    -59       C  
ATOM    844  NH1 ARG A 108      -8.444  -4.708   4.768  1.00 23.56           N  
ANISOU  844  NH1 ARG A 108     2960   2904   3084   -152      0   -106       N  
ATOM    845  NH2 ARG A 108     -10.158  -4.692   6.307  1.00 23.77           N  
ANISOU  845  NH2 ARG A 108     2845   2946   3240     84    -80   -210       N  
ATOM    846  N   ARG A 109      -6.449 -11.233   0.874  1.00 19.78           N  
ANISOU  846  N   ARG A 109     2476   2481   2557    -27    -32    -41       N  
ATOM    847  CA  ARG A 109      -5.424 -11.971   0.142  1.00 21.14           C  
ANISOU  847  CA  ARG A 109     2685   2681   2665    -32     16    -39       C  
ATOM    848  C   ARG A 109      -4.653 -11.083  -0.864  1.00 20.53           C  
ANISOU  848  C   ARG A 109     2612   2614   2573    -21     22    -46       C  
ATOM    849  O   ARG A 109      -4.999  -9.913  -1.114  1.00 20.10           O  
ANISOU  849  O   ARG A 109     2596   2633   2405     -4     26     39       O  
ATOM    850  CB  ARG A 109      -6.032 -13.207  -0.536  1.00 20.81           C  
ANISOU  850  CB  ARG A 109     2608   2611   2686     17     14    -48       C  
ATOM    851  CG  ARG A 109      -6.497 -14.304   0.453  1.00 22.57           C  
ANISOU  851  CG  ARG A 109     2855   2786   2934    -79     54    -11       C  
ATOM    852  CD  ARG A 109      -7.013 -15.537  -0.268  1.00 24.45           C  
ANISOU  852  CD  ARG A 109     3128   3030   3130    -69     50    -92       C  
ATOM    853  NE  ARG A 109      -8.230 -15.209  -1.000  1.00 29.54           N  
ANISOU  853  NE  ARG A 109     3671   3735   3815    -38    -21    -42       N  
ATOM    854  CZ  ARG A 109      -9.472 -15.368  -0.544  1.00 30.53           C  
ANISOU  854  CZ  ARG A 109     3804   3843   3950   -112     41     -4       C  
ATOM    855  NH1 ARG A 109      -9.700 -15.923   0.652  1.00 29.89           N  
ANISOU  855  NH1 ARG A 109     3833   3721   3799    -64     30     70       N  
ATOM    856  NH2 ARG A 109     -10.494 -14.983  -1.304  1.00 31.29           N  
ANISOU  856  NH2 ARG A 109     3910   3949   4028    -87    -21     65       N  
ATOM    857  N   THR A 110      -3.584 -11.648  -1.405  1.00 20.47           N  
ANISOU  857  N   THR A 110     2554   2619   2601    -38      2    -38       N  
ATOM    858  CA  THR A 110      -2.701 -10.956  -2.329  1.00 20.12           C  
ANISOU  858  CA  THR A 110     2519   2547   2576    -41    -28    -37       C  
ATOM    859  C   THR A 110      -2.358 -11.885  -3.491  1.00 19.80           C  
ANISOU  859  C   THR A 110     2465   2562   2495    -14    -59    -17       C  
ATOM    860  O   THR A 110      -2.328 -13.111  -3.323  1.00 19.92           O  
ANISOU  860  O   THR A 110     2519   2482   2567     33    -65    -23       O  
ATOM    861  CB  THR A 110      -1.422 -10.492  -1.560  1.00 20.54           C  
ANISOU  861  CB  THR A 110     2545   2629   2630    -48     -2    -78       C  
ATOM    862  OG1 THR A 110      -1.763  -9.393  -0.705  1.00 19.76           O  
ANISOU  862  OG1 THR A 110     2455   2659   2390    -87    -58   -200       O  
ATOM    863  CG2 THR A 110      -0.281 -10.053  -2.513  1.00 19.94           C  
ANISOU  863  CG2 THR A 110     2471   2535   2570    -11    163    -78       C  
ATOM    864  N   ILE A 111      -2.163 -11.331  -4.683  1.00 19.75           N  
ANISOU  864  N   ILE A 111     2473   2524   2505    -12    -69    -13       N  
ATOM    865  CA  ILE A 111      -1.522 -12.094  -5.764  1.00 19.70           C  
ANISOU  865  CA  ILE A 111     2501   2575   2408    -22    -85    -49       C  
ATOM    866  C   ILE A 111      -0.163 -11.493  -6.112  1.00 19.40           C  
ANISOU  866  C   ILE A 111     2478   2495   2398    -14    -87     -4       C  
ATOM    867  O   ILE A 111      -0.039 -10.286  -6.276  1.00 19.53           O  
ANISOU  867  O   ILE A 111     2550   2465   2404    -33    -57     27       O  
ATOM    868  CB  ILE A 111      -2.416 -12.200  -7.066  1.00 19.40           C  
ANISOU  868  CB  ILE A 111     2422   2558   2389     20   -112    -20       C  
ATOM    869  CG1 ILE A 111      -1.814 -13.211  -8.074  1.00 19.93           C  
ANISOU  869  CG1 ILE A 111     2494   2702   2375     15   -156    -63       C  
ATOM    870  CG2 ILE A 111      -2.674 -10.832  -7.680  1.00 19.58           C  
ANISOU  870  CG2 ILE A 111     2461   2496   2483    -87   -135   -100       C  
ATOM    871  CD1 ILE A 111      -2.604 -13.361  -9.397  1.00 20.23           C  
ANISOU  871  CD1 ILE A 111     2563   2698   2424     17    -95    -63       C  
ATOM    872  N   TYR A 112       0.861 -12.331  -6.204  1.00 19.63           N  
ANISOU  872  N   TYR A 112     2534   2457   2465    -32     14    -20       N  
ATOM    873  CA  TYR A 112       2.127 -11.903  -6.768  1.00 19.56           C  
ANISOU  873  CA  TYR A 112     2506   2488   2435    -26     -6    -34       C  
ATOM    874  C   TYR A 112       2.204 -12.402  -8.195  1.00 19.80           C  
ANISOU  874  C   TYR A 112     2560   2515   2447    -51    -13    -55       C  
ATOM    875  O   TYR A 112       2.056 -13.627  -8.449  1.00 20.52           O  
ANISOU  875  O   TYR A 112     2649   2596   2551     -1      7   -138       O  
ATOM    876  CB  TYR A 112       3.317 -12.427  -5.987  1.00 19.59           C  
ANISOU  876  CB  TYR A 112     2535   2542   2364    -45     -2    -19       C  
ATOM    877  CG  TYR A 112       4.649 -12.075  -6.603  1.00 19.17           C  
ANISOU  877  CG  TYR A 112     2415   2512   2354     10    -58     -5       C  
ATOM    878  CD1 TYR A 112       5.066 -10.747  -6.700  1.00 19.84           C  
ANISOU  878  CD1 TYR A 112     2410   2582   2544   -101    -39    -17       C  
ATOM    879  CD2 TYR A 112       5.485 -13.064  -7.110  1.00 19.86           C  
ANISOU  879  CD2 TYR A 112     2416   2691   2436     53    -28     20       C  
ATOM    880  CE1 TYR A 112       6.314 -10.395  -7.269  1.00 20.03           C  
ANISOU  880  CE1 TYR A 112     2597   2670   2341      8     24     -3       C  
ATOM    881  CE2 TYR A 112       6.728 -12.719  -7.699  1.00 19.95           C  
ANISOU  881  CE2 TYR A 112     2429   2652   2497    -38     -9     19       C  
ATOM    882  CZ  TYR A 112       7.128 -11.386  -7.760  1.00 19.61           C  
ANISOU  882  CZ  TYR A 112     2456   2612   2380     56     -2    108       C  
ATOM    883  OH  TYR A 112       8.342 -11.062  -8.310  1.00 19.39           O  
ANISOU  883  OH  TYR A 112     2483   2613   2269   -155   -266    144       O  
ATOM    884  N   VAL A 113       2.452 -11.457  -9.101  1.00 19.31           N  
ANISOU  884  N   VAL A 113     2488   2459   2389    -17    -56    -63       N  
ATOM    885  CA  VAL A 113       2.559 -11.737 -10.534  1.00 19.27           C  
ANISOU  885  CA  VAL A 113     2428   2471   2420    -33      0    -13       C  
ATOM    886  C   VAL A 113       4.003 -11.527 -10.941  1.00 19.63           C  
ANISOU  886  C   VAL A 113     2510   2463   2486     -3     -9    -43       C  
ATOM    887  O   VAL A 113       4.495 -10.390 -10.937  1.00 19.42           O  
ANISOU  887  O   VAL A 113     2475   2331   2571    -79     28    -53       O  
ATOM    888  CB  VAL A 113       1.592 -10.847 -11.345  1.00 19.10           C  
ANISOU  888  CB  VAL A 113     2389   2503   2364    -64     26    -11       C  
ATOM    889  CG1 VAL A 113       1.706 -11.137 -12.838  1.00 19.04           C  
ANISOU  889  CG1 VAL A 113     2333   2591   2309    -65    -54    -49       C  
ATOM    890  CG2 VAL A 113       0.146 -11.075 -10.882  1.00 20.52           C  
ANISOU  890  CG2 VAL A 113     2457   2715   2624     13      0     58       C  
ATOM    891  N   SER A 114       4.711 -12.616 -11.263  1.00 19.19           N  
ANISOU  891  N   SER A 114     2461   2340   2490     23    -35    -84       N  
ATOM    892  CA  SER A 114       6.115 -12.461 -11.640  1.00 19.97           C  
ANISOU  892  CA  SER A 114     2561   2414   2610     40     19    -76       C  
ATOM    893  C   SER A 114       6.308 -11.799 -13.029  1.00 19.94           C  
ANISOU  893  C   SER A 114     2528   2397   2648     17     25    -41       C  
ATOM    894  O   SER A 114       5.338 -11.577 -13.786  1.00 18.96           O  
ANISOU  894  O   SER A 114     2478   2233   2490     23     11    -19       O  
ATOM    895  CB  SER A 114       6.873 -13.795 -11.512  1.00 19.92           C  
ANISOU  895  CB  SER A 114     2495   2450   2624     56      6   -111       C  
ATOM    896  OG  SER A 114       6.383 -14.711 -12.458  1.00 22.64           O  
ANISOU  896  OG  SER A 114     2845   2626   3130     29     30   -192       O  
ATOM    897  N   GLU A 115       7.567 -11.497 -13.346  1.00 20.53           N  
ANISOU  897  N   GLU A 115     2564   2490   2747      0     53     -6       N  
ATOM    898  CA  GLU A 115       7.957 -10.843 -14.607  1.00 20.27           C  
ANISOU  898  CA  GLU A 115     2522   2518   2659      5     41    -14       C  
ATOM    899  C   GLU A 115       7.457 -11.593 -15.849  1.00 20.86           C  
ANISOU  899  C   GLU A 115     2563   2615   2748    -25     59    -24       C  
ATOM    900  O   GLU A 115       7.566 -12.816 -15.923  1.00 21.53           O  
ANISOU  900  O   GLU A 115     2756   2631   2792    -66     43    -38       O  
ATOM    901  CB  GLU A 115       9.491 -10.697 -14.685  1.00 20.63           C  
ANISOU  901  CB  GLU A 115     2567   2530   2740    -60     55    -15       C  
ATOM    902  CG  GLU A 115      10.098  -9.694 -13.696  1.00 20.00           C  
ANISOU  902  CG  GLU A 115     2453   2533   2610    -28     32     20       C  
ATOM    903  CD  GLU A 115      10.315 -10.263 -12.291  1.00 21.09           C  
ANISOU  903  CD  GLU A 115     2675   2730   2605    -54     28    -67       C  
ATOM    904  OE1 GLU A 115       9.859 -11.402 -11.976  1.00 21.59           O  
ANISOU  904  OE1 GLU A 115     2725   2789   2688    -27    104    -33       O  
ATOM    905  OE2 GLU A 115      10.989  -9.572 -11.509  1.00 21.07           O  
ANISOU  905  OE2 GLU A 115     2611   2809   2586    -74    118   -108       O  
ATOM    906  N   GLY A 116       6.904 -10.858 -16.810  1.00 20.82           N  
ANISOU  906  N   GLY A 116     2585   2681   2645    -27     25    -12       N  
ATOM    907  CA  GLY A 116       6.498 -11.438 -18.104  1.00 21.19           C  
ANISOU  907  CA  GLY A 116     2613   2730   2708    -70     46    -64       C  
ATOM    908  C   GLY A 116       5.120 -12.087 -18.172  1.00 21.68           C  
ANISOU  908  C   GLY A 116     2693   2823   2721    -66     65    -88       C  
ATOM    909  O   GLY A 116       4.789 -12.732 -19.170  1.00 23.11           O  
ANISOU  909  O   GLY A 116     2830   3114   2835   -142     83   -122       O  
ATOM    910  N   LEU A 117       4.319 -11.950 -17.118  1.00 21.03           N  
ANISOU  910  N   LEU A 117     2662   2680   2645    -15    111    -74       N  
ATOM    911  CA  LEU A 117       2.931 -12.431 -17.137  1.00 20.23           C  
ANISOU  911  CA  LEU A 117     2602   2543   2539     23     47    -38       C  
ATOM    912  C   LEU A 117       1.974 -11.276 -17.488  1.00 20.30           C  
ANISOU  912  C   LEU A 117     2648   2580   2483      2     47    -20       C  
ATOM    913  O   LEU A 117       2.353 -10.103 -17.384  1.00 19.96           O  
ANISOU  913  O   LEU A 117     2749   2442   2392    -35     74    -19       O  
ATOM    914  CB  LEU A 117       2.581 -13.043 -15.761  1.00 20.45           C  
ANISOU  914  CB  LEU A 117     2645   2525   2600     15     28    -25       C  
ATOM    915  CG  LEU A 117       3.209 -14.413 -15.407  1.00 21.20           C  
ANISOU  915  CG  LEU A 117     2836   2629   2588     -8    -41     21       C  
ATOM    916  CD1 LEU A 117       2.956 -14.798 -13.946  1.00 21.97           C  
ANISOU  916  CD1 LEU A 117     2893   2751   2702     98      2     90       C  
ATOM    917  CD2 LEU A 117       2.710 -15.515 -16.358  1.00 21.42           C  
ANISOU  917  CD2 LEU A 117     2836   2663   2638    -64    -55    -63       C  
ATOM    918  N   ALA A 118       0.748 -11.596 -17.916  1.00 19.38           N  
ANISOU  918  N   ALA A 118     2503   2466   2392     85     42      3       N  
ATOM    919  CA  ALA A 118      -0.286 -10.568 -18.076  1.00 19.57           C  
ANISOU  919  CA  ALA A 118     2495   2539   2399     87     35     -5       C  
ATOM    920  C   ALA A 118      -1.260 -10.626 -16.905  1.00 19.34           C  
ANISOU  920  C   ALA A 118     2444   2471   2432     78     56     18       C  
ATOM    921  O   ALA A 118      -1.483 -11.697 -16.314  1.00 19.81           O  
ANISOU  921  O   ALA A 118     2499   2515   2510    151     82      2       O  
ATOM    922  CB  ALA A 118      -1.010 -10.707 -19.425  1.00 19.19           C  
ANISOU  922  CB  ALA A 118     2489   2448   2353     81     27      6       C  
ATOM    923  N   HIS A 119      -1.835  -9.475 -16.560  1.00 19.25           N  
ANISOU  923  N   HIS A 119     2409   2504   2401     44     49     17       N  
ATOM    924  CA  HIS A 119      -2.626  -9.340 -15.346  1.00 19.86           C  
ANISOU  924  CA  HIS A 119     2436   2567   2540     84     37     -6       C  
ATOM    925  C   HIS A 119      -3.792  -8.399 -15.593  1.00 19.68           C  
ANISOU  925  C   HIS A 119     2368   2551   2557     97     60     14       C  
ATOM    926  O   HIS A 119      -3.685  -7.426 -16.367  1.00 19.95           O  
ANISOU  926  O   HIS A 119     2316   2576   2687    126     74     11       O  
ATOM    927  CB  HIS A 119      -1.719  -8.840 -14.202  1.00 19.92           C  
ANISOU  927  CB  HIS A 119     2463   2648   2456     53     30     24       C  
ATOM    928  CG  HIS A 119      -2.446  -8.454 -12.947  1.00 20.76           C  
ANISOU  928  CG  HIS A 119     2493   2774   2620     75     55    -55       C  
ATOM    929  ND1 HIS A 119      -2.546  -7.146 -12.524  1.00 22.29           N  
ANISOU  929  ND1 HIS A 119     2723   2894   2850     12    107     33       N  
ATOM    930  CD2 HIS A 119      -3.092  -9.200 -12.017  1.00 21.02           C  
ANISOU  930  CD2 HIS A 119     2635   2718   2631     27      0    -13       C  
ATOM    931  CE1 HIS A 119      -3.227  -7.100 -11.390  1.00 22.41           C  
ANISOU  931  CE1 HIS A 119     2752   2916   2848     83     59     -9       C  
ATOM    932  NE2 HIS A 119      -3.559  -8.334 -11.055  1.00 22.37           N  
ANISOU  932  NE2 HIS A 119     2632   2973   2894      1    217     45       N  
ATOM    933  N   GLY A 120      -4.913  -8.701 -14.952  1.00 19.75           N  
ANISOU  933  N   GLY A 120     2372   2505   2625    102     42    -24       N  
ATOM    934  CA  GLY A 120      -6.079  -7.833 -15.027  1.00 19.88           C  
ANISOU  934  CA  GLY A 120     2346   2611   2594    111     64     16       C  
ATOM    935  C   GLY A 120      -7.031  -8.106 -13.881  1.00 19.55           C  
ANISOU  935  C   GLY A 120     2344   2563   2519     66     89     56       C  
ATOM    936  O   GLY A 120      -6.909  -9.129 -13.205  1.00 20.37           O  
ANISOU  936  O   GLY A 120     2300   2726   2710    115    167     35       O  
ATOM    937  N   PHE A 121      -7.961  -7.188 -13.635  1.00 19.48           N  
ANISOU  937  N   PHE A 121     2354   2575   2470     13     31     56       N  
ATOM    938  CA  PHE A 121      -9.034  -7.463 -12.679  1.00 20.09           C  
ANISOU  938  CA  PHE A 121     2452   2634   2547     16     27     34       C  
ATOM    939  C   PHE A 121     -10.355  -6.797 -13.050  1.00 19.99           C  
ANISOU  939  C   PHE A 121     2443   2556   2596     10     13     40       C  
ATOM    940  O   PHE A 121     -10.379  -5.817 -13.796  1.00 20.24           O  
ANISOU  940  O   PHE A 121     2431   2684   2575    -12     57    118       O  
ATOM    941  CB  PHE A 121      -8.638  -7.090 -11.245  1.00 20.12           C  
ANISOU  941  CB  PHE A 121     2519   2639   2485    -16    -13     12       C  
ATOM    942  CG  PHE A 121      -8.406  -5.622 -11.044  1.00 21.20           C  
ANISOU  942  CG  PHE A 121     2777   2707   2569    -13     -6     11       C  
ATOM    943  CD1 PHE A 121      -9.479  -4.746 -10.817  1.00 20.89           C  
ANISOU  943  CD1 PHE A 121     2723   2709   2504    -36     83      9       C  
ATOM    944  CD2 PHE A 121      -7.122  -5.109 -11.096  1.00 21.84           C  
ANISOU  944  CD2 PHE A 121     2895   2798   2604   -147     16    -15       C  
ATOM    945  CE1 PHE A 121      -9.264  -3.368 -10.630  1.00 21.70           C  
ANISOU  945  CE1 PHE A 121     2780   2841   2624    -52    109    -23       C  
ATOM    946  CE2 PHE A 121      -6.893  -3.719 -10.913  1.00 22.73           C  
ANISOU  946  CE2 PHE A 121     3079   2803   2752    -12     27    -40       C  
ATOM    947  CZ  PHE A 121      -7.954  -2.865 -10.675  1.00 22.10           C  
ANISOU  947  CZ  PHE A 121     2916   2797   2684    -80    -39      0       C  
ATOM    948  N   LEU A 122     -11.443  -7.364 -12.526  1.00 19.92           N  
ANISOU  948  N   LEU A 122     2414   2568   2587     18     74     37       N  
ATOM    949  CA  LEU A 122     -12.783  -6.824 -12.672  1.00 19.75           C  
ANISOU  949  CA  LEU A 122     2404   2522   2578    -22     22    -16       C  
ATOM    950  C   LEU A 122     -13.283  -6.476 -11.269  1.00 19.74           C  
ANISOU  950  C   LEU A 122     2426   2530   2544    -13     54     12       C  
ATOM    951  O   LEU A 122     -13.365  -7.346 -10.395  1.00 20.60           O  
ANISOU  951  O   LEU A 122     2504   2688   2634     30     78    -31       O  
ATOM    952  CB  LEU A 122     -13.711  -7.865 -13.307  1.00 19.86           C  
ANISOU  952  CB  LEU A 122     2405   2535   2606     29     29     13       C  
ATOM    953  CG  LEU A 122     -15.186  -7.501 -13.446  1.00 19.66           C  
ANISOU  953  CG  LEU A 122     2340   2524   2605    -74    -13     70       C  
ATOM    954  CD1 LEU A 122     -15.361  -6.393 -14.475  1.00 20.67           C  
ANISOU  954  CD1 LEU A 122     2408   2610   2832     88    -81    121       C  
ATOM    955  CD2 LEU A 122     -16.012  -8.747 -13.814  1.00 20.16           C  
ANISOU  955  CD2 LEU A 122     2474   2592   2594    -25    -65    -45       C  
ATOM    956  N   ALA A 123     -13.635  -5.214 -11.064  1.00 19.69           N  
ANISOU  956  N   ALA A 123     2407   2533   2538    -70     60    -65       N  
ATOM    957  CA  ALA A 123     -14.108  -4.744  -9.767  1.00 19.86           C  
ANISOU  957  CA  ALA A 123     2477   2527   2540    -69     52    -34       C  
ATOM    958  C   ALA A 123     -15.531  -5.253  -9.563  1.00 20.20           C  
ANISOU  958  C   ALA A 123     2485   2582   2606    -13     35    -59       C  
ATOM    959  O   ALA A 123     -16.366  -5.151 -10.469  1.00 20.64           O  
ANISOU  959  O   ALA A 123     2629   2588   2624      5     11    -61       O  
ATOM    960  CB  ALA A 123     -14.060  -3.215  -9.696  1.00 19.57           C  
ANISOU  960  CB  ALA A 123     2502   2470   2461     -1    -17    -26       C  
ATOM    961  N   LEU A 124     -15.788  -5.817  -8.386  1.00 20.36           N  
ANISOU  961  N   LEU A 124     2510   2576   2647    -29     40     -4       N  
ATOM    962  CA  LEU A 124     -17.108  -6.434  -8.088  1.00 21.22           C  
ANISOU  962  CA  LEU A 124     2651   2690   2719    -23     39    -28       C  
ATOM    963  C   LEU A 124     -18.039  -5.528  -7.282  1.00 21.67           C  
ANISOU  963  C   LEU A 124     2703   2748   2779    -19     36    -11       C  
ATOM    964  O   LEU A 124     -19.247  -5.755  -7.215  1.00 21.85           O  
ANISOU  964  O   LEU A 124     2695   2747   2857      7     27    -20       O  
ATOM    965  CB  LEU A 124     -16.911  -7.768  -7.376  1.00 20.95           C  
ANISOU  965  CB  LEU A 124     2639   2664   2654    -10     40    -26       C  
ATOM    966  CG  LEU A 124     -16.033  -8.804  -8.093  1.00 21.32           C  
ANISOU  966  CG  LEU A 124     2742   2705   2653      9    -15    -40       C  
ATOM    967  CD1 LEU A 124     -15.844 -10.013  -7.200  1.00 20.70           C  
ANISOU  967  CD1 LEU A 124     2604   2606   2653     41     85     37       C  
ATOM    968  CD2 LEU A 124     -16.652  -9.216  -9.422  1.00 21.60           C  
ANISOU  968  CD2 LEU A 124     2895   2707   2601    -12    -72   -101       C  
ATOM    969  N   GLN A 125     -17.461  -4.496  -6.678  1.00 22.22           N  
ANISOU  969  N   GLN A 125     2884   2778   2780    -15     15    -16       N  
ATOM    970  CA  GLN A 125     -18.205  -3.524  -5.894  1.00 22.63           C  
ANISOU  970  CA  GLN A 125     2926   2841   2830     26     36     -5       C  
ATOM    971  C   GLN A 125     -17.700  -2.130  -6.213  1.00 22.38           C  
ANISOU  971  C   GLN A 125     2876   2808   2817     27     13    -17       C  
ATOM    972  O   GLN A 125     -16.551  -1.974  -6.649  1.00 22.31           O  
ANISOU  972  O   GLN A 125     2852   2747   2878     39     13    -58       O  
ATOM    973  CB  GLN A 125     -17.938  -3.747  -4.408  1.00 23.32           C  
ANISOU  973  CB  GLN A 125     3073   2908   2877     28     23     -4       C  
ATOM    974  CG  GLN A 125     -18.439  -5.046  -3.818  1.00 24.96           C  
ANISOU  974  CG  GLN A 125     3238   3161   3084    -12     93     44       C  
ATOM    975  CD  GLN A 125     -17.974  -5.164  -2.387  1.00 27.28           C  
ANISOU  975  CD  GLN A 125     3553   3508   3303      0    -24     52       C  
ATOM    976  OE1 GLN A 125     -18.431  -4.419  -1.518  1.00 30.02           O  
ANISOU  976  OE1 GLN A 125     3907   3876   3621    104     50    -38       O  
ATOM    977  NE2 GLN A 125     -17.045  -6.068  -2.138  1.00 26.86           N  
ANISOU  977  NE2 GLN A 125     3451   3374   3381    -36     51     39       N  
ATOM    978  N   ASP A 126     -18.534  -1.117  -5.964  1.00 22.48           N  
ANISOU  978  N   ASP A 126     2866   2848   2825     18     -6    -12       N  
ATOM    979  CA  ASP A 126     -18.083   0.276  -6.080  1.00 22.32           C  
ANISOU  979  CA  ASP A 126     2797   2853   2830     23    -51    -16       C  
ATOM    980  C   ASP A 126     -16.981   0.571  -5.061  1.00 22.63           C  
ANISOU  980  C   ASP A 126     2814   2903   2879     32    -43    -15       C  
ATOM    981  O   ASP A 126     -16.911  -0.055  -3.994  1.00 22.53           O  
ANISOU  981  O   ASP A 126     2726   2996   2836    -29    -28    -21       O  
ATOM    982  CB  ASP A 126     -19.225   1.255  -5.855  1.00 22.13           C  
ANISOU  982  CB  ASP A 126     2771   2859   2777     39    -37    -19       C  
ATOM    983  CG  ASP A 126     -20.207   1.302  -7.015  1.00 22.60           C  
ANISOU  983  CG  ASP A 126     2782   2971   2832     83    -18    -12       C  
ATOM    984  OD1 ASP A 126     -19.834   1.018  -8.188  1.00 21.21           O  
ANISOU  984  OD1 ASP A 126     2555   2934   2568    152   -142     17       O  
ATOM    985  OD2 ASP A 126     -21.375   1.644  -6.738  1.00 23.07           O  
ANISOU  985  OD2 ASP A 126     2789   3129   2846    131    -65      4       O  
ATOM    986  N   ASN A 127     -16.131   1.532  -5.406  1.00 22.78           N  
ANISOU  986  N   ASN A 127     2799   2929   2926     58    -19    -56       N  
ATOM    987  CA  ASN A 127     -15.048   1.970  -4.525  1.00 23.59           C  
ANISOU  987  CA  ASN A 127     2929   3020   3013     39    -32    -78       C  
ATOM    988  C   ASN A 127     -14.119   0.838  -4.141  1.00 22.70           C  
ANISOU  988  C   ASN A 127     2865   2872   2885     47    -35    -77       C  
ATOM    989  O   ASN A 127     -13.778   0.665  -2.961  1.00 23.65           O  
ANISOU  989  O   ASN A 127     3059   2950   2974     70    -13   -144       O  
ATOM    990  CB  ASN A 127     -15.614   2.611  -3.261  1.00 24.60           C  
ANISOU  990  CB  ASN A 127     3062   3169   3114     35    -12   -103       C  
ATOM    991  CG  ASN A 127     -15.519   4.088  -3.295  1.00 29.20           C  
ANISOU  991  CG  ASN A 127     3691   3612   3790    -12      2    -82       C  
ATOM    992  OD1 ASN A 127     -16.526   4.776  -3.447  1.00 32.92           O  
ANISOU  992  OD1 ASN A 127     3953   4178   4375     49   -127    -56       O  
ATOM    993  ND2 ASN A 127     -14.287   4.609  -3.175  1.00 31.90           N  
ANISOU  993  ND2 ASN A 127     3925   4064   4131    -86    -12    -64       N  
ATOM    994  N   SER A 128     -13.726   0.049  -5.133  1.00 20.93           N  
ANISOU  994  N   SER A 128     2573   2675   2701      4     19    -60       N  
ATOM    995  CA  SER A 128     -12.817  -1.040  -4.872  1.00 19.66           C  
ANISOU  995  CA  SER A 128     2422   2497   2550    -42     36    -19       C  
ATOM    996  C   SER A 128     -11.430  -0.502  -5.096  1.00 19.20           C  
ANISOU  996  C   SER A 128     2363   2406   2523    -31     45    -35       C  
ATOM    997  O   SER A 128     -11.113  -0.082  -6.211  1.00 19.68           O  
ANISOU  997  O   SER A 128     2511   2414   2550    -62     20    -22       O  
ATOM    998  CB  SER A 128     -13.115  -2.245  -5.774  1.00 19.53           C  
ANISOU  998  CB  SER A 128     2403   2496   2519    -66     75    -34       C  
ATOM    999  OG  SER A 128     -14.368  -2.826  -5.440  1.00 18.59           O  
ANISOU  999  OG  SER A 128     2276   2278   2508      4    -49     83       O  
ATOM   1000  N   THR A 129     -10.622  -0.502  -4.039  1.00 18.69           N  
ANISOU 1000  N   THR A 129     2268   2359   2473    -45     67    -23       N  
ATOM   1001  CA  THR A 129      -9.266   0.078  -4.065  1.00 18.91           C  
ANISOU 1001  CA  THR A 129     2212   2428   2545      6      5    -55       C  
ATOM   1002  C   THR A 129      -8.218  -1.035  -4.147  1.00 19.52           C  
ANISOU 1002  C   THR A 129     2360   2464   2589      8     41    -39       C  
ATOM   1003  O   THR A 129      -8.226  -1.967  -3.328  1.00 19.71           O  
ANISOU 1003  O   THR A 129     2406   2508   2574    134     30    -10       O  
ATOM   1004  CB  THR A 129      -9.012   0.961  -2.819  1.00 18.73           C  
ANISOU 1004  CB  THR A 129     2115   2480   2520    -21     28    -43       C  
ATOM   1005  OG1 THR A 129     -10.055   1.934  -2.684  1.00 19.86           O  
ANISOU 1005  OG1 THR A 129     2428   2469   2648    -53    -93   -129       O  
ATOM   1006  CG2 THR A 129      -7.643   1.690  -2.892  1.00 19.69           C  
ANISOU 1006  CG2 THR A 129     2314   2534   2633   -154    -70     -8       C  
ATOM   1007  N   VAL A 130      -7.326  -0.927  -5.134  1.00 19.64           N  
ANISOU 1007  N   VAL A 130     2402   2446   2613     13     29    -77       N  
ATOM   1008  CA  VAL A 130      -6.264  -1.896  -5.348  1.00 20.10           C  
ANISOU 1008  CA  VAL A 130     2418   2579   2639     -6     32    -84       C  
ATOM   1009  C   VAL A 130      -4.907  -1.192  -5.198  1.00 20.65           C  
ANISOU 1009  C   VAL A 130     2494   2651   2699    -50     46    -10       C  
ATOM   1010  O   VAL A 130      -4.724  -0.100  -5.731  1.00 21.77           O  
ANISOU 1010  O   VAL A 130     2585   2746   2940   -125     13    -70       O  
ATOM   1011  CB  VAL A 130      -6.408  -2.575  -6.765  1.00 19.78           C  
ANISOU 1011  CB  VAL A 130     2323   2576   2614     34      4    -98       C  
ATOM   1012  CG1 VAL A 130      -5.181  -3.412  -7.093  1.00 19.75           C  
ANISOU 1012  CG1 VAL A 130     2368   2544   2590    135    127    -36       C  
ATOM   1013  CG2 VAL A 130      -7.659  -3.452  -6.819  1.00 20.08           C  
ANISOU 1013  CG2 VAL A 130     2438   2540   2648     10     50     -9       C  
ATOM   1014  N   MET A 131      -3.997  -1.782  -4.434  1.00 21.16           N  
ANISOU 1014  N   MET A 131     2624   2702   2711    -74     68    -84       N  
ATOM   1015  CA  MET A 131      -2.633  -1.278  -4.303  1.00 22.93           C  
ANISOU 1015  CA  MET A 131     2853   2974   2883    -38     29    -38       C  
ATOM   1016  C   MET A 131      -1.688  -2.338  -4.781  1.00 21.65           C  
ANISOU 1016  C   MET A 131     2705   2811   2709    -69     23    -31       C  
ATOM   1017  O   MET A 131      -1.905  -3.533  -4.530  1.00 21.56           O  
ANISOU 1017  O   MET A 131     2640   2768   2782      6     59     -5       O  
ATOM   1018  CB  MET A 131      -2.308  -0.978  -2.842  1.00 22.27           C  
ANISOU 1018  CB  MET A 131     2792   2854   2812    -48    -11    -48       C  
ATOM   1019  CG  MET A 131      -0.978  -0.198  -2.666  1.00 25.51           C  
ANISOU 1019  CG  MET A 131     3132   3452   3107    -80    -17   -115       C  
ATOM   1020  SD  MET A 131      -0.848   0.589  -1.042  1.00 31.82           S  
ANISOU 1020  SD  MET A 131     4294   4150   3646   -233    -53   -196       S  
ATOM   1021  CE  MET A 131      -1.556   2.199  -1.371  1.00 29.84           C  
ANISOU 1021  CE  MET A 131     3764   3834   3740    -42     33    -63       C  
ATOM   1022  N   TYR A 132      -0.619  -1.930  -5.456  1.00 21.12           N  
ANISOU 1022  N   TYR A 132     2603   2716   2706    -57     12    -41       N  
ATOM   1023  CA  TYR A 132       0.354  -2.920  -5.866  1.00 21.45           C  
ANISOU 1023  CA  TYR A 132     2635   2759   2753    -40     30     -3       C  
ATOM   1024  C   TYR A 132       1.785  -2.423  -5.852  1.00 20.47           C  
ANISOU 1024  C   TYR A 132     2530   2628   2617    -34     34     -7       C  
ATOM   1025  O   TYR A 132       2.053  -1.306  -6.300  1.00 20.05           O  
ANISOU 1025  O   TYR A 132     2429   2636   2552   -112     66     19       O  
ATOM   1026  CB  TYR A 132      -0.013  -3.579  -7.200  1.00 22.79           C  
ANISOU 1026  CB  TYR A 132     2807   2968   2884    -76     30    -30       C  
ATOM   1027  CG  TYR A 132      -0.181  -2.678  -8.395  1.00 25.01           C  
ANISOU 1027  CG  TYR A 132     3197   3147   3158    -64     13     62       C  
ATOM   1028  CD1 TYR A 132       0.829  -2.597  -9.377  1.00 26.84           C  
ANISOU 1028  CD1 TYR A 132     3461   3426   3308    -90      2     89       C  
ATOM   1029  CD2 TYR A 132      -1.355  -1.940  -8.586  1.00 26.23           C  
ANISOU 1029  CD2 TYR A 132     3295   3381   3291   -109    -25    155       C  
ATOM   1030  CE1 TYR A 132       0.674  -1.775 -10.521  1.00 26.65           C  
ANISOU 1030  CE1 TYR A 132     3490   3366   3270   -140     27    132       C  
ATOM   1031  CE2 TYR A 132      -1.510  -1.124  -9.725  1.00 28.85           C  
ANISOU 1031  CE2 TYR A 132     3648   3722   3591   -106    -40    171       C  
ATOM   1032  CZ  TYR A 132      -0.487  -1.056 -10.679  1.00 27.24           C  
ANISOU 1032  CZ  TYR A 132     3603   3548   3196    -70    -42    199       C  
ATOM   1033  OH  TYR A 132      -0.628  -0.229 -11.781  1.00 28.71           O  
ANISOU 1033  OH  TYR A 132     3849   3602   3458   -188   -104    238       O  
ATOM   1034  N   LEU A 133       2.673  -3.252  -5.294  1.00 19.53           N  
ANISOU 1034  N   LEU A 133     2464   2534   2420    -36     49     -7       N  
ATOM   1035  CA  LEU A 133       4.115  -2.994  -5.316  1.00 19.24           C  
ANISOU 1035  CA  LEU A 133     2447   2492   2368    -14     48     10       C  
ATOM   1036  C   LEU A 133       4.616  -3.418  -6.685  1.00 19.59           C  
ANISOU 1036  C   LEU A 133     2491   2544   2409     19     63    -41       C  
ATOM   1037  O   LEU A 133       4.160  -4.438  -7.214  1.00 20.91           O  
ANISOU 1037  O   LEU A 133     2692   2627   2623    -82    106    -60       O  
ATOM   1038  CB  LEU A 133       4.836  -3.792  -4.238  1.00 18.97           C  
ANISOU 1038  CB  LEU A 133     2447   2512   2248    -42     81      6       C  
ATOM   1039  CG  LEU A 133       4.201  -3.723  -2.825  1.00 19.53           C  
ANISOU 1039  CG  LEU A 133     2609   2529   2283     22     89      7       C  
ATOM   1040  CD1 LEU A 133       5.005  -4.573  -1.852  1.00 19.55           C  
ANISOU 1040  CD1 LEU A 133     2568   2496   2362    -26    -61      2       C  
ATOM   1041  CD2 LEU A 133       4.085  -2.268  -2.347  1.00 19.53           C  
ANISOU 1041  CD2 LEU A 133     2518   2552   2349    -32    131    -25       C  
ATOM   1042  N   CYS A 134       5.531  -2.639  -7.261  1.00 19.91           N  
ANISOU 1042  N   CYS A 134     2595   2515   2451     28     64    -14       N  
ATOM   1043  CA  CYS A 134       6.074  -2.891  -8.614  1.00 19.84           C  
ANISOU 1043  CA  CYS A 134     2501   2550   2487    116     92      4       C  
ATOM   1044  C   CYS A 134       7.592  -3.036  -8.564  1.00 20.19           C  
ANISOU 1044  C   CYS A 134     2523   2585   2562    115     43    -53       C  
ATOM   1045  O   CYS A 134       8.272  -2.273  -7.849  1.00 19.80           O  
ANISOU 1045  O   CYS A 134     2424   2459   2638    171     55     -3       O  
ATOM   1046  CB  CYS A 134       5.746  -1.707  -9.550  1.00 20.34           C  
ANISOU 1046  CB  CYS A 134     2593   2658   2477    141     52    -28       C  
ATOM   1047  SG  CYS A 134       3.995  -1.404  -9.796  1.00 22.39           S  
ANISOU 1047  SG  CYS A 134     2902   2982   2623    197     59    -91       S  
ATOM   1048  N   SER A 135       8.118  -3.998  -9.337  1.00 20.02           N  
ANISOU 1048  N   SER A 135     2401   2576   2630    154     60    -48       N  
ATOM   1049  CA  SER A 135       9.580  -4.188  -9.454  1.00 20.08           C  
ANISOU 1049  CA  SER A 135     2511   2546   2571     95     55    -46       C  
ATOM   1050  C   SER A 135      10.291  -3.221 -10.421  1.00 20.07           C  
ANISOU 1050  C   SER A 135     2497   2555   2572     92     33    -22       C  
ATOM   1051  O   SER A 135      11.527  -3.250 -10.524  1.00 20.40           O  
ANISOU 1051  O   SER A 135     2526   2564   2659     20     16     29       O  
ATOM   1052  CB  SER A 135       9.878  -5.629  -9.852  1.00 19.90           C  
ANISOU 1052  CB  SER A 135     2497   2542   2521    150     15    -82       C  
ATOM   1053  OG  SER A 135       9.643  -5.785 -11.243  1.00 18.83           O  
ANISOU 1053  OG  SER A 135     2509   2489   2154     66     76    -72       O  
ATOM   1054  N   ALA A 136       9.521  -2.401 -11.141  1.00 19.91           N  
ANISOU 1054  N   ALA A 136     2523   2506   2534     69     30    -27       N  
ATOM   1055  CA  ALA A 136      10.063  -1.413 -12.081  1.00 19.93           C  
ANISOU 1055  CA  ALA A 136     2585   2452   2533     96    -19    -36       C  
ATOM   1056  C   ALA A 136       9.157  -0.201 -12.111  1.00 19.59           C  
ANISOU 1056  C   ALA A 136     2523   2431   2488     61    -38    -35       C  
ATOM   1057  O   ALA A 136       7.952  -0.336 -11.901  1.00 18.94           O  
ANISOU 1057  O   ALA A 136     2422   2323   2449      3    -34     43       O  
ATOM   1058  CB  ALA A 136      10.158  -2.008 -13.486  1.00 20.48           C  
ANISOU 1058  CB  ALA A 136     2693   2547   2541    103    -32    -50       C  
ATOM   1059  N   GLU A 137       9.739   0.976 -12.357  1.00 18.83           N  
ANISOU 1059  N   GLU A 137     2442   2332   2379     39    -31     14       N  
ATOM   1060  CA  GLU A 137       8.949   2.207 -12.509  1.00 19.57           C  
ANISOU 1060  CA  GLU A 137     2570   2445   2420     -3   -113      0       C  
ATOM   1061  C   GLU A 137       8.140   2.178 -13.810  1.00 19.07           C  
ANISOU 1061  C   GLU A 137     2483   2406   2353     31    -85     21       C  
ATOM   1062  O   GLU A 137       8.484   1.461 -14.731  1.00 19.31           O  
ANISOU 1062  O   GLU A 137     2556   2491   2288     29    -71     26       O  
ATOM   1063  CB  GLU A 137       9.862   3.433 -12.493  1.00 19.16           C  
ANISOU 1063  CB  GLU A 137     2553   2379   2348    -37   -118     34       C  
ATOM   1064  CG  GLU A 137      10.605   3.640 -11.146  1.00 20.19           C  
ANISOU 1064  CG  GLU A 137     2669   2463   2537    -96   -171     12       C  
ATOM   1065  CD  GLU A 137      11.368   4.946 -11.121  1.00 22.03           C  
ANISOU 1065  CD  GLU A 137     2791   2751   2827   -104    -63    -54       C  
ATOM   1066  OE1 GLU A 137      12.466   4.990 -11.704  1.00 25.43           O  
ANISOU 1066  OE1 GLU A 137     3101   3230   3329   -161    147    -15       O  
ATOM   1067  OE2 GLU A 137      10.869   5.916 -10.527  1.00 24.48           O  
ANISOU 1067  OE2 GLU A 137     3137   2923   3239      1    -62   -123       O  
ATOM   1068  N   TYR A 138       7.052   2.937 -13.846  1.00 19.40           N  
ANISOU 1068  N   TYR A 138     2492   2544   2334     58   -101     21       N  
ATOM   1069  CA  TYR A 138       6.240   3.152 -15.048  1.00 19.15           C  
ANISOU 1069  CA  TYR A 138     2418   2539   2318     89    -55     20       C  
ATOM   1070  C   TYR A 138       7.104   3.376 -16.292  1.00 19.06           C  
ANISOU 1070  C   TYR A 138     2404   2488   2348     87    -71     28       C  
ATOM   1071  O   TYR A 138       8.025   4.205 -16.274  1.00 19.15           O  
ANISOU 1071  O   TYR A 138     2482   2435   2359     94     64     -9       O  
ATOM   1072  CB  TYR A 138       5.392   4.394 -14.800  1.00 20.47           C  
ANISOU 1072  CB  TYR A 138     2660   2635   2479     79    -86     21       C  
ATOM   1073  CG  TYR A 138       4.351   4.719 -15.846  1.00 21.29           C  
ANISOU 1073  CG  TYR A 138     2653   2803   2633     93    -74    -24       C  
ATOM   1074  CD1 TYR A 138       3.640   3.708 -16.489  1.00 20.95           C  
ANISOU 1074  CD1 TYR A 138     2702   2746   2510     78    -66     -8       C  
ATOM   1075  CD2 TYR A 138       4.042   6.049 -16.140  1.00 21.76           C  
ANISOU 1075  CD2 TYR A 138     2794   2879   2595     74    -94     43       C  
ATOM   1076  CE1 TYR A 138       2.653   4.017 -17.419  1.00 22.76           C  
ANISOU 1076  CE1 TYR A 138     2845   3038   2765    154   -117    -21       C  
ATOM   1077  CE2 TYR A 138       3.062   6.374 -17.067  1.00 22.99           C  
ANISOU 1077  CE2 TYR A 138     2913   2949   2871     74   -139    -22       C  
ATOM   1078  CZ  TYR A 138       2.371   5.358 -17.702  1.00 22.68           C  
ANISOU 1078  CZ  TYR A 138     2945   2923   2748     22   -179     41       C  
ATOM   1079  OH  TYR A 138       1.384   5.701 -18.596  1.00 23.87           O  
ANISOU 1079  OH  TYR A 138     2999   3120   2948     32   -260     -8       O  
ATOM   1080  N   ASN A 139       6.821   2.604 -17.338  1.00 18.36           N  
ANISOU 1080  N   ASN A 139     2289   2395   2292    134    -38     -1       N  
ATOM   1081  CA  ASN A 139       7.474   2.742 -18.627  1.00 19.42           C  
ANISOU 1081  CA  ASN A 139     2475   2553   2350    119   -103     16       C  
ATOM   1082  C   ASN A 139       6.394   2.483 -19.696  1.00 19.43           C  
ANISOU 1082  C   ASN A 139     2463   2523   2393     50    -98    -22       C  
ATOM   1083  O   ASN A 139       6.189   1.345 -20.132  1.00 19.57           O  
ANISOU 1083  O   ASN A 139     2396   2647   2391    -11   -196      4       O  
ATOM   1084  CB  ASN A 139       8.656   1.765 -18.755  1.00 19.14           C  
ANISOU 1084  CB  ASN A 139     2446   2544   2280    105    -31    -21       C  
ATOM   1085  CG  ASN A 139       9.521   2.029 -19.991  1.00 21.35           C  
ANISOU 1085  CG  ASN A 139     2696   2857   2556    127    -16    -20       C  
ATOM   1086  OD1 ASN A 139       9.064   2.624 -20.978  1.00 21.95           O  
ANISOU 1086  OD1 ASN A 139     2903   2956   2479    210     52    114       O  
ATOM   1087  ND2 ASN A 139      10.787   1.587 -19.935  1.00 20.62           N  
ANISOU 1087  ND2 ASN A 139     2465   2874   2495    126    -67    -67       N  
ATOM   1088  N   PRO A 140       5.667   3.537 -20.077  1.00 19.92           N  
ANISOU 1088  N   PRO A 140     2552   2552   2464     34   -106    -11       N  
ATOM   1089  CA  PRO A 140       4.529   3.379 -21.003  1.00 20.53           C  
ANISOU 1089  CA  PRO A 140     2660   2586   2554     65   -117    -36       C  
ATOM   1090  C   PRO A 140       4.941   2.832 -22.374  1.00 20.89           C  
ANISOU 1090  C   PRO A 140     2692   2672   2573     43    -90    -24       C  
ATOM   1091  O   PRO A 140       4.151   2.152 -23.011  1.00 21.25           O  
ANISOU 1091  O   PRO A 140     2688   2761   2624     54   -100    -34       O  
ATOM   1092  CB  PRO A 140       3.940   4.797 -21.105  1.00 20.88           C  
ANISOU 1092  CB  PRO A 140     2717   2588   2627     47   -109    -26       C  
ATOM   1093  CG  PRO A 140       5.071   5.709 -20.658  1.00 20.63           C  
ANISOU 1093  CG  PRO A 140     2640   2530   2666     10   -205     -5       C  
ATOM   1094  CD  PRO A 140       5.842   4.932 -19.635  1.00 20.21           C  
ANISOU 1094  CD  PRO A 140     2641   2505   2532      0   -132      0       C  
ATOM   1095  N   GLN A 141       6.183   3.057 -22.791  1.00 20.78           N  
ANISOU 1095  N   GLN A 141     2676   2634   2585    -16    -50    -10       N  
ATOM   1096  CA  GLN A 141       6.661   2.468 -24.055  1.00 21.59           C  
ANISOU 1096  CA  GLN A 141     2761   2722   2720    -15    -43    -38       C  
ATOM   1097  C   GLN A 141       6.881   0.948 -23.975  1.00 21.49           C  
ANISOU 1097  C   GLN A 141     2719   2740   2706    -46    -53    -31       C  
ATOM   1098  O   GLN A 141       6.848   0.267 -25.009  1.00 21.76           O  
ANISOU 1098  O   GLN A 141     2824   2783   2661    -13    -46    -79       O  
ATOM   1099  CB  GLN A 141       7.935   3.170 -24.553  1.00 21.52           C  
ANISOU 1099  CB  GLN A 141     2742   2707   2727    -19    -33    -46       C  
ATOM   1100  CG  GLN A 141       7.709   4.613 -24.956  1.00 22.39           C  
ANISOU 1100  CG  GLN A 141     2793   2819   2892    -11    -41     35       C  
ATOM   1101  CD  GLN A 141       9.001   5.392 -25.200  1.00 23.47           C  
ANISOU 1101  CD  GLN A 141     2966   2937   3013    -55    -64    -21       C  
ATOM   1102  OE1 GLN A 141      10.105   4.824 -25.251  1.00 25.46           O  
ANISOU 1102  OE1 GLN A 141     3008   3213   3450     -3    -95    -66       O  
ATOM   1103  NE2 GLN A 141       8.864   6.703 -25.358  1.00 23.36           N  
ANISOU 1103  NE2 GLN A 141     2936   2960   2977     35    -86    -19       N  
ATOM   1104  N   ARG A 142       7.107   0.420 -22.768  1.00 20.78           N  
ANISOU 1104  N   ARG A 142     2570   2681   2641    -83    -28     -9       N  
ATOM   1105  CA  ARG A 142       7.389  -1.022 -22.582  1.00 20.86           C  
ANISOU 1105  CA  ARG A 142     2561   2720   2643    -38    -38    -21       C  
ATOM   1106  C   ARG A 142       6.253  -1.814 -21.941  1.00 20.62           C  
ANISOU 1106  C   ARG A 142     2563   2659   2610    -55    -86    -40       C  
ATOM   1107  O   ARG A 142       6.339  -3.040 -21.766  1.00 20.95           O  
ANISOU 1107  O   ARG A 142     2578   2788   2592    -91   -113    -51       O  
ATOM   1108  CB  ARG A 142       8.695  -1.229 -21.819  1.00 20.59           C  
ANISOU 1108  CB  ARG A 142     2523   2689   2609    -63    -52     -9       C  
ATOM   1109  CG  ARG A 142       9.899  -0.763 -22.640  1.00 21.21           C  
ANISOU 1109  CG  ARG A 142     2547   2793   2719    -23     27     16       C  
ATOM   1110  CD  ARG A 142      11.221  -1.135 -22.029  1.00 21.28           C  
ANISOU 1110  CD  ARG A 142     2583   2712   2790    -43    -69    -19       C  
ATOM   1111  NE  ARG A 142      11.543  -2.567 -22.073  1.00 22.33           N  
ANISOU 1111  NE  ARG A 142     2731   2812   2941     76    -17    -40       N  
ATOM   1112  CZ  ARG A 142      12.093  -3.203 -23.110  1.00 22.99           C  
ANISOU 1112  CZ  ARG A 142     2982   2910   2840     40     24     12       C  
ATOM   1113  NH1 ARG A 142      12.347  -2.568 -24.255  1.00 23.91           N  
ANISOU 1113  NH1 ARG A 142     2955   3161   2966    178    205     57       N  
ATOM   1114  NH2 ARG A 142      12.367  -4.496 -23.005  1.00 23.15           N  
ANISOU 1114  NH2 ARG A 142     3018   2972   2803    177     84    -48       N  
ATOM   1115  N   GLU A 143       5.192  -1.097 -21.610  1.00 20.61           N  
ANISOU 1115  N   GLU A 143     2566   2680   2582    -26    -56   -120       N  
ATOM   1116  CA  GLU A 143       3.969  -1.678 -21.064  1.00 20.44           C  
ANISOU 1116  CA  GLU A 143     2591   2615   2559    -23    -75    -79       C  
ATOM   1117  C   GLU A 143       2.881  -1.732 -22.132  1.00 20.14           C  
ANISOU 1117  C   GLU A 143     2561   2554   2536    -20    -79    -56       C  
ATOM   1118  O   GLU A 143       2.628  -0.751 -22.823  1.00 20.21           O  
ANISOU 1118  O   GLU A 143     2630   2541   2509    -75   -253    -51       O  
ATOM   1119  CB  GLU A 143       3.492  -0.849 -19.860  1.00 21.31           C  
ANISOU 1119  CB  GLU A 143     2632   2789   2674      1    -42    -94       C  
ATOM   1120  CG  GLU A 143       4.355  -1.024 -18.617  1.00 20.36           C  
ANISOU 1120  CG  GLU A 143     2629   2649   2458      9    -39    -78       C  
ATOM   1121  CD  GLU A 143       4.043  -0.013 -17.500  1.00 21.88           C  
ANISOU 1121  CD  GLU A 143     2731   2819   2761     32    -23   -152       C  
ATOM   1122  OE1 GLU A 143       2.858   0.371 -17.338  1.00 22.58           O  
ANISOU 1122  OE1 GLU A 143     2611   2906   3061    -23     76   -161       O  
ATOM   1123  OE2 GLU A 143       5.007   0.399 -16.796  1.00 22.71           O  
ANISOU 1123  OE2 GLU A 143     2856   2884   2885     23    -25   -305       O  
ATOM   1124  N   HIS A 144       2.194  -2.861 -22.222  1.00 20.11           N  
ANISOU 1124  N   HIS A 144     2532   2536   2572      9   -101   -101       N  
ATOM   1125  CA  HIS A 144       1.294  -3.106 -23.344  1.00 20.57           C  
ANISOU 1125  CA  HIS A 144     2581   2610   2622    -50    -25    -53       C  
ATOM   1126  C   HIS A 144       0.010  -3.791 -22.889  1.00 20.75           C  
ANISOU 1126  C   HIS A 144     2555   2667   2660    -42     -1    -39       C  
ATOM   1127  O   HIS A 144      -0.119  -4.220 -21.728  1.00 20.50           O  
ANISOU 1127  O   HIS A 144     2560   2546   2681   -125    -43     36       O  
ATOM   1128  CB  HIS A 144       1.995  -3.983 -24.399  1.00 20.73           C  
ANISOU 1128  CB  HIS A 144     2522   2703   2650    -45     29   -105       C  
ATOM   1129  CG  HIS A 144       3.307  -3.433 -24.865  1.00 21.20           C  
ANISOU 1129  CG  HIS A 144     2655   2695   2701    -42     55   -117       C  
ATOM   1130  ND1 HIS A 144       3.402  -2.405 -25.776  1.00 21.79           N  
ANISOU 1130  ND1 HIS A 144     2704   2797   2778    -32     86    -49       N  
ATOM   1131  CD2 HIS A 144       4.576  -3.763 -24.532  1.00 21.89           C  
ANISOU 1131  CD2 HIS A 144     2749   2779   2787     -2    -39   -103       C  
ATOM   1132  CE1 HIS A 144       4.678  -2.122 -25.985  1.00 22.67           C  
ANISOU 1132  CE1 HIS A 144     2752   2914   2946     11     -1    -68       C  
ATOM   1133  NE2 HIS A 144       5.411  -2.935 -25.243  1.00 22.09           N  
ANISOU 1133  NE2 HIS A 144     2746   2940   2708    -63    -18    -42       N  
ATOM   1134  N   THR A 145      -0.925  -3.926 -23.819  1.00 21.34           N  
ANISOU 1134  N   THR A 145     2682   2727   2697    -56    -30      8       N  
ATOM   1135  CA  THR A 145      -2.244  -4.423 -23.487  1.00 22.21           C  
ANISOU 1135  CA  THR A 145     2769   2794   2875    -78    -20     10       C  
ATOM   1136  C   THR A 145      -2.657  -5.583 -24.400  1.00 21.92           C  
ANISOU 1136  C   THR A 145     2767   2746   2814    -53      2     16       C  
ATOM   1137  O   THR A 145      -2.193  -5.701 -25.551  1.00 21.64           O  
ANISOU 1137  O   THR A 145     2742   2721   2757    -99    -26     72       O  
ATOM   1138  CB  THR A 145      -3.303  -3.294 -23.556  1.00 22.98           C  
ANISOU 1138  CB  THR A 145     2885   2843   3003    -83     22    -10       C  
ATOM   1139  OG1 THR A 145      -2.786  -2.104 -22.935  1.00 25.75           O  
ANISOU 1139  OG1 THR A 145     3304   3130   3350    -16    -94     30       O  
ATOM   1140  CG2 THR A 145      -4.584  -3.708 -22.830  1.00 24.15           C  
ANISOU 1140  CG2 THR A 145     2972   3045   3157     30     18    -30       C  
ATOM   1141  N   ILE A 146      -3.500  -6.457 -23.852  1.00 21.11           N  
ANISOU 1141  N   ILE A 146     2590   2642   2788    -50     -5     29       N  
ATOM   1142  CA  ILE A 146      -4.166  -7.500 -24.619  1.00 20.72           C  
ANISOU 1142  CA  ILE A 146     2572   2608   2692      0    -45      7       C  
ATOM   1143  C   ILE A 146      -5.664  -7.436 -24.299  1.00 20.91           C  
ANISOU 1143  C   ILE A 146     2597   2640   2705    -21     -9      5       C  
ATOM   1144  O   ILE A 146      -6.055  -7.352 -23.131  1.00 21.01           O  
ANISOU 1144  O   ILE A 146     2596   2698   2686    -16    -36      1       O  
ATOM   1145  CB  ILE A 146      -3.631  -8.931 -24.287  1.00 20.48           C  
ANISOU 1145  CB  ILE A 146     2552   2539   2688    -18    -47     14       C  
ATOM   1146  CG1 ILE A 146      -2.126  -9.038 -24.539  1.00 20.90           C  
ANISOU 1146  CG1 ILE A 146     2620   2525   2794     -9     26     68       C  
ATOM   1147  CG2 ILE A 146      -4.368  -9.995 -25.113  1.00 20.24           C  
ANISOU 1147  CG2 ILE A 146     2527   2526   2635     -6    -53     -3       C  
ATOM   1148  CD1 ILE A 146      -1.438 -10.222 -23.834  1.00 21.06           C  
ANISOU 1148  CD1 ILE A 146     2618   2697   2686     43    -35     68       C  
ATOM   1149  N   CYS A 147      -6.493  -7.460 -25.340  1.00 21.09           N  
ANISOU 1149  N   CYS A 147     2537   2789   2686    -14    -56    -10       N  
ATOM   1150  CA  CYS A 147      -7.946  -7.458 -25.167  1.00 21.18           C  
ANISOU 1150  CA  CYS A 147     2557   2812   2677    -26    -33     -8       C  
ATOM   1151  C   CYS A 147      -8.387  -8.473 -24.103  1.00 20.95           C  
ANISOU 1151  C   CYS A 147     2539   2721   2697    -36    -63    -26       C  
ATOM   1152  O   CYS A 147      -8.151  -9.679 -24.234  1.00 21.09           O  
ANISOU 1152  O   CYS A 147     2514   2775   2721    -85    -25    -42       O  
ATOM   1153  CB  CYS A 147      -8.636  -7.756 -26.490  1.00 21.01           C  
ANISOU 1153  CB  CYS A 147     2514   2820   2646      3    -68      4       C  
ATOM   1154  SG  CYS A 147     -10.422  -7.890 -26.308  1.00 23.75           S  
ANISOU 1154  SG  CYS A 147     2649   3435   2938    -18      4    -41       S  
ATOM   1155  N   ALA A 148      -9.008  -7.966 -23.041  1.00 21.20           N  
ANISOU 1155  N   ALA A 148     2566   2752   2736    -64    -35    -13       N  
ATOM   1156  CA  ALA A 148      -9.323  -8.776 -21.877  1.00 21.29           C  
ANISOU 1156  CA  ALA A 148     2642   2720   2726    -34    -27    -27       C  
ATOM   1157  C   ALA A 148     -10.361  -9.833 -22.200  1.00 21.49           C  
ANISOU 1157  C   ALA A 148     2685   2734   2746    -19    -22    -26       C  
ATOM   1158  O   ALA A 148     -10.433 -10.866 -21.527  1.00 21.76           O  
ANISOU 1158  O   ALA A 148     2714   2726   2826     50   -100    -34       O  
ATOM   1159  CB  ALA A 148      -9.797  -7.899 -20.728  1.00 21.07           C  
ANISOU 1159  CB  ALA A 148     2631   2593   2780    -23      3    -30       C  
ATOM   1160  N   THR A 149     -11.163  -9.565 -23.239  1.00 21.94           N  
ANISOU 1160  N   THR A 149     2735   2775   2825     -9    -30    -48       N  
ATOM   1161  CA  THR A 149     -12.201 -10.499 -23.671  1.00 21.75           C  
ANISOU 1161  CA  THR A 149     2701   2772   2790      2    -30    -38       C  
ATOM   1162  C   THR A 149     -11.755 -11.300 -24.903  1.00 21.75           C  
ANISOU 1162  C   THR A 149     2704   2757   2804      5    -15    -29       C  
ATOM   1163  O   THR A 149     -12.592 -11.810 -25.649  1.00 21.64           O  
ANISOU 1163  O   THR A 149     2656   2738   2827    -14     -6    -51       O  
ATOM   1164  CB  THR A 149     -13.542  -9.775 -23.946  1.00 21.90           C  
ANISOU 1164  CB  THR A 149     2737   2774   2808     21      3    -18       C  
ATOM   1165  OG1 THR A 149     -13.345  -8.734 -24.916  1.00 21.55           O  
ANISOU 1165  OG1 THR A 149     2704   2703   2780     73   -142      8       O  
ATOM   1166  CG2 THR A 149     -14.095  -9.168 -22.668  1.00 22.44           C  
ANISOU 1166  CG2 THR A 149     2820   2862   2845     24     -6    -27       C  
ATOM   1167  N   ASP A 150     -10.439 -11.420 -25.108  1.00 21.39           N  
ANISOU 1167  N   ASP A 150     2675   2688   2761      0     26      4       N  
ATOM   1168  CA  ASP A 150      -9.926 -12.200 -26.235  1.00 21.82           C  
ANISOU 1168  CA  ASP A 150     2719   2728   2844    -27      8    -30       C  
ATOM   1169  C   ASP A 150     -10.583 -13.588 -26.236  1.00 21.74           C  
ANISOU 1169  C   ASP A 150     2734   2694   2829    -33     -5    -28       C  
ATOM   1170  O   ASP A 150     -10.635 -14.225 -25.199  1.00 21.28           O  
ANISOU 1170  O   ASP A 150     2707   2547   2829    -83    -21    -28       O  
ATOM   1171  CB  ASP A 150      -8.405 -12.362 -26.174  1.00 21.71           C  
ANISOU 1171  CB  ASP A 150     2706   2709   2831    -35     40    -54       C  
ATOM   1172  CG  ASP A 150      -7.868 -13.114 -27.373  1.00 22.50           C  
ANISOU 1172  CG  ASP A 150     2781   2868   2901      7     44      0       C  
ATOM   1173  OD1 ASP A 150      -7.857 -14.363 -27.343  1.00 22.82           O  
ANISOU 1173  OD1 ASP A 150     2710   2909   3050    -60    112    -56       O  
ATOM   1174  OD2 ASP A 150      -7.460 -12.451 -28.343  1.00 22.56           O  
ANISOU 1174  OD2 ASP A 150     2837   2824   2909    -18     29     42       O  
ATOM   1175  N   PRO A 151     -11.111 -14.030 -27.390  1.00 22.12           N  
ANISOU 1175  N   PRO A 151     2798   2783   2819    -17     -7     -4       N  
ATOM   1176  CA  PRO A 151     -11.817 -15.324 -27.407  1.00 22.28           C  
ANISOU 1176  CA  PRO A 151     2823   2816   2824    -31    -14    -16       C  
ATOM   1177  C   PRO A 151     -10.926 -16.569 -27.280  1.00 22.21           C  
ANISOU 1177  C   PRO A 151     2838   2800   2800    -20      4    -18       C  
ATOM   1178  O   PRO A 151     -11.421 -17.634 -26.889  1.00 22.52           O  
ANISOU 1178  O   PRO A 151     2831   2842   2881    -10     68    -14       O  
ATOM   1179  CB  PRO A 151     -12.541 -15.313 -28.764  1.00 22.69           C  
ANISOU 1179  CB  PRO A 151     2889   2891   2842    -30     -9     -1       C  
ATOM   1180  CG  PRO A 151     -11.721 -14.409 -29.606  1.00 22.60           C  
ANISOU 1180  CG  PRO A 151     2903   2880   2803    -17    -34     50       C  
ATOM   1181  CD  PRO A 151     -11.137 -13.369 -28.709  1.00 22.41           C  
ANISOU 1181  CD  PRO A 151     2799   2872   2844    -23    -21     -3       C  
ATOM   1182  N   THR A 152      -9.645 -16.462 -27.628  1.00 21.63           N  
ANISOU 1182  N   THR A 152     2781   2725   2713    -43     -5    -62       N  
ATOM   1183  CA  THR A 152      -8.722 -17.595 -27.472  1.00 21.62           C  
ANISOU 1183  CA  THR A 152     2801   2770   2641    -11     -6    -26       C  
ATOM   1184  C   THR A 152      -8.342 -17.784 -26.001  1.00 21.59           C  
ANISOU 1184  C   THR A 152     2781   2738   2682     -5    -16    -28       C  
ATOM   1185  O   THR A 152      -8.348 -18.910 -25.496  1.00 21.06           O  
ANISOU 1185  O   THR A 152     2801   2669   2533    -28    -47    -39       O  
ATOM   1186  CB  THR A 152      -7.450 -17.470 -28.364  1.00 22.14           C  
ANISOU 1186  CB  THR A 152     2835   2818   2757      6     -7     -5       C  
ATOM   1187  OG1 THR A 152      -7.828 -17.466 -29.754  1.00 21.99           O  
ANISOU 1187  OG1 THR A 152     2922   2786   2647      4     13    -58       O  
ATOM   1188  CG2 THR A 152      -6.498 -18.637 -28.115  1.00 22.79           C  
ANISOU 1188  CG2 THR A 152     2902   2918   2838     33      1    -45       C  
ATOM   1189  N   LEU A 153      -8.021 -16.681 -25.327  1.00 20.81           N  
ANISOU 1189  N   LEU A 153     2715   2640   2549    -45    -23    -75       N  
ATOM   1190  CA  LEU A 153      -7.705 -16.726 -23.897  1.00 21.29           C  
ANISOU 1190  CA  LEU A 153     2753   2666   2667    -27      4    -41       C  
ATOM   1191  C   LEU A 153      -8.934 -17.143 -23.070  1.00 21.23           C  
ANISOU 1191  C   LEU A 153     2721   2709   2634    -23     12    -54       C  
ATOM   1192  O   LEU A 153      -8.799 -17.872 -22.081  1.00 21.80           O  
ANISOU 1192  O   LEU A 153     2740   2729   2812    -25     37    -64       O  
ATOM   1193  CB  LEU A 153      -7.125 -15.386 -23.412  1.00 20.99           C  
ANISOU 1193  CB  LEU A 153     2698   2652   2625    -26     14    -77       C  
ATOM   1194  CG  LEU A 153      -5.801 -14.938 -24.044  1.00 21.39           C  
ANISOU 1194  CG  LEU A 153     2745   2625   2757    -48      1    -61       C  
ATOM   1195  CD1 LEU A 153      -5.401 -13.553 -23.532  1.00 21.96           C  
ANISOU 1195  CD1 LEU A 153     2751   2695   2896    -93    -13   -106       C  
ATOM   1196  CD2 LEU A 153      -4.677 -15.944 -23.795  1.00 20.80           C  
ANISOU 1196  CD2 LEU A 153     2673   2586   2644    -20     37    -79       C  
ATOM   1197  N   ALA A 154     -10.115 -16.679 -23.485  1.00 21.48           N  
ANISOU 1197  N   ALA A 154     2772   2699   2689    -42     22    -99       N  
ATOM   1198  CA  ALA A 154     -11.402 -17.141 -22.940  1.00 21.61           C  
ANISOU 1198  CA  ALA A 154     2786   2753   2671    -24     18    -65       C  
ATOM   1199  C   ALA A 154     -11.502 -17.030 -21.409  1.00 21.95           C  
ANISOU 1199  C   ALA A 154     2823   2778   2736    -19     15    -39       C  
ATOM   1200  O   ALA A 154     -11.960 -17.948 -20.715  1.00 21.38           O  
ANISOU 1200  O   ALA A 154     2788   2631   2704    -84     44      2       O  
ATOM   1201  CB  ALA A 154     -11.702 -18.569 -23.409  1.00 21.84           C  
ANISOU 1201  CB  ALA A 154     2808   2758   2731    -44     27    -53       C  
ATOM   1202  N   VAL A 155     -11.076 -15.882 -20.900  1.00 21.55           N  
ANISOU 1202  N   VAL A 155     2784   2706   2698    -53     -9    -84       N  
ATOM   1203  CA  VAL A 155     -11.136 -15.611 -19.472  1.00 21.81           C  
ANISOU 1203  CA  VAL A 155     2825   2786   2675    -36     29    -46       C  
ATOM   1204  C   VAL A 155     -12.602 -15.479 -19.057  1.00 22.27           C  
ANISOU 1204  C   VAL A 155     2836   2830   2792    -38      5    -43       C  
ATOM   1205  O   VAL A 155     -13.373 -14.772 -19.695  1.00 22.61           O  
ANISOU 1205  O   VAL A 155     2946   2861   2781     -8     53      4       O  
ATOM   1206  CB  VAL A 155     -10.369 -14.330 -19.105  1.00 21.44           C  
ANISOU 1206  CB  VAL A 155     2743   2802   2601    -53      8    -83       C  
ATOM   1207  CG1 VAL A 155     -10.552 -14.033 -17.605  1.00 21.09           C  
ANISOU 1207  CG1 VAL A 155     2711   2816   2487     30     -8    -89       C  
ATOM   1208  CG2 VAL A 155      -8.882 -14.496 -19.439  1.00 20.65           C  
ANISOU 1208  CG2 VAL A 155     2667   2754   2424    -34     31    -37       C  
ATOM   1209  N   ASP A 156     -12.976 -16.169 -17.987  1.00 22.77           N  
ANISOU 1209  N   ASP A 156     2920   2845   2887    -46      8      3       N  
ATOM   1210  CA  ASP A 156     -14.383 -16.282 -17.603  1.00 23.72           C  
ANISOU 1210  CA  ASP A 156     3007   2970   3035     12     46     16       C  
ATOM   1211  C   ASP A 156     -14.720 -15.180 -16.602  1.00 23.67           C  
ANISOU 1211  C   ASP A 156     3022   2945   3027      4     21     14       C  
ATOM   1212  O   ASP A 156     -14.902 -15.434 -15.410  1.00 23.69           O  
ANISOU 1212  O   ASP A 156     3031   2945   3022      9    126     19       O  
ATOM   1213  CB  ASP A 156     -14.655 -17.688 -17.046  1.00 24.22           C  
ANISOU 1213  CB  ASP A 156     3035   3041   3126    -23     35     45       C  
ATOM   1214  CG  ASP A 156     -16.137 -17.982 -16.850  1.00 26.44           C  
ANISOU 1214  CG  ASP A 156     3222   3343   3480     -8     27     74       C  
ATOM   1215  OD1 ASP A 156     -16.991 -17.201 -17.308  1.00 28.34           O  
ANISOU 1215  OD1 ASP A 156     3398   3570   3799      5     16    135       O  
ATOM   1216  OD2 ASP A 156     -16.453 -19.019 -16.230  1.00 28.93           O  
ANISOU 1216  OD2 ASP A 156     3505   3618   3867     -9     93    125       O  
ATOM   1217  N   TRP A 157     -14.764 -13.942 -17.093  1.00 23.80           N  
ANISOU 1217  N   TRP A 157     3042   2947   3052    -14     36      7       N  
ATOM   1218  CA  TRP A 157     -15.062 -12.781 -16.230  1.00 23.84           C  
ANISOU 1218  CA  TRP A 157     3070   2952   3033     -2     52     -9       C  
ATOM   1219  C   TRP A 157     -16.498 -12.875 -15.700  1.00 24.47           C  
ANISOU 1219  C   TRP A 157     3123   3043   3129      7     36      8       C  
ATOM   1220  O   TRP A 157     -17.436 -13.039 -16.496  1.00 23.93           O  
ANISOU 1220  O   TRP A 157     3108   2914   3071     -9     62    -26       O  
ATOM   1221  CB  TRP A 157     -14.888 -11.458 -16.989  1.00 23.06           C  
ANISOU 1221  CB  TRP A 157     2960   2894   2906    -37     35    -17       C  
ATOM   1222  CG  TRP A 157     -13.516 -11.226 -17.597  1.00 22.36           C  
ANISOU 1222  CG  TRP A 157     2843   2824   2827    -13    -28    -39       C  
ATOM   1223  CD1 TRP A 157     -13.172 -11.327 -18.924  1.00 21.60           C  
ANISOU 1223  CD1 TRP A 157     2722   2735   2751    -43     66     11       C  
ATOM   1224  CD2 TRP A 157     -12.330 -10.812 -16.911  1.00 22.00           C  
ANISOU 1224  CD2 TRP A 157     2785   2786   2786     -5     16    -18       C  
ATOM   1225  NE1 TRP A 157     -11.849 -11.013 -19.095  1.00 22.18           N  
ANISOU 1225  NE1 TRP A 157     2813   2794   2817     61     10      7       N  
ATOM   1226  CE2 TRP A 157     -11.303 -10.701 -17.879  1.00 21.39           C  
ANISOU 1226  CE2 TRP A 157     2764   2609   2753      1     17    -28       C  
ATOM   1227  CE3 TRP A 157     -12.031 -10.538 -15.569  1.00 21.82           C  
ANISOU 1227  CE3 TRP A 157     2767   2782   2742     19    -26      7       C  
ATOM   1228  CZ2 TRP A 157      -9.997 -10.320 -17.549  1.00 22.49           C  
ANISOU 1228  CZ2 TRP A 157     2890   2818   2835     49      0    -53       C  
ATOM   1229  CZ3 TRP A 157     -10.737 -10.167 -15.242  1.00 22.71           C  
ANISOU 1229  CZ3 TRP A 157     2922   2855   2851    -10    -14      0       C  
ATOM   1230  CH2 TRP A 157      -9.732 -10.068 -16.225  1.00 22.42           C  
ANISOU 1230  CH2 TRP A 157     2870   2816   2831     -7     -2     -6       C  
ATOM   1231  N   PRO A 158     -16.668 -12.765 -14.358  1.00 25.45           N  
ANISOU 1231  N   PRO A 158     3266   3190   3214     20     63     11       N  
ATOM   1232  CA  PRO A 158     -17.976 -12.783 -13.715  1.00 26.92           C  
ANISOU 1232  CA  PRO A 158     3432   3402   3395     23     36    -14       C  
ATOM   1233  C   PRO A 158     -18.556 -11.401 -13.852  1.00 28.51           C  
ANISOU 1233  C   PRO A 158     3628   3610   3591     58     18    -20       C  
ATOM   1234  O   PRO A 158     -18.598 -10.627 -12.880  1.00 29.40           O  
ANISOU 1234  O   PRO A 158     3784   3745   3641     57     56    -68       O  
ATOM   1235  CB  PRO A 158     -17.645 -13.054 -12.246  1.00 26.80           C  
ANISOU 1235  CB  PRO A 158     3399   3413   3369     14     40      8       C  
ATOM   1236  CG  PRO A 158     -16.303 -12.425 -12.049  1.00 26.13           C  
ANISOU 1236  CG  PRO A 158     3350   3303   3275    -32     60      3       C  
ATOM   1237  CD  PRO A 158     -15.580 -12.611 -13.372  1.00 25.38           C  
ANISOU 1237  CD  PRO A 158     3268   3183   3191    -11     77    -16       C  
ATOM   1238  N   LEU A 159     -18.935 -11.078 -15.072  1.00 29.70           N  
ANISOU 1238  N   LEU A 159     3820   3799   3662     79      2     -3       N  
ATOM   1239  CA  LEU A 159     -19.509  -9.785 -15.402  1.00 30.98           C  
ANISOU 1239  CA  LEU A 159     3967   3911   3890     52     27     22       C  
ATOM   1240  C   LEU A 159     -20.700  -9.376 -14.516  1.00 31.68           C  
ANISOU 1240  C   LEU A 159     4009   4032   3993     25     30     28       C  
ATOM   1241  O   LEU A 159     -21.562 -10.191 -14.186  1.00 31.64           O  
ANISOU 1241  O   LEU A 159     3966   3987   4069    -36    -12     49       O  
ATOM   1242  CB  LEU A 159     -19.882  -9.760 -16.886  1.00 30.74           C  
ANISOU 1242  CB  LEU A 159     3938   3917   3825     39     18     24       C  
ATOM   1243  CG  LEU A 159     -18.623  -9.714 -17.759  1.00 30.83           C  
ANISOU 1243  CG  LEU A 159     3900   3954   3857     47      3      0       C  
ATOM   1244  CD1 LEU A 159     -18.988  -9.629 -19.240  1.00 31.36           C  
ANISOU 1244  CD1 LEU A 159     4016   4042   3856    102      5     -6       C  
ATOM   1245  CD2 LEU A 159     -17.721  -8.543 -17.325  1.00 29.46           C  
ANISOU 1245  CD2 LEU A 159     3721   3741   3731      1     11     68       C  
ATOM   1246  N   VAL A 160     -20.696  -8.099 -14.140  1.00 32.56           N  
ANISOU 1246  N   VAL A 160     4140   4093   4135     19      5      0       N  
ATOM   1247  CA  VAL A 160     -21.638  -7.490 -13.217  1.00 33.60           C  
ANISOU 1247  CA  VAL A 160     4242   4269   4253     11      8     -2       C  
ATOM   1248  C   VAL A 160     -22.645  -6.668 -14.039  1.00 34.40           C  
ANISOU 1248  C   VAL A 160     4318   4358   4393      3    -10     11       C  
ATOM   1249  O   VAL A 160     -22.334  -5.554 -14.434  1.00 34.71           O  
ANISOU 1249  O   VAL A 160     4376   4346   4464     30     -6     15       O  
ATOM   1250  CB  VAL A 160     -20.884  -6.489 -12.289  1.00 33.67           C  
ANISOU 1250  CB  VAL A 160     4263   4285   4245     38     12      3       C  
ATOM   1251  CG1 VAL A 160     -21.757  -6.083 -11.103  1.00 34.21           C  
ANISOU 1251  CG1 VAL A 160     4368   4357   4272     69     55      7       C  
ATOM   1252  CG2 VAL A 160     -19.526  -7.042 -11.826  1.00 33.30           C  
ANISOU 1252  CG2 VAL A 160     4203   4254   4192    -31      1    -12       C  
ATOM   1253  N   ASP A 161     -23.847  -7.166 -14.317  1.00 35.35           N  
ANISOU 1253  N   ASP A 161     4443   4481   4506     -4      5     -2       N  
ATOM   1254  CA  ASP A 161     -24.408  -8.398 -13.807  1.00 35.70           C  
ANISOU 1254  CA  ASP A 161     4519   4533   4511      0      7      0       C  
ATOM   1255  C   ASP A 161     -24.579  -9.305 -15.017  1.00 35.42           C  
ANISOU 1255  C   ASP A 161     4476   4507   4472      1      4    -12       C  
ATOM   1256  O   ASP A 161     -25.680  -9.757 -15.340  1.00 35.44           O  
ANISOU 1256  O   ASP A 161     4461   4504   4499     -2     -6     -2       O  
ATOM   1257  CB  ASP A 161     -25.741  -8.047 -13.156  1.00 36.09           C  
ANISOU 1257  CB  ASP A 161     4537   4596   4579      7     -8     -9       C  
ATOM   1258  CG  ASP A 161     -25.712  -6.666 -12.521  1.00 37.56           C  
ANISOU 1258  CG  ASP A 161     4782   4761   4728     43     -6    -12       C  
ATOM   1259  OD1 ASP A 161     -25.521  -6.580 -11.290  1.00 39.26           O  
ANISOU 1259  OD1 ASP A 161     5089   5034   4794     70     -3     31       O  
ATOM   1260  OD2 ASP A 161     -25.807  -5.656 -13.262  1.00 38.49           O  
ANISOU 1260  OD2 ASP A 161     4881   4932   4808     11      0     46       O  
ATOM   1261  N   GLY A 162     -23.457  -9.557 -15.687  1.00 35.05           N  
ANISOU 1261  N   GLY A 162     4457   4463   4397      8     13     -1       N  
ATOM   1262  CA  GLY A 162     -23.469 -10.085 -17.043  1.00 34.50           C  
ANISOU 1262  CA  GLY A 162     4435   4356   4316     31     32     11       C  
ATOM   1263  C   GLY A 162     -23.412  -8.928 -18.038  1.00 34.16           C  
ANISOU 1263  C   GLY A 162     4405   4304   4270     33     38     -4       C  
ATOM   1264  O   GLY A 162     -23.243  -9.148 -19.246  1.00 34.48           O  
ANISOU 1264  O   GLY A 162     4461   4357   4280     41     57     -8       O  
ATOM   1265  N   ALA A 163     -23.577  -7.699 -17.525  1.00 33.22           N  
ANISOU 1265  N   ALA A 163     4270   4173   4178      4     15     14       N  
ATOM   1266  CA  ALA A 163     -23.471  -6.472 -18.317  1.00 32.30           C  
ANISOU 1266  CA  ALA A 163     4093   4097   4081     11     17     -7       C  
ATOM   1267  C   ALA A 163     -22.037  -6.322 -18.796  1.00 31.47           C  
ANISOU 1267  C   ALA A 163     3955   4015   3985     -7    -21     10       C  
ATOM   1268  O   ALA A 163     -21.111  -6.764 -18.107  1.00 31.88           O  
ANISOU 1268  O   ALA A 163     4038   4037   4038    -15    -30     -4       O  
ATOM   1269  CB  ALA A 163     -23.867  -5.262 -17.475  1.00 32.29           C  
ANISOU 1269  CB  ALA A 163     4107   4073   4087     28     14     -4       C  
ATOM   1270  N   ALA A 164     -21.846  -5.710 -19.964  1.00 30.17           N  
ANISOU 1270  N   ALA A 164     3754   3858   3850    -27    -27    -13       N  
ATOM   1271  CA  ALA A 164     -20.504  -5.501 -20.474  1.00 29.25           C  
ANISOU 1271  CA  ALA A 164     3677   3738   3696    -26    -49    -11       C  
ATOM   1272  C   ALA A 164     -19.672  -4.770 -19.402  1.00 28.47           C  
ANISOU 1272  C   ALA A 164     3538   3631   3647    -22    -46    -27       C  
ATOM   1273  O   ALA A 164     -20.209  -3.941 -18.652  1.00 28.25           O  
ANISOU 1273  O   ALA A 164     3512   3629   3592    -73    -44    -18       O  
ATOM   1274  CB  ALA A 164     -20.538  -4.709 -21.774  1.00 29.31           C  
ANISOU 1274  CB  ALA A 164     3654   3763   3716     -8    -58     -4       C  
ATOM   1275  N   PRO A 165     -18.378  -5.102 -19.295  1.00 27.95           N  
ANISOU 1275  N   PRO A 165     3506   3550   3563     14    -46    -28       N  
ATOM   1276  CA  PRO A 165     -17.556  -4.366 -18.339  1.00 26.99           C  
ANISOU 1276  CA  PRO A 165     3397   3415   3441      2    -51    -12       C  
ATOM   1277  C   PRO A 165     -17.273  -2.972 -18.868  1.00 26.48           C  
ANISOU 1277  C   PRO A 165     3344   3376   3341     19    -46     -5       C  
ATOM   1278  O   PRO A 165     -17.376  -2.734 -20.071  1.00 27.27           O  
ANISOU 1278  O   PRO A 165     3499   3474   3389     33    -15     -4       O  
ATOM   1279  CB  PRO A 165     -16.253  -5.160 -18.319  1.00 26.98           C  
ANISOU 1279  CB  PRO A 165     3392   3418   3439     25    -45    -15       C  
ATOM   1280  CG  PRO A 165     -16.171  -5.737 -19.703  1.00 27.65           C  
ANISOU 1280  CG  PRO A 165     3471   3536   3496     14    -20    -23       C  
ATOM   1281  CD  PRO A 165     -17.595  -6.123 -20.017  1.00 28.11           C  
ANISOU 1281  CD  PRO A 165     3511   3577   3591     19    -38    -62       C  
ATOM   1282  N   SER A 166     -16.914  -2.065 -17.975  1.00 25.63           N  
ANISOU 1282  N   SER A 166     3234   3230   3274     13     -2    -13       N  
ATOM   1283  CA  SER A 166     -16.576  -0.710 -18.345  1.00 24.67           C  
ANISOU 1283  CA  SER A 166     3071   3133   3169    -26     15     15       C  
ATOM   1284  C   SER A 166     -15.046  -0.641 -18.460  1.00 23.57           C  
ANISOU 1284  C   SER A 166     2922   3002   3031      3     14     10       C  
ATOM   1285  O   SER A 166     -14.336  -0.968 -17.507  1.00 22.73           O  
ANISOU 1285  O   SER A 166     2783   2939   2911     29      9     42       O  
ATOM   1286  CB  SER A 166     -17.132   0.250 -17.280  1.00 25.28           C  
ANISOU 1286  CB  SER A 166     3193   3146   3265    -38     60      9       C  
ATOM   1287  OG  SER A 166     -16.462   1.503 -17.273  1.00 28.28           O  
ANISOU 1287  OG  SER A 166     3651   3455   3638    -40     43     17       O  
ATOM   1288  N   LEU A 167     -14.549  -0.252 -19.632  1.00 22.31           N  
ANISOU 1288  N   LEU A 167     2713   2855   2905    -26    -14     22       N  
ATOM   1289  CA  LEU A 167     -13.093  -0.243 -19.900  1.00 22.30           C  
ANISOU 1289  CA  LEU A 167     2815   2771   2886    -37     52     18       C  
ATOM   1290  C   LEU A 167     -12.621   1.164 -20.236  1.00 21.67           C  
ANISOU 1290  C   LEU A 167     2688   2730   2815    -34     43     33       C  
ATOM   1291  O   LEU A 167     -13.404   1.992 -20.713  1.00 21.64           O  
ANISOU 1291  O   LEU A 167     2685   2783   2755      3     56     91       O  
ATOM   1292  CB  LEU A 167     -12.750  -1.150 -21.088  1.00 22.29           C  
ANISOU 1292  CB  LEU A 167     2851   2730   2888    -69     39      1       C  
ATOM   1293  CG  LEU A 167     -13.111  -2.649 -21.082  1.00 23.49           C  
ANISOU 1293  CG  LEU A 167     3132   2795   2995    -20    -12    -15       C  
ATOM   1294  CD1 LEU A 167     -13.141  -3.170 -22.510  1.00 24.05           C  
ANISOU 1294  CD1 LEU A 167     3274   2834   3027    -73    -48    -31       C  
ATOM   1295  CD2 LEU A 167     -12.111  -3.411 -20.284  1.00 23.21           C  
ANISOU 1295  CD2 LEU A 167     3071   2825   2923    -71     -5     68       C  
ATOM   1296  N   SER A 168     -11.335   1.421 -20.020  1.00 20.99           N  
ANISOU 1296  N   SER A 168     2645   2672   2655    -31      9     -6       N  
ATOM   1297  CA  SER A 168     -10.712   2.646 -20.515  1.00 20.61           C  
ANISOU 1297  CA  SER A 168     2555   2691   2583    -23     -1     21       C  
ATOM   1298  C   SER A 168     -10.684   2.603 -22.049  1.00 20.71           C  
ANISOU 1298  C   SER A 168     2625   2645   2597    -22    -13     25       C  
ATOM   1299  O   SER A 168     -10.779   1.531 -22.669  1.00 19.71           O  
ANISOU 1299  O   SER A 168     2503   2464   2520    -55      5     77       O  
ATOM   1300  CB  SER A 168      -9.269   2.752 -19.997  1.00 20.61           C  
ANISOU 1300  CB  SER A 168     2525   2694   2608      5    -38    -37       C  
ATOM   1301  OG  SER A 168      -8.516   1.632 -20.432  1.00 20.08           O  
ANISOU 1301  OG  SER A 168     2295   2719   2616    -46   -105    -41       O  
ATOM   1302  N   ASP A 169     -10.501   3.765 -22.659  1.00 20.39           N  
ANISOU 1302  N   ASP A 169     2618   2546   2581     -6     15     75       N  
ATOM   1303  CA  ASP A 169     -10.335   3.809 -24.107  1.00 21.32           C  
ANISOU 1303  CA  ASP A 169     2740   2653   2706     12     42     13       C  
ATOM   1304  C   ASP A 169      -9.164   2.922 -24.503  1.00 21.36           C  
ANISOU 1304  C   ASP A 169     2716   2665   2733      9     24      2       C  
ATOM   1305  O   ASP A 169      -9.255   2.194 -25.491  1.00 21.85           O  
ANISOU 1305  O   ASP A 169     2758   2739   2802     45     21     -8       O  
ATOM   1306  CB  ASP A 169     -10.113   5.238 -24.597  1.00 21.51           C  
ANISOU 1306  CB  ASP A 169     2752   2706   2713    -36     70     67       C  
ATOM   1307  CG  ASP A 169     -11.380   6.074 -24.573  1.00 23.29           C  
ANISOU 1307  CG  ASP A 169     2912   2844   3091    -14     13     63       C  
ATOM   1308  OD1 ASP A 169     -12.501   5.520 -24.492  1.00 23.20           O  
ANISOU 1308  OD1 ASP A 169     2805   2854   3154    -81     81    141       O  
ATOM   1309  OD2 ASP A 169     -11.257   7.314 -24.635  1.00 26.43           O  
ANISOU 1309  OD2 ASP A 169     3277   3100   3664    -31     66    113       O  
ATOM   1310  N   ARG A 170      -8.095   2.959 -23.707  1.00 21.32           N  
ANISOU 1310  N   ARG A 170     2711   2608   2778     24      3      2       N  
ATOM   1311  CA  ARG A 170      -6.893   2.160 -23.952  1.00 21.75           C  
ANISOU 1311  CA  ARG A 170     2766   2662   2835      5    -10    -21       C  
ATOM   1312  C   ARG A 170      -7.227   0.673 -24.005  1.00 21.78           C  
ANISOU 1312  C   ARG A 170     2795   2659   2819      2      3    -20       C  
ATOM   1313  O   ARG A 170      -6.875  -0.003 -24.976  1.00 21.87           O  
ANISOU 1313  O   ARG A 170     2834   2744   2730      0      9    -44       O  
ATOM   1314  CB  ARG A 170      -5.838   2.408 -22.868  1.00 21.80           C  
ANISOU 1314  CB  ARG A 170     2745   2685   2851     18    -11     -1       C  
ATOM   1315  CG  ARG A 170      -4.532   1.627 -23.072  1.00 22.85           C  
ANISOU 1315  CG  ARG A 170     2801   2817   3062     62    -53    -28       C  
ATOM   1316  CD  ARG A 170      -3.466   2.195 -22.155  1.00 25.15           C  
ANISOU 1316  CD  ARG A 170     3146   3201   3208     60   -124   -108       C  
ATOM   1317  NE  ARG A 170      -2.177   1.496 -22.198  1.00 27.79           N  
ANISOU 1317  NE  ARG A 170     3472   3569   3515    149   -121    -46       N  
ATOM   1318  CZ  ARG A 170      -1.828   0.507 -21.369  1.00 28.89           C  
ANISOU 1318  CZ  ARG A 170     3737   3463   3776     68     18    -22       C  
ATOM   1319  NH1 ARG A 170      -0.624  -0.025 -21.463  1.00 28.97           N  
ANISOU 1319  NH1 ARG A 170     3745   3468   3794     24    -74    -26       N  
ATOM   1320  NH2 ARG A 170      -2.676   0.044 -20.448  1.00 29.44           N  
ANISOU 1320  NH2 ARG A 170     3829   3584   3771    -24    -37     20       N  
ATOM   1321  N   ASP A 171      -7.889   0.175 -22.960  1.00 21.44           N  
ANISOU 1321  N   ASP A 171     2733   2635   2776     -8     16    -27       N  
ATOM   1322  CA  ASP A 171      -8.239  -1.252 -22.868  1.00 21.69           C  
ANISOU 1322  CA  ASP A 171     2783   2672   2787     19    -12     -2       C  
ATOM   1323  C   ASP A 171      -9.320  -1.702 -23.864  1.00 22.14           C  
ANISOU 1323  C   ASP A 171     2844   2754   2812     24    -18    -29       C  
ATOM   1324  O   ASP A 171      -9.317  -2.859 -24.322  1.00 21.51           O  
ANISOU 1324  O   ASP A 171     2829   2615   2727     88    -12    -38       O  
ATOM   1325  CB  ASP A 171      -8.615  -1.616 -21.424  1.00 21.53           C  
ANISOU 1325  CB  ASP A 171     2727   2673   2780      6     -9    -11       C  
ATOM   1326  CG  ASP A 171      -7.392  -1.655 -20.497  1.00 20.86           C  
ANISOU 1326  CG  ASP A 171     2619   2567   2737      7     17     34       C  
ATOM   1327  OD1 ASP A 171      -6.270  -1.778 -21.029  1.00 22.30           O  
ANISOU 1327  OD1 ASP A 171     2692   2779   2999     17     53    154       O  
ATOM   1328  OD2 ASP A 171      -7.551  -1.570 -19.259  1.00 20.73           O  
ANISOU 1328  OD2 ASP A 171     2538   2452   2883    -40    -69     -3       O  
ATOM   1329  N   ALA A 172     -10.247  -0.797 -24.186  1.00 22.57           N  
ANISOU 1329  N   ALA A 172     2938   2798   2838     58    -34    -33       N  
ATOM   1330  CA  ALA A 172     -11.267  -1.061 -25.213  1.00 23.29           C  
ANISOU 1330  CA  ALA A 172     2957   2916   2976     72    -43    -33       C  
ATOM   1331  C   ALA A 172     -10.643  -1.185 -26.615  1.00 23.60           C  
ANISOU 1331  C   ALA A 172     3037   2951   2977     37    -26    -33       C  
ATOM   1332  O   ALA A 172     -11.164  -1.902 -27.473  1.00 24.59           O  
ANISOU 1332  O   ALA A 172     3169   3108   3066     55    -30    -35       O  
ATOM   1333  CB  ALA A 172     -12.343   0.040 -25.196  1.00 23.38           C  
ANISOU 1333  CB  ALA A 172     2968   2955   2960     67    -37    -64       C  
ATOM   1334  N   ALA A 173      -9.517  -0.501 -26.831  1.00 24.07           N  
ANISOU 1334  N   ALA A 173     3094   3017   3031     86     59      6       N  
ATOM   1335  CA  ALA A 173      -8.788  -0.540 -28.100  1.00 24.18           C  
ANISOU 1335  CA  ALA A 173     3151   3001   3034     77     73     14       C  
ATOM   1336  C   ALA A 173      -7.658  -1.585 -28.115  1.00 24.15           C  
ANISOU 1336  C   ALA A 173     3159   3008   3008     96     94     20       C  
ATOM   1337  O   ALA A 173      -6.912  -1.684 -29.094  1.00 24.16           O  
ANISOU 1337  O   ALA A 173     3200   3000   2978     92    120     33       O  
ATOM   1338  CB  ALA A 173      -8.218   0.835 -28.404  1.00 24.68           C  
ANISOU 1338  CB  ALA A 173     3237   3058   3080     49    110     12       C  
ATOM   1339  N   ALA A 174      -7.534  -2.354 -27.033  1.00 23.85           N  
ANISOU 1339  N   ALA A 174     3128   2987   2944    100     52      8       N  
ATOM   1340  CA  ALA A 174      -6.466  -3.345 -26.886  1.00 23.37           C  
ANISOU 1340  CA  ALA A 174     3015   2939   2923     78     36    -19       C  
ATOM   1341  C   ALA A 174      -6.502  -4.380 -28.019  1.00 23.27           C  
ANISOU 1341  C   ALA A 174     2949   2966   2924     41      7    -52       C  
ATOM   1342  O   ALA A 174      -7.577  -4.895 -28.356  1.00 23.42           O  
ANISOU 1342  O   ALA A 174     2934   2945   3019     47     27    -83       O  
ATOM   1343  CB  ALA A 174      -6.597  -4.044 -25.554  1.00 23.57           C  
ANISOU 1343  CB  ALA A 174     3043   3000   2909     53     -9    -36       C  
ATOM   1344  N   PRO A 175      -5.337  -4.681 -28.617  1.00 23.05           N  
ANISOU 1344  N   PRO A 175     2901   2935   2921     29    -13    -52       N  
ATOM   1345  CA  PRO A 175      -5.318  -5.624 -29.743  1.00 22.73           C  
ANISOU 1345  CA  PRO A 175     2890   2849   2895     43     18    -40       C  
ATOM   1346  C   PRO A 175      -5.629  -7.053 -29.286  1.00 22.66           C  
ANISOU 1346  C   PRO A 175     2907   2841   2860     20      7    -43       C  
ATOM   1347  O   PRO A 175      -5.553  -7.360 -28.092  1.00 22.38           O  
ANISOU 1347  O   PRO A 175     2926   2780   2796     76    -34    -32       O  
ATOM   1348  CB  PRO A 175      -3.879  -5.530 -30.255  1.00 23.08           C  
ANISOU 1348  CB  PRO A 175     2944   2942   2884      0     22     -5       C  
ATOM   1349  CG  PRO A 175      -3.079  -5.102 -29.071  1.00 23.65           C  
ANISOU 1349  CG  PRO A 175     2975   2978   3030     21     28    -86       C  
ATOM   1350  CD  PRO A 175      -3.988  -4.156 -28.312  1.00 23.40           C  
ANISOU 1350  CD  PRO A 175     2921   2992   2976     51     12    -66       C  
ATOM   1351  N   SER A 176      -5.990  -7.913 -30.232  1.00 22.13           N  
ANISOU 1351  N   SER A 176     2864   2790   2753     46     20    -18       N  
ATOM   1352  CA  SER A 176      -6.238  -9.314 -29.929  1.00 21.76           C  
ANISOU 1352  CA  SER A 176     2787   2732   2748      3     11    -47       C  
ATOM   1353  C   SER A 176      -4.958 -10.022 -29.472  1.00 21.53           C  
ANISOU 1353  C   SER A 176     2774   2698   2705     32     18    -34       C  
ATOM   1354  O   SER A 176      -3.839  -9.587 -29.780  1.00 21.12           O  
ANISOU 1354  O   SER A 176     2694   2663   2666     40     12    -32       O  
ATOM   1355  CB  SER A 176      -6.772 -10.016 -31.170  1.00 21.76           C  
ANISOU 1355  CB  SER A 176     2804   2797   2664     13     15    -23       C  
ATOM   1356  OG  SER A 176      -5.767 -10.029 -32.166  1.00 22.14           O  
ANISOU 1356  OG  SER A 176     2864   2830   2715     47      9   -126       O  
ATOM   1357  N   PHE A 177      -5.120 -11.120 -28.742  1.00 21.72           N  
ANISOU 1357  N   PHE A 177     2777   2701   2772     32     38    -19       N  
ATOM   1358  CA  PHE A 177      -3.975 -11.959 -28.370  1.00 21.87           C  
ANISOU 1358  CA  PHE A 177     2779   2744   2783     25     27    -19       C  
ATOM   1359  C   PHE A 177      -3.185 -12.344 -29.620  1.00 22.04           C  
ANISOU 1359  C   PHE A 177     2820   2755   2798     43     32    -18       C  
ATOM   1360  O   PHE A 177      -1.957 -12.294 -29.620  1.00 21.80           O  
ANISOU 1360  O   PHE A 177     2774   2741   2767    -11     36    -90       O  
ATOM   1361  CB  PHE A 177      -4.437 -13.208 -27.623  1.00 22.60           C  
ANISOU 1361  CB  PHE A 177     2888   2844   2852     77     32     15       C  
ATOM   1362  CG  PHE A 177      -3.317 -14.010 -27.026  1.00 23.20           C  
ANISOU 1362  CG  PHE A 177     2915   2977   2921     66     10     39       C  
ATOM   1363  CD1 PHE A 177      -2.298 -13.383 -26.307  1.00 24.00           C  
ANISOU 1363  CD1 PHE A 177     2966   3155   2996     83    -29     30       C  
ATOM   1364  CD2 PHE A 177      -3.296 -15.400 -27.163  1.00 23.93           C  
ANISOU 1364  CD2 PHE A 177     3003   3096   2990    126     52     27       C  
ATOM   1365  CE1 PHE A 177      -1.251 -14.132 -25.736  1.00 24.02           C  
ANISOU 1365  CE1 PHE A 177     2934   3118   3073     90    102     60       C  
ATOM   1366  CE2 PHE A 177      -2.268 -16.143 -26.605  1.00 23.83           C  
ANISOU 1366  CE2 PHE A 177     2971   3137   2945    118     37     79       C  
ATOM   1367  CZ  PHE A 177      -1.244 -15.500 -25.883  1.00 23.34           C  
ANISOU 1367  CZ  PHE A 177     2902   2970   2996     84     69     30       C  
ATOM   1368  N   GLU A 178      -3.900 -12.705 -30.687  1.00 22.14           N  
ANISOU 1368  N   GLU A 178     2812   2792   2807     19     12    -39       N  
ATOM   1369  CA  GLU A 178      -3.265 -13.059 -31.969  1.00 22.77           C  
ANISOU 1369  CA  GLU A 178     2934   2879   2837     22     18    -12       C  
ATOM   1370  C   GLU A 178      -2.334 -11.944 -32.460  1.00 22.05           C  
ANISOU 1370  C   GLU A 178     2851   2800   2725     41     -3    -10       C  
ATOM   1371  O   GLU A 178      -1.166 -12.199 -32.815  1.00 21.36           O  
ANISOU 1371  O   GLU A 178     2844   2635   2635     75     21     -7       O  
ATOM   1372  CB  GLU A 178      -4.326 -13.363 -33.028  1.00 22.85           C  
ANISOU 1372  CB  GLU A 178     2894   2914   2874      0     13    -54       C  
ATOM   1373  CG  GLU A 178      -3.753 -13.738 -34.388  1.00 24.50           C  
ANISOU 1373  CG  GLU A 178     3115   3171   3021     14     24    -29       C  
ATOM   1374  CD  GLU A 178      -4.817 -14.182 -35.397  1.00 26.05           C  
ANISOU 1374  CD  GLU A 178     3336   3331   3230      6    -40    -59       C  
ATOM   1375  OE1 GLU A 178      -6.035 -14.051 -35.116  1.00 29.25           O  
ANISOU 1375  OE1 GLU A 178     3586   3791   3736      2     89    -70       O  
ATOM   1376  OE2 GLU A 178      -4.422 -14.662 -36.492  1.00 29.69           O  
ANISOU 1376  OE2 GLU A 178     3815   3739   3727     38    149   -114       O  
ATOM   1377  N   ASP A 179      -2.851 -10.712 -32.469  1.00 21.35           N  
ANISOU 1377  N   ASP A 179     2804   2715   2590     51    -31    -32       N  
ATOM   1378  CA  ASP A 179      -2.067  -9.558 -32.911  1.00 21.54           C  
ANISOU 1378  CA  ASP A 179     2827   2735   2621     58    -27      2       C  
ATOM   1379  C   ASP A 179      -0.856  -9.286 -32.030  1.00 21.09           C  
ANISOU 1379  C   ASP A 179     2768   2698   2548     63      0    -11       C  
ATOM   1380  O   ASP A 179       0.212  -8.917 -32.541  1.00 21.06           O  
ANISOU 1380  O   ASP A 179     2839   2765   2398     25     34     28       O  
ATOM   1381  CB  ASP A 179      -2.950  -8.302 -33.054  1.00 22.11           C  
ANISOU 1381  CB  ASP A 179     2864   2803   2732     73    -37    -28       C  
ATOM   1382  CG  ASP A 179      -3.807  -8.320 -34.342  1.00 23.79           C  
ANISOU 1382  CG  ASP A 179     3127   3024   2888    113    -80     26       C  
ATOM   1383  OD1 ASP A 179      -3.674  -9.248 -35.166  1.00 25.60           O  
ANISOU 1383  OD1 ASP A 179     3329   3382   3016    152   -175    -10       O  
ATOM   1384  OD2 ASP A 179      -4.629  -7.399 -34.526  1.00 25.49           O  
ANISOU 1384  OD2 ASP A 179     3266   3240   3179    167   -109     90       O  
ATOM   1385  N   VAL A 180      -1.005  -9.463 -30.713  1.00 20.63           N  
ANISOU 1385  N   VAL A 180     2690   2623   2522     60     10      2       N  
ATOM   1386  CA  VAL A 180       0.124  -9.252 -29.801  1.00 20.49           C  
ANISOU 1386  CA  VAL A 180     2682   2659   2441     83     10    -48       C  
ATOM   1387  C   VAL A 180       1.225 -10.302 -30.032  1.00 20.49           C  
ANISOU 1387  C   VAL A 180     2674   2671   2440     53      7    -28       C  
ATOM   1388  O   VAL A 180       2.410  -9.979 -30.001  1.00 20.13           O  
ANISOU 1388  O   VAL A 180     2619   2658   2368     48     -9    -56       O  
ATOM   1389  CB  VAL A 180      -0.305  -9.174 -28.299  1.00 20.69           C  
ANISOU 1389  CB  VAL A 180     2678   2700   2483    123      6    -12       C  
ATOM   1390  CG1 VAL A 180       0.915  -8.918 -27.408  1.00 20.93           C  
ANISOU 1390  CG1 VAL A 180     2651   2772   2527     70    -15    -88       C  
ATOM   1391  CG2 VAL A 180      -1.320  -8.047 -28.085  1.00 19.92           C  
ANISOU 1391  CG2 VAL A 180     2594   2523   2450     64     98    -88       C  
ATOM   1392  N   ARG A 181       0.825 -11.541 -30.314  1.00 20.70           N  
ANISOU 1392  N   ARG A 181     2709   2639   2515     28     30      3       N  
ATOM   1393  CA  ARG A 181       1.780 -12.594 -30.693  1.00 21.04           C  
ANISOU 1393  CA  ARG A 181     2700   2703   2590     12     28      0       C  
ATOM   1394  C   ARG A 181       2.557 -12.256 -31.970  1.00 21.68           C  
ANISOU 1394  C   ARG A 181     2765   2801   2672     34     21    -20       C  
ATOM   1395  O   ARG A 181       3.743 -12.585 -32.086  1.00 22.23           O  
ANISOU 1395  O   ARG A 181     2754   2942   2749     83     32     25       O  
ATOM   1396  CB  ARG A 181       1.076 -13.938 -30.859  1.00 20.95           C  
ANISOU 1396  CB  ARG A 181     2747   2607   2606     31     25      2       C  
ATOM   1397  CG  ARG A 181       0.481 -14.493 -29.582  1.00 21.15           C  
ANISOU 1397  CG  ARG A 181     2707   2599   2728     -1     17    -26       C  
ATOM   1398  CD  ARG A 181      -0.120 -15.847 -29.879  1.00 22.05           C  
ANISOU 1398  CD  ARG A 181     2769   2606   3002    -28      0     58       C  
ATOM   1399  NE  ARG A 181       0.905 -16.885 -29.925  1.00 22.64           N  
ANISOU 1399  NE  ARG A 181     2884   2734   2983    -37     61    -39       N  
ATOM   1400  CZ  ARG A 181       0.716 -18.106 -30.410  1.00 22.95           C  
ANISOU 1400  CZ  ARG A 181     2908   2784   3025      5     28     -5       C  
ATOM   1401  NH1 ARG A 181      -0.462 -18.444 -30.934  1.00 22.04           N  
ANISOU 1401  NH1 ARG A 181     2845   2581   2947   -154     47     61       N  
ATOM   1402  NH2 ARG A 181       1.718 -18.978 -30.393  1.00 22.98           N  
ANISOU 1402  NH2 ARG A 181     2942   2740   3049     20    170     50       N  
ATOM   1403  N   ALA A 182       1.903 -11.589 -32.910  1.00 21.29           N  
ANISOU 1403  N   ALA A 182     2727   2743   2618     12    -10     -3       N  
ATOM   1404  CA  ALA A 182       2.548 -11.240 -34.172  1.00 21.92           C  
ANISOU 1404  CA  ALA A 182     2771   2839   2716    -11      6    -32       C  
ATOM   1405  C   ALA A 182       3.538 -10.084 -34.010  1.00 22.32           C  
ANISOU 1405  C   ALA A 182     2814   2884   2780    -17     38    -12       C  
ATOM   1406  O   ALA A 182       4.437  -9.912 -34.836  1.00 22.33           O  
ANISOU 1406  O   ALA A 182     2807   2916   2760    -10     61    -45       O  
ATOM   1407  CB  ALA A 182       1.506 -10.903 -35.215  1.00 22.29           C  
ANISOU 1407  CB  ALA A 182     2817   2889   2760      4     -1     -2       C  
ATOM   1408  N   SER A 183       3.395  -9.332 -32.915  1.00 22.08           N  
ANISOU 1408  N   SER A 183     2765   2837   2787      2     21    -61       N  
ATOM   1409  CA  SER A 183       4.155  -8.113 -32.682  1.00 22.43           C  
ANISOU 1409  CA  SER A 183     2813   2874   2834     -2     25    -57       C  
ATOM   1410  C   SER A 183       5.589  -8.362 -32.213  1.00 22.52           C  
ANISOU 1410  C   SER A 183     2832   2879   2843    -12     10    -39       C  
ATOM   1411  O   SER A 183       6.424  -7.466 -32.318  1.00 23.19           O  
ANISOU 1411  O   SER A 183     2887   2952   2971    -29     33      5       O  
ATOM   1412  CB  SER A 183       3.441  -7.236 -31.639  1.00 22.46           C  
ANISOU 1412  CB  SER A 183     2846   2867   2818    -12     21    -38       C  
ATOM   1413  OG  SER A 183       3.596  -7.786 -30.342  1.00 22.52           O  
ANISOU 1413  OG  SER A 183     2835   2946   2775    -17     16    -98       O  
ATOM   1414  N   GLY A 184       5.858  -9.553 -31.679  1.00 22.07           N  
ANISOU 1414  N   GLY A 184     2814   2836   2734     11     11    -39       N  
ATOM   1415  CA  GLY A 184       7.171  -9.884 -31.115  1.00 22.27           C  
ANISOU 1415  CA  GLY A 184     2850   2826   2785      5     16    -65       C  
ATOM   1416  C   GLY A 184       7.400  -9.336 -29.707  1.00 22.49           C  
ANISOU 1416  C   GLY A 184     2869   2880   2795     20     -6    -23       C  
ATOM   1417  O   GLY A 184       8.496  -9.462 -29.155  1.00 22.59           O  
ANISOU 1417  O   GLY A 184     2846   2847   2888     36    -23    -40       O  
ATOM   1418  N   LEU A 185       6.370  -8.719 -29.127  1.00 22.30           N  
ANISOU 1418  N   LEU A 185     2885   2815   2769     46      3    -62       N  
ATOM   1419  CA  LEU A 185       6.490  -8.118 -27.785  1.00 22.20           C  
ANISOU 1419  CA  LEU A 185     2862   2796   2777     21    -16    -31       C  
ATOM   1420  C   LEU A 185       6.373  -9.121 -26.640  1.00 21.94           C  
ANISOU 1420  C   LEU A 185     2822   2734   2780     25    -54    -43       C  
ATOM   1421  O   LEU A 185       6.756  -8.824 -25.488  1.00 21.33           O  
ANISOU 1421  O   LEU A 185     2810   2653   2639     28   -116    -11       O  
ATOM   1422  CB  LEU A 185       5.446  -7.008 -27.604  1.00 22.28           C  
ANISOU 1422  CB  LEU A 185     2889   2803   2773     38    -14    -50       C  
ATOM   1423  CG  LEU A 185       5.568  -5.763 -28.495  1.00 23.27           C  
ANISOU 1423  CG  LEU A 185     2949   2881   3011     35    -12     11       C  
ATOM   1424  CD1 LEU A 185       4.308  -4.911 -28.378  1.00 23.58           C  
ANISOU 1424  CD1 LEU A 185     2972   2965   3020     76     19     -5       C  
ATOM   1425  CD2 LEU A 185       6.785  -4.915 -28.156  1.00 23.36           C  
ANISOU 1425  CD2 LEU A 185     2941   2890   3045    -18    -31     13       C  
ATOM   1426  N   LEU A 186       5.823 -10.300 -26.916  1.00 21.37           N  
ANISOU 1426  N   LEU A 186     2710   2683   2725    -21    -62    -34       N  
ATOM   1427  CA  LEU A 186       5.652 -11.259 -25.825  1.00 21.31           C  
ANISOU 1427  CA  LEU A 186     2708   2722   2664    -33    -28    -34       C  
ATOM   1428  C   LEU A 186       6.987 -11.797 -25.380  1.00 21.58           C  
ANISOU 1428  C   LEU A 186     2739   2738   2720    -45    -51    -27       C  
ATOM   1429  O   LEU A 186       7.860 -12.017 -26.209  1.00 20.92           O  
ANISOU 1429  O   LEU A 186     2595   2699   2654    -68    -88    -14       O  
ATOM   1430  CB  LEU A 186       4.735 -12.415 -26.214  1.00 20.91           C  
ANISOU 1430  CB  LEU A 186     2693   2641   2610    -51    -11    -47       C  
ATOM   1431  CG  LEU A 186       3.286 -12.057 -26.528  1.00 20.85           C  
ANISOU 1431  CG  LEU A 186     2650   2671   2600    -22      8    -73       C  
ATOM   1432  CD1 LEU A 186       2.508 -13.327 -26.786  1.00 20.53           C  
ANISOU 1432  CD1 LEU A 186     2684   2562   2554    -49    -77    -48       C  
ATOM   1433  CD2 LEU A 186       2.634 -11.251 -25.400  1.00 21.77           C  
ANISOU 1433  CD2 LEU A 186     2825   2787   2658     -5    -17    -79       C  
ATOM   1434  N   PRO A 187       7.144 -12.024 -24.068  1.00 22.40           N  
ANISOU 1434  N   PRO A 187     2859   2863   2786    -27    -25    -16       N  
ATOM   1435  CA  PRO A 187       8.359 -12.644 -23.566  1.00 23.16           C  
ANISOU 1435  CA  PRO A 187     2947   2977   2876    -13    -30      1       C  
ATOM   1436  C   PRO A 187       8.379 -14.141 -23.897  1.00 23.69           C  
ANISOU 1436  C   PRO A 187     3018   3031   2952    -15      0    -26       C  
ATOM   1437  O   PRO A 187       7.312 -14.745 -24.116  1.00 23.66           O  
ANISOU 1437  O   PRO A 187     3022   3029   2938    -53     32    -42       O  
ATOM   1438  CB  PRO A 187       8.268 -12.449 -22.049  1.00 23.20           C  
ANISOU 1438  CB  PRO A 187     2935   2983   2896      1    -16      7       C  
ATOM   1439  CG  PRO A 187       6.854 -12.225 -21.752  1.00 24.11           C  
ANISOU 1439  CG  PRO A 187     3024   3170   2966    -22    -42    121       C  
ATOM   1440  CD  PRO A 187       6.186 -11.697 -22.998  1.00 23.25           C  
ANISOU 1440  CD  PRO A 187     2916   3057   2861    -36    -58     21       C  
ATOM   1441  N   ARG A 188       9.581 -14.709 -23.954  1.00 24.08           N  
ANISOU 1441  N   ARG A 188     3017   3121   3009    -29    -26     31       N  
ATOM   1442  CA  ARG A 188       9.758 -16.146 -24.115  1.00 24.67           C  
ANISOU 1442  CA  ARG A 188     3118   3177   3075      7     -4    -29       C  
ATOM   1443  C   ARG A 188       9.910 -16.836 -22.761  1.00 24.49           C  
ANISOU 1443  C   ARG A 188     3078   3115   3111     14     -5    -12       C  
ATOM   1444  O   ARG A 188      10.557 -16.309 -21.861  1.00 24.27           O  
ANISOU 1444  O   ARG A 188     3096   3061   3064     20     29    -26       O  
ATOM   1445  CB  ARG A 188      10.966 -16.441 -25.009  1.00 25.64           C  
ANISOU 1445  CB  ARG A 188     3168   3365   3209    -24    -10     11       C  
ATOM   1446  CG  ARG A 188      10.761 -16.051 -26.470  1.00 27.96           C  
ANISOU 1446  CG  ARG A 188     3548   3671   3404    -32    -50     80       C  
ATOM   1447  CD  ARG A 188      11.598 -16.916 -27.399  1.00 32.22           C  
ANISOU 1447  CD  ARG A 188     4089   4154   3997     43     52    -15       C  
ATOM   1448  NE  ARG A 188      10.819 -17.303 -28.583  1.00 37.07           N  
ANISOU 1448  NE  ARG A 188     4779   4756   4547      2    -65    -29       N  
ATOM   1449  CZ  ARG A 188      10.951 -18.446 -29.255  1.00 39.10           C  
ANISOU 1449  CZ  ARG A 188     5050   4950   4856    -11    -20    -42       C  
ATOM   1450  NH1 ARG A 188      11.841 -19.364 -28.881  1.00 40.38           N  
ANISOU 1450  NH1 ARG A 188     5165   5077   5099      8    -48     22       N  
ATOM   1451  NH2 ARG A 188      10.174 -18.682 -30.304  1.00 40.30           N  
ANISOU 1451  NH2 ARG A 188     5139   5139   5034    -23    -73      8       N  
ATOM   1452  N   TRP A 189       9.306 -18.018 -22.626  1.00 24.87           N  
ANISOU 1452  N   TRP A 189     3099   3210   3139    -20      2     -1       N  
ATOM   1453  CA  TRP A 189       9.411 -18.853 -21.425  1.00 24.81           C  
ANISOU 1453  CA  TRP A 189     3074   3151   3199    -16    -12      5       C  
ATOM   1454  C   TRP A 189      10.870 -19.063 -20.980  1.00 25.36           C  
ANISOU 1454  C   TRP A 189     3168   3198   3269    -46    -19     -2       C  
ATOM   1455  O   TRP A 189      11.187 -18.906 -19.805  1.00 24.55           O  
ANISOU 1455  O   TRP A 189     3018   3164   3146    -24    -43    -14       O  
ATOM   1456  CB  TRP A 189       8.693 -20.192 -21.677  1.00 24.65           C  
ANISOU 1456  CB  TRP A 189     3037   3146   3183    -28     -2     11       C  
ATOM   1457  CG  TRP A 189       8.885 -21.269 -20.643  1.00 24.39           C  
ANISOU 1457  CG  TRP A 189     3014   3141   3109    -61    -12     -5       C  
ATOM   1458  CD1 TRP A 189       9.593 -22.432 -20.792  1.00 24.70           C  
ANISOU 1458  CD1 TRP A 189     3102   3156   3124    -81    -50     29       C  
ATOM   1459  CD2 TRP A 189       8.338 -21.302 -19.319  1.00 24.43           C  
ANISOU 1459  CD2 TRP A 189     3034   3122   3127    -82    -13     12       C  
ATOM   1460  NE1 TRP A 189       9.526 -23.183 -19.638  1.00 24.85           N  
ANISOU 1460  NE1 TRP A 189     3099   3219   3123   -143    -35    -18       N  
ATOM   1461  CE2 TRP A 189       8.762 -22.514 -18.720  1.00 24.17           C  
ANISOU 1461  CE2 TRP A 189     2992   3084   3107    -30    -29      2       C  
ATOM   1462  CE3 TRP A 189       7.524 -20.434 -18.584  1.00 23.92           C  
ANISOU 1462  CE3 TRP A 189     3096   2967   3023    -62    -37     -9       C  
ATOM   1463  CZ2 TRP A 189       8.409 -22.871 -17.410  1.00 24.45           C  
ANISOU 1463  CZ2 TRP A 189     3078   3089   3122    -47      0    -44       C  
ATOM   1464  CZ3 TRP A 189       7.171 -20.790 -17.276  1.00 24.85           C  
ANISOU 1464  CZ3 TRP A 189     3101   3158   3181    -48     -1     46       C  
ATOM   1465  CH2 TRP A 189       7.613 -21.997 -16.707  1.00 24.70           C  
ANISOU 1465  CH2 TRP A 189     3109   3110   3165    -20     15     33       C  
ATOM   1466  N   GLU A 190      11.749 -19.390 -21.927  1.00 26.02           N  
ANISOU 1466  N   GLU A 190     3287   3252   3344    -67     15    -17       N  
ATOM   1467  CA  GLU A 190      13.169 -19.604 -21.636  1.00 27.71           C  
ANISOU 1467  CA  GLU A 190     3483   3496   3549    -34    -13    -10       C  
ATOM   1468  C   GLU A 190      13.829 -18.330 -21.086  1.00 27.33           C  
ANISOU 1468  C   GLU A 190     3426   3464   3494    -24      4    -15       C  
ATOM   1469  O   GLU A 190      14.620 -18.391 -20.143  1.00 27.20           O  
ANISOU 1469  O   GLU A 190     3492   3373   3467    -35    -15    -57       O  
ATOM   1470  CB  GLU A 190      13.902 -20.091 -22.888  1.00 27.95           C  
ANISOU 1470  CB  GLU A 190     3513   3532   3574    -43    -16      0       C  
ATOM   1471  CG  GLU A 190      15.395 -20.291 -22.703  1.00 30.02           C  
ANISOU 1471  CG  GLU A 190     3743   3840   3823     37      8     -4       C  
ATOM   1472  CD  GLU A 190      16.130 -20.553 -24.002  1.00 31.26           C  
ANISOU 1472  CD  GLU A 190     3901   4004   3971     -4     76     20       C  
ATOM   1473  OE1 GLU A 190      15.598 -20.213 -25.090  1.00 34.77           O  
ANISOU 1473  OE1 GLU A 190     4399   4525   4287    -21    -50    102       O  
ATOM   1474  OE2 GLU A 190      17.252 -21.105 -23.936  1.00 35.17           O  
ANISOU 1474  OE2 GLU A 190     4316   4427   4621    112    -18     90       O  
ATOM   1475  N   GLN A 191      13.478 -17.195 -21.681  1.00 27.35           N  
ANISOU 1475  N   GLN A 191     3455   3468   3469    -41     16    -26       N  
ATOM   1476  CA  GLN A 191      14.015 -15.886 -21.326  1.00 28.35           C  
ANISOU 1476  CA  GLN A 191     3545   3593   3632    -43      4    -19       C  
ATOM   1477  C   GLN A 191      13.561 -15.518 -19.913  1.00 27.94           C  
ANISOU 1477  C   GLN A 191     3475   3563   3576    -52      1    -22       C  
ATOM   1478  O   GLN A 191      14.358 -15.043 -19.097  1.00 27.34           O  
ANISOU 1478  O   GLN A 191     3328   3567   3493    -69      3     20       O  
ATOM   1479  CB  GLN A 191      13.495 -14.872 -22.342  1.00 28.52           C  
ANISOU 1479  CB  GLN A 191     3586   3559   3690    -64      8    -33       C  
ATOM   1480  CG  GLN A 191      14.160 -13.512 -22.370  1.00 30.42           C  
ANISOU 1480  CG  GLN A 191     3808   3784   3966    -37    -11     19       C  
ATOM   1481  CD  GLN A 191      13.335 -12.475 -23.148  1.00 31.40           C  
ANISOU 1481  CD  GLN A 191     3980   3859   4089    -46    -56     86       C  
ATOM   1482  OE1 GLN A 191      12.221 -12.769 -23.659  1.00 34.08           O  
ANISOU 1482  OE1 GLN A 191     4199   4169   4579   -215   -179    115       O  
ATOM   1483  NE2 GLN A 191      13.875 -11.251 -23.244  1.00 32.68           N  
ANISOU 1483  NE2 GLN A 191     4122   3916   4376   -179    -11      5       N  
ATOM   1484  N   THR A 192      12.282 -15.757 -19.620  1.00 27.66           N  
ANISOU 1484  N   THR A 192     3415   3570   3523    -45      6    -30       N  
ATOM   1485  CA  THR A 192      11.709 -15.379 -18.324  1.00 27.82           C  
ANISOU 1485  CA  THR A 192     3434   3587   3548    -37      3    -14       C  
ATOM   1486  C   THR A 192      12.265 -16.231 -17.175  1.00 27.54           C  
ANISOU 1486  C   THR A 192     3393   3529   3539    -22     19    -33       C  
ATOM   1487  O   THR A 192      12.567 -15.711 -16.089  1.00 26.74           O  
ANISOU 1487  O   THR A 192     3271   3392   3497    -53      4    -52       O  
ATOM   1488  CB  THR A 192      10.156 -15.409 -18.347  1.00 28.45           C  
ANISOU 1488  CB  THR A 192     3490   3764   3555     21     22     17       C  
ATOM   1489  OG1 THR A 192       9.676 -14.634 -19.453  1.00 29.35           O  
ANISOU 1489  OG1 THR A 192     3644   3803   3705    -46    -96      6       O  
ATOM   1490  CG2 THR A 192       9.620 -14.774 -17.113  1.00 29.37           C  
ANISOU 1490  CG2 THR A 192     3663   3742   3753    -48      0    -71       C  
ATOM   1491  N   GLN A 193      12.397 -17.536 -17.418  1.00 27.24           N  
ANISOU 1491  N   GLN A 193     3426   3398   3525    -33      4    -50       N  
ATOM   1492  CA  GLN A 193      13.003 -18.445 -16.439  1.00 27.88           C  
ANISOU 1492  CA  GLN A 193     3501   3458   3632    -20    -20    -63       C  
ATOM   1493  C   GLN A 193      14.462 -18.067 -16.160  1.00 27.37           C  
ANISOU 1493  C   GLN A 193     3487   3351   3561      9    -10    -63       C  
ATOM   1494  O   GLN A 193      14.894 -18.043 -15.010  1.00 27.15           O  
ANISOU 1494  O   GLN A 193     3413   3320   3580    -13    -41    -85       O  
ATOM   1495  CB  GLN A 193      12.897 -19.911 -16.902  1.00 28.67           C  
ANISOU 1495  CB  GLN A 193     3634   3530   3728    -19    -17    -47       C  
ATOM   1496  CG  GLN A 193      11.461 -20.449 -17.058  1.00 30.83           C  
ANISOU 1496  CG  GLN A 193     3773   3886   4054    -51    -63    -45       C  
ATOM   1497  CD  GLN A 193      10.737 -20.675 -15.730  1.00 33.88           C  
ANISOU 1497  CD  GLN A 193     4260   4314   4295    -16    -11      2       C  
ATOM   1498  OE1 GLN A 193      10.133 -19.756 -15.172  1.00 36.03           O  
ANISOU 1498  OE1 GLN A 193     4486   4638   4562    -32     13    -26       O  
ATOM   1499  NE2 GLN A 193      10.771 -21.910 -15.236  1.00 35.46           N  
ANISOU 1499  NE2 GLN A 193     4433   4468   4570    -90    -93     30       N  
ATOM   1500  N   ARG A 194      15.209 -17.769 -17.220  1.00 27.26           N  
ANISOU 1500  N   ARG A 194     3477   3305   3574     -9    -22    -55       N  
ATOM   1501  CA  ARG A 194      16.605 -17.363 -17.094  1.00 27.71           C  
ANISOU 1501  CA  ARG A 194     3528   3404   3597      5    -30    -59       C  
ATOM   1502  C   ARG A 194      16.722 -16.060 -16.295  1.00 26.97           C  
ANISOU 1502  C   ARG A 194     3450   3317   3479      8    -24    -45       C  
ATOM   1503  O   ARG A 194      17.560 -15.944 -15.395  1.00 26.79           O  
ANISOU 1503  O   ARG A 194     3441   3267   3470     79    -49    -68       O  
ATOM   1504  CB  ARG A 194      17.243 -17.215 -18.477  1.00 28.35           C  
ANISOU 1504  CB  ARG A 194     3615   3526   3630    -16    -15    -31       C  
ATOM   1505  CG  ARG A 194      18.577 -16.471 -18.483  1.00 31.70           C  
ANISOU 1505  CG  ARG A 194     3949   3981   4114    -49    -58    -25       C  
ATOM   1506  CD  ARG A 194      19.412 -16.786 -19.713  1.00 36.93           C  
ANISOU 1506  CD  ARG A 194     4681   4769   4580     30    112     -7       C  
ATOM   1507  NE  ARG A 194      20.648 -16.003 -19.701  1.00 40.89           N  
ANISOU 1507  NE  ARG A 194     5049   5220   5268    -92     12     30       N  
ATOM   1508  CZ  ARG A 194      21.790 -16.370 -20.279  1.00 43.04           C  
ANISOU 1508  CZ  ARG A 194     5352   5506   5493      7     50    -13       C  
ATOM   1509  NH1 ARG A 194      21.883 -17.529 -20.927  1.00 44.11           N  
ANISOU 1509  NH1 ARG A 194     5558   5548   5653    -21    -19    -21       N  
ATOM   1510  NH2 ARG A 194      22.850 -15.572 -20.200  1.00 44.63           N  
ANISOU 1510  NH2 ARG A 194     5571   5667   5717    -61     -3      5       N  
ATOM   1511  N   PHE A 195      15.861 -15.103 -16.625  1.00 25.92           N  
ANISOU 1511  N   PHE A 195     3327   3201   3319     25     13    -36       N  
ATOM   1512  CA  PHE A 195      15.876 -13.775 -15.998  1.00 25.81           C  
ANISOU 1512  CA  PHE A 195     3280   3226   3299     14      4    -36       C  
ATOM   1513  C   PHE A 195      15.658 -13.899 -14.495  1.00 26.04           C  
ANISOU 1513  C   PHE A 195     3312   3256   3326     38    -25    -23       C  
ATOM   1514  O   PHE A 195      16.458 -13.391 -13.703  1.00 26.13           O  
ANISOU 1514  O   PHE A 195     3230   3302   3393     44    -71      6       O  
ATOM   1515  CB  PHE A 195      14.808 -12.871 -16.629  1.00 25.51           C  
ANISOU 1515  CB  PHE A 195     3272   3186   3233     11      5    -48       C  
ATOM   1516  CG  PHE A 195      14.787 -11.467 -16.078  1.00 25.10           C  
ANISOU 1516  CG  PHE A 195     3185   3131   3218     27     18    -15       C  
ATOM   1517  CD1 PHE A 195      15.598 -10.487 -16.619  1.00 24.67           C  
ANISOU 1517  CD1 PHE A 195     3182   3125   3065     -1     21      1       C  
ATOM   1518  CD2 PHE A 195      13.962 -11.133 -15.004  1.00 25.20           C  
ANISOU 1518  CD2 PHE A 195     3069   3213   3292    -19     58    -27       C  
ATOM   1519  CE1 PHE A 195      15.592  -9.185 -16.112  1.00 24.08           C  
ANISOU 1519  CE1 PHE A 195     3027   2980   3142     65      6    -20       C  
ATOM   1520  CE2 PHE A 195      13.943  -9.835 -14.490  1.00 25.37           C  
ANISOU 1520  CE2 PHE A 195     3016   3237   3385    -60     54      0       C  
ATOM   1521  CZ  PHE A 195      14.760  -8.858 -15.050  1.00 25.08           C  
ANISOU 1521  CZ  PHE A 195     3194   3150   3185    -47     10     50       C  
ATOM   1522  N   ILE A 196      14.567 -14.562 -14.110  1.00 26.06           N  
ANISOU 1522  N   ILE A 196     3281   3284   3337     37     -2     -2       N  
ATOM   1523  CA  ILE A 196      14.267 -14.804 -12.698  1.00 27.09           C  
ANISOU 1523  CA  ILE A 196     3400   3470   3422     30    -14     26       C  
ATOM   1524  C   ILE A 196      15.346 -15.692 -12.051  1.00 28.11           C  
ANISOU 1524  C   ILE A 196     3537   3589   3551     63    -20      3       C  
ATOM   1525  O   ILE A 196      15.710 -15.505 -10.887  1.00 27.81           O  
ANISOU 1525  O   ILE A 196     3501   3557   3508     89     -7     27       O  
ATOM   1526  CB  ILE A 196      12.843 -15.404 -12.523  1.00 27.11           C  
ANISOU 1526  CB  ILE A 196     3389   3494   3418     11     -2     38       C  
ATOM   1527  CG1 ILE A 196      11.772 -14.393 -12.995  1.00 26.65           C  
ANISOU 1527  CG1 ILE A 196     3336   3416   3374    -24     15     41       C  
ATOM   1528  CG2 ILE A 196      12.596 -15.835 -11.065  1.00 27.05           C  
ANISOU 1528  CG2 ILE A 196     3396   3481   3399    -29     -9     95       C  
ATOM   1529  CD1 ILE A 196      10.389 -15.010 -13.279  1.00 26.94           C  
ANISOU 1529  CD1 ILE A 196     3351   3530   3354     18    -64     92       C  
ATOM   1530  N   GLY A 197      15.855 -16.654 -12.816  1.00 29.42           N  
ANISOU 1530  N   GLY A 197     3722   3780   3676     98     -3    -15       N  
ATOM   1531  CA  GLY A 197      16.974 -17.491 -12.367  1.00 31.05           C  
ANISOU 1531  CA  GLY A 197     3899   3992   3904    108    -15    -14       C  
ATOM   1532  C   GLY A 197      18.175 -16.686 -11.897  1.00 32.15           C  
ANISOU 1532  C   GLY A 197     4054   4142   4017     96    -28    -43       C  
ATOM   1533  O   GLY A 197      18.723 -16.966 -10.832  1.00 32.69           O  
ANISOU 1533  O   GLY A 197     4148   4237   4036    117    -45    -55       O  
ATOM   1534  N   GLU A 198      18.574 -15.683 -12.684  1.00 32.95           N  
ANISOU 1534  N   GLU A 198     4137   4255   4125     61     -3    -24       N  
ATOM   1535  CA  GLU A 198      19.701 -14.805 -12.343  1.00 34.01           C  
ANISOU 1535  CA  GLU A 198     4221   4420   4281     33    -25    -15       C  
ATOM   1536  C   GLU A 198      19.464 -14.139 -10.996  1.00 33.88           C  
ANISOU 1536  C   GLU A 198     4176   4430   4268     49    -11     -9       C  
ATOM   1537  O   GLU A 198      18.318 -13.836 -10.622  1.00 33.86           O  
ANISOU 1537  O   GLU A 198     4092   4461   4312     73    -69     47       O  
ATOM   1538  CB  GLU A 198      19.908 -13.697 -13.385  1.00 34.43           C  
ANISOU 1538  CB  GLU A 198     4288   4439   4353     16    -27      7       C  
ATOM   1539  CG  GLU A 198      19.791 -14.112 -14.840  1.00 37.26           C  
ANISOU 1539  CG  GLU A 198     4726   4791   4636    -30    -44    -11       C  
ATOM   1540  CD  GLU A 198      21.103 -14.489 -15.498  1.00 40.33           C  
ANISOU 1540  CD  GLU A 198     5011   5173   5136     -3     56     17       C  
ATOM   1541  OE1 GLU A 198      22.158 -14.502 -14.816  1.00 42.04           O  
ANISOU 1541  OE1 GLU A 198     5327   5355   5291    -34    -20     49       O  
ATOM   1542  OE2 GLU A 198      21.071 -14.772 -16.722  1.00 42.31           O  
ANISOU 1542  OE2 GLU A 198     5315   5404   5355    -68     12      2       O  
ATOM   1543  OXT GLU A 198      20.420 -13.876 -10.265  1.00 33.62           O  
ANISOU 1543  OXT GLU A 198     4040   4447   4284     69     18      6       O  
TER    1544      GLU A 198                                                      
ATOM   1545  N   MET B   1       3.442  14.734  -8.284  1.00 29.14           N  
ANISOU 1545  N   MET B   1     3672   3700   3699    -45    -69     -6       N  
ATOM   1546  CA  MET B   1       3.705  14.488  -6.848  1.00 30.03           C  
ANISOU 1546  CA  MET B   1     3767   3818   3824    -80    -69   -102       C  
ATOM   1547  C   MET B   1       4.483  15.695  -6.324  1.00 28.37           C  
ANISOU 1547  C   MET B   1     3601   3640   3535    -65    -34    -67       C  
ATOM   1548  O   MET B   1       5.459  16.122  -6.950  1.00 27.40           O  
ANISOU 1548  O   MET B   1     3388   3583   3437   -132    -54   -108       O  
ATOM   1549  CB  MET B   1       4.559  13.245  -6.742  1.00 30.70           C  
ANISOU 1549  CB  MET B   1     3859   3889   3914    -66    -64    -20       C  
ATOM   1550  CG  MET B   1       4.503  12.525  -5.453  1.00 32.91           C  
ANISOU 1550  CG  MET B   1     4198   4181   4124     16    -67    -43       C  
ATOM   1551  SD  MET B   1       5.837  11.323  -5.492  1.00 34.18           S  
ANISOU 1551  SD  MET B   1     4209   4332   4444     47   -123   -127       S  
ATOM   1552  CE  MET B   1       5.021   9.912  -6.272  1.00 33.37           C  
ANISOU 1552  CE  MET B   1     4254   4131   4293     -7   -101    -47       C  
ATOM   1553  N   LYS B   2       4.063  16.244  -5.186  1.00 26.51           N  
ANISOU 1553  N   LYS B   2     3397   3411   3263    -95    -46    -49       N  
ATOM   1554  CA  LYS B   2       4.787  17.376  -4.627  1.00 25.60           C  
ANISOU 1554  CA  LYS B   2     3343   3358   3022    -60    -41    -21       C  
ATOM   1555  C   LYS B   2       5.060  17.093  -3.163  1.00 24.53           C  
ANISOU 1555  C   LYS B   2     3187   3236   2895    -54    -46    -15       C  
ATOM   1556  O   LYS B   2       4.167  16.647  -2.454  1.00 23.68           O  
ANISOU 1556  O   LYS B   2     3156   3206   2633   -136   -114    106       O  
ATOM   1557  CB  LYS B   2       3.993  18.664  -4.792  1.00 25.61           C  
ANISOU 1557  CB  LYS B   2     3376   3303   3052   -104    -27     63       C  
ATOM   1558  CG  LYS B   2       4.759  19.891  -4.300  1.00 29.69           C  
ANISOU 1558  CG  LYS B   2     3898   3677   3704    -61   -119    -62       C  
ATOM   1559  CD  LYS B   2       4.102  21.187  -4.719  1.00 33.62           C  
ANISOU 1559  CD  LYS B   2     4382   4024   4365     55    -60     77       C  
ATOM   1560  CE  LYS B   2       5.023  22.365  -4.431  1.00 35.17           C  
ANISOU 1560  CE  LYS B   2     4551   4286   4525    -66    -50     -2       C  
ATOM   1561  NZ  LYS B   2       4.490  23.624  -5.050  1.00 36.96           N  
ANISOU 1561  NZ  LYS B   2     4783   4434   4824      3      8    109       N  
ATOM   1562  N   ALA B   3       6.292  17.353  -2.738  1.00 23.33           N  
ANISOU 1562  N   ALA B   3     3047   3082   2734    -48    -33    -40       N  
ATOM   1563  CA  ALA B   3       6.707  17.135  -1.353  1.00 22.75           C  
ANISOU 1563  CA  ALA B   3     2982   2947   2715    -59    -12    -41       C  
ATOM   1564  C   ALA B   3       6.948  18.475  -0.641  1.00 22.69           C  
ANISOU 1564  C   ALA B   3     2965   2907   2746    -55     -8    -15       C  
ATOM   1565  O   ALA B   3       7.685  19.342  -1.143  1.00 22.95           O  
ANISOU 1565  O   ALA B   3     3067   2945   2707    -66     67    -18       O  
ATOM   1566  CB  ALA B   3       7.952  16.271  -1.306  1.00 22.14           C  
ANISOU 1566  CB  ALA B   3     2967   2806   2637    -85    -24     22       C  
ATOM   1567  N   ARG B   4       6.346  18.614   0.539  1.00 21.99           N  
ANISOU 1567  N   ARG B   4     2814   2834   2704     14     -8    -63       N  
ATOM   1568  CA  ARG B   4       6.499  19.796   1.379  1.00 22.39           C  
ANISOU 1568  CA  ARG B   4     2855   2898   2753     36    -39    -28       C  
ATOM   1569  C   ARG B   4       7.080  19.347   2.729  1.00 21.87           C  
ANISOU 1569  C   ARG B   4     2774   2831   2703     28    -43    -34       C  
ATOM   1570  O   ARG B   4       6.465  18.549   3.436  1.00 21.64           O  
ANISOU 1570  O   ARG B   4     2721   2882   2616     -4    -87    -24       O  
ATOM   1571  CB  ARG B   4       5.136  20.490   1.577  1.00 22.30           C  
ANISOU 1571  CB  ARG B   4     2836   2825   2811     28    -69    -67       C  
ATOM   1572  CG  ARG B   4       5.182  21.712   2.523  1.00 23.00           C  
ANISOU 1572  CG  ARG B   4     2964   2960   2814    171     -1    -38       C  
ATOM   1573  CD  ARG B   4       3.771  22.309   2.776  1.00 24.03           C  
ANISOU 1573  CD  ARG B   4     2973   3142   3016     65     46     24       C  
ATOM   1574  NE  ARG B   4       2.873  21.393   3.493  1.00 25.78           N  
ANISOU 1574  NE  ARG B   4     3244   3396   3154    -16     69     53       N  
ATOM   1575  CZ  ARG B   4       2.860  21.243   4.818  1.00 25.81           C  
ANISOU 1575  CZ  ARG B   4     3300   3297   3209    -17    -30     92       C  
ATOM   1576  NH1 ARG B   4       3.700  21.935   5.587  1.00 24.72           N  
ANISOU 1576  NH1 ARG B   4     3251   3016   3124    121   -120     21       N  
ATOM   1577  NH2 ARG B   4       1.995  20.407   5.377  1.00 25.72           N  
ANISOU 1577  NH2 ARG B   4     3422   3114   3234    -20   -117     97       N  
ATOM   1578  N   GLU B   5       8.270  19.831   3.069  1.00 21.47           N  
ANISOU 1578  N   GLU B   5     2709   2768   2681    -33    -53    -10       N  
ATOM   1579  CA  GLU B   5       8.873  19.447   4.355  1.00 21.43           C  
ANISOU 1579  CA  GLU B   5     2699   2748   2692    -19    -26      4       C  
ATOM   1580  C   GLU B   5       8.083  20.088   5.479  1.00 21.24           C  
ANISOU 1580  C   GLU B   5     2735   2692   2642     -9    -39    -34       C  
ATOM   1581  O   GLU B   5       7.711  21.274   5.400  1.00 21.08           O  
ANISOU 1581  O   GLU B   5     2735   2649   2624     30    -42    -18       O  
ATOM   1582  CB  GLU B   5      10.365  19.799   4.454  1.00 21.85           C  
ANISOU 1582  CB  GLU B   5     2735   2857   2708      1    -32     19       C  
ATOM   1583  CG  GLU B   5      11.106  19.013   5.571  1.00 21.28           C  
ANISOU 1583  CG  GLU B   5     2625   2732   2725    -61    -58     12       C  
ATOM   1584  CD  GLU B   5      12.629  19.173   5.519  1.00 22.33           C  
ANISOU 1584  CD  GLU B   5     2765   2892   2826     20      1     53       C  
ATOM   1585  OE1 GLU B   5      13.116  20.015   4.744  1.00 23.98           O  
ANISOU 1585  OE1 GLU B   5     2838   3148   3123   -177     57    188       O  
ATOM   1586  OE2 GLU B   5      13.344  18.459   6.249  1.00 21.98           O  
ANISOU 1586  OE2 GLU B   5     2759   2919   2674     47     73    -16       O  
ATOM   1587  N   LEU B   6       7.806  19.296   6.511  1.00 20.90           N  
ANISOU 1587  N   LEU B   6     2709   2568   2664      0     -4    -64       N  
ATOM   1588  CA  LEU B   6       7.074  19.775   7.686  1.00 20.72           C  
ANISOU 1588  CA  LEU B   6     2660   2636   2574    -24      0    -75       C  
ATOM   1589  C   LEU B   6       7.928  20.648   8.605  1.00 20.98           C  
ANISOU 1589  C   LEU B   6     2665   2682   2622      4      9    -85       C  
ATOM   1590  O   LEU B   6       9.121  20.814   8.373  1.00 19.47           O  
ANISOU 1590  O   LEU B   6     2494   2499   2403      1     70    -90       O  
ATOM   1591  CB  LEU B   6       6.463  18.599   8.445  1.00 20.96           C  
ANISOU 1591  CB  LEU B   6     2683   2651   2630    -26    -20    -70       C  
ATOM   1592  CG  LEU B   6       5.483  17.778   7.604  1.00 21.69           C  
ANISOU 1592  CG  LEU B   6     2805   2676   2760    -82    -16    -34       C  
ATOM   1593  CD1 LEU B   6       4.991  16.554   8.397  1.00 21.76           C  
ANISOU 1593  CD1 LEU B   6     2880   2727   2661   -129     33     85       C  
ATOM   1594  CD2 LEU B   6       4.306  18.646   7.081  1.00 20.78           C  
ANISOU 1594  CD2 LEU B   6     2723   2544   2628    -52    -63   -115       C  
ATOM   1595  N   ASP B   7       7.296  21.224   9.635  1.00 21.10           N  
ANISOU 1595  N   ASP B   7     2688   2770   2558     20     28    -99       N  
ATOM   1596  CA  ASP B   7       8.008  22.045  10.613  1.00 21.93           C  
ANISOU 1596  CA  ASP B   7     2825   2777   2727     41     35    -60       C  
ATOM   1597  C   ASP B   7       8.972  21.227  11.451  1.00 21.38           C  
ANISOU 1597  C   ASP B   7     2750   2728   2645     28     56    -45       C  
ATOM   1598  O   ASP B   7       9.831  21.776  12.152  1.00 21.59           O  
ANISOU 1598  O   ASP B   7     2814   2763   2624     57    119    -48       O  
ATOM   1599  CB  ASP B   7       7.019  22.800  11.504  1.00 22.28           C  
ANISOU 1599  CB  ASP B   7     2868   2861   2734     68     42    -58       C  
ATOM   1600  CG  ASP B   7       6.328  23.935  10.762  1.00 24.93           C  
ANISOU 1600  CG  ASP B   7     3199   3166   3104    155     -8     48       C  
ATOM   1601  OD1 ASP B   7       6.762  24.263   9.630  1.00 26.90           O  
ANISOU 1601  OD1 ASP B   7     3510   3369   3338    168     -5     38       O  
ATOM   1602  OD2 ASP B   7       5.358  24.492  11.311  1.00 26.98           O  
ANISOU 1602  OD2 ASP B   7     3376   3447   3425    275    -54     29       O  
ATOM   1603  N   VAL B   8       8.815  19.907  11.371  1.00 21.25           N  
ANISOU 1603  N   VAL B   8     2740   2716   2617     25     96    -42       N  
ATOM   1604  CA  VAL B   8       9.798  18.986  11.907  1.00 21.59           C  
ANISOU 1604  CA  VAL B   8     2778   2744   2682      1     52    -58       C  
ATOM   1605  C   VAL B   8      10.625  18.532  10.709  1.00 21.42           C  
ANISOU 1605  C   VAL B   8     2740   2716   2682     -5     49    -63       C  
ATOM   1606  O   VAL B   8      10.115  17.783   9.869  1.00 21.18           O  
ANISOU 1606  O   VAL B   8     2698   2716   2633    -84     14    -86       O  
ATOM   1607  CB  VAL B   8       9.135  17.744  12.553  1.00 21.82           C  
ANISOU 1607  CB  VAL B   8     2807   2822   2662     29     12    -15       C  
ATOM   1608  CG1 VAL B   8      10.142  16.607  12.690  1.00 21.65           C  
ANISOU 1608  CG1 VAL B   8     2737   2787   2702     65     64    -63       C  
ATOM   1609  CG2 VAL B   8       8.514  18.112  13.890  1.00 22.10           C  
ANISOU 1609  CG2 VAL B   8     2715   2964   2718     36    116    -33       C  
ATOM   1610  N   PRO B   9      11.893  18.964  10.631  1.00 21.21           N  
ANISOU 1610  N   PRO B   9     2745   2604   2708    -52     18    -83       N  
ATOM   1611  CA  PRO B   9      12.745  18.543   9.511  1.00 21.03           C  
ANISOU 1611  CA  PRO B   9     2699   2559   2732    -28     27    -86       C  
ATOM   1612  C   PRO B   9      12.891  17.019   9.421  1.00 20.60           C  
ANISOU 1612  C   PRO B   9     2633   2503   2690    -39     21    -73       C  
ATOM   1613  O   PRO B   9      12.979  16.347  10.439  1.00 20.45           O  
ANISOU 1613  O   PRO B   9     2708   2378   2681    -13    -69   -101       O  
ATOM   1614  CB  PRO B   9      14.096  19.164   9.845  1.00 21.16           C  
ANISOU 1614  CB  PRO B   9     2710   2577   2752    -33     22    -77       C  
ATOM   1615  CG  PRO B   9      13.779  20.328  10.722  1.00 21.62           C  
ANISOU 1615  CG  PRO B   9     2856   2666   2692    -28     68   -105       C  
ATOM   1616  CD  PRO B   9      12.602  19.889  11.543  1.00 21.31           C  
ANISOU 1616  CD  PRO B   9     2688   2665   2742    -49     13    -79       C  
ATOM   1617  N   GLY B  10      12.905  16.489   8.208  1.00 20.33           N  
ANISOU 1617  N   GLY B  10     2603   2488   2634    -49     32    -41       N  
ATOM   1618  CA  GLY B  10      13.056  15.052   8.026  1.00 20.55           C  
ANISOU 1618  CA  GLY B  10     2596   2564   2646    -43     21   -100       C  
ATOM   1619  C   GLY B  10      11.705  14.363   7.986  1.00 20.63           C  
ANISOU 1619  C   GLY B  10     2595   2572   2670    -41     44    -66       C  
ATOM   1620  O   GLY B  10      11.634  13.143   7.968  1.00 21.18           O  
ANISOU 1620  O   GLY B  10     2694   2628   2723    -31     48   -143       O  
ATOM   1621  N   ALA B  11      10.636  15.153   7.967  1.00 20.55           N  
ANISOU 1621  N   ALA B  11     2544   2619   2644    -24      4   -100       N  
ATOM   1622  CA  ALA B  11       9.278  14.637   7.727  1.00 20.65           C  
ANISOU 1622  CA  ALA B  11     2579   2608   2658     -6     59    -74       C  
ATOM   1623  C   ALA B  11       8.647  15.490   6.639  1.00 20.31           C  
ANISOU 1623  C   ALA B  11     2495   2620   2600      7     28    -85       C  
ATOM   1624  O   ALA B  11       8.806  16.715   6.635  1.00 20.03           O  
ANISOU 1624  O   ALA B  11     2468   2563   2577     14    -47   -102       O  
ATOM   1625  CB  ALA B  11       8.445  14.664   9.000  1.00 21.12           C  
ANISOU 1625  CB  ALA B  11     2670   2664   2690    -19     71    -65       C  
ATOM   1626  N   TRP B  12       7.946  14.847   5.711  1.00 20.19           N  
ANISOU 1626  N   TRP B  12     2505   2612   2552     20     82   -144       N  
ATOM   1627  CA  TRP B  12       7.426  15.524   4.536  1.00 20.36           C  
ANISOU 1627  CA  TRP B  12     2594   2608   2534    -40     51    -96       C  
ATOM   1628  C   TRP B  12       5.972  15.140   4.301  1.00 19.81           C  
ANISOU 1628  C   TRP B  12     2499   2610   2418      0     57    -87       C  
ATOM   1629  O   TRP B  12       5.602  13.970   4.458  1.00 19.38           O  
ANISOU 1629  O   TRP B  12     2456   2622   2284    -61     45   -132       O  
ATOM   1630  CB  TRP B  12       8.198  15.089   3.278  1.00 21.64           C  
ANISOU 1630  CB  TRP B  12     2836   2739   2646    -42    123    -58       C  
ATOM   1631  CG  TRP B  12       9.549  15.681   3.099  1.00 23.19           C  
ANISOU 1631  CG  TRP B  12     2984   2981   2844      0     41    -90       C  
ATOM   1632  CD1 TRP B  12       9.863  16.782   2.357  1.00 23.84           C  
ANISOU 1632  CD1 TRP B  12     3000   2942   3116   -124     49   -117       C  
ATOM   1633  CD2 TRP B  12      10.774  15.187   3.626  1.00 24.13           C  
ANISOU 1633  CD2 TRP B  12     3104   3018   3044     36     30   -120       C  
ATOM   1634  NE1 TRP B  12      11.214  17.011   2.403  1.00 25.23           N  
ANISOU 1634  NE1 TRP B  12     3183   3150   3253     48    155    -80       N  
ATOM   1635  CE2 TRP B  12      11.800  16.055   3.183  1.00 24.44           C  
ANISOU 1635  CE2 TRP B  12     3076   3145   3065     59     92   -127       C  
ATOM   1636  CE3 TRP B  12      11.111  14.102   4.436  1.00 25.17           C  
ANISOU 1636  CE3 TRP B  12     3251   3322   2989     11   -127     -5       C  
ATOM   1637  CZ2 TRP B  12      13.143  15.871   3.519  1.00 25.36           C  
ANISOU 1637  CZ2 TRP B  12     3155   3306   3174      1    -68     -5       C  
ATOM   1638  CZ3 TRP B  12      12.462  13.907   4.762  1.00 24.58           C  
ANISOU 1638  CZ3 TRP B  12     2982   3224   3132    -11     64    -47       C  
ATOM   1639  CH2 TRP B  12      13.455  14.797   4.316  1.00 25.07           C  
ANISOU 1639  CH2 TRP B  12     3191   3143   3191    -18     21      9       C  
ATOM   1640  N   GLU B  13       5.167  16.119   3.898  1.00 19.75           N  
ANISOU 1640  N   GLU B  13     2492   2590   2422    -21     49    -87       N  
ATOM   1641  CA  GLU B  13       3.833  15.848   3.371  1.00 19.92           C  
ANISOU 1641  CA  GLU B  13     2513   2655   2400     51      0    -83       C  
ATOM   1642  C   GLU B  13       3.964  15.737   1.853  1.00 20.05           C  
ANISOU 1642  C   GLU B  13     2503   2662   2451     41     30    -32       C  
ATOM   1643  O   GLU B  13       4.485  16.645   1.217  1.00 20.25           O  
ANISOU 1643  O   GLU B  13     2598   2702   2393     21     61    -43       O  
ATOM   1644  CB  GLU B  13       2.883  16.988   3.731  1.00 20.72           C  
ANISOU 1644  CB  GLU B  13     2486   2780   2604     34     66    -60       C  
ATOM   1645  CG  GLU B  13       1.539  16.928   3.048  1.00 22.63           C  
ANISOU 1645  CG  GLU B  13     2838   3080   2681    102    -41    -26       C  
ATOM   1646  CD  GLU B  13       0.847  18.286   3.089  1.00 26.17           C  
ANISOU 1646  CD  GLU B  13     3267   3307   3366    154     15     24       C  
ATOM   1647  OE1 GLU B  13       1.110  19.151   2.200  1.00 27.69           O  
ANISOU 1647  OE1 GLU B  13     3443   3373   3702    182    -63     28       O  
ATOM   1648  OE2 GLU B  13       0.060  18.487   4.021  1.00 26.89           O  
ANISOU 1648  OE2 GLU B  13     3298   3472   3445    220    144     18       O  
ATOM   1649  N   ILE B  14       3.513  14.611   1.298  1.00 19.60           N  
ANISOU 1649  N   ILE B  14     2440   2616   2389    -13      1    -53       N  
ATOM   1650  CA  ILE B  14       3.541  14.384  -0.149  1.00 20.15           C  
ANISOU 1650  CA  ILE B  14     2472   2710   2472    -12    -18    -52       C  
ATOM   1651  C   ILE B  14       2.100  14.406  -0.687  1.00 20.66           C  
ANISOU 1651  C   ILE B  14     2543   2720   2584    -15    -26    -14       C  
ATOM   1652  O   ILE B  14       1.224  13.699  -0.164  1.00 20.54           O  
ANISOU 1652  O   ILE B  14     2359   2791   2652    -61    -74     66       O  
ATOM   1653  CB  ILE B  14       4.201  13.024  -0.493  1.00 20.57           C  
ANISOU 1653  CB  ILE B  14     2565   2756   2494    -38    -42    -67       C  
ATOM   1654  CG1 ILE B  14       5.719  13.044  -0.234  1.00 22.91           C  
ANISOU 1654  CG1 ILE B  14     2715   3194   2794    137     32    -51       C  
ATOM   1655  CG2 ILE B  14       3.991  12.666  -1.965  1.00 21.67           C  
ANISOU 1655  CG2 ILE B  14     2844   2864   2525     33    -21   -112       C  
ATOM   1656  CD1 ILE B  14       6.112  12.634   1.154  1.00 27.11           C  
ANISOU 1656  CD1 ILE B  14     3367   3599   3332     71   -161     77       C  
ATOM   1657  N   THR B  15       1.883  15.186  -1.745  1.00 20.89           N  
ANISOU 1657  N   THR B  15     2585   2696   2656    -21    -15    -55       N  
ATOM   1658  CA  THR B  15       0.581  15.338  -2.382  1.00 21.40           C  
ANISOU 1658  CA  THR B  15     2705   2759   2666    -46    -10   -127       C  
ATOM   1659  C   THR B  15       0.662  14.628  -3.729  1.00 21.17           C  
ANISOU 1659  C   THR B  15     2656   2705   2680   -113     26   -124       C  
ATOM   1660  O   THR B  15       1.578  14.879  -4.513  1.00 20.71           O  
ANISOU 1660  O   THR B  15     2590   2594   2685   -164     39   -131       O  
ATOM   1661  CB  THR B  15       0.216  16.851  -2.574  1.00 21.94           C  
ANISOU 1661  CB  THR B  15     2801   2841   2692     31    -39   -129       C  
ATOM   1662  OG1 THR B  15       0.211  17.523  -1.304  1.00 23.78           O  
ANISOU 1662  OG1 THR B  15     3027   3103   2903     43   -105   -292       O  
ATOM   1663  CG2 THR B  15      -1.156  17.033  -3.204  1.00 22.28           C  
ANISOU 1663  CG2 THR B  15     2728   2846   2890     12    -80   -221       C  
ATOM   1664  N   PRO B  16      -0.302  13.735  -4.008  1.00 21.09           N  
ANISOU 1664  N   PRO B  16     2650   2654   2708   -136     90    -88       N  
ATOM   1665  CA  PRO B  16      -0.219  12.956  -5.247  1.00 20.48           C  
ANISOU 1665  CA  PRO B  16     2564   2587   2629   -135     89    -79       C  
ATOM   1666  C   PRO B  16      -0.712  13.711  -6.477  1.00 20.34           C  
ANISOU 1666  C   PRO B  16     2522   2559   2647   -108     87    -71       C  
ATOM   1667  O   PRO B  16      -1.401  14.735  -6.354  1.00 19.97           O  
ANISOU 1667  O   PRO B  16     2475   2453   2658    -60    131   -128       O  
ATOM   1668  CB  PRO B  16      -1.124  11.750  -4.954  1.00 20.90           C  
ANISOU 1668  CB  PRO B  16     2631   2594   2712   -115     77   -107       C  
ATOM   1669  CG  PRO B  16      -2.187  12.312  -4.027  1.00 20.40           C  
ANISOU 1669  CG  PRO B  16     2565   2579   2606   -165    128    -23       C  
ATOM   1670  CD  PRO B  16      -1.507  13.412  -3.218  1.00 21.24           C  
ANISOU 1670  CD  PRO B  16     2658   2731   2678   -140     98    -84       C  
ATOM   1671  N   THR B  17      -0.338  13.227  -7.660  1.00 19.26           N  
ANISOU 1671  N   THR B  17     2438   2453   2426    -98    119    -40       N  
ATOM   1672  CA  THR B  17      -1.009  13.634  -8.892  1.00 19.48           C  
ANISOU 1672  CA  THR B  17     2460   2533   2406    -84    104    -23       C  
ATOM   1673  C   THR B  17      -2.075  12.568  -9.094  1.00 19.45           C  
ANISOU 1673  C   THR B  17     2466   2547   2376    -55    101    -50       C  
ATOM   1674  O   THR B  17      -1.748  11.394  -9.275  1.00 20.38           O  
ANISOU 1674  O   THR B  17     2534   2592   2616    -67    162    -37       O  
ATOM   1675  CB  THR B  17      -0.025  13.633 -10.106  1.00 19.12           C  
ANISOU 1675  CB  THR B  17     2464   2487   2313    -80     77     10       C  
ATOM   1676  OG1 THR B  17       1.042  14.559  -9.865  1.00 18.98           O  
ANISOU 1676  OG1 THR B  17     2436   2642   2132    -95    193    124       O  
ATOM   1677  CG2 THR B  17      -0.749  13.997 -11.408  1.00 19.74           C  
ANISOU 1677  CG2 THR B  17     2556   2587   2355    -72    127     21       C  
ATOM   1678  N   ILE B  18      -3.340  12.950  -8.995  1.00 18.88           N  
ANISOU 1678  N   ILE B  18     2389   2483   2301    -19     -7   -104       N  
ATOM   1679  CA  ILE B  18      -4.430  11.973  -9.087  1.00 18.86           C  
ANISOU 1679  CA  ILE B  18     2409   2499   2258    -12      5    -65       C  
ATOM   1680  C   ILE B  18      -5.008  12.036 -10.507  1.00 18.42           C  
ANISOU 1680  C   ILE B  18     2353   2410   2235      0    -12    -51       C  
ATOM   1681  O   ILE B  18      -5.366  13.107 -11.006  1.00 18.31           O  
ANISOU 1681  O   ILE B  18     2365   2353   2238     26     46   -103       O  
ATOM   1682  CB  ILE B  18      -5.532  12.171  -8.005  1.00 18.81           C  
ANISOU 1682  CB  ILE B  18     2402   2543   2200    -71    -32    -30       C  
ATOM   1683  CG1 ILE B  18      -4.930  12.049  -6.593  1.00 19.12           C  
ANISOU 1683  CG1 ILE B  18     2421   2636   2206    -27      6    -35       C  
ATOM   1684  CG2 ILE B  18      -6.632  11.113  -8.162  1.00 18.02           C  
ANISOU 1684  CG2 ILE B  18     2284   2461   2101    -48     -8     15       C  
ATOM   1685  CD1 ILE B  18      -5.851  12.564  -5.472  1.00 19.91           C  
ANISOU 1685  CD1 ILE B  18     2574   2677   2311     74     14    -25       C  
ATOM   1686  N   HIS B  19      -5.041  10.882 -11.167  1.00 18.23           N  
ANISOU 1686  N   HIS B  19     2346   2305   2273      3     12    -64       N  
ATOM   1687  CA  HIS B  19      -5.561  10.791 -12.520  1.00 18.50           C  
ANISOU 1687  CA  HIS B  19     2348   2387   2292      7     14    -37       C  
ATOM   1688  C   HIS B  19      -6.980  10.266 -12.464  1.00 19.15           C  
ANISOU 1688  C   HIS B  19     2415   2451   2410     -7      9    -23       C  
ATOM   1689  O   HIS B  19      -7.207   9.083 -12.200  1.00 19.12           O  
ANISOU 1689  O   HIS B  19     2420   2375   2469      0     -9    -39       O  
ATOM   1690  CB  HIS B  19      -4.682   9.869 -13.374  1.00 18.63           C  
ANISOU 1690  CB  HIS B  19     2389   2371   2316     16      3    -37       C  
ATOM   1691  CG  HIS B  19      -3.272  10.339 -13.498  1.00 19.48           C  
ANISOU 1691  CG  HIS B  19     2472   2478   2449     50     74    -54       C  
ATOM   1692  ND1 HIS B  19      -2.896  11.318 -14.391  1.00 20.38           N  
ANISOU 1692  ND1 HIS B  19     2601   2791   2349    -38    161     68       N  
ATOM   1693  CD2 HIS B  19      -2.155  10.005 -12.809  1.00 19.47           C  
ANISOU 1693  CD2 HIS B  19     2515   2682   2200      0     -5     34       C  
ATOM   1694  CE1 HIS B  19      -1.598  11.544 -14.267  1.00 21.46           C  
ANISOU 1694  CE1 HIS B  19     2751   2860   2542    -22    -77     16       C  
ATOM   1695  NE2 HIS B  19      -1.126  10.762 -13.312  1.00 20.61           N  
ANISOU 1695  NE2 HIS B  19     2741   2594   2496    -32    -59     20       N  
ATOM   1696  N   VAL B  20      -7.935  11.165 -12.677  1.00 19.73           N  
ANISOU 1696  N   VAL B  20     2464   2454   2578     13     49     16       N  
ATOM   1697  CA  VAL B  20      -9.355  10.798 -12.650  1.00 20.72           C  
ANISOU 1697  CA  VAL B  20     2543   2599   2728    -27     -1    -23       C  
ATOM   1698  C   VAL B  20      -9.844  10.476 -14.061  1.00 21.37           C  
ANISOU 1698  C   VAL B  20     2685   2656   2779    -36     25     -3       C  
ATOM   1699  O   VAL B  20      -9.546  11.201 -15.005  1.00 21.51           O  
ANISOU 1699  O   VAL B  20     2715   2647   2810    -81     39    -17       O  
ATOM   1700  CB  VAL B  20     -10.226  11.926 -12.034  1.00 20.60           C  
ANISOU 1700  CB  VAL B  20     2490   2604   2733    -52     28     -6       C  
ATOM   1701  CG1 VAL B  20     -11.715  11.502 -11.961  1.00 21.93           C  
ANISOU 1701  CG1 VAL B  20     2597   2802   2931     -6     29     21       C  
ATOM   1702  CG2 VAL B  20      -9.707  12.312 -10.657  1.00 21.73           C  
ANISOU 1702  CG2 VAL B  20     2676   2752   2828    -28     89    -57       C  
ATOM   1703  N   ASP B  21     -10.606   9.386 -14.186  1.00 21.90           N  
ANISOU 1703  N   ASP B  21     2766   2677   2874    -61     15    -27       N  
ATOM   1704  CA  ASP B  21     -11.259   9.028 -15.441  1.00 22.20           C  
ANISOU 1704  CA  ASP B  21     2810   2746   2879    -47     -7     -6       C  
ATOM   1705  C   ASP B  21     -12.627   8.364 -15.217  1.00 22.59           C  
ANISOU 1705  C   ASP B  21     2871   2791   2919    -45    -21      2       C  
ATOM   1706  O   ASP B  21     -13.126   8.310 -14.079  1.00 22.19           O  
ANISOU 1706  O   ASP B  21     2790   2711   2929    -96    -21     20       O  
ATOM   1707  CB  ASP B  21     -10.323   8.162 -16.309  1.00 22.71           C  
ANISOU 1707  CB  ASP B  21     2898   2838   2892    -41      9    -29       C  
ATOM   1708  CG  ASP B  21     -10.077   6.768 -15.733  1.00 23.35           C  
ANISOU 1708  CG  ASP B  21     3002   2893   2975      7     16      5       C  
ATOM   1709  OD1 ASP B  21     -10.801   6.323 -14.810  1.00 24.46           O  
ANISOU 1709  OD1 ASP B  21     2987   2944   3362     -8    137    -44       O  
ATOM   1710  OD2 ASP B  21      -9.129   6.109 -16.214  1.00 25.04           O  
ANISOU 1710  OD2 ASP B  21     3323   3044   3145     54    195      2       O  
ATOM   1711  N   SER B  22     -13.225   7.860 -16.300  1.00 22.75           N  
ANISOU 1711  N   SER B  22     2880   2817   2948    -68    -50     13       N  
ATOM   1712  CA  SER B  22     -14.554   7.231 -16.235  1.00 23.09           C  
ANISOU 1712  CA  SER B  22     2886   2914   2971    -36     -8      2       C  
ATOM   1713  C   SER B  22     -14.632   6.087 -15.224  1.00 22.93           C  
ANISOU 1713  C   SER B  22     2856   2893   2962    -46      9     -4       C  
ATOM   1714  O   SER B  22     -15.707   5.804 -14.679  1.00 23.46           O  
ANISOU 1714  O   SER B  22     2844   3028   3043    -16     89     35       O  
ATOM   1715  CB  SER B  22     -14.998   6.741 -17.623  1.00 23.65           C  
ANISOU 1715  CB  SER B  22     2950   2986   3048    -42    -32    -25       C  
ATOM   1716  OG  SER B  22     -14.082   5.792 -18.169  1.00 24.48           O  
ANISOU 1716  OG  SER B  22     3077   3078   3144     16    -81    -39       O  
ATOM   1717  N   ARG B  23     -13.499   5.434 -14.974  1.00 21.72           N  
ANISOU 1717  N   ARG B  23     2705   2743   2804    -73     13    -10       N  
ATOM   1718  CA  ARG B  23     -13.463   4.229 -14.148  1.00 21.19           C  
ANISOU 1718  CA  ARG B  23     2716   2642   2692    -65    -15    -41       C  
ATOM   1719  C   ARG B  23     -13.387   4.507 -12.649  1.00 20.34           C  
ANISOU 1719  C   ARG B  23     2579   2533   2616    -88    -19    -50       C  
ATOM   1720  O   ARG B  23     -13.758   3.664 -11.841  1.00 20.17           O  
ANISOU 1720  O   ARG B  23     2626   2380   2657   -129    -58    -45       O  
ATOM   1721  CB  ARG B  23     -12.291   3.326 -14.561  1.00 20.73           C  
ANISOU 1721  CB  ARG B  23     2598   2653   2624    -88     33    -38       C  
ATOM   1722  CG  ARG B  23     -12.373   2.833 -16.031  1.00 21.79           C  
ANISOU 1722  CG  ARG B  23     2836   2678   2765    -86     21   -106       C  
ATOM   1723  CD  ARG B  23     -11.077   2.148 -16.482  1.00 22.10           C  
ANISOU 1723  CD  ARG B  23     2784   2759   2851    -35     -2    -10       C  
ATOM   1724  NE  ARG B  23      -9.935   3.060 -16.388  1.00 24.14           N  
ANISOU 1724  NE  ARG B  23     2961   3158   3054    -74     94     -7       N  
ATOM   1725  CZ  ARG B  23      -8.658   2.702 -16.485  1.00 23.59           C  
ANISOU 1725  CZ  ARG B  23     2964   3026   2971    -14     23     12       C  
ATOM   1726  NH1 ARG B  23      -8.317   1.426 -16.675  1.00 22.19           N  
ANISOU 1726  NH1 ARG B  23     2880   2755   2796   -240    123     15       N  
ATOM   1727  NH2 ARG B  23      -7.712   3.632 -16.377  1.00 22.71           N  
ANISOU 1727  NH2 ARG B  23     3023   2753   2852    -97    212     35       N  
ATOM   1728  N   GLY B  24     -12.892   5.688 -12.280  1.00 19.44           N  
ANISOU 1728  N   GLY B  24     2492   2359   2533    -68     -5    -31       N  
ATOM   1729  CA  GLY B  24     -12.563   5.960 -10.878  1.00 18.51           C  
ANISOU 1729  CA  GLY B  24     2248   2289   2492    -71    -49    -69       C  
ATOM   1730  C   GLY B  24     -11.319   6.806 -10.918  1.00 18.62           C  
ANISOU 1730  C   GLY B  24     2229   2338   2508    -43    -38    -32       C  
ATOM   1731  O   GLY B  24     -11.333   7.874 -11.552  1.00 18.57           O  
ANISOU 1731  O   GLY B  24     2147   2336   2570   -134    -45    -58       O  
ATOM   1732  N   LEU B  25     -10.237   6.324 -10.289  1.00 18.73           N  
ANISOU 1732  N   LEU B  25     2215   2398   2502    -91      9    -73       N  
ATOM   1733  CA  LEU B  25      -8.960   7.060 -10.322  1.00 18.29           C  
ANISOU 1733  CA  LEU B  25     2173   2341   2432    -23    -16    -37       C  
ATOM   1734  C   LEU B  25      -7.728   6.157 -10.185  1.00 18.72           C  
ANISOU 1734  C   LEU B  25     2270   2375   2465     -7    -13     -5       C  
ATOM   1735  O   LEU B  25      -7.837   4.972  -9.811  1.00 18.67           O  
ANISOU 1735  O   LEU B  25     2243   2330   2519     23   -100     94       O  
ATOM   1736  CB  LEU B  25      -8.956   8.156  -9.257  1.00 18.59           C  
ANISOU 1736  CB  LEU B  25     2163   2382   2518     -4     36    -77       C  
ATOM   1737  CG  LEU B  25      -9.030   7.719  -7.782  1.00 19.29           C  
ANISOU 1737  CG  LEU B  25     2354   2452   2521    100      2    -78       C  
ATOM   1738  CD1 LEU B  25      -7.640   7.402  -7.187  1.00 20.28           C  
ANISOU 1738  CD1 LEU B  25     2460   2577   2668      3     -2    -63       C  
ATOM   1739  CD2 LEU B  25      -9.741   8.809  -6.950  1.00 21.91           C  
ANISOU 1739  CD2 LEU B  25     2597   2773   2951     77     91   -242       C  
ATOM   1740  N   PHE B  26      -6.568   6.732 -10.500  1.00 18.58           N  
ANISOU 1740  N   PHE B  26     2280   2308   2470      6    -20    -28       N  
ATOM   1741  CA  PHE B  26      -5.267   6.072 -10.424  1.00 18.96           C  
ANISOU 1741  CA  PHE B  26     2355   2443   2403     -4    -24    -41       C  
ATOM   1742  C   PHE B  26      -4.276   7.110  -9.931  1.00 18.95           C  
ANISOU 1742  C   PHE B  26     2361   2410   2429     -8    -25    -15       C  
ATOM   1743  O   PHE B  26      -4.359   8.290 -10.341  1.00 19.40           O  
ANISOU 1743  O   PHE B  26     2440   2442   2490    -51    -35    -66       O  
ATOM   1744  CB  PHE B  26      -4.809   5.595 -11.814  1.00 19.52           C  
ANISOU 1744  CB  PHE B  26     2470   2468   2476      6     19    -78       C  
ATOM   1745  CG  PHE B  26      -3.511   4.822 -11.782  1.00 20.17           C  
ANISOU 1745  CG  PHE B  26     2495   2720   2448     22     66    -32       C  
ATOM   1746  CD1 PHE B  26      -3.518   3.429 -11.706  1.00 21.12           C  
ANISOU 1746  CD1 PHE B  26     2683   2838   2502    242    151     17       C  
ATOM   1747  CD2 PHE B  26      -2.285   5.489 -11.761  1.00 22.75           C  
ANISOU 1747  CD2 PHE B  26     2711   3135   2797     57     63    -73       C  
ATOM   1748  CE1 PHE B  26      -2.294   2.711 -11.635  1.00 22.72           C  
ANISOU 1748  CE1 PHE B  26     2823   3135   2674     81     92    117       C  
ATOM   1749  CE2 PHE B  26      -1.076   4.780 -11.695  1.00 23.45           C  
ANISOU 1749  CE2 PHE B  26     2909   3076   2924    137     43    -46       C  
ATOM   1750  CZ  PHE B  26      -1.091   3.403 -11.624  1.00 22.09           C  
ANISOU 1750  CZ  PHE B  26     2738   3057   2597    122     27    -11       C  
ATOM   1751  N   PHE B  27      -3.363   6.688  -9.048  1.00 18.98           N  
ANISOU 1751  N   PHE B  27     2366   2417   2429    -32    -29    -69       N  
ATOM   1752  CA  PHE B  27      -2.187   7.489  -8.721  1.00 18.61           C  
ANISOU 1752  CA  PHE B  27     2296   2399   2373     40    -47    -57       C  
ATOM   1753  C   PHE B  27      -0.965   6.640  -8.417  1.00 18.84           C  
ANISOU 1753  C   PHE B  27     2327   2450   2381     24    -59    -53       C  
ATOM   1754  O   PHE B  27      -1.075   5.506  -7.923  1.00 19.33           O  
ANISOU 1754  O   PHE B  27     2266   2557   2521    157   -252    -88       O  
ATOM   1755  CB  PHE B  27      -2.460   8.513  -7.594  1.00 18.45           C  
ANISOU 1755  CB  PHE B  27     2343   2286   2380     -4    -19    -57       C  
ATOM   1756  CG  PHE B  27      -2.771   7.912  -6.249  1.00 18.78           C  
ANISOU 1756  CG  PHE B  27     2364   2331   2437     85     28   -130       C  
ATOM   1757  CD1 PHE B  27      -4.054   7.403  -5.956  1.00 19.51           C  
ANISOU 1757  CD1 PHE B  27     2583   2423   2407     38    154     66       C  
ATOM   1758  CD2 PHE B  27      -1.799   7.919  -5.238  1.00 19.85           C  
ANISOU 1758  CD2 PHE B  27     2674   2498   2367     92     27     -8       C  
ATOM   1759  CE1 PHE B  27      -4.335   6.888  -4.675  1.00 20.67           C  
ANISOU 1759  CE1 PHE B  27     2730   2563   2559     11     62    -57       C  
ATOM   1760  CE2 PHE B  27      -2.079   7.396  -3.946  1.00 18.97           C  
ANISOU 1760  CE2 PHE B  27     2596   2235   2376     39    127     44       C  
ATOM   1761  CZ  PHE B  27      -3.351   6.880  -3.684  1.00 18.57           C  
ANISOU 1761  CZ  PHE B  27     2415   2213   2428    184     57     -8       C  
ATOM   1762  N   GLU B  28       0.190   7.204  -8.743  1.00 19.03           N  
ANISOU 1762  N   GLU B  28     2306   2557   2364     57    -82   -108       N  
ATOM   1763  CA  GLU B  28       1.464   6.613  -8.394  1.00 19.49           C  
ANISOU 1763  CA  GLU B  28     2430   2553   2420     61    -79    -57       C  
ATOM   1764  C   GLU B  28       1.716   7.073  -6.962  1.00 19.57           C  
ANISOU 1764  C   GLU B  28     2498   2513   2424     41   -122    -60       C  
ATOM   1765  O   GLU B  28       1.979   8.266  -6.712  1.00 20.73           O  
ANISOU 1765  O   GLU B  28     2838   2572   2467     27   -256   -104       O  
ATOM   1766  CB  GLU B  28       2.560   7.111  -9.355  1.00 19.55           C  
ANISOU 1766  CB  GLU B  28     2379   2555   2492     74    -70      6       C  
ATOM   1767  CG  GLU B  28       2.238   6.874 -10.852  1.00 19.49           C  
ANISOU 1767  CG  GLU B  28     2401   2539   2464     56     13    -23       C  
ATOM   1768  CD  GLU B  28       3.297   7.423 -11.811  1.00 20.44           C  
ANISOU 1768  CD  GLU B  28     2535   2610   2618    -11      9    -57       C  
ATOM   1769  OE1 GLU B  28       3.637   8.624 -11.687  1.00 22.90           O  
ANISOU 1769  OE1 GLU B  28     2788   2705   3205   -171    328    151       O  
ATOM   1770  OE2 GLU B  28       3.769   6.672 -12.695  1.00 19.61           O  
ANISOU 1770  OE2 GLU B  28     2128   2626   2697     92    141     32       O  
ATOM   1771  N   TRP B  29       1.589   6.145  -6.030  1.00 19.03           N  
ANISOU 1771  N   TRP B  29     2421   2472   2338     26    -66    -67       N  
ATOM   1772  CA  TRP B  29       1.767   6.451  -4.601  1.00 19.02           C  
ANISOU 1772  CA  TRP B  29     2357   2484   2382     -9    -48    -66       C  
ATOM   1773  C   TRP B  29       3.236   6.745  -4.263  1.00 18.64           C  
ANISOU 1773  C   TRP B  29     2263   2439   2380     24    -52    -65       C  
ATOM   1774  O   TRP B  29       3.533   7.803  -3.722  1.00 18.45           O  
ANISOU 1774  O   TRP B  29     2222   2353   2435    126    -24    -40       O  
ATOM   1775  CB  TRP B  29       1.171   5.343  -3.713  1.00 19.23           C  
ANISOU 1775  CB  TRP B  29     2418   2513   2374    -16    -48    -54       C  
ATOM   1776  CG  TRP B  29       1.365   5.602  -2.217  1.00 19.13           C  
ANISOU 1776  CG  TRP B  29     2392   2474   2402   -124      2    -46       C  
ATOM   1777  CD1 TRP B  29       1.351   6.822  -1.582  1.00 20.02           C  
ANISOU 1777  CD1 TRP B  29     2518   2571   2515      2     -2    -31       C  
ATOM   1778  CD2 TRP B  29       1.592   4.621  -1.201  1.00 19.94           C  
ANISOU 1778  CD2 TRP B  29     2463   2596   2516    -38    -62     -2       C  
ATOM   1779  NE1 TRP B  29       1.557   6.650  -0.234  1.00 20.15           N  
ANISOU 1779  NE1 TRP B  29     2515   2704   2437    -60     19     25       N  
ATOM   1780  CE2 TRP B  29       1.723   5.310   0.027  1.00 18.83           C  
ANISOU 1780  CE2 TRP B  29     2392   2382   2379   -102     15    -80       C  
ATOM   1781  CE3 TRP B  29       1.703   3.216  -1.208  1.00 19.43           C  
ANISOU 1781  CE3 TRP B  29     2308   2578   2494    -80     55      2       C  
ATOM   1782  CZ2 TRP B  29       1.937   4.639   1.255  1.00 19.01           C  
ANISOU 1782  CZ2 TRP B  29     2286   2367   2569   -111   -131    -16       C  
ATOM   1783  CZ3 TRP B  29       1.938   2.548   0.011  1.00 20.13           C  
ANISOU 1783  CZ3 TRP B  29     2553   2601   2493      5    -27     25       C  
ATOM   1784  CH2 TRP B  29       2.064   3.269   1.225  1.00 19.37           C  
ANISOU 1784  CH2 TRP B  29     2403   2480   2474    -31    -22    -39       C  
ATOM   1785  N   LEU B  30       4.139   5.813  -4.579  1.00 19.12           N  
ANISOU 1785  N   LEU B  30     2237   2551   2477    -38    -33    -91       N  
ATOM   1786  CA  LEU B  30       5.579   6.053  -4.495  1.00 18.96           C  
ANISOU 1786  CA  LEU B  30     2223   2551   2427    -21     47    -11       C  
ATOM   1787  C   LEU B  30       6.222   5.793  -5.865  1.00 19.37           C  
ANISOU 1787  C   LEU B  30     2312   2566   2481    -34     59    -79       C  
ATOM   1788  O   LEU B  30       5.875   4.820  -6.539  1.00 18.48           O  
ANISOU 1788  O   LEU B  30     2271   2413   2337    -19    100    -97       O  
ATOM   1789  CB  LEU B  30       6.243   5.151  -3.459  1.00 19.80           C  
ANISOU 1789  CB  LEU B  30     2241   2743   2539    -79    -23    -21       C  
ATOM   1790  CG  LEU B  30       7.776   5.327  -3.396  1.00 19.64           C  
ANISOU 1790  CG  LEU B  30     2199   2809   2455    187    -16    -19       C  
ATOM   1791  CD1 LEU B  30       8.280   5.421  -1.958  1.00 21.18           C  
ANISOU 1791  CD1 LEU B  30     2536   2983   2528    105    -22   -101       C  
ATOM   1792  CD2 LEU B  30       8.479   4.238  -4.198  1.00 22.06           C  
ANISOU 1792  CD2 LEU B  30     2724   2799   2857    144    -52   -157       C  
ATOM   1793  N   THR B  31       7.145   6.661  -6.282  1.00 19.00           N  
ANISOU 1793  N   THR B  31     2303   2397   2517    -83     68    -77       N  
ATOM   1794  CA  THR B  31       8.032   6.279  -7.393  1.00 19.98           C  
ANISOU 1794  CA  THR B  31     2377   2539   2676    -80     -2    -33       C  
ATOM   1795  C   THR B  31       9.450   6.444  -6.884  1.00 20.52           C  
ANISOU 1795  C   THR B  31     2442   2628   2727      6    -39    -44       C  
ATOM   1796  O   THR B  31       9.695   7.290  -6.016  1.00 20.74           O  
ANISOU 1796  O   THR B  31     2386   2718   2776    -41    -12    -67       O  
ATOM   1797  CB  THR B  31       7.854   7.138  -8.660  1.00 20.27           C  
ANISOU 1797  CB  THR B  31     2405   2566   2728    -52    -76    -52       C  
ATOM   1798  OG1 THR B  31       8.269   8.478  -8.382  1.00 20.97           O  
ANISOU 1798  OG1 THR B  31     2501   2570   2895   -139    -19     38       O  
ATOM   1799  CG2 THR B  31       6.391   7.125  -9.154  1.00 20.43           C  
ANISOU 1799  CG2 THR B  31     2369   2733   2659      9   -139    -62       C  
ATOM   1800  N   ASP B  32      10.376   5.646  -7.407  1.00 20.51           N  
ANISOU 1800  N   ASP B  32     2445   2599   2746     22     -8    -27       N  
ATOM   1801  CA  ASP B  32      11.760   5.802  -7.005  1.00 21.44           C  
ANISOU 1801  CA  ASP B  32     2596   2677   2870     39      2    -36       C  
ATOM   1802  C   ASP B  32      12.255   7.208  -7.343  1.00 21.57           C  
ANISOU 1802  C   ASP B  32     2673   2647   2874     61    -18    -19       C  
ATOM   1803  O   ASP B  32      12.884   7.867  -6.504  1.00 21.68           O  
ANISOU 1803  O   ASP B  32     2725   2603   2907     90    -71    -68       O  
ATOM   1804  CB  ASP B  32      12.666   4.749  -7.659  1.00 21.42           C  
ANISOU 1804  CB  ASP B  32     2591   2665   2882     76     21    -46       C  
ATOM   1805  CG  ASP B  32      14.098   4.841  -7.166  1.00 22.31           C  
ANISOU 1805  CG  ASP B  32     2710   2849   2916     86     23    -24       C  
ATOM   1806  OD1 ASP B  32      14.322   4.947  -5.941  1.00 23.09           O  
ANISOU 1806  OD1 ASP B  32     2642   3164   2967    117      8    -17       O  
ATOM   1807  OD2 ASP B  32      15.011   4.815  -8.010  1.00 25.75           O  
ANISOU 1807  OD2 ASP B  32     2918   3710   3154     54    104     75       O  
ATOM   1808  N   HIS B  33      11.966   7.675  -8.558  1.00 21.93           N  
ANISOU 1808  N   HIS B  33     2741   2683   2909      5      0     -8       N  
ATOM   1809  CA  HIS B  33      12.462   8.999  -8.973  1.00 21.95           C  
ANISOU 1809  CA  HIS B  33     2789   2646   2905     -2      1      9       C  
ATOM   1810  C   HIS B  33      11.885  10.109  -8.090  1.00 21.81           C  
ANISOU 1810  C   HIS B  33     2767   2645   2875      7    -20      8       C  
ATOM   1811  O   HIS B  33      12.610  11.038  -7.700  1.00 21.88           O  
ANISOU 1811  O   HIS B  33     2610   2761   2942     -8    -43    -25       O  
ATOM   1812  CB  HIS B  33      12.276   9.255 -10.481  1.00 22.15           C  
ANISOU 1812  CB  HIS B  33     2789   2679   2945    -20     -1     34       C  
ATOM   1813  CG  HIS B  33      10.849   9.393 -10.920  1.00 23.91           C  
ANISOU 1813  CG  HIS B  33     3042   2912   3129    -15    -66     83       C  
ATOM   1814  ND1 HIS B  33      10.067   8.312 -11.274  1.00 25.77           N  
ANISOU 1814  ND1 HIS B  33     3315   3164   3310      8   -115     -2       N  
ATOM   1815  CD2 HIS B  33      10.073  10.490 -11.087  1.00 25.16           C  
ANISOU 1815  CD2 HIS B  33     3151   3064   3342     29      0    -25       C  
ATOM   1816  CE1 HIS B  33       8.864   8.737 -11.624  1.00 25.68           C  
ANISOU 1816  CE1 HIS B  33     3248   3134   3374     64    -34     18       C  
ATOM   1817  NE2 HIS B  33       8.848  10.058 -11.532  1.00 26.77           N  
ANISOU 1817  NE2 HIS B  33     3324   3275   3571     39    -48    -94       N  
ATOM   1818  N   GLY B  34      10.600   9.995  -7.752  1.00 20.84           N  
ANISOU 1818  N   GLY B  34     2684   2491   2741     -9     11     17       N  
ATOM   1819  CA  GLY B  34       9.915  10.992  -6.904  1.00 21.48           C  
ANISOU 1819  CA  GLY B  34     2804   2640   2716     28    -51     23       C  
ATOM   1820  C   GLY B  34      10.414  10.986  -5.473  1.00 21.34           C  
ANISOU 1820  C   GLY B  34     2809   2589   2709     10    -37    -12       C  
ATOM   1821  O   GLY B  34      10.637  12.053  -4.881  1.00 21.45           O  
ANISOU 1821  O   GLY B  34     2884   2498   2768     58    -82     20       O  
ATOM   1822  N   PHE B  35      10.626   9.785  -4.925  1.00 20.85           N  
ANISOU 1822  N   PHE B  35     2703   2570   2648    -18    -34     27       N  
ATOM   1823  CA  PHE B  35      11.144   9.653  -3.571  1.00 20.70           C  
ANISOU 1823  CA  PHE B  35     2601   2593   2670    -25      4     14       C  
ATOM   1824  C   PHE B  35      12.568  10.233  -3.468  1.00 21.00           C  
ANISOU 1824  C   PHE B  35     2603   2657   2718    -27     31    -26       C  
ATOM   1825  O   PHE B  35      12.831  11.063  -2.612  1.00 21.08           O  
ANISOU 1825  O   PHE B  35     2532   2721   2756     -7     47    -82       O  
ATOM   1826  CB  PHE B  35      11.102   8.197  -3.075  1.00 20.42           C  
ANISOU 1826  CB  PHE B  35     2610   2565   2581     43    -12     30       C  
ATOM   1827  CG  PHE B  35      11.496   8.052  -1.621  1.00 19.58           C  
ANISOU 1827  CG  PHE B  35     2497   2518   2423     14     33     -5       C  
ATOM   1828  CD1 PHE B  35      10.546   8.173  -0.610  1.00 19.80           C  
ANISOU 1828  CD1 PHE B  35     2579   2506   2437     11     -2     82       C  
ATOM   1829  CD2 PHE B  35      12.825   7.839  -1.269  1.00 19.66           C  
ANISOU 1829  CD2 PHE B  35     2576   2518   2374      9    -23     54       C  
ATOM   1830  CE1 PHE B  35      10.923   8.074   0.723  1.00 19.24           C  
ANISOU 1830  CE1 PHE B  35     2505   2492   2310     41     35    -12       C  
ATOM   1831  CE2 PHE B  35      13.208   7.726   0.065  1.00 20.55           C  
ANISOU 1831  CE2 PHE B  35     2611   2713   2481    -68     13     46       C  
ATOM   1832  CZ  PHE B  35      12.253   7.848   1.060  1.00 20.32           C  
ANISOU 1832  CZ  PHE B  35     2597   2630   2491     21     88     12       C  
ATOM   1833  N   ARG B  36      13.469   9.804  -4.347  1.00 21.22           N  
ANISOU 1833  N   ARG B  36     2657   2663   2741    -11     74    -58       N  
ATOM   1834  CA  ARG B  36      14.830  10.355  -4.392  1.00 21.75           C  
ANISOU 1834  CA  ARG B  36     2703   2759   2801    -22     50    -60       C  
ATOM   1835  C   ARG B  36      14.849  11.892  -4.475  1.00 22.37           C  
ANISOU 1835  C   ARG B  36     2802   2818   2880    -23     59    -55       C  
ATOM   1836  O   ARG B  36      15.690  12.550  -3.845  1.00 22.74           O  
ANISOU 1836  O   ARG B  36     2937   2816   2886    -34     28   -104       O  
ATOM   1837  CB  ARG B  36      15.610   9.751  -5.575  1.00 21.43           C  
ANISOU 1837  CB  ARG B  36     2593   2721   2826    -23     88    -20       C  
ATOM   1838  CG  ARG B  36      15.854   8.240  -5.463  1.00 21.68           C  
ANISOU 1838  CG  ARG B  36     2625   2783   2825     20     50   -102       C  
ATOM   1839  CD  ARG B  36      16.560   7.699  -6.702  1.00 22.25           C  
ANISOU 1839  CD  ARG B  36     2773   2850   2829     15     25    -25       C  
ATOM   1840  NE  ARG B  36      17.912   8.238  -6.823  1.00 25.60           N  
ANISOU 1840  NE  ARG B  36     3155   3360   3209    -66     44     -5       N  
ATOM   1841  CZ  ARG B  36      18.988   7.776  -6.184  1.00 27.80           C  
ANISOU 1841  CZ  ARG B  36     3387   3546   3626     -4    -38     76       C  
ATOM   1842  NH1 ARG B  36      18.902   6.757  -5.338  1.00 27.80           N  
ANISOU 1842  NH1 ARG B  36     3465   3533   3562    -25     17     46       N  
ATOM   1843  NH2 ARG B  36      20.162   8.358  -6.386  1.00 29.51           N  
ANISOU 1843  NH2 ARG B  36     3504   3755   3953    -44     -3     41       N  
ATOM   1844  N   ALA B  37      13.950  12.458  -5.274  1.00 23.46           N  
ANISOU 1844  N   ALA B  37     2939   2907   3065    -16     35    -58       N  
ATOM   1845  CA  ALA B  37      13.900  13.916  -5.479  1.00 24.21           C  
ANISOU 1845  CA  ALA B  37     3074   2973   3149    -55     25    -38       C  
ATOM   1846  C   ALA B  37      13.787  14.712  -4.175  1.00 24.63           C  
ANISOU 1846  C   ALA B  37     3167   3015   3176    -51     54    -46       C  
ATOM   1847  O   ALA B  37      14.440  15.757  -4.044  1.00 24.92           O  
ANISOU 1847  O   ALA B  37     3187   3030   3249    -99     41   -101       O  
ATOM   1848  CB  ALA B  37      12.789  14.312  -6.462  1.00 24.60           C  
ANISOU 1848  CB  ALA B  37     3164   3007   3173    -23      4    -12       C  
ATOM   1849  N   PHE B  38      12.992  14.228  -3.211  1.00 24.29           N  
ANISOU 1849  N   PHE B  38     3056   3002   3170    -48     84    -80       N  
ATOM   1850  CA  PHE B  38      12.922  14.907  -1.907  1.00 24.10           C  
ANISOU 1850  CA  PHE B  38     3039   2991   3126    -52     37    -92       C  
ATOM   1851  C   PHE B  38      13.802  14.315  -0.808  1.00 24.35           C  
ANISOU 1851  C   PHE B  38     3092   3013   3146    -63     11    -87       C  
ATOM   1852  O   PHE B  38      14.344  15.058   0.023  1.00 23.97           O  
ANISOU 1852  O   PHE B  38     3071   2905   3131   -127     -8   -162       O  
ATOM   1853  CB  PHE B  38      11.469  15.078  -1.416  1.00 23.67           C  
ANISOU 1853  CB  PHE B  38     3001   2915   3075    -52     64   -102       C  
ATOM   1854  CG  PHE B  38      10.846  13.823  -0.862  1.00 23.16           C  
ANISOU 1854  CG  PHE B  38     2980   2926   2891     35     83    -49       C  
ATOM   1855  CD1 PHE B  38      10.945  13.514   0.494  1.00 22.73           C  
ANISOU 1855  CD1 PHE B  38     2975   2884   2775     44     16    -15       C  
ATOM   1856  CD2 PHE B  38      10.117  12.980  -1.677  1.00 22.73           C  
ANISOU 1856  CD2 PHE B  38     2985   2875   2775     -4     67    -60       C  
ATOM   1857  CE1 PHE B  38      10.342  12.359   1.019  1.00 22.10           C  
ANISOU 1857  CE1 PHE B  38     2770   2867   2758    -54    -36    -72       C  
ATOM   1858  CE2 PHE B  38       9.519  11.821  -1.165  1.00 22.97           C  
ANISOU 1858  CE2 PHE B  38     2974   2968   2784    -75    115    -46       C  
ATOM   1859  CZ  PHE B  38       9.644  11.509   0.186  1.00 22.81           C  
ANISOU 1859  CZ  PHE B  38     2911   2885   2870    -13     -9    -46       C  
ATOM   1860  N   ALA B  39      13.951  12.988  -0.801  1.00 24.09           N  
ANISOU 1860  N   ALA B  39     3005   3003   3144    -56    -16   -105       N  
ATOM   1861  CA  ALA B  39      14.637  12.300   0.295  1.00 24.20           C  
ANISOU 1861  CA  ALA B  39     2995   3049   3149    -31    -14    -66       C  
ATOM   1862  C   ALA B  39      16.147  12.183   0.070  1.00 24.20           C  
ANISOU 1862  C   ALA B  39     2978   3080   3136     -1    -17    -80       C  
ATOM   1863  O   ALA B  39      16.898  11.979   1.028  1.00 24.92           O  
ANISOU 1863  O   ALA B  39     3126   3171   3172     51    -29    -81       O  
ATOM   1864  CB  ALA B  39      14.032  10.921   0.538  1.00 24.12           C  
ANISOU 1864  CB  ALA B  39     2970   3070   3123    -35    -38    -77       C  
ATOM   1865  N   GLY B  40      16.583  12.286  -1.184  1.00 23.69           N  
ANISOU 1865  N   GLY B  40     2954   2981   3065    -27    -22    -18       N  
ATOM   1866  CA  GLY B  40      18.021  12.239  -1.520  1.00 23.66           C  
ANISOU 1866  CA  GLY B  40     2932   3007   3049    -13    -26    -35       C  
ATOM   1867  C   GLY B  40      18.651  10.855  -1.626  1.00 23.53           C  
ANISOU 1867  C   GLY B  40     2907   3028   3003    -17      0    -15       C  
ATOM   1868  O   GLY B  40      19.852  10.739  -1.861  1.00 23.92           O  
ANISOU 1868  O   GLY B  40     2905   3064   3116    -63     25    -25       O  
ATOM   1869  N   HIS B  41      17.846   9.809  -1.448  1.00 22.79           N  
ANISOU 1869  N   HIS B  41     2816   2933   2909    -39     -4    -51       N  
ATOM   1870  CA  HIS B  41      18.281   8.409  -1.560  1.00 22.33           C  
ANISOU 1870  CA  HIS B  41     2766   2911   2804    -15    -13    -37       C  
ATOM   1871  C   HIS B  41      17.034   7.587  -1.879  1.00 21.83           C  
ANISOU 1871  C   HIS B  41     2716   2852   2725    -31    -19    -38       C  
ATOM   1872  O   HIS B  41      15.924   8.105  -1.762  1.00 21.14           O  
ANISOU 1872  O   HIS B  41     2610   2769   2653     -5   -111    -92       O  
ATOM   1873  CB  HIS B  41      18.959   7.899  -0.271  1.00 22.70           C  
ANISOU 1873  CB  HIS B  41     2789   2990   2845      5      2    -42       C  
ATOM   1874  CG  HIS B  41      18.081   7.945   0.948  1.00 23.40           C  
ANISOU 1874  CG  HIS B  41     2910   3063   2918    -23     38    -21       C  
ATOM   1875  ND1 HIS B  41      17.173   6.951   1.257  1.00 24.11           N  
ANISOU 1875  ND1 HIS B  41     2925   3215   3019      4    126    -56       N  
ATOM   1876  CD2 HIS B  41      17.970   8.871   1.929  1.00 23.54           C  
ANISOU 1876  CD2 HIS B  41     2914   3132   2895    -20      3    -45       C  
ATOM   1877  CE1 HIS B  41      16.541   7.266   2.376  1.00 24.10           C  
ANISOU 1877  CE1 HIS B  41     2995   3142   3018    -24      5    -32       C  
ATOM   1878  NE2 HIS B  41      17.001   8.428   2.800  1.00 24.46           N  
ANISOU 1878  NE2 HIS B  41     3048   3208   3036     24     54   -101       N  
ATOM   1879  N   SER B  42      17.207   6.321  -2.270  1.00 21.58           N  
ANISOU 1879  N   SER B  42     2665   2863   2672    -57      1      2       N  
ATOM   1880  CA  SER B  42      16.060   5.453  -2.577  1.00 22.09           C  
ANISOU 1880  CA  SER B  42     2800   2880   2710    -50     23     15       C  
ATOM   1881  C   SER B  42      15.495   4.853  -1.287  1.00 21.76           C  
ANISOU 1881  C   SER B  42     2740   2839   2686    -73     13     36       C  
ATOM   1882  O   SER B  42      16.244   4.635  -0.323  1.00 21.89           O  
ANISOU 1882  O   SER B  42     2672   2930   2715   -145     12     72       O  
ATOM   1883  CB  SER B  42      16.480   4.338  -3.544  1.00 22.69           C  
ANISOU 1883  CB  SER B  42     2911   2939   2770    -43     27     34       C  
ATOM   1884  OG  SER B  42      16.742   4.855  -4.836  1.00 22.68           O  
ANISOU 1884  OG  SER B  42     2762   3142   2710     53    168     42       O  
ATOM   1885  N   LEU B  43      14.191   4.585  -1.267  1.00 21.22           N  
ANISOU 1885  N   LEU B  43     2687   2763   2611    -26    -14     15       N  
ATOM   1886  CA  LEU B  43      13.568   3.902  -0.129  1.00 21.91           C  
ANISOU 1886  CA  LEU B  43     2779   2794   2748    -21    -18     -8       C  
ATOM   1887  C   LEU B  43      13.756   2.392  -0.296  1.00 21.96           C  
ANISOU 1887  C   LEU B  43     2831   2726   2784    -14    -23     12       C  
ATOM   1888  O   LEU B  43      13.313   1.804  -1.299  1.00 21.75           O  
ANISOU 1888  O   LEU B  43     2947   2593   2721      6    -12    -32       O  
ATOM   1889  CB  LEU B  43      12.070   4.238  -0.001  1.00 21.75           C  
ANISOU 1889  CB  LEU B  43     2755   2814   2694     43     25      7       C  
ATOM   1890  CG  LEU B  43      11.297   3.607   1.185  1.00 21.83           C  
ANISOU 1890  CG  LEU B  43     2707   2874   2710    -44     -8     -1       C  
ATOM   1891  CD1 LEU B  43      11.897   4.021   2.543  1.00 22.16           C  
ANISOU 1891  CD1 LEU B  43     2855   2915   2646    -29      1     -6       C  
ATOM   1892  CD2 LEU B  43       9.785   3.927   1.147  1.00 22.39           C  
ANISOU 1892  CD2 LEU B  43     2799   2988   2720     -8    -15     22       C  
ATOM   1893  N   ASP B  44      14.420   1.786   0.687  1.00 21.94           N  
ANISOU 1893  N   ASP B  44     2817   2721   2797    -25      5     21       N  
ATOM   1894  CA  ASP B  44      14.650   0.345   0.714  1.00 21.95           C  
ANISOU 1894  CA  ASP B  44     2800   2726   2812    -37     28     13       C  
ATOM   1895  C   ASP B  44      13.482  -0.324   1.426  1.00 21.60           C  
ANISOU 1895  C   ASP B  44     2777   2688   2741    -47      1     12       C  
ATOM   1896  O   ASP B  44      13.491  -0.506   2.661  1.00 21.59           O  
ANISOU 1896  O   ASP B  44     2785   2628   2789    -34     18     54       O  
ATOM   1897  CB  ASP B  44      15.955   0.045   1.428  1.00 22.69           C  
ANISOU 1897  CB  ASP B  44     2919   2808   2894     21     62     18       C  
ATOM   1898  CG  ASP B  44      16.280  -1.429   1.454  1.00 24.78           C  
ANISOU 1898  CG  ASP B  44     3229   2961   3224     23    -19     14       C  
ATOM   1899  OD1 ASP B  44      15.731  -2.193   0.634  1.00 25.36           O  
ANISOU 1899  OD1 ASP B  44     3432   2941   3261    136     42    -69       O  
ATOM   1900  OD2 ASP B  44      17.093  -1.814   2.306  1.00 27.98           O  
ANISOU 1900  OD2 ASP B  44     3633   3373   3623    137   -127     46       O  
ATOM   1901  N   VAL B  45      12.469  -0.683   0.645  1.00 20.95           N  
ANISOU 1901  N   VAL B  45     2582   2702   2673    -30      0     37       N  
ATOM   1902  CA  VAL B  45      11.244  -1.244   1.214  1.00 19.99           C  
ANISOU 1902  CA  VAL B  45     2464   2593   2534    -65     32     42       C  
ATOM   1903  C   VAL B  45      11.494  -2.671   1.692  1.00 20.22           C  
ANISOU 1903  C   VAL B  45     2506   2621   2556    -53     17    -12       C  
ATOM   1904  O   VAL B  45      11.682  -3.571   0.881  1.00 21.67           O  
ANISOU 1904  O   VAL B  45     2856   2714   2663    -67     -5    -16       O  
ATOM   1905  CB  VAL B  45      10.059  -1.187   0.225  1.00 19.68           C  
ANISOU 1905  CB  VAL B  45     2421   2549   2508    -99     58     30       C  
ATOM   1906  CG1 VAL B  45       8.781  -1.754   0.901  1.00 19.20           C  
ANISOU 1906  CG1 VAL B  45     2359   2498   2436   -138    140     10       C  
ATOM   1907  CG2 VAL B  45       9.808   0.250  -0.221  1.00 19.83           C  
ANISOU 1907  CG2 VAL B  45     2297   2691   2544     53     -3     51       C  
ATOM   1908  N   ARG B  46      11.531  -2.867   3.009  1.00 19.47           N  
ANISOU 1908  N   ARG B  46     2375   2558   2464    -75     31     22       N  
ATOM   1909  CA  ARG B  46      11.792  -4.185   3.574  1.00 19.93           C  
ANISOU 1909  CA  ARG B  46     2401   2663   2508    -74      6     40       C  
ATOM   1910  C   ARG B  46      10.554  -4.822   4.209  1.00 19.13           C  
ANISOU 1910  C   ARG B  46     2397   2521   2351    -79     -1     29       C  
ATOM   1911  O   ARG B  46      10.538  -6.017   4.467  1.00 18.77           O  
ANISOU 1911  O   ARG B  46     2377   2364   2391    -92      8     13       O  
ATOM   1912  CB  ARG B  46      12.979  -4.137   4.550  1.00 20.70           C  
ANISOU 1912  CB  ARG B  46     2525   2750   2587    -59    -58     67       C  
ATOM   1913  CG  ARG B  46      14.267  -3.731   3.805  1.00 23.11           C  
ANISOU 1913  CG  ARG B  46     2725   3150   2906   -113     21     93       C  
ATOM   1914  CD  ARG B  46      15.572  -4.081   4.489  1.00 26.91           C  
ANISOU 1914  CD  ARG B  46     3184   3604   3434     22   -106    105       C  
ATOM   1915  NE  ARG B  46      15.637  -5.436   5.032  1.00 29.75           N  
ANISOU 1915  NE  ARG B  46     3767   3679   3854    -44      5     74       N  
ATOM   1916  CZ  ARG B  46      16.196  -6.491   4.440  1.00 32.33           C  
ANISOU 1916  CZ  ARG B  46     4135   4044   4101      7     46     10       C  
ATOM   1917  NH1 ARG B  46      16.746  -6.399   3.227  1.00 33.80           N  
ANISOU 1917  NH1 ARG B  46     4346   4292   4204    -26    116     16       N  
ATOM   1918  NH2 ARG B  46      16.192  -7.662   5.071  1.00 32.46           N  
ANISOU 1918  NH2 ARG B  46     4157   4004   4172     -1    -10     57       N  
ATOM   1919  N   GLN B  47       9.534  -4.009   4.457  1.00 18.27           N  
ANISOU 1919  N   GLN B  47     2278   2465   2197    -59      2     73       N  
ATOM   1920  CA  GLN B  47       8.255  -4.493   4.989  1.00 18.20           C  
ANISOU 1920  CA  GLN B  47     2295   2415   2202    -47     35     23       C  
ATOM   1921  C   GLN B  47       7.175  -3.491   4.640  1.00 18.42           C  
ANISOU 1921  C   GLN B  47     2341   2466   2191    -80     12     26       C  
ATOM   1922  O   GLN B  47       7.466  -2.296   4.470  1.00 18.76           O  
ANISOU 1922  O   GLN B  47     2489   2338   2299      0     38     24       O  
ATOM   1923  CB  GLN B  47       8.352  -4.677   6.520  1.00 18.04           C  
ANISOU 1923  CB  GLN B  47     2282   2401   2171    -42     65     46       C  
ATOM   1924  CG  GLN B  47       7.071  -5.210   7.195  1.00 19.00           C  
ANISOU 1924  CG  GLN B  47     2358   2623   2238   -151     -1     90       C  
ATOM   1925  CD  GLN B  47       7.345  -5.875   8.554  1.00 18.87           C  
ANISOU 1925  CD  GLN B  47     2403   2514   2253    -76     20     15       C  
ATOM   1926  OE1 GLN B  47       8.425  -6.427   8.789  1.00 18.42           O  
ANISOU 1926  OE1 GLN B  47     2414   2391   2195   -127      0    -64       O  
ATOM   1927  NE2 GLN B  47       6.343  -5.848   9.441  1.00 19.12           N  
ANISOU 1927  NE2 GLN B  47     2444   2662   2158   -104     53    -26       N  
ATOM   1928  N   VAL B  48       5.931  -3.961   4.537  1.00 18.09           N  
ANISOU 1928  N   VAL B  48     2241   2451   2182    -77     17     -6       N  
ATOM   1929  CA  VAL B  48       4.796  -3.077   4.331  1.00 18.06           C  
ANISOU 1929  CA  VAL B  48     2217   2431   2213    -47      7    -17       C  
ATOM   1930  C   VAL B  48       3.680  -3.524   5.267  1.00 18.49           C  
ANISOU 1930  C   VAL B  48     2231   2511   2280    -12    -12    -37       C  
ATOM   1931  O   VAL B  48       3.298  -4.709   5.258  1.00 18.01           O  
ANISOU 1931  O   VAL B  48     1984   2652   2204   -124      7    -93       O  
ATOM   1932  CB  VAL B  48       4.299  -3.055   2.841  1.00 18.01           C  
ANISOU 1932  CB  VAL B  48     2154   2464   2223    -65     39     -4       C  
ATOM   1933  CG1 VAL B  48       3.163  -2.025   2.679  1.00 18.52           C  
ANISOU 1933  CG1 VAL B  48     2383   2342   2309    -15    -30    -34       C  
ATOM   1934  CG2 VAL B  48       5.463  -2.774   1.829  1.00 18.55           C  
ANISOU 1934  CG2 VAL B  48     2433   2317   2296    -71     86    -36       C  
ATOM   1935  N   ASN B  49       3.199  -2.592   6.105  1.00 18.98           N  
ANISOU 1935  N   ASN B  49     2259   2567   2385     12    -12    -65       N  
ATOM   1936  CA  ASN B  49       2.170  -2.890   7.092  1.00 19.80           C  
ANISOU 1936  CA  ASN B  49     2342   2697   2484     14     -1    -32       C  
ATOM   1937  C   ASN B  49       0.843  -2.227   6.768  1.00 20.12           C  
ANISOU 1937  C   ASN B  49     2363   2694   2586     44     30    -29       C  
ATOM   1938  O   ASN B  49       0.793  -1.179   6.106  1.00 19.91           O  
ANISOU 1938  O   ASN B  49     2169   2654   2738     66     73    -36       O  
ATOM   1939  CB  ASN B  49       2.600  -2.487   8.532  1.00 20.02           C  
ANISOU 1939  CB  ASN B  49     2341   2791   2474      8    -12    -11       C  
ATOM   1940  CG  ASN B  49       3.701  -3.370   9.101  1.00 21.44           C  
ANISOU 1940  CG  ASN B  49     2689   2840   2615     58    -75    -12       C  
ATOM   1941  OD1 ASN B  49       3.966  -4.476   8.612  1.00 20.32           O  
ANISOU 1941  OD1 ASN B  49     2438   2814   2466      2      8    137       O  
ATOM   1942  ND2 ASN B  49       4.332  -2.887  10.182  1.00 23.40           N  
ANISOU 1942  ND2 ASN B  49     2812   3115   2964     72   -289    -45       N  
ATOM   1943  N   CYS B  50      -0.230  -2.872   7.221  1.00 21.43           N  
ANISOU 1943  N   CYS B  50     2511   2834   2798     34     34    -67       N  
ATOM   1944  CA  CYS B  50      -1.580  -2.365   7.071  1.00 21.11           C  
ANISOU 1944  CA  CYS B  50     2456   2858   2705     29     37    -76       C  
ATOM   1945  C   CYS B  50      -2.356  -2.459   8.390  1.00 21.16           C  
ANISOU 1945  C   CYS B  50     2566   2805   2669     34     21    -14       C  
ATOM   1946  O   CYS B  50      -2.381  -3.497   9.025  1.00 20.61           O  
ANISOU 1946  O   CYS B  50     2441   2712   2675     -9    106    -97       O  
ATOM   1947  CB  CYS B  50      -2.319  -3.144   5.993  1.00 21.38           C  
ANISOU 1947  CB  CYS B  50     2513   2829   2781     41     30    -82       C  
ATOM   1948  SG  CYS B  50      -3.968  -2.506   5.650  1.00 24.34           S  
ANISOU 1948  SG  CYS B  50     2642   3324   3280     56   -113   -143       S  
ATOM   1949  N   SER B  51      -3.007  -1.368   8.779  1.00 21.42           N  
ANISOU 1949  N   SER B  51     2652   2787   2699      0     47    -25       N  
ATOM   1950  CA  SER B  51      -3.921  -1.414   9.916  1.00 22.51           C  
ANISOU 1950  CA  SER B  51     2865   2872   2816     44      4     10       C  
ATOM   1951  C   SER B  51      -5.262  -0.786   9.552  1.00 22.26           C  
ANISOU 1951  C   SER B  51     2815   2844   2799     56     58      8       C  
ATOM   1952  O   SER B  51      -5.327   0.071   8.679  1.00 22.83           O  
ANISOU 1952  O   SER B  51     2886   2991   2795    151    129     36       O  
ATOM   1953  CB  SER B  51      -3.312  -0.717  11.115  1.00 23.28           C  
ANISOU 1953  CB  SER B  51     3002   2932   2909     10    -80     62       C  
ATOM   1954  OG  SER B  51      -3.184   0.672  10.884  1.00 24.23           O  
ANISOU 1954  OG  SER B  51     3185   2810   3211    -88   -347     70       O  
ATOM   1955  N   VAL B  52      -6.328  -1.247  10.200  1.00 22.15           N  
ANISOU 1955  N   VAL B  52     2873   2867   2674    106     87    -55       N  
ATOM   1956  CA  VAL B  52      -7.665  -0.718  10.003  1.00 21.35           C  
ANISOU 1956  CA  VAL B  52     2735   2750   2624     28     85    -79       C  
ATOM   1957  C   VAL B  52      -8.147  -0.374  11.411  1.00 21.11           C  
ANISOU 1957  C   VAL B  52     2711   2677   2633     53     99    -82       C  
ATOM   1958  O   VAL B  52      -7.981  -1.176  12.332  1.00 20.77           O  
ANISOU 1958  O   VAL B  52     2721   2641   2526     87    177   -109       O  
ATOM   1959  CB  VAL B  52      -8.594  -1.755   9.337  1.00 22.06           C  
ANISOU 1959  CB  VAL B  52     2859   2809   2715     49     78   -102       C  
ATOM   1960  CG1 VAL B  52     -10.021  -1.237   9.240  1.00 21.52           C  
ANISOU 1960  CG1 VAL B  52     2642   2735   2797    -27    129    -96       C  
ATOM   1961  CG2 VAL B  52      -8.085  -2.126   7.921  1.00 21.21           C  
ANISOU 1961  CG2 VAL B  52     2753   2816   2490     60    102    -60       C  
ATOM   1962  N   SER B  53      -8.706   0.822  11.586  1.00 21.11           N  
ANISOU 1962  N   SER B  53     2701   2668   2651      6     65    -88       N  
ATOM   1963  CA  SER B  53      -9.058   1.297  12.926  1.00 20.95           C  
ANISOU 1963  CA  SER B  53     2660   2646   2654     20     69   -111       C  
ATOM   1964  C   SER B  53     -10.452   1.898  12.957  1.00 21.13           C  
ANISOU 1964  C   SER B  53     2692   2646   2689     43     22    -67       C  
ATOM   1965  O   SER B  53     -10.917   2.459  11.957  1.00 22.20           O  
ANISOU 1965  O   SER B  53     2747   2798   2887     38     40   -142       O  
ATOM   1966  CB  SER B  53      -8.037   2.335  13.403  1.00 21.22           C  
ANISOU 1966  CB  SER B  53     2715   2680   2665     32      1   -129       C  
ATOM   1967  OG  SER B  53      -6.703   1.841  13.349  1.00 20.63           O  
ANISOU 1967  OG  SER B  53     2717   2601   2519    133     24   -129       O  
ATOM   1968  N   SER B  54     -11.109   1.793  14.111  1.00 20.66           N  
ANISOU 1968  N   SER B  54     2557   2580   2711     32     69    -48       N  
ATOM   1969  CA  SER B  54     -12.407   2.455  14.310  1.00 20.95           C  
ANISOU 1969  CA  SER B  54     2637   2614   2707     41     56    -23       C  
ATOM   1970  C   SER B  54     -12.180   3.902  14.762  1.00 20.54           C  
ANISOU 1970  C   SER B  54     2602   2579   2622     84     38    -34       C  
ATOM   1971  O   SER B  54     -11.057   4.264  15.157  1.00 19.98           O  
ANISOU 1971  O   SER B  54     2499   2441   2649    157     16    -54       O  
ATOM   1972  CB  SER B  54     -13.283   1.658  15.288  1.00 21.51           C  
ANISOU 1972  CB  SER B  54     2716   2753   2703     39     31      0       C  
ATOM   1973  OG  SER B  54     -12.568   1.352  16.465  1.00 24.71           O  
ANISOU 1973  OG  SER B  54     3201   3153   3035      5    110    119       O  
ATOM   1974  N   ALA B  55     -13.214   4.740  14.669  1.00 19.72           N  
ANISOU 1974  N   ALA B  55     2529   2470   2493     96     34    -26       N  
ATOM   1975  CA  ALA B  55     -13.068   6.162  15.013  1.00 19.75           C  
ANISOU 1975  CA  ALA B  55     2536   2476   2491     76      0    -25       C  
ATOM   1976  C   ALA B  55     -12.628   6.295  16.468  1.00 19.72           C  
ANISOU 1976  C   ALA B  55     2543   2444   2506     66     21    -26       C  
ATOM   1977  O   ALA B  55     -13.162   5.605  17.330  1.00 20.04           O  
ANISOU 1977  O   ALA B  55     2594   2476   2545      5     35      5       O  
ATOM   1978  CB  ALA B  55     -14.398   6.907  14.786  1.00 19.79           C  
ANISOU 1978  CB  ALA B  55     2587   2447   2485     76     21    -25       C  
ATOM   1979  N   GLY B  56     -11.655   7.170  16.722  1.00 19.13           N  
ANISOU 1979  N   GLY B  56     2388   2432   2447     35     -4    -16       N  
ATOM   1980  CA  GLY B  56     -11.162   7.459  18.076  1.00 19.09           C  
ANISOU 1980  CA  GLY B  56     2414   2404   2436     24    -27     -2       C  
ATOM   1981  C   GLY B  56     -10.044   6.540  18.560  1.00 18.99           C  
ANISOU 1981  C   GLY B  56     2335   2404   2475    -10    -13    -41       C  
ATOM   1982  O   GLY B  56      -9.552   6.673  19.698  1.00 19.28           O  
ANISOU 1982  O   GLY B  56     2463   2373   2489    -26    -68    -62       O  
ATOM   1983  N   VAL B  57      -9.666   5.580  17.724  1.00 18.96           N  
ANISOU 1983  N   VAL B  57     2365   2347   2491    -31    -23    -30       N  
ATOM   1984  CA  VAL B  57      -8.508   4.739  18.003  1.00 19.13           C  
ANISOU 1984  CA  VAL B  57     2324   2379   2565    -35    -14    -33       C  
ATOM   1985  C   VAL B  57      -7.253   5.556  17.750  1.00 19.50           C  
ANISOU 1985  C   VAL B  57     2429   2419   2559    -15     25    -22       C  
ATOM   1986  O   VAL B  57      -7.120   6.169  16.696  1.00 20.62           O  
ANISOU 1986  O   VAL B  57     2668   2498   2666   -139      0    -24       O  
ATOM   1987  CB  VAL B  57      -8.480   3.484  17.110  1.00 18.79           C  
ANISOU 1987  CB  VAL B  57     2299   2326   2512     -2     10     -3       C  
ATOM   1988  CG1 VAL B  57      -7.093   2.797  17.162  1.00 19.86           C  
ANISOU 1988  CG1 VAL B  57     2296   2532   2716     10    -21    -21       C  
ATOM   1989  CG2 VAL B  57      -9.585   2.497  17.527  1.00 19.68           C  
ANISOU 1989  CG2 VAL B  57     2291   2476   2708    -73    -28     55       C  
ATOM   1990  N   LEU B  58      -6.350   5.570  18.726  1.00 19.33           N  
ANISOU 1990  N   LEU B  58     2363   2427   2551    -16      0    -39       N  
ATOM   1991  CA  LEU B  58      -5.042   6.211  18.554  1.00 19.78           C  
ANISOU 1991  CA  LEU B  58     2427   2472   2614     22    -16     -4       C  
ATOM   1992  C   LEU B  58      -3.932   5.155  18.598  1.00 19.90           C  
ANISOU 1992  C   LEU B  58     2460   2473   2624      6     17     -3       C  
ATOM   1993  O   LEU B  58      -3.795   4.432  19.583  1.00 20.07           O  
ANISOU 1993  O   LEU B  58     2445   2588   2591     92      7      0       O  
ATOM   1994  CB  LEU B  58      -4.826   7.249  19.654  1.00 19.96           C  
ANISOU 1994  CB  LEU B  58     2471   2425   2688     -9    -38    -31       C  
ATOM   1995  CG  LEU B  58      -3.817   8.408  19.472  1.00 20.89           C  
ANISOU 1995  CG  LEU B  58     2586   2600   2749    -41     73    -21       C  
ATOM   1996  CD1 LEU B  58      -3.996   9.436  20.614  1.00 21.42           C  
ANISOU 1996  CD1 LEU B  58     2819   2521   2798    -13     37    -39       C  
ATOM   1997  CD2 LEU B  58      -2.371   7.933  19.405  1.00 21.68           C  
ANISOU 1997  CD2 LEU B  58     2689   2749   2798     73      9    107       C  
ATOM   1998  N   ARG B  59      -3.130   5.100  17.540  1.00 20.02           N  
ANISOU 1998  N   ARG B  59     2534   2489   2581     17    -12    -48       N  
ATOM   1999  CA  ARG B  59      -1.962   4.233  17.487  1.00 20.68           C  
ANISOU 1999  CA  ARG B  59     2525   2654   2678    -22     -9    -27       C  
ATOM   2000  C   ARG B  59      -0.697   5.086  17.554  1.00 20.66           C  
ANISOU 2000  C   ARG B  59     2583   2620   2647    -29     21      2       C  
ATOM   2001  O   ARG B  59      -0.460   5.909  16.666  1.00 21.29           O  
ANISOU 2001  O   ARG B  59     2653   2735   2701   -105     21     91       O  
ATOM   2002  CB  ARG B  59      -2.000   3.390  16.208  1.00 20.61           C  
ANISOU 2002  CB  ARG B  59     2522   2657   2652    -65     -2    -34       C  
ATOM   2003  CG  ARG B  59      -3.265   2.490  16.124  1.00 20.62           C  
ANISOU 2003  CG  ARG B  59     2487   2605   2742    -14   -151    -54       C  
ATOM   2004  CD  ARG B  59      -3.257   1.572  14.912  1.00 22.84           C  
ANISOU 2004  CD  ARG B  59     2869   2896   2911      4    -82    -44       C  
ATOM   2005  NE  ARG B  59      -4.556   0.905  14.786  1.00 24.27           N  
ANISOU 2005  NE  ARG B  59     2974   2936   3310   -140   -111    -66       N  
ATOM   2006  CZ  ARG B  59      -4.752  -0.416  14.790  1.00 26.15           C  
ANISOU 2006  CZ  ARG B  59     3170   3123   3643     16    -69     17       C  
ATOM   2007  NH1 ARG B  59      -3.723  -1.277  14.857  1.00 27.07           N  
ANISOU 2007  NH1 ARG B  59     3227   3281   3777     98    -77     98       N  
ATOM   2008  NH2 ARG B  59      -5.987  -0.886  14.694  1.00 24.13           N  
ANISOU 2008  NH2 ARG B  59     3017   2869   3280    -79   -149     75       N  
ATOM   2009  N   GLY B  60       0.103   4.895  18.604  1.00 20.67           N  
ANISOU 2009  N   GLY B  60     2568   2683   2604    -76     30     -8       N  
ATOM   2010  CA  GLY B  60       1.321   5.692  18.829  1.00 20.47           C  
ANISOU 2010  CA  GLY B  60     2583   2592   2601    -64     -5    -49       C  
ATOM   2011  C   GLY B  60       1.564   5.994  20.302  1.00 20.66           C  
ANISOU 2011  C   GLY B  60     2640   2575   2633    -73     -7    -39       C  
ATOM   2012  O   GLY B  60       0.835   5.493  21.164  1.00 21.08           O  
ANISOU 2012  O   GLY B  60     2719   2585   2702    -95     12   -129       O  
ATOM   2013  N   LEU B  61       2.600   6.776  20.625  1.00 20.41           N  
ANISOU 2013  N   LEU B  61     2595   2526   2631    -42    -43     -8       N  
ATOM   2014  CA  LEU B  61       3.598   7.268  19.680  1.00 20.29           C  
ANISOU 2014  CA  LEU B  61     2556   2493   2659      3     -3    -63       C  
ATOM   2015  C   LEU B  61       4.708   6.232  19.545  1.00 20.56           C  
ANISOU 2015  C   LEU B  61     2597   2508   2706      9    -19    -31       C  
ATOM   2016  O   LEU B  61       5.170   5.696  20.556  1.00 20.59           O  
ANISOU 2016  O   LEU B  61     2582   2545   2694    -22     -8    -67       O  
ATOM   2017  CB  LEU B  61       4.187   8.592  20.189  1.00 20.23           C  
ANISOU 2017  CB  LEU B  61     2604   2454   2628    -14      3    -14       C  
ATOM   2018  CG  LEU B  61       3.258   9.813  20.097  1.00 20.25           C  
ANISOU 2018  CG  LEU B  61     2640   2543   2510     57     11    -85       C  
ATOM   2019  CD1 LEU B  61       3.813  10.963  20.937  1.00 20.91           C  
ANISOU 2019  CD1 LEU B  61     2716   2569   2658   -146      9    -11       C  
ATOM   2020  CD2 LEU B  61       3.097  10.256  18.643  1.00 19.03           C  
ANISOU 2020  CD2 LEU B  61     2293   2471   2466      0    -19     63       C  
ATOM   2021  N   HIS B  62       5.122   5.937  18.311  1.00 20.01           N  
ANISOU 2021  N   HIS B  62     2490   2428   2685    -14     28    -85       N  
ATOM   2022  CA  HIS B  62       6.086   4.858  18.088  1.00 20.75           C  
ANISOU 2022  CA  HIS B  62     2535   2571   2778    -52     24    -86       C  
ATOM   2023  C   HIS B  62       7.357   5.317  17.385  1.00 20.53           C  
ANISOU 2023  C   HIS B  62     2522   2557   2721    -47     14    -57       C  
ATOM   2024  O   HIS B  62       7.319   6.190  16.487  1.00 20.47           O  
ANISOU 2024  O   HIS B  62     2409   2569   2798    -28      0    -32       O  
ATOM   2025  CB  HIS B  62       5.445   3.722  17.265  1.00 21.57           C  
ANISOU 2025  CB  HIS B  62     2645   2621   2929    -48     36   -117       C  
ATOM   2026  CG  HIS B  62       4.215   3.132  17.888  1.00 21.77           C  
ANISOU 2026  CG  HIS B  62     2587   2736   2946    -26     69    -40       C  
ATOM   2027  ND1 HIS B  62       3.228   2.526  17.143  1.00 23.75           N  
ANISOU 2027  ND1 HIS B  62     2914   3011   3098     29     10   -152       N  
ATOM   2028  CD2 HIS B  62       3.802   3.066  19.176  1.00 23.11           C  
ANISOU 2028  CD2 HIS B  62     2783   2983   3012    -20    -34     81       C  
ATOM   2029  CE1 HIS B  62       2.272   2.089  17.945  1.00 22.90           C  
ANISOU 2029  CE1 HIS B  62     2854   2887   2957   -107    -14     27       C  
ATOM   2030  NE2 HIS B  62       2.587   2.419  19.183  1.00 23.86           N  
ANISOU 2030  NE2 HIS B  62     2910   3043   3112   -118    -20     62       N  
ATOM   2031  N   PHE B  63       8.470   4.714  17.791  1.00 20.59           N  
ANISOU 2031  N   PHE B  63     2565   2575   2680    -54     26    -66       N  
ATOM   2032  CA  PHE B  63       9.767   4.949  17.162  1.00 20.54           C  
ANISOU 2032  CA  PHE B  63     2599   2554   2648    -49     27    -85       C  
ATOM   2033  C   PHE B  63      10.646   3.701  17.186  1.00 20.70           C  
ANISOU 2033  C   PHE B  63     2622   2588   2652    -50     14    -55       C  
ATOM   2034  O   PHE B  63      10.362   2.738  17.893  1.00 21.75           O  
ANISOU 2034  O   PHE B  63     2727   2800   2738      6     66    -87       O  
ATOM   2035  CB  PHE B  63      10.487   6.178  17.759  1.00 20.20           C  
ANISOU 2035  CB  PHE B  63     2614   2495   2565    -45    -15    -53       C  
ATOM   2036  CG  PHE B  63      11.074   5.948  19.128  1.00 19.47           C  
ANISOU 2036  CG  PHE B  63     2551   2301   2546    -11    -43   -153       C  
ATOM   2037  CD1 PHE B  63      12.434   5.639  19.272  1.00 19.90           C  
ANISOU 2037  CD1 PHE B  63     2639   2327   2593      6   -133    -75       C  
ATOM   2038  CD2 PHE B  63      10.282   6.047  20.270  1.00 18.93           C  
ANISOU 2038  CD2 PHE B  63     2377   2257   2559   -114    -86     35       C  
ATOM   2039  CE1 PHE B  63      12.991   5.433  20.531  1.00 19.54           C  
ANISOU 2039  CE1 PHE B  63     2613   2291   2519     -4    -60   -116       C  
ATOM   2040  CE2 PHE B  63      10.826   5.838  21.531  1.00 19.47           C  
ANISOU 2040  CE2 PHE B  63     2600   2330   2465    -71    -53    -83       C  
ATOM   2041  CZ  PHE B  63      12.191   5.521  21.658  1.00 19.64           C  
ANISOU 2041  CZ  PHE B  63     2619   2344   2500    -43     -7    -53       C  
ATOM   2042  N   ALA B  64      11.693   3.714  16.373  1.00 20.87           N  
ANISOU 2042  N   ALA B  64     2549   2623   2758    -68     34    -78       N  
ATOM   2043  CA  ALA B  64      12.641   2.617  16.308  1.00 21.09           C  
ANISOU 2043  CA  ALA B  64     2605   2687   2718    -69      3    -58       C  
ATOM   2044  C   ALA B  64      14.058   3.147  16.562  1.00 21.53           C  
ANISOU 2044  C   ALA B  64     2666   2740   2772    -45     27    -46       C  
ATOM   2045  O   ALA B  64      14.492   4.137  15.941  1.00 21.19           O  
ANISOU 2045  O   ALA B  64     2613   2694   2742    -90     35    -69       O  
ATOM   2046  CB  ALA B  64      12.542   1.922  14.948  1.00 20.78           C  
ANISOU 2046  CB  ALA B  64     2561   2675   2658   -113      8    -95       C  
ATOM   2047  N   GLN B  65      14.744   2.503  17.510  1.00 22.66           N  
ANISOU 2047  N   GLN B  65     2810   2899   2898    -56      0     -9       N  
ATOM   2048  CA  GLN B  65      16.127   2.824  17.879  1.00 23.67           C  
ANISOU 2048  CA  GLN B  65     2955   3016   3020    -43    -10     -5       C  
ATOM   2049  C   GLN B  65      17.024   2.893  16.656  1.00 23.82           C  
ANISOU 2049  C   GLN B  65     2979   3013   3057    -59      6      1       C  
ATOM   2050  O   GLN B  65      16.961   2.030  15.772  1.00 23.87           O  
ANISOU 2050  O   GLN B  65     3004   2943   3121   -101     17    -23       O  
ATOM   2051  CB  GLN B  65      16.689   1.740  18.780  1.00 24.38           C  
ANISOU 2051  CB  GLN B  65     3085   3113   3062    -71    -13      6       C  
ATOM   2052  CG  GLN B  65      16.525   1.942  20.247  1.00 26.37           C  
ANISOU 2052  CG  GLN B  65     3397   3351   3270     28     58     38       C  
ATOM   2053  CD  GLN B  65      17.091   0.758  20.998  1.00 26.68           C  
ANISOU 2053  CD  GLN B  65     3367   3435   3334     46    -32     87       C  
ATOM   2054  OE1 GLN B  65      16.393  -0.241  21.235  1.00 27.33           O  
ANISOU 2054  OE1 GLN B  65     3486   3567   3329    -71    -26     48       O  
ATOM   2055  NE2 GLN B  65      18.374   0.829  21.311  1.00 25.55           N  
ANISOU 2055  NE2 GLN B  65     3186   3409   3113     13    -71     56       N  
ATOM   2056  N   LEU B  66      17.852   3.928  16.612  1.00 23.62           N  
ANISOU 2056  N   LEU B  66     2959   2945   3071    -68    -20     -5       N  
ATOM   2057  CA  LEU B  66      18.824   4.102  15.555  1.00 23.71           C  
ANISOU 2057  CA  LEU B  66     3018   2964   3024    -40     16     13       C  
ATOM   2058  C   LEU B  66      20.181   3.519  15.987  1.00 23.50           C  
ANISOU 2058  C   LEU B  66     2962   2961   3006    -31     19     11       C  
ATOM   2059  O   LEU B  66      20.632   3.771  17.113  1.00 23.88           O  
ANISOU 2059  O   LEU B  66     2982   3073   3019      5     27     80       O  
ATOM   2060  CB  LEU B  66      18.977   5.600  15.255  1.00 23.48           C  
ANISOU 2060  CB  LEU B  66     2987   2912   3023    -34     -9     19       C  
ATOM   2061  CG  LEU B  66      19.791   6.049  14.038  1.00 23.98           C  
ANISOU 2061  CG  LEU B  66     3099   2935   3077    -79     33     -7       C  
ATOM   2062  CD1 LEU B  66      19.081   5.790  12.727  1.00 23.14           C  
ANISOU 2062  CD1 LEU B  66     2973   2819   2999    -90    -50     76       C  
ATOM   2063  CD2 LEU B  66      20.152   7.543  14.162  1.00 24.36           C  
ANISOU 2063  CD2 LEU B  66     3130   2988   3137    -80     44     -1       C  
ATOM   2064  N   PRO B  67      20.863   2.777  15.093  1.00 23.38           N  
ANISOU 2064  N   PRO B  67     2933   2931   3019    -30     27     12       N  
ATOM   2065  CA  PRO B  67      20.522   2.384  13.719  1.00 23.09           C  
ANISOU 2065  CA  PRO B  67     2905   2892   2975    -36     24     -6       C  
ATOM   2066  C   PRO B  67      19.889   0.989  13.663  1.00 22.81           C  
ANISOU 2066  C   PRO B  67     2893   2844   2927    -45     34     -6       C  
ATOM   2067  O   PRO B  67      20.047   0.227  14.627  1.00 23.46           O  
ANISOU 2067  O   PRO B  67     3032   2898   2983    -10     44    -13       O  
ATOM   2068  CB  PRO B  67      21.893   2.318  13.045  1.00 23.23           C  
ANISOU 2068  CB  PRO B  67     2873   2950   3002    -44     38     21       C  
ATOM   2069  CG  PRO B  67      22.826   1.844  14.155  1.00 23.14           C  
ANISOU 2069  CG  PRO B  67     2901   2926   2965    -20     37     10       C  
ATOM   2070  CD  PRO B  67      22.207   2.286  15.480  1.00 23.67           C  
ANISOU 2070  CD  PRO B  67     2964   2981   3046    -22     25     14       C  
ATOM   2071  N   PRO B  68      19.198   0.648  12.546  1.00 22.41           N  
ANISOU 2071  N   PRO B  68     2864   2786   2864    -50     41    -22       N  
ATOM   2072  CA  PRO B  68      18.881   1.500  11.396  1.00 21.94           C  
ANISOU 2072  CA  PRO B  68     2791   2742   2801    -52     23    -55       C  
ATOM   2073  C   PRO B  68      17.555   2.264  11.558  1.00 21.38           C  
ANISOU 2073  C   PRO B  68     2755   2656   2712    -33      0    -57       C  
ATOM   2074  O   PRO B  68      17.127   2.949  10.636  1.00 21.94           O  
ANISOU 2074  O   PRO B  68     2817   2750   2766    -71     -5    -71       O  
ATOM   2075  CB  PRO B  68      18.752   0.484  10.249  1.00 22.09           C  
ANISOU 2075  CB  PRO B  68     2844   2723   2825    -38     63    -50       C  
ATOM   2076  CG  PRO B  68      18.140  -0.725  10.918  1.00 22.67           C  
ANISOU 2076  CG  PRO B  68     2895   2845   2871    -62     66    -37       C  
ATOM   2077  CD  PRO B  68      18.696  -0.734  12.346  1.00 22.74           C  
ANISOU 2077  CD  PRO B  68     2912   2841   2885    -53     19    -42       C  
ATOM   2078  N   SER B  69      16.934   2.157  12.731  1.00 20.57           N  
ANISOU 2078  N   SER B  69     2549   2582   2682    -68     38    -35       N  
ATOM   2079  CA  SER B  69      15.597   2.695  12.969  1.00 20.08           C  
ANISOU 2079  CA  SER B  69     2529   2521   2578    -13    -26    -40       C  
ATOM   2080  C   SER B  69      14.647   2.136  11.881  1.00 20.32           C  
ANISOU 2080  C   SER B  69     2544   2547   2628    -62     30    -69       C  
ATOM   2081  O   SER B  69      14.876   1.028  11.377  1.00 20.08           O  
ANISOU 2081  O   SER B  69     2551   2490   2588    -51      0   -130       O  
ATOM   2082  CB  SER B  69      15.624   4.231  13.036  1.00 19.52           C  
ANISOU 2082  CB  SER B  69     2435   2438   2541    -26     23    -78       C  
ATOM   2083  OG  SER B  69      14.350   4.768  13.434  1.00 20.09           O  
ANISOU 2083  OG  SER B  69     2399   2488   2744   -111     45    -78       O  
ATOM   2084  N   GLN B  70      13.597   2.875  11.535  1.00 20.12           N  
ANISOU 2084  N   GLN B  70     2549   2529   2566    -69    -41    -26       N  
ATOM   2085  CA  GLN B  70      12.646   2.411  10.521  1.00 20.94           C  
ANISOU 2085  CA  GLN B  70     2621   2640   2695    -44     46    -40       C  
ATOM   2086  C   GLN B  70      11.933   3.622   9.970  1.00 20.71           C  
ANISOU 2086  C   GLN B  70     2619   2601   2648    -30     54    -16       C  
ATOM   2087  O   GLN B  70      11.095   4.213  10.678  1.00 21.89           O  
ANISOU 2087  O   GLN B  70     2738   2744   2831     47    102    -58       O  
ATOM   2088  CB  GLN B  70      11.619   1.480  11.169  1.00 19.96           C  
ANISOU 2088  CB  GLN B  70     2566   2389   2627    -38     31    -37       C  
ATOM   2089  CG  GLN B  70      10.658   0.808  10.219  1.00 21.07           C  
ANISOU 2089  CG  GLN B  70     2647   2645   2713    -82     86    -14       C  
ATOM   2090  CD  GLN B  70       9.582   0.029  10.970  1.00 22.64           C  
ANISOU 2090  CD  GLN B  70     2883   2799   2920   -126    127    -62       C  
ATOM   2091  OE1 GLN B  70       8.919   0.574  11.863  1.00 25.41           O  
ANISOU 2091  OE1 GLN B  70     3187   3148   3317    -39    360    -92       O  
ATOM   2092  NE2 GLN B  70       9.413  -1.262  10.620  1.00 22.47           N  
ANISOU 2092  NE2 GLN B  70     2970   2667   2898    -67     73    -36       N  
ATOM   2093  N   ALA B  71      12.268   4.009   8.737  1.00 20.40           N  
ANISOU 2093  N   ALA B  71     2529   2644   2575    -48     50    -72       N  
ATOM   2094  CA  ALA B  71      11.557   5.084   8.046  1.00 19.90           C  
ANISOU 2094  CA  ALA B  71     2472   2635   2452    -54     55    -23       C  
ATOM   2095  C   ALA B  71      10.218   4.532   7.604  1.00 20.01           C  
ANISOU 2095  C   ALA B  71     2553   2651   2397    -52     23    -24       C  
ATOM   2096  O   ALA B  71      10.088   3.320   7.356  1.00 19.78           O  
ANISOU 2096  O   ALA B  71     2541   2530   2444    -57    -18    -14       O  
ATOM   2097  CB  ALA B  71      12.339   5.599   6.845  1.00 19.85           C  
ANISOU 2097  CB  ALA B  71     2521   2651   2367    -41      2    -49       C  
ATOM   2098  N   LYS B  72       9.234   5.417   7.510  1.00 20.18           N  
ANISOU 2098  N   LYS B  72     2496   2734   2435      1     64    -12       N  
ATOM   2099  CA  LYS B  72       7.849   5.022   7.177  1.00 20.82           C  
ANISOU 2099  CA  LYS B  72     2602   2763   2542    -63     70    -32       C  
ATOM   2100  C   LYS B  72       7.218   6.000   6.176  1.00 20.67           C  
ANISOU 2100  C   LYS B  72     2611   2698   2545    -75     60    -33       C  
ATOM   2101  O   LYS B  72       7.269   7.237   6.357  1.00 21.53           O  
ANISOU 2101  O   LYS B  72     2675   2720   2783    -70     77    -22       O  
ATOM   2102  CB  LYS B  72       6.997   4.959   8.460  1.00 20.75           C  
ANISOU 2102  CB  LYS B  72     2562   2787   2535    -90     51     -1       C  
ATOM   2103  CG  LYS B  72       7.550   4.069   9.554  1.00 21.53           C  
ANISOU 2103  CG  LYS B  72     2709   2881   2588    -14    148    -11       C  
ATOM   2104  CD  LYS B  72       6.820   4.311  10.882  1.00 22.16           C  
ANISOU 2104  CD  LYS B  72     2865   2941   2613     -5    116    -36       C  
ATOM   2105  CE  LYS B  72       7.600   3.710  12.047  1.00 22.75           C  
ANISOU 2105  CE  LYS B  72     3016   3054   2574    -27     71    -30       C  
ATOM   2106  NZ  LYS B  72       7.013   4.121  13.399  1.00 24.11           N  
ANISOU 2106  NZ  LYS B  72     2870   3217   3074     22    283   -178       N  
ATOM   2107  N   TYR B  73       6.633   5.438   5.116  1.00 19.89           N  
ANISOU 2107  N   TYR B  73     2539   2516   2499   -140     41    -26       N  
ATOM   2108  CA  TYR B  73       5.957   6.181   4.057  1.00 18.61           C  
ANISOU 2108  CA  TYR B  73     2404   2375   2290    -71     61      0       C  
ATOM   2109  C   TYR B  73       4.487   5.791   4.175  1.00 18.51           C  
ANISOU 2109  C   TYR B  73     2451   2361   2219    -52     52     -4       C  
ATOM   2110  O   TYR B  73       4.090   4.669   3.803  1.00 17.73           O  
ANISOU 2110  O   TYR B  73     2429   2208   2096   -158     37    132       O  
ATOM   2111  CB  TYR B  73       6.545   5.749   2.708  1.00 19.05           C  
ANISOU 2111  CB  TYR B  73     2402   2409   2425    -22     65    -22       C  
ATOM   2112  CG  TYR B  73       6.213   6.599   1.480  1.00 19.59           C  
ANISOU 2112  CG  TYR B  73     2569   2441   2434    -54     60    -35       C  
ATOM   2113  CD1 TYR B  73       6.949   7.750   1.177  1.00 19.55           C  
ANISOU 2113  CD1 TYR B  73     2550   2453   2425    -15    140     25       C  
ATOM   2114  CD2 TYR B  73       5.231   6.197   0.576  1.00 18.74           C  
ANISOU 2114  CD2 TYR B  73     2302   2347   2469    -71     78     31       C  
ATOM   2115  CE1 TYR B  73       6.670   8.501   0.033  1.00 19.57           C  
ANISOU 2115  CE1 TYR B  73     2586   2352   2496    -44    -21    -78       C  
ATOM   2116  CE2 TYR B  73       4.947   6.941  -0.583  1.00 19.70           C  
ANISOU 2116  CE2 TYR B  73     2496   2358   2631    -39     31      9       C  
ATOM   2117  CZ  TYR B  73       5.680   8.096  -0.849  1.00 19.71           C  
ANISOU 2117  CZ  TYR B  73     2435   2416   2638      5     10     72       C  
ATOM   2118  OH  TYR B  73       5.443   8.835  -1.995  1.00 20.22           O  
ANISOU 2118  OH  TYR B  73     2479   2559   2644     50     50     18       O  
ATOM   2119  N   VAL B  74       3.694   6.717   4.725  1.00 18.28           N  
ANISOU 2119  N   VAL B  74     2402   2309   2233     -3     66     66       N  
ATOM   2120  CA  VAL B  74       2.386   6.407   5.315  1.00 18.75           C  
ANISOU 2120  CA  VAL B  74     2374   2469   2279    -26     27    -19       C  
ATOM   2121  C   VAL B  74       1.225   7.078   4.588  1.00 18.79           C  
ANISOU 2121  C   VAL B  74     2459   2435   2245    -50     60     -7       C  
ATOM   2122  O   VAL B  74       1.277   8.264   4.272  1.00 19.20           O  
ANISOU 2122  O   VAL B  74     2578   2420   2296   -108     95    -26       O  
ATOM   2123  CB  VAL B  74       2.351   6.852   6.828  1.00 18.23           C  
ANISOU 2123  CB  VAL B  74     2315   2440   2170      0     12    -21       C  
ATOM   2124  CG1 VAL B  74       1.064   6.436   7.521  1.00 18.71           C  
ANISOU 2124  CG1 VAL B  74     2300   2447   2359    -68    -27    -42       C  
ATOM   2125  CG2 VAL B  74       3.560   6.326   7.597  1.00 18.84           C  
ANISOU 2125  CG2 VAL B  74     2293   2579   2284     14    -66     24       C  
ATOM   2126  N   THR B  75       0.157   6.325   4.345  1.00 18.69           N  
ANISOU 2126  N   THR B  75     2422   2422   2254   -100     77    -37       N  
ATOM   2127  CA  THR B  75      -1.012   6.905   3.701  1.00 18.52           C  
ANISOU 2127  CA  THR B  75     2331   2419   2287   -105    122    -41       C  
ATOM   2128  C   THR B  75      -2.288   6.239   4.199  1.00 19.03           C  
ANISOU 2128  C   THR B  75     2360   2460   2409    -74    123    -42       C  
ATOM   2129  O   THR B  75      -2.260   5.119   4.742  1.00 18.64           O  
ANISOU 2129  O   THR B  75     2224   2384   2475    -53     84     55       O  
ATOM   2130  CB  THR B  75      -0.920   6.858   2.131  1.00 18.40           C  
ANISOU 2130  CB  THR B  75     2347   2381   2263   -131    108    -24       C  
ATOM   2131  OG1 THR B  75      -1.796   7.842   1.574  1.00 18.39           O  
ANISOU 2131  OG1 THR B  75     2487   2316   2184    -91    204     41       O  
ATOM   2132  CG2 THR B  75      -1.334   5.458   1.569  1.00 18.40           C  
ANISOU 2132  CG2 THR B  75     2419   2212   2359    -67    143    -76       C  
ATOM   2133  N   CYS B  76      -3.392   6.964   4.062  1.00 18.29           N  
ANISOU 2133  N   CYS B  76     2185   2421   2344    -48     83    -56       N  
ATOM   2134  CA  CYS B  76      -4.701   6.436   4.419  1.00 18.90           C  
ANISOU 2134  CA  CYS B  76     2284   2478   2417    -41    128   -109       C  
ATOM   2135  C   CYS B  76      -5.481   6.168   3.124  1.00 19.39           C  
ANISOU 2135  C   CYS B  76     2375   2544   2445    -29    110    -70       C  
ATOM   2136  O   CYS B  76      -5.690   7.077   2.326  1.00 19.82           O  
ANISOU 2136  O   CYS B  76     2455   2671   2401    -82    130   -128       O  
ATOM   2137  CB  CYS B  76      -5.447   7.430   5.325  1.00 19.37           C  
ANISOU 2137  CB  CYS B  76     2253   2639   2467    -94    169    -87       C  
ATOM   2138  SG  CYS B  76      -7.135   6.902   5.676  1.00 19.57           S  
ANISOU 2138  SG  CYS B  76     2204   2590   2642   -211    288    -63       S  
ATOM   2139  N   VAL B  77      -5.903   4.916   2.940  1.00 20.15           N  
ANISOU 2139  N   VAL B  77     2499   2659   2496    -43    109   -113       N  
ATOM   2140  CA  VAL B  77      -6.602   4.477   1.732  1.00 20.49           C  
ANISOU 2140  CA  VAL B  77     2545   2613   2627    -38     83    -86       C  
ATOM   2141  C   VAL B  77      -8.133   4.344   1.912  1.00 21.43           C  
ANISOU 2141  C   VAL B  77     2692   2722   2729    -16      5    -93       C  
ATOM   2142  O   VAL B  77      -8.851   4.036   0.958  1.00 21.96           O  
ANISOU 2142  O   VAL B  77     2769   2841   2735      3    -80   -138       O  
ATOM   2143  CB  VAL B  77      -5.973   3.179   1.166  1.00 20.13           C  
ANISOU 2143  CB  VAL B  77     2527   2564   2557    -11     76    -40       C  
ATOM   2144  CG1 VAL B  77      -4.525   3.427   0.774  1.00 21.15           C  
ANISOU 2144  CG1 VAL B  77     2617   2522   2897     33     48     -3       C  
ATOM   2145  CG2 VAL B  77      -6.054   2.041   2.170  1.00 20.91           C  
ANISOU 2145  CG2 VAL B  77     2638   2524   2780     -4     81    -56       C  
ATOM   2146  N   SER B  78      -8.619   4.557   3.137  1.00 21.61           N  
ANISOU 2146  N   SER B  78     2732   2754   2722    -47     28    -53       N  
ATOM   2147  CA  SER B  78     -10.062   4.654   3.396  1.00 21.71           C  
ANISOU 2147  CA  SER B  78     2781   2728   2737    -29     26    -26       C  
ATOM   2148  C   SER B  78     -10.263   5.345   4.725  1.00 21.69           C  
ANISOU 2148  C   SER B  78     2798   2730   2712    -36    -43    -27       C  
ATOM   2149  O   SER B  78      -9.502   5.116   5.671  1.00 22.07           O  
ANISOU 2149  O   SER B  78     2769   2824   2792    -14   -124     14       O  
ATOM   2150  CB  SER B  78     -10.749   3.275   3.430  1.00 22.13           C  
ANISOU 2150  CB  SER B  78     2918   2749   2738    -45     25    -25       C  
ATOM   2151  OG  SER B  78     -10.492   2.602   4.660  1.00 23.82           O  
ANISOU 2151  OG  SER B  78     3100   2943   3007    -97     10     53       O  
ATOM   2152  N   GLY B  79     -11.316   6.152   4.802  1.00 21.26           N  
ANISOU 2152  N   GLY B  79     2746   2720   2610     -2    -36    -26       N  
ATOM   2153  CA  GLY B  79     -11.584   6.984   5.971  1.00 20.87           C  
ANISOU 2153  CA  GLY B  79     2721   2628   2581    -40    -17    -75       C  
ATOM   2154  C   GLY B  79     -10.574   8.113   6.070  1.00 20.23           C  
ANISOU 2154  C   GLY B  79     2719   2509   2458    -39     -6    -43       C  
ATOM   2155  O   GLY B  79     -10.198   8.704   5.064  1.00 19.78           O  
ANISOU 2155  O   GLY B  79     2762   2520   2231    -72     -1    -91       O  
ATOM   2156  N   SER B  80     -10.130   8.411   7.292  1.00 19.63           N  
ANISOU 2156  N   SER B  80     2623   2527   2307     -8    -27     32       N  
ATOM   2157  CA  SER B  80      -9.229   9.544   7.538  1.00 19.53           C  
ANISOU 2157  CA  SER B  80     2547   2515   2357     15    -64      8       C  
ATOM   2158  C   SER B  80      -8.584   9.412   8.895  1.00 19.44           C  
ANISOU 2158  C   SER B  80     2506   2500   2377     12    -46      5       C  
ATOM   2159  O   SER B  80      -9.213   8.940   9.850  1.00 19.24           O  
ANISOU 2159  O   SER B  80     2394   2494   2422    -21    -64     58       O  
ATOM   2160  CB  SER B  80      -9.942  10.900   7.472  1.00 20.13           C  
ANISOU 2160  CB  SER B  80     2574   2643   2429     23     22     70       C  
ATOM   2161  OG  SER B  80     -10.979  10.994   8.420  1.00 23.37           O  
ANISOU 2161  OG  SER B  80     3048   3055   2774    115    -83    -18       O  
ATOM   2162  N   VAL B  81      -7.327   9.834   8.971  1.00 19.13           N
[truncated: 872,533 more chars]
