# Supplementary material for: Spinning sugars in antigen biosynthesis: characterization of the Coxiella burnetii and Streptomyces griseus TDP-sugar epimerases
Source: J Biol Chem. 2022 Apr 6;298(5):101903. doi: 10.1016/j.jbc.2022.101903 (PMC9095892; doi:10.1016/j.jbc.2022.101903)
Supplement: Cross et al raw data [file mmc2.zip › ORE data drop/Table S1/2ixh.pdb]

HEADER    ISOMERASE                               08-JUL-06   2IXH              
TITLE     RMLC P AERUGINOSA WITH DTDP-RHAMNOSE                                  
COMPND    MOL_ID: 1;                                                            
COMPND   2 MOLECULE: DTDP-4-DEHYDRORHAMNOSE 3,5-EPIMERASE;                      
COMPND   3 CHAIN: A, B;                                                         
COMPND   4 SYNONYM: DTDP-4-KETO-6-DEOXYGLUCOSE 3,5-EPIMERASE;                   
COMPND   5 ENGINEERED: YES                                                      
SOURCE    MOL_ID: 1;                                                            
SOURCE   2 ORGANISM_SCIENTIFIC: PSEUDOMONAS AERUGINOSA;                         
SOURCE   3 ORGANISM_TAXID: 287;                                                 
SOURCE   4 EXPRESSION_SYSTEM: ESCHERICHIA COLI;                                 
SOURCE   5 EXPRESSION_SYSTEM_TAXID: 562                                         
KEYWDS    ISOMERASE, LIPOPOLYSACCHARIDE BIOSYNTHESIS, EPIMERISE, EPIMERASE,     
KEYWDS   2 EPIMERIZE                                                            
EXPDTA    X-RAY DIFFRACTION                                                     
AUTHOR    C.DONG,J.H.NAISMITH                                                   
REVDAT   5   06-JUN-18 2IXH    1       JRNL   REMARK                            
REVDAT   4   13-JUL-11 2IXH    1       VERSN                                    
REVDAT   3   24-FEB-09 2IXH    1       VERSN                                    
REVDAT   2   06-DEC-06 2IXH    1       JRNL                                     
REVDAT   1   26-OCT-06 2IXH    0                                                
JRNL        AUTH   C.DONG,L.L.MAJOR,V.SRIKANNATHASAN,J.C.ERREY,M.F.GIRAUD,      
JRNL        AUTH 2 J.S.LAM,M.GRANINGER,P.MESSNER,M.R.MCNEIL,R.A.FIELD,          
JRNL        AUTH 3 C.WHITFIELD,J.H.NAISMITH                                     
JRNL        TITL   RMLC, A C3' AND C5' CARBOHYDRATE EPIMERASE, APPEARS TO       
JRNL        TITL 2 OPERATE VIA AN INTERMEDIATE WITH AN UNUSUAL TWIST BOAT       
JRNL        TITL 3 CONFORMATION.                                                
JRNL        REF    J. MOL. BIOL.                 V. 365   146 2007              
JRNL        REFN                   ISSN 0022-2836                               
JRNL        PMID   17046787                                                     
JRNL        DOI    10.1016/J.JMB.2006.09.063                                    
REMARK   2                                                                      
REMARK   2 RESOLUTION.    2.00 ANGSTROMS.                                       
REMARK   3                                                                      
REMARK   3 REFINEMENT.                                                          
REMARK   3   PROGRAM     : REFMAC 5.2.0019                                      
REMARK   3   AUTHORS     : MURSHUDOV,SKUBAK,LEBEDEV,PANNU,STEINER,              
REMARK   3               : NICHOLLS,WINN,LONG,VAGIN                             
REMARK   3                                                                      
REMARK   3    REFINEMENT TARGET : MAXIMUM LIKELIHOOD                            
REMARK   3                                                                      
REMARK   3  DATA USED IN REFINEMENT.                                            
REMARK   3   RESOLUTION RANGE HIGH (ANGSTROMS) : 2.00                           
REMARK   3   RESOLUTION RANGE LOW  (ANGSTROMS) : 63.25                          
REMARK   3   DATA CUTOFF            (SIGMA(F)) : NULL                           
REMARK   3   COMPLETENESS FOR RANGE        (%) : 99.9                           
REMARK   3   NUMBER OF REFLECTIONS             : 29011                          
REMARK   3                                                                      
REMARK   3  FIT TO DATA USED IN REFINEMENT.                                     
REMARK   3   CROSS-VALIDATION METHOD          : THROUGHOUT                      
REMARK   3   FREE R VALUE TEST SET SELECTION  : RANDOM                          
REMARK   3   R VALUE     (WORKING + TEST SET) : 0.193                           
REMARK   3   R VALUE            (WORKING SET) : 0.190                           
REMARK   3   FREE R VALUE                     : 0.256                           
REMARK   3   FREE R VALUE TEST SET SIZE   (%) : 5.100                           
REMARK   3   FREE R VALUE TEST SET COUNT      : 1544                            
REMARK   3                                                                      
REMARK   3  FIT IN THE HIGHEST RESOLUTION BIN.                                  
REMARK   3   TOTAL NUMBER OF BINS USED           : 20                           
REMARK   3   BIN RESOLUTION RANGE HIGH       (A) : 2.00                         
REMARK   3   BIN RESOLUTION RANGE LOW        (A) : 2.05                         
REMARK   3   REFLECTION IN BIN     (WORKING SET) : 2128                         
REMARK   3   BIN COMPLETENESS (WORKING+TEST) (%) : NULL                         
REMARK   3   BIN R VALUE           (WORKING SET) : 0.2450                       
REMARK   3   BIN FREE R VALUE SET COUNT          : 92                           
REMARK   3   BIN FREE R VALUE                    : 0.2920                       
REMARK   3                                                                      
REMARK   3  NUMBER OF NON-HYDROGEN ATOMS USED IN REFINEMENT.                    
REMARK   3   PROTEIN ATOMS            : 2980                                    
REMARK   3   NUCLEIC ACID ATOMS       : 0                                       
REMARK   3   HETEROGEN ATOMS          : 70                                      
REMARK   3   SOLVENT ATOMS            : 590                                     
REMARK   3                                                                      
REMARK   3  B VALUES.                                                           
REMARK   3   B VALUE TYPE : LIKELY RESIDUAL                                     
REMARK   3   FROM WILSON PLOT           (A**2) : NULL                           
REMARK   3   MEAN B VALUE      (OVERALL, A**2) : 28.35                          
REMARK   3   OVERALL ANISOTROPIC B VALUE.                                       
REMARK   3    B11 (A**2) : 4.03000                                              
REMARK   3    B22 (A**2) : -0.92000                                             
REMARK   3    B33 (A**2) : -3.11000                                             
REMARK   3    B12 (A**2) : 0.00000                                              
REMARK   3    B13 (A**2) : 0.00000                                              
REMARK   3    B23 (A**2) : 0.00000                                              
REMARK   3                                                                      
REMARK   3  ESTIMATED OVERALL COORDINATE ERROR.                                 
REMARK   3   ESU BASED ON R VALUE                            (A): 0.194         
REMARK   3   ESU BASED ON FREE R VALUE                       (A): 0.184         
REMARK   3   ESU BASED ON MAXIMUM LIKELIHOOD                 (A): 0.152         
REMARK   3   ESU FOR B VALUES BASED ON MAXIMUM LIKELIHOOD (A**2): 9.215         
REMARK   3                                                                      
REMARK   3 CORRELATION COEFFICIENTS.                                            
REMARK   3   CORRELATION COEFFICIENT FO-FC      : 0.953                         
REMARK   3   CORRELATION COEFFICIENT FO-FC FREE : 0.909                         
REMARK   3                                                                      
REMARK   3  RMS DEVIATIONS FROM IDEAL VALUES        COUNT    RMS    WEIGHT      
REMARK   3   BOND LENGTHS REFINED ATOMS        (A):  3140 ; 0.008 ; 0.022       
REMARK   3   BOND LENGTHS OTHERS               (A):  2180 ; 0.001 ; 0.020       
REMARK   3   BOND ANGLES REFINED ATOMS   (DEGREES):  4266 ; 1.116 ; 1.959       
REMARK   3   BOND ANGLES OTHERS          (DEGREES):  5226 ; 0.808 ; 3.000       
REMARK   3   TORSION ANGLES, PERIOD 1    (DEGREES):   366 ; 6.580 ; 5.000       
REMARK   3   TORSION ANGLES, PERIOD 2    (DEGREES):   166 ;30.566 ;22.892       
REMARK   3   TORSION ANGLES, PERIOD 3    (DEGREES):   484 ;13.206 ;15.000       
REMARK   3   TORSION ANGLES, PERIOD 4    (DEGREES):    30 ;17.692 ;15.000       
REMARK   3   CHIRAL-CENTER RESTRAINTS       (A**3):   438 ; 0.078 ; 0.200       
REMARK   3   GENERAL PLANES REFINED ATOMS      (A):  3506 ; 0.003 ; 0.020       
REMARK   3   GENERAL PLANES OTHERS             (A):   722 ; 0.001 ; 0.020       
REMARK   3   NON-BONDED CONTACTS REFINED ATOMS (A):   482 ; 0.182 ; 0.200       
REMARK   3   NON-BONDED CONTACTS OTHERS        (A):  2121 ; 0.181 ; 0.200       
REMARK   3   NON-BONDED TORSION REFINED ATOMS  (A):  1422 ; 0.176 ; 0.200       
REMARK   3   NON-BONDED TORSION OTHERS         (A):  1597 ; 0.077 ; 0.200       
REMARK   3   H-BOND (X...Y) REFINED ATOMS      (A):   297 ; 0.119 ; 0.200       
REMARK   3   H-BOND (X...Y) OTHERS             (A):  NULL ;  NULL ;  NULL       
REMARK   3   POTENTIAL METAL-ION REFINED ATOMS (A):  NULL ;  NULL ;  NULL       
REMARK   3   POTENTIAL METAL-ION OTHERS        (A):  NULL ;  NULL ;  NULL       
REMARK   3   SYMMETRY VDW REFINED ATOMS        (A):    39 ; 0.158 ; 0.200       
REMARK   3   SYMMETRY VDW OTHERS               (A):   125 ; 0.259 ; 0.200       
REMARK   3   SYMMETRY H-BOND REFINED ATOMS     (A):    88 ; 0.178 ; 0.200       
REMARK   3   SYMMETRY H-BOND OTHERS            (A):  NULL ;  NULL ;  NULL       
REMARK   3   SYMMETRY METAL-ION REFINED ATOMS  (A):  NULL ;  NULL ;  NULL       
REMARK   3   SYMMETRY METAL-ION OTHERS         (A):  NULL ;  NULL ;  NULL       
REMARK   3                                                                      
REMARK   3  ISOTROPIC THERMAL FACTOR RESTRAINTS.     COUNT   RMS    WEIGHT      
REMARK   3   MAIN-CHAIN BOND REFINED ATOMS  (A**2):  2390 ; 0.548 ; 1.500       
REMARK   3   MAIN-CHAIN BOND OTHER ATOMS    (A**2):  NULL ;  NULL ;  NULL       
REMARK   3   MAIN-CHAIN ANGLE REFINED ATOMS (A**2):  2936 ; 0.609 ; 2.000       
REMARK   3   MAIN-CHAIN ANGLE OTHER ATOMS   (A**2):  NULL ;  NULL ;  NULL       
REMARK   3   SIDE-CHAIN BOND REFINED ATOMS  (A**2):  1577 ; 0.917 ; 3.000       
REMARK   3   SIDE-CHAIN BOND OTHER ATOMS    (A**2):  NULL ;  NULL ;  NULL       
REMARK   3   SIDE-CHAIN ANGLE REFINED ATOMS (A**2):  1330 ; 1.329 ; 4.500       
REMARK   3   SIDE-CHAIN ANGLE OTHER ATOMS   (A**2):  NULL ;  NULL ;  NULL       
REMARK   3   LONG RANGE B REFINED ATOMS     (A**2):  NULL ;  NULL ;  NULL       
REMARK   3   LONG RANGE B OTHER ATOMS       (A**2):  NULL ;  NULL ;  NULL       
REMARK   3                                                                      
REMARK   3 ANISOTROPIC THERMAL FACTOR RESTRAINTS.    COUNT   RMS   WEIGHT       
REMARK   3   RIGID-BOND RESTRAINTS          (A**2):  NULL ;  NULL ;  NULL       
REMARK   3   SPHERICITY; FREE ATOMS         (A**2):  NULL ;  NULL ;  NULL       
REMARK   3   SPHERICITY; BONDED ATOMS       (A**2):  NULL ;  NULL ;  NULL       
REMARK   3                                                                      
REMARK   3  NCS RESTRAINTS STATISTICS                                           
REMARK   3   NUMBER OF DIFFERENT NCS GROUPS : NULL                              
REMARK   3                                                                      
REMARK   3  TLS DETAILS                                                         
REMARK   3   NUMBER OF TLS GROUPS  : 2                                          
REMARK   3                                                                      
REMARK   3   TLS GROUP : 1                                                      
REMARK   3    NUMBER OF COMPONENTS GROUP : 1                                    
REMARK   3    COMPONENTS        C SSSEQI   TO  C SSSEQI                         
REMARK   3    RESIDUE RANGE :   A     3        A   184                          
REMARK   3    ORIGIN FOR THE GROUP (A):   9.5611  19.8578  16.7919              
REMARK   3    T TENSOR                                                          
REMARK   3      T11:  -0.1030 T22:   0.0005                                     
REMARK   3      T33:   0.0124 T12:  -0.0546                                     
REMARK   3      T13:   0.0122 T23:   0.0044                                     
REMARK   3    L TENSOR                                                          
REMARK   3      L11:   1.2551 L22:   1.5895                                     
REMARK   3      L33:   2.8857 L12:   0.2110                                     
REMARK   3      L13:   0.6157 L23:  -0.4548                                     
REMARK   3    S TENSOR                                                          
REMARK   3      S11:  -0.1087 S12:   0.2886 S13:   0.0679                       
REMARK   3      S21:  -0.1902 S22:   0.0732 S23:  -0.1256                       
REMARK   3      S31:  -0.1095 S32:   0.5403 S33:   0.0354                       
REMARK   3                                                                      
REMARK   3   TLS GROUP : 2                                                      
REMARK   3    NUMBER OF COMPONENTS GROUP : 1                                    
REMARK   3    COMPONENTS        C SSSEQI   TO  C SSSEQI                         
REMARK   3    RESIDUE RANGE :   B     1        B   184                          
REMARK   3    ORIGIN FOR THE GROUP (A):  45.7860   9.6419  98.9419              
REMARK   3    T TENSOR                                                          
REMARK   3      T11:  -0.0704 T22:  -0.1567                                     
REMARK   3      T33:  -0.1242 T12:   0.1734                                     
REMARK   3      T13:  -0.0545 T23:  -0.0284                                     
REMARK   3    L TENSOR                                                          
REMARK   3      L11:   0.9441 L22:   1.2157                                     
REMARK   3      L33:   5.3856 L12:  -0.3826                                     
REMARK   3      L13:   0.5685 L23:   0.0169                                     
REMARK   3    S TENSOR                                                          
REMARK   3      S11:   0.0298 S12:   0.0772 S13:   0.0382                       
REMARK   3      S21:  -0.2430 S22:  -0.1883 S23:   0.1577                       
REMARK   3      S31:  -0.9936 S32:  -0.6868 S33:   0.1585                       
REMARK   3                                                                      
REMARK   3  BULK SOLVENT MODELLING.                                             
REMARK   3   METHOD USED : BABINET MODEL WITH MASK                              
REMARK   3   PARAMETERS FOR MASK CALCULATION                                    
REMARK   3   VDW PROBE RADIUS   : 1.20                                          
REMARK   3   ION PROBE RADIUS   : 0.80                                          
REMARK   3   SHRINKAGE RADIUS   : 0.80                                          
REMARK   3                                                                      
REMARK   3  OTHER REFINEMENT REMARKS: HYDROGENS HAVE BEEN ADDED IN THE RIDING   
REMARK   3  POSITIONS.                                                          
REMARK   4                                                                      
REMARK   4 2IXH COMPLIES WITH FORMAT V. 3.30, 13-JUL-11                         
REMARK 100                                                                      
REMARK 100 THIS ENTRY HAS BEEN PROCESSED BY PDBE ON 08-JUL-06.                  
REMARK 100 THE DEPOSITION ID IS D_1290029315.                                   
REMARK 200                                                                      
REMARK 200 EXPERIMENTAL DETAILS                                                 
REMARK 200  EXPERIMENT TYPE                : X-RAY DIFFRACTION                  
REMARK 200  DATE OF DATA COLLECTION        : NULL                               
REMARK 200  TEMPERATURE           (KELVIN) : 100.0                              
REMARK 200  PH                             : NULL                               
REMARK 200  NUMBER OF CRYSTALS USED        : 1                                  
REMARK 200                                                                      
REMARK 200  SYNCHROTRON              (Y/N) : Y                                  
REMARK 200  RADIATION SOURCE               : SRS                                
REMARK 200  BEAMLINE                       : PX9.6                              
REMARK 200  X-RAY GENERATOR MODEL          : NULL                               
REMARK 200  MONOCHROMATIC OR LAUE    (M/L) : M                                  
REMARK 200  WAVELENGTH OR RANGE        (A) : 0.87                               
REMARK 200  MONOCHROMATOR                  : NULL                               
REMARK 200  OPTICS                         : NULL                               
REMARK 200                                                                      
REMARK 200  DETECTOR TYPE                  : CCD                                
REMARK 200  DETECTOR MANUFACTURER          : ADSC CCD                           
REMARK 200  INTENSITY-INTEGRATION SOFTWARE : MOSFLM                             
REMARK 200  DATA SCALING SOFTWARE          : SCALA                              
REMARK 200                                                                      
REMARK 200  NUMBER OF UNIQUE REFLECTIONS   : 30581                              
REMARK 200  RESOLUTION RANGE HIGH      (A) : 2.000                              
REMARK 200  RESOLUTION RANGE LOW       (A) : 40.000                             
REMARK 200  REJECTION CRITERIA  (SIGMA(I)) : 0.000                              
REMARK 200                                                                      
REMARK 200 OVERALL.                                                             
REMARK 200  COMPLETENESS FOR RANGE     (%) : 100.0                              
REMARK 200  DATA REDUNDANCY                : 4.000                              
REMARK 200  R MERGE                    (I) : 0.08000                            
REMARK 200  R SYM                      (I) : NULL                               
REMARK 200  <I/SIGMA(I)> FOR THE DATA SET  : 6.3000                             
REMARK 200                                                                      
REMARK 200 IN THE HIGHEST RESOLUTION SHELL.                                     
REMARK 200  HIGHEST RESOLUTION SHELL, RANGE HIGH (A) : 2.00                     
REMARK 200  HIGHEST RESOLUTION SHELL, RANGE LOW  (A) : 2.10                     
REMARK 200  COMPLETENESS FOR SHELL     (%) : 100.0                              
REMARK 200  DATA REDUNDANCY IN SHELL       : 4.00                               
REMARK 200  R MERGE FOR SHELL          (I) : 0.36000                            
REMARK 200  R SYM FOR SHELL            (I) : NULL                               
REMARK 200  <I/SIGMA(I)> FOR SHELL         : 2.100                              
REMARK 200                                                                      
REMARK 200 DIFFRACTION PROTOCOL: SINGLE WAVELENGTH                              
REMARK 200 METHOD USED TO DETERMINE THE STRUCTURE: MOLECULAR REPLACEMENT        
REMARK 200 SOFTWARE USED: NULL                                                  
REMARK 200 STARTING MODEL: NULL                                                 
REMARK 200                                                                      
REMARK 200 REMARK: NULL                                                         
REMARK 280                                                                      
REMARK 280 CRYSTAL                                                              
REMARK 280 SOLVENT CONTENT, VS   (%): 43.30                                     
REMARK 280 MATTHEWS COEFFICIENT, VM (ANGSTROMS**3/DA): 2.19                     
REMARK 280                                                                      
REMARK 280 CRYSTALLIZATION CONDITIONS: NULL                                     
REMARK 290                                                                      
REMARK 290 CRYSTALLOGRAPHIC SYMMETRY                                            
REMARK 290 SYMMETRY OPERATORS FOR SPACE GROUP: C 2 2 21                         
REMARK 290                                                                      
REMARK 290      SYMOP   SYMMETRY                                                
REMARK 290     NNNMMM   OPERATOR                                                
REMARK 290       1555   X,Y,Z                                                   
REMARK 290       2555   -X,-Y,Z+1/2                                             
REMARK 290       3555   -X,Y,-Z+1/2                                             
REMARK 290       4555   X,-Y,-Z                                                 
REMARK 290       5555   X+1/2,Y+1/2,Z                                           
REMARK 290       6555   -X+1/2,-Y+1/2,Z+1/2                                     
REMARK 290       7555   -X+1/2,Y+1/2,-Z+1/2                                     
REMARK 290       8555   X+1/2,-Y+1/2,-Z                                         
REMARK 290                                                                      
REMARK 290     WHERE NNN -> OPERATOR NUMBER                                     
REMARK 290           MMM -> TRANSLATION VECTOR                                  
REMARK 290                                                                      
REMARK 290 CRYSTALLOGRAPHIC SYMMETRY TRANSFORMATIONS                            
REMARK 290 THE FOLLOWING TRANSFORMATIONS OPERATE ON THE ATOM/HETATM             
REMARK 290 RECORDS IN THIS ENTRY TO PRODUCE CRYSTALLOGRAPHICALLY                
REMARK 290 RELATED MOLECULES.                                                   
REMARK 290   SMTRY1   1  1.000000  0.000000  0.000000        0.00000            
REMARK 290   SMTRY2   1  0.000000  1.000000  0.000000        0.00000            
REMARK 290   SMTRY3   1  0.000000  0.000000  1.000000        0.00000            
REMARK 290   SMTRY1   2 -1.000000  0.000000  0.000000        0.00000            
REMARK 290   SMTRY2   2  0.000000 -1.000000  0.000000        0.00000            
REMARK 290   SMTRY3   2  0.000000  0.000000  1.000000       54.68300            
REMARK 290   SMTRY1   3 -1.000000  0.000000  0.000000        0.00000            
REMARK 290   SMTRY2   3  0.000000  1.000000  0.000000        0.00000            
REMARK 290   SMTRY3   3  0.000000  0.000000 -1.000000       54.68300            
REMARK 290   SMTRY1   4  1.000000  0.000000  0.000000        0.00000            
REMARK 290   SMTRY2   4  0.000000 -1.000000  0.000000        0.00000            
REMARK 290   SMTRY3   4  0.000000  0.000000 -1.000000        0.00000            
REMARK 290   SMTRY1   5  1.000000  0.000000  0.000000       32.45750            
REMARK 290   SMTRY2   5  0.000000  1.000000  0.000000       62.76850            
REMARK 290   SMTRY3   5  0.000000  0.000000  1.000000        0.00000            
REMARK 290   SMTRY1   6 -1.000000  0.000000  0.000000       32.45750            
REMARK 290   SMTRY2   6  0.000000 -1.000000  0.000000       62.76850            
REMARK 290   SMTRY3   6  0.000000  0.000000  1.000000       54.68300            
REMARK 290   SMTRY1   7 -1.000000  0.000000  0.000000       32.45750            
REMARK 290   SMTRY2   7  0.000000  1.000000  0.000000       62.76850            
REMARK 290   SMTRY3   7  0.000000  0.000000 -1.000000       54.68300            
REMARK 290   SMTRY1   8  1.000000  0.000000  0.000000       32.45750            
REMARK 290   SMTRY2   8  0.000000 -1.000000  0.000000       62.76850            
REMARK 290   SMTRY3   8  0.000000  0.000000 -1.000000        0.00000            
REMARK 290                                                                      
REMARK 290 REMARK: NULL                                                         
REMARK 300                                                                      
REMARK 300 BIOMOLECULE: 1, 2                                                    
REMARK 300 SEE REMARK 350 FOR THE AUTHOR PROVIDED AND/OR PROGRAM                
REMARK 300 GENERATED ASSEMBLY INFORMATION FOR THE STRUCTURE IN                  
REMARK 300 THIS ENTRY. THE REMARK MAY ALSO PROVIDE INFORMATION ON               
REMARK 300 BURIED SURFACE AREA.                                                 
REMARK 350                                                                      
REMARK 350 COORDINATES FOR A COMPLETE MULTIMER REPRESENTING THE KNOWN           
REMARK 350 BIOLOGICALLY SIGNIFICANT OLIGOMERIZATION STATE OF THE                
REMARK 350 MOLECULE CAN BE GENERATED BY APPLYING BIOMT TRANSFORMATIONS          
REMARK 350 GIVEN BELOW.  BOTH NON-CRYSTALLOGRAPHIC AND                          
REMARK 350 CRYSTALLOGRAPHIC OPERATIONS ARE GIVEN.                               
REMARK 350                                                                      
REMARK 350 BIOMOLECULE: 1                                                       
REMARK 350 AUTHOR DETERMINED BIOLOGICAL UNIT: DIMERIC                           
REMARK 350 SOFTWARE DETERMINED QUATERNARY STRUCTURE: DIMERIC                    
REMARK 350 SOFTWARE USED: PISA                                                  
REMARK 350 TOTAL BURIED SURFACE AREA: 5590 ANGSTROM**2                          
REMARK 350 SURFACE AREA OF THE COMPLEX: 16210 ANGSTROM**2                       
REMARK 350 CHANGE IN SOLVENT FREE ENERGY: -20.0 KCAL/MOL                        
REMARK 350 APPLY THE FOLLOWING TO CHAINS: A                                     
REMARK 350   BIOMT1   1  1.000000  0.000000  0.000000        0.00000            
REMARK 350   BIOMT2   1  0.000000  1.000000  0.000000        0.00000            
REMARK 350   BIOMT3   1  0.000000  0.000000  1.000000        0.00000            
REMARK 350   BIOMT1   2 -1.000000  0.000000  0.000000        0.00000            
REMARK 350   BIOMT2   2  0.000000  1.000000  0.000000        0.00000            
REMARK 350   BIOMT3   2  0.000000  0.000000 -1.000000       54.68300            
REMARK 350                                                                      
REMARK 350 BIOMOLECULE: 2                                                       
REMARK 350 AUTHOR DETERMINED BIOLOGICAL UNIT: DIMERIC                           
REMARK 350 SOFTWARE DETERMINED QUATERNARY STRUCTURE: DIMERIC                    
REMARK 350 SOFTWARE USED: PISA                                                  
REMARK 350 TOTAL BURIED SURFACE AREA: 5300 ANGSTROM**2                          
REMARK 350 SURFACE AREA OF THE COMPLEX: 16310 ANGSTROM**2                       
REMARK 350 CHANGE IN SOLVENT FREE ENERGY: -19.0 KCAL/MOL                        
REMARK 350 APPLY THE FOLLOWING TO CHAINS: B                                     
REMARK 350   BIOMT1   1  1.000000  0.000000  0.000000        0.00000            
REMARK 350   BIOMT2   1  0.000000  1.000000  0.000000        0.00000            
REMARK 350   BIOMT3   1  0.000000  0.000000  1.000000        0.00000            
REMARK 350   BIOMT1   2  1.000000  0.000000  0.000000        0.00000            
REMARK 350   BIOMT2   2  0.000000 -1.000000  0.000000        0.00000            
REMARK 350   BIOMT3   2  0.000000  0.000000 -1.000000      218.73200            
REMARK 375                                                                      
REMARK 375 SPECIAL POSITION                                                     
REMARK 375 THE FOLLOWING ATOMS ARE FOUND TO BE WITHIN 0.15 ANGSTROMS            
REMARK 375 OF A SYMMETRY RELATED ATOM AND ARE ASSUMED TO BE ON SPECIAL          
REMARK 375 POSITIONS.                                                           
REMARK 375                                                                      
REMARK 375 ATOM RES CSSEQI                                                      
REMARK 375      HOH A2042  LIES ON A SPECIAL POSITION.                          
REMARK 375      HOH A2128  LIES ON A SPECIAL POSITION.                          
REMARK 375      HOH B2045  LIES ON A SPECIAL POSITION.                          
REMARK 500                                                                      
REMARK 500 GEOMETRY AND STEREOCHEMISTRY                                         
REMARK 500 SUBTOPIC: CLOSE CONTACTS IN SAME ASYMMETRIC UNIT                     
REMARK 500                                                                      
REMARK 500 THE FOLLOWING ATOMS ARE IN CLOSE CONTACT.                            
REMARK 500                                                                      
REMARK 500  ATM1  RES C  SSEQI   ATM2  RES C  SSEQI           DISTANCE          
REMARK 500   O    HOH B  2151     O    HOH B  2265              2.16            
REMARK 500                                                                      
REMARK 500 REMARK: NULL                                                         
REMARK 500                                                                      
REMARK 500 GEOMETRY AND STEREOCHEMISTRY                                         
REMARK 500 SUBTOPIC: CLOSE CONTACTS                                             
REMARK 500                                                                      
REMARK 500 THE FOLLOWING ATOMS THAT ARE RELATED BY CRYSTALLOGRAPHIC             
REMARK 500 SYMMETRY ARE IN CLOSE CONTACT.  AN ATOM LOCATED WITHIN 0.15          
REMARK 500 ANGSTROMS OF A SYMMETRY RELATED ATOM IS ASSUMED TO BE ON A           
REMARK 500 SPECIAL POSITION AND IS, THEREFORE, LISTED IN REMARK 375             
REMARK 500 INSTEAD OF REMARK 500.  ATOMS WITH NON-BLANK ALTERNATE               
REMARK 500 LOCATION INDICATORS ARE NOT INCLUDED IN THE CALCULATIONS.            
REMARK 500                                                                      
REMARK 500 DISTANCE CUTOFF:                                                     
REMARK 500 2.2 ANGSTROMS FOR CONTACTS NOT INVOLVING HYDROGEN ATOMS              
REMARK 500 1.6 ANGSTROMS FOR CONTACTS INVOLVING HYDROGEN ATOMS                  
REMARK 500                                                                      
REMARK 500  ATM1  RES C  SSEQI   ATM2  RES C  SSEQI  SSYMOP   DISTANCE          
REMARK 500   O    HOH A  2169     O    HOH A  2169     3555     1.76            
REMARK 500   O    HOH A  2080     O    HOH B  2206     3656     2.15            
REMARK 500                                                                      
REMARK 500 REMARK: NULL                                                         
REMARK 500                                                                      
REMARK 500 GEOMETRY AND STEREOCHEMISTRY                                         
REMARK 500 SUBTOPIC: TORSION ANGLES                                             
REMARK 500                                                                      
REMARK 500 TORSION ANGLES OUTSIDE THE EXPECTED RAMACHANDRAN REGIONS:            
REMARK 500 (M=MODEL NUMBER; RES=RESIDUE NAME; C=CHAIN IDENTIFIER;               
REMARK 500 SSEQ=SEQUENCE NUMBER; I=INSERTION CODE).                             
REMARK 500                                                                      
REMARK 500 STANDARD TABLE:                                                      
REMARK 500 FORMAT:(10X,I3,1X,A3,1X,A1,I4,A1,4X,F7.2,3X,F7.2)                    
REMARK 500                                                                      
REMARK 500 EXPECTED VALUES: GJ KLEYWEGT AND TA JONES (1996). PHI/PSI-           
REMARK 500 CHOLOGY: RAMACHANDRAN REVISITED. STRUCTURE 4, 1395 - 1400            
REMARK 500                                                                      
REMARK 500  M RES CSSEQI        PSI       PHI                                   
REMARK 500    ALA A   3     -115.52   -160.44                                   
REMARK 500    LYS A 110       16.57     59.16                                   
REMARK 500    PRO B 160       58.90    -68.94                                   
REMARK 500    GLN B 162      -73.67    -24.94                                   
REMARK 500                                                                      
REMARK 500 REMARK: NULL                                                         
REMARK 525                                                                      
REMARK 525 SOLVENT                                                              
REMARK 525                                                                      
REMARK 525 THE SOLVENT MOLECULES HAVE CHAIN IDENTIFIERS THAT                    
REMARK 525 INDICATE THE POLYMER CHAIN WITH WHICH THEY ARE MOST                  
REMARK 525 CLOSELY ASSOCIATED. THE REMARK LISTS ALL THE SOLVENT                 
REMARK 525 MOLECULES WHICH ARE MORE THAN 5A AWAY FROM THE                       
REMARK 525 NEAREST POLYMER CHAIN (M = MODEL NUMBER;                             
REMARK 525 RES=RESIDUE NAME; C=CHAIN IDENTIFIER; SSEQ=SEQUENCE                  
REMARK 525 NUMBER; I=INSERTION CODE):                                           
REMARK 525                                                                      
REMARK 525  M RES CSSEQI                                                        
REMARK 525    HOH A2011        DISTANCE =  6.58 ANGSTROMS                       
REMARK 525    HOH A2014        DISTANCE =  5.91 ANGSTROMS                       
REMARK 525    HOH A2017        DISTANCE =  6.34 ANGSTROMS                       
REMARK 525    HOH A2018        DISTANCE =  7.69 ANGSTROMS                       
REMARK 525    HOH A2022        DISTANCE =  6.82 ANGSTROMS                       
REMARK 525    HOH A2030        DISTANCE =  7.80 ANGSTROMS                       
REMARK 525    HOH A2031        DISTANCE =  7.34 ANGSTROMS                       
REMARK 525    HOH A2041        DISTANCE =  6.97 ANGSTROMS                       
REMARK 525    HOH A2042        DISTANCE =  6.62 ANGSTROMS                       
REMARK 525    HOH A2049        DISTANCE =  5.84 ANGSTROMS                       
REMARK 525    HOH A2051        DISTANCE =  7.05 ANGSTROMS                       
REMARK 525    HOH A2064        DISTANCE =  8.39 ANGSTROMS                       
REMARK 525    HOH A2065        DISTANCE =  7.11 ANGSTROMS                       
REMARK 525    HOH A2073        DISTANCE =  7.08 ANGSTROMS                       
REMARK 525    HOH A2086        DISTANCE =  6.29 ANGSTROMS                       
REMARK 525    HOH A2107        DISTANCE =  6.04 ANGSTROMS                       
REMARK 525    HOH A2115        DISTANCE =  7.41 ANGSTROMS                       
REMARK 525    HOH A2131        DISTANCE =  6.29 ANGSTROMS                       
REMARK 525    HOH B2003        DISTANCE =  5.98 ANGSTROMS                       
REMARK 525    HOH B2007        DISTANCE =  6.10 ANGSTROMS                       
REMARK 525    HOH B2010        DISTANCE =  7.04 ANGSTROMS                       
REMARK 525    HOH B2011        DISTANCE =  9.25 ANGSTROMS                       
REMARK 525    HOH B2012        DISTANCE =  6.95 ANGSTROMS                       
REMARK 525    HOH B2022        DISTANCE =  6.91 ANGSTROMS                       
REMARK 525    HOH B2023        DISTANCE =  5.82 ANGSTROMS                       
REMARK 525    HOH B2024        DISTANCE =  7.00 ANGSTROMS                       
REMARK 525    HOH B2037        DISTANCE =  7.36 ANGSTROMS                       
REMARK 525    HOH B2039        DISTANCE =  6.43 ANGSTROMS                       
REMARK 525    HOH B2040        DISTANCE =  7.75 ANGSTROMS                       
REMARK 525    HOH B2044        DISTANCE =  5.85 ANGSTROMS                       
REMARK 525    HOH B2045        DISTANCE =  8.31 ANGSTROMS                       
REMARK 525    HOH B2056        DISTANCE =  6.37 ANGSTROMS                       
REMARK 525    HOH B2058        DISTANCE =  6.11 ANGSTROMS                       
REMARK 525    HOH B2060        DISTANCE =  6.09 ANGSTROMS                       
REMARK 525    HOH B2061        DISTANCE =  5.84 ANGSTROMS                       
REMARK 525    HOH B2065        DISTANCE =  6.92 ANGSTROMS                       
REMARK 525    HOH B2066        DISTANCE =  6.41 ANGSTROMS                       
REMARK 525    HOH B2067        DISTANCE =  7.95 ANGSTROMS                       
REMARK 525    HOH B2068        DISTANCE =  7.91 ANGSTROMS                       
REMARK 525    HOH B2083        DISTANCE =  6.34 ANGSTROMS                       
REMARK 525    HOH B2084        DISTANCE =  5.81 ANGSTROMS                       
REMARK 525    HOH B2112        DISTANCE =  5.85 ANGSTROMS                       
REMARK 525    HOH B2123        DISTANCE =  6.28 ANGSTROMS                       
REMARK 525    HOH B2135        DISTANCE =  7.37 ANGSTROMS                       
REMARK 525    HOH B2146        DISTANCE =  6.22 ANGSTROMS                       
REMARK 525    HOH B2158        DISTANCE =  6.01 ANGSTROMS                       
REMARK 800                                                                      
REMARK 800 SITE                                                                 
REMARK 800 SITE_IDENTIFIER: AC1                                                 
REMARK 800 EVIDENCE_CODE: SOFTWARE                                              
REMARK 800 SITE_DESCRIPTION: BINDING SITE FOR RESIDUE TRH A1185                 
REMARK 800                                                                      
REMARK 800 SITE_IDENTIFIER: AC2                                                 
REMARK 800 EVIDENCE_CODE: SOFTWARE                                              
REMARK 800 SITE_DESCRIPTION: BINDING SITE FOR RESIDUE TRH B1185                 
REMARK 900                                                                      
REMARK 900 RELATED ENTRIES                                                      
REMARK 900 RELATED ID: 1RTV   RELATED DB: PDB                                   
REMARK 900 RMLC (DTDP-6-DEOXY-D-XYLO-4-HEXULOSE 3, 5-EPIMERASE)                 
REMARK 900 CRYSTALSTRUCTURE FROM PSEUDOMONAS AERUGINOSA, APO STRUCTURE          
REMARK 900 RELATED ID: 2IXI   RELATED DB: PDB                                   
REMARK 900 RMLC P AUERGINOSA WITHG DTDP-XYLOSE                                  
REMARK 900 RELATED ID: 2IXJ   RELATED DB: PDB                                   
REMARK 900 RMLC P AUERGINOSA NATIVE                                             
REMARK 900 RELATED ID: 2IXK   RELATED DB: PDB                                   
REMARK 900 RMLC P AUERGINOSA WITHG DTDP-4-KETO RHAMNNOSE (THE PRODUCT OF THE    
REMARK 900 REACTION)                                                            
REMARK 999                                                                      
REMARK 999 SEQUENCE                                                             
REMARK 999 EXTRA S AT N-TERMINUS CLONING ARTEFACT                               
DBREF  2IXH A    1     3  PDB    2IXH     2IXH             1      3             
DBREF  2IXH A    4   184  UNP    Q9HU21   Q9HU21_PSEAE     1    181             
DBREF  2IXH B    1     3  PDB    2IXH     2IXH             1      3             
DBREF  2IXH B    4   184  UNP    Q9HU21   Q9HU21_PSEAE     1    181             
SEQRES   1 A  184  SER MET ALA MET LYS ALA THR ARG LEU ALA ILE PRO ASP          
SEQRES   2 A  184  VAL ILE LEU PHE GLU PRO ARG VAL PHE GLY ASP ASP ARG          
SEQRES   3 A  184  GLY PHE PHE PHE GLU SER TYR ASN GLN ARG ALA PHE GLU          
SEQRES   4 A  184  GLU ALA CYS GLY HIS PRO VAL SER PHE VAL GLN ASP ASN          
SEQRES   5 A  184  HIS SER ARG SER ALA ARG GLY VAL LEU ARG GLY LEU HIS          
SEQRES   6 A  184  TYR GLN ILE ARG GLN ALA GLN GLY LYS LEU VAL ARG ALA          
SEQRES   7 A  184  THR LEU GLY GLU VAL PHE ASP VAL ALA VAL ASP LEU ARG          
SEQRES   8 A  184  ARG GLY SER PRO THR PHE GLY GLN TRP VAL GLY GLU ARG          
SEQRES   9 A  184  LEU SER ALA GLU ASN LYS ARG GLN MET TRP ILE PRO ALA          
SEQRES  10 A  184  GLY PHE ALA HIS GLY PHE VAL VAL LEU SER GLU TYR ALA          
SEQRES  11 A  184  GLU PHE LEU TYR LYS THR THR ASP PHE TRP ALA PRO GLU          
SEQRES  12 A  184  HIS GLU ARG CYS ILE VAL TRP ASN ASP PRO GLU LEU LYS          
SEQRES  13 A  184  ILE ASP TRP PRO LEU GLN ASP ALA PRO LEU LEU SER GLU          
SEQRES  14 A  184  LYS ASP ARG GLN GLY LYS ALA PHE ALA ASP ALA ASP CYS          
SEQRES  15 A  184  PHE PRO                                                      
SEQRES   1 B  184  SER MET ALA MET LYS ALA THR ARG LEU ALA ILE PRO ASP          
SEQRES   2 B  184  VAL ILE LEU PHE GLU PRO ARG VAL PHE GLY ASP ASP ARG          
SEQRES   3 B  184  GLY PHE PHE PHE GLU SER TYR ASN GLN ARG ALA PHE GLU          
SEQRES   4 B  184  GLU ALA CYS GLY HIS PRO VAL SER PHE VAL GLN ASP ASN          
SEQRES   5 B  184  HIS SER ARG SER ALA ARG GLY VAL LEU ARG GLY LEU HIS          
SEQRES   6 B  184  TYR GLN ILE ARG GLN ALA GLN GLY LYS LEU VAL ARG ALA          
SEQRES   7 B  184  THR LEU GLY GLU VAL PHE ASP VAL ALA VAL ASP LEU ARG          
SEQRES   8 B  184  ARG GLY SER PRO THR PHE GLY GLN TRP VAL GLY GLU ARG          
SEQRES   9 B  184  LEU SER ALA GLU ASN LYS ARG GLN MET TRP ILE PRO ALA          
SEQRES  10 B  184  GLY PHE ALA HIS GLY PHE VAL VAL LEU SER GLU TYR ALA          
SEQRES  11 B  184  GLU PHE LEU TYR LYS THR THR ASP PHE TRP ALA PRO GLU          
SEQRES  12 B  184  HIS GLU ARG CYS ILE VAL TRP ASN ASP PRO GLU LEU LYS          
SEQRES  13 B  184  ILE ASP TRP PRO LEU GLN ASP ALA PRO LEU LEU SER GLU          
SEQRES  14 B  184  LYS ASP ARG GLN GLY LYS ALA PHE ALA ASP ALA ASP CYS          
SEQRES  15 B  184  PHE PRO                                                      
HET    TRH  A1185      35                                                       
HET    TRH  B1185      35                                                       
HETNAM     TRH 2'-DEOXY-THYMIDINE-BETA-L-RHAMNOSE                               
FORMUL   3  TRH    2(C16 H26 N2 O15 P2)                                         
FORMUL   5  HOH   *590(H2 O)                                                    
HELIX    1   1 ASN A   34  GLY A   43  1                                  10    
HELIX    2   2 ALA A  141  GLU A  143  5                                   3    
HELIX    3   3 SER A  168  GLN A  173  1                                   6    
HELIX    4   4 ALA A  176  ALA A  180  5                                   5    
HELIX    5   5 ASN B   34  GLY B   43  1                                  10    
HELIX    6   6 ALA B  141  GLU B  143  5                                   3    
HELIX    7   7 SER B  168  GLN B  173  1                                   6    
HELIX    8   8 ALA B  176  ALA B  180  5                                   5    
SHEET    1  AA 6 MET A   4  ARG A   8  0                                        
SHEET    2  AA 6 ILE A  15  PRO A  19 -1  O  LEU A  16   N  THR A   7           
SHEET    3  AA 6 GLN A 112  ILE A 115 -1  O  GLN A 112   N  PHE A  17           
SHEET    4  AA 6 LYS A  74  LEU A  80 -1  O  LYS A  74   N  ILE A 115           
SHEET    5  AA 6 TYR A 129  THR A 136 -1  O  GLU A 131   N  THR A  79           
SHEET    6  AA 6 GLN A  50  ALA A  57 -1  O  GLN A  50   N  THR A 136           
SHEET    1  AB 2 PHE A  22  ASP A  24  0                                        
SHEET    2  AB 2 GLY A  27  PHE A  29 -1  O  GLY A  27   N  ASP A  24           
SHEET    1  AC 5 TRP A 100  SER A 106  0                                        
SHEET    2  AC 5 GLU A  82  ASP A  89 -1  O  VAL A  83   N  LEU A 105           
SHEET    3  AC 5 PHE A 119  VAL A 125 -1  O  ALA A 120   N  VAL A  88           
SHEET    4  AC 5 LEU A  61  GLN A  67 -1  O  ARG A  62   N  PHE A 123           
SHEET    5  AC 5 GLU A 145  CYS A 147 -1  O  ARG A 146   N  TYR A  66           
SHEET    1  BA 6 LYS B   5  ARG B   8  0                                        
SHEET    2  BA 6 ILE B  15  GLU B  18 -1  O  LEU B  16   N  THR B   7           
SHEET    3  BA 6 GLN B 112  ILE B 115 -1  O  GLN B 112   N  PHE B  17           
SHEET    4  BA 6 LYS B  74  LEU B  80 -1  O  LYS B  74   N  ILE B 115           
SHEET    5  BA 6 TYR B 129  THR B 136 -1  O  GLU B 131   N  THR B  79           
SHEET    6  BA 6 GLN B  50  ALA B  57 -1  O  GLN B  50   N  THR B 136           
SHEET    1  BB 2 PHE B  22  ASP B  24  0                                        
SHEET    2  BB 2 GLY B  27  PHE B  29 -1  O  GLY B  27   N  ASP B  24           
SHEET    1  BC 5 TRP B 100  SER B 106  0                                        
SHEET    2  BC 5 GLU B  82  ASP B  89 -1  O  VAL B  83   N  LEU B 105           
SHEET    3  BC 5 PHE B 119  VAL B 125 -1  O  ALA B 120   N  VAL B  88           
SHEET    4  BC 5 LEU B  61  GLN B  67 -1  O  ARG B  62   N  PHE B 123           
SHEET    5  BC 5 GLU B 145  CYS B 147 -1  O  ARG B 146   N  TYR B  66           
CISPEP   1 GLY A   63    LEU A   64          0        -2.96                     
CISPEP   2 GLY B   63    LEU B   64          0        -3.67                     
SITE     1 AC1 22 PHE A  22  ARG A  26  PHE A  29  GLU A  31                    
SITE     2 AC1 22 GLN A  50  ARG A  62  HIS A  65  LYS A  74                    
SITE     3 AC1 22 HIS A 121  TYR A 134  TRP A 140  LYS A 170                    
SITE     4 AC1 22 HOH A2229  HOH A2253  HOH A2281  HOH A2282                    
SITE     5 AC1 22 HOH A2283  HOH A2284  HOH A2285  HOH A2286                    
SITE     6 AC1 22 HOH A2287  HOH A2288                                          
SITE     1 AC2 22 PHE B  22  ARG B  26  PHE B  29  GLU B  31                    
SITE     2 AC2 22 GLN B  50  ARG B  62  HIS B  65  LYS B  74                    
SITE     3 AC2 22 HIS B 121  TYR B 134  TRP B 140  LYS B 170                    
SITE     4 AC2 22 HOH B2272  HOH B2293  HOH B2294  HOH B2295                    
SITE     5 AC2 22 HOH B2296  HOH B2297  HOH B2298  HOH B2299                    
SITE     6 AC2 22 HOH B2300  HOH B2301                                          
CRYST1   64.915  125.537  109.366  90.00  90.00  90.00 C 2 2 21     16          
ORIGX1      1.000000  0.000000  0.000000        0.00000                         
ORIGX2      0.000000  1.000000  0.000000        0.00000                         
ORIGX3      0.000000  0.000000  1.000000        0.00000                         
SCALE1      0.015405  0.000000  0.000000        0.00000                         
SCALE2      0.000000  0.007966  0.000000        0.00000                         
SCALE3      0.000000  0.000000  0.009144        0.00000                         
ATOM      7  N   MET A   2      14.439  23.329  42.192  1.00 53.22           N  
ATOM      8  CA  MET A   2      14.181  22.292  41.193  1.00 52.58           C  
ATOM      9  C   MET A   2      13.562  22.958  39.966  1.00 51.92           C  
ATOM     10  O   MET A   2      12.693  23.835  40.102  1.00 52.15           O  
ATOM     11  CB  MET A   2      13.219  21.221  41.731  1.00 53.22           C  
ATOM     12  CG  MET A   2      13.186  21.039  43.250  1.00 54.45           C  
ATOM     13  SD  MET A   2      11.927  22.075  44.044  1.00 58.63           S  
ATOM     14  CE  MET A   2      10.442  21.114  43.752  1.00 57.02           C  
ATOM     15  N   ALA A   3      13.992  22.545  38.774  1.00 50.59           N  
ATOM     16  CA  ALA A   3      13.487  23.150  37.539  1.00 49.29           C  
ATOM     17  C   ALA A   3      13.703  22.274  36.292  1.00 48.16           C  
ATOM     18  O   ALA A   3      13.135  21.171  36.194  1.00 48.18           O  
ATOM     19  CB  ALA A   3      14.099  24.549  37.347  1.00 49.34           C  
ATOM     20  N   MET A   4      14.520  22.763  35.355  1.00 46.36           N  
ATOM     21  CA  MET A   4      14.589  22.208  34.003  1.00 45.13           C  
ATOM     22  C   MET A   4      15.944  22.531  33.364  1.00 43.68           C  
ATOM     23  O   MET A   4      16.228  23.691  33.046  1.00 43.18           O  
ATOM     24  CB  MET A   4      13.446  22.806  33.168  1.00 45.46           C  
ATOM     25  CG  MET A   4      13.351  22.353  31.711  1.00 45.89           C  
ATOM     26  SD  MET A   4      12.088  21.109  31.352  1.00 45.62           S  
ATOM     27  CE  MET A   4      10.572  22.017  31.608  1.00 45.12           C  
ATOM     28  N   LYS A   5      16.780  21.503  33.196  1.00 41.76           N  
ATOM     29  CA  LYS A   5      18.058  21.649  32.499  1.00 40.66           C  
ATOM     30  C   LYS A   5      17.799  22.139  31.075  1.00 39.19           C  
ATOM     31  O   LYS A   5      16.860  21.676  30.419  1.00 38.56           O  
ATOM     32  CB  LYS A   5      18.818  20.316  32.457  1.00 40.55           C  
ATOM     33  CG  LYS A   5      20.268  20.439  31.989  1.00 41.36           C  
ATOM     34  CD  LYS A   5      20.804  19.148  31.379  1.00 41.16           C  
ATOM     35  CE  LYS A   5      20.894  18.030  32.394  1.00 41.73           C  
ATOM     36  NZ  LYS A   5      21.664  16.874  31.855  1.00 42.76           N  
ATOM     37  N   ALA A   6      18.622  23.083  30.617  1.00 37.46           N  
ATOM     38  CA  ALA A   6      18.492  23.671  29.282  1.00 36.47           C  
ATOM     39  C   ALA A   6      19.821  23.587  28.547  1.00 35.38           C  
ATOM     40  O   ALA A   6      20.846  24.000  29.085  1.00 34.61           O  
ATOM     41  CB  ALA A   6      18.053  25.124  29.387  1.00 36.36           C  
ATOM     42  N   THR A   7      19.792  23.057  27.324  1.00 34.09           N  
ATOM     43  CA  THR A   7      20.983  22.957  26.484  1.00 33.57           C  
ATOM     44  C   THR A   7      20.719  23.528  25.095  1.00 32.80           C  
ATOM     45  O   THR A   7      19.774  23.122  24.422  1.00 32.52           O  
ATOM     46  CB  THR A   7      21.434  21.490  26.313  1.00 33.44           C  
ATOM     47  OG1 THR A   7      21.411  20.823  27.580  1.00 33.08           O  
ATOM     48  CG2 THR A   7      22.842  21.430  25.733  1.00 33.68           C  
ATOM     49  N   ARG A   8      21.552  24.474  24.672  1.00 32.19           N  
ATOM     50  CA  ARG A   8      21.513  24.976  23.299  1.00 31.73           C  
ATOM     51  C   ARG A   8      22.153  23.948  22.374  1.00 31.05           C  
ATOM     52  O   ARG A   8      23.243  23.442  22.660  1.00 30.39           O  
ATOM     53  CB  ARG A   8      22.257  26.309  23.193  1.00 32.02           C  
ATOM     54  CG  ARG A   8      21.576  27.444  23.937  1.00 32.15           C  
ATOM     55  CD  ARG A   8      22.229  28.785  23.634  1.00 32.53           C  
ATOM     56  NE  ARG A   8      21.523  29.872  24.310  1.00 33.72           N  
ATOM     57  CZ  ARG A   8      20.364  30.400  23.912  1.00 33.94           C  
ATOM     58  NH1 ARG A   8      19.754  29.973  22.811  1.00 33.25           N  
ATOM     59  NH2 ARG A   8      19.811  31.381  24.617  1.00 34.80           N  
ATOM     60  N   LEU A   9      21.477  23.637  21.272  1.00 30.24           N  
ATOM     61  CA  LEU A   9      21.979  22.653  20.311  1.00 29.93           C  
ATOM     62  C   LEU A   9      23.025  23.264  19.360  1.00 29.68           C  
ATOM     63  O   LEU A   9      23.421  24.425  19.525  1.00 29.77           O  
ATOM     64  CB  LEU A   9      20.808  22.034  19.541  1.00 29.90           C  
ATOM     65  CG  LEU A   9      19.782  21.301  20.422  1.00 29.15           C  
ATOM     66  CD1 LEU A   9      18.710  20.667  19.576  1.00 28.75           C  
ATOM     67  CD2 LEU A   9      20.463  20.251  21.290  1.00 29.04           C  
ATOM     68  N   ALA A  10      23.489  22.471  18.390  1.00 29.07           N  
ATOM     69  CA  ALA A  10      24.496  22.916  17.416  1.00 28.53           C  
ATOM     70  C   ALA A  10      24.072  24.189  16.694  1.00 28.11           C  
ATOM     71  O   ALA A  10      24.911  25.012  16.339  1.00 28.42           O  
ATOM     72  CB  ALA A  10      24.785  21.815  16.404  1.00 28.31           C  
ATOM     73  N   ILE A  11      22.768  24.323  16.467  1.00 27.64           N  
ATOM     74  CA  ILE A  11      22.166  25.566  16.007  1.00 27.35           C  
ATOM     75  C   ILE A  11      21.607  26.246  17.259  1.00 27.14           C  
ATOM     76  O   ILE A  11      20.511  25.889  17.720  1.00 26.58           O  
ATOM     77  CB  ILE A  11      21.043  25.308  14.976  1.00 27.26           C  
ATOM     78  CG1 ILE A  11      21.566  24.435  13.828  1.00 27.35           C  
ATOM     79  CG2 ILE A  11      20.506  26.628  14.444  1.00 27.34           C  
ATOM     80  CD1 ILE A  11      20.520  24.024  12.823  1.00 27.13           C  
ATOM     81  N   PRO A  12      22.361  27.213  17.819  1.00 26.74           N  
ATOM     82  CA  PRO A  12      22.174  27.724  19.188  1.00 26.93           C  
ATOM     83  C   PRO A  12      20.751  28.090  19.602  1.00 26.85           C  
ATOM     84  O   PRO A  12      20.396  27.923  20.769  1.00 26.90           O  
ATOM     85  CB  PRO A  12      23.046  28.985  19.225  1.00 26.78           C  
ATOM     86  CG  PRO A  12      24.016  28.837  18.141  1.00 26.88           C  
ATOM     87  CD  PRO A  12      23.482  27.886  17.130  1.00 26.94           C  
ATOM     88  N   ASP A  13      19.953  28.589  18.663  1.00 27.09           N  
ATOM     89  CA  ASP A  13      18.584  29.014  18.960  1.00 26.97           C  
ATOM     90  C   ASP A  13      17.633  27.841  19.189  1.00 27.04           C  
ATOM     91  O   ASP A  13      16.497  28.047  19.637  1.00 26.78           O  
ATOM     92  CB  ASP A  13      18.034  29.889  17.836  1.00 27.19           C  
ATOM     93  CG  ASP A  13      18.827  31.159  17.637  1.00 28.08           C  
ATOM     94  OD1 ASP A  13      19.068  31.903  18.616  1.00 29.34           O  
ATOM     95  OD2 ASP A  13      19.209  31.415  16.484  1.00 29.15           O  
ATOM     96  N   VAL A  14      18.075  26.625  18.868  1.00 26.88           N  
ATOM     97  CA  VAL A  14      17.311  25.424  19.210  1.00 27.22           C  
ATOM     98  C   VAL A  14      17.769  24.964  20.591  1.00 27.27           C  
ATOM     99  O   VAL A  14      18.973  24.887  20.861  1.00 27.27           O  
ATOM    100  CB  VAL A  14      17.491  24.290  18.180  1.00 27.36           C  
ATOM    101  CG1 VAL A  14      16.411  23.210  18.385  1.00 26.19           C  
ATOM    102  CG2 VAL A  14      17.428  24.837  16.755  1.00 27.74           C  
ATOM    103  N   ILE A  15      16.813  24.678  21.470  1.00 27.11           N  
ATOM    104  CA  ILE A  15      17.119  24.365  22.866  1.00 27.38           C  
ATOM    105  C   ILE A  15      16.484  23.040  23.283  1.00 27.44           C  
ATOM    106  O   ILE A  15      15.311  22.785  22.986  1.00 27.31           O  
ATOM    107  CB  ILE A  15      16.640  25.492  23.815  1.00 27.28           C  
ATOM    108  CG1 ILE A  15      17.159  26.856  23.338  1.00 27.42           C  
ATOM    109  CG2 ILE A  15      17.099  25.220  25.246  1.00 27.11           C  
ATOM    110  CD1 ILE A  15      16.705  28.029  24.190  1.00 27.61           C  
ATOM    111  N   LEU A  16      17.270  22.207  23.964  1.00 27.62           N  
ATOM    112  CA  LEU A  16      16.808  20.924  24.480  1.00 28.09           C  
ATOM    113  C   LEU A  16      16.537  21.060  25.981  1.00 28.48           C  
ATOM    114  O   LEU A  16      17.418  21.473  26.737  1.00 28.40           O  
ATOM    115  CB  LEU A  16      17.867  19.842  24.232  1.00 27.72           C  
ATOM    116  CG  LEU A  16      17.468  18.392  24.541  1.00 27.74           C  
ATOM    117  CD1 LEU A  16      16.274  17.929  23.700  1.00 24.89           C  
ATOM    118  CD2 LEU A  16      18.629  17.465  24.319  1.00 27.72           C  
ATOM    119  N   PHE A  17      15.324  20.718  26.413  1.00 29.01           N  
ATOM    120  CA  PHE A  17      14.962  20.823  27.823  1.00 29.63           C  
ATOM    121  C   PHE A  17      14.858  19.434  28.455  1.00 30.25           C  
ATOM    122  O   PHE A  17      14.493  18.471  27.774  1.00 30.59           O  
ATOM    123  CB  PHE A  17      13.640  21.583  27.977  1.00 29.97           C  
ATOM    124  CG  PHE A  17      13.736  23.045  27.629  1.00 30.30           C  
ATOM    125  CD1 PHE A  17      13.352  23.504  26.379  1.00 30.28           C  
ATOM    126  CD2 PHE A  17      14.215  23.962  28.555  1.00 29.95           C  
ATOM    127  CE1 PHE A  17      13.448  24.857  26.050  1.00 30.47           C  
ATOM    128  CE2 PHE A  17      14.309  25.316  28.235  1.00 31.09           C  
ATOM    129  CZ  PHE A  17      13.924  25.760  26.975  1.00 30.36           C  
ATOM    130  N   GLU A  18      15.172  19.335  29.748  1.00 30.62           N  
ATOM    131  CA  GLU A  18      15.043  18.072  30.495  1.00 30.91           C  
ATOM    132  C   GLU A  18      14.479  18.305  31.911  1.00 30.80           C  
ATOM    133  O   GLU A  18      15.162  18.876  32.762  1.00 30.72           O  
ATOM    134  CB  GLU A  18      16.396  17.360  30.577  1.00 30.73           C  
ATOM    135  CG  GLU A  18      16.322  15.963  31.201  1.00 31.49           C  
ATOM    136  CD  GLU A  18      17.624  15.172  31.069  1.00 33.04           C  
ATOM    137  OE1 GLU A  18      18.320  15.318  30.043  1.00 36.33           O  
ATOM    138  OE2 GLU A  18      17.952  14.392  31.995  1.00 36.74           O  
ATOM    139  N   PRO A  19      13.235  17.858  32.169  1.00 30.93           N  
ATOM    140  CA  PRO A  19      12.630  18.139  33.469  1.00 30.86           C  
ATOM    141  C   PRO A  19      13.018  17.160  34.579  1.00 30.89           C  
ATOM    142  O   PRO A  19      13.465  16.041  34.312  1.00 31.04           O  
ATOM    143  CB  PRO A  19      11.129  18.045  33.183  1.00 31.08           C  
ATOM    144  CG  PRO A  19      11.017  17.072  32.045  1.00 31.60           C  
ATOM    145  CD  PRO A  19      12.331  17.090  31.293  1.00 30.65           C  
ATOM    146  N   ARG A  20      12.840  17.613  35.815  1.00 30.96           N  
ATOM    147  CA  ARG A  20      12.973  16.787  37.007  1.00 30.18           C  
ATOM    148  C   ARG A  20      11.623  16.149  37.370  1.00 29.22           C  
ATOM    149  O   ARG A  20      10.627  16.848  37.544  1.00 29.02           O  
ATOM    150  CB  ARG A  20      13.491  17.646  38.172  1.00 31.50           C  
ATOM    151  CG  ARG A  20      13.222  17.074  39.553  1.00 32.84           C  
ATOM    152  CD  ARG A  20      13.484  15.584  39.582  1.00 37.86           C  
ATOM    153  NE  ARG A  20      13.409  15.024  40.914  1.00 39.11           N  
ATOM    154  CZ  ARG A  20      14.124  13.992  41.325  1.00 41.61           C  
ATOM    155  NH1 ARG A  20      15.009  13.405  40.535  1.00 43.43           N  
ATOM    156  NH2 ARG A  20      13.978  13.567  42.560  1.00 42.95           N  
ATOM    157  N   VAL A  21      11.612  14.824  37.507  1.00 27.89           N  
ATOM    158  CA  VAL A  21      10.411  14.073  37.867  1.00 27.04           C  
ATOM    159  C   VAL A  21      10.481  13.555  39.312  1.00 26.43           C  
ATOM    160  O   VAL A  21      11.347  12.730  39.652  1.00 25.87           O  
ATOM    161  CB  VAL A  21      10.222  12.898  36.898  1.00 27.24           C  
ATOM    162  CG1 VAL A  21       8.834  12.305  37.036  1.00 26.08           C  
ATOM    163  CG2 VAL A  21      10.487  13.359  35.460  1.00 27.16           C  
ATOM    164  N   PHE A  22       9.553  14.025  40.149  1.00 25.36           N  
ATOM    165  CA  PHE A  22       9.552  13.718  41.586  1.00 24.93           C  
ATOM    166  C   PHE A  22       8.668  12.498  41.888  1.00 24.28           C  
ATOM    167  O   PHE A  22       7.452  12.560  41.704  1.00 23.48           O  
ATOM    168  CB  PHE A  22       9.024  14.919  42.387  1.00 25.10           C  
ATOM    169  CG  PHE A  22       9.716  16.222  42.077  1.00 24.87           C  
ATOM    170  CD1 PHE A  22       9.101  17.176  41.279  1.00 24.83           C  
ATOM    171  CD2 PHE A  22      10.970  16.495  42.585  1.00 26.65           C  
ATOM    172  CE1 PHE A  22       9.725  18.382  40.982  1.00 25.21           C  
ATOM    173  CE2 PHE A  22      11.610  17.706  42.291  1.00 26.49           C  
ATOM    174  CZ  PHE A  22      10.972  18.645  41.478  1.00 25.85           C  
ATOM    175  N   GLY A  23       9.264  11.407  42.364  1.00 23.66           N  
ATOM    176  CA  GLY A  23       8.497  10.202  42.724  1.00 23.64           C  
ATOM    177  C   GLY A  23       8.055  10.153  44.180  1.00 23.36           C  
ATOM    178  O   GLY A  23       8.739  10.678  45.058  1.00 23.09           O  
ATOM    179  N   ASP A  24       6.898   9.535  44.421  1.00 23.29           N  
ATOM    180  CA  ASP A  24       6.380   9.270  45.769  1.00 23.42           C  
ATOM    181  C   ASP A  24       5.419   8.074  45.682  1.00 23.32           C  
ATOM    182  O   ASP A  24       5.203   7.551  44.589  1.00 23.28           O  
ATOM    183  CB  ASP A  24       5.721  10.523  46.389  1.00 23.26           C  
ATOM    184  CG  ASP A  24       4.312  10.807  45.862  1.00 24.35           C  
ATOM    185  OD1 ASP A  24       3.822  10.167  44.908  1.00 24.24           O  
ATOM    186  OD2 ASP A  24       3.672  11.707  46.434  1.00 25.39           O  
ATOM    187  N   ASP A  25       4.852   7.599  46.788  1.00 23.49           N  
ATOM    188  CA  ASP A  25       4.155   6.304  46.669  1.00 23.66           C  
ATOM    189  C   ASP A  25       2.799   6.321  45.931  1.00 23.45           C  
ATOM    190  O   ASP A  25       2.279   5.259  45.591  1.00 22.94           O  
ATOM    191  CB  ASP A  25       4.143   5.457  47.965  1.00 24.69           C  
ATOM    192  CG  ASP A  25       3.800   6.208  49.181  1.00 25.89           C  
ATOM    193  OD1 ASP A  25       3.028   7.182  49.073  1.00 31.17           O  
ATOM    194  OD2 ASP A  25       4.276   5.781  50.260  1.00 25.87           O  
ATOM    195  N   ARG A  26       2.272   7.507  45.628  1.00 22.87           N  
ATOM    196  CA  ARG A  26       1.148   7.644  44.688  1.00 23.06           C  
ATOM    197  C   ARG A  26       1.573   7.487  43.212  1.00 23.23           C  
ATOM    198  O   ARG A  26       0.775   7.054  42.379  1.00 23.93           O  
ATOM    199  CB  ARG A  26       0.459   9.010  44.864  1.00 22.89           C  
ATOM    200  CG  ARG A  26      -0.211   9.221  46.220  1.00 22.59           C  
ATOM    201  CD  ARG A  26      -0.674  10.672  46.419  1.00 22.40           C  
ATOM    202  NE  ARG A  26       0.435  11.615  46.292  1.00 22.68           N  
ATOM    203  CZ  ARG A  26       0.322  12.928  46.117  1.00 22.44           C  
ATOM    204  NH1 ARG A  26      -0.868  13.519  46.071  1.00 21.24           N  
ATOM    205  NH2 ARG A  26       1.421  13.664  46.006  1.00 23.64           N  
ATOM    206  N   GLY A  27       2.815   7.846  42.886  1.00 23.04           N  
ATOM    207  CA  GLY A  27       3.290   7.834  41.500  1.00 23.07           C  
ATOM    208  C   GLY A  27       4.357   8.897  41.263  1.00 23.02           C  
ATOM    209  O   GLY A  27       5.390   8.884  41.936  1.00 22.90           O  
ATOM    210  N   PHE A  28       4.106   9.818  40.327  1.00 23.20           N  
ATOM    211  CA  PHE A  28       5.016  10.961  40.098  1.00 23.31           C  
ATOM    212  C   PHE A  28       4.334  12.298  39.747  1.00 23.65           C  
ATOM    213  O   PHE A  28       3.134  12.351  39.460  1.00 22.58           O  
ATOM    214  CB  PHE A  28       6.143  10.606  39.100  1.00 23.33           C  
ATOM    215  CG  PHE A  28       5.715  10.452  37.646  1.00 23.86           C  
ATOM    216  CD1 PHE A  28       5.242  11.531  36.909  1.00 23.10           C  
ATOM    217  CD2 PHE A  28       5.878   9.231  36.990  1.00 23.47           C  
ATOM    218  CE1 PHE A  28       4.881  11.379  35.563  1.00 24.49           C  
ATOM    219  CE2 PHE A  28       5.548   9.086  35.643  1.00 22.99           C  
ATOM    220  CZ  PHE A  28       5.038  10.155  34.933  1.00 23.75           C  
ATOM    221  N   PHE A  29       5.122  13.376  39.812  1.00 23.94           N  
ATOM    222  CA  PHE A  29       4.688  14.711  39.409  1.00 24.14           C  
ATOM    223  C   PHE A  29       5.859  15.464  38.764  1.00 24.39           C  
ATOM    224  O   PHE A  29       6.973  15.444  39.295  1.00 23.57           O  
ATOM    225  CB  PHE A  29       4.196  15.514  40.623  1.00 24.16           C  
ATOM    226  CG  PHE A  29       3.793  16.938  40.291  1.00 24.70           C  
ATOM    227  CD1 PHE A  29       2.460  17.308  40.298  1.00 24.44           C  
ATOM    228  CD2 PHE A  29       4.751  17.904  39.956  1.00 24.20           C  
ATOM    229  CE1 PHE A  29       2.077  18.607  39.971  1.00 24.54           C  
ATOM    230  CE2 PHE A  29       4.377  19.191  39.631  1.00 24.99           C  
ATOM    231  CZ  PHE A  29       3.026  19.545  39.641  1.00 24.54           C  
ATOM    232  N   PHE A  30       5.601  16.154  37.650  1.00 24.56           N  
ATOM    233  CA  PHE A  30       6.565  17.129  37.130  1.00 24.95           C  
ATOM    234  C   PHE A  30       5.937  18.346  36.452  1.00 25.39           C  
ATOM    235  O   PHE A  30       4.793  18.294  35.995  1.00 25.71           O  
ATOM    236  CB  PHE A  30       7.632  16.470  36.239  1.00 25.06           C  
ATOM    237  CG  PHE A  30       7.160  16.017  34.873  1.00 25.07           C  
ATOM    238  CD1 PHE A  30       6.434  14.852  34.719  1.00 23.73           C  
ATOM    239  CD2 PHE A  30       7.542  16.709  33.730  1.00 25.63           C  
ATOM    240  CE1 PHE A  30       6.053  14.406  33.455  1.00 24.82           C  
ATOM    241  CE2 PHE A  30       7.162  16.273  32.463  1.00 25.27           C  
ATOM    242  CZ  PHE A  30       6.415  15.119  32.325  1.00 25.63           C  
ATOM    243  N   GLU A  31       6.692  19.444  36.435  1.00 25.52           N  
ATOM    244  CA  GLU A  31       6.307  20.642  35.690  1.00 25.95           C  
ATOM    245  C   GLU A  31       6.727  20.443  34.236  1.00 26.18           C  
ATOM    246  O   GLU A  31       7.928  20.409  33.940  1.00 25.75           O  
ATOM    247  CB  GLU A  31       6.981  21.890  36.282  1.00 25.91           C  
ATOM    248  CG  GLU A  31       6.445  22.280  37.668  1.00 26.34           C  
ATOM    249  CD  GLU A  31       7.037  23.572  38.233  1.00 26.43           C  
ATOM    250  OE1 GLU A  31       7.722  24.332  37.505  1.00 27.57           O  
ATOM    251  OE2 GLU A  31       6.803  23.839  39.426  1.00 25.84           O  
ATOM    252  N   SER A  32       5.749  20.291  33.337  1.00 26.23           N  
ATOM    253  CA  SER A  32       6.045  20.134  31.902  1.00 26.68           C  
ATOM    254  C   SER A  32       6.321  21.481  31.206  1.00 27.23           C  
ATOM    255  O   SER A  32       6.929  21.506  30.122  1.00 27.06           O  
ATOM    256  CB  SER A  32       4.927  19.359  31.179  1.00 26.55           C  
ATOM    257  OG  SER A  32       3.729  20.106  31.061  1.00 27.16           O  
ATOM    258  N   TYR A  33       5.894  22.585  31.834  1.00 27.52           N  
ATOM    259  CA  TYR A  33       6.231  23.948  31.382  1.00 27.65           C  
ATOM    260  C   TYR A  33       6.225  24.973  32.531  1.00 27.70           C  
ATOM    261  O   TYR A  33       5.374  24.941  33.402  1.00 28.04           O  
ATOM    262  CB  TYR A  33       5.266  24.393  30.279  1.00 27.81           C  
ATOM    263  CG  TYR A  33       5.410  25.837  29.837  1.00 27.93           C  
ATOM    264  CD1 TYR A  33       6.452  26.233  29.010  1.00 28.61           C  
ATOM    265  CD2 TYR A  33       4.477  26.803  30.222  1.00 28.59           C  
ATOM    266  CE1 TYR A  33       6.584  27.563  28.594  1.00 28.43           C  
ATOM    267  CE2 TYR A  33       4.596  28.122  29.808  1.00 28.69           C  
ATOM    268  CZ  TYR A  33       5.654  28.495  28.999  1.00 28.44           C  
ATOM    269  OH  TYR A  33       5.767  29.799  28.581  1.00 29.70           O  
ATOM    270  N   ASN A  34       7.190  25.884  32.518  1.00 28.17           N  
ATOM    271  CA  ASN A  34       7.218  26.989  33.459  1.00 28.33           C  
ATOM    272  C   ASN A  34       7.721  28.238  32.738  1.00 28.69           C  
ATOM    273  O   ASN A  34       8.867  28.287  32.287  1.00 27.41           O  
ATOM    274  CB  ASN A  34       8.089  26.646  34.676  1.00 27.98           C  
ATOM    275  CG  ASN A  34       8.059  27.736  35.747  1.00 28.17           C  
ATOM    276  OD1 ASN A  34       8.368  28.892  35.473  1.00 27.68           O  
ATOM    277  ND2 ASN A  34       7.706  27.360  36.974  1.00 26.31           N  
ATOM    278  N   GLN A  35       6.849  29.242  32.640  1.00 29.59           N  
ATOM    279  CA  GLN A  35       7.115  30.434  31.846  1.00 30.44           C  
ATOM    280  C   GLN A  35       8.340  31.211  32.342  1.00 31.12           C  
ATOM    281  O   GLN A  35       9.054  31.812  31.535  1.00 31.03           O  
ATOM    282  CB  GLN A  35       5.869  31.334  31.820  1.00 30.52           C  
ATOM    283  CG  GLN A  35       6.050  32.687  31.122  1.00 30.45           C  
ATOM    284  CD  GLN A  35       4.819  33.569  31.231  1.00 30.97           C  
ATOM    285  OE1 GLN A  35       4.801  34.522  32.003  1.00 32.28           O  
ATOM    286  NE2 GLN A  35       3.782  33.244  30.469  1.00 31.04           N  
ATOM    287  N   ARG A  36       8.578  31.206  33.656  1.00 32.16           N  
ATOM    288  CA  ARG A  36       9.746  31.901  34.230  1.00 33.13           C  
ATOM    289  C   ARG A  36      11.039  31.286  33.722  1.00 33.44           C  
ATOM    290  O   ARG A  36      11.951  31.990  33.296  1.00 33.28           O  
ATOM    291  CB  ARG A  36       9.771  31.813  35.758  1.00 33.31           C  
ATOM    292  CG  ARG A  36       8.815  32.714  36.505  1.00 34.22           C  
ATOM    293  CD  ARG A  36       9.195  32.731  37.981  1.00 34.93           C  
ATOM    294  NE  ARG A  36       8.081  33.083  38.866  1.00 36.64           N  
ATOM    295  CZ  ARG A  36       7.550  32.291  39.802  1.00 37.44           C  
ATOM    296  NH1 ARG A  36       8.012  31.059  40.022  1.00 38.05           N  
ATOM    297  NH2 ARG A  36       6.539  32.741  40.540  1.00 37.39           N  
ATOM    298  N   ALA A  37      11.116  29.962  33.800  1.00 34.04           N  
ATOM    299  CA  ALA A  37      12.312  29.236  33.380  1.00 34.57           C  
ATOM    300  C   ALA A  37      12.466  29.284  31.865  1.00 35.06           C  
ATOM    301  O   ALA A  37      13.578  29.451  31.361  1.00 35.65           O  
ATOM    302  CB  ALA A  37      12.264  27.788  33.869  1.00 34.24           C  
ATOM    303  N   PHE A  38      11.355  29.155  31.144  1.00 35.61           N  
ATOM    304  CA  PHE A  38      11.394  29.153  29.684  1.00 36.03           C  
ATOM    305  C   PHE A  38      11.896  30.488  29.125  1.00 36.65           C  
ATOM    306  O   PHE A  38      12.820  30.516  28.308  1.00 36.63           O  
ATOM    307  CB  PHE A  38      10.024  28.812  29.083  1.00 36.13           C  
ATOM    308  CG  PHE A  38      10.047  28.717  27.585  1.00 35.99           C  
ATOM    309  CD1 PHE A  38      10.671  27.649  26.963  1.00 35.90           C  
ATOM    310  CD2 PHE A  38       9.501  29.717  26.800  1.00 36.49           C  
ATOM    311  CE1 PHE A  38      10.729  27.569  25.588  1.00 36.36           C  
ATOM    312  CE2 PHE A  38       9.557  29.637  25.415  1.00 36.55           C  
ATOM    313  CZ  PHE A  38      10.169  28.563  24.814  1.00 35.92           C  
ATOM    314  N   GLU A  39      11.299  31.591  29.576  1.00 37.22           N  
ATOM    315  CA  GLU A  39      11.699  32.923  29.109  1.00 37.60           C  
ATOM    316  C   GLU A  39      13.124  33.290  29.554  1.00 38.03           C  
ATOM    317  O   GLU A  39      13.813  34.041  28.865  1.00 38.20           O  
ATOM    318  CB  GLU A  39      10.668  33.987  29.535  1.00 37.60           C  
ATOM    319  CG  GLU A  39       9.344  33.870  28.762  1.00 37.49           C  
ATOM    320  CD  GLU A  39       8.278  34.890  29.166  1.00 37.34           C  
ATOM    321  OE1 GLU A  39       8.454  35.619  30.168  1.00 36.75           O  
ATOM    322  OE2 GLU A  39       7.247  34.955  28.463  1.00 36.83           O  
ATOM    323  N   GLU A  40      13.569  32.737  30.679  1.00 38.86           N  
ATOM    324  CA  GLU A  40      14.947  32.923  31.159  1.00 39.37           C  
ATOM    325  C   GLU A  40      15.978  32.228  30.258  1.00 39.69           C  
ATOM    326  O   GLU A  40      17.021  32.792  29.963  1.00 39.58           O  
ATOM    327  CB  GLU A  40      15.077  32.398  32.591  1.00 39.61           C  
ATOM    328  CG  GLU A  40      16.372  32.776  33.293  1.00 39.61           C  
ATOM    329  CD  GLU A  40      16.390  32.348  34.755  1.00 40.37           C  
ATOM    330  OE1 GLU A  40      15.968  31.205  35.055  1.00 42.71           O  
ATOM    331  OE2 GLU A  40      16.832  33.152  35.603  1.00 41.45           O  
ATOM    332  N   ALA A  41      15.685  31.000  29.836  1.00 40.14           N  
ATOM    333  CA  ALA A  41      16.557  30.262  28.916  1.00 40.50           C  
ATOM    334  C   ALA A  41      16.418  30.770  27.482  1.00 40.94           C  
ATOM    335  O   ALA A  41      17.367  30.727  26.705  1.00 41.36           O  
ATOM    336  CB  ALA A  41      16.245  28.767  28.977  1.00 40.58           C  
ATOM    337  N   CYS A  42      15.225  31.249  27.148  1.00 41.66           N  
ATOM    338  CA  CYS A  42      14.898  31.760  25.820  1.00 41.41           C  
ATOM    339  C   CYS A  42      15.467  33.172  25.617  1.00 41.43           C  
ATOM    340  O   CYS A  42      15.896  33.528  24.515  1.00 41.38           O  
ATOM    341  CB  CYS A  42      13.373  31.772  25.678  1.00 41.71           C  
ATOM    342  SG  CYS A  42      12.683  32.115  24.069  1.00 43.56           S  
ATOM    343  N   GLY A  43      15.465  33.970  26.685  1.00 41.16           N  
ATOM    344  CA  GLY A  43      15.982  35.338  26.643  1.00 40.88           C  
ATOM    345  C   GLY A  43      15.005  36.367  26.093  1.00 40.77           C  
ATOM    346  O   GLY A  43      15.388  37.518  25.844  1.00 40.84           O  
ATOM    347  N   HIS A  44      13.749  35.963  25.895  1.00 40.43           N  
ATOM    348  CA  HIS A  44      12.702  36.882  25.445  1.00 40.10           C  
ATOM    349  C   HIS A  44      11.296  36.330  25.723  1.00 39.64           C  
ATOM    350  O   HIS A  44      11.145  35.135  25.980  1.00 39.44           O  
ATOM    351  CB  HIS A  44      12.876  37.211  23.960  1.00 40.58           C  
ATOM    352  CG  HIS A  44      12.659  36.048  23.042  1.00 41.64           C  
ATOM    353  ND1 HIS A  44      11.447  35.800  22.432  1.00 42.88           N  
ATOM    354  CD2 HIS A  44      13.506  35.089  22.600  1.00 42.83           C  
ATOM    355  CE1 HIS A  44      11.552  34.727  21.667  1.00 43.31           C  
ATOM    356  NE2 HIS A  44      12.791  34.275  21.753  1.00 43.93           N  
ATOM    357  N   PRO A  45      10.266  37.203  25.699  1.00 38.91           N  
ATOM    358  CA  PRO A  45       8.909  36.755  26.030  1.00 38.33           C  
ATOM    359  C   PRO A  45       8.221  35.927  24.949  1.00 37.78           C  
ATOM    360  O   PRO A  45       8.477  36.119  23.758  1.00 37.93           O  
ATOM    361  CB  PRO A  45       8.143  38.072  26.240  1.00 38.47           C  
ATOM    362  CG  PRO A  45       9.203  39.144  26.314  1.00 38.62           C  
ATOM    363  CD  PRO A  45      10.287  38.649  25.430  1.00 38.92           C  
ATOM    364  N   VAL A  46       7.334  35.030  25.379  1.00 36.78           N  
ATOM    365  CA  VAL A  46       6.573  34.186  24.463  1.00 36.21           C  
ATOM    366  C   VAL A  46       5.183  33.886  25.010  1.00 35.55           C  
ATOM    367  O   VAL A  46       5.018  33.618  26.206  1.00 35.78           O  
ATOM    368  CB  VAL A  46       7.282  32.837  24.210  1.00 36.25           C  
ATOM    369  CG1 VAL A  46       7.539  32.125  25.524  1.00 37.17           C  
ATOM    370  CG2 VAL A  46       6.444  31.952  23.286  1.00 36.42           C  
ATOM    371  N   SER A  47       4.196  33.925  24.120  1.00 34.35           N  
ATOM    372  CA  SER A  47       2.839  33.518  24.433  1.00 33.45           C  
ATOM    373  C   SER A  47       2.453  32.392  23.498  1.00 32.27           C  
ATOM    374  O   SER A  47       2.649  32.506  22.291  1.00 32.18           O  
ATOM    375  CB  SER A  47       1.883  34.687  24.244  1.00 33.49           C  
ATOM    376  OG  SER A  47       2.244  35.760  25.089  1.00 35.31           O  
ATOM    377  N   PHE A  48       1.913  31.312  24.058  1.00 30.91           N  
ATOM    378  CA  PHE A  48       1.462  30.163  23.280  1.00 30.16           C  
ATOM    379  C   PHE A  48      -0.053  30.227  23.210  1.00 29.61           C  
ATOM    380  O   PHE A  48      -0.708  30.365  24.243  1.00 29.70           O  
ATOM    381  CB  PHE A  48       1.898  28.849  23.935  1.00 29.65           C  
ATOM    382  CG  PHE A  48       3.396  28.643  23.975  1.00 29.90           C  
ATOM    383  CD1 PHE A  48       4.122  28.949  25.115  1.00 29.80           C  
ATOM    384  CD2 PHE A  48       4.069  28.121  22.876  1.00 28.95           C  
ATOM    385  CE1 PHE A  48       5.509  28.754  25.155  1.00 29.88           C  
ATOM    386  CE2 PHE A  48       5.441  27.926  22.906  1.00 28.84           C  
ATOM    387  CZ  PHE A  48       6.162  28.239  24.045  1.00 29.18           C  
ATOM    388  N   VAL A  49      -0.599  30.147  21.997  1.00 28.75           N  
ATOM    389  CA  VAL A  49      -2.023  30.366  21.755  1.00 28.03           C  
ATOM    390  C   VAL A  49      -2.785  29.091  21.369  1.00 27.44           C  
ATOM    391  O   VAL A  49      -4.011  29.118  21.246  1.00 27.04           O  
ATOM    392  CB  VAL A  49      -2.245  31.422  20.639  1.00 27.99           C  
ATOM    393  CG1 VAL A  49      -1.576  32.758  21.000  1.00 27.88           C  
ATOM    394  CG2 VAL A  49      -1.742  30.900  19.299  1.00 27.61           C  
ATOM    395  N   GLN A  50      -2.070  27.983  21.178  1.00 27.03           N  
ATOM    396  CA  GLN A  50      -2.684  26.743  20.704  1.00 27.07           C  
ATOM    397  C   GLN A  50      -1.833  25.537  21.118  1.00 26.66           C  
ATOM    398  O   GLN A  50      -0.606  25.618  21.094  1.00 26.26           O  
ATOM    399  CB  GLN A  50      -2.867  26.815  19.171  1.00 27.11           C  
ATOM    400  CG  GLN A  50      -3.772  25.731  18.566  1.00 27.18           C  
ATOM    401  CD  GLN A  50      -3.778  25.750  17.034  1.00 27.85           C  
ATOM    402  OE1 GLN A  50      -3.988  26.796  16.414  1.00 28.62           O  
ATOM    403  NE2 GLN A  50      -3.555  24.585  16.421  1.00 29.42           N  
ATOM    404  N   ASP A  51      -2.485  24.447  21.540  1.00 26.51           N  
ATOM    405  CA  ASP A  51      -1.812  23.185  21.892  1.00 26.54           C  
ATOM    406  C   ASP A  51      -2.382  22.061  21.020  1.00 26.38           C  
ATOM    407  O   ASP A  51      -3.598  21.976  20.821  1.00 25.51           O  
ATOM    408  CB  ASP A  51      -2.042  22.780  23.362  1.00 26.69           C  
ATOM    409  CG  ASP A  51      -1.523  23.805  24.382  1.00 27.90           C  
ATOM    410  OD1 ASP A  51      -0.898  24.821  24.002  1.00 28.31           O  
ATOM    411  OD2 ASP A  51      -1.766  23.579  25.591  1.00 28.10           O  
ATOM    412  N   ASN A  52      -1.501  21.179  20.555  1.00 26.49           N  
ATOM    413  CA  ASN A  52      -1.839  20.143  19.584  1.00 26.63           C  
ATOM    414  C   ASN A  52      -1.385  18.760  20.067  1.00 26.50           C  
ATOM    415  O   ASN A  52      -0.389  18.657  20.781  1.00 26.19           O  
ATOM    416  CB  ASN A  52      -1.194  20.497  18.242  1.00 26.73           C  
ATOM    417  CG  ASN A  52      -1.699  21.832  17.688  1.00 27.91           C  
ATOM    418  OD1 ASN A  52      -2.894  22.009  17.454  1.00 26.89           O  
ATOM    419  ND2 ASN A  52      -0.792  22.773  17.488  1.00 30.82           N  
ATOM    420  N   HIS A  53      -2.136  17.718  19.696  1.00 25.99           N  
ATOM    421  CA  HIS A  53      -1.889  16.346  20.153  1.00 26.29           C  
ATOM    422  C   HIS A  53      -2.169  15.355  19.011  1.00 26.08           C  
ATOM    423  O   HIS A  53      -3.284  15.290  18.508  1.00 25.84           O  
ATOM    424  CB  HIS A  53      -2.790  16.070  21.362  1.00 26.22           C  
ATOM    425  CG  HIS A  53      -2.579  14.744  22.029  1.00 26.34           C  
ATOM    426  ND1 HIS A  53      -2.836  14.554  23.370  1.00 26.86           N  
ATOM    427  CD2 HIS A  53      -2.167  13.541  21.554  1.00 26.55           C  
ATOM    428  CE1 HIS A  53      -2.583  13.297  23.694  1.00 26.73           C  
ATOM    429  NE2 HIS A  53      -2.184  12.660  22.608  1.00 25.78           N  
ATOM    430  N   SER A  54      -1.144  14.593  18.607  1.00 26.45           N  
ATOM    431  CA  SER A  54      -1.272  13.606  17.533  1.00 25.89           C  
ATOM    432  C   SER A  54      -0.732  12.234  17.946  1.00 26.01           C  
ATOM    433  O   SER A  54       0.117  12.141  18.837  1.00 26.72           O  
ATOM    434  CB  SER A  54      -0.569  14.103  16.260  1.00 26.43           C  
ATOM    435  OG  SER A  54       0.847  14.161  16.408  1.00 25.86           O  
ATOM    436  N   ARG A  55      -1.261  11.185  17.310  1.00 25.19           N  
ATOM    437  CA  ARG A  55      -0.851   9.798  17.528  1.00 25.32           C  
ATOM    438  C   ARG A  55      -0.507   9.185  16.180  1.00 25.24           C  
ATOM    439  O   ARG A  55      -1.246   9.369  15.209  1.00 24.22           O  
ATOM    440  CB  ARG A  55      -1.971   8.985  18.182  1.00 25.27           C  
ATOM    441  CG  ARG A  55      -1.651   7.511  18.461  1.00 24.77           C  
ATOM    442  CD  ARG A  55      -2.841   6.819  19.133  1.00 25.93           C  
ATOM    443  NE  ARG A  55      -2.752   5.356  19.130  1.00 25.78           N  
ATOM    444  CZ  ARG A  55      -2.137   4.603  20.046  1.00 25.89           C  
ATOM    445  NH1 ARG A  55      -1.532   5.147  21.092  1.00 27.11           N  
ATOM    446  NH2 ARG A  55      -2.147   3.278  19.920  1.00 25.98           N  
ATOM    447  N   SER A  56       0.611   8.458  16.135  1.00 25.01           N  
ATOM    448  CA  SER A  56       1.165   7.931  14.887  1.00 25.44           C  
ATOM    449  C   SER A  56       1.798   6.546  15.101  1.00 25.27           C  
ATOM    450  O   SER A  56       2.369   6.284  16.154  1.00 25.22           O  
ATOM    451  CB  SER A  56       2.196   8.917  14.327  1.00 25.46           C  
ATOM    452  OG  SER A  56       1.669  10.241  14.300  1.00 26.30           O  
ATOM    453  N   ALA A  57       1.660   5.665  14.111  1.00 25.68           N  
ATOM    454  CA  ALA A  57       2.197   4.300  14.181  1.00 25.51           C  
ATOM    455  C   ALA A  57       3.665   4.284  13.782  1.00 25.73           C  
ATOM    456  O   ALA A  57       4.166   5.244  13.198  1.00 25.36           O  
ATOM    457  CB  ALA A  57       1.408   3.371  13.282  1.00 25.69           C  
ATOM    458  N   ARG A  58       4.339   3.173  14.088  1.00 25.92           N  
ATOM    459  CA  ARG A  58       5.759   3.006  13.793  1.00 25.90           C  
ATOM    460  C   ARG A  58       6.063   3.302  12.328  1.00 25.71           C  
ATOM    461  O   ARG A  58       5.376   2.807  11.441  1.00 25.45           O  
ATOM    462  CB  ARG A  58       6.189   1.567  14.095  1.00 26.18           C  
ATOM    463  CG  ARG A  58       7.687   1.362  14.103  1.00 26.39           C  
ATOM    464  CD  ARG A  58       8.046  -0.099  13.925  1.00 27.40           C  
ATOM    465  NE  ARG A  58       7.600  -0.935  15.039  1.00 29.25           N  
ATOM    466  CZ  ARG A  58       8.214  -1.029  16.221  1.00 30.93           C  
ATOM    467  NH1 ARG A  58       7.722  -1.835  17.158  1.00 31.30           N  
ATOM    468  NH2 ARG A  58       9.314  -0.324  16.479  1.00 31.45           N  
ATOM    469  N   GLY A  59       7.097   4.102  12.081  1.00 25.42           N  
ATOM    470  CA  GLY A  59       7.527   4.404  10.714  1.00 25.45           C  
ATOM    471  C   GLY A  59       6.820   5.585  10.064  1.00 25.33           C  
ATOM    472  O   GLY A  59       7.154   5.960   8.940  1.00 25.40           O  
ATOM    473  N   VAL A  60       5.826   6.153  10.741  1.00 24.94           N  
ATOM    474  CA  VAL A  60       5.165   7.353  10.245  1.00 25.05           C  
ATOM    475  C   VAL A  60       6.113   8.538  10.384  1.00 24.94           C  
ATOM    476  O   VAL A  60       6.759   8.705  11.427  1.00 24.94           O  
ATOM    477  CB  VAL A  60       3.854   7.648  11.008  1.00 25.22           C  
ATOM    478  CG1 VAL A  60       3.360   9.076  10.729  1.00 24.92           C  
ATOM    479  CG2 VAL A  60       2.798   6.621  10.636  1.00 25.04           C  
ATOM    480  N   LEU A  61       6.196   9.338   9.321  1.00 24.76           N  
ATOM    481  CA  LEU A  61       6.971  10.572   9.312  1.00 24.56           C  
ATOM    482  C   LEU A  61       6.049  11.746   8.971  1.00 24.64           C  
ATOM    483  O   LEU A  61       5.289  11.680   7.995  1.00 24.12           O  
ATOM    484  CB  LEU A  61       8.111  10.460   8.299  1.00 24.73           C  
ATOM    485  CG  LEU A  61       9.295  11.425   8.441  1.00 24.43           C  
ATOM    486  CD1 LEU A  61      10.504  10.857   7.738  1.00 24.17           C  
ATOM    487  CD2 LEU A  61       8.963  12.807   7.890  1.00 24.30           C  
ATOM    488  N   ARG A  62       6.103  12.796   9.796  1.00 24.48           N  
ATOM    489  CA  ARG A  62       5.317  14.022   9.596  1.00 24.78           C  
ATOM    490  C   ARG A  62       6.311  15.173   9.432  1.00 24.98           C  
ATOM    491  O   ARG A  62       7.102  15.431  10.339  1.00 25.60           O  
ATOM    492  CB  ARG A  62       4.387  14.301  10.799  1.00 24.29           C  
ATOM    493  CG  ARG A  62       3.419  13.166  11.181  1.00 24.21           C  
ATOM    494  CD  ARG A  62       2.168  13.686  11.919  1.00 24.35           C  
ATOM    495  NE  ARG A  62       1.328  12.601  12.449  1.00 23.05           N  
ATOM    496  CZ  ARG A  62      -0.006  12.617  12.530  1.00 23.72           C  
ATOM    497  NH1 ARG A  62      -0.720  13.662  12.109  1.00 23.16           N  
ATOM    498  NH2 ARG A  62      -0.645  11.552  13.006  1.00 21.67           N  
ATOM    499  N   GLY A  63       6.289  15.847   8.283  1.00 25.29           N  
ATOM    500  CA  GLY A  63       7.236  16.940   7.994  1.00 25.32           C  
ATOM    501  C   GLY A  63       7.606  17.010   6.517  1.00 25.77           C  
ATOM    502  O   GLY A  63       7.109  16.206   5.727  1.00 26.39           O  
ATOM    503  N   LEU A  64       8.458  17.954   6.112  1.00 26.04           N  
ATOM    504  CA  LEU A  64       9.037  18.993   6.975  1.00 26.43           C  
ATOM    505  C   LEU A  64       8.205  20.260   6.840  1.00 26.57           C  
ATOM    506  O   LEU A  64       8.131  20.834   5.756  1.00 26.49           O  
ATOM    507  CB  LEU A  64      10.473  19.292   6.559  1.00 26.22           C  
ATOM    508  CG  LEU A  64      11.486  18.146   6.695  1.00 26.55           C  
ATOM    509  CD1 LEU A  64      12.719  18.401   5.831  1.00 27.87           C  
ATOM    510  CD2 LEU A  64      11.882  17.936   8.158  1.00 27.05           C  
ATOM    511  N   HIS A  65       7.600  20.701   7.938  1.00 27.00           N  
ATOM    512  CA  HIS A  65       6.531  21.711   7.889  1.00 27.18           C  
ATOM    513  C   HIS A  65       6.932  23.071   8.460  1.00 27.35           C  
ATOM    514  O   HIS A  65       7.718  23.147   9.397  1.00 27.38           O  
ATOM    515  CB  HIS A  65       5.318  21.218   8.669  1.00 27.08           C  
ATOM    516  CG  HIS A  65       4.630  20.039   8.052  1.00 27.43           C  
ATOM    517  ND1 HIS A  65       3.891  19.143   8.793  1.00 27.08           N  
ATOM    518  CD2 HIS A  65       4.584  19.598   6.773  1.00 27.56           C  
ATOM    519  CE1 HIS A  65       3.414  18.204   7.996  1.00 27.75           C  
ATOM    520  NE2 HIS A  65       3.821  18.456   6.764  1.00 27.52           N  
ATOM    521  N   TYR A  66       6.359  24.130   7.887  1.00 27.53           N  
ATOM    522  CA  TYR A  66       6.416  25.486   8.449  1.00 27.57           C  
ATOM    523  C   TYR A  66       5.255  26.331   7.902  1.00 27.77           C  
ATOM    524  O   TYR A  66       4.584  25.927   6.944  1.00 27.42           O  
ATOM    525  CB  TYR A  66       7.763  26.164   8.148  1.00 27.90           C  
ATOM    526  CG  TYR A  66       8.174  26.185   6.688  1.00 27.98           C  
ATOM    527  CD1 TYR A  66       8.711  25.050   6.077  1.00 28.42           C  
ATOM    528  CD2 TYR A  66       8.047  27.342   5.923  1.00 27.88           C  
ATOM    529  CE1 TYR A  66       9.090  25.059   4.744  1.00 28.04           C  
ATOM    530  CE2 TYR A  66       8.427  27.363   4.590  1.00 28.22           C  
ATOM    531  CZ  TYR A  66       8.947  26.218   4.001  1.00 28.19           C  
ATOM    532  OH  TYR A  66       9.330  26.231   2.676  1.00 27.81           O  
ATOM    533  N   GLN A  67       5.010  27.484   8.525  1.00 27.59           N  
ATOM    534  CA  GLN A  67       4.053  28.468   8.008  1.00 27.55           C  
ATOM    535  C   GLN A  67       4.822  29.736   7.661  1.00 27.67           C  
ATOM    536  O   GLN A  67       5.451  30.331   8.532  1.00 27.35           O  
ATOM    537  CB  GLN A  67       2.949  28.759   9.030  1.00 27.55           C  
ATOM    538  CG  GLN A  67       1.947  27.604   9.194  1.00 27.58           C  
ATOM    539  CD  GLN A  67       0.759  27.934  10.085  1.00 27.13           C  
ATOM    540  OE1 GLN A  67      -0.218  27.180  10.136  1.00 25.16           O  
ATOM    541  NE2 GLN A  67       0.837  29.049  10.797  1.00 24.93           N  
ATOM    542  N   ILE A  68       4.795  30.131   6.385  1.00 27.89           N  
ATOM    543  CA  ILE A  68       5.635  31.243   5.900  1.00 27.91           C  
ATOM    544  C   ILE A  68       5.089  32.599   6.359  1.00 28.24           C  
ATOM    545  O   ILE A  68       5.829  33.585   6.430  1.00 28.24           O  
ATOM    546  CB  ILE A  68       5.809  31.210   4.344  1.00 27.86           C  
ATOM    547  CG1 ILE A  68       7.004  32.071   3.892  1.00 27.64           C  
ATOM    548  CG2 ILE A  68       4.536  31.662   3.641  1.00 27.65           C  
ATOM    549  CD1 ILE A  68       8.326  31.653   4.484  1.00 26.99           C  
ATOM    550  N   ARG A  69       3.792  32.648   6.641  1.00 28.24           N  
ATOM    551  CA  ARG A  69       3.203  33.748   7.406  1.00 28.68           C  
ATOM    552  C   ARG A  69       2.336  33.179   8.529  1.00 28.42           C  
ATOM    553  O   ARG A  69       1.877  32.039   8.454  1.00 28.33           O  
ATOM    554  CB  ARG A  69       2.413  34.697   6.505  1.00 28.95           C  
ATOM    555  CG  ARG A  69       3.315  35.619   5.678  1.00 29.69           C  
ATOM    556  CD  ARG A  69       2.839  37.065   5.662  1.00 30.52           C  
ATOM    557  NE  ARG A  69       2.122  37.415   4.438  1.00 33.18           N  
ATOM    558  CZ  ARG A  69       1.473  38.560   4.242  1.00 33.54           C  
ATOM    559  NH1 ARG A  69       1.434  39.496   5.191  1.00 34.33           N  
ATOM    560  NH2 ARG A  69       0.857  38.773   3.086  1.00 34.29           N  
ATOM    561  N   GLN A  70       2.122  33.987   9.566  1.00 28.38           N  
ATOM    562  CA  GLN A  70       1.714  33.487  10.880  1.00 28.19           C  
ATOM    563  C   GLN A  70       2.637  32.341  11.306  1.00 27.79           C  
ATOM    564  O   GLN A  70       2.177  31.276  11.726  1.00 28.09           O  
ATOM    565  CB  GLN A  70       0.256  33.038  10.888  1.00 28.32           C  
ATOM    566  CG  GLN A  70      -0.744  34.162  10.818  1.00 28.95           C  
ATOM    567  CD  GLN A  70      -2.160  33.650  10.773  1.00 28.78           C  
ATOM    568  OE1 GLN A  70      -2.914  33.979   9.864  1.00 30.80           O  
ATOM    569  NE2 GLN A  70      -2.529  32.824  11.746  1.00 28.53           N  
ATOM    570  N   ALA A  71       3.942  32.573  11.185  1.00 27.64           N  
ATOM    571  CA  ALA A  71       4.959  31.585  11.552  1.00 27.55           C  
ATOM    572  C   ALA A  71       4.846  31.176  13.020  1.00 27.41           C  
ATOM    573  O   ALA A  71       4.642  32.027  13.890  1.00 27.27           O  
ATOM    574  CB  ALA A  71       6.346  32.128  11.267  1.00 27.58           C  
ATOM    575  N   GLN A  72       4.998  29.872  13.274  1.00 27.59           N  
ATOM    576  CA  GLN A  72       4.796  29.275  14.600  1.00 27.53           C  
ATOM    577  C   GLN A  72       6.102  28.814  15.256  1.00 27.59           C  
ATOM    578  O   GLN A  72       6.742  27.875  14.778  1.00 27.99           O  
ATOM    579  CB  GLN A  72       3.850  28.073  14.481  1.00 27.55           C  
ATOM    580  CG  GLN A  72       2.460  28.412  13.962  1.00 27.88           C  
ATOM    581  CD  GLN A  72       1.614  27.185  13.671  1.00 27.98           C  
ATOM    582  OE1 GLN A  72       2.000  26.321  12.883  1.00 28.62           O  
ATOM    583  NE2 GLN A  72       0.449  27.106  14.303  1.00 28.36           N  
ATOM    584  N   GLY A  73       6.510  29.483  16.338  1.00 27.42           N  
ATOM    585  CA  GLY A  73       7.504  28.918  17.256  1.00 27.14           C  
ATOM    586  C   GLY A  73       6.849  27.743  17.981  1.00 27.18           C  
ATOM    587  O   GLY A  73       5.658  27.816  18.297  1.00 26.75           O  
ATOM    588  N   LYS A  74       7.602  26.668  18.226  1.00 26.88           N  
ATOM    589  CA  LYS A  74       7.038  25.401  18.745  1.00 27.43           C  
ATOM    590  C   LYS A  74       7.822  24.846  19.924  1.00 27.07           C  
ATOM    591  O   LYS A  74       9.035  24.715  19.840  1.00 27.19           O  
ATOM    592  CB  LYS A  74       7.055  24.317  17.657  1.00 27.39           C  
ATOM    593  CG  LYS A  74       6.110  24.563  16.537  1.00 29.04           C  
ATOM    594  CD  LYS A  74       6.448  23.747  15.321  1.00 28.29           C  
ATOM    595  CE  LYS A  74       5.365  23.897  14.273  1.00 28.46           C  
ATOM    596  NZ  LYS A  74       5.831  23.505  12.919  1.00 28.58           N  
ATOM    597  N   LEU A  75       7.122  24.467  20.994  1.00 27.33           N  
ATOM    598  CA  LEU A  75       7.732  23.718  22.108  1.00 27.23           C  
ATOM    599  C   LEU A  75       7.119  22.301  22.135  1.00 27.28           C  
ATOM    600  O   LEU A  75       5.922  22.163  22.363  1.00 26.99           O  
ATOM    601  CB  LEU A  75       7.508  24.466  23.437  1.00 27.07           C  
ATOM    602  CG  LEU A  75       8.034  23.819  24.730  1.00 27.10           C  
ATOM    603  CD1 LEU A  75       9.549  23.627  24.679  1.00 23.67           C  
ATOM    604  CD2 LEU A  75       7.636  24.644  25.950  1.00 26.47           C  
ATOM    605  N   VAL A  76       7.939  21.270  21.896  1.00 27.34           N  
ATOM    606  CA  VAL A  76       7.444  19.916  21.573  1.00 27.71           C  
ATOM    607  C   VAL A  76       7.981  18.815  22.510  1.00 27.56           C  
ATOM    608  O   VAL A  76       9.075  18.947  23.052  1.00 27.85           O  
ATOM    609  CB  VAL A  76       7.796  19.540  20.092  1.00 27.98           C  
ATOM    610  CG1 VAL A  76       7.594  20.741  19.154  1.00 27.63           C  
ATOM    611  CG2 VAL A  76       9.220  19.027  19.970  1.00 27.12           C  
ATOM    612  N   ARG A  77       7.207  17.738  22.673  1.00 28.03           N  
ATOM    613  CA  ARG A  77       7.565  16.582  23.521  1.00 27.66           C  
ATOM    614  C   ARG A  77       6.768  15.325  23.138  1.00 28.17           C  
ATOM    615  O   ARG A  77       5.773  15.417  22.430  1.00 27.66           O  
ATOM    616  CB  ARG A  77       7.303  16.902  25.000  1.00 27.56           C  
ATOM    617  CG  ARG A  77       5.800  17.067  25.412  1.00 27.68           C  
ATOM    618  CD  ARG A  77       5.686  17.516  26.881  1.00 27.68           C  
ATOM    619  NE  ARG A  77       4.311  17.585  27.409  1.00 28.32           N  
ATOM    620  CZ  ARG A  77       3.841  16.872  28.437  1.00 28.19           C  
ATOM    621  NH1 ARG A  77       4.594  15.983  29.067  1.00 28.89           N  
ATOM    622  NH2 ARG A  77       2.598  17.046  28.843  1.00 28.46           N  
ATOM    623  N   ALA A  78       7.195  14.157  23.621  1.00 28.18           N  
ATOM    624  CA  ALA A  78       6.407  12.920  23.467  1.00 28.28           C  
ATOM    625  C   ALA A  78       5.938  12.392  24.822  1.00 28.24           C  
ATOM    626  O   ALA A  78       6.727  12.338  25.762  1.00 28.46           O  
ATOM    627  CB  ALA A  78       7.244  11.845  22.735  1.00 28.49           C  
ATOM    628  N   THR A  79       4.660  12.008  24.917  1.00 28.57           N  
ATOM    629  CA  THR A  79       4.081  11.431  26.154  1.00 28.47           C  
ATOM    630  C   THR A  79       3.749   9.930  26.052  1.00 28.28           C  
ATOM    631  O   THR A  79       3.380   9.302  27.055  1.00 27.88           O  
ATOM    632  CB  THR A  79       2.789  12.158  26.549  1.00 28.61           C  
ATOM    633  OG1 THR A  79       1.919  12.188  25.419  1.00 29.40           O  
ATOM    634  CG2 THR A  79       3.068  13.599  27.009  1.00 29.78           C  
ATOM    635  N   LEU A  80       3.859   9.371  24.846  1.00 27.96           N  
ATOM    636  CA  LEU A  80       3.777   7.922  24.627  1.00 27.58           C  
ATOM    637  C   LEU A  80       4.775   7.593  23.522  1.00 27.51           C  
ATOM    638  O   LEU A  80       4.747   8.233  22.474  1.00 26.88           O  
ATOM    639  CB  LEU A  80       2.342   7.523  24.230  1.00 27.78           C  
ATOM    640  CG  LEU A  80       2.018   6.042  23.989  1.00 28.34           C  
ATOM    641  CD1 LEU A  80       0.578   5.701  24.392  1.00 30.24           C  
ATOM    642  CD2 LEU A  80       2.270   5.624  22.538  1.00 28.78           C  
ATOM    643  N   GLY A  81       5.692   6.649  23.775  1.00 27.07           N  
ATOM    644  CA  GLY A  81       6.636   6.194  22.756  1.00 27.02           C  
ATOM    645  C   GLY A  81       7.902   7.035  22.595  1.00 26.87           C  
ATOM    646  O   GLY A  81       8.305   7.761  23.517  1.00 26.27           O  
ATOM    647  N   GLU A  82       8.510   6.931  21.407  1.00 26.59           N  
ATOM    648  CA  GLU A  82       9.770   7.612  21.063  1.00 26.87           C  
ATOM    649  C   GLU A  82       9.771   8.073  19.599  1.00 26.72           C  
ATOM    650  O   GLU A  82       9.332   7.338  18.706  1.00 26.39           O  
ATOM    651  CB  GLU A  82      10.948   6.657  21.289  1.00 26.66           C  
ATOM    652  CG  GLU A  82      12.333   7.262  21.057  1.00 27.03           C  
ATOM    653  CD  GLU A  82      13.448   6.287  21.371  1.00 27.92           C  
ATOM    654  OE1 GLU A  82      14.611   6.720  21.509  1.00 29.20           O  
ATOM    655  OE2 GLU A  82      13.166   5.078  21.477  1.00 30.22           O  
ATOM    656  N   VAL A  83      10.275   9.285  19.370  1.00 26.77           N  
ATOM    657  CA  VAL A  83      10.429   9.857  18.034  1.00 26.91           C  
ATOM    658  C   VAL A  83      11.842  10.421  17.870  1.00 27.12           C  
ATOM    659  O   VAL A  83      12.526  10.680  18.860  1.00 27.18           O  
ATOM    660  CB  VAL A  83       9.405  11.003  17.766  1.00 26.93           C  
ATOM    661  CG1 VAL A  83       7.978  10.525  18.005  1.00 27.00           C  
ATOM    662  CG2 VAL A  83       9.704  12.227  18.640  1.00 27.23           C  
ATOM    663  N   PHE A  84      12.277  10.574  16.618  1.00 27.01           N  
ATOM    664  CA  PHE A  84      13.458  11.375  16.277  1.00 27.01           C  
ATOM    665  C   PHE A  84      12.891  12.696  15.780  1.00 27.32           C  
ATOM    666  O   PHE A  84      12.057  12.701  14.858  1.00 27.37           O  
ATOM    667  CB  PHE A  84      14.279  10.695  15.189  1.00 27.14           C  
ATOM    668  CG  PHE A  84      15.630  11.337  14.931  1.00 26.86           C  
ATOM    669  CD1 PHE A  84      16.656  11.216  15.856  1.00 27.12           C  
ATOM    670  CD2 PHE A  84      15.874  12.031  13.744  1.00 26.78           C  
ATOM    671  CE1 PHE A  84      17.913  11.792  15.612  1.00 27.50           C  
ATOM    672  CE2 PHE A  84      17.116  12.610  13.490  1.00 27.56           C  
ATOM    673  CZ  PHE A  84      18.140  12.489  14.426  1.00 27.32           C  
ATOM    674  N   ASP A  85      13.302  13.798  16.411  1.00 26.89           N  
ATOM    675  CA  ASP A  85      12.672  15.108  16.192  1.00 27.10           C  
ATOM    676  C   ASP A  85      13.677  16.066  15.568  1.00 26.76           C  
ATOM    677  O   ASP A  85      14.758  16.274  16.122  1.00 27.37           O  
ATOM    678  CB  ASP A  85      12.160  15.684  17.517  1.00 27.12           C  
ATOM    679  CG  ASP A  85      11.289  16.915  17.325  1.00 27.21           C  
ATOM    680  OD1 ASP A  85      10.116  16.749  16.940  1.00 27.94           O  
ATOM    681  OD2 ASP A  85      11.776  18.047  17.568  1.00 27.44           O  
ATOM    682  N   VAL A  86      13.321  16.646  14.425  1.00 26.64           N  
ATOM    683  CA  VAL A  86      14.272  17.418  13.610  1.00 26.79           C  
ATOM    684  C   VAL A  86      13.838  18.875  13.391  1.00 26.77           C  
ATOM    685  O   VAL A  86      12.667  19.151  13.143  1.00 26.41           O  
ATOM    686  CB  VAL A  86      14.479  16.742  12.228  1.00 26.89           C  
ATOM    687  CG1 VAL A  86      15.311  17.633  11.306  1.00 27.00           C  
ATOM    688  CG2 VAL A  86      15.142  15.372  12.391  1.00 26.47           C  
ATOM    689  N   ALA A  87      14.803  19.793  13.476  1.00 26.64           N  
ATOM    690  CA  ALA A  87      14.598  21.207  13.151  1.00 26.62           C  
ATOM    691  C   ALA A  87      15.557  21.581  12.034  1.00 26.75           C  
ATOM    692  O   ALA A  87      16.741  21.263  12.122  1.00 26.11           O  
ATOM    693  CB  ALA A  87      14.863  22.081  14.376  1.00 26.68           C  
ATOM    694  N   VAL A  88      15.048  22.231  10.983  1.00 26.80           N  
ATOM    695  CA  VAL A  88      15.879  22.709   9.868  1.00 26.67           C  
ATOM    696  C   VAL A  88      15.877  24.239   9.841  1.00 26.70           C  
ATOM    697  O   VAL A  88      14.822  24.847   9.914  1.00 26.26           O  
ATOM    698  CB  VAL A  88      15.361  22.180   8.506  1.00 26.66           C  
ATOM    699  CG1 VAL A  88      16.363  22.484   7.381  1.00 26.50           C  
ATOM    700  CG2 VAL A  88      15.100  20.686   8.581  1.00 26.23           C  
ATOM    701  N   ASP A  89      17.054  24.857   9.736  1.00 26.65           N  
ATOM    702  CA  ASP A  89      17.156  26.321   9.724  1.00 26.76           C  
ATOM    703  C   ASP A  89      16.869  26.845   8.309  1.00 26.89           C  
ATOM    704  O   ASP A  89      17.668  26.636   7.396  1.00 26.67           O  
ATOM    705  CB  ASP A  89      18.548  26.759  10.209  1.00 26.81           C  
ATOM    706  CG  ASP A  89      18.680  28.278  10.384  1.00 26.96           C  
ATOM    707  OD1 ASP A  89      17.716  29.021  10.108  1.00 28.30           O  
ATOM    708  OD2 ASP A  89      19.762  28.735  10.810  1.00 25.84           O  
ATOM    709  N   LEU A  90      15.721  27.508   8.135  1.00 27.26           N  
ATOM    710  CA  LEU A  90      15.329  28.085   6.836  1.00 27.47           C  
ATOM    711  C   LEU A  90      15.524  29.617   6.745  1.00 27.76           C  
ATOM    712  O   LEU A  90      14.998  30.251   5.832  1.00 28.04           O  
ATOM    713  CB  LEU A  90      13.871  27.728   6.500  1.00 27.55           C  
ATOM    714  CG  LEU A  90      13.535  26.261   6.198  1.00 27.71           C  
ATOM    715  CD1 LEU A  90      12.058  26.108   5.883  1.00 27.44           C  
ATOM    716  CD2 LEU A  90      14.362  25.712   5.054  1.00 27.34           C  
ATOM    717  N   ARG A  91      16.276  30.210   7.669  1.00 27.85           N  
ATOM    718  CA  ARG A  91      16.562  31.653   7.606  1.00 28.10           C  
ATOM    719  C   ARG A  91      17.745  31.915   6.670  1.00 28.18           C  
ATOM    720  O   ARG A  91      18.889  31.623   7.015  1.00 28.31           O  
ATOM    721  CB  ARG A  91      16.844  32.220   9.001  1.00 27.97           C  
ATOM    722  CG  ARG A  91      15.719  31.948  10.008  1.00 28.00           C  
ATOM    723  CD  ARG A  91      16.143  32.198  11.443  1.00 27.66           C  
ATOM    724  NE  ARG A  91      17.204  31.294  11.887  1.00 26.46           N  
ATOM    725  CZ  ARG A  91      17.714  31.286  13.116  1.00 27.28           C  
ATOM    726  NH1 ARG A  91      17.271  32.135  14.039  1.00 28.23           N  
ATOM    727  NH2 ARG A  91      18.683  30.434  13.420  1.00 27.04           N  
ATOM    728  N   ARG A  92      17.458  32.451   5.482  1.00 28.53           N  
ATOM    729  CA  ARG A  92      18.487  32.711   4.458  1.00 28.80           C  
ATOM    730  C   ARG A  92      19.714  33.433   5.011  1.00 28.62           C  
ATOM    731  O   ARG A  92      20.847  33.097   4.663  1.00 28.35           O  
ATOM    732  CB  ARG A  92      17.914  33.534   3.294  1.00 29.05           C  
ATOM    733  CG  ARG A  92      17.013  32.757   2.352  1.00 29.68           C  
ATOM    734  CD  ARG A  92      16.897  33.437   0.988  1.00 30.18           C  
ATOM    735  NE  ARG A  92      15.872  32.785   0.170  1.00 30.81           N  
ATOM    736  CZ  ARG A  92      16.061  31.711  -0.602  1.00 31.80           C  
ATOM    737  NH1 ARG A  92      17.255  31.131  -0.707  1.00 32.35           N  
ATOM    738  NH2 ARG A  92      15.033  31.204  -1.279  1.00 31.85           N  
ATOM    739  N   GLY A  93      19.477  34.417   5.875  1.00 28.59           N  
ATOM    740  CA  GLY A  93      20.546  35.240   6.439  1.00 28.47           C  
ATOM    741  C   GLY A  93      21.246  34.675   7.664  1.00 28.37           C  
ATOM    742  O   GLY A  93      22.169  35.302   8.181  1.00 28.38           O  
ATOM    743  N   SER A  94      20.813  33.511   8.151  1.00 28.37           N  
ATOM    744  CA  SER A  94      21.511  32.844   9.257  1.00 28.16           C  
ATOM    745  C   SER A  94      22.755  32.138   8.735  1.00 28.01           C  
ATOM    746  O   SER A  94      22.717  31.565   7.648  1.00 27.76           O  
ATOM    747  CB  SER A  94      20.619  31.812   9.950  1.00 28.30           C  
ATOM    748  OG  SER A  94      21.377  31.048  10.881  1.00 27.85           O  
ATOM    749  N   PRO A  95      23.856  32.154   9.517  1.00 27.93           N  
ATOM    750  CA  PRO A  95      25.051  31.411   9.113  1.00 28.12           C  
ATOM    751  C   PRO A  95      24.898  29.882   9.162  1.00 28.20           C  
ATOM    752  O   PRO A  95      25.774  29.169   8.665  1.00 28.41           O  
ATOM    753  CB  PRO A  95      26.127  31.894  10.099  1.00 28.05           C  
ATOM    754  CG  PRO A  95      25.382  32.365  11.285  1.00 28.06           C  
ATOM    755  CD  PRO A  95      24.052  32.865  10.794  1.00 27.85           C  
ATOM    756  N   THR A  96      23.807  29.387   9.746  1.00 28.12           N  
ATOM    757  CA  THR A  96      23.507  27.955   9.754  1.00 28.28           C  
ATOM    758  C   THR A  96      22.322  27.611   8.834  1.00 28.11           C  
ATOM    759  O   THR A  96      21.656  26.603   9.032  1.00 27.87           O  
ATOM    760  CB  THR A  96      23.235  27.445  11.196  1.00 28.21           C  
ATOM    761  OG1 THR A  96      21.996  27.975  11.681  1.00 29.10           O  
ATOM    762  CG2 THR A  96      24.363  27.861  12.135  1.00 28.89           C  
ATOM    763  N   PHE A  97      22.092  28.449   7.819  1.00 28.14           N  
ATOM    764  CA  PHE A  97      21.050  28.236   6.812  1.00 28.11           C  
ATOM    765  C   PHE A  97      21.292  26.931   6.061  1.00 28.03           C  
ATOM    766  O   PHE A  97      22.384  26.699   5.550  1.00 27.63           O  
ATOM    767  CB  PHE A  97      21.043  29.413   5.826  1.00 28.31           C  
ATOM    768  CG  PHE A  97      20.081  29.255   4.674  1.00 28.30           C  
ATOM    769  CD1 PHE A  97      18.715  29.209   4.892  1.00 28.65           C  
ATOM    770  CD2 PHE A  97      20.547  29.182   3.365  1.00 28.84           C  
ATOM    771  CE1 PHE A  97      17.826  29.073   3.829  1.00 28.51           C  
ATOM    772  CE2 PHE A  97      19.662  29.041   2.299  1.00 28.57           C  
ATOM    773  CZ  PHE A  97      18.306  28.992   2.533  1.00 28.37           C  
ATOM    774  N   GLY A  98      20.273  26.076   6.012  1.00 27.86           N  
ATOM    775  CA  GLY A  98      20.384  24.771   5.361  1.00 27.92           C  
ATOM    776  C   GLY A  98      20.884  23.660   6.271  1.00 27.84           C  
ATOM    777  O   GLY A  98      21.012  22.513   5.839  1.00 27.77           O  
ATOM    778  N   GLN A  99      21.160  23.990   7.531  1.00 27.90           N  
ATOM    779  CA  GLN A  99      21.601  23.002   8.515  1.00 27.97           C  
ATOM    780  C   GLN A  99      20.439  22.562   9.397  1.00 27.78           C  
ATOM    781  O   GLN A  99      19.402  23.235   9.462  1.00 27.92           O  
ATOM    782  CB  GLN A  99      22.725  23.568   9.381  1.00 28.12           C  
ATOM    783  CG  GLN A  99      23.869  24.186   8.584  1.00 28.22           C  
ATOM    784  CD  GLN A  99      25.028  24.651   9.454  1.00 28.46           C  
ATOM    785  OE1 GLN A  99      26.019  25.186   8.947  1.00 29.96           O  
ATOM    786  NE2 GLN A  99      24.913  24.455  10.763  1.00 30.25           N  
ATOM    787  N   TRP A 100      20.618  21.437  10.081  1.00 27.58           N  
ATOM    788  CA  TRP A 100      19.536  20.830  10.865  1.00 27.45           C  
ATOM    789  C   TRP A 100      20.074  20.224  12.160  1.00 27.32           C  
ATOM    790  O   TRP A 100      21.277  19.956  12.271  1.00 26.61           O  
ATOM    791  CB  TRP A 100      18.827  19.755  10.031  1.00 27.64           C  
ATOM    792  CG  TRP A 100      19.711  18.601   9.683  1.00 28.00           C  
ATOM    793  CD1 TRP A 100      20.526  18.487   8.594  1.00 28.68           C  
ATOM    794  CD2 TRP A 100      19.887  17.400  10.442  1.00 28.34           C  
ATOM    795  NE1 TRP A 100      21.194  17.285   8.624  1.00 28.49           N  
ATOM    796  CE2 TRP A 100      20.823  16.601   9.751  1.00 28.12           C  
ATOM    797  CE3 TRP A 100      19.341  16.921  11.639  1.00 27.97           C  
ATOM    798  CZ2 TRP A 100      21.229  15.351  10.218  1.00 28.21           C  
ATOM    799  CZ3 TRP A 100      19.741  15.677  12.104  1.00 28.35           C  
ATOM    800  CH2 TRP A 100      20.679  14.906  11.392  1.00 28.44           C  
ATOM    801  N   VAL A 101      19.187  20.019  13.134  1.00 27.03           N  
ATOM    802  CA  VAL A 101      19.534  19.312  14.372  1.00 27.21           C  
ATOM    803  C   VAL A 101      18.463  18.282  14.692  1.00 27.18           C  
ATOM    804  O   VAL A 101      17.300  18.496  14.380  1.00 26.99           O  
ATOM    805  CB  VAL A 101      19.687  20.275  15.570  1.00 27.21           C  
ATOM    806  CG1 VAL A 101      20.858  21.212  15.350  1.00 27.83           C  
ATOM    807  CG2 VAL A 101      18.395  21.055  15.804  1.00 27.67           C  
ATOM    808  N   GLY A 102      18.859  17.172  15.307  1.00 27.16           N  
ATOM    809  CA  GLY A 102      17.920  16.114  15.661  1.00 27.14           C  
ATOM    810  C   GLY A 102      18.216  15.455  16.997  1.00 27.29           C  
ATOM    811  O   GLY A 102      19.372  15.189  17.319  1.00 27.00           O  
ATOM    812  N   GLU A 103      17.163  15.182  17.767  1.00 27.26           N  
ATOM    813  CA  GLU A 103      17.281  14.507  19.063  1.00 27.51           C  
ATOM    814  C   GLU A 103      16.162  13.478  19.253  1.00 27.74           C  
ATOM    815  O   GLU A 103      15.058  13.649  18.733  1.00 27.75           O  
ATOM    816  CB  GLU A 103      17.220  15.540  20.195  1.00 27.50           C  
ATOM    817  CG  GLU A 103      18.461  16.428  20.318  1.00 28.05           C  
ATOM    818  CD  GLU A 103      19.683  15.688  20.844  1.00 28.54           C  
ATOM    819  OE1 GLU A 103      19.509  14.662  21.537  1.00 28.96           O  
ATOM    820  OE2 GLU A 103      20.822  16.144  20.577  1.00 28.94           O  
ATOM    821  N   ARG A 104      16.451  12.417  20.001  1.00 27.70           N  
ATOM    822  CA  ARG A 104      15.423  11.454  20.406  1.00 27.92           C  
ATOM    823  C   ARG A 104      14.638  11.964  21.626  1.00 27.84           C  
ATOM    824  O   ARG A 104      15.223  12.226  22.695  1.00 28.04           O  
ATOM    825  CB  ARG A 104      16.045  10.090  20.729  1.00 28.03           C  
ATOM    826  CG  ARG A 104      16.609   9.349  19.525  1.00 28.52           C  
ATOM    827  CD  ARG A 104      17.419   8.139  19.965  1.00 29.40           C  
ATOM    828  NE  ARG A 104      18.024   7.432  18.836  1.00 30.32           N  
ATOM    829  CZ  ARG A 104      17.649   6.235  18.372  1.00 31.77           C  
ATOM    830  NH1 ARG A 104      16.650   5.547  18.929  1.00 32.36           N  
ATOM    831  NH2 ARG A 104      18.296   5.709  17.333  1.00 32.06           N  
ATOM    832  N   LEU A 105      13.323  12.103  21.454  1.00 27.11           N  
ATOM    833  CA  LEU A 105      12.413  12.496  22.524  1.00 26.88           C  
ATOM    834  C   LEU A 105      11.477  11.319  22.804  1.00 26.52           C  
ATOM    835  O   LEU A 105      10.979  10.709  21.862  1.00 26.21           O  
ATOM    836  CB  LEU A 105      11.594  13.733  22.110  1.00 27.13           C  
ATOM    837  CG  LEU A 105      12.377  14.931  21.552  1.00 26.65           C  
ATOM    838  CD1 LEU A 105      11.427  16.075  21.198  1.00 26.14           C  
ATOM    839  CD2 LEU A 105      13.441  15.392  22.543  1.00 26.84           C  
ATOM    840  N   SER A 106      11.258  11.000  24.083  1.00 26.35           N  
ATOM    841  CA  SER A 106      10.393   9.877  24.483  1.00 26.21           C  
ATOM    842  C   SER A 106       9.573  10.121  25.747  1.00 26.25           C  
ATOM    843  O   SER A 106       9.852  11.034  26.536  1.00 25.97           O  
ATOM    844  CB  SER A 106      11.217   8.594  24.666  1.00 26.16           C  
ATOM    845  OG  SER A 106      12.233   8.771  25.646  1.00 26.64           O  
ATOM    846  N   ALA A 107       8.533   9.296  25.918  1.00 26.42           N  
ATOM    847  CA  ALA A 107       7.731   9.269  27.139  1.00 26.44           C  
ATOM    848  C   ALA A 107       8.585   9.055  28.375  1.00 26.88           C  
ATOM    849  O   ALA A 107       8.256   9.542  29.451  1.00 26.78           O  
ATOM    850  CB  ALA A 107       6.668   8.162  27.048  1.00 26.77           C  
ATOM    851  N   GLU A 108       9.695   8.337  28.202  1.00 27.38           N  
ATOM    852  CA  GLU A 108      10.556   7.943  29.296  1.00 27.62           C  
ATOM    853  C   GLU A 108      11.616   9.007  29.631  1.00 27.64           C  
ATOM    854  O   GLU A 108      11.822   9.316  30.810  1.00 28.05           O  
ATOM    855  CB  GLU A 108      11.211   6.605  28.951  1.00 28.20           C  
ATOM    856  CG  GLU A 108      10.213   5.426  28.758  1.00 30.51           C  
ATOM    857  CD  GLU A 108       9.220   5.547  27.564  1.00 34.47           C  
ATOM    858  OE1 GLU A 108       9.636   5.984  26.452  1.00 33.33           O  
ATOM    859  OE2 GLU A 108       8.029   5.142  27.747  1.00 33.89           O  
ATOM    860  N   ASN A 109      12.279   9.579  28.623  1.00 26.96           N  
ATOM    861  CA  ASN A 109      13.269  10.633  28.891  1.00 26.72           C  
ATOM    862  C   ASN A 109      12.657  12.025  29.115  1.00 26.49           C  
ATOM    863  O   ASN A 109      13.314  12.909  29.668  1.00 26.91           O  
ATOM    864  CB  ASN A 109      14.386  10.673  27.833  1.00 26.44           C  
ATOM    865  CG  ASN A 109      13.948  11.224  26.473  1.00 26.32           C  
ATOM    866  OD1 ASN A 109      12.930  11.917  26.324  1.00 28.22           O  
ATOM    867  ND2 ASN A 109      14.733  10.903  25.466  1.00 24.34           N  
ATOM    868  N   LYS A 110      11.426  12.213  28.651  1.00 26.53           N  
ATOM    869  CA  LYS A 110      10.655  13.437  28.882  1.00 26.67           C  
ATOM    870  C   LYS A 110      11.300  14.739  28.357  1.00 26.88           C  
ATOM    871  O   LYS A 110      10.889  15.843  28.732  1.00 26.43           O  
ATOM    872  CB  LYS A 110      10.321  13.554  30.373  1.00 26.84           C  
ATOM    873  CG  LYS A 110       9.250  12.559  30.818  1.00 26.88           C  
ATOM    874  CD  LYS A 110       9.280  12.362  32.317  1.00 26.74           C  
ATOM    875  CE  LYS A 110       8.150  11.485  32.792  1.00 26.10           C  
ATOM    876  NZ  LYS A 110       8.238  10.106  32.282  1.00 25.44           N  
ATOM    877  N   ARG A 111      12.286  14.601  27.471  1.00 26.90           N  
ATOM    878  CA  ARG A 111      12.963  15.746  26.879  1.00 27.19           C  
ATOM    879  C   ARG A 111      12.083  16.496  25.862  1.00 27.32           C  
ATOM    880  O   ARG A 111      11.249  15.894  25.182  1.00 27.51           O  
ATOM    881  CB  ARG A 111      14.255  15.288  26.215  1.00 27.13           C  
ATOM    882  CG  ARG A 111      15.303  14.795  27.220  1.00 27.11           C  
ATOM    883  CD  ARG A 111      16.468  14.132  26.520  1.00 27.43           C  
ATOM    884  NE  ARG A 111      17.435  13.599  27.478  1.00 27.94           N  
ATOM    885  CZ  ARG A 111      18.496  12.871  27.152  1.00 28.95           C  
ATOM    886  NH1 ARG A 111      18.750  12.569  25.884  1.00 28.98           N  
ATOM    887  NH2 ARG A 111      19.312  12.433  28.105  1.00 30.73           N  
ATOM    888  N   GLN A 112      12.316  17.803  25.759  1.00 27.18           N  
ATOM    889  CA  GLN A 112      11.542  18.698  24.908  1.00 27.26           C  
ATOM    890  C   GLN A 112      12.467  19.518  24.012  1.00 27.46           C  
ATOM    891  O   GLN A 112      13.653  19.707  24.328  1.00 27.65           O  
ATOM    892  CB  GLN A 112      10.684  19.646  25.775  1.00 27.31           C  
ATOM    893  CG  GLN A 112      10.096  19.017  27.031  1.00 27.08           C  
ATOM    894  CD  GLN A 112       9.192  19.974  27.813  1.00 28.01           C  
ATOM    895  OE1 GLN A 112       9.236  21.191  27.620  1.00 28.19           O  
ATOM    896  NE2 GLN A 112       8.375  19.419  28.701  1.00 26.65           N  
ATOM    897  N   MET A 113      11.942  19.992  22.884  1.00 27.70           N  
ATOM    898  CA  MET A 113      12.708  20.879  21.988  1.00 27.79           C  
ATOM    899  C   MET A 113      11.936  22.167  21.723  1.00 27.69           C  
ATOM    900  O   MET A 113      10.734  22.123  21.455  1.00 27.02           O  
ATOM    901  CB  MET A 113      13.034  20.181  20.660  1.00 27.75           C  
ATOM    902  CG  MET A 113      14.259  19.283  20.731  1.00 28.29           C  
ATOM    903  SD  MET A 113      14.628  18.377  19.213  1.00 29.42           S  
ATOM    904  CE  MET A 113      15.449  19.627  18.224  1.00 28.99           C  
ATOM    905  N   TRP A 114      12.631  23.299  21.836  1.00 27.47           N  
ATOM    906  CA  TRP A 114      12.098  24.609  21.450  1.00 27.58           C  
ATOM    907  C   TRP A 114      12.589  24.947  20.042  1.00 27.56           C  
ATOM    908  O   TRP A 114      13.797  24.966  19.796  1.00 27.18           O  
ATOM    909  CB  TRP A 114      12.537  25.688  22.448  1.00 27.87           C  
ATOM    910  CG  TRP A 114      12.474  27.109  21.923  1.00 28.03           C  
ATOM    911  CD1 TRP A 114      13.527  27.963  21.744  1.00 28.76           C  
ATOM    912  CD2 TRP A 114      11.303  27.833  21.521  1.00 28.37           C  
ATOM    913  NE1 TRP A 114      13.081  29.169  21.257  1.00 28.69           N  
ATOM    914  CE2 TRP A 114      11.722  29.116  21.113  1.00 28.89           C  
ATOM    915  CE3 TRP A 114       9.944  27.526  21.477  1.00 28.69           C  
ATOM    916  CZ2 TRP A 114      10.826  30.091  20.660  1.00 28.85           C  
ATOM    917  CZ3 TRP A 114       9.052  28.496  21.022  1.00 28.75           C  
ATOM    918  CH2 TRP A 114       9.498  29.758  20.621  1.00 28.40           C  
ATOM    919  N   ILE A 115      11.650  25.197  19.127  1.00 27.19           N  
ATOM    920  CA  ILE A 115      11.969  25.479  17.722  1.00 27.20           C  
ATOM    921  C   ILE A 115      11.395  26.840  17.332  1.00 27.10           C  
ATOM    922  O   ILE A 115      10.188  26.964  17.111  1.00 27.16           O  
ATOM    923  CB  ILE A 115      11.431  24.360  16.768  1.00 27.27           C  
ATOM    924  CG1 ILE A 115      11.894  22.980  17.253  1.00 26.87           C  
ATOM    925  CG2 ILE A 115      11.912  24.613  15.317  1.00 27.36           C  
ATOM    926  CD1 ILE A 115      11.329  21.814  16.481  1.00 27.26           C  
ATOM    927  N   PRO A 116      12.252  27.881  17.260  1.00 27.12           N  
ATOM    928  CA  PRO A 116      11.742  29.223  16.954  1.00 27.22           C  
ATOM    929  C   PRO A 116      11.135  29.330  15.560  1.00 27.26           C  
ATOM    930  O   PRO A 116      11.336  28.443  14.725  1.00 27.38           O  
ATOM    931  CB  PRO A 116      12.985  30.119  17.044  1.00 27.05           C  
ATOM    932  CG  PRO A 116      14.043  29.307  17.670  1.00 27.15           C  
ATOM    933  CD  PRO A 116      13.715  27.874  17.449  1.00 27.02           C  
ATOM    934  N   ALA A 117      10.390  30.408  15.321  1.00 27.44           N  
ATOM    935  CA  ALA A 117       9.923  30.739  13.979  1.00 27.37           C  
ATOM    936  C   ALA A 117      11.147  30.896  13.088  1.00 27.40           C  
ATOM    937  O   ALA A 117      12.168  31.394  13.532  1.00 27.66           O  
ATOM    938  CB  ALA A 117       9.106  32.029  13.990  1.00 27.31           C  
ATOM    939  N   GLY A 118      11.045  30.446  11.840  1.00 27.33           N  
ATOM    940  CA  GLY A 118      12.178  30.480  10.914  1.00 27.08           C  
ATOM    941  C   GLY A 118      12.707  29.108  10.541  1.00 26.86           C  
ATOM    942  O   GLY A 118      13.610  28.998   9.712  1.00 26.81           O  
ATOM    943  N   PHE A 119      12.124  28.065  11.135  1.00 26.64           N  
ATOM    944  CA  PHE A 119      12.585  26.685  10.979  1.00 26.28           C  
ATOM    945  C   PHE A 119      11.500  25.783  10.400  1.00 26.36           C  
ATOM    946  O   PHE A 119      10.321  26.004  10.656  1.00 25.91           O  
ATOM    947  CB  PHE A 119      12.935  26.116  12.353  1.00 25.92           C  
ATOM    948  CG  PHE A 119      14.215  26.629  12.914  1.00 25.36           C  
ATOM    949  CD1 PHE A 119      15.353  25.835  12.905  1.00 25.94           C  
ATOM    950  CD2 PHE A 119      14.287  27.906  13.456  1.00 24.97           C  
ATOM    951  CE1 PHE A 119      16.551  26.307  13.422  1.00 24.31           C  
ATOM    952  CE2 PHE A 119      15.487  28.386  13.984  1.00 25.00           C  
ATOM    953  CZ  PHE A 119      16.611  27.581  13.968  1.00 24.58           C  
ATOM    954  N   ALA A 120      11.911  24.757   9.655  1.00 26.14           N  
ATOM    955  CA  ALA A 120      11.024  23.628   9.334  1.00 26.36           C  
ATOM    956  C   ALA A 120      11.165  22.562  10.424  1.00 26.23           C  
ATOM    957  O   ALA A 120      12.227  22.433  11.036  1.00 26.47           O  
ATOM    958  CB  ALA A 120      11.366  23.045   7.974  1.00 26.32           C  
ATOM    959  N   HIS A 121      10.097  21.808  10.663  1.00 26.56           N  
ATOM    960  CA  HIS A 121      10.072  20.790  11.715  1.00 26.44           C  
ATOM    961  C   HIS A 121       9.484  19.467  11.205  1.00 26.39           C  
ATOM    962  O   HIS A 121       8.516  19.455  10.444  1.00 26.50           O  
ATOM    963  CB  HIS A 121       9.273  21.302  12.927  1.00 26.51           C  
ATOM    964  CG  HIS A 121       8.971  20.248  13.947  1.00 26.59           C  
ATOM    965  ND1 HIS A 121       7.689  19.815  14.215  1.00 26.59           N  
ATOM    966  CD2 HIS A 121       9.785  19.537  14.759  1.00 26.48           C  
ATOM    967  CE1 HIS A 121       7.732  18.881  15.151  1.00 27.96           C  
ATOM    968  NE2 HIS A 121       8.994  18.693  15.494  1.00 25.88           N  
ATOM    969  N   GLY A 122      10.093  18.361  11.616  1.00 26.01           N  
ATOM    970  CA  GLY A 122       9.554  17.035  11.338  1.00 25.87           C  
ATOM    971  C   GLY A 122       9.943  16.027  12.402  1.00 25.56           C  
ATOM    972  O   GLY A 122      10.883  16.254  13.164  1.00 25.35           O  
ATOM    973  N   PHE A 123       9.207  14.919  12.455  1.00 25.39           N  
ATOM    974  CA  PHE A 123       9.569  13.780  13.297  1.00 25.19           C  
ATOM    975  C   PHE A 123       9.197  12.442  12.647  1.00 25.25           C  
ATOM    976  O   PHE A 123       8.336  12.387  11.759  1.00 25.19           O  
ATOM    977  CB  PHE A 123       8.952  13.910  14.706  1.00 24.68           C  
ATOM    978  CG  PHE A 123       7.446  13.760  14.748  1.00 23.87           C  
ATOM    979  CD1 PHE A 123       6.863  12.517  14.930  1.00 25.16           C  
ATOM    980  CD2 PHE A 123       6.623  14.866  14.635  1.00 24.68           C  
ATOM    981  CE1 PHE A 123       5.487  12.370  14.975  1.00 24.32           C  
ATOM    982  CE2 PHE A 123       5.245  14.736  14.681  1.00 23.56           C  
ATOM    983  CZ  PHE A 123       4.679  13.478  14.854  1.00 25.41           C  
ATOM    984  N   VAL A 124       9.882  11.379  13.073  1.00 25.38           N  
ATOM    985  CA  VAL A 124       9.546  10.008  12.679  1.00 25.40           C  
ATOM    986  C   VAL A 124       9.397   9.103  13.918  1.00 25.40           C  
ATOM    987  O   VAL A 124      10.136   9.250  14.892  1.00 25.82           O  
ATOM    988  CB  VAL A 124      10.589   9.419  11.677  1.00 25.66           C  
ATOM    989  CG1 VAL A 124      11.957   9.227  12.335  1.00 24.89           C  
ATOM    990  CG2 VAL A 124      10.078   8.104  11.086  1.00 25.43           C  
ATOM    991  N   VAL A 125       8.446   8.170  13.854  1.00 25.47           N  
ATOM    992  CA  VAL A 125       8.101   7.283  14.971  1.00 25.29           C  
ATOM    993  C   VAL A 125       8.966   6.019  14.976  1.00 25.50           C  
ATOM    994  O   VAL A 125       9.040   5.302  13.972  1.00 25.74           O  
ATOM    995  CB  VAL A 125       6.609   6.903  14.908  1.00 25.34           C  
ATOM    996  CG1 VAL A 125       6.228   5.946  16.034  1.00 25.44           C  
ATOM    997  CG2 VAL A 125       5.748   8.170  14.948  1.00 24.97           C  
ATOM    998  N   LEU A 126       9.615   5.757  16.116  1.00 25.53           N  
ATOM    999  CA  LEU A 126      10.557   4.640  16.271  1.00 25.41           C  
ATOM   1000  C   LEU A 126      10.005   3.438  17.054  1.00 25.70           C  
ATOM   1001  O   LEU A 126      10.541   2.329  16.949  1.00 25.83           O  
ATOM   1002  CB  LEU A 126      11.817   5.139  16.975  1.00 25.43           C  
ATOM   1003  CG  LEU A 126      12.558   6.302  16.315  1.00 24.78           C  
ATOM   1004  CD1 LEU A 126      13.815   6.629  17.112  1.00 24.88           C  
ATOM   1005  CD2 LEU A 126      12.900   5.963  14.871  1.00 23.87           C  
ATOM   1006  N   SER A 127       8.957   3.669  17.841  1.00 25.80           N  
ATOM   1007  CA  SER A 127       8.294   2.641  18.650  1.00 25.94           C  
ATOM   1008  C   SER A 127       7.000   2.158  17.973  1.00 26.31           C  
ATOM   1009  O   SER A 127       6.613   2.695  16.926  1.00 26.57           O  
ATOM   1010  CB  SER A 127       7.974   3.235  20.024  1.00 26.20           C  
ATOM   1011  OG  SER A 127       7.391   4.526  19.898  1.00 25.54           O  
ATOM   1012  N   GLU A 128       6.318   1.173  18.572  1.00 26.19           N  
ATOM   1013  CA  GLU A 128       5.052   0.655  18.008  1.00 26.69           C  
ATOM   1014  C   GLU A 128       4.070   1.800  17.721  1.00 26.76           C  
ATOM   1015  O   GLU A 128       3.464   1.856  16.649  1.00 26.84           O  
ATOM   1016  CB  GLU A 128       4.396  -0.369  18.949  1.00 26.69           C  
ATOM   1017  CG  GLU A 128       3.228  -1.150  18.327  1.00 26.69           C  
ATOM   1018  CD  GLU A 128       2.534  -2.088  19.306  1.00 27.94           C  
ATOM   1019  OE1 GLU A 128       2.815  -2.026  20.524  1.00 31.36           O  
ATOM   1020  OE2 GLU A 128       1.695  -2.897  18.854  1.00 30.89           O  
ATOM   1021  N   TYR A 129       3.919   2.694  18.699  1.00 26.77           N  
ATOM   1022  CA  TYR A 129       3.131   3.931  18.556  1.00 27.00           C  
ATOM   1023  C   TYR A 129       3.850   5.081  19.266  1.00 26.90           C  
ATOM   1024  O   TYR A 129       4.684   4.846  20.137  1.00 26.43           O  
ATOM   1025  CB  TYR A 129       1.743   3.778  19.182  1.00 27.23           C  
ATOM   1026  CG  TYR A 129       0.818   2.755  18.549  1.00 27.52           C  
ATOM   1027  CD1 TYR A 129       0.562   1.537  19.175  1.00 27.71           C  
ATOM   1028  CD2 TYR A 129       0.155   3.023  17.351  1.00 28.08           C  
ATOM   1029  CE1 TYR A 129      -0.304   0.599  18.610  1.00 27.92           C  
ATOM   1030  CE2 TYR A 129      -0.712   2.085  16.780  1.00 27.27           C  
ATOM   1031  CZ  TYR A 129      -0.936   0.880  17.416  1.00 27.98           C  
ATOM   1032  OH  TYR A 129      -1.793  -0.062  16.861  1.00 28.25           O  
ATOM   1033  N   ALA A 130       3.510   6.320  18.908  1.00 27.12           N  
ATOM   1034  CA  ALA A 130       3.998   7.509  19.630  1.00 27.10           C  
ATOM   1035  C   ALA A 130       2.925   8.589  19.679  1.00 27.21           C  
ATOM   1036  O   ALA A 130       2.269   8.819  18.673  1.00 27.37           O  
ATOM   1037  CB  ALA A 130       5.245   8.066  18.962  1.00 26.63           C  
ATOM   1038  N   GLU A 131       2.741   9.238  20.837  1.00 27.62           N  
ATOM   1039  CA  GLU A 131       1.871  10.427  20.942  1.00 27.67           C  
ATOM   1040  C   GLU A 131       2.724  11.669  21.199  1.00 28.24           C  
ATOM   1041  O   GLU A 131       3.595  11.683  22.067  1.00 27.96           O  
ATOM   1042  CB  GLU A 131       0.751  10.252  21.985  1.00 27.63           C  
ATOM   1043  CG  GLU A 131      -0.183   9.090  21.653  1.00 26.40           C  
ATOM   1044  CD  GLU A 131      -1.442   8.985  22.512  1.00 27.16           C  
ATOM   1045  OE1 GLU A 131      -1.809   9.932  23.246  1.00 26.88           O  
ATOM   1046  OE2 GLU A 131      -2.084   7.917  22.441  1.00 25.91           O  
ATOM   1047  N   PHE A 132       2.472  12.700  20.399  1.00 29.14           N  
ATOM   1048  CA  PHE A 132       3.366  13.833  20.259  1.00 29.43           C  
ATOM   1049  C   PHE A 132       2.579  15.108  20.542  1.00 29.77           C  
ATOM   1050  O   PHE A 132       1.593  15.369  19.872  1.00 29.39           O  
ATOM   1051  CB  PHE A 132       3.903  13.832  18.829  1.00 29.65           C  
ATOM   1052  CG  PHE A 132       4.890  14.923  18.537  1.00 29.64           C  
ATOM   1053  CD1 PHE A 132       6.246  14.737  18.786  1.00 29.86           C  
ATOM   1054  CD2 PHE A 132       4.468  16.118  17.968  1.00 29.81           C  
ATOM   1055  CE1 PHE A 132       7.157  15.735  18.503  1.00 30.15           C  
ATOM   1056  CE2 PHE A 132       5.373  17.127  17.686  1.00 29.07           C  
ATOM   1057  CZ  PHE A 132       6.723  16.933  17.952  1.00 29.94           C  
ATOM   1058  N   LEU A 133       3.009  15.894  21.530  1.00 30.40           N  
ATOM   1059  CA  LEU A 133       2.261  17.110  21.905  1.00 30.73           C  
ATOM   1060  C   LEU A 133       3.145  18.334  21.732  1.00 30.79           C  
ATOM   1061  O   LEU A 133       4.351  18.253  21.927  1.00 31.35           O  
ATOM   1062  CB  LEU A 133       1.755  17.070  23.357  1.00 31.04           C  
ATOM   1063  CG  LEU A 133       1.498  15.763  24.089  1.00 31.09           C  
ATOM   1064  CD1 LEU A 133       0.853  16.083  25.442  1.00 31.21           C  
ATOM   1065  CD2 LEU A 133       0.654  14.782  23.287  1.00 32.18           C  
ATOM   1066  N   TYR A 134       2.540  19.461  21.362  1.00 30.93           N  
ATOM   1067  CA  TYR A 134       3.293  20.702  21.192  1.00 30.62           C  
ATOM   1068  C   TYR A 134       2.429  21.965  21.319  1.00 30.49           C  
ATOM   1069  O   TYR A 134       1.215  21.949  21.057  1.00 29.71           O  
ATOM   1070  CB  TYR A 134       4.075  20.682  19.866  1.00 31.71           C  
ATOM   1071  CG  TYR A 134       3.226  20.577  18.617  1.00 31.17           C  
ATOM   1072  CD1 TYR A 134       2.984  21.690  17.825  1.00 31.98           C  
ATOM   1073  CD2 TYR A 134       2.674  19.358  18.224  1.00 32.59           C  
ATOM   1074  CE1 TYR A 134       2.191  21.607  16.675  1.00 32.16           C  
ATOM   1075  CE2 TYR A 134       1.878  19.261  17.078  1.00 32.60           C  
ATOM   1076  CZ  TYR A 134       1.647  20.390  16.311  1.00 32.78           C  
ATOM   1077  OH  TYR A 134       0.874  20.310  15.180  1.00 33.35           O  
ATOM   1078  N   LYS A 135       3.088  23.046  21.742  1.00 30.00           N  
ATOM   1079  CA  LYS A 135       2.474  24.360  21.968  1.00 29.86           C  
ATOM   1080  C   LYS A 135       3.029  25.320  20.910  1.00 29.47           C  
ATOM   1081  O   LYS A 135       4.224  25.284  20.637  1.00 28.49           O  
ATOM   1082  CB  LYS A 135       2.854  24.873  23.375  1.00 29.75           C  
ATOM   1083  CG  LYS A 135       2.485  23.935  24.534  1.00 29.64           C  
ATOM   1084  CD  LYS A 135       3.405  24.071  25.762  1.00 30.42           C  
ATOM   1085  CE  LYS A 135       3.443  25.475  26.364  1.00 31.06           C  
ATOM   1086  NZ  LYS A 135       2.364  25.725  27.345  1.00 32.06           N  
ATOM   1087  N   THR A 136       2.181  26.177  20.332  1.00 29.15           N  
ATOM   1088  CA  THR A 136       2.594  27.057  19.215  1.00 29.02           C  
ATOM   1089  C   THR A 136       2.289  28.535  19.460  1.00 28.59           C  
ATOM   1090  O   THR A 136       1.289  28.872  20.101  1.00 28.32           O  
ATOM   1091  CB  THR A 136       1.920  26.636  17.875  1.00 29.45           C  
ATOM   1092  OG1 THR A 136       0.496  26.696  18.009  1.00 29.51           O  
ATOM   1093  CG2 THR A 136       2.319  25.219  17.478  1.00 29.37           C  
ATOM   1094  N   THR A 137       3.142  29.414  18.924  1.00 27.84           N  
ATOM   1095  CA  THR A 137       3.016  30.853  19.146  1.00 27.73           C  
ATOM   1096  C   THR A 137       2.026  31.561  18.210  1.00 27.44           C  
ATOM   1097  O   THR A 137       1.819  32.763  18.345  1.00 27.24           O  
ATOM   1098  CB  THR A 137       4.378  31.566  18.990  1.00 27.79           C  
ATOM   1099  OG1 THR A 137       4.818  31.438  17.634  1.00 27.00           O  
ATOM   1100  CG2 THR A 137       5.424  30.980  19.947  1.00 26.91           C  
ATOM   1101  N   ASP A 138       1.426  30.839  17.262  1.00 27.57           N  
ATOM   1102  CA  ASP A 138       0.357  31.411  16.426  1.00 27.55           C  
ATOM   1103  C   ASP A 138      -0.622  30.316  16.002  1.00 27.73           C  
ATOM   1104  O   ASP A 138      -0.375  29.130  16.222  1.00 27.96           O  
ATOM   1105  CB  ASP A 138       0.942  32.131  15.199  1.00 27.28           C  
ATOM   1106  CG  ASP A 138       0.094  33.320  14.739  1.00 27.58           C  
ATOM   1107  OD1 ASP A 138       0.685  34.325  14.298  1.00 26.09           O  
ATOM   1108  OD2 ASP A 138      -1.158  33.262  14.814  1.00 26.86           O  
ATOM   1109  N   PHE A 139      -1.735  30.719  15.399  1.00 27.73           N  
ATOM   1110  CA  PHE A 139      -2.803  29.783  15.058  1.00 27.98           C  
ATOM   1111  C   PHE A 139      -2.567  29.065  13.732  1.00 28.05           C  
ATOM   1112  O   PHE A 139      -1.798  29.524  12.883  1.00 28.34           O  
ATOM   1113  CB  PHE A 139      -4.132  30.521  15.004  1.00 28.42           C  
ATOM   1114  CG  PHE A 139      -4.495  31.188  16.291  1.00 28.89           C  
ATOM   1115  CD1 PHE A 139      -4.301  32.554  16.459  1.00 29.42           C  
ATOM   1116  CD2 PHE A 139      -5.009  30.446  17.348  1.00 29.22           C  
ATOM   1117  CE1 PHE A 139      -4.631  33.172  17.658  1.00 29.87           C  
ATOM   1118  CE2 PHE A 139      -5.343  31.060  18.547  1.00 29.54           C  
ATOM   1119  CZ  PHE A 139      -5.152  32.417  18.703  1.00 28.68           C  
ATOM   1120  N   TRP A 140      -3.250  27.937  13.567  1.00 27.84           N  
ATOM   1121  CA  TRP A 140      -3.244  27.179  12.321  1.00 27.93           C  
ATOM   1122  C   TRP A 140      -3.741  28.054  11.165  1.00 27.80           C  
ATOM   1123  O   TRP A 140      -4.774  28.700  11.284  1.00 27.67           O  
ATOM   1124  CB  TRP A 140      -4.157  25.963  12.485  1.00 28.06           C  
ATOM   1125  CG  TRP A 140      -4.251  25.060  11.301  1.00 27.87           C  
ATOM   1126  CD1 TRP A 140      -3.238  24.663  10.489  1.00 27.82           C  
ATOM   1127  CD2 TRP A 140      -5.430  24.407  10.827  1.00 27.75           C  
ATOM   1128  NE1 TRP A 140      -3.715  23.812   9.524  1.00 27.53           N  
ATOM   1129  CE2 TRP A 140      -5.059  23.638   9.711  1.00 27.81           C  
ATOM   1130  CE3 TRP A 140      -6.767  24.406  11.235  1.00 27.85           C  
ATOM   1131  CZ2 TRP A 140      -5.970  22.878   8.995  1.00 27.66           C  
ATOM   1132  CZ3 TRP A 140      -7.677  23.645  10.525  1.00 27.80           C  
ATOM   1133  CH2 TRP A 140      -7.275  22.894   9.415  1.00 28.22           C  
ATOM   1134  N   ALA A 141      -2.992  28.080  10.065  1.00 27.64           N  
ATOM   1135  CA  ALA A 141      -3.378  28.827   8.857  1.00 27.83           C  
ATOM   1136  C   ALA A 141      -2.960  28.038   7.617  1.00 27.82           C  
ATOM   1137  O   ALA A 141      -1.846  28.226   7.115  1.00 27.56           O  
ATOM   1138  CB  ALA A 141      -2.732  30.211   8.851  1.00 27.34           C  
ATOM   1139  N   PRO A 142      -3.847  27.144   7.130  1.00 27.92           N  
ATOM   1140  CA  PRO A 142      -3.587  26.288   5.963  1.00 28.09           C  
ATOM   1141  C   PRO A 142      -3.054  27.016   4.734  1.00 28.14           C  
ATOM   1142  O   PRO A 142      -2.151  26.505   4.071  1.00 28.28           O  
ATOM   1143  CB  PRO A 142      -4.964  25.679   5.643  1.00 28.13           C  
ATOM   1144  CG  PRO A 142      -5.729  25.752   6.885  1.00 27.89           C  
ATOM   1145  CD  PRO A 142      -5.187  26.898   7.701  1.00 27.92           C  
ATOM   1146  N   GLU A 143      -3.608  28.192   4.433  1.00 28.36           N  
ATOM   1147  CA  GLU A 143      -3.171  28.977   3.272  1.00 28.19           C  
ATOM   1148  C   GLU A 143      -1.679  29.315   3.309  1.00 28.08           C  
ATOM   1149  O   GLU A 143      -1.064  29.531   2.266  1.00 27.95           O  
ATOM   1150  CB  GLU A 143      -3.998  30.262   3.121  1.00 28.62           C  
ATOM   1151  CG  GLU A 143      -3.743  31.360   4.155  1.00 29.89           C  
ATOM   1152  CD  GLU A 143      -4.642  31.283   5.380  1.00 31.99           C  
ATOM   1153  OE1 GLU A 143      -4.919  32.358   5.964  1.00 33.67           O  
ATOM   1154  OE2 GLU A 143      -5.070  30.168   5.760  1.00 32.71           O  
ATOM   1155  N   HIS A 144      -1.110  29.364   4.511  1.00 27.84           N  
ATOM   1156  CA  HIS A 144       0.302  29.693   4.694  1.00 27.32           C  
ATOM   1157  C   HIS A 144       1.199  28.465   4.906  1.00 26.79           C  
ATOM   1158  O   HIS A 144       2.409  28.614   5.034  1.00 26.52           O  
ATOM   1159  CB  HIS A 144       0.459  30.658   5.873  1.00 27.59           C  
ATOM   1160  CG  HIS A 144      -0.179  31.996   5.654  1.00 27.59           C  
ATOM   1161  ND1 HIS A 144       0.047  32.752   4.524  1.00 28.28           N  
ATOM   1162  CD2 HIS A 144      -1.026  32.718   6.426  1.00 27.75           C  
ATOM   1163  CE1 HIS A 144      -0.636  33.881   4.606  1.00 28.24           C  
ATOM   1164  NE2 HIS A 144      -1.297  33.884   5.750  1.00 29.05           N  
ATOM   1165  N   GLU A 145       0.623  27.261   4.932  1.00 26.57           N  
ATOM   1166  CA  GLU A 145       1.407  26.034   5.157  1.00 26.31           C  
ATOM   1167  C   GLU A 145       2.304  25.692   3.969  1.00 26.42           C  
ATOM   1168  O   GLU A 145       1.862  25.737   2.818  1.00 26.29           O  
ATOM   1169  CB  GLU A 145       0.486  24.832   5.434  1.00 26.23           C  
ATOM   1170  CG  GLU A 145      -0.169  24.860   6.791  1.00 26.02           C  
ATOM   1171  CD  GLU A 145      -1.031  23.639   7.056  1.00 25.40           C  
ATOM   1172  OE1 GLU A 145      -1.582  23.061   6.101  1.00 25.51           O  
ATOM   1173  OE2 GLU A 145      -1.149  23.250   8.224  1.00 24.54           O  
ATOM   1174  N   ARG A 146       3.556  25.341   4.263  1.00 26.44           N  
ATOM   1175  CA  ARG A 146       4.529  24.914   3.259  1.00 26.56           C  
ATOM   1176  C   ARG A 146       5.211  23.633   3.724  1.00 26.55           C  
ATOM   1177  O   ARG A 146       5.192  23.322   4.913  1.00 25.93           O  
ATOM   1178  CB  ARG A 146       5.599  25.986   3.059  1.00 26.96           C  
ATOM   1179  CG  ARG A 146       5.077  27.347   2.637  1.00 27.73           C  
ATOM   1180  CD  ARG A 146       4.488  27.331   1.241  1.00 28.14           C  
ATOM   1181  NE  ARG A 146       4.136  28.683   0.814  1.00 28.65           N  
ATOM   1182  CZ  ARG A 146       2.952  29.265   0.993  1.00 28.94           C  
ATOM   1183  NH1 ARG A 146       1.951  28.639   1.594  1.00 29.27           N  
ATOM   1184  NH2 ARG A 146       2.770  30.505   0.564  1.00 29.80           N  
ATOM   1185  N   CYS A 147       5.826  22.909   2.785  1.00 26.92           N  
ATOM   1186  CA  CYS A 147       6.481  21.631   3.083  1.00 26.86           C  
ATOM   1187  C   CYS A 147       7.719  21.402   2.227  1.00 26.96           C  
ATOM   1188  O   CYS A 147       7.712  21.673   1.028  1.00 26.55           O  
ATOM   1189  CB  CYS A 147       5.513  20.464   2.860  1.00 27.16           C  
ATOM   1190  SG  CYS A 147       6.197  18.817   3.284  1.00 27.72           S  
ATOM   1191  N   ILE A 148       8.774  20.896   2.860  1.00 26.91           N  
ATOM   1192  CA  ILE A 148       9.962  20.420   2.162  1.00 27.01           C  
ATOM   1193  C   ILE A 148       9.994  18.901   2.327  1.00 27.41           C  
ATOM   1194  O   ILE A 148       9.666  18.383   3.401  1.00 27.13           O  
ATOM   1195  CB  ILE A 148      11.243  21.079   2.718  1.00 27.08           C  
ATOM   1196  CG1 ILE A 148      11.269  22.562   2.332  1.00 26.88           C  
ATOM   1197  CG2 ILE A 148      12.489  20.380   2.183  1.00 26.53           C  
ATOM   1198  CD1 ILE A 148      12.304  23.394   3.069  1.00 26.67           C  
ATOM   1199  N   VAL A 149      10.351  18.189   1.259  1.00 27.56           N  
ATOM   1200  CA  VAL A 149      10.333  16.727   1.285  1.00 27.80           C  
ATOM   1201  C   VAL A 149      11.389  16.183   2.247  1.00 27.99           C  
ATOM   1202  O   VAL A 149      12.511  16.683   2.291  1.00 28.00           O  
ATOM   1203  CB  VAL A 149      10.509  16.108  -0.125  1.00 27.89           C  
ATOM   1204  CG1 VAL A 149      11.894  16.433  -0.711  1.00 27.67           C  
ATOM   1205  CG2 VAL A 149      10.265  14.603  -0.072  1.00 27.55           C  
ATOM   1206  N   TRP A 150      10.995  15.165   3.015  1.00 28.42           N  
ATOM   1207  CA  TRP A 150      11.813  14.577   4.097  1.00 28.53           C  
ATOM   1208  C   TRP A 150      13.209  14.112   3.666  1.00 28.88           C  
ATOM   1209  O   TRP A 150      14.178  14.283   4.412  1.00 28.97           O  
ATOM   1210  CB  TRP A 150      11.060  13.393   4.742  1.00 28.49           C  
ATOM   1211  CG  TRP A 150      10.946  12.192   3.840  1.00 28.42           C  
ATOM   1212  CD1 TRP A 150      10.090  12.033   2.791  1.00 28.15           C  
ATOM   1213  CD2 TRP A 150      11.743  11.002   3.891  1.00 28.23           C  
ATOM   1214  NE1 TRP A 150      10.291  10.814   2.195  1.00 28.10           N  
ATOM   1215  CE2 TRP A 150      11.304  10.162   2.847  1.00 28.24           C  
ATOM   1216  CE3 TRP A 150      12.779  10.562   4.722  1.00 28.29           C  
ATOM   1217  CZ2 TRP A 150      11.866   8.904   2.609  1.00 28.25           C  
ATOM   1218  CZ3 TRP A 150      13.343   9.308   4.484  1.00 28.26           C  
ATOM   1219  CH2 TRP A 150      12.883   8.498   3.438  1.00 28.46           C  
ATOM   1220  N   ASN A 151      13.313  13.532   2.470  1.00 29.19           N  
ATOM   1221  CA  ASN A 151      14.583  12.974   1.985  1.00 29.33           C  
ATOM   1222  C   ASN A 151      15.330  13.877   0.982  1.00 29.58           C  
ATOM   1223  O   ASN A 151      16.029  13.384   0.098  1.00 29.52           O  
ATOM   1224  CB  ASN A 151      14.356  11.573   1.389  1.00 29.27           C  
ATOM   1225  CG  ASN A 151      13.450  11.590   0.178  1.00 29.00           C  
ATOM   1226  OD1 ASN A 151      12.849  12.611  -0.149  1.00 28.99           O  
ATOM   1227  ND2 ASN A 151      13.348  10.455  -0.498  1.00 29.59           N  
ATOM   1228  N   ASP A 152      15.196  15.193   1.134  1.00 29.86           N  
ATOM   1229  CA  ASP A 152      15.899  16.144   0.271  1.00 30.03           C  
ATOM   1230  C   ASP A 152      17.403  15.871   0.300  1.00 30.42           C  
ATOM   1231  O   ASP A 152      17.974  15.717   1.381  1.00 30.70           O  
ATOM   1232  CB  ASP A 152      15.633  17.582   0.722  1.00 29.86           C  
ATOM   1233  CG  ASP A 152      16.292  18.610  -0.185  1.00 29.60           C  
ATOM   1234  OD1 ASP A 152      17.431  19.027   0.115  1.00 28.95           O  
ATOM   1235  OD2 ASP A 152      15.681  18.989  -1.206  1.00 28.10           O  
ATOM   1236  N   PRO A 153      18.051  15.814  -0.883  1.00 30.73           N  
ATOM   1237  CA  PRO A 153      19.470  15.458  -0.961  1.00 30.93           C  
ATOM   1238  C   PRO A 153      20.442  16.555  -0.514  1.00 31.21           C  
ATOM   1239  O   PRO A 153      21.577  16.243  -0.156  1.00 31.56           O  
ATOM   1240  CB  PRO A 153      19.668  15.159  -2.450  1.00 30.91           C  
ATOM   1241  CG  PRO A 153      18.694  16.035  -3.127  1.00 30.87           C  
ATOM   1242  CD  PRO A 153      17.488  16.079  -2.221  1.00 30.74           C  
ATOM   1243  N   GLU A 154      20.020  17.818  -0.559  1.00 31.50           N  
ATOM   1244  CA  GLU A 154      20.853  18.924  -0.071  1.00 31.64           C  
ATOM   1245  C   GLU A 154      20.869  18.955   1.459  1.00 31.68           C  
ATOM   1246  O   GLU A 154      21.905  19.212   2.065  1.00 31.55           O  
ATOM   1247  CB  GLU A 154      20.372  20.278  -0.618  1.00 31.73           C  
ATOM   1248  CG  GLU A 154      20.935  20.659  -1.982  1.00 32.13           C  
ATOM   1249  CD  GLU A 154      20.299  21.928  -2.545  1.00 32.22           C  
ATOM   1250  OE1 GLU A 154      19.069  21.940  -2.744  1.00 33.41           O  
ATOM   1251  OE2 GLU A 154      21.023  22.913  -2.794  1.00 32.63           O  
ATOM   1252  N   LEU A 155      19.718  18.701   2.077  1.00 31.66           N  
ATOM   1253  CA  LEU A 155      19.613  18.692   3.537  1.00 31.95           C  
ATOM   1254  C   LEU A 155      20.298  17.475   4.158  1.00 32.21           C  
ATOM   1255  O   LEU A 155      20.911  17.592   5.216  1.00 32.34           O  
ATOM   1256  CB  LEU A 155      18.147  18.739   3.984  1.00 31.55           C  
ATOM   1257  CG  LEU A 155      17.346  20.011   3.677  1.00 31.38           C  
ATOM   1258  CD1 LEU A 155      15.945  19.898   4.274  1.00 29.51           C  
ATOM   1259  CD2 LEU A 155      18.044  21.272   4.194  1.00 30.20           C  
ATOM   1260  N   LYS A 156      20.172  16.317   3.507  1.00 32.74           N  
ATOM   1261  CA  LYS A 156      20.841  15.077   3.933  1.00 33.00           C  
ATOM   1262  C   LYS A 156      20.631  14.755   5.423  1.00 33.29           C  
ATOM   1263  O   LYS A 156      21.589  14.596   6.182  1.00 33.34           O  
ATOM   1264  CB  LYS A 156      22.334  15.148   3.604  1.00 33.10           C  
ATOM   1265  CG  LYS A 156      23.057  13.804   3.662  1.00 33.03           C  
ATOM   1266  CD  LYS A 156      24.562  13.970   3.558  1.00 33.27           C  
ATOM   1267  CE  LYS A 156      25.295  12.775   4.158  1.00 33.53           C  
ATOM   1268  NZ  LYS A 156      25.250  12.780   5.648  1.00 33.67           N  
ATOM   1269  N   ILE A 157      19.371  14.650   5.831  1.00 33.58           N  
ATOM   1270  CA  ILE A 157      19.042  14.373   7.226  1.00 33.86           C  
ATOM   1271  C   ILE A 157      19.242  12.888   7.527  1.00 34.34           C  
ATOM   1272  O   ILE A 157      18.736  12.030   6.802  1.00 34.40           O  
ATOM   1273  CB  ILE A 157      17.594  14.773   7.563  1.00 33.66           C  
ATOM   1274  CG1 ILE A 157      17.376  16.267   7.302  1.00 33.40           C  
ATOM   1275  CG2 ILE A 157      17.281  14.448   9.021  1.00 33.52           C  
ATOM   1276  CD1 ILE A 157      15.914  16.685   7.313  1.00 33.47           C  
ATOM   1277  N   ASP A 158      19.986  12.600   8.594  1.00 34.91           N  
ATOM   1278  CA  ASP A 158      20.295  11.229   9.003  1.00 35.26           C  
ATOM   1279  C   ASP A 158      19.162  10.627   9.831  1.00 35.44           C  
ATOM   1280  O   ASP A 158      19.289  10.472  11.051  1.00 35.51           O  
ATOM   1281  CB  ASP A 158      21.596  11.186   9.822  1.00 35.61           C  
ATOM   1282  CG  ASP A 158      22.827  11.566   9.011  1.00 36.61           C  
ATOM   1283  OD1 ASP A 158      22.837  11.383   7.771  1.00 38.67           O  
ATOM   1284  OD2 ASP A 158      23.805  12.035   9.632  1.00 38.04           O  
ATOM   1285  N   TRP A 159      18.060  10.284   9.165  1.00 35.58           N  
ATOM   1286  CA  TRP A 159      16.938   9.606   9.817  1.00 35.66           C  
ATOM   1287  C   TRP A 159      17.375   8.210  10.265  1.00 36.04           C  
ATOM   1288  O   TRP A 159      18.018   7.488   9.494  1.00 36.06           O  
ATOM   1289  CB  TRP A 159      15.747   9.460   8.866  1.00 35.22           C  
ATOM   1290  CG  TRP A 159      15.230  10.744   8.320  1.00 34.64           C  
ATOM   1291  CD1 TRP A 159      15.485  11.268   7.090  1.00 34.44           C  
ATOM   1292  CD2 TRP A 159      14.364  11.671   8.980  1.00 34.46           C  
ATOM   1293  NE1 TRP A 159      14.832  12.464   6.940  1.00 34.47           N  
ATOM   1294  CE2 TRP A 159      14.135  12.736   8.086  1.00 34.42           C  
ATOM   1295  CE3 TRP A 159      13.755  11.705  10.241  1.00 34.48           C  
ATOM   1296  CZ2 TRP A 159      13.327  13.824   8.411  1.00 34.29           C  
ATOM   1297  CZ3 TRP A 159      12.957  12.787  10.565  1.00 34.44           C  
ATOM   1298  CH2 TRP A 159      12.751  13.832   9.653  1.00 34.38           C  
ATOM   1299  N   PRO A 160      17.032   7.819  11.506  1.00 36.47           N  
ATOM   1300  CA  PRO A 160      17.360   6.480  11.977  1.00 36.80           C  
ATOM   1301  C   PRO A 160      16.208   5.532  11.650  1.00 37.28           C  
ATOM   1302  O   PRO A 160      15.532   5.029  12.555  1.00 37.77           O  
ATOM   1303  CB  PRO A 160      17.496   6.686  13.485  1.00 36.80           C  
ATOM   1304  CG  PRO A 160      16.466   7.733  13.792  1.00 36.58           C  
ATOM   1305  CD  PRO A 160      16.318   8.587  12.544  1.00 36.39           C  
ATOM   1306  N   LEU A 161      15.983   5.306  10.361  1.00 37.50           N  
ATOM   1307  CA  LEU A 161      14.802   4.588   9.898  1.00 37.70           C  
ATOM   1308  C   LEU A 161      15.198   3.284   9.206  1.00 37.93           C  
ATOM   1309  O   LEU A 161      16.257   3.195   8.576  1.00 37.82           O  
ATOM   1310  CB  LEU A 161      13.991   5.495   8.961  1.00 37.96           C  
ATOM   1311  CG  LEU A 161      12.507   5.208   8.681  1.00 38.01           C  
ATOM   1312  CD1 LEU A 161      11.797   4.482   9.816  1.00 38.61           C  
ATOM   1313  CD2 LEU A 161      11.778   6.507   8.343  1.00 37.67           C  
ATOM   1314  N   GLN A 162      14.342   2.276   9.351  1.00 38.01           N  
ATOM   1315  CA  GLN A 162      14.589   0.952   8.803  1.00 38.07           C  
ATOM   1316  C   GLN A 162      13.871   0.790   7.466  1.00 37.76           C  
ATOM   1317  O   GLN A 162      14.507   0.549   6.438  1.00 38.02           O  
ATOM   1318  CB  GLN A 162      14.139  -0.136   9.792  1.00 38.32           C  
ATOM   1319  CG  GLN A 162      14.480   0.160  11.260  1.00 38.92           C  
ATOM   1320  CD  GLN A 162      14.830  -1.087  12.077  1.00 39.28           C  
ATOM   1321  OE1 GLN A 162      15.472  -0.989  13.126  1.00 40.86           O  
ATOM   1322  NE2 GLN A 162      14.414  -2.260  11.598  1.00 40.60           N  
ATOM   1323  N   ASP A 163      12.547   0.928   7.490  1.00 37.28           N  
ATOM   1324  CA  ASP A 163      11.719   0.771   6.295  1.00 36.84           C  
ATOM   1325  C   ASP A 163      11.328   2.140   5.747  1.00 36.31           C  
ATOM   1326  O   ASP A 163      11.556   3.163   6.397  1.00 36.27           O  
ATOM   1327  CB  ASP A 163      10.458  -0.040   6.620  1.00 37.07           C  
ATOM   1328  CG  ASP A 163      10.771  -1.468   7.047  1.00 38.03           C  
ATOM   1329  OD1 ASP A 163      11.587  -1.652   7.976  1.00 40.13           O  
ATOM   1330  OD2 ASP A 163      10.192  -2.408   6.461  1.00 38.47           O  
ATOM   1331  N   ALA A 164      10.742   2.155   4.553  1.00 35.36           N  
ATOM   1332  CA  ALA A 164      10.240   3.391   3.961  1.00 34.78           C  
ATOM   1333  C   ALA A 164       9.121   3.950   4.842  1.00 34.07           C  
ATOM   1334  O   ALA A 164       8.272   3.192   5.310  1.00 34.01           O  
ATOM   1335  CB  ALA A 164       9.732   3.139   2.549  1.00 34.68           C  
ATOM   1336  N   PRO A 165       9.123   5.272   5.081  1.00 33.38           N  
ATOM   1337  CA  PRO A 165       8.132   5.871   5.978  1.00 32.92           C  
ATOM   1338  C   PRO A 165       6.726   5.981   5.381  1.00 32.43           C  
ATOM   1339  O   PRO A 165       6.579   6.055   4.157  1.00 32.06           O  
ATOM   1340  CB  PRO A 165       8.702   7.271   6.236  1.00 32.96           C  
ATOM   1341  CG  PRO A 165       9.488   7.582   5.025  1.00 33.29           C  
ATOM   1342  CD  PRO A 165      10.056   6.279   4.544  1.00 33.19           C  
ATOM   1343  N   LEU A 166       5.709   5.978   6.247  1.00 31.72           N  
ATOM   1344  CA  LEU A 166       4.336   6.282   5.836  1.00 31.41           C  
ATOM   1345  C   LEU A 166       4.140   7.780   5.932  1.00 31.04           C  
ATOM   1346  O   LEU A 166       4.434   8.378   6.972  1.00 30.68           O  
ATOM   1347  CB  LEU A 166       3.299   5.566   6.710  1.00 31.41           C  
ATOM   1348  CG  LEU A 166       1.815   5.882   6.421  1.00 31.39           C  
ATOM   1349  CD1 LEU A 166       1.506   5.798   4.939  1.00 31.86           C  
ATOM   1350  CD2 LEU A 166       0.874   4.972   7.198  1.00 31.29           C  
ATOM   1351  N   LEU A 167       3.638   8.379   4.852  1.00 30.72           N  
ATOM   1352  CA  LEU A 167       3.474   9.832   4.761  1.00 30.63           C  
ATOM   1353  C   LEU A 167       2.070  10.195   4.296  1.00 30.38           C  
ATOM   1354  O   LEU A 167       1.404   9.399   3.635  1.00 30.19           O  
ATOM   1355  CB  LEU A 167       4.487  10.412   3.768  1.00 30.75           C  
ATOM   1356  CG  LEU A 167       5.985  10.184   4.012  1.00 30.59           C  
ATOM   1357  CD1 LEU A 167       6.735  10.089   2.689  1.00 31.00           C  
ATOM   1358  CD2 LEU A 167       6.577  11.288   4.878  1.00 31.10           C  
ATOM   1359  N   SER A 168       1.618  11.393   4.660  1.00 30.30           N  
ATOM   1360  CA  SER A 168       0.459  12.006   4.014  1.00 30.53           C  
ATOM   1361  C   SER A 168       0.828  12.278   2.560  1.00 30.73           C  
ATOM   1362  O   SER A 168       2.011  12.327   2.218  1.00 30.25           O  
ATOM   1363  CB  SER A 168       0.069  13.318   4.705  1.00 30.53           C  
ATOM   1364  OG  SER A 168       1.114  14.283   4.634  1.00 29.95           O  
ATOM   1365  N   GLU A 169      -0.173  12.448   1.703  1.00 31.29           N  
ATOM   1366  CA  GLU A 169       0.097  12.697   0.289  1.00 31.65           C  
ATOM   1367  C   GLU A 169       0.796  14.045   0.120  1.00 31.77           C  
ATOM   1368  O   GLU A 169       1.749  14.150  -0.646  1.00 31.92           O  
ATOM   1369  CB  GLU A 169      -1.185  12.625  -0.550  1.00 31.77           C  
ATOM   1370  CG  GLU A 169      -0.965  12.676  -2.075  1.00 32.13           C  
ATOM   1371  CD  GLU A 169      -0.106  11.532  -2.609  1.00 33.07           C  
ATOM   1372  OE1 GLU A 169       0.561  11.716  -3.655  1.00 32.93           O  
ATOM   1373  OE2 GLU A 169      -0.092  10.453  -1.976  1.00 33.94           O  
ATOM   1374  N   LYS A 170       0.351  15.061   0.859  1.00 32.25           N  
ATOM   1375  CA  LYS A 170       0.986  16.384   0.790  1.00 32.47           C  
ATOM   1376  C   LYS A 170       2.434  16.395   1.299  1.00 32.74           C  
ATOM   1377  O   LYS A 170       3.214  17.267   0.911  1.00 32.87           O  
ATOM   1378  CB  LYS A 170       0.142  17.461   1.490  1.00 32.49           C  
ATOM   1379  CG  LYS A 170       0.039  17.364   3.004  1.00 33.03           C  
ATOM   1380  CD  LYS A 170      -0.738  18.560   3.563  1.00 33.26           C  
ATOM   1381  CE  LYS A 170      -1.003  18.441   5.071  1.00 33.07           C  
ATOM   1382  NZ  LYS A 170       0.117  18.986   5.897  1.00 33.43           N  
ATOM   1383  N   ASP A 171       2.801  15.432   2.146  1.00 32.68           N  
ATOM   1384  CA  ASP A 171       4.198  15.290   2.572  1.00 32.81           C  
ATOM   1385  C   ASP A 171       5.042  14.524   1.547  1.00 33.00           C  
ATOM   1386  O   ASP A 171       6.219  14.832   1.357  1.00 32.79           O  
ATOM   1387  CB  ASP A 171       4.291  14.637   3.957  1.00 32.78           C  
ATOM   1388  CG  ASP A 171       3.869  15.577   5.074  1.00 32.42           C  
ATOM   1389  OD1 ASP A 171       3.622  16.766   4.787  1.00 32.15           O  
ATOM   1390  OD2 ASP A 171       3.785  15.131   6.241  1.00 32.15           O  
ATOM   1391  N   ARG A 172       4.441  13.533   0.893  1.00 33.23           N  
ATOM   1392  CA  ARG A 172       5.086  12.844  -0.227  1.00 33.29           C  
ATOM   1393  C   ARG A 172       5.347  13.820  -1.383  1.00 33.06           C  
ATOM   1394  O   ARG A 172       6.347  13.701  -2.090  1.00 32.80           O  
ATOM   1395  CB  ARG A 172       4.222  11.667  -0.705  1.00 33.37           C  
ATOM   1396  CG  ARG A 172       4.866  10.808  -1.800  1.00 33.91           C  
ATOM   1397  CD  ARG A 172       3.928   9.704  -2.298  1.00 34.39           C  
ATOM   1398  NE  ARG A 172       4.451   9.040  -3.494  1.00 35.53           N  
ATOM   1399  CZ  ARG A 172       3.849   8.034  -4.131  1.00 36.16           C  
ATOM   1400  NH1 ARG A 172       2.687   7.551  -3.697  1.00 37.59           N  
ATOM   1401  NH2 ARG A 172       4.412   7.504  -5.211  1.00 36.82           N  
ATOM   1402  N   GLN A 173       4.442  14.784  -1.552  1.00 33.05           N  
ATOM   1403  CA  GLN A 173       4.540  15.800  -2.603  1.00 33.08           C  
ATOM   1404  C   GLN A 173       5.296  17.073  -2.158  1.00 32.75           C  
ATOM   1405  O   GLN A 173       5.153  18.124  -2.782  1.00 32.80           O  
ATOM   1406  CB  GLN A 173       3.129  16.170  -3.093  1.00 33.26           C  
ATOM   1407  CG  GLN A 173       2.424  15.047  -3.875  1.00 34.03           C  
ATOM   1408  CD  GLN A 173       0.900  15.205  -3.948  1.00 34.33           C  
ATOM   1409  OE1 GLN A 173       0.311  16.072  -3.294  1.00 36.80           O  
ATOM   1410  NE2 GLN A 173       0.257  14.346  -4.738  1.00 34.82           N  
ATOM   1411  N   GLY A 174       6.102  16.980  -1.100  1.00 32.26           N  
ATOM   1412  CA  GLY A 174       6.855  18.134  -0.595  1.00 31.99           C  
ATOM   1413  C   GLY A 174       7.857  18.698  -1.596  1.00 31.65           C  
ATOM   1414  O   GLY A 174       8.344  17.981  -2.471  1.00 31.41           O  
ATOM   1415  N   LYS A 175       8.167  19.986  -1.462  1.00 31.43           N  
ATOM   1416  CA  LYS A 175       9.090  20.665  -2.373  1.00 31.47           C  
ATOM   1417  C   LYS A 175      10.542  20.286  -2.098  1.00 31.18           C  
ATOM   1418  O   LYS A 175      10.897  19.913  -0.979  1.00 31.01           O  
ATOM   1419  CB  LYS A 175       8.959  22.185  -2.231  1.00 31.83           C  
ATOM   1420  CG  LYS A 175       7.625  22.775  -2.679  1.00 32.53           C  
ATOM   1421  CD  LYS A 175       7.709  23.442  -4.040  1.00 33.31           C  
ATOM   1422  CE  LYS A 175       6.630  24.511  -4.190  1.00 33.50           C  
ATOM   1423  NZ  LYS A 175       6.631  25.136  -5.537  1.00 33.62           N  
ATOM   1424  N   ALA A 176      11.381  20.394  -3.125  1.00 30.92           N  
ATOM   1425  CA  ALA A 176      12.824  20.317  -2.940  1.00 30.67           C  
ATOM   1426  C   ALA A 176      13.278  21.601  -2.251  1.00 30.52           C  
ATOM   1427  O   ALA A 176      12.726  22.674  -2.505  1.00 30.45           O  
ATOM   1428  CB  ALA A 176      13.531  20.151  -4.277  1.00 30.63           C  
ATOM   1429  N   PHE A 177      14.277  21.485  -1.380  1.00 30.27           N  
ATOM   1430  CA  PHE A 177      14.820  22.634  -0.649  1.00 30.21           C  
ATOM   1431  C   PHE A 177      15.200  23.792  -1.580  1.00 30.20           C  
ATOM   1432  O   PHE A 177      14.975  24.958  -1.251  1.00 30.27           O  
ATOM   1433  CB  PHE A 177      16.036  22.201   0.181  1.00 30.08           C  
ATOM   1434  CG  PHE A 177      16.738  23.336   0.877  1.00 30.10           C  
ATOM   1435  CD1 PHE A 177      16.024  24.255   1.638  1.00 29.78           C  
ATOM   1436  CD2 PHE A 177      18.113  23.479   0.783  1.00 29.97           C  
ATOM   1437  CE1 PHE A 177      16.667  25.303   2.279  1.00 29.99           C  
ATOM   1438  CE2 PHE A 177      18.764  24.526   1.425  1.00 30.33           C  
ATOM   1439  CZ  PHE A 177      18.039  25.435   2.179  1.00 29.75           C  
ATOM   1440  N   ALA A 178      15.764  23.458  -2.738  1.00 30.07           N  
ATOM   1441  CA  ALA A 178      16.184  24.455  -3.730  1.00 30.02           C  
ATOM   1442  C   ALA A 178      15.024  25.264  -4.319  1.00 29.93           C  
ATOM   1443  O   ALA A 178      15.234  26.378  -4.803  1.00 30.02           O  
ATOM   1444  CB  ALA A 178      16.974  23.781  -4.854  1.00 30.00           C  
ATOM   1445  N   ASP A 179      13.818  24.700  -4.289  1.00 29.73           N  
ATOM   1446  CA  ASP A 179      12.620  25.361  -4.817  1.00 29.67           C  
ATOM   1447  C   ASP A 179      11.698  25.925  -3.723  1.00 29.55           C  
ATOM   1448  O   ASP A 179      10.637  26.468  -4.030  1.00 29.58           O  
ATOM   1449  CB  ASP A 179      11.831  24.371  -5.689  1.00 29.75           C  
ATOM   1450  CG  ASP A 179      12.657  23.812  -6.843  1.00 29.91           C  
ATOM   1451  OD1 ASP A 179      13.497  24.552  -7.401  1.00 30.13           O  
ATOM   1452  OD2 ASP A 179      12.457  22.631  -7.201  1.00 30.02           O  
ATOM   1453  N   ALA A 180      12.108  25.818  -2.459  1.00 29.36           N  
ATOM   1454  CA  ALA A 180      11.241  26.141  -1.324  1.00 29.12           C  
ATOM   1455  C   ALA A 180      11.234  27.624  -0.938  1.00 28.87           C  
ATOM   1456  O   ALA A 180      12.238  28.319  -1.075  1.00 29.15           O  
ATOM   1457  CB  ALA A 180      11.634  25.292  -0.116  1.00 29.07           C  
ATOM   1458  N   ASP A 181      10.083  28.091  -0.455  1.00 28.78           N  
ATOM   1459  CA  ASP A 181       9.948  29.422   0.138  1.00 28.60           C  
ATOM   1460  C   ASP A 181      10.637  29.435   1.488  1.00 28.45           C  
ATOM   1461  O   ASP A 181      10.290  28.641   2.374  1.00 28.06           O  
ATOM   1462  CB  ASP A 181       8.473  29.792   0.341  1.00 28.78           C  
ATOM   1463  CG  ASP A 181       7.732  30.048  -0.967  1.00 29.31           C  
ATOM   1464  OD1 ASP A 181       6.492  29.900  -0.970  1.00 29.54           O  
ATOM   1465  OD2 ASP A 181       8.370  30.404  -1.983  1.00 30.02           O  
ATOM   1466  N   CYS A 182      11.600  30.345   1.644  1.00 28.16           N  
ATOM   1467  CA  CYS A 182      12.393  30.446   2.869  1.00 27.99           C  
ATOM   1468  C   CYS A 182      12.174  31.781   3.571  1.00 27.60           C  
ATOM   1469  O   CYS A 182      11.541  32.683   3.027  1.00 27.25           O  
ATOM   1470  CB  CYS A 182      13.875  30.265   2.545  1.00 28.03           C  
ATOM   1471  SG  CYS A 182      14.278  28.612   1.965  1.00 29.42           S  
ATOM   1472  N   PHE A 183      12.706  31.886   4.788  1.00 27.47           N  
ATOM   1473  CA  PHE A 183      12.582  33.087   5.610  1.00 27.54           C  
ATOM   1474  C   PHE A 183      13.761  34.022   5.336  1.00 27.59           C  
ATOM   1475  O   PHE A 183      14.750  33.607   4.721  1.00 27.10           O  
ATOM   1476  CB  PHE A 183      12.528  32.710   7.097  1.00 27.57           C  
ATOM   1477  CG  PHE A 183      11.280  31.968   7.493  1.00 27.60           C  
ATOM   1478  CD1 PHE A 183      11.264  30.578   7.531  1.00 27.60           C  
ATOM   1479  CD2 PHE A 183      10.123  32.659   7.839  1.00 27.14           C  
ATOM   1480  CE1 PHE A 183      10.121  29.893   7.900  1.00 27.84           C  
ATOM   1481  CE2 PHE A 183       8.976  31.980   8.201  1.00 27.77           C  
ATOM   1482  CZ  PHE A 183       8.973  30.598   8.241  1.00 27.58           C  
ATOM   1483  N   PRO A 184      13.663  35.291   5.778  1.00 27.89           N  
ATOM   1484  CA  PRO A 184      14.790  36.200   5.536  1.00 28.11           C  
ATOM   1485  C   PRO A 184      16.017  35.791   6.342  1.00 28.33           C  
ATOM   1486  O   PRO A 184      15.897  35.354   7.483  1.00 28.85           O  
ATOM   1487  CB  PRO A 184      14.260  37.568   5.994  1.00 28.16           C  
ATOM   1488  CG  PRO A 184      12.773  37.389   6.190  1.00 28.15           C  
ATOM   1489  CD  PRO A 184      12.558  35.960   6.488  1.00 27.75           C  
ATOM   1490  OXT PRO A 184      17.151  35.870   5.875  1.00 28.53           O  
TER    1491      PRO A 184                                                      
ATOM   1498  N   MET B   2      46.448  18.706 123.646  1.00 64.79           N  
ATOM   1499  CA  MET B   2      46.271  18.652 122.188  1.00 64.46           C  
ATOM   1500  C   MET B   2      45.419  17.437 121.775  1.00 64.01           C  
ATOM   1501  O   MET B   2      45.253  16.482 122.542  1.00 64.11           O  
ATOM   1502  CB  MET B   2      47.630  18.625 121.463  1.00 64.99           C  
ATOM   1503  CG  MET B   2      48.143  19.980 120.978  1.00 65.76           C  
ATOM   1504  SD  MET B   2      47.299  20.553 119.484  1.00 68.18           S  
ATOM   1505  CE  MET B   2      48.160  22.093 119.157  1.00 66.53           C  
ATOM   1506  N   ALA B   3      44.882  17.497 120.558  1.00 63.15           N  
ATOM   1507  CA  ALA B   3      44.008  16.454 120.008  1.00 62.32           C  
ATOM   1508  C   ALA B   3      44.246  16.355 118.503  1.00 61.61           C  
ATOM   1509  O   ALA B   3      45.066  17.104 117.964  1.00 61.78           O  
ATOM   1510  CB  ALA B   3      42.551  16.780 120.301  1.00 62.46           C  
ATOM   1511  N   MET B   4      43.538  15.448 117.823  1.00 60.43           N  
ATOM   1512  CA  MET B   4      43.772  15.215 116.387  1.00 59.60           C  
ATOM   1513  C   MET B   4      43.434  16.442 115.540  1.00 58.37           C  
ATOM   1514  O   MET B   4      42.263  16.752 115.319  1.00 58.41           O  
ATOM   1515  CB  MET B   4      42.984  14.005 115.869  1.00 59.58           C  
ATOM   1516  CG  MET B   4      43.336  13.638 114.428  1.00 60.13           C  
ATOM   1517  SD  MET B   4      42.780  11.997 113.915  1.00 61.37           S  
ATOM   1518  CE  MET B   4      44.168  11.455 112.918  1.00 58.72           C  
ATOM   1519  N   LYS B   5      44.472  17.125 115.065  1.00 56.84           N  
ATOM   1520  CA  LYS B   5      44.309  18.318 114.242  1.00 55.72           C  
ATOM   1521  C   LYS B   5      43.780  17.936 112.860  1.00 54.43           C  
ATOM   1522  O   LYS B   5      44.246  16.968 112.254  1.00 53.87           O  
ATOM   1523  CB  LYS B   5      45.647  19.061 114.111  1.00 55.85           C  
ATOM   1524  CG  LYS B   5      45.586  20.371 113.329  1.00 56.34           C  
ATOM   1525  CD  LYS B   5      45.002  21.506 114.155  1.00 56.65           C  
ATOM   1526  CE  LYS B   5      44.499  22.641 113.271  1.00 56.50           C  
ATOM   1527  NZ  LYS B   5      43.960  23.783 114.065  1.00 56.59           N  
ATOM   1528  N   ALA B   6      42.798  18.703 112.386  1.00 52.85           N  
ATOM   1529  CA  ALA B   6      42.238  18.553 111.046  1.00 51.83           C  
ATOM   1530  C   ALA B   6      42.330  19.893 110.311  1.00 50.68           C  
ATOM   1531  O   ALA B   6      41.996  20.938 110.877  1.00 50.31           O  
ATOM   1532  CB  ALA B   6      40.796  18.091 111.130  1.00 51.68           C  
ATOM   1533  N   THR B   7      42.793  19.861 109.061  1.00 49.36           N  
ATOM   1534  CA  THR B   7      42.968  21.076 108.260  1.00 48.74           C  
ATOM   1535  C   THR B   7      42.463  20.875 106.833  1.00 47.79           C  
ATOM   1536  O   THR B   7      42.970  20.025 106.107  1.00 47.48           O  
ATOM   1537  CB  THR B   7      44.451  21.502 108.191  1.00 48.63           C  
ATOM   1538  OG1 THR B   7      44.976  21.655 109.513  1.00 48.63           O  
ATOM   1539  CG2 THR B   7      44.600  22.818 107.440  1.00 48.99           C  
ATOM   1540  N   ARG B   8      41.470  21.664 106.431  1.00 46.71           N  
ATOM   1541  CA  ARG B   8      40.993  21.631 105.048  1.00 46.00           C  
ATOM   1542  C   ARG B   8      42.026  22.286 104.135  1.00 45.07           C  
ATOM   1543  O   ARG B   8      42.538  23.364 104.439  1.00 44.84           O  
ATOM   1544  CB  ARG B   8      39.639  22.328 104.918  1.00 46.03           C  
ATOM   1545  CG  ARG B   8      38.497  21.562 105.568  1.00 46.16           C  
ATOM   1546  CD  ARG B   8      37.169  22.262 105.354  1.00 46.29           C  
ATOM   1547  NE  ARG B   8      36.073  21.600 106.063  1.00 46.52           N  
ATOM   1548  CZ  ARG B   8      35.427  20.511 105.641  1.00 46.59           C  
ATOM   1549  NH1 ARG B   8      35.750  19.915 104.496  1.00 46.29           N  
ATOM   1550  NH2 ARG B   8      34.442  20.010 106.379  1.00 47.13           N  
ATOM   1551  N   LEU B   9      42.338  21.624 103.025  1.00 44.08           N  
ATOM   1552  CA  LEU B   9      43.371  22.098 102.104  1.00 43.68           C  
ATOM   1553  C   LEU B   9      42.792  23.124 101.121  1.00 43.21           C  
ATOM   1554  O   LEU B   9      41.619  23.475 101.219  1.00 42.85           O  
ATOM   1555  CB  LEU B   9      44.004  20.910 101.369  1.00 43.39           C  
ATOM   1556  CG  LEU B   9      44.672  19.882 102.294  1.00 42.71           C  
ATOM   1557  CD1 LEU B   9      45.213  18.696 101.506  1.00 41.14           C  
ATOM   1558  CD2 LEU B   9      45.782  20.542 103.113  1.00 41.80           C  
ATOM   1559  N   ALA B  10      43.624  23.613 100.199  1.00 42.84           N  
ATOM   1560  CA  ALA B  10      43.220  24.632  99.211  1.00 42.59           C  
ATOM   1561  C   ALA B  10      41.938  24.256  98.464  1.00 42.28           C  
ATOM   1562  O   ALA B  10      41.095  25.109  98.195  1.00 42.49           O  
ATOM   1563  CB  ALA B  10      44.350  24.874  98.221  1.00 42.67           C  
ATOM   1564  N   ILE B  11      41.828  22.983  98.098  1.00 41.83           N  
ATOM   1565  CA  ILE B  11      40.561  22.382  97.700  1.00 41.64           C  
ATOM   1566  C   ILE B  11      39.940  21.858  99.000  1.00 41.45           C  
ATOM   1567  O   ILE B  11      40.365  20.817  99.511  1.00 41.45           O  
ATOM   1568  CB  ILE B  11      40.776  21.230  96.688  1.00 41.56           C  
ATOM   1569  CG1 ILE B  11      41.482  21.750  95.431  1.00 41.45           C  
ATOM   1570  CG2 ILE B  11      39.448  20.578  96.312  1.00 41.65           C  
ATOM   1571  CD1 ILE B  11      41.794  20.668  94.406  1.00 41.46           C  
ATOM   1572  N   PRO B  12      38.949  22.588  99.553  1.00 41.23           N  
ATOM   1573  CA  PRO B  12      38.543  22.391 100.953  1.00 41.17           C  
ATOM   1574  C   PRO B  12      37.998  21.016 101.330  1.00 41.17           C  
ATOM   1575  O   PRO B  12      38.091  20.639 102.501  1.00 41.29           O  
ATOM   1576  CB  PRO B  12      37.483  23.487 101.183  1.00 41.15           C  
ATOM   1577  CG  PRO B  12      37.017  23.888  99.837  1.00 40.92           C  
ATOM   1578  CD  PRO B  12      38.159  23.647  98.893  1.00 41.25           C  
ATOM   1579  N   ASP B  13      37.464  20.263 100.370  1.00 41.01           N  
ATOM   1580  CA  ASP B  13      36.913  18.933 100.669  1.00 40.82           C  
ATOM   1581  C   ASP B  13      37.984  17.861 100.910  1.00 40.81           C  
ATOM   1582  O   ASP B  13      37.672  16.793 101.429  1.00 40.82           O  
ATOM   1583  CB  ASP B  13      35.949  18.480  99.570  1.00 40.72           C  
ATOM   1584  CG  ASP B  13      34.665  19.298  99.542  1.00 40.91           C  
ATOM   1585  OD1 ASP B  13      34.138  19.642 100.623  1.00 41.11           O  
ATOM   1586  OD2 ASP B  13      34.183  19.602  98.434  1.00 40.27           O  
ATOM   1587  N   VAL B  14      39.229  18.133 100.516  1.00 40.72           N  
ATOM   1588  CA  VAL B  14      40.362  17.285 100.890  1.00 40.60           C  
ATOM   1589  C   VAL B  14      40.844  17.749 102.263  1.00 40.66           C  
ATOM   1590  O   VAL B  14      41.029  18.949 102.481  1.00 40.37           O  
ATOM   1591  CB  VAL B  14      41.523  17.389  99.878  1.00 40.57           C  
ATOM   1592  CG1 VAL B  14      42.631  16.393 100.226  1.00 40.31           C  
ATOM   1593  CG2 VAL B  14      41.025  17.156  98.460  1.00 40.03           C  
ATOM   1594  N   ILE B  15      41.045  16.808 103.187  1.00 40.77           N  
ATOM   1595  CA  ILE B  15      41.360  17.151 104.581  1.00 40.75           C  
ATOM   1596  C   ILE B  15      42.667  16.505 105.028  1.00 40.81           C  
ATOM   1597  O   ILE B  15      42.912  15.336 104.748  1.00 40.37           O  
ATOM   1598  CB  ILE B  15      40.232  16.716 105.544  1.00 40.86           C  
ATOM   1599  CG1 ILE B  15      38.896  17.318 105.103  1.00 40.90           C  
ATOM   1600  CG2 ILE B  15      40.553  17.143 106.978  1.00 40.68           C  
ATOM   1601  CD1 ILE B  15      37.767  17.114 106.094  1.00 41.04           C  
ATOM   1602  N   LEU B  16      43.496  17.287 105.718  1.00 40.81           N  
ATOM   1603  CA  LEU B  16      44.768  16.812 106.254  1.00 40.89           C  
ATOM   1604  C   LEU B  16      44.584  16.580 107.749  1.00 40.91           C  
ATOM   1605  O   LEU B  16      44.159  17.487 108.471  1.00 40.69           O  
ATOM   1606  CB  LEU B  16      45.868  17.849 106.002  1.00 40.84           C  
ATOM   1607  CG  LEU B  16      47.304  17.504 106.404  1.00 40.79           C  
ATOM   1608  CD1 LEU B  16      47.862  16.386 105.546  1.00 40.78           C  
ATOM   1609  CD2 LEU B  16      48.192  18.736 106.305  1.00 40.95           C  
ATOM   1610  N   PHE B  17      44.877  15.362 108.199  1.00 40.92           N  
ATOM   1611  CA  PHE B  17      44.742  14.980 109.600  1.00 41.32           C  
ATOM   1612  C   PHE B  17      46.122  14.752 110.223  1.00 41.58           C  
ATOM   1613  O   PHE B  17      47.019  14.207 109.573  1.00 41.76           O  
ATOM   1614  CB  PHE B  17      43.919  13.696 109.729  1.00 41.40           C  
ATOM   1615  CG  PHE B  17      42.453  13.866 109.430  1.00 41.67           C  
ATOM   1616  CD1 PHE B  17      41.925  13.470 108.204  1.00 41.79           C  
ATOM   1617  CD2 PHE B  17      41.598  14.394 110.383  1.00 41.40           C  
ATOM   1618  CE1 PHE B  17      40.567  13.620 107.938  1.00 41.67           C  
ATOM   1619  CE2 PHE B  17      40.244  14.543 110.126  1.00 41.56           C  
ATOM   1620  CZ  PHE B  17      39.728  14.155 108.901  1.00 41.63           C  
ATOM   1621  N   GLU B  18      46.277  15.147 111.486  1.00 42.01           N  
ATOM   1622  CA  GLU B  18      47.526  14.931 112.229  1.00 42.10           C  
ATOM   1623  C   GLU B  18      47.220  14.446 113.655  1.00 42.05           C  
ATOM   1624  O   GLU B  18      46.624  15.177 114.454  1.00 41.86           O  
ATOM   1625  CB  GLU B  18      48.343  16.222 112.285  1.00 42.43           C  
ATOM   1626  CG  GLU B  18      49.749  16.056 112.854  1.00 42.75           C  
ATOM   1627  CD  GLU B  18      50.433  17.385 113.102  1.00 43.65           C  
ATOM   1628  OE1 GLU B  18      50.407  18.249 112.195  1.00 46.20           O  
ATOM   1629  OE2 GLU B  18      50.999  17.568 114.207  1.00 46.42           O  
ATOM   1630  N   PRO B  19      47.634  13.216 113.981  1.00 41.71           N  
ATOM   1631  CA  PRO B  19      47.281  12.626 115.266  1.00 41.49           C  
ATOM   1632  C   PRO B  19      48.183  13.043 116.435  1.00 41.10           C  
ATOM   1633  O   PRO B  19      49.291  13.540 116.240  1.00 41.01           O  
ATOM   1634  CB  PRO B  19      47.414  11.127 114.994  1.00 41.53           C  
ATOM   1635  CG  PRO B  19      48.501  11.034 113.999  1.00 41.86           C  
ATOM   1636  CD  PRO B  19      48.443  12.293 113.164  1.00 41.94           C  
ATOM   1637  N   ARG B  20      47.662  12.852 117.640  1.00 40.70           N  
ATOM   1638  CA  ARG B  20      48.409  13.025 118.877  1.00 40.45           C  
ATOM   1639  C   ARG B  20      49.107  11.716 119.236  1.00 39.33           C  
ATOM   1640  O   ARG B  20      48.436  10.709 119.464  1.00 39.29           O  
ATOM   1641  CB  ARG B  20      47.443  13.393 120.002  1.00 41.34           C  
ATOM   1642  CG  ARG B  20      47.303  14.861 120.244  1.00 44.78           C  
ATOM   1643  CD  ARG B  20      48.068  15.270 121.487  1.00 50.27           C  
ATOM   1644  NE  ARG B  20      47.356  14.915 122.720  1.00 52.83           N  
ATOM   1645  CZ  ARG B  20      47.589  15.445 123.923  1.00 54.52           C  
ATOM   1646  NH1 ARG B  20      48.528  16.373 124.087  1.00 56.03           N  
ATOM   1647  NH2 ARG B  20      46.870  15.055 124.974  1.00 54.19           N  
ATOM   1648  N   VAL B  21      50.440  11.732 119.290  1.00 38.36           N  
ATOM   1649  CA  VAL B  21      51.237  10.533 119.626  1.00 37.66           C  
ATOM   1650  C   VAL B  21      51.763  10.539 121.073  1.00 37.26           C  
ATOM   1651  O   VAL B  21      52.699  11.285 121.408  1.00 36.79           O  
ATOM   1652  CB  VAL B  21      52.436  10.383 118.665  1.00 37.58           C  
ATOM   1653  CG1 VAL B  21      53.112   9.039 118.872  1.00 36.72           C  
ATOM   1654  CG2 VAL B  21      51.991  10.537 117.222  1.00 36.51           C  
ATOM   1655  N   PHE B  22      51.173   9.702 121.928  1.00 36.54           N  
ATOM   1656  CA  PHE B  22      51.494   9.718 123.365  1.00 36.46           C  
ATOM   1657  C   PHE B  22      52.769   8.921 123.649  1.00 36.04           C  
ATOM   1658  O   PHE B  22      52.822   7.737 123.362  1.00 36.06           O  
ATOM   1659  CB  PHE B  22      50.340   9.123 124.196  1.00 36.71           C  
ATOM   1660  CG  PHE B  22      49.007   9.772 123.945  1.00 36.15           C  
ATOM   1661  CD1 PHE B  22      48.084   9.187 123.090  1.00 36.72           C  
ATOM   1662  CD2 PHE B  22      48.676  10.962 124.563  1.00 37.36           C  
ATOM   1663  CE1 PHE B  22      46.854   9.787 122.853  1.00 36.78           C  
ATOM   1664  CE2 PHE B  22      47.437  11.572 124.328  1.00 38.06           C  
ATOM   1665  CZ  PHE B  22      46.532  10.974 123.466  1.00 37.37           C  
ATOM   1666  N   GLY B  23      53.776   9.560 124.240  1.00 35.19           N  
ATOM   1667  CA  GLY B  23      55.036   8.884 124.561  1.00 35.26           C  
ATOM   1668  C   GLY B  23      55.124   8.457 126.018  1.00 34.91           C  
ATOM   1669  O   GLY B  23      54.680   9.179 126.903  1.00 34.03           O  
ATOM   1670  N   ASP B  24      55.697   7.277 126.257  1.00 35.00           N  
ATOM   1671  CA  ASP B  24      55.993   6.802 127.608  1.00 35.47           C  
ATOM   1672  C   ASP B  24      57.247   5.902 127.637  1.00 35.61           C  
ATOM   1673  O   ASP B  24      57.917   5.731 126.616  1.00 36.30           O  
ATOM   1674  CB  ASP B  24      54.758   6.136 128.241  1.00 35.63           C  
ATOM   1675  CG  ASP B  24      54.414   4.776 127.637  1.00 36.85           C  
ATOM   1676  OD1 ASP B  24      55.215   4.181 126.883  1.00 37.87           O  
ATOM   1677  OD2 ASP B  24      53.311   4.285 127.956  1.00 40.48           O  
ATOM   1678  N   ASP B  25      57.583   5.346 128.800  1.00 35.90           N  
ATOM   1679  CA  ASP B  25      58.819   4.566 128.937  1.00 35.54           C  
ATOM   1680  C   ASP B  25      58.915   3.359 127.994  1.00 35.85           C  
ATOM   1681  O   ASP B  25      60.018   2.956 127.619  1.00 36.01           O  
ATOM   1682  CB  ASP B  25      59.024   4.101 130.391  1.00 35.82           C  
ATOM   1683  CG  ASP B  25      59.438   5.227 131.325  1.00 35.21           C  
ATOM   1684  OD1 ASP B  25      59.500   6.395 130.878  1.00 34.63           O  
ATOM   1685  OD2 ASP B  25      59.700   4.939 132.520  1.00 33.64           O  
ATOM   1686  N   ARG B  26      57.778   2.762 127.641  1.00 35.94           N  
ATOM   1687  CA  ARG B  26      57.749   1.601 126.752  1.00 35.84           C  
ATOM   1688  C   ARG B  26      57.940   1.966 125.276  1.00 36.45           C  
ATOM   1689  O   ARG B  26      58.423   1.146 124.490  1.00 36.98           O  
ATOM   1690  CB  ARG B  26      56.423   0.839 126.916  1.00 35.98           C  
ATOM   1691  CG  ARG B  26      56.219   0.198 128.292  1.00 34.79           C  
ATOM   1692  CD  ARG B  26      54.781  -0.290 128.484  1.00 35.82           C  
ATOM   1693  NE  ARG B  26      53.839   0.816 128.373  1.00 35.60           N  
ATOM   1694  CZ  ARG B  26      52.527   0.699 128.187  1.00 35.70           C  
ATOM   1695  NH1 ARG B  26      51.936  -0.492 128.122  1.00 36.02           N  
ATOM   1696  NH2 ARG B  26      51.798   1.789 128.094  1.00 36.84           N  
ATOM   1697  N   GLY B  27      57.560   3.188 124.899  1.00 36.62           N  
ATOM   1698  CA  GLY B  27      57.598   3.640 123.504  1.00 36.50           C  
ATOM   1699  C   GLY B  27      56.483   4.656 123.234  1.00 36.35           C  
ATOM   1700  O   GLY B  27      56.450   5.706 123.873  1.00 36.14           O  
ATOM   1701  N   PHE B  28      55.586   4.368 122.291  1.00 36.46           N  
ATOM   1702  CA  PHE B  28      54.421   5.258 122.046  1.00 36.90           C  
ATOM   1703  C   PHE B  28      53.116   4.544 121.685  1.00 37.05           C  
ATOM   1704  O   PHE B  28      53.127   3.355 121.380  1.00 37.75           O  
ATOM   1705  CB  PHE B  28      54.744   6.383 121.034  1.00 36.78           C  
ATOM   1706  CG  PHE B  28      54.938   5.934 119.586  1.00 37.18           C  
ATOM   1707  CD1 PHE B  28      53.934   5.272 118.876  1.00 38.19           C  
ATOM   1708  CD2 PHE B  28      56.103   6.253 118.907  1.00 36.80           C  
ATOM   1709  CE1 PHE B  28      54.121   4.905 117.539  1.00 37.09           C  
ATOM   1710  CE2 PHE B  28      56.281   5.892 117.567  1.00 37.25           C  
ATOM   1711  CZ  PHE B  28      55.287   5.217 116.893  1.00 36.97           C  
ATOM   1712  N   PHE B  29      52.013   5.297 121.756  1.00 36.78           N  
ATOM   1713  CA  PHE B  29      50.672   4.859 121.329  1.00 37.03           C  
ATOM   1714  C   PHE B  29      49.973   6.019 120.617  1.00 36.86           C  
ATOM   1715  O   PHE B  29      50.059   7.166 121.070  1.00 36.49           O  
ATOM   1716  CB  PHE B  29      49.830   4.424 122.546  1.00 37.29           C  
ATOM   1717  CG  PHE B  29      48.450   3.874 122.194  1.00 37.26           C  
ATOM   1718  CD1 PHE B  29      48.192   2.512 122.267  1.00 38.23           C  
ATOM   1719  CD2 PHE B  29      47.423   4.723 121.807  1.00 38.66           C  
ATOM   1720  CE1 PHE B  29      46.934   2.003 121.946  1.00 38.07           C  
ATOM   1721  CE2 PHE B  29      46.158   4.227 121.494  1.00 38.48           C  
ATOM   1722  CZ  PHE B  29      45.921   2.859 121.560  1.00 38.49           C  
ATOM   1723  N   PHE B  30      49.279   5.735 119.513  1.00 36.86           N  
ATOM   1724  CA  PHE B  30      48.294   6.693 118.968  1.00 36.60           C  
ATOM   1725  C   PHE B  30      47.097   6.012 118.306  1.00 36.49           C  
ATOM   1726  O   PHE B  30      47.201   4.898 117.818  1.00 35.91           O  
ATOM   1727  CB  PHE B  30      48.942   7.736 118.018  1.00 36.59           C  
ATOM   1728  CG  PHE B  30      49.472   7.177 116.703  1.00 36.18           C  
ATOM   1729  CD1 PHE B  30      50.656   6.465 116.658  1.00 37.52           C  
ATOM   1730  CD2 PHE B  30      48.821   7.438 115.507  1.00 38.17           C  
ATOM   1731  CE1 PHE B  30      51.163   5.984 115.442  1.00 37.88           C  
ATOM   1732  CE2 PHE B  30      49.314   6.951 114.291  1.00 37.19           C  
ATOM   1733  CZ  PHE B  30      50.484   6.236 114.262  1.00 37.18           C  
ATOM   1734  N   GLU B  31      45.952   6.691 118.316  1.00 36.44           N  
ATOM   1735  CA  GLU B  31      44.798   6.263 117.526  1.00 36.72           C  
ATOM   1736  C   GLU B  31      44.974   6.742 116.086  1.00 36.79           C  
ATOM   1737  O   GLU B  31      44.907   7.946 115.812  1.00 36.14           O  
ATOM   1738  CB  GLU B  31      43.496   6.816 118.104  1.00 36.96           C  
ATOM   1739  CG  GLU B  31      43.223   6.374 119.535  1.00 37.33           C  
ATOM   1740  CD  GLU B  31      41.897   6.877 120.071  1.00 37.09           C  
ATOM   1741  OE1 GLU B  31      41.123   7.483 119.303  1.00 40.42           O  
ATOM   1742  OE2 GLU B  31      41.621   6.671 121.270  1.00 36.05           O  
ATOM   1743  N   SER B  32      45.201   5.802 115.167  1.00 37.06           N  
ATOM   1744  CA  SER B  32      45.339   6.139 113.746  1.00 37.62           C  
ATOM   1745  C   SER B  32      43.991   6.469 113.070  1.00 38.03           C  
ATOM   1746  O   SER B  32      43.962   7.153 112.043  1.00 37.87           O  
ATOM   1747  CB  SER B  32      46.048   5.021 112.990  1.00 37.69           C  
ATOM   1748  OG  SER B  32      45.252   3.846 112.929  1.00 37.72           O  
ATOM   1749  N   TYR B  33      42.896   5.966 113.638  1.00 38.67           N  
ATOM   1750  CA  TYR B  33      41.529   6.305 113.189  1.00 38.81           C  
ATOM   1751  C   TYR B  33      40.550   6.189 114.357  1.00 39.47           C  
ATOM   1752  O   TYR B  33      40.693   5.315 115.206  1.00 39.44           O  
ATOM   1753  CB  TYR B  33      41.086   5.407 112.012  1.00 38.69           C  
ATOM   1754  CG  TYR B  33      39.619   5.569 111.588  1.00 38.43           C  
ATOM   1755  CD1 TYR B  33      39.203   6.666 110.843  1.00 37.83           C  
ATOM   1756  CD2 TYR B  33      38.664   4.608 111.920  1.00 38.63           C  
ATOM   1757  CE1 TYR B  33      37.850   6.818 110.450  1.00 38.54           C  
ATOM   1758  CE2 TYR B  33      37.319   4.746 111.535  1.00 38.37           C  
ATOM   1759  CZ  TYR B  33      36.919   5.854 110.798  1.00 38.47           C  
ATOM   1760  OH  TYR B  33      35.591   5.998 110.409  1.00 38.77           O  
ATOM   1761  N   ASN B  34      39.571   7.100 114.392  1.00 40.15           N  
ATOM   1762  CA  ASN B  34      38.470   7.080 115.350  1.00 40.53           C  
ATOM   1763  C   ASN B  34      37.215   7.562 114.623  1.00 41.11           C  
ATOM   1764  O   ASN B  34      37.171   8.690 114.118  1.00 40.94           O  
ATOM   1765  CB  ASN B  34      38.777   7.980 116.556  1.00 40.67           C  
ATOM   1766  CG  ASN B  34      37.649   8.002 117.589  1.00 40.18           C  
ATOM   1767  OD1 ASN B  34      36.548   8.474 117.315  1.00 40.03           O  
ATOM   1768  ND2 ASN B  34      37.936   7.514 118.790  1.00 40.16           N  
ATOM   1769  N   GLN B  35      36.199   6.709 114.576  1.00 41.89           N  
ATOM   1770  CA  GLN B  35      35.005   6.974 113.770  1.00 42.30           C  
ATOM   1771  C   GLN B  35      34.193   8.194 114.230  1.00 42.99           C  
ATOM   1772  O   GLN B  35      33.542   8.849 113.406  1.00 42.57           O  
ATOM   1773  CB  GLN B  35      34.127   5.719 113.730  1.00 42.52           C  
ATOM   1774  CG  GLN B  35      32.839   5.849 112.922  1.00 42.05           C  
ATOM   1775  CD  GLN B  35      32.418   4.530 112.298  1.00 42.45           C  
ATOM   1776  OE1 GLN B  35      31.492   3.871 112.771  1.00 43.47           O  
ATOM   1777  NE2 GLN B  35      33.113   4.132 111.235  1.00 43.38           N  
ATOM   1778  N   ARG B  36      34.226   8.500 115.529  1.00 43.58           N  
ATOM   1779  CA  ARG B  36      33.531   9.683 116.054  1.00 44.22           C  
ATOM   1780  C   ARG B  36      34.202  10.970 115.583  1.00 44.37           C  
ATOM   1781  O   ARG B  36      33.561  11.825 114.976  1.00 44.09           O  
ATOM   1782  CB  ARG B  36      33.468   9.665 117.586  1.00 44.47           C  
ATOM   1783  CG  ARG B  36      32.398   8.746 118.144  1.00 45.08           C  
ATOM   1784  CD  ARG B  36      32.350   8.786 119.665  1.00 45.43           C  
ATOM   1785  NE  ARG B  36      31.599   7.659 120.223  1.00 46.33           N  
ATOM   1786  CZ  ARG B  36      30.270   7.535 120.199  1.00 47.16           C  
ATOM   1787  NH1 ARG B  36      29.505   8.467 119.638  1.00 48.11           N  
ATOM   1788  NH2 ARG B  36      29.695   6.463 120.740  1.00 47.04           N  
ATOM   1789  N   ALA B  37      35.498  11.085 115.853  1.00 44.84           N  
ATOM   1790  CA  ALA B  37      36.269  12.277 115.499  1.00 45.16           C  
ATOM   1791  C   ALA B  37      36.262  12.553 113.993  1.00 45.46           C  
ATOM   1792  O   ALA B  37      36.165  13.706 113.566  1.00 45.35           O  
ATOM   1793  CB  ALA B  37      37.701  12.145 116.006  1.00 45.03           C  
ATOM   1794  N   PHE B  38      36.349  11.492 113.198  1.00 45.89           N  
ATOM   1795  CA  PHE B  38      36.442  11.620 111.747  1.00 46.22           C  
ATOM   1796  C   PHE B  38      35.168  12.202 111.164  1.00 46.52           C  
ATOM   1797  O   PHE B  38      35.216  13.136 110.366  1.00 46.04           O  
ATOM   1798  CB  PHE B  38      36.729  10.261 111.101  1.00 46.32           C  
ATOM   1799  CG  PHE B  38      37.045  10.344 109.634  1.00 46.11           C  
ATOM   1800  CD1 PHE B  38      38.326  10.655 109.210  1.00 46.55           C  
ATOM   1801  CD2 PHE B  38      36.065  10.116 108.681  1.00 46.49           C  
ATOM   1802  CE1 PHE B  38      38.625  10.735 107.864  1.00 46.89           C  
ATOM   1803  CE2 PHE B  38      36.359  10.197 107.326  1.00 46.44           C  
ATOM   1804  CZ  PHE B  38      37.642  10.505 106.921  1.00 46.44           C  
ATOM   1805  N   GLU B  39      34.036  11.639 111.572  1.00 46.96           N  
ATOM   1806  CA  GLU B  39      32.741  12.057 111.060  1.00 47.57           C  
ATOM   1807  C   GLU B  39      32.383  13.488 111.487  1.00 47.78           C  
ATOM   1808  O   GLU B  39      31.695  14.193 110.752  1.00 47.78           O  
ATOM   1809  CB  GLU B  39      31.658  11.053 111.472  1.00 47.64           C  
ATOM   1810  CG  GLU B  39      31.841   9.684 110.808  1.00 47.96           C  
ATOM   1811  CD  GLU B  39      30.689   8.712 111.056  1.00 48.41           C  
ATOM   1812  OE1 GLU B  39      29.735   9.059 111.792  1.00 48.60           O  
ATOM   1813  OE2 GLU B  39      30.736   7.596 110.486  1.00 49.86           O  
ATOM   1814  N   GLU B  40      32.870  13.912 112.653  1.00 48.24           N  
ATOM   1815  CA  GLU B  40      32.720  15.299 113.105  1.00 48.49           C  
ATOM   1816  C   GLU B  40      33.533  16.275 112.248  1.00 48.73           C  
ATOM   1817  O   GLU B  40      32.997  17.263 111.752  1.00 48.44           O  
ATOM   1818  CB  GLU B  40      33.126  15.444 114.576  1.00 48.55           C  
ATOM   1819  CG  GLU B  40      33.044  16.886 115.093  1.00 48.70           C  
ATOM   1820  CD  GLU B  40      32.855  16.984 116.596  1.00 48.98           C  
ATOM   1821  OE1 GLU B  40      33.344  16.096 117.325  1.00 50.04           O  
ATOM   1822  OE2 GLU B  40      32.214  17.960 117.047  1.00 50.12           O  
ATOM   1823  N   ALA B  41      34.827  15.999 112.083  1.00 49.01           N  
ATOM   1824  CA  ALA B  41      35.697  16.847 111.256  1.00 49.24           C  
ATOM   1825  C   ALA B  41      35.218  16.877 109.799  1.00 49.61           C  
ATOM   1826  O   ALA B  41      35.375  17.879 109.097  1.00 49.79           O  
ATOM   1827  CB  ALA B  41      37.138  16.358 111.327  1.00 49.29           C  
ATOM   1828  N   CYS B  42      34.614  15.769 109.379  1.00 49.87           N  
ATOM   1829  CA  CYS B  42      34.190  15.542 108.007  1.00 49.58           C  
ATOM   1830  C   CYS B  42      32.869  16.235 107.664  1.00 49.44           C  
ATOM   1831  O   CYS B  42      32.739  16.848 106.601  1.00 49.35           O  
ATOM   1832  CB  CYS B  42      34.052  14.036 107.803  1.00 49.70           C  
ATOM   1833  SG  CYS B  42      33.397  13.527 106.258  1.00 51.16           S  
ATOM   1834  N   GLY B  43      31.893  16.122 108.561  1.00 49.15           N  
ATOM   1835  CA  GLY B  43      30.577  16.714 108.359  1.00 49.03           C  
ATOM   1836  C   GLY B  43      29.507  15.713 107.959  1.00 48.83           C  
ATOM   1837  O   GLY B  43      28.359  16.100 107.727  1.00 48.82           O  
ATOM   1838  N   HIS B  44      29.873  14.434 107.877  1.00 48.49           N  
ATOM   1839  CA  HIS B  44      28.925  13.371 107.530  1.00 48.37           C  
ATOM   1840  C   HIS B  44      29.494  11.983 107.859  1.00 48.07           C  
ATOM   1841  O   HIS B  44      30.707  11.845 108.034  1.00 47.97           O  
ATOM   1842  CB  HIS B  44      28.562  13.444 106.043  1.00 48.67           C  
ATOM   1843  CG  HIS B  44      29.726  13.240 105.126  1.00 49.21           C  
ATOM   1844  ND1 HIS B  44      30.395  14.287 104.529  1.00 50.26           N  
ATOM   1845  CD2 HIS B  44      30.346  12.111 104.709  1.00 50.12           C  
ATOM   1846  CE1 HIS B  44      31.374  13.810 103.781  1.00 50.41           C  
ATOM   1847  NE2 HIS B  44      31.370  12.493 103.877  1.00 50.41           N  
ATOM   1848  N   PRO B  45      28.625  10.953 107.943  1.00 47.63           N  
ATOM   1849  CA  PRO B  45      29.087   9.594 108.261  1.00 47.39           C  
ATOM   1850  C   PRO B  45      29.811   8.873 107.120  1.00 46.96           C  
ATOM   1851  O   PRO B  45      29.456   9.055 105.958  1.00 46.88           O  
ATOM   1852  CB  PRO B  45      27.786   8.849 108.617  1.00 47.41           C  
ATOM   1853  CG  PRO B  45      26.720   9.887 108.686  1.00 47.60           C  
ATOM   1854  CD  PRO B  45      27.162  10.986 107.792  1.00 47.73           C  
ATOM   1855  N   VAL B  46      30.808   8.053 107.465  1.00 46.62           N  
ATOM   1856  CA  VAL B  46      31.578   7.294 106.479  1.00 46.37           C  
ATOM   1857  C   VAL B  46      32.061   5.942 107.019  1.00 46.21           C  
ATOM   1858  O   VAL B  46      32.734   5.876 108.054  1.00 46.15           O  
ATOM   1859  CB  VAL B  46      32.817   8.085 106.006  1.00 46.40           C  
ATOM   1860  CG1 VAL B  46      33.583   8.608 107.190  1.00 46.70           C  
ATOM   1861  CG2 VAL B  46      33.714   7.213 105.146  1.00 46.35           C  
ATOM   1862  N   SER B  47      31.729   4.874 106.297  1.00 45.79           N  
ATOM   1863  CA  SER B  47      32.174   3.529 106.646  1.00 45.42           C  
ATOM   1864  C   SER B  47      33.189   3.012 105.629  1.00 44.80           C  
ATOM   1865  O   SER B  47      33.036   3.208 104.423  1.00 45.00           O  
ATOM   1866  CB  SER B  47      30.982   2.581 106.721  1.00 45.50           C  
ATOM   1867  OG  SER B  47      30.110   2.953 107.778  1.00 47.16           O  
ATOM   1868  N   PHE B  48      34.224   2.353 106.135  1.00 44.29           N  
ATOM   1869  CA  PHE B  48      35.285   1.794 105.309  1.00 43.51           C  
ATOM   1870  C   PHE B  48      35.154   0.278 105.289  1.00 42.95           C  
ATOM   1871  O   PHE B  48      34.883  -0.327 106.323  1.00 42.49           O  
ATOM   1872  CB  PHE B  48      36.645   2.197 105.868  1.00 43.52           C  
ATOM   1873  CG  PHE B  48      36.895   3.681 105.859  1.00 43.30           C  
ATOM   1874  CD1 PHE B  48      36.648   4.449 106.985  1.00 43.65           C  
ATOM   1875  CD2 PHE B  48      37.388   4.306 104.728  1.00 42.90           C  
ATOM   1876  CE1 PHE B  48      36.891   5.818 106.979  1.00 43.45           C  
ATOM   1877  CE2 PHE B  48      37.631   5.668 104.716  1.00 43.19           C  
ATOM   1878  CZ  PHE B  48      37.380   6.426 105.841  1.00 43.18           C  
ATOM   1879  N   VAL B  49      35.358  -0.330 104.117  1.00 42.50           N  
ATOM   1880  CA  VAL B  49      35.155  -1.773 103.935  1.00 42.29           C  
ATOM   1881  C   VAL B  49      36.419  -2.572 103.570  1.00 42.02           C  
ATOM   1882  O   VAL B  49      36.386  -3.805 103.555  1.00 41.99           O  
ATOM   1883  CB  VAL B  49      34.053  -2.047 102.877  1.00 42.40           C  
ATOM   1884  CG1 VAL B  49      32.735  -1.416 103.310  1.00 42.41           C  
ATOM   1885  CG2 VAL B  49      34.465  -1.526 101.498  1.00 42.33           C  
ATOM   1886  N   GLN B  50      37.529  -1.885 103.303  1.00 41.60           N  
ATOM   1887  CA  GLN B  50      38.759  -2.541 102.847  1.00 41.41           C  
ATOM   1888  C   GLN B  50      39.998  -1.742 103.255  1.00 40.84           C  
ATOM   1889  O   GLN B  50      39.997  -0.519 103.160  1.00 40.24           O  
ATOM   1890  CB  GLN B  50      38.726  -2.717 101.320  1.00 41.40           C  
ATOM   1891  CG  GLN B  50      39.853  -3.578 100.754  1.00 41.56           C  
ATOM   1892  CD  GLN B  50      39.804  -3.718  99.236  1.00 42.07           C  
ATOM   1893  OE1 GLN B  50      40.831  -3.617  98.553  1.00 44.78           O  
ATOM   1894  NE2 GLN B  50      38.620  -3.971  98.705  1.00 42.64           N  
ATOM   1895  N   ASP B  51      41.031  -2.452 103.725  1.00 40.81           N  
ATOM   1896  CA  ASP B  51      42.348  -1.872 104.064  1.00 40.61           C  
ATOM   1897  C   ASP B  51      43.438  -2.479 103.176  1.00 40.58           C  
ATOM   1898  O   ASP B  51      43.452  -3.691 102.960  1.00 40.89           O  
ATOM   1899  CB  ASP B  51      42.714  -2.144 105.534  1.00 40.60           C  
ATOM   1900  CG  ASP B  51      41.707  -1.550 106.522  1.00 40.91           C  
ATOM   1901  OD1 ASP B  51      40.869  -0.751 106.095  1.00 39.09           O  
ATOM   1902  OD2 ASP B  51      41.766  -1.878 107.729  1.00 41.97           O  
ATOM   1903  N   ASN B  52      44.352  -1.632 102.694  1.00 40.21           N  
ATOM   1904  CA  ASN B  52      45.402  -2.018 101.743  1.00 39.96           C  
ATOM   1905  C   ASN B  52      46.780  -1.519 102.205  1.00 39.46           C  
ATOM   1906  O   ASN B  52      46.874  -0.497 102.882  1.00 39.29           O  
ATOM   1907  CB  ASN B  52      45.082  -1.430 100.364  1.00 39.68           C  
ATOM   1908  CG  ASN B  52      43.682  -1.792  99.879  1.00 40.41           C  
ATOM   1909  OD1 ASN B  52      43.327  -2.964  99.801  1.00 40.01           O  
ATOM   1910  ND2 ASN B  52      42.889  -0.782  99.541  1.00 40.28           N  
ATOM   1911  N   HIS B  53      47.837  -2.236 101.812  1.00 39.43           N  
ATOM   1912  CA  HIS B  53      49.215  -1.979 102.257  1.00 39.28           C  
ATOM   1913  C   HIS B  53      50.168  -2.273 101.078  1.00 39.32           C  
ATOM   1914  O   HIS B  53      50.205  -3.410 100.576  1.00 38.58           O  
ATOM   1915  CB  HIS B  53      49.520  -2.907 103.458  1.00 39.32           C  
ATOM   1916  CG  HIS B  53      50.857  -2.700 104.116  1.00 39.61           C  
ATOM   1917  ND1 HIS B  53      51.064  -2.962 105.457  1.00 39.71           N  
ATOM   1918  CD2 HIS B  53      52.057  -2.301 103.628  1.00 39.58           C  
ATOM   1919  CE1 HIS B  53      52.324  -2.720 105.768  1.00 38.22           C  
ATOM   1920  NE2 HIS B  53      52.952  -2.322 104.674  1.00 37.69           N  
ATOM   1921  N   SER B  54      50.913  -1.256 100.631  1.00 38.79           N  
ATOM   1922  CA  SER B  54      51.890  -1.416  99.549  1.00 38.72           C  
ATOM   1923  C   SER B  54      53.278  -0.993  99.983  1.00 38.35           C  
ATOM   1924  O   SER B  54      53.427  -0.181 100.896  1.00 38.63           O  
ATOM   1925  CB  SER B  54      51.483  -0.622  98.301  1.00 38.65           C  
ATOM   1926  OG  SER B  54      51.407   0.782  98.545  1.00 39.09           O  
ATOM   1927  N   ARG B  55      54.291  -1.559  99.328  1.00 38.26           N  
ATOM   1928  CA  ARG B  55      55.690  -1.174  99.532  1.00 38.33           C  
ATOM   1929  C   ARG B  55      56.346  -0.850  98.188  1.00 38.59           C  
ATOM   1930  O   ARG B  55      56.160  -1.580  97.212  1.00 37.76           O  
ATOM   1931  CB  ARG B  55      56.470  -2.302 100.221  1.00 38.33           C  
ATOM   1932  CG  ARG B  55      57.958  -1.993 100.469  1.00 36.97           C  
ATOM   1933  CD  ARG B  55      58.685  -3.136 101.189  1.00 37.97           C  
ATOM   1934  NE  ARG B  55      60.155  -3.025 101.134  1.00 37.63           N  
ATOM   1935  CZ  ARG B  55      60.946  -2.491 102.071  1.00 38.36           C  
ATOM   1936  NH1 ARG B  55      60.454  -2.006 103.199  1.00 39.82           N  
ATOM   1937  NH2 ARG B  55      62.264  -2.469 101.883  1.00 39.68           N  
ATOM   1938  N   SER B  56      57.131   0.231  98.159  1.00 38.86           N  
ATOM   1939  CA  SER B  56      57.729   0.742  96.925  1.00 39.24           C  
ATOM   1940  C   SER B  56      59.116   1.335  97.189  1.00 39.25           C  
ATOM   1941  O   SER B  56      59.380   1.861  98.271  1.00 38.87           O  
ATOM   1942  CB  SER B  56      56.859   1.836  96.306  1.00 39.29           C  
ATOM   1943  OG  SER B  56      55.474   1.568  96.409  1.00 41.67           O  
ATOM   1944  N   ALA B  57      59.983   1.271  96.183  1.00 39.45           N  
ATOM   1945  CA  ALA B  57      61.337   1.818  96.282  1.00 39.23           C  
ATOM   1946  C   ALA B  57      61.384   3.278  95.845  1.00 39.23           C  
ATOM   1947  O   ALA B  57      60.432   3.791  95.260  1.00 39.09           O  
ATOM   1948  CB  ALA B  57      62.296   0.990  95.442  1.00 39.92           C  
ATOM   1949  N   ARG B  58      62.504   3.944  96.121  1.00 39.24           N  
ATOM   1950  CA  ARG B  58      62.678   5.346  95.738  1.00 39.20           C  
ATOM   1951  C   ARG B  58      62.370   5.532  94.251  1.00 39.18           C  
ATOM   1952  O   ARG B  58      62.817   4.743  93.414  1.00 39.63           O  
ATOM   1953  CB  ARG B  58      64.113   5.804  96.016  1.00 39.02           C  
ATOM   1954  CG  ARG B  58      64.309   7.308  95.947  1.00 39.55           C  
ATOM   1955  CD  ARG B  58      65.782   7.672  95.892  1.00 40.01           C  
ATOM   1956  NE  ARG B  58      66.531   7.185  97.049  1.00 41.16           N  
ATOM   1957  CZ  ARG B  58      66.682   7.830  98.207  1.00 42.01           C  
ATOM   1958  NH1 ARG B  58      67.402   7.279  99.179  1.00 41.57           N  
ATOM   1959  NH2 ARG B  58      66.123   9.019  98.406  1.00 43.38           N  
ATOM   1960  N   GLY B  59      61.601   6.566  93.930  1.00 38.70           N  
ATOM   1961  CA  GLY B  59      61.343   6.923  92.542  1.00 38.72           C  
ATOM   1962  C   GLY B  59      60.126   6.264  91.922  1.00 38.62           C  
ATOM   1963  O   GLY B  59      59.710   6.656  90.835  1.00 38.62           O  
ATOM   1964  N   VAL B  60      59.553   5.263  92.594  1.00 38.58           N  
ATOM   1965  CA  VAL B  60      58.295   4.651  92.138  1.00 38.44           C  
ATOM   1966  C   VAL B  60      57.148   5.640  92.274  1.00 38.48           C  
ATOM   1967  O   VAL B  60      57.038   6.326  93.296  1.00 38.94           O  
ATOM   1968  CB  VAL B  60      57.938   3.385  92.957  1.00 38.40           C  
ATOM   1969  CG1 VAL B  60      56.459   3.012  92.772  1.00 38.38           C  
ATOM   1970  CG2 VAL B  60      58.847   2.223  92.585  1.00 38.25           C  
ATOM   1971  N   LEU B  61      56.298   5.710  91.245  1.00 38.46           N  
ATOM   1972  CA  LEU B  61      55.083   6.527  91.271  1.00 38.24           C  
ATOM   1973  C   LEU B  61      53.873   5.651  90.915  1.00 38.37           C  
ATOM   1974  O   LEU B  61      53.914   4.901  89.928  1.00 38.68           O  
ATOM   1975  CB  LEU B  61      55.212   7.698  90.284  1.00 38.15           C  
ATOM   1976  CG  LEU B  61      54.257   8.890  90.431  1.00 38.27           C  
ATOM   1977  CD1 LEU B  61      54.862  10.166  89.834  1.00 38.24           C  
ATOM   1978  CD2 LEU B  61      52.895   8.613  89.793  1.00 37.15           C  
ATOM   1979  N   ARG B  62      52.817   5.732  91.725  1.00 38.11           N  
ATOM   1980  CA  ARG B  62      51.567   4.997  91.479  1.00 38.12           C  
ATOM   1981  C   ARG B  62      50.441   6.009  91.305  1.00 38.31           C  
ATOM   1982  O   ARG B  62      50.252   6.863  92.169  1.00 37.83           O  
ATOM   1983  CB  ARG B  62      51.224   4.061  92.650  1.00 37.75           C  
ATOM   1984  CG  ARG B  62      52.305   3.063  93.052  1.00 37.78           C  
ATOM   1985  CD  ARG B  62      51.759   2.047  94.065  1.00 37.51           C  
ATOM   1986  NE  ARG B  62      52.819   1.193  94.608  1.00 35.76           N  
ATOM   1987  CZ  ARG B  62      52.859  -0.138  94.555  1.00 36.14           C  
ATOM   1988  NH1 ARG B  62      51.878  -0.835  94.004  1.00 36.26           N  
ATOM   1989  NH2 ARG B  62      53.897  -0.785  95.076  1.00 37.33           N  
ATOM   1990  N   GLY B  63      49.693   5.913  90.204  1.00 38.60           N  
ATOM   1991  CA  GLY B  63      48.605   6.871  89.919  1.00 38.83           C  
ATOM   1992  C   GLY B  63      48.582   7.290  88.454  1.00 39.37           C  
ATOM   1993  O   GLY B  63      49.347   6.748  87.658  1.00 39.66           O  
ATOM   1994  N   LEU B  64      47.730   8.243  88.070  1.00 40.06           N  
ATOM   1995  CA  LEU B  64      46.733   8.891  88.939  1.00 40.53           C  
ATOM   1996  C   LEU B  64      45.420   8.123  88.810  1.00 40.85           C  
ATOM   1997  O   LEU B  64      44.847   8.081  87.721  1.00 40.96           O  
ATOM   1998  CB  LEU B  64      46.520  10.353  88.511  1.00 40.80           C  
ATOM   1999  CG  LEU B  64      47.658  11.351  88.765  1.00 40.74           C  
ATOM   2000  CD1 LEU B  64      47.622  12.523  87.783  1.00 41.30           C  
ATOM   2001  CD2 LEU B  64      47.606  11.858  90.196  1.00 41.23           C  
ATOM   2002  N   HIS B  65      44.936   7.539  89.910  1.00 41.28           N  
ATOM   2003  CA  HIS B  65      43.875   6.519  89.856  1.00 41.40           C  
ATOM   2004  C   HIS B  65      42.535   6.910  90.485  1.00 41.67           C  
ATOM   2005  O   HIS B  65      42.489   7.634  91.479  1.00 41.89           O  
ATOM   2006  CB  HIS B  65      44.333   5.246  90.567  1.00 41.43           C  
ATOM   2007  CG  HIS B  65      45.527   4.589  89.953  1.00 41.55           C  
ATOM   2008  ND1 HIS B  65      46.400   3.815  90.684  1.00 41.60           N  
ATOM   2009  CD2 HIS B  65      45.998   4.589  88.684  1.00 42.79           C  
ATOM   2010  CE1 HIS B  65      47.354   3.359  89.891  1.00 43.09           C  
ATOM   2011  NE2 HIS B  65      47.132   3.814  88.672  1.00 42.40           N  
ATOM   2012  N   TYR B  66      41.456   6.380  89.901  1.00 41.71           N  
ATOM   2013  CA  TYR B  66      40.102   6.454  90.467  1.00 41.78           C  
ATOM   2014  C   TYR B  66      39.221   5.343  89.891  1.00 42.08           C  
ATOM   2015  O   TYR B  66      39.613   4.670  88.934  1.00 42.40           O  
ATOM   2016  CB  TYR B  66      39.462   7.822  90.192  1.00 41.63           C  
ATOM   2017  CG  TYR B  66      39.482   8.255  88.744  1.00 41.40           C  
ATOM   2018  CD1 TYR B  66      40.634   8.787  88.171  1.00 41.34           C  
ATOM   2019  CD2 TYR B  66      38.344   8.152  87.950  1.00 41.39           C  
ATOM   2020  CE1 TYR B  66      40.657   9.192  86.850  1.00 41.07           C  
ATOM   2021  CE2 TYR B  66      38.356   8.559  86.630  1.00 41.30           C  
ATOM   2022  CZ  TYR B  66      39.516   9.075  86.082  1.00 41.56           C  
ATOM   2023  OH  TYR B  66      39.533   9.475  84.765  1.00 41.34           O  
ATOM   2024  N   GLN B  67      38.038   5.155  90.478  1.00 42.39           N  
ATOM   2025  CA  GLN B  67      37.010   4.266  89.934  1.00 42.64           C  
ATOM   2026  C   GLN B  67      35.732   5.062  89.620  1.00 42.94           C  
ATOM   2027  O   GLN B  67      35.130   5.644  90.524  1.00 42.85           O  
ATOM   2028  CB  GLN B  67      36.694   3.130  90.917  1.00 42.50           C  
ATOM   2029  CG  GLN B  67      37.887   2.208  91.226  1.00 42.56           C  
ATOM   2030  CD  GLN B  67      37.509   0.972  92.052  1.00 42.63           C  
ATOM   2031  OE1 GLN B  67      38.268   0.002  92.119  1.00 42.14           O  
ATOM   2032  NE2 GLN B  67      36.333   1.004  92.679  1.00 41.28           N  
ATOM   2033  N   ILE B  68      35.329   5.097  88.346  1.00 43.36           N  
ATOM   2034  CA  ILE B  68      34.102   5.820  87.935  1.00 43.52           C  
ATOM   2035  C   ILE B  68      32.807   5.160  88.415  1.00 43.64           C  
ATOM   2036  O   ILE B  68      31.757   5.809  88.462  1.00 43.46           O  
ATOM   2037  CB  ILE B  68      33.977   6.072  86.387  1.00 43.97           C  
ATOM   2038  CG1 ILE B  68      34.639   4.974  85.545  1.00 44.61           C  
ATOM   2039  CG2 ILE B  68      34.534   7.443  86.016  1.00 44.77           C  
ATOM   2040  CD1 ILE B  68      34.098   3.585  85.792  1.00 45.73           C  
ATOM   2041  N   ARG B  69      32.869   3.872  88.731  1.00 43.55           N  
ATOM   2042  CA  ARG B  69      31.774   3.188  89.417  1.00 43.65           C  
ATOM   2043  C   ARG B  69      32.367   2.491  90.622  1.00 43.32           C  
ATOM   2044  O   ARG B  69      33.524   2.069  90.590  1.00 42.91           O  
ATOM   2045  CB  ARG B  69      31.096   2.162  88.520  1.00 43.74           C  
ATOM   2046  CG  ARG B  69      30.011   2.704  87.599  1.00 44.54           C  
ATOM   2047  CD  ARG B  69      29.155   1.553  87.095  1.00 45.31           C  
ATOM   2048  NE  ARG B  69      28.769   1.684  85.690  1.00 47.36           N  
ATOM   2049  CZ  ARG B  69      28.382   0.669  84.913  1.00 47.93           C  
ATOM   2050  NH1 ARG B  69      28.331  -0.576  85.389  1.00 48.46           N  
ATOM   2051  NH2 ARG B  69      28.047   0.893  83.645  1.00 47.98           N  
ATOM   2052  N   GLN B  70      31.558   2.345  91.665  1.00 42.99           N  
ATOM   2053  CA  GLN B  70      32.042   1.974  92.985  1.00 42.92           C  
ATOM   2054  C   GLN B  70      33.156   2.943  93.379  1.00 42.67           C  
ATOM   2055  O   GLN B  70      34.249   2.521  93.724  1.00 42.37           O  
ATOM   2056  CB  GLN B  70      32.528   0.516  93.015  1.00 42.92           C  
ATOM   2057  CG  GLN B  70      31.475  -0.502  92.582  1.00 43.01           C  
ATOM   2058  CD  GLN B  70      31.950  -1.950  92.665  1.00 43.06           C  
ATOM   2059  OE1 GLN B  70      31.505  -2.800  91.893  1.00 43.16           O  
ATOM   2060  NE2 GLN B  70      32.847  -2.236  93.599  1.00 43.79           N  
ATOM   2061  N   ALA B  71      32.865   4.243  93.303  1.00 42.54           N  
ATOM   2062  CA  ALA B  71      33.840   5.290  93.634  1.00 42.65           C  
ATOM   2063  C   ALA B  71      34.335   5.131  95.070  1.00 42.59           C  
ATOM   2064  O   ALA B  71      33.535   4.892  95.969  1.00 42.82           O  
ATOM   2065  CB  ALA B  71      33.227   6.667  93.436  1.00 42.76           C  
ATOM   2066  N   GLN B  72      35.650   5.247  95.272  1.00 42.63           N  
ATOM   2067  CA  GLN B  72      36.268   5.000  96.580  1.00 42.51           C  
ATOM   2068  C   GLN B  72      36.795   6.284  97.226  1.00 42.65           C  
ATOM   2069  O   GLN B  72      37.738   6.903  96.721  1.00 43.06           O  
ATOM   2070  CB  GLN B  72      37.425   3.997  96.443  1.00 42.70           C  
ATOM   2071  CG  GLN B  72      37.011   2.584  96.018  1.00 42.36           C  
ATOM   2072  CD  GLN B  72      38.210   1.689  95.686  1.00 42.03           C  
ATOM   2073  OE1 GLN B  72      39.080   2.067  94.903  1.00 43.03           O  
ATOM   2074  NE2 GLN B  72      38.248   0.497  96.274  1.00 38.74           N  
ATOM   2075  N   GLY B  73      36.195   6.676  98.348  1.00 42.32           N  
ATOM   2076  CA  GLY B  73      36.809   7.664  99.238  1.00 41.95           C  
ATOM   2077  C   GLY B  73      38.005   6.994  99.886  1.00 41.76           C  
ATOM   2078  O   GLY B  73      37.992   5.776 100.077  1.00 41.87           O  
ATOM   2079  N   LYS B  74      39.049   7.758 100.202  1.00 41.36           N  
ATOM   2080  CA  LYS B  74      40.301   7.160 100.695  1.00 41.10           C  
ATOM   2081  C   LYS B  74      40.908   7.943 101.861  1.00 40.78           C  
ATOM   2082  O   LYS B  74      41.098   9.158 101.764  1.00 40.98           O  
ATOM   2083  CB  LYS B  74      41.333   7.076  99.565  1.00 41.09           C  
ATOM   2084  CG  LYS B  74      40.896   6.275  98.352  1.00 41.87           C  
ATOM   2085  CD  LYS B  74      41.882   6.404  97.194  1.00 41.34           C  
ATOM   2086  CE  LYS B  74      41.341   5.704  95.962  1.00 41.75           C  
ATOM   2087  NZ  LYS B  74      42.090   6.021  94.712  1.00 42.10           N  
ATOM   2088  N   LEU B  75      41.206   7.246 102.957  1.00 40.32           N  
ATOM   2089  CA  LEU B  75      42.006   7.804 104.058  1.00 39.98           C  
ATOM   2090  C   LEU B  75      43.372   7.126 104.056  1.00 39.76           C  
ATOM   2091  O   LEU B  75      43.470   5.925 104.320  1.00 39.01           O  
ATOM   2092  CB  LEU B  75      41.312   7.590 105.406  1.00 40.10           C  
ATOM   2093  CG  LEU B  75      41.895   8.287 106.643  1.00 40.01           C  
ATOM   2094  CD1 LEU B  75      42.019   9.782 106.438  1.00 39.79           C  
ATOM   2095  CD2 LEU B  75      41.042   7.997 107.871  1.00 39.59           C  
ATOM   2096  N   VAL B  76      44.414   7.908 103.772  1.00 39.76           N  
ATOM   2097  CA  VAL B  76      45.733   7.377 103.443  1.00 39.73           C  
ATOM   2098  C   VAL B  76      46.824   7.921 104.376  1.00 40.13           C  
ATOM   2099  O   VAL B  76      46.695   9.020 104.915  1.00 40.06           O  
ATOM   2100  CB  VAL B  76      46.114   7.697 101.966  1.00 39.80           C  
ATOM   2101  CG1 VAL B  76      44.979   7.333 101.015  1.00 38.50           C  
ATOM   2102  CG2 VAL B  76      46.496   9.152 101.791  1.00 39.60           C  
ATOM   2103  N   ARG B  77      47.883   7.133 104.561  1.00 39.97           N  
ATOM   2104  CA  ARG B  77      49.021   7.512 105.395  1.00 40.12           C  
ATOM   2105  C   ARG B  77      50.264   6.671 105.031  1.00 40.13           C  
ATOM   2106  O   ARG B  77      50.166   5.701 104.275  1.00 39.64           O  
ATOM   2107  CB  ARG B  77      48.663   7.360 106.885  1.00 40.16           C  
ATOM   2108  CG  ARG B  77      48.643   5.908 107.433  1.00 40.63           C  
ATOM   2109  CD  ARG B  77      48.052   5.861 108.844  1.00 40.47           C  
ATOM   2110  NE  ARG B  77      47.894   4.503 109.397  1.00 40.70           N  
ATOM   2111  CZ  ARG B  77      48.596   3.982 110.409  1.00 41.12           C  
ATOM   2112  NH1 ARG B  77      49.576   4.657 111.008  1.00 40.80           N  
ATOM   2113  NH2 ARG B  77      48.326   2.749 110.823  1.00 41.86           N  
ATOM   2114  N   ALA B  78      51.413   7.052 105.584  1.00 40.16           N  
ATOM   2115  CA  ALA B  78      52.672   6.339 105.412  1.00 40.22           C  
ATOM   2116  C   ALA B  78      53.222   5.887 106.770  1.00 40.56           C  
ATOM   2117  O   ALA B  78      53.303   6.691 107.702  1.00 40.68           O  
ATOM   2118  CB  ALA B  78      53.693   7.250 104.714  1.00 40.23           C  
ATOM   2119  N   THR B  79      53.602   4.612 106.872  1.00 40.10           N  
ATOM   2120  CA  THR B  79      54.164   4.040 108.112  1.00 39.96           C  
ATOM   2121  C   THR B  79      55.666   3.741 108.023  1.00 40.03           C  
ATOM   2122  O   THR B  79      56.298   3.394 109.030  1.00 40.50           O  
ATOM   2123  CB  THR B  79      53.455   2.732 108.492  1.00 39.93           C  
ATOM   2124  OG1 THR B  79      53.408   1.862 107.352  1.00 40.39           O  
ATOM   2125  CG2 THR B  79      52.032   3.006 108.974  1.00 39.37           C  
ATOM   2126  N   LEU B  80      56.231   3.862 106.825  1.00 39.57           N  
ATOM   2127  CA  LEU B  80      57.674   3.742 106.629  1.00 39.40           C  
ATOM   2128  C   LEU B  80      58.068   4.687 105.494  1.00 39.23           C  
ATOM   2129  O   LEU B  80      57.393   4.726 104.472  1.00 39.37           O  
ATOM   2130  CB  LEU B  80      58.031   2.287 106.307  1.00 39.42           C  
ATOM   2131  CG  LEU B  80      59.469   1.851 106.015  1.00 39.81           C  
ATOM   2132  CD1 LEU B  80      60.430   2.554 106.920  1.00 43.11           C  
ATOM   2133  CD2 LEU B  80      59.609   0.326 106.186  1.00 40.12           C  
ATOM   2134  N   GLY B  81      59.125   5.470 105.694  1.00 38.69           N  
ATOM   2135  CA  GLY B  81      59.614   6.393 104.670  1.00 38.65           C  
ATOM   2136  C   GLY B  81      58.708   7.595 104.433  1.00 38.50           C  
ATOM   2137  O   GLY B  81      57.925   7.972 105.307  1.00 37.75           O  
ATOM   2138  N   GLU B  82      58.824   8.185 103.238  1.00 38.07           N  
ATOM   2139  CA  GLU B  82      58.155   9.437 102.896  1.00 38.15           C  
ATOM   2140  C   GLU B  82      57.664   9.432 101.441  1.00 37.85           C  
ATOM   2141  O   GLU B  82      58.396   9.008 100.538  1.00 36.92           O  
ATOM   2142  CB  GLU B  82      59.130  10.607 103.101  1.00 37.88           C  
ATOM   2143  CG  GLU B  82      58.558  11.968 102.763  1.00 38.51           C  
ATOM   2144  CD  GLU B  82      59.552  13.098 102.956  1.00 39.71           C  
ATOM   2145  OE1 GLU B  82      59.102  14.259 103.043  1.00 41.05           O  
ATOM   2146  OE2 GLU B  82      60.776  12.833 103.020  1.00 42.61           O  
ATOM   2147  N   VAL B  83      56.433   9.912 101.228  1.00 37.63           N  
ATOM   2148  CA  VAL B  83      55.866  10.085  99.889  1.00 38.07           C  
ATOM   2149  C   VAL B  83      55.358  11.519  99.668  1.00 38.33           C  
ATOM   2150  O   VAL B  83      55.194  12.279 100.624  1.00 38.38           O  
ATOM   2151  CB  VAL B  83      54.702   9.084  99.616  1.00 38.13           C  
ATOM   2152  CG1 VAL B  83      55.128   7.649  99.910  1.00 37.01           C  
ATOM   2153  CG2 VAL B  83      53.481   9.435 100.430  1.00 37.84           C  
ATOM   2154  N   PHE B  84      55.145  11.882  98.403  1.00 38.57           N  
ATOM   2155  CA  PHE B  84      54.443  13.121  98.028  1.00 38.59           C  
ATOM   2156  C   PHE B  84      53.067  12.702  97.511  1.00 38.82           C  
ATOM   2157  O   PHE B  84      52.961  12.062  96.460  1.00 38.58           O  
ATOM   2158  CB  PHE B  84      55.230  13.900  96.967  1.00 38.78           C  
ATOM   2159  CG  PHE B  84      54.595  15.217  96.561  1.00 38.85           C  
ATOM   2160  CD1 PHE B  84      54.528  16.284  97.451  1.00 38.96           C  
ATOM   2161  CD2 PHE B  84      54.093  15.393  95.275  1.00 39.41           C  
ATOM   2162  CE1 PHE B  84      53.955  17.497  97.076  1.00 39.53           C  
ATOM   2163  CE2 PHE B  84      53.516  16.601  94.889  1.00 39.06           C  
ATOM   2164  CZ  PHE B  84      53.451  17.657  95.788  1.00 39.24           C  
ATOM   2165  N   ASP B  85      52.026  13.052  98.264  1.00 38.53           N  
ATOM   2166  CA  ASP B  85      50.686  12.504  98.059  1.00 38.59           C  
ATOM   2167  C   ASP B  85      49.776  13.540  97.401  1.00 38.45           C  
ATOM   2168  O   ASP B  85      49.541  14.603  97.975  1.00 38.19           O  
ATOM   2169  CB  ASP B  85      50.106  12.081  99.411  1.00 38.82           C  
ATOM   2170  CG  ASP B  85      48.886  11.199  99.278  1.00 39.18           C  
ATOM   2171  OD1 ASP B  85      49.051  10.032  98.866  1.00 40.19           O  
ATOM   2172  OD2 ASP B  85      47.771  11.664  99.613  1.00 38.36           O  
ATOM   2173  N   VAL B  86      49.259  13.214  96.212  1.00 38.35           N  
ATOM   2174  CA  VAL B  86      48.512  14.163  95.370  1.00 38.25           C  
ATOM   2175  C   VAL B  86      47.043  13.764  95.141  1.00 38.43           C  
ATOM   2176  O   VAL B  86      46.732  12.587  94.952  1.00 38.54           O  
ATOM   2177  CB  VAL B  86      49.202  14.318  93.989  1.00 38.30           C  
ATOM   2178  CG1 VAL B  86      48.334  15.146  93.014  1.00 37.92           C  
ATOM   2179  CG2 VAL B  86      50.589  14.947  94.156  1.00 37.91           C  
ATOM   2180  N   ALA B  87      46.154  14.759  95.144  1.00 37.98           N  
ATOM   2181  CA  ALA B  87      44.739  14.563  94.800  1.00 38.04           C  
ATOM   2182  C   ALA B  87      44.303  15.596  93.762  1.00 37.86           C  
ATOM   2183  O   ALA B  87      44.579  16.783  93.928  1.00 37.84           O  
ATOM   2184  CB  ALA B  87      43.869  14.676  96.039  1.00 37.95           C  
ATOM   2185  N   VAL B  88      43.621  15.136  92.710  1.00 37.84           N  
ATOM   2186  CA  VAL B  88      43.156  15.995  91.612  1.00 37.87           C  
ATOM   2187  C   VAL B  88      41.625  16.034  91.559  1.00 37.81           C  
ATOM   2188  O   VAL B  88      40.967  14.994  91.598  1.00 37.42           O  
ATOM   2189  CB  VAL B  88      43.690  15.498  90.241  1.00 37.95           C  
ATOM   2190  CG1 VAL B  88      43.245  16.439  89.126  1.00 37.72           C  
ATOM   2191  CG2 VAL B  88      45.214  15.372  90.260  1.00 37.10           C  
ATOM   2192  N   ASP B  89      41.064  17.241  91.462  1.00 38.10           N  
ATOM   2193  CA  ASP B  89      39.610  17.432  91.450  1.00 38.13           C  
ATOM   2194  C   ASP B  89      39.027  17.133  90.058  1.00 38.47           C  
ATOM   2195  O   ASP B  89      39.174  17.931  89.126  1.00 38.91           O  
ATOM   2196  CB  ASP B  89      39.276  18.864  91.899  1.00 38.02           C  
ATOM   2197  CG  ASP B  89      37.795  19.067  92.219  1.00 37.85           C  
ATOM   2198  OD1 ASP B  89      36.971  18.201  91.856  1.00 36.58           O  
ATOM   2199  OD2 ASP B  89      37.454  20.111  92.830  1.00 36.19           O  
ATOM   2200  N   LEU B  90      38.359  15.983  89.933  1.00 38.60           N  
ATOM   2201  CA  LEU B  90      37.744  15.550  88.669  1.00 38.59           C  
ATOM   2202  C   LEU B  90      36.220  15.734  88.632  1.00 38.98           C  
ATOM   2203  O   LEU B  90      35.539  15.097  87.828  1.00 39.23           O  
ATOM   2204  CB  LEU B  90      38.094  14.078  88.379  1.00 38.31           C  
ATOM   2205  CG  LEU B  90      39.523  13.795  87.925  1.00 37.58           C  
ATOM   2206  CD1 LEU B  90      39.686  12.324  87.502  1.00 36.50           C  
ATOM   2207  CD2 LEU B  90      39.921  14.722  86.789  1.00 36.49           C  
ATOM   2208  N   ARG B  91      35.688  16.615  89.479  1.00 39.21           N  
ATOM   2209  CA  ARG B  91      34.246  16.889  89.512  1.00 39.31           C  
ATOM   2210  C   ARG B  91      33.885  18.059  88.591  1.00 39.37           C  
ATOM   2211  O   ARG B  91      34.122  19.218  88.929  1.00 39.37           O  
ATOM   2212  CB  ARG B  91      33.797  17.192  90.940  1.00 39.38           C  
ATOM   2213  CG  ARG B  91      34.007  16.043  91.913  1.00 39.73           C  
ATOM   2214  CD  ARG B  91      33.718  16.485  93.337  1.00 39.94           C  
ATOM   2215  NE  ARG B  91      34.731  17.414  93.827  1.00 40.29           N  
ATOM   2216  CZ  ARG B  91      34.675  18.035  95.000  1.00 40.74           C  
ATOM   2217  NH1 ARG B  91      33.654  17.827  95.827  1.00 41.36           N  
ATOM   2218  NH2 ARG B  91      35.648  18.865  95.350  1.00 40.54           N  
ATOM   2219  N   ARG B  92      33.283  17.747  87.446  1.00 39.43           N  
ATOM   2220  CA  ARG B  92      33.047  18.723  86.373  1.00 39.35           C  
ATOM   2221  C   ARG B  92      32.308  19.998  86.825  1.00 39.24           C  
ATOM   2222  O   ARG B  92      32.514  21.075  86.255  1.00 39.07           O  
ATOM   2223  CB  ARG B  92      32.288  18.053  85.219  1.00 39.54           C  
ATOM   2224  CG  ARG B  92      30.847  17.699  85.565  1.00 40.10           C  
ATOM   2225  CD  ARG B  92      30.059  17.083  84.413  1.00 40.13           C  
ATOM   2226  NE  ARG B  92      28.626  17.324  84.607  1.00 40.79           N  
ATOM   2227  CZ  ARG B  92      27.639  16.691  83.976  1.00 41.13           C  
ATOM   2228  NH1 ARG B  92      27.891  15.744  83.087  1.00 41.85           N  
ATOM   2229  NH2 ARG B  92      26.378  17.010  84.246  1.00 41.58           N  
ATOM   2230  N   GLY B  93      31.453  19.872  87.840  1.00 39.00           N  
ATOM   2231  CA  GLY B  93      30.701  21.010  88.375  1.00 38.92           C  
ATOM   2232  C   GLY B  93      31.340  21.707  89.568  1.00 38.78           C  
ATOM   2233  O   GLY B  93      30.683  22.507  90.233  1.00 38.70           O  
ATOM   2234  N   SER B  94      32.614  21.423  89.837  1.00 38.55           N  
ATOM   2235  CA  SER B  94      33.314  22.001  90.986  1.00 38.56           C  
ATOM   2236  C   SER B  94      34.032  23.300  90.612  1.00 38.38           C  
ATOM   2237  O   SER B  94      34.631  23.383  89.546  1.00 38.16           O  
ATOM   2238  CB  SER B  94      34.335  21.005  91.541  1.00 38.64           C  
ATOM   2239  OG  SER B  94      35.043  21.555  92.639  1.00 38.76           O  
ATOM   2240  N   PRO B  95      33.998  24.314  91.501  1.00 38.48           N  
ATOM   2241  CA  PRO B  95      34.765  25.546  91.260  1.00 38.60           C  
ATOM   2242  C   PRO B  95      36.290  25.343  91.194  1.00 38.57           C  
ATOM   2243  O   PRO B  95      37.010  26.259  90.788  1.00 38.63           O  
ATOM   2244  CB  PRO B  95      34.413  26.434  92.462  1.00 38.57           C  
ATOM   2245  CG  PRO B  95      33.220  25.827  93.086  1.00 38.62           C  
ATOM   2246  CD  PRO B  95      33.248  24.373  92.767  1.00 38.44           C  
ATOM   2247  N   THR B  96      36.769  24.173  91.615  1.00 38.75           N  
ATOM   2248  CA  THR B  96      38.193  23.832  91.553  1.00 38.61           C  
ATOM   2249  C   THR B  96      38.467  22.598  90.675  1.00 38.64           C  
ATOM   2250  O   THR B  96      39.480  21.922  90.852  1.00 38.46           O  
ATOM   2251  CB  THR B  96      38.764  23.607  92.972  1.00 38.66           C  
ATOM   2252  OG1 THR B  96      38.074  22.526  93.609  1.00 38.61           O  
ATOM   2253  CG2 THR B  96      38.614  24.862  93.813  1.00 38.51           C  
ATOM   2254  N   PHE B  97      37.572  22.320  89.726  1.00 38.68           N  
ATOM   2255  CA  PHE B  97      37.757  21.225  88.759  1.00 38.72           C  
ATOM   2256  C   PHE B  97      39.056  21.421  87.983  1.00 38.68           C  
ATOM   2257  O   PHE B  97      39.317  22.508  87.469  1.00 38.45           O  
ATOM   2258  CB  PHE B  97      36.564  21.168  87.794  1.00 39.09           C  
ATOM   2259  CG  PHE B  97      36.752  20.235  86.618  1.00 38.84           C  
ATOM   2260  CD1 PHE B  97      36.682  18.862  86.780  1.00 39.08           C  
ATOM   2261  CD2 PHE B  97      36.952  20.742  85.338  1.00 39.55           C  
ATOM   2262  CE1 PHE B  97      36.842  18.000  85.693  1.00 39.06           C  
ATOM   2263  CE2 PHE B  97      37.114  19.886  84.244  1.00 39.63           C  
ATOM   2264  CZ  PHE B  97      37.063  18.510  84.431  1.00 39.32           C  
ATOM   2265  N   GLY B  98      39.874  20.372  87.925  1.00 38.83           N  
ATOM   2266  CA  GLY B  98      41.159  20.423  87.229  1.00 38.93           C  
ATOM   2267  C   GLY B  98      42.325  20.920  88.069  1.00 39.05           C  
ATOM   2268  O   GLY B  98      43.462  20.939  87.592  1.00 39.14           O  
ATOM   2269  N   GLN B  99      42.054  21.337  89.306  1.00 38.97           N  
ATOM   2270  CA  GLN B  99      43.108  21.750  90.232  1.00 39.02           C  
ATOM   2271  C   GLN B  99      43.585  20.528  91.005  1.00 38.87           C  
ATOM   2272  O   GLN B  99      42.947  19.473  90.971  1.00 38.73           O  
ATOM   2273  CB  GLN B  99      42.611  22.826  91.214  1.00 38.88           C  
ATOM   2274  CG  GLN B  99      42.015  24.073  90.546  1.00 39.22           C  
ATOM   2275  CD  GLN B  99      41.733  25.225  91.507  1.00 39.23           C  
ATOM   2276  OE1 GLN B  99      40.965  26.133  91.183  1.00 40.63           O  
ATOM   2277  NE2 GLN B  99      42.357  25.203  92.681  1.00 39.91           N  
ATOM   2278  N   TRP B 100      44.705  20.679  91.703  1.00 38.97           N  
ATOM   2279  CA  TRP B 100      45.253  19.602  92.529  1.00 39.08           C  
ATOM   2280  C   TRP B 100      45.864  20.145  93.830  1.00 39.15           C  
ATOM   2281  O   TRP B 100      46.141  21.341  93.961  1.00 39.35           O  
ATOM   2282  CB  TRP B 100      46.287  18.791  91.728  1.00 39.09           C  
ATOM   2283  CG  TRP B 100      47.472  19.600  91.284  1.00 38.89           C  
ATOM   2284  CD1 TRP B 100      47.607  20.275  90.114  1.00 39.02           C  
ATOM   2285  CD2 TRP B 100      48.682  19.826  92.019  1.00 39.19           C  
ATOM   2286  NE1 TRP B 100      48.824  20.911  90.068  1.00 39.08           N  
ATOM   2287  CE2 TRP B 100      49.504  20.651  91.227  1.00 39.14           C  
ATOM   2288  CE3 TRP B 100      49.153  19.403  93.268  1.00 38.99           C  
ATOM   2289  CZ2 TRP B 100      50.771  21.073  91.646  1.00 39.12           C  
ATOM   2290  CZ3 TRP B 100      50.414  19.816  93.682  1.00 38.97           C  
ATOM   2291  CH2 TRP B 100      51.208  20.644  92.872  1.00 39.13           C  
ATOM   2292  N   VAL B 101      46.045  19.256  94.799  1.00 39.47           N  
ATOM   2293  CA  VAL B 101      46.724  19.591  96.050  1.00 39.40           C  
ATOM   2294  C   VAL B 101      47.667  18.444  96.401  1.00 39.45           C  
ATOM   2295  O   VAL B 101      47.357  17.285  96.129  1.00 39.32           O  
ATOM   2296  CB  VAL B 101      45.729  19.824  97.212  1.00 39.42           C  
ATOM   2297  CG1 VAL B 101      44.885  21.082  96.964  1.00 39.34           C  
ATOM   2298  CG2 VAL B 101      44.838  18.605  97.417  1.00 39.40           C  
ATOM   2299  N   GLY B 102      48.819  18.773  96.982  1.00 39.43           N  
ATOM   2300  CA  GLY B 102      49.837  17.769  97.311  1.00 39.61           C  
ATOM   2301  C   GLY B 102      50.499  18.045  98.643  1.00 39.64           C  
ATOM   2302  O   GLY B 102      50.764  19.196  98.971  1.00 39.78           O  
ATOM   2303  N   GLU B 103      50.762  16.985  99.409  1.00 39.97           N  
ATOM   2304  CA  GLU B 103      51.411  17.094 100.721  1.00 39.88           C  
ATOM   2305  C   GLU B 103      52.380  15.935 100.943  1.00 39.80           C  
ATOM   2306  O   GLU B 103      52.133  14.821 100.491  1.00 39.38           O  
ATOM   2307  CB  GLU B 103      50.361  17.073 101.837  1.00 40.05           C  
ATOM   2308  CG  GLU B 103      49.553  18.349 101.981  1.00 40.55           C  
ATOM   2309  CD  GLU B 103      50.373  19.515 102.504  1.00 41.65           C  
ATOM   2310  OE1 GLU B 103      51.433  19.277 103.120  1.00 41.22           O  
ATOM   2311  OE2 GLU B 103      49.953  20.675 102.300  1.00 43.08           O  
ATOM   2312  N   ARG B 104      53.473  16.207 101.650  1.00 39.66           N  
ATOM   2313  CA  ARG B 104      54.402  15.167 102.063  1.00 40.11           C  
ATOM   2314  C   ARG B 104      53.853  14.418 103.287  1.00 39.85           C  
ATOM   2315  O   ARG B 104      53.597  15.023 104.333  1.00 39.65           O  
ATOM   2316  CB  ARG B 104      55.777  15.771 102.362  1.00 40.28           C  
ATOM   2317  CG  ARG B 104      56.493  16.323 101.128  1.00 40.66           C  
ATOM   2318  CD  ARG B 104      57.789  17.014 101.522  1.00 41.46           C  
ATOM   2319  NE  ARG B 104      58.638  17.348 100.375  1.00 42.00           N  
ATOM   2320  CZ  ARG B 104      59.900  16.950 100.192  1.00 43.12           C  
ATOM   2321  NH1 ARG B 104      60.524  16.174 101.073  1.00 44.39           N  
ATOM   2322  NH2 ARG B 104      60.560  17.344  99.106  1.00 43.39           N  
ATOM   2323  N   LEU B 105      53.647  13.111 103.136  1.00 39.60           N  
ATOM   2324  CA  LEU B 105      53.188  12.249 104.231  1.00 39.45           C  
ATOM   2325  C   LEU B 105      54.309  11.281 104.587  1.00 39.25           C  
ATOM   2326  O   LEU B 105      54.845  10.631 103.699  1.00 39.15           O  
ATOM   2327  CB  LEU B 105      51.944  11.456 103.818  1.00 39.06           C  
ATOM   2328  CG  LEU B 105      50.752  12.185 103.194  1.00 38.57           C  
ATOM   2329  CD1 LEU B 105      49.653  11.177 102.889  1.00 38.40           C  
ATOM   2330  CD2 LEU B 105      50.217  13.286 104.103  1.00 38.83           C  
ATOM   2331  N   SER B 106      54.657  11.179 105.870  1.00 39.42           N  
ATOM   2332  CA  SER B 106      55.781  10.330 106.295  1.00 39.62           C  
ATOM   2333  C   SER B 106      55.484   9.533 107.564  1.00 40.01           C  
ATOM   2334  O   SER B 106      54.493   9.792 108.263  1.00 39.97           O  
ATOM   2335  CB  SER B 106      57.045  11.176 106.490  1.00 39.75           C  
ATOM   2336  OG  SER B 106      57.003  11.934 107.690  1.00 39.04           O  
ATOM   2337  N   ALA B 107      56.346   8.558 107.842  1.00 40.21           N  
ATOM   2338  CA  ALA B 107      56.256   7.758 109.067  1.00 40.49           C  
ATOM   2339  C   ALA B 107      56.455   8.643 110.290  1.00 40.66           C  
ATOM   2340  O   ALA B 107      55.875   8.405 111.346  1.00 40.62           O  
ATOM   2341  CB  ALA B 107      57.303   6.662 109.057  1.00 40.62           C  
ATOM   2342  N   GLU B 108      57.289   9.659 110.130  1.00 40.81           N  
ATOM   2343  CA  GLU B 108      57.622  10.566 111.213  1.00 41.24           C  
ATOM   2344  C   GLU B 108      56.526  11.590 111.520  1.00 40.81           C  
ATOM   2345  O   GLU B 108      56.149  11.729 112.681  1.00 40.99           O  
ATOM   2346  CB  GLU B 108      58.936  11.262 110.903  1.00 41.38           C  
ATOM   2347  CG  GLU B 108      59.583  11.886 112.095  1.00 43.22           C  
ATOM   2348  CD  GLU B 108      60.956  12.406 111.779  1.00 43.38           C  
ATOM   2349  OE1 GLU B 108      61.079  13.633 111.581  1.00 47.64           O  
ATOM   2350  OE2 GLU B 108      61.906  11.589 111.716  1.00 46.60           O  
ATOM   2351  N   ASN B 109      56.019  12.304 110.510  1.00 40.32           N  
ATOM   2352  CA  ASN B 109      54.970  13.316 110.757  1.00 40.24           C  
ATOM   2353  C   ASN B 109      53.574  12.719 110.971  1.00 40.12           C  
ATOM   2354  O   ASN B 109      52.674  13.396 111.498  1.00 40.11           O  
ATOM   2355  CB  ASN B 109      54.961  14.445 109.694  1.00 40.17           C  
ATOM   2356  CG  ASN B 109      54.555  13.978 108.291  1.00 40.05           C  
ATOM   2357  OD1 ASN B 109      54.025  12.893 108.103  1.00 40.43           O  
ATOM   2358  ND2 ASN B 109      54.795  14.833 107.300  1.00 39.65           N  
ATOM   2359  N   LYS B 110      53.407  11.464 110.546  1.00 39.83           N  
ATOM   2360  CA  LYS B 110      52.172  10.689 110.726  1.00 39.79           C  
ATOM   2361  C   LYS B 110      50.908  11.387 110.201  1.00 39.70           C  
ATOM   2362  O   LYS B 110      49.793  11.107 110.650  1.00 39.70           O  
ATOM   2363  CB  LYS B 110      52.020  10.282 112.195  1.00 39.43           C  
ATOM   2364  CG  LYS B 110      53.153   9.385 112.660  1.00 39.48           C  
ATOM   2365  CD  LYS B 110      53.078   9.063 114.144  1.00 39.48           C  
ATOM   2366  CE  LYS B 110      54.058   7.958 114.512  1.00 39.24           C  
ATOM   2367  NZ  LYS B 110      55.464   8.373 114.264  1.00 37.05           N  
ATOM   2368  N   ARG B 111      51.084  12.265 109.220  1.00 39.77           N  
ATOM   2369  CA  ARG B 111      49.958  12.957 108.609  1.00 39.85           C  
ATOM   2370  C   ARG B 111      49.196  12.053 107.647  1.00 39.70           C  
ATOM   2371  O   ARG B 111      49.777  11.153 107.025  1.00 39.61           O  
ATOM   2372  CB  ARG B 111      50.429  14.228 107.905  1.00 39.86           C  
ATOM   2373  CG  ARG B 111      50.895  15.298 108.887  1.00 40.11           C  
ATOM   2374  CD  ARG B 111      51.609  16.444 108.192  1.00 40.92           C  
ATOM   2375  NE  ARG B 111      52.009  17.471 109.150  1.00 40.76           N  
ATOM   2376  CZ  ARG B 111      52.775  18.521 108.869  1.00 42.90           C  
ATOM   2377  NH1 ARG B 111      53.244  18.717 107.642  1.00 43.74           N  
ATOM   2378  NH2 ARG B 111      53.064  19.396 109.824  1.00 43.66           N  
ATOM   2379  N   GLN B 112      47.894  12.319 107.534  1.00 39.48           N  
ATOM   2380  CA  GLN B 112      46.970  11.536 106.716  1.00 39.74           C  
ATOM   2381  C   GLN B 112      46.150  12.454 105.802  1.00 39.50           C  
ATOM   2382  O   GLN B 112      45.875  13.608 106.154  1.00 39.13           O  
ATOM   2383  CB  GLN B 112      45.996  10.757 107.610  1.00 39.61           C  
ATOM   2384  CG  GLN B 112      46.617  10.067 108.804  1.00 40.30           C  
ATOM   2385  CD  GLN B 112      45.620   9.220 109.593  1.00 40.52           C  
ATOM   2386  OE1 GLN B 112      44.400   9.325 109.412  1.00 41.48           O  
ATOM   2387  NE2 GLN B 112      46.141   8.373 110.478  1.00 41.19           N  
ATOM   2388  N   MET B 113      45.752  11.938 104.642  1.00 39.53           N  
ATOM   2389  CA  MET B 113      44.896  12.690 103.720  1.00 39.78           C  
ATOM   2390  C   MET B 113      43.576  11.969 103.456  1.00 39.62           C  
ATOM   2391  O   MET B 113      43.559  10.797 103.065  1.00 39.40           O  
ATOM   2392  CB  MET B 113      45.626  12.984 102.404  1.00 39.66           C  
ATOM   2393  CG  MET B 113      46.530  14.209 102.492  1.00 40.16           C  
ATOM   2394  SD  MET B 113      47.479  14.561 101.003  1.00 41.16           S  
ATOM   2395  CE  MET B 113      46.209  15.200  99.918  1.00 41.83           C  
ATOM   2396  N   TRP B 114      42.475  12.685 103.695  1.00 39.25           N  
ATOM   2397  CA  TRP B 114      41.142  12.216 103.339  1.00 39.13           C  
ATOM   2398  C   TRP B 114      40.817  12.733 101.950  1.00 39.01           C  
ATOM   2399  O   TRP B 114      40.689  13.941 101.753  1.00 38.97           O  
ATOM   2400  CB  TRP B 114      40.098  12.709 104.347  1.00 39.11           C  
ATOM   2401  CG  TRP B 114      38.697  12.687 103.824  1.00 39.09           C  
ATOM   2402  CD1 TRP B 114      37.879  13.762 103.630  1.00 39.15           C  
ATOM   2403  CD2 TRP B 114      37.954  11.538 103.405  1.00 39.25           C  
ATOM   2404  NE1 TRP B 114      36.668  13.352 103.126  1.00 39.10           N  
ATOM   2405  CE2 TRP B 114      36.685  11.991 102.984  1.00 39.04           C  
ATOM   2406  CE3 TRP B 114      38.230  10.167 103.360  1.00 38.84           C  
ATOM   2407  CZ2 TRP B 114      35.702  11.126 102.515  1.00 39.05           C  
ATOM   2408  CZ3 TRP B 114      37.250   9.308 102.894  1.00 39.12           C  
ATOM   2409  CH2 TRP B 114      36.005   9.788 102.477  1.00 39.11           C  
ATOM   2410  N   ILE B 115      40.678  11.811 101.001  1.00 38.62           N  
ATOM   2411  CA  ILE B 115      40.392  12.142  99.606  1.00 38.65           C  
ATOM   2412  C   ILE B 115      39.043  11.535  99.210  1.00 38.57           C  
ATOM   2413  O   ILE B 115      38.950  10.317  99.023  1.00 38.45           O  
ATOM   2414  CB  ILE B 115      41.500  11.601  98.687  1.00 38.70           C  
ATOM   2415  CG1 ILE B 115      42.860  12.154  99.125  1.00 39.10           C  
ATOM   2416  CG2 ILE B 115      41.224  11.954  97.224  1.00 38.50           C  
ATOM   2417  CD1 ILE B 115      44.021  11.418  98.537  1.00 38.49           C  
ATOM   2418  N   PRO B 116      37.993  12.377  99.067  1.00 38.42           N  
ATOM   2419  CA  PRO B 116      36.648  11.834  98.837  1.00 38.33           C  
ATOM   2420  C   PRO B 116      36.451  11.280  97.431  1.00 38.12           C  
ATOM   2421  O   PRO B 116      37.259  11.544  96.538  1.00 37.41           O  
ATOM   2422  CB  PRO B 116      35.717  13.043  99.042  1.00 38.28           C  
ATOM   2423  CG  PRO B 116      36.585  14.201  99.378  1.00 38.55           C  
ATOM   2424  CD  PRO B 116      37.994  13.851  99.065  1.00 38.55           C  
ATOM   2425  N   ALA B 117      35.362  10.534  97.250  1.00 38.27           N  
ATOM   2426  CA  ALA B 117      34.932  10.087  95.927  1.00 38.55           C  
ATOM   2427  C   ALA B 117      34.806  11.290  94.984  1.00 38.73           C  
ATOM   2428  O   ALA B 117      34.342  12.353  95.387  1.00 38.67           O  
ATOM   2429  CB  ALA B 117      33.605   9.343  96.029  1.00 38.31           C  
ATOM   2430  N   GLY B 118      35.248  11.126  93.742  1.00 38.92           N  
ATOM   2431  CA  GLY B 118      35.243  12.225  92.775  1.00 38.94           C  
ATOM   2432  C   GLY B 118      36.619  12.796  92.460  1.00 39.10           C  
ATOM   2433  O   GLY B 118      36.734  13.707  91.642  1.00 39.01           O  
ATOM   2434  N   PHE B 119      37.655  12.263  93.109  1.00 39.07           N  
ATOM   2435  CA  PHE B 119      39.040  12.704  92.910  1.00 39.08           C  
ATOM   2436  C   PHE B 119      39.887  11.572  92.316  1.00 39.18           C  
ATOM   2437  O   PHE B 119      39.552  10.396  92.466  1.00 39.18           O  
ATOM   2438  CB  PHE B 119      39.656  13.134  94.251  1.00 39.03           C  
ATOM   2439  CG  PHE B 119      39.196  14.488  94.737  1.00 39.12           C  
ATOM   2440  CD1 PHE B 119      40.021  15.599  94.620  1.00 38.91           C  
ATOM   2441  CD2 PHE B 119      37.950  14.645  95.326  1.00 38.78           C  
ATOM   2442  CE1 PHE B 119      39.614  16.844  95.072  1.00 38.91           C  
ATOM   2443  CE2 PHE B 119      37.530  15.890  95.783  1.00 39.65           C  
ATOM   2444  CZ  PHE B 119      38.364  16.992  95.652  1.00 39.49           C  
ATOM   2445  N   ALA B 120      40.980  11.935  91.645  1.00 39.10           N  
ATOM   2446  CA  ALA B 120      42.009  10.970  91.245  1.00 39.18           C  
ATOM   2447  C   ALA B 120      43.182  11.092  92.220  1.00 39.14           C  
ATOM   2448  O   ALA B 120      43.518  12.201  92.637  1.00 39.25           O  
ATOM   2449  CB  ALA B 120      42.463  11.236  89.818  1.00 39.14           C  
ATOM   2450  N   HIS B 121      43.784   9.960  92.592  1.00 39.12           N  
ATOM   2451  CA  HIS B 121      44.864   9.926  93.595  1.00 39.06           C  
ATOM   2452  C   HIS B 121      46.142   9.319  93.045  1.00 38.91           C  
ATOM   2453  O   HIS B 121      46.092   8.361  92.276  1.00 39.15           O  
ATOM   2454  CB  HIS B 121      44.434   9.115  94.827  1.00 39.32           C  
ATOM   2455  CG  HIS B 121      45.532   8.894  95.824  1.00 39.15           C  
ATOM   2456  ND1 HIS B 121      46.083   7.652  96.063  1.00 39.19           N  
ATOM   2457  CD2 HIS B 121      46.194   9.758  96.630  1.00 39.47           C  
ATOM   2458  CE1 HIS B 121      47.031   7.761  96.978  1.00 38.60           C  
ATOM   2459  NE2 HIS B 121      47.118   9.027  97.339  1.00 39.47           N  
ATOM   2460  N   GLY B 122      47.281   9.875  93.461  1.00 38.65           N  
ATOM   2461  CA  GLY B 122      48.591   9.277  93.201  1.00 38.55           C  
ATOM   2462  C   GLY B 122      49.624   9.683  94.240  1.00 38.44           C  
ATOM   2463  O   GLY B 122      49.416  10.657  94.978  1.00 38.86           O  
ATOM   2464  N   PHE B 123      50.729   8.934  94.308  1.00 37.84           N  
ATOM   2465  CA  PHE B 123      51.867   9.303  95.159  1.00 37.74           C  
ATOM   2466  C   PHE B 123      53.202   8.865  94.562  1.00 37.44           C  
ATOM   2467  O   PHE B 123      53.257   7.897  93.799  1.00 37.33           O  
ATOM   2468  CB  PHE B 123      51.711   8.736  96.583  1.00 37.56           C  
ATOM   2469  CG  PHE B 123      51.820   7.231  96.672  1.00 37.68           C  
ATOM   2470  CD1 PHE B 123      53.055   6.624  96.883  1.00 37.92           C  
ATOM   2471  CD2 PHE B 123      50.691   6.428  96.576  1.00 37.67           C  
ATOM   2472  CE1 PHE B 123      53.168   5.249  96.987  1.00 37.72           C  
ATOM   2473  CE2 PHE B 123      50.789   5.042  96.670  1.00 37.46           C  
ATOM   2474  CZ  PHE B 123      52.029   4.448  96.882  1.00 37.75           C  
ATOM   2475  N   VAL B 124      54.268   9.584  94.911  1.00 37.00           N  
ATOM   2476  CA  VAL B 124      55.630   9.192  94.532  1.00 36.91           C  
ATOM   2477  C   VAL B 124      56.488   8.956  95.782  1.00 36.88           C  
ATOM   2478  O   VAL B 124      56.291   9.621  96.796  1.00 37.24           O  
ATOM   2479  CB  VAL B 124      56.297  10.238  93.585  1.00 36.79           C  
ATOM   2480  CG1 VAL B 124      56.536  11.570  94.297  1.00 36.73           C  
ATOM   2481  CG2 VAL B 124      57.601   9.689  93.022  1.00 36.75           C  
ATOM   2482  N   VAL B 125      57.427   8.007  95.702  1.00 36.84           N  
ATOM   2483  CA  VAL B 125      58.328   7.669  96.828  1.00 36.49           C  
ATOM   2484  C   VAL B 125      59.597   8.558  96.835  1.00 36.39           C  
ATOM   2485  O   VAL B 125      60.324   8.629  95.841  1.00 36.30           O  
ATOM   2486  CB  VAL B 125      58.719   6.173  96.802  1.00 36.41           C  
ATOM   2487  CG1 VAL B 125      59.681   5.824  97.938  1.00 36.07           C  
ATOM   2488  CG2 VAL B 125      57.457   5.286  96.876  1.00 36.03           C  
ATOM   2489  N   LEU B 126      59.851   9.221  97.967  1.00 36.28           N  
ATOM   2490  CA  LEU B 126      60.959  10.179  98.107  1.00 36.26           C  
ATOM   2491  C   LEU B 126      62.176   9.639  98.863  1.00 36.18           C  
ATOM   2492  O   LEU B 126      63.306  10.084  98.634  1.00 35.91           O  
ATOM   2493  CB  LEU B 126      60.464  11.441  98.817  1.00 36.24           C  
ATOM   2494  CG  LEU B 126      59.300  12.217  98.196  1.00 35.84           C  
ATOM   2495  CD1 LEU B 126      59.104  13.528  98.956  1.00 35.90           C  
ATOM   2496  CD2 LEU B 126      59.502  12.478  96.704  1.00 35.85           C  
ATOM   2497  N   SER B 127      61.933   8.704  99.778  1.00 36.52           N  
ATOM   2498  CA  SER B 127      62.966   8.082 100.605  1.00 36.73           C  
ATOM   2499  C   SER B 127      63.450   6.776  99.959  1.00 37.55           C  
ATOM   2500  O   SER B 127      62.995   6.410  98.867  1.00 37.26           O  
ATOM   2501  CB  SER B 127      62.374   7.796 101.980  1.00 36.99           C  
ATOM   2502  OG  SER B 127      61.114   7.160 101.823  1.00 34.33           O  
ATOM   2503  N   GLU B 128      64.366   6.074 100.630  1.00 38.19           N  
ATOM   2504  CA  GLU B 128      64.919   4.819 100.103  1.00 38.57           C  
ATOM   2505  C   GLU B 128      63.818   3.803  99.793  1.00 38.59           C  
ATOM   2506  O   GLU B 128      63.788   3.235  98.697  1.00 38.89           O  
ATOM   2507  CB  GLU B 128      65.929   4.216 101.076  1.00 38.71           C  
ATOM   2508  CG  GLU B 128      66.732   3.069 100.475  1.00 39.28           C  
ATOM   2509  CD  GLU B 128      67.787   2.519 101.410  1.00 40.55           C  
ATOM   2510  OE1 GLU B 128      67.779   2.878 102.609  1.00 43.99           O  
ATOM   2511  OE2 GLU B 128      68.620   1.711 100.942  1.00 42.45           O  
ATOM   2512  N   TYR B 129      62.941   3.577 100.772  1.00 38.65           N  
ATOM   2513  CA  TYR B 129      61.680   2.835 100.585  1.00 38.65           C  
ATOM   2514  C   TYR B 129      60.553   3.590 101.271  1.00 38.68           C  
ATOM   2515  O   TYR B 129      60.801   4.429 102.137  1.00 38.68           O  
ATOM   2516  CB  TYR B 129      61.738   1.417 101.174  1.00 38.99           C  
ATOM   2517  CG  TYR B 129      62.781   0.500 100.552  1.00 39.26           C  
ATOM   2518  CD1 TYR B 129      64.014   0.329 101.154  1.00 39.27           C  
ATOM   2519  CD2 TYR B 129      62.528  -0.198  99.364  1.00 39.99           C  
ATOM   2520  CE1 TYR B 129      64.981  -0.513 100.608  1.00 40.33           C  
ATOM   2521  CE2 TYR B 129      63.518  -1.036  98.787  1.00 39.80           C  
ATOM   2522  CZ  TYR B 129      64.732  -1.191  99.428  1.00 40.01           C  
ATOM   2523  OH  TYR B 129      65.736  -2.007  98.912  1.00 40.77           O  
ATOM   2524  N   ALA B 130      59.318   3.293 100.873  1.00 38.31           N  
ATOM   2525  CA  ALA B 130      58.130   3.732 101.610  1.00 38.58           C  
ATOM   2526  C   ALA B 130      57.086   2.631 101.647  1.00 38.46           C  
ATOM   2527  O   ALA B 130      56.963   1.870 100.687  1.00 38.06           O  
ATOM   2528  CB  ALA B 130      57.536   4.974 100.989  1.00 38.31           C  
ATOM   2529  N   GLU B 131      56.342   2.562 102.755  1.00 38.75           N  
ATOM   2530  CA  GLU B 131      55.152   1.708 102.875  1.00 38.65           C  
ATOM   2531  C   GLU B 131      53.901   2.565 103.119  1.00 39.15           C  
ATOM   2532  O   GLU B 131      53.879   3.417 104.012  1.00 38.36           O  
ATOM   2533  CB  GLU B 131      55.338   0.665 103.978  1.00 38.71           C  
ATOM   2534  CG  GLU B 131      56.429  -0.349 103.631  1.00 37.78           C  
ATOM   2535  CD  GLU B 131      56.525  -1.522 104.586  1.00 39.10           C  
ATOM   2536  OE1 GLU B 131      55.549  -1.809 105.335  1.00 40.24           O  
ATOM   2537  OE2 GLU B 131      57.579  -2.194 104.553  1.00 37.20           O  
ATOM   2538  N   PHE B 132      52.878   2.332 102.297  1.00 39.08           N  
ATOM   2539  CA  PHE B 132      51.722   3.214 102.168  1.00 39.77           C  
ATOM   2540  C   PHE B 132      50.464   2.444 102.564  1.00 40.04           C  
ATOM   2541  O   PHE B 132      50.187   1.400 101.974  1.00 39.94           O  
ATOM   2542  CB  PHE B 132      51.635   3.671 100.698  1.00 39.55           C  
ATOM   2543  CG  PHE B 132      50.620   4.750 100.433  1.00 39.44           C  
ATOM   2544  CD1 PHE B 132      50.924   6.084 100.668  1.00 39.97           C  
ATOM   2545  CD2 PHE B 132      49.365   4.433  99.919  1.00 39.63           C  
ATOM   2546  CE1 PHE B 132      49.987   7.087 100.406  1.00 39.56           C  
ATOM   2547  CE2 PHE B 132      48.437   5.420  99.660  1.00 39.51           C  
ATOM   2548  CZ  PHE B 132      48.747   6.750  99.903  1.00 39.30           C  
ATOM   2549  N   LEU B 133      49.728   2.935 103.571  1.00 40.51           N  
ATOM   2550  CA  LEU B 133      48.491   2.287 104.043  1.00 40.96           C  
ATOM   2551  C   LEU B 133      47.275   3.176 103.785  1.00 41.20           C  
ATOM   2552  O   LEU B 133      47.353   4.393 103.956  1.00 41.23           O  
ATOM   2553  CB  LEU B 133      48.550   1.978 105.545  1.00 41.16           C  
ATOM   2554  CG  LEU B 133      49.790   1.328 106.191  1.00 42.03           C  
ATOM   2555  CD1 LEU B 133      49.398   0.664 107.522  1.00 41.94           C  
ATOM   2556  CD2 LEU B 133      50.481   0.346 105.286  1.00 41.44           C  
ATOM   2557  N   TYR B 134      46.150   2.582 103.385  1.00 41.64           N  
ATOM   2558  CA  TYR B 134      44.921   3.362 103.204  1.00 41.84           C  
ATOM   2559  C   TYR B 134      43.639   2.544 103.354  1.00 41.64           C  
ATOM   2560  O   TYR B 134      43.617   1.346 103.081  1.00 41.90           O  
ATOM   2561  CB  TYR B 134      44.932   4.109 101.857  1.00 42.90           C  
ATOM   2562  CG  TYR B 134      44.967   3.216 100.640  1.00 43.48           C  
ATOM   2563  CD1 TYR B 134      43.830   3.020  99.874  1.00 44.59           C  
ATOM   2564  CD2 TYR B 134      46.138   2.561 100.261  1.00 44.36           C  
ATOM   2565  CE1 TYR B 134      43.847   2.202  98.760  1.00 44.95           C  
ATOM   2566  CE2 TYR B 134      46.166   1.743  99.144  1.00 44.53           C  
ATOM   2567  CZ  TYR B 134      45.010   1.565  98.404  1.00 44.19           C  
ATOM   2568  OH  TYR B 134      45.001   0.748  97.303  1.00 45.29           O  
ATOM   2569  N   LYS B 135      42.588   3.220 103.813  1.00 41.31           N  
ATOM   2570  CA  LYS B 135      41.250   2.646 103.948  1.00 40.90           C  
ATOM   2571  C   LYS B 135      40.379   3.204 102.823  1.00 40.70           C  
ATOM   2572  O   LYS B 135      40.560   4.354 102.438  1.00 40.53           O  
ATOM   2573  CB  LYS B 135      40.653   3.034 105.305  1.00 40.77           C  
ATOM   2574  CG  LYS B 135      41.507   2.686 106.524  1.00 40.88           C  
ATOM   2575  CD  LYS B 135      41.251   3.622 107.703  1.00 41.04           C  
ATOM   2576  CE  LYS B 135      39.821   3.530 108.252  1.00 41.29           C  
ATOM   2577  NZ  LYS B 135      39.651   2.387 109.196  1.00 42.09           N  
ATOM   2578  N   THR B 136      39.429   2.406 102.321  1.00 40.41           N  
ATOM   2579  CA  THR B 136      38.567   2.802 101.196  1.00 40.07           C  
ATOM   2580  C   THR B 136      37.096   2.500 101.498  1.00 39.64           C  
ATOM   2581  O   THR B 136      36.803   1.549 102.221  1.00 39.17           O  
ATOM   2582  CB  THR B 136      38.951   2.077  99.877  1.00 40.05           C  
ATOM   2583  OG1 THR B 136      38.842   0.658 100.049  1.00 40.15           O  
ATOM   2584  CG2 THR B 136      40.373   2.417  99.448  1.00 40.01           C  
ATOM   2585  N   THR B 137      36.186   3.303 100.933  1.00 39.82           N  
ATOM   2586  CA  THR B 137      34.740   3.194 101.221  1.00 39.33           C  
ATOM   2587  C   THR B 137      33.965   2.211 100.330  1.00 39.43           C  
ATOM   2588  O   THR B 137      32.738   2.062 100.487  1.00 38.55           O  
ATOM   2589  CB  THR B 137      34.017   4.571 101.103  1.00 39.74           C  
ATOM   2590  OG1 THR B 137      34.075   5.038  99.749  1.00 38.85           O  
ATOM   2591  CG2 THR B 137      34.631   5.608 102.045  1.00 39.46           C  
ATOM   2592  N   ASP B 138      34.656   1.566  99.394  1.00 39.18           N  
ATOM   2593  CA  ASP B 138      34.046   0.576  98.505  1.00 39.57           C  
ATOM   2594  C   ASP B 138      35.131  -0.386  98.035  1.00 39.79           C  
ATOM   2595  O   ASP B 138      36.314  -0.073  98.125  1.00 39.65           O  
ATOM   2596  CB  ASP B 138      33.401   1.272  97.302  1.00 39.33           C  
ATOM   2597  CG  ASP B 138      32.221   0.496  96.719  1.00 39.48           C  
ATOM   2598  OD1 ASP B 138      31.366   1.145  96.096  1.00 38.41           O  
ATOM   2599  OD2 ASP B 138      32.145  -0.746  96.863  1.00 39.91           O  
ATOM   2600  N   PHE B 139      34.731  -1.543  97.514  1.00 40.19           N  
ATOM   2601  CA  PHE B 139      35.695  -2.593  97.160  1.00 40.39           C  
ATOM   2602  C   PHE B 139      36.399  -2.360  95.822  1.00 40.63           C  
ATOM   2603  O   PHE B 139      35.932  -1.590  94.978  1.00 41.07           O  
ATOM   2604  CB  PHE B 139      35.010  -3.961  97.140  1.00 40.39           C  
ATOM   2605  CG  PHE B 139      34.530  -4.417  98.488  1.00 40.45           C  
ATOM   2606  CD1 PHE B 139      33.177  -4.485  98.770  1.00 39.94           C  
ATOM   2607  CD2 PHE B 139      35.434  -4.776  99.477  1.00 39.77           C  
ATOM   2608  CE1 PHE B 139      32.730  -4.906 100.011  1.00 40.48           C  
ATOM   2609  CE2 PHE B 139      34.996  -5.196 100.722  1.00 40.21           C  
ATOM   2610  CZ  PHE B 139      33.634  -5.261 100.986  1.00 40.07           C  
ATOM   2611  N   TRP B 140      37.522  -3.053  95.652  1.00 40.75           N  
ATOM   2612  CA  TRP B 140      38.286  -3.087  94.401  1.00 40.90           C  
ATOM   2613  C   TRP B 140      37.417  -3.645  93.276  1.00 41.05           C  
ATOM   2614  O   TRP B 140      36.836  -4.718  93.418  1.00 41.34           O  
ATOM   2615  CB  TRP B 140      39.527  -3.978  94.597  1.00 40.69           C  
ATOM   2616  CG  TRP B 140      40.446  -4.123  93.397  1.00 40.81           C  
ATOM   2617  CD1 TRP B 140      40.896  -3.127  92.576  1.00 40.85           C  
ATOM   2618  CD2 TRP B 140      41.058  -5.335  92.924  1.00 40.06           C  
ATOM   2619  NE1 TRP B 140      41.722  -3.650  91.605  1.00 40.50           N  
ATOM   2620  CE2 TRP B 140      41.839  -5.000  91.798  1.00 40.44           C  
ATOM   2621  CE3 TRP B 140      41.003  -6.673  93.333  1.00 40.05           C  
ATOM   2622  CZ2 TRP B 140      42.577  -5.955  91.080  1.00 40.84           C  
ATOM   2623  CZ3 TRP B 140      41.723  -7.619  92.621  1.00 40.37           C  
ATOM   2624  CH2 TRP B 140      42.502  -7.255  91.505  1.00 40.60           C  
ATOM   2625  N   ALA B 141      37.308  -2.898  92.178  1.00 41.22           N  
ATOM   2626  CA  ALA B 141      36.596  -3.354  90.982  1.00 41.46           C  
ATOM   2627  C   ALA B 141      37.408  -2.997  89.734  1.00 41.66           C  
ATOM   2628  O   ALA B 141      37.271  -1.896  89.203  1.00 41.95           O  
ATOM   2629  CB  ALA B 141      35.207  -2.723  90.914  1.00 41.20           C  
ATOM   2630  N   PRO B 142      38.263  -3.926  89.265  1.00 41.92           N  
ATOM   2631  CA  PRO B 142      39.166  -3.647  88.136  1.00 42.13           C  
ATOM   2632  C   PRO B 142      38.496  -3.083  86.878  1.00 42.15           C  
ATOM   2633  O   PRO B 142      39.085  -2.243  86.193  1.00 41.91           O  
ATOM   2634  CB  PRO B 142      39.796  -5.013  87.830  1.00 42.11           C  
ATOM   2635  CG  PRO B 142      39.622  -5.814  89.048  1.00 42.11           C  
ATOM   2636  CD  PRO B 142      38.437  -5.291  89.792  1.00 41.84           C  
ATOM   2637  N   GLU B 143      37.281  -3.542  86.581  1.00 42.62           N  
ATOM   2638  CA  GLU B 143      36.570  -3.120  85.375  1.00 42.78           C  
ATOM   2639  C   GLU B 143      36.257  -1.622  85.358  1.00 42.95           C  
ATOM   2640  O   GLU B 143      36.108  -1.037  84.287  1.00 43.08           O  
ATOM   2641  CB  GLU B 143      35.279  -3.936  85.172  1.00 43.05           C  
ATOM   2642  CG  GLU B 143      34.129  -3.642  86.153  1.00 43.88           C  
ATOM   2643  CD  GLU B 143      34.154  -4.517  87.393  1.00 44.90           C  
ATOM   2644  OE1 GLU B 143      33.066  -4.953  87.833  1.00 45.67           O  
ATOM   2645  OE2 GLU B 143      35.255  -4.773  87.926  1.00 45.81           O  
ATOM   2646  N   HIS B 144      36.161  -1.013  86.540  1.00 42.91           N  
ATOM   2647  CA  HIS B 144      35.841   0.406  86.659  1.00 42.90           C  
ATOM   2648  C   HIS B 144      37.071   1.300  86.859  1.00 42.63           C  
ATOM   2649  O   HIS B 144      36.927   2.499  87.076  1.00 42.40           O  
ATOM   2650  CB  HIS B 144      34.866   0.626  87.821  1.00 43.00           C  
ATOM   2651  CG  HIS B 144      33.591  -0.151  87.705  1.00 43.27           C  
ATOM   2652  ND1 HIS B 144      32.819  -0.154  86.561  1.00 43.33           N  
ATOM   2653  CD2 HIS B 144      32.931  -0.919  88.605  1.00 43.48           C  
ATOM   2654  CE1 HIS B 144      31.752  -0.908  86.755  1.00 43.12           C  
ATOM   2655  NE2 HIS B 144      31.793  -1.381  87.988  1.00 43.26           N  
ATOM   2656  N   GLU B 145      38.274   0.735  86.769  1.00 42.71           N  
ATOM   2657  CA  GLU B 145      39.503   1.494  87.047  1.00 42.72           C  
ATOM   2658  C   GLU B 145      39.897   2.409  85.892  1.00 42.58           C  
ATOM   2659  O   GLU B 145      39.878   1.994  84.732  1.00 42.85           O  
ATOM   2660  CB  GLU B 145      40.667   0.546  87.355  1.00 42.74           C  
ATOM   2661  CG  GLU B 145      40.555  -0.135  88.698  1.00 43.11           C  
ATOM   2662  CD  GLU B 145      41.792  -0.940  89.050  1.00 43.08           C  
ATOM   2663  OE1 GLU B 145      42.397  -1.570  88.148  1.00 42.82           O  
ATOM   2664  OE2 GLU B 145      42.160  -0.944  90.243  1.00 45.83           O  
ATOM   2665  N   ARG B 146      40.270   3.644  86.223  1.00 42.60           N  
ATOM   2666  CA  ARG B 146      40.680   4.647  85.229  1.00 42.51           C  
ATOM   2667  C   ARG B 146      41.973   5.330  85.674  1.00 42.13           C  
ATOM   2668  O   ARG B 146      42.265   5.384  86.865  1.00 41.68           O  
ATOM   2669  CB  ARG B 146      39.591   5.707  85.052  1.00 42.68           C  
ATOM   2670  CG  ARG B 146      38.214   5.177  84.653  1.00 43.62           C  
ATOM   2671  CD  ARG B 146      38.137   4.752  83.192  1.00 44.07           C  
ATOM   2672  NE  ARG B 146      36.798   4.263  82.857  1.00 44.18           N  
ATOM   2673  CZ  ARG B 146      36.383   3.003  82.979  1.00 44.34           C  
ATOM   2674  NH1 ARG B 146      37.194   2.049  83.414  1.00 45.19           N  
ATOM   2675  NH2 ARG B 146      35.138   2.688  82.651  1.00 44.55           N  
ATOM   2676  N   CYS B 147      42.731   5.864  84.718  1.00 41.93           N  
ATOM   2677  CA  CYS B 147      44.043   6.453  85.008  1.00 41.92           C  
ATOM   2678  C   CYS B 147      44.367   7.664  84.130  1.00 41.88           C  
ATOM   2679  O   CYS B 147      44.238   7.612  82.906  1.00 41.85           O  
ATOM   2680  CB  CYS B 147      45.139   5.397  84.843  1.00 41.88           C  
ATOM   2681  SG  CYS B 147      46.825   5.982  85.208  1.00 41.38           S  
ATOM   2682  N   ILE B 148      44.777   8.755  84.777  1.00 41.91           N  
ATOM   2683  CA  ILE B 148      45.340   9.917  84.095  1.00 41.78           C  
ATOM   2684  C   ILE B 148      46.847   9.881  84.288  1.00 41.61           C  
ATOM   2685  O   ILE B 148      47.315   9.654  85.400  1.00 41.02           O  
ATOM   2686  CB  ILE B 148      44.807  11.229  84.680  1.00 41.84           C  
ATOM   2687  CG1 ILE B 148      43.330  11.409  84.320  1.00 42.04           C  
ATOM   2688  CG2 ILE B 148      45.637  12.419  84.183  1.00 41.94           C  
ATOM   2689  CD1 ILE B 148      42.696  12.613  84.964  1.00 41.85           C  
ATOM   2690  N   VAL B 149      47.598  10.116  83.213  1.00 41.68           N  
ATOM   2691  CA  VAL B 149      49.054  10.006  83.252  1.00 41.62           C  
ATOM   2692  C   VAL B 149      49.684  11.087  84.128  1.00 41.56           C  
ATOM   2693  O   VAL B 149      49.269  12.251  84.112  1.00 41.55           O  
ATOM   2694  CB  VAL B 149      49.688  10.017  81.836  1.00 41.71           C  
ATOM   2695  CG1 VAL B 149      49.665  11.412  81.227  1.00 41.88           C  
ATOM   2696  CG2 VAL B 149      51.112   9.464  81.894  1.00 41.74           C  
ATOM   2697  N   TRP B 150      50.688  10.667  84.893  1.00 41.49           N  
ATOM   2698  CA  TRP B 150      51.312  11.482  85.940  1.00 41.44           C  
ATOM   2699  C   TRP B 150      51.829  12.850  85.471  1.00 41.62           C  
ATOM   2700  O   TRP B 150      51.643  13.841  86.173  1.00 41.76           O  
ATOM   2701  CB  TRP B 150      52.451  10.691  86.603  1.00 40.91           C  
ATOM   2702  CG  TRP B 150      53.601  10.445  85.691  1.00 40.58           C  
ATOM   2703  CD1 TRP B 150      53.684   9.505  84.701  1.00 40.29           C  
ATOM   2704  CD2 TRP B 150      54.836  11.163  85.669  1.00 40.22           C  
ATOM   2705  NE1 TRP B 150      54.897   9.598  84.063  1.00 40.27           N  
ATOM   2706  CE2 TRP B 150      55.625  10.606  84.637  1.00 40.13           C  
ATOM   2707  CE3 TRP B 150      55.355  12.221  86.423  1.00 39.91           C  
ATOM   2708  CZ2 TRP B 150      56.907  11.070  84.339  1.00 40.13           C  
ATOM   2709  CZ3 TRP B 150      56.627  12.686  86.125  1.00 40.43           C  
ATOM   2710  CH2 TRP B 150      57.390  12.109  85.090  1.00 40.36           C  
ATOM   2711  N   ASN B 151      52.452  12.905  84.290  1.00 41.87           N  
ATOM   2712  CA  ASN B 151      53.097  14.134  83.800  1.00 42.02           C  
ATOM   2713  C   ASN B 151      52.254  14.935  82.802  1.00 42.41           C  
ATOM   2714  O   ASN B 151      52.793  15.636  81.938  1.00 42.23           O  
ATOM   2715  CB  ASN B 151      54.482  13.825  83.204  1.00 42.01           C  
ATOM   2716  CG  ASN B 151      54.422  12.905  81.989  1.00 41.90           C  
ATOM   2717  OD1 ASN B 151      53.376  12.343  81.658  1.00 41.32           O  
ATOM   2718  ND2 ASN B 151      55.563  12.741  81.325  1.00 41.78           N  
ATOM   2719  N   ASP B 152      50.933  14.850  82.937  1.00 42.81           N  
ATOM   2720  CA  ASP B 152      50.026  15.583  82.063  1.00 42.88           C  
ATOM   2721  C   ASP B 152      50.418  17.065  82.022  1.00 43.22           C  
ATOM   2722  O   ASP B 152      50.534  17.701  83.073  1.00 43.15           O  
ATOM   2723  CB  ASP B 152      48.587  15.432  82.551  1.00 42.73           C  
ATOM   2724  CG  ASP B 152      47.588  16.074  81.617  1.00 43.00           C  
ATOM   2725  OD1 ASP B 152      47.094  17.171  81.946  1.00 42.90           O  
ATOM   2726  OD2 ASP B 152      47.308  15.490  80.550  1.00 42.28           O  
ATOM   2727  N   PRO B 153      50.623  17.619  80.809  1.00 43.64           N  
ATOM   2728  CA  PRO B 153      51.122  18.992  80.685  1.00 43.91           C  
ATOM   2729  C   PRO B 153      50.101  20.081  81.026  1.00 44.20           C  
ATOM   2730  O   PRO B 153      50.481  21.248  81.139  1.00 44.49           O  
ATOM   2731  CB  PRO B 153      51.527  19.086  79.208  1.00 43.89           C  
ATOM   2732  CG  PRO B 153      50.640  18.125  78.515  1.00 43.74           C  
ATOM   2733  CD  PRO B 153      50.391  17.001  79.489  1.00 43.63           C  
ATOM   2734  N   GLU B 154      48.828  19.718  81.175  1.00 44.45           N  
ATOM   2735  CA  GLU B 154      47.801  20.682  81.592  1.00 44.69           C  
ATOM   2736  C   GLU B 154      47.628  20.727  83.108  1.00 44.67           C  
ATOM   2737  O   GLU B 154      47.343  21.787  83.665  1.00 44.54           O  
ATOM   2738  CB  GLU B 154      46.464  20.386  80.909  1.00 44.90           C  
ATOM   2739  CG  GLU B 154      46.458  20.719  79.419  1.00 45.10           C  
ATOM   2740  CD  GLU B 154      45.119  20.454  78.757  1.00 45.39           C  
ATOM   2741  OE1 GLU B 154      44.459  19.458  79.122  1.00 46.85           O  
ATOM   2742  OE2 GLU B 154      44.726  21.244  77.870  1.00 46.34           O  
ATOM   2743  N   LEU B 155      47.793  19.584  83.773  1.00 44.83           N  
ATOM   2744  CA  LEU B 155      47.753  19.540  85.237  1.00 44.96           C  
ATOM   2745  C   LEU B 155      48.998  20.193  85.837  1.00 45.15           C  
ATOM   2746  O   LEU B 155      48.903  20.895  86.845  1.00 45.12           O  
ATOM   2747  CB  LEU B 155      47.607  18.102  85.749  1.00 44.80           C  
ATOM   2748  CG  LEU B 155      46.263  17.418  85.474  1.00 44.76           C  
ATOM   2749  CD1 LEU B 155      46.272  15.989  85.993  1.00 44.11           C  
ATOM   2750  CD2 LEU B 155      45.097  18.197  86.084  1.00 44.63           C  
ATOM   2751  N   LYS B 156      50.153  19.962  85.213  1.00 45.40           N  
ATOM   2752  CA  LYS B 156      51.418  20.591  85.619  1.00 45.72           C  
ATOM   2753  C   LYS B 156      51.750  20.337  87.093  1.00 45.55           C  
ATOM   2754  O   LYS B 156      52.068  21.267  87.835  1.00 45.33           O  
ATOM   2755  CB  LYS B 156      51.388  22.101  85.349  1.00 45.73           C  
ATOM   2756  CG  LYS B 156      50.995  22.473  83.939  1.00 46.46           C  
ATOM   2757  CD  LYS B 156      51.056  23.976  83.721  1.00 46.57           C  
ATOM   2758  CE  LYS B 156      50.798  24.336  82.273  1.00 47.30           C  
ATOM   2759  NZ  LYS B 156      49.436  23.926  81.830  1.00 48.82           N  
ATOM   2760  N   ILE B 157      51.675  19.075  87.503  1.00 45.75           N  
ATOM   2761  CA  ILE B 157      51.930  18.693  88.895  1.00 45.87           C  
ATOM   2762  C   ILE B 157      53.420  18.792  89.214  1.00 46.06           C  
ATOM   2763  O   ILE B 157      54.253  18.275  88.467  1.00 45.96           O  
ATOM   2764  CB  ILE B 157      51.417  17.268  89.195  1.00 45.84           C  
ATOM   2765  CG1 ILE B 157      49.887  17.235  89.104  1.00 45.70           C  
ATOM   2766  CG2 ILE B 157      51.874  16.813  90.581  1.00 45.65           C  
ATOM   2767  CD1 ILE B 157      49.290  15.858  89.179  1.00 45.53           C  
ATOM   2768  N   ASP B 158      53.740  19.458  90.323  1.00 46.37           N  
ATOM   2769  CA  ASP B 158      55.127  19.699  90.725  1.00 46.66           C  
ATOM   2770  C   ASP B 158      55.669  18.542  91.561  1.00 46.76           C  
ATOM   2771  O   ASP B 158      55.855  18.671  92.770  1.00 46.87           O  
ATOM   2772  CB  ASP B 158      55.242  21.004  91.522  1.00 46.86           C  
ATOM   2773  CG  ASP B 158      54.750  22.211  90.750  1.00 47.48           C  
ATOM   2774  OD1 ASP B 158      54.933  22.252  89.517  1.00 48.48           O  
ATOM   2775  OD2 ASP B 158      54.185  23.129  91.382  1.00 49.20           O  
ATOM   2776  N   TRP B 159      55.929  17.414  90.911  1.00 46.93           N  
ATOM   2777  CA  TRP B 159      56.518  16.264  91.593  1.00 47.05           C  
ATOM   2778  C   TRP B 159      57.950  16.618  91.999  1.00 47.33           C  
ATOM   2779  O   TRP B 159      58.718  17.080  91.154  1.00 47.38           O  
ATOM   2780  CB  TRP B 159      56.548  15.033  90.685  1.00 46.79           C  
ATOM   2781  CG  TRP B 159      55.220  14.620  90.130  1.00 46.62           C  
ATOM   2782  CD1 TRP B 159      54.723  14.918  88.892  1.00 46.52           C  
ATOM   2783  CD2 TRP B 159      54.226  13.818  90.777  1.00 46.45           C  
ATOM   2784  NE1 TRP B 159      53.480  14.364  88.735  1.00 46.36           N  
ATOM   2785  CE2 TRP B 159      53.148  13.684  89.877  1.00 46.65           C  
ATOM   2786  CE3 TRP B 159      54.136  13.206  92.034  1.00 46.42           C  
ATOM   2787  CZ2 TRP B 159      51.997  12.954  90.188  1.00 46.92           C  
ATOM   2788  CZ3 TRP B 159      52.986  12.487  92.345  1.00 46.41           C  
ATOM   2789  CH2 TRP B 159      51.935  12.364  91.423  1.00 46.41           C  
ATOM   2790  N   PRO B 160      58.319  16.418  93.285  1.00 47.66           N  
ATOM   2791  CA  PRO B 160      59.722  16.558  93.696  1.00 47.94           C  
ATOM   2792  C   PRO B 160      60.601  15.444  93.117  1.00 48.29           C  
ATOM   2793  O   PRO B 160      61.257  14.712  93.865  1.00 48.95           O  
ATOM   2794  CB  PRO B 160      59.660  16.456  95.236  1.00 47.87           C  
ATOM   2795  CG  PRO B 160      58.229  16.574  95.599  1.00 47.89           C  
ATOM   2796  CD  PRO B 160      57.457  16.069  94.428  1.00 47.83           C  
ATOM   2797  N   LEU B 161      60.637  15.339  91.794  1.00 48.47           N  
ATOM   2798  CA  LEU B 161      61.191  14.165  91.127  1.00 48.63           C  
ATOM   2799  C   LEU B 161      62.559  14.406  90.489  1.00 48.71           C  
ATOM   2800  O   LEU B 161      62.674  14.825  89.335  1.00 48.82           O  
ATOM   2801  CB  LEU B 161      60.191  13.608  90.100  1.00 48.93           C  
ATOM   2802  CG  LEU B 161      59.265  12.506  90.630  1.00 49.07           C  
ATOM   2803  CD1 LEU B 161      59.897  11.137  90.419  1.00 49.82           C  
ATOM   2804  CD2 LEU B 161      58.910  12.728  92.109  1.00 49.71           C  
ATOM   2805  N   GLN B 162      63.579  14.178  91.310  1.00 48.62           N  
ATOM   2806  CA  GLN B 162      64.934  13.839  90.876  1.00 48.39           C  
ATOM   2807  C   GLN B 162      65.035  13.177  89.488  1.00 48.08           C  
ATOM   2808  O   GLN B 162      65.468  13.821  88.529  1.00 48.52           O  
ATOM   2809  CB  GLN B 162      65.629  12.948  91.938  1.00 48.78           C  
ATOM   2810  CG  GLN B 162      64.758  12.371  93.096  1.00 49.63           C  
ATOM   2811  CD  GLN B 162      63.583  11.488  92.651  1.00 51.12           C  
ATOM   2812  OE1 GLN B 162      63.079  11.622  91.537  1.00 53.17           O  
ATOM   2813  NE2 GLN B 162      63.138  10.588  93.537  1.00 50.11           N  
ATOM   2814  N   ASP B 163      64.640  11.906  89.392  1.00 47.53           N  
ATOM   2815  CA  ASP B 163      64.803  11.116  88.162  1.00 46.87           C  
ATOM   2816  C   ASP B 163      63.475  10.574  87.660  1.00 46.22           C  
ATOM   2817  O   ASP B 163      62.473  10.591  88.380  1.00 46.35           O  
ATOM   2818  CB  ASP B 163      65.748   9.932  88.395  1.00 47.05           C  
ATOM   2819  CG  ASP B 163      67.078  10.349  88.990  1.00 47.83           C  
ATOM   2820  OD1 ASP B 163      67.162  10.446  90.231  1.00 49.78           O  
ATOM   2821  OD2 ASP B 163      68.043  10.563  88.225  1.00 48.31           O  
ATOM   2822  N   ALA B 164      63.490  10.073  86.427  1.00 45.18           N  
ATOM   2823  CA  ALA B 164      62.300   9.513  85.792  1.00 44.42           C  
ATOM   2824  C   ALA B 164      61.714   8.393  86.654  1.00 43.64           C  
ATOM   2825  O   ALA B 164      62.447   7.508  87.096  1.00 43.35           O  
ATOM   2826  CB  ALA B 164      62.643   8.989  84.408  1.00 44.43           C  
ATOM   2827  N   PRO B 165      60.393   8.425  86.894  1.00 42.73           N  
ATOM   2828  CA  PRO B 165      59.809   7.451  87.816  1.00 42.38           C  
ATOM   2829  C   PRO B 165      59.747   6.027  87.250  1.00 41.96           C  
ATOM   2830  O   PRO B 165      59.871   5.835  86.040  1.00 41.64           O  
ATOM   2831  CB  PRO B 165      58.406   8.004  88.058  1.00 42.18           C  
ATOM   2832  CG  PRO B 165      58.082   8.756  86.826  1.00 42.33           C  
ATOM   2833  CD  PRO B 165      59.375   9.327  86.327  1.00 42.44           C  
ATOM   2834  N   LEU B 166      59.587   5.046  88.141  1.00 41.50           N  
ATOM   2835  CA  LEU B 166      59.298   3.664  87.756  1.00 41.20           C  
ATOM   2836  C   LEU B 166      57.793   3.454  87.871  1.00 40.97           C  
ATOM   2837  O   LEU B 166      57.234   3.546  88.961  1.00 40.23           O  
ATOM   2838  CB  LEU B 166      60.041   2.675  88.665  1.00 41.34           C  
ATOM   2839  CG  LEU B 166      59.785   1.173  88.477  1.00 41.36           C  
ATOM   2840  CD1 LEU B 166      60.073   0.727  87.058  1.00 40.50           C  
ATOM   2841  CD2 LEU B 166      60.616   0.358  89.473  1.00 40.48           C  
ATOM   2842  N   LEU B 167      57.158   3.163  86.741  1.00 40.78           N  
ATOM   2843  CA  LEU B 167      55.707   3.079  86.632  1.00 40.90           C  
ATOM   2844  C   LEU B 167      55.295   1.672  86.221  1.00 40.97           C  
ATOM   2845  O   LEU B 167      56.074   0.949  85.597  1.00 40.74           O  
ATOM   2846  CB  LEU B 167      55.212   4.059  85.561  1.00 40.56           C  
ATOM   2847  CG  LEU B 167      55.691   5.512  85.628  1.00 40.51           C  
ATOM   2848  CD1 LEU B 167      55.471   6.209  84.285  1.00 39.58           C  
ATOM   2849  CD2 LEU B 167      54.998   6.263  86.750  1.00 39.85           C  
ATOM   2850  N   SER B 168      54.074   1.282  86.573  1.00 41.27           N  
ATOM   2851  CA  SER B 168      53.468   0.100  85.971  1.00 41.69           C  
ATOM   2852  C   SER B 168      53.116   0.440  84.525  1.00 42.03           C  
ATOM   2853  O   SER B 168      53.028   1.617  84.163  1.00 41.87           O  
ATOM   2854  CB  SER B 168      52.213  -0.333  86.734  1.00 41.57           C  
ATOM   2855  OG  SER B 168      51.153   0.594  86.577  1.00 41.29           O  
ATOM   2856  N   GLU B 169      52.898  -0.586  83.709  1.00 42.85           N  
ATOM   2857  CA  GLU B 169      52.520  -0.392  82.303  1.00 43.21           C  
ATOM   2858  C   GLU B 169      51.263   0.463  82.144  1.00 43.45           C  
ATOM   2859  O   GLU B 169      51.230   1.388  81.322  1.00 43.41           O  
ATOM   2860  CB  GLU B 169      52.304  -1.743  81.616  1.00 43.61           C  
ATOM   2861  CG  GLU B 169      52.225  -1.657  80.100  1.00 44.31           C  
ATOM   2862  CD  GLU B 169      53.475  -1.060  79.487  1.00 46.78           C  
ATOM   2863  OE1 GLU B 169      53.360  -0.235  78.556  1.00 48.26           O  
ATOM   2864  OE2 GLU B 169      54.579  -1.410  79.957  1.00 51.09           O  
ATOM   2865  N   LYS B 170      50.235   0.162  82.932  1.00 43.73           N  
ATOM   2866  CA  LYS B 170      48.965   0.885  82.817  1.00 44.16           C  
ATOM   2867  C   LYS B 170      49.051   2.348  83.267  1.00 44.32           C  
ATOM   2868  O   LYS B 170      48.310   3.190  82.760  1.00 44.43           O  
ATOM   2869  CB  LYS B 170      47.828   0.141  83.523  1.00 44.22           C  
ATOM   2870  CG  LYS B 170      47.926   0.017  85.032  1.00 44.80           C  
ATOM   2871  CD  LYS B 170      46.687  -0.710  85.565  1.00 44.93           C  
ATOM   2872  CE  LYS B 170      46.797  -1.068  87.043  1.00 45.39           C  
ATOM   2873  NZ  LYS B 170      46.483   0.080  87.931  1.00 44.80           N  
ATOM   2874  N   ASP B 171      49.958   2.658  84.193  1.00 44.45           N  
ATOM   2875  CA  ASP B 171      50.204   4.054  84.576  1.00 44.88           C  
ATOM   2876  C   ASP B 171      50.990   4.787  83.494  1.00 45.01           C  
ATOM   2877  O   ASP B 171      50.756   5.972  83.243  1.00 44.73           O  
ATOM   2878  CB  ASP B 171      50.919   4.142  85.930  1.00 44.77           C  
ATOM   2879  CG  ASP B 171      50.015   3.760  87.092  1.00 45.36           C  
ATOM   2880  OD1 ASP B 171      48.849   3.380  86.853  1.00 46.22           O  
ATOM   2881  OD2 ASP B 171      50.465   3.838  88.251  1.00 46.30           O  
ATOM   2882  N   ARG B 172      51.914   4.075  82.855  1.00 45.32           N  
ATOM   2883  CA  ARG B 172      52.612   4.582  81.667  1.00 45.92           C  
ATOM   2884  C   ARG B 172      51.603   4.927  80.562  1.00 45.74           C  
ATOM   2885  O   ARG B 172      51.754   5.932  79.861  1.00 45.41           O  
ATOM   2886  CB  ARG B 172      53.610   3.537  81.148  1.00 46.08           C  
ATOM   2887  CG  ARG B 172      54.924   4.116  80.644  1.00 47.11           C  
ATOM   2888  CD  ARG B 172      55.757   3.092  79.866  1.00 48.17           C  
ATOM   2889  NE  ARG B 172      55.728   1.734  80.430  1.00 50.39           N  
ATOM   2890  CZ  ARG B 172      56.370   1.331  81.531  1.00 52.17           C  
ATOM   2891  NH1 ARG B 172      57.105   2.176  82.248  1.00 53.60           N  
ATOM   2892  NH2 ARG B 172      56.274   0.062  81.932  1.00 52.13           N  
ATOM   2893  N   GLN B 173      50.567   4.097  80.439  1.00 45.76           N  
ATOM   2894  CA  GLN B 173      49.529   4.249  79.412  1.00 46.08           C  
ATOM   2895  C   GLN B 173      48.353   5.143  79.853  1.00 45.81           C  
ATOM   2896  O   GLN B 173      47.307   5.162  79.203  1.00 45.98           O  
ATOM   2897  CB  GLN B 173      49.024   2.859  78.985  1.00 46.24           C  
ATOM   2898  CG  GLN B 173      50.091   2.029  78.239  1.00 46.79           C  
ATOM   2899  CD  GLN B 173      49.876   0.511  78.304  1.00 47.34           C  
ATOM   2900  OE1 GLN B 173      49.117   0.001  79.137  1.00 49.68           O  
ATOM   2901  NE2 GLN B 173      50.580  -0.221  77.433  1.00 48.25           N  
ATOM   2902  N   GLY B 174      48.525   5.896  80.939  1.00 45.64           N  
ATOM   2903  CA  GLY B 174      47.480   6.796  81.423  1.00 45.42           C  
ATOM   2904  C   GLY B 174      47.033   7.808  80.378  1.00 45.19           C  
ATOM   2905  O   GLY B 174      47.802   8.187  79.496  1.00 44.79           O  
ATOM   2906  N   LYS B 175      45.783   8.246  80.480  1.00 45.05           N  
ATOM   2907  CA  LYS B 175      45.226   9.207  79.531  1.00 45.19           C  
ATOM   2908  C   LYS B 175      45.640  10.640  79.849  1.00 45.18           C  
ATOM   2909  O   LYS B 175      46.007  10.965  80.985  1.00 45.03           O  
ATOM   2910  CB  LYS B 175      43.698   9.124  79.524  1.00 45.11           C  
ATOM   2911  CG  LYS B 175      43.159   7.770  79.106  1.00 45.41           C  
ATOM   2912  CD  LYS B 175      41.657   7.811  78.878  1.00 45.51           C  
ATOM   2913  CE  LYS B 175      41.163   6.528  78.228  1.00 46.03           C  
ATOM   2914  NZ  LYS B 175      39.761   6.656  77.742  1.00 46.44           N  
ATOM   2915  N   ALA B 176      45.576  11.492  78.829  1.00 45.13           N  
ATOM   2916  CA  ALA B 176      45.657  12.934  79.023  1.00 45.12           C  
ATOM   2917  C   ALA B 176      44.411  13.372  79.779  1.00 44.95           C  
ATOM   2918  O   ALA B 176      43.335  12.803  79.587  1.00 44.81           O  
ATOM   2919  CB  ALA B 176      45.742  13.649  77.682  1.00 44.97           C  
ATOM   2920  N   PHE B 177      44.558  14.368  80.648  1.00 45.17           N  
ATOM   2921  CA  PHE B 177      43.421  14.930  81.378  1.00 45.25           C  
ATOM   2922  C   PHE B 177      42.308  15.382  80.420  1.00 45.43           C  
ATOM   2923  O   PHE B 177      41.121  15.214  80.714  1.00 45.50           O  
ATOM   2924  CB  PHE B 177      43.878  16.093  82.265  1.00 45.38           C  
ATOM   2925  CG  PHE B 177      42.745  16.886  82.863  1.00 45.28           C  
ATOM   2926  CD1 PHE B 177      41.746  16.254  83.590  1.00 45.46           C  
ATOM   2927  CD2 PHE B 177      42.676  18.262  82.695  1.00 45.67           C  
ATOM   2928  CE1 PHE B 177      40.695  16.979  84.136  1.00 45.61           C  
ATOM   2929  CE2 PHE B 177      41.632  18.993  83.244  1.00 45.93           C  
ATOM   2930  CZ  PHE B 177      40.641  18.349  83.969  1.00 45.63           C  
ATOM   2931  N   ALA B 178      42.692  15.935  79.271  1.00 45.53           N  
ATOM   2932  CA  ALA B 178      41.721  16.374  78.257  1.00 45.66           C  
ATOM   2933  C   ALA B 178      40.862  15.236  77.685  1.00 45.81           C  
ATOM   2934  O   ALA B 178      39.756  15.484  77.218  1.00 45.73           O  
ATOM   2935  CB  ALA B 178      42.434  17.109  77.127  1.00 45.53           C  
ATOM   2936  N   ASP B 179      41.365  14.000  77.721  1.00 46.05           N  
ATOM   2937  CA  ASP B 179      40.638  12.842  77.176  1.00 46.34           C  
ATOM   2938  C   ASP B 179      40.040  11.926  78.253  1.00 46.55           C  
ATOM   2939  O   ASP B 179      39.577  10.824  77.940  1.00 46.58           O  
ATOM   2940  CB  ASP B 179      41.576  12.013  76.290  1.00 46.43           C  
ATOM   2941  CG  ASP B 179      42.180  12.819  75.152  1.00 46.78           C  
ATOM   2942  OD1 ASP B 179      41.437  13.574  74.491  1.00 46.61           O  
ATOM   2943  OD2 ASP B 179      43.399  12.683  74.908  1.00 47.57           O  
ATOM   2944  N   ALA B 180      40.033  12.387  79.504  1.00 46.73           N  
ATOM   2945  CA  ALA B 180      39.717  11.537  80.656  1.00 46.93           C  
ATOM   2946  C   ALA B 180      38.232  11.485  81.002  1.00 47.06           C  
ATOM   2947  O   ALA B 180      37.493  12.436  80.753  1.00 47.13           O  
ATOM   2948  CB  ALA B 180      40.504  12.013  81.873  1.00 46.96           C  
ATOM   2949  N   ASP B 181      37.813  10.368  81.593  1.00 47.40           N  
ATOM   2950  CA  ASP B 181      36.484  10.248  82.197  1.00 47.82           C  
ATOM   2951  C   ASP B 181      36.432  11.042  83.503  1.00 47.99           C  
ATOM   2952  O   ASP B 181      37.326  10.916  84.351  1.00 47.84           O  
ATOM   2953  CB  ASP B 181      36.143   8.782  82.491  1.00 48.16           C  
ATOM   2954  CG  ASP B 181      35.765   8.006  81.247  1.00 49.34           C  
ATOM   2955  OD1 ASP B 181      35.005   7.020  81.374  1.00 51.31           O  
ATOM   2956  OD2 ASP B 181      36.214   8.381  80.143  1.00 50.90           O  
ATOM   2957  N   CYS B 182      35.381  11.842  83.662  1.00 47.95           N  
ATOM   2958  CA  CYS B 182      35.219  12.698  84.835  1.00 48.18           C  
ATOM   2959  C   CYS B 182      33.902  12.434  85.564  1.00 48.09           C  
ATOM   2960  O   CYS B 182      32.986  11.817  85.020  1.00 47.81           O  
ATOM   2961  CB  CYS B 182      35.312  14.170  84.425  1.00 48.24           C  
ATOM   2962  SG  CYS B 182      36.961  14.652  83.851  1.00 49.47           S  
ATOM   2963  N   PHE B 183      33.830  12.905  86.806  1.00 48.20           N  
ATOM   2964  CA  PHE B 183      32.649  12.735  87.644  1.00 48.22           C  
ATOM   2965  C   PHE B 183      31.704  13.916  87.457  1.00 48.37           C  
ATOM   2966  O   PHE B 183      32.105  14.945  86.911  1.00 48.35           O  
ATOM   2967  CB  PHE B 183      33.049  12.642  89.118  1.00 48.26           C  
ATOM   2968  CG  PHE B 183      33.849  11.416  89.461  1.00 48.20           C  
ATOM   2969  CD1 PHE B 183      35.235  11.432  89.384  1.00 48.04           C  
ATOM   2970  CD2 PHE B 183      33.216  10.254  89.883  1.00 47.96           C  
ATOM   2971  CE1 PHE B 183      35.978  10.308  89.716  1.00 48.23           C  
ATOM   2972  CE2 PHE B 183      33.953   9.124  90.214  1.00 48.34           C  
ATOM   2973  CZ  PHE B 183      35.335   9.151  90.130  1.00 48.27           C  
ATOM   2974  N   PRO B 184      30.443  13.773  87.901  1.00 48.41           N  
ATOM   2975  CA  PRO B 184      29.538  14.918  87.913  1.00 48.50           C  
ATOM   2976  C   PRO B 184      29.951  15.955  88.957  1.00 48.47           C  
ATOM   2977  O   PRO B 184      29.818  17.161  88.745  1.00 48.51           O  
ATOM   2978  CB  PRO B 184      28.178  14.296  88.269  1.00 48.58           C  
ATOM   2979  CG  PRO B 184      28.354  12.816  88.101  1.00 48.78           C  
ATOM   2980  CD  PRO B 184      29.779  12.552  88.388  1.00 48.44           C  
ATOM   2981  OXT PRO B 184      30.432  15.607  90.038  1.00 48.47           O  
TER    2982      PRO B 184                                                      
HETATM 2983  O4P TRH A1185       0.803  16.388   9.322  1.00 26.53           O  
HETATM 2984  P2  TRH A1185       0.267  17.107  10.623  1.00 25.86           P  
HETATM 2985  O3P TRH A1185       0.477  16.424  12.057  1.00 25.27           O  
HETATM 2986  O1  TRH A1185       0.852  18.615  10.688  1.00 25.08           O  
HETATM 2987  C1  TRH A1185       1.717  19.078  11.729  1.00 24.60           C  
HETATM 2988  C2  TRH A1185       1.920  20.596  11.626  1.00 24.91           C  
HETATM 2989  O2  TRH A1185       2.345  20.960  10.309  1.00 24.82           O  
HETATM 2990  C3  TRH A1185       2.968  21.075  12.627  1.00 24.66           C  
HETATM 2991  O3  TRH A1185       3.195  22.473  12.458  1.00 25.20           O  
HETATM 2992  C4  TRH A1185       4.272  20.316  12.454  1.00 23.44           C  
HETATM 2993  O4  TRH A1185       5.202  20.787  13.446  1.00 22.46           O  
HETATM 2994  C5  TRH A1185       3.976  18.820  12.557  1.00 22.15           C  
HETATM 2995  O5  TRH A1185       2.973  18.439  11.598  1.00 23.26           O  
HETATM 2996  C6  TRH A1185       5.216  17.977  12.268  1.00 21.16           C  
HETATM 2997  OPP TRH A1185      -1.315  17.387  10.429  1.00 24.93           O  
HETATM 2998  P   TRH A1185      -2.045  17.672   9.016  1.00 24.82           P  
HETATM 2999  O1P TRH A1185      -1.946  16.384   8.086  1.00 24.95           O  
HETATM 3000  O2P TRH A1185      -1.575  19.075   8.414  1.00 27.48           O  
HETATM 3001  O5' TRH A1185      -3.586  17.784   9.458  1.00 24.55           O  
HETATM 3002  C5' TRH A1185      -4.211  16.697  10.140  1.00 24.74           C  
HETATM 3003  C4' TRH A1185      -5.663  17.050  10.452  1.00 25.62           C  
HETATM 3004  O4' TRH A1185      -5.673  17.932  11.573  1.00 23.86           O  
HETATM 3005  C3' TRH A1185      -6.368  17.762   9.306  1.00 26.06           C  
HETATM 3006  O3' TRH A1185      -7.726  17.297   9.195  1.00 28.95           O  
HETATM 3007  C2' TRH A1185      -6.335  19.224   9.703  1.00 25.46           C  
HETATM 3008  C1' TRH A1185      -6.272  19.188  11.232  1.00 25.42           C  
HETATM 3009  N11 TRH A1185      -5.477  20.253  11.884  1.00 23.72           N  
HETATM 3010  C21 TRH A1185      -6.036  21.113  12.791  1.00 24.36           C  
HETATM 3011  O21 TRH A1185      -7.338  21.061  13.095  1.00 24.58           O  
HETATM 3012  N31 TRH A1185      -5.281  22.051  13.392  1.00 23.79           N  
HETATM 3013  C41 TRH A1185      -3.971  22.162  13.131  1.00 24.27           C  
HETATM 3014  O41 TRH A1185      -3.256  23.093  13.743  1.00 25.27           O  
HETATM 3015  C51 TRH A1185      -3.372  21.302  12.231  1.00 23.94           C  
HETATM 3016  C5A TRH A1185      -1.893  21.390  11.924  1.00 23.88           C  
HETATM 3017  C61 TRH A1185      -4.163  20.332  11.624  1.00 24.46           C  
HETATM 3018  O4P TRH B1185      49.083   0.809  91.525  1.00 28.38           O  
HETATM 3019  P2  TRH B1185      48.340   0.117  92.751  1.00 26.35           P  
HETATM 3020  O3P TRH B1185      48.951   0.290  94.227  1.00 28.10           O  
HETATM 3021  O1  TRH B1185      46.831   0.664  92.809  1.00 28.54           O  
HETATM 3022  C1  TRH B1185      46.436   1.605  93.806  1.00 27.91           C  
HETATM 3023  C2  TRH B1185      44.915   1.788  93.755  1.00 28.22           C  
HETATM 3024  O2  TRH B1185      44.533   2.108  92.420  1.00 26.46           O  
HETATM 3025  C3  TRH B1185      44.467   2.904  94.693  1.00 29.56           C  
HETATM 3026  O3  TRH B1185      43.063   3.168  94.511  1.00 32.46           O  
HETATM 3027  C4  TRH B1185      45.288   4.163  94.435  1.00 29.27           C  
HETATM 3028  O4  TRH B1185      44.956   5.160  95.407  1.00 31.98           O  
HETATM 3029  C5  TRH B1185      46.784   3.868  94.488  1.00 28.80           C  
HETATM 3030  O5  TRH B1185      47.114   2.840  93.546  1.00 27.52           O  
HETATM 3031  C6  TRH B1185      47.600   5.117  94.177  1.00 26.40           C  
HETATM 3032  OPP TRH B1185      48.169  -1.470  92.484  1.00 26.28           O  
HETATM 3033  P   TRH B1185      47.812  -2.161  91.060  1.00 25.62           P  
HETATM 3034  O1P TRH B1185      49.028  -2.054  90.030  1.00 28.45           O  
HETATM 3035  O2P TRH B1185      46.332  -1.713  90.617  1.00 27.42           O  
HETATM 3036  O5' TRH B1185      47.700  -3.693  91.497  1.00 27.25           O  
HETATM 3037  C5' TRH B1185      48.756  -4.362  92.181  1.00 26.94           C  
HETATM 3038  C4' TRH B1185      48.334  -5.774  92.542  1.00 27.01           C  
HETATM 3039  O4' TRH B1185      47.496  -5.727  93.688  1.00 27.48           O  
HETATM 3040  C3' TRH B1185      47.548  -6.508  91.462  1.00 27.55           C  
HETATM 3041  O3' TRH B1185      47.974  -7.879  91.402  1.00 27.50           O  
HETATM 3042  C2' TRH B1185      46.103  -6.439  91.917  1.00 26.95           C  
HETATM 3043  C1' TRH B1185      46.206  -6.306  93.425  1.00 27.43           C  
HETATM 3044  N11 TRH B1185      45.179  -5.455  94.056  1.00 27.81           N  
HETATM 3045  C21 TRH B1185      44.309  -5.978  94.967  1.00 28.00           C  
HETATM 3046  O21 TRH B1185      44.337  -7.266  95.292  1.00 27.86           O  
HETATM 3047  N31 TRH B1185      43.395  -5.201  95.557  1.00 27.86           N  
HETATM 3048  C41 TRH B1185      43.306  -3.900  95.288  1.00 27.53           C  
HETATM 3049  O41 TRH B1185      42.374  -3.195  95.922  1.00 28.77           O  
HETATM 3050  C51 TRH B1185      44.176  -3.326  94.370  1.00 26.96           C  
HETATM 3051  C5A TRH B1185      44.122  -1.854  94.032  1.00 27.23           C  
HETATM 3052  C61 TRH B1185      45.123  -4.142  93.767  1.00 27.25           C  
HETATM 3053  O   HOH A2001      -7.897  20.921   6.270  1.00 57.17           O  
HETATM 3054  O   HOH A2002      -5.256  20.302   6.007  1.00 47.96           O  
HETATM 3055  O   HOH A2003      19.448  26.071  43.092  1.00 84.30           O  
HETATM 3056  O   HOH A2004      19.764  25.664  45.723  1.00122.72           O  
HETATM 3057  O   HOH A2005      11.420  25.108  43.297  1.00 75.79           O  
HETATM 3058  O   HOH A2006      14.109  25.928  46.230  1.00 69.93           O  
HETATM 3059  O   HOH A2007      17.695  27.391  45.376  1.00 89.36           O  
HETATM 3060  O   HOH A2008      15.351  29.528  41.648  1.00 75.52           O  
HETATM 3061  O   HOH A2009      16.494  24.851  39.383  1.00104.31           O  
HETATM 3062  O   HOH A2010      19.770  29.434  43.343  1.00 83.68           O  
HETATM 3063  O   HOH A2011      23.096  25.375  46.655  1.00 76.90           O  
HETATM 3064  O   HOH A2012       9.349  27.028  45.232  1.00 64.83           O  
HETATM 3065  O   HOH A2013      11.959  28.619  46.031  1.00 83.92           O  
HETATM 3066  O   HOH A2014      17.920  29.477  47.899  1.00 76.16           O  
HETATM 3067  O   HOH A2015      17.565  30.929  44.464  1.00 59.60           O  
HETATM 3068  O   HOH A2016      14.144  30.113  45.857  1.00 61.42           O  
HETATM 3069  O   HOH A2017      11.113  31.022  47.330  1.00 62.12           O  
HETATM 3070  O   HOH A2018      11.923  29.187  50.627  1.00 97.35           O  
HETATM 3071  O   HOH A2019      11.988  26.404  39.995  1.00 66.59           O  
HETATM 3072  O   HOH A2020      10.947  21.321  38.979  1.00 48.98           O  
HETATM 3073  O   HOH A2021       9.930  25.125  41.034  1.00 66.87           O  
HETATM 3074  O   HOH A2022      11.367  39.053  39.014  1.00 78.10           O  
HETATM 3075  O   HOH A2023      15.042  25.970  31.588  1.00 40.84           O  
HETATM 3076  O   HOH A2024      18.507  25.414  34.549  1.00 85.89           O  
HETATM 3077  O   HOH A2025      24.896  23.820  28.293  1.00 45.68           O  
HETATM 3078  O   HOH A2026      15.459   8.075  30.964  1.00 75.74           O  
HETATM 3079  O   HOH A2027      24.613  16.207  18.387  1.00 76.45           O  
HETATM 3080  O   HOH A2028      20.405  24.383  32.397  1.00 43.49           O  
HETATM 3081  O   HOH A2029      10.408  37.629  36.690  1.00 71.19           O  
HETATM 3082  O   HOH A2030       8.165  40.852  39.509  1.00 73.08           O  
HETATM 3083  O   HOH A2031      13.585  39.729  35.296  1.00 74.97           O  
HETATM 3084  O   HOH A2032      19.220  19.887  28.422  1.00 35.82           O  
HETATM 3085  O   HOH A2033      23.411  25.267  26.732  1.00 43.59           O  
HETATM 3086  O   HOH A2034      19.966  34.360  24.622  1.00 74.06           O  
HETATM 3087  O   HOH A2035      18.829   8.410  31.187  1.00 55.03           O  
HETATM 3088  O   HOH A2036      15.249  12.371  34.121  1.00 87.87           O  
HETATM 3089  O   HOH A2037       2.544   2.060  25.235  1.00 47.90           O  
HETATM 3090  O   HOH A2038      21.912  32.897  21.457  1.00 84.42           O  
HETATM 3091  O   HOH A2039      23.492  19.493  18.262  1.00 41.26           O  
HETATM 3092  O   HOH A2040       1.088   4.156  51.945  1.00 61.68           O  
HETATM 3093  O   HOH A2041      -5.630  37.399   0.945  1.00 66.79           O  
HETATM 3094  O   HOH A2042       0.000   3.605  27.341  0.50 58.02           O  
HETATM 3095  O   HOH A2043      20.861  29.540  15.808  1.00 42.56           O  
HETATM 3096  O   HOH A2044      11.330  24.786  34.158  1.00 48.54           O  
HETATM 3097  O   HOH A2045      19.933  37.511  12.168  1.00 74.16           O  
HETATM 3098  O   HOH A2046      17.982  36.328  14.836  1.00 79.30           O  
HETATM 3099  O   HOH A2047       6.870  36.542  36.130  1.00 69.20           O  
HETATM 3100  O   HOH A2048      13.085  35.606  35.693  1.00 65.11           O  
HETATM 3101  O   HOH A2049       6.392  38.559  40.111  1.00 66.83           O  
HETATM 3102  O   HOH A2050      17.776   8.856  26.966  1.00 64.13           O  
HETATM 3103  O   HOH A2051      23.753   7.934  31.232  1.00 60.72           O  
HETATM 3104  O   HOH A2052      20.749  34.888  28.216  1.00 77.69           O  
HETATM 3105  O   HOH A2053      17.240  34.773  21.300  1.00 81.26           O  
HETATM 3106  O   HOH A2054      20.807  14.778  30.536  1.00 55.76           O  
HETATM 3107  O   HOH A2055      17.418  17.514  35.084  1.00 56.87           O  
HETATM 3108  O   HOH A2056      19.635  11.931  31.507  1.00 78.29           O  
HETATM 3109  O   HOH A2057      19.141  17.010  28.145  1.00 39.11           O  
HETATM 3110  O   HOH A2058      13.229  13.536  32.839  1.00 38.76           O  
HETATM 3111  O   HOH A2059      12.243  14.003  44.991  1.00 35.69           O  
HETATM 3112  O   HOH A2060       9.368  19.345  37.602  1.00 21.57           O  
HETATM 3113  O   HOH A2061       0.509  20.450  25.232  1.00 36.15           O  
HETATM 3114  O   HOH A2062      13.702  12.905  37.346  1.00 28.71           O  
HETATM 3115  O   HOH A2063       2.286   1.457  22.663  1.00 48.54           O  
HETATM 3116  O   HOH A2064      26.213  23.628  -9.341  1.00 57.75           O  
HETATM 3117  O   HOH A2065      21.756  25.530  -9.365  1.00 65.83           O  
HETATM 3118  O   HOH A2066       5.551  13.620  43.752  1.00 24.92           O  
HETATM 3119  O   HOH A2067       9.126  10.438  47.848  1.00 28.32           O  
HETATM 3120  O   HOH A2068       9.913  13.086  45.267  1.00 23.70           O  
HETATM 3121  O   HOH A2069      13.166  -1.176  18.060  1.00 62.43           O  
HETATM 3122  O   HOH A2070      11.252  -3.350  18.702  1.00 53.57           O  
HETATM 3123  O   HOH A2071       7.273   9.581  -9.733  1.00 86.95           O  
HETATM 3124  O   HOH A2072       9.100  10.174  -7.091  1.00 82.52           O  
HETATM 3125  O   HOH A2073      11.557  14.268  -7.571  1.00 67.15           O  
HETATM 3126  O   HOH A2074       5.790  13.889  47.708  1.00 49.53           O  
HETATM 3127  O   HOH A2075       6.107   6.015  42.472  1.00 21.11           O  
HETATM 3128  O   HOH A2076       3.198  12.243  43.010  1.00 23.51           O  
HETATM 3129  O   HOH A2077       5.721   7.422  51.760  1.00 20.71           O  
HETATM 3130  O   HOH A2078       0.859   8.349  49.841  1.00 28.80           O  
HETATM 3131  O   HOH A2079       5.367   8.965  49.552  1.00 22.73           O  
HETATM 3132  O   HOH A2080       2.499   9.656  48.098  1.00 49.88           O  
HETATM 3133  O   HOH A2081       2.099   6.492  51.404  1.00 34.46           O  
HETATM 3134  O   HOH A2082      23.701  36.434   2.894  1.00 69.78           O  
HETATM 3135  O   HOH A2083       1.730   5.021  40.383  1.00 45.38           O  
HETATM 3136  O   HOH A2084      -3.345  38.837   4.120  1.00 75.16           O  
HETATM 3137  O   HOH A2085      -4.225  35.855   3.069  1.00 66.47           O  
HETATM 3138  O   HOH A2086      -2.692  44.063   3.897  1.00 65.13           O  
HETATM 3139  O   HOH A2087      -1.336  37.470   8.303  1.00 55.88           O  
HETATM 3140  O   HOH A2088       2.636   4.032  27.393  1.00 50.48           O  
HETATM 3141  O   HOH A2089       9.963  23.813  36.162  1.00 30.92           O  
HETATM 3142  O   HOH A2090       6.986  26.432  39.918  1.00 35.92           O  
HETATM 3143  O   HOH A2091      10.256  21.062  35.104  1.00 34.82           O  
HETATM 3144  O   HOH A2092      19.287   3.324  21.732  1.00 98.72           O  
HETATM 3145  O   HOH A2093       6.080  21.898  27.052  1.00 26.96           O  
HETATM 3146  O   HOH A2094       3.620  21.368  28.653  1.00 26.45           O  
HETATM 3147  O   HOH A2095       1.214  19.045  31.105  1.00 19.64           O  
HETATM 3148  O   HOH A2096       4.120  31.632  28.270  1.00 37.21           O  
HETATM 3149  O   HOH A2097       9.822  25.434  30.779  1.00 30.23           O  
HETATM 3150  O   HOH A2098       8.952  33.483   0.289  1.00 55.29           O  
HETATM 3151  O   HOH A2099      19.242  34.955  11.322  1.00 55.95           O  
HETATM 3152  O   HOH A2100       1.561  35.677  31.681  1.00 44.54           O  
HETATM 3153  O   HOH A2101       7.361  34.885  33.847  1.00 49.42           O  
HETATM 3154  O   HOH A2102      11.978  34.661  33.289  1.00 37.87           O  
HETATM 3155  O   HOH A2103       6.162  35.840  39.322  1.00 84.08           O  
HETATM 3156  O   HOH A2104      10.100  31.852  42.324  1.00 59.35           O  
HETATM 3157  O   HOH A2105      19.335  10.241  23.005  1.00 39.40           O  
HETATM 3158  O   HOH A2106      16.181  28.330  32.426  1.00 55.00           O  
HETATM 3159  O   HOH A2107      23.478   5.823  14.230  1.00 62.97           O  
HETATM 3160  O   HOH A2108      18.484   1.302  17.536  1.00 80.55           O  
HETATM 3161  O   HOH A2109      12.355  25.826  31.184  1.00 41.47           O  
HETATM 3162  O   HOH A2110      13.221   4.924  26.303  1.00 53.84           O  
HETATM 3163  O   HOH A2111      15.313   6.490  28.205  1.00 42.47           O  
HETATM 3164  O   HOH A2112       4.782  36.410  28.034  1.00 50.19           O  
HETATM 3165  O   HOH A2113      14.964   9.897  33.037  1.00 63.82           O  
HETATM 3166  O   HOH A2114      23.271  10.483  30.290  1.00 57.45           O  
HETATM 3167  O   HOH A2115      23.174   6.303  26.562  1.00 83.97           O  
HETATM 3168  O   HOH A2116      19.599  35.993  38.230  1.00 62.32           O  
HETATM 3169  O   HOH A2117      19.870  32.404  27.847  1.00 65.29           O  
HETATM 3170  O   HOH A2118      17.091  32.029  22.331  1.00 44.43           O  
HETATM 3171  O   HOH A2119      11.592  38.031  21.254  1.00 49.35           O  
HETATM 3172  O   HOH A2120       4.749  35.116  21.374  1.00 50.86           O  
HETATM 3173  O   HOH A2121       2.202  35.567  27.933  1.00 48.93           O  
HETATM 3174  O   HOH A2122      -0.861  37.412  25.265  1.00 86.79           O  
HETATM 3175  O   HOH A2123       1.816  30.983  27.080  1.00 36.26           O  
HETATM 3176  O   HOH A2124      -0.088  32.708  26.659  0.50 26.76           O  
HETATM 3177  O   HOH A2125      -3.841  36.698  17.062  1.00 53.10           O  
HETATM 3178  O   HOH A2126      -2.571  38.458  13.072  1.00 76.13           O  
HETATM 3179  O   HOH A2127      -6.747  33.398   9.767  1.00 63.83           O  
HETATM 3180  O   HOH A2128       0.015  22.215  27.274  0.50 34.56           O  
HETATM 3181  O   HOH A2129       0.221  26.408  25.594  1.00 38.51           O  
HETATM 3182  O   HOH A2130      -7.739  33.183   3.527  1.00 82.46           O  
HETATM 3183  O   HOH A2131      -5.889  38.511   5.056  1.00 69.75           O  
HETATM 3184  O   HOH A2132       1.754  35.290   1.393  1.00 66.21           O  
HETATM 3185  O   HOH A2133      -4.915  22.702   2.996  1.00 64.37           O  
HETATM 3186  O   HOH A2134       3.589  25.757  -1.781  1.00 53.27           O  
HETATM 3187  O   HOH A2135      16.691   9.922  -3.374  1.00 64.46           O  
HETATM 3188  O   HOH A2136      16.131  16.963  -5.465  1.00 50.87           O  
HETATM 3189  O   HOH A2137      24.142  23.323  -7.581  1.00 64.12           O  
HETATM 3190  O   HOH A2138      -0.966   2.528  22.784  1.00 30.42           O  
HETATM 3191  O   HOH A2139      -3.612   5.013  16.308  1.00 26.79           O  
HETATM 3192  O   HOH A2140       2.298  11.407  16.671  1.00 26.64           O  
HETATM 3193  O   HOH A2141       4.547   2.504   4.681  1.00 54.68           O  
HETATM 3194  O   HOH A2142       5.125   3.529   8.355  1.00 72.87           O  
HETATM 3195  O   HOH A2143       3.378   1.093  10.863  1.00 48.90           O  
HETATM 3196  O   HOH A2144      10.765  -0.900  19.358  1.00 48.97           O  
HETATM 3197  O   HOH A2145       5.466  -4.799  17.931  1.00 68.77           O  
HETATM 3198  O   HOH A2146       5.522  11.824  -7.809  1.00 73.58           O  
HETATM 3199  O   HOH A2147       7.930  12.690  -6.977  1.00 68.89           O  
HETATM 3200  O   HOH A2148       7.866   7.828  -7.720  1.00 78.32           O  
HETATM 3201  O   HOH A2149      -2.886  17.813  -4.008  1.00 49.52           O  
HETATM 3202  O   HOH A2150      10.767  34.157  -4.388  1.00 79.38           O  
HETATM 3203  O   HOH A2151      15.671  36.014  11.654  1.00 56.67           O  
HETATM 3204  O   HOH A2152      17.213  39.441   3.600  1.00 66.83           O  
HETATM 3205  O   HOH A2153      20.753  37.086   3.120  1.00 75.45           O  
HETATM 3206  O   HOH A2154       6.026  28.114  11.178  1.00 34.85           O  
HETATM 3207  O   HOH A2155       0.308  24.522  10.124  1.00 32.48           O  
HETATM 3208  O   HOH A2156       7.419  35.077   8.673  1.00 46.22           O  
HETATM 3209  O   HOH A2157      -1.337  37.119   3.516  1.00 78.20           O  
HETATM 3210  O   HOH A2158      -1.045  41.868   4.710  1.00 58.44           O  
HETATM 3211  O   HOH A2159       5.570  36.943   3.294  1.00 66.94           O  
HETATM 3212  O   HOH A2160       2.108  37.072  10.769  1.00 46.29           O  
HETATM 3213  O   HOH A2161      -3.079  35.657   7.502  1.00 55.11           O  
HETATM 3214  O   HOH A2162       5.392  35.216  10.201  1.00 32.28           O  
HETATM 3215  O   HOH A2163       9.169  26.595  14.029  1.00 41.78           O  
HETATM 3216  O   HOH A2164       4.288  25.425  11.497  1.00 27.06           O  
HETATM 3217  O   HOH A2165       8.394  24.559  12.475  1.00 24.52           O  
HETATM 3218  O   HOH A2166       5.317  20.704  24.874  1.00 32.41           O  
HETATM 3219  O   HOH A2167       2.980  20.049  26.123  1.00 36.11           O  
HETATM 3220  O   HOH A2168       6.676  14.113  28.144  1.00 19.22           O  
HETATM 3221  O   HOH A2169       0.504   8.250  28.061  1.00 37.58           O  
HETATM 3222  O   HOH A2170       2.409   6.708  27.831  1.00 21.32           O  
HETATM 3223  O   HOH A2171      -0.096  10.489  25.507  1.00 26.51           O  
HETATM 3224  O   HOH A2172       5.614   4.748  25.820  1.00 29.18           O  
HETATM 3225  O   HOH A2173      17.971   5.701  22.466  1.00 64.22           O  
HETATM 3226  O   HOH A2174      11.430   3.190  22.276  1.00 72.68           O  
HETATM 3227  O   HOH A2175      15.698   7.330  23.584  1.00 42.08           O  
HETATM 3228  O   HOH A2176      15.776   4.288  21.840  1.00 66.14           O  
HETATM 3229  O   HOH A2177      12.150  32.912  -0.586  1.00 79.17           O  
HETATM 3230  O   HOH A2178      21.095  33.444  12.645  1.00108.58           O  
HETATM 3231  O   HOH A2179      24.140  31.977   5.451  1.00 47.46           O  
HETATM 3232  O   HOH A2180      22.824  30.152  13.757  1.00 56.20           O  
HETATM 3233  O   HOH A2181      23.264  20.129   9.239  1.00 48.98           O  
HETATM 3234  O   HOH A2182      21.076  13.256  17.896  1.00 53.96           O  
HETATM 3235  O   HOH A2183      22.003  16.780  15.423  1.00 43.25           O  
HETATM 3236  O   HOH A2184      17.774  13.378  23.002  1.00 31.82           O  
HETATM 3237  O   HOH A2185      22.970  17.342  22.578  1.00 58.30           O  
HETATM 3238  O   HOH A2186      21.432  17.873  18.068  1.00 40.04           O  
HETATM 3239  O   HOH A2187      22.955  14.425  19.607  1.00 62.82           O  
HETATM 3240  O   HOH A2188      21.351   5.079  15.738  1.00 70.62           O  
HETATM 3241  O   HOH A2189      20.261   3.295  17.262  1.00 49.37           O  
HETATM 3242  O   HOH A2190      19.579  11.751  19.993  1.00 57.54           O  
HETATM 3243  O   HOH A2191      14.292   7.158  25.758  1.00 35.65           O  
HETATM 3244  O   HOH A2192       6.229  11.646  29.451  1.00 24.38           O  
HETATM 3245  O   HOH A2193       7.379   6.509  30.241  1.00 28.67           O  
HETATM 3246  O   HOH A2194      11.472   7.138  32.775  1.00 42.17           O  
HETATM 3247  O   HOH A2195      12.586  11.104  33.432  1.00 33.01           O  
HETATM 3248  O   HOH A2196       8.850   2.773  28.994  1.00 40.16           O  
HETATM 3249  O   HOH A2197      15.633  12.238  30.784  1.00 64.84           O  
HETATM 3250  O   HOH A2198       8.582  16.460  28.901  1.00 24.33           O  
HETATM 3251  O   HOH A2199      10.308   9.533  34.158  1.00 26.55           O  
HETATM 3252  O   HOH A2200       9.292  13.878  25.681  1.00 23.29           O  
HETATM 3253  O   HOH A2201      21.360  10.188  25.748  1.00 63.21           O  
HETATM 3254  O   HOH A2202      20.822   9.943  29.369  1.00 77.22           O  
HETATM 3255  O   HOH A2203       9.731  23.713  29.012  1.00 31.41           O  
HETATM 3256  O   HOH A2204      15.616  30.632  20.907  1.00 38.02           O  
HETATM 3257  O   HOH A2205       8.825  28.303  11.758  1.00 30.15           O  
HETATM 3258  O   HOH A2206      11.232   3.840  12.471  1.00 42.40           O  
HETATM 3259  O   HOH A2207       1.794  -4.311  16.378  1.00 56.04           O  
HETATM 3260  O   HOH A2208      -1.025  -3.281  19.928  1.00 40.67           O  
HETATM 3261  O   HOH A2209       4.989  -3.062  21.626  1.00 59.79           O  
HETATM 3262  O   HOH A2210       7.681   0.042  20.891  1.00 40.08           O  
HETATM 3263  O   HOH A2211       2.539  -0.127  14.866  1.00 40.01           O  
HETATM 3264  O   HOH A2212       1.430  -2.500  24.331  1.00 62.47           O  
HETATM 3265  O   HOH A2213      -2.275  -2.503  17.879  1.00 36.03           O  
HETATM 3266  O   HOH A2214       4.984   2.469  21.811  1.00 30.80           O  
HETATM 3267  O   HOH A2215      -2.993   6.220  24.316  1.00 27.70           O  
HETATM 3268  O   HOH A2216      -4.118  10.007  24.815  1.00 17.83           O  
HETATM 3269  O   HOH A2217       1.492  28.258  28.027  1.00 42.51           O  
HETATM 3270  O   HOH A2218       1.925  34.479  20.402  1.00 27.89           O  
HETATM 3271  O   HOH A2219      -2.401  35.750  14.562  1.00 36.25           O  
HETATM 3272  O   HOH A2220      -0.402  36.927  13.002  1.00 52.34           O  
HETATM 3273  O   HOH A2221       3.466  34.620  14.339  1.00 31.98           O  
HETATM 3274  O   HOH A2222      -6.600  28.607  13.134  1.00 40.85           O  
HETATM 3275  O   HOH A2223      -5.264  31.443  11.352  1.00 32.24           O  
HETATM 3276  O   HOH A2224      -5.548  34.899   5.215  1.00 55.29           O  
HETATM 3277  O   HOH A2225      -7.534  28.005   3.632  1.00 50.19           O  
HETATM 3278  O   HOH A2226       0.902  32.659   2.106  1.00 62.49           O  
HETATM 3279  O   HOH A2227      -0.614  25.421   1.657  1.00 41.69           O  
HETATM 3280  O   HOH A2228      -2.427  23.241   3.414  1.00 41.58           O  
HETATM 3281  O   HOH A2229       0.105  21.066   8.755  1.00 36.71           O  
HETATM 3282  O   HOH A2230       3.248  23.022   6.756  1.00 31.18           O  
HETATM 3283  O   HOH A2231       5.009  23.488   0.000  1.00 42.21           O  
HETATM 3284  O   HOH A2232       8.426   9.657  -0.491  1.00 56.45           O  
HETATM 3285  O   HOH A2233      16.469  12.605  -3.413  1.00 68.65           O  
HETATM 3286  O   HOH A2234      16.515   9.336  -0.355  1.00 77.24           O  
HETATM 3287  O   HOH A2235      14.217  14.216  -2.719  1.00 59.93           O  
HETATM 3288  O   HOH A2236      14.464   7.683  -0.030  1.00 62.89           O  
HETATM 3289  O   HOH A2237      14.540  16.873  -3.065  1.00 51.35           O  
HETATM 3290  O   HOH A2238      16.998  14.896   3.851  1.00 40.34           O  
HETATM 3291  O   HOH A2239      21.462  23.254  -5.399  1.00 75.35           O  
HETATM 3292  O   HOH A2240      17.023  20.566  -2.945  1.00 45.44           O  
HETATM 3293  O   HOH A2241      22.533  19.599   6.055  1.00 56.19           O  
HETATM 3294  O   HOH A2242      23.772  15.691   7.000  1.00 60.57           O  
HETATM 3295  O   HOH A2243      17.359  11.782   4.123  1.00 47.26           O  
HETATM 3296  O   HOH A2244      18.658   7.834   6.862  1.00 62.51           O  
HETATM 3297  O   HOH A2245      18.544   1.741   9.276  1.00 91.10           O  
HETATM 3298  O   HOH A2246      17.262   2.466  11.498  1.00 94.33           O  
HETATM 3299  O   HOH A2247      14.984  -2.160   5.174  1.00 82.13           O  
HETATM 3300  O   HOH A2248      12.496  -1.115  14.194  1.00 78.24           O  
HETATM 3301  O   HOH A2249      17.368  -0.316  15.001  1.00 57.85           O  
HETATM 3302  O   HOH A2250       8.328  -4.501   4.232  1.00 75.98           O  
HETATM 3303  O   HOH A2251       6.706   1.137   4.234  1.00 44.84           O  
HETATM 3304  O   HOH A2252       4.284   6.590   2.463  1.00 50.38           O  
HETATM 3305  O   HOH A2253       0.998  16.361   6.371  1.00 27.02           O  
HETATM 3306  O   HOH A2254      -2.769   8.915  -3.783  1.00 36.49           O  
HETATM 3307  O   HOH A2255       2.848  19.534  -0.123  1.00 39.68           O  
HETATM 3308  O   HOH A2256       1.720  20.997   5.964  1.00 37.69           O  
HETATM 3309  O   HOH A2257       3.119  12.682   6.863  1.00 23.07           O  
HETATM 3310  O   HOH A2258       8.020  14.867   3.415  1.00 31.64           O  
HETATM 3311  O   HOH A2259       0.492   6.305  -1.823  1.00 53.15           O  
HETATM 3312  O   HOH A2260       3.589   9.450  -7.761  1.00 68.04           O  
HETATM 3313  O   HOH A2261       5.824   6.909  -1.997  1.00 70.69           O  
HETATM 3314  O   HOH A2262       4.825  13.367  -5.270  1.00 67.51           O  
HETATM 3315  O   HOH A2263       3.123   5.573  -1.827  1.00 83.13           O  
HETATM 3316  O   HOH A2264       4.126  10.743  -5.465  1.00 51.25           O  
HETATM 3317  O   HOH A2265       5.100   5.570  -7.461  1.00 91.57           O  
HETATM 3318  O   HOH A2266       8.152  11.612  -2.278  1.00 50.71           O  
HETATM 3319  O   HOH A2267       8.177  15.282  -3.267  1.00 42.87           O  
HETATM 3320  O   HOH A2268      -2.511  15.184  -5.096  1.00 54.76           O  
HETATM 3321  O   HOH A2269       4.296  21.283  -1.354  1.00 33.56           O  
HETATM 3322  O   HOH A2270      10.851  20.663  -5.907  1.00 46.67           O  
HETATM 3323  O   HOH A2271      17.686  26.825  -1.307  1.00 67.51           O  
HETATM 3324  O   HOH A2272      13.265  27.704  -7.625  1.00 85.30           O  
HETATM 3325  O   HOH A2273      14.801  27.979  -1.870  1.00 60.80           O  
HETATM 3326  O   HOH A2274       7.350  26.841  -1.051  1.00 37.64           O  
HETATM 3327  O   HOH A2275      10.929  31.186  -3.269  1.00 54.72           O  
HETATM 3328  O   HOH A2276      12.021  35.126   0.885  1.00 84.00           O  
HETATM 3329  O   HOH A2277      14.433  35.706   1.960  1.00 84.53           O  
HETATM 3330  O   HOH A2278      17.992  36.832   3.465  1.00 52.99           O  
HETATM 3331  O   HOH A2279      14.100  35.361   9.464  1.00 39.82           O  
HETATM 3332  O   HOH A2280      17.505  36.226   9.649  1.00 59.44           O  
HETATM 3333  O   HOH A2281       2.781  23.884   9.641  1.00 28.66           O  
HETATM 3334  O   HOH A2282       0.881  23.684  12.914  1.00 45.74           O  
HETATM 3335  O   HOH A2283      -9.758  22.404  13.589  1.00 48.10           O  
HETATM 3336  O   HOH A2284       1.530  16.182  14.478  1.00 21.93           O  
HETATM 3337  O   HOH A2285      -9.217  18.979   7.426  1.00 52.93           O  
HETATM 3338  O   HOH A2286      -3.597  15.655   6.220  1.00 35.51           O  
HETATM 3339  O   HOH A2287      -7.409  14.472   8.679  1.00 34.66           O  
HETATM 3340  O   HOH A2288      -3.156  21.041   7.412  1.00 30.22           O  
HETATM 3341  O   HOH A2289     -10.637  18.493   9.472  1.00 74.43           O  
HETATM 3342  O   HOH B2001      44.688  -8.626  88.426  1.00 74.15           O  
HETATM 3343  O   HOH B2002      44.700  -5.905  88.179  1.00 43.54           O  
HETATM 3344  O   HOH B2003      41.968  -8.635  88.320  1.00 85.97           O  
HETATM 3345  O   HOH B2004      42.413  -5.667  85.270  1.00 61.18           O  
HETATM 3346  O   HOH B2005      49.472  19.506 123.953  1.00 46.86           O  
HETATM 3347  O   HOH B2006      40.088  13.905 118.125  1.00 64.12           O  
HETATM 3348  O   HOH B2007      39.265  15.352 122.281  1.00 56.07           O  
HETATM 3349  O   HOH B2008      41.564  19.084 128.325  1.00 71.78           O  
HETATM 3350  O   HOH B2009      40.722  17.457 122.730  1.00 69.78           O  
HETATM 3351  O   HOH B2010      38.614  18.054 124.297  1.00 68.29           O  
HETATM 3352  O   HOH B2011      24.943  19.341  99.032  1.00 72.53           O  
HETATM 3353  O   HOH B2012      40.797  14.677 128.332  1.00 66.91           O  
HETATM 3354  O   HOH B2013      43.663  14.150 124.038  1.00 78.53           O  
HETATM 3355  O   HOH B2014      44.452  16.518 125.162  1.00122.06           O  
HETATM 3356  O   HOH B2015      41.045  14.087 120.491  1.00 70.24           O  
HETATM 3357  O   HOH B2016      41.409  26.543 113.963  1.00 75.93           O  
HETATM 3358  O   HOH B2017      38.437  25.257 111.527  1.00 86.09           O  
HETATM 3359  O   HOH B2018      39.714  19.582 114.558  1.00 66.31           O  
HETATM 3360  O   HOH B2019      42.844  25.999 109.923  1.00 65.07           O  
HETATM 3361  O   HOH B2020      31.072  19.211  93.310  1.00 51.72           O  
HETATM 3362  O   HOH B2021      28.761  22.752  94.385  1.00 83.73           O  
HETATM 3363  O   HOH B2022      27.788  22.144 101.731  1.00 80.11           O  
HETATM 3364  O   HOH B2023      28.355  20.026 100.143  1.00 82.12           O  
HETATM 3365  O   HOH B2024      28.450  23.619  98.504  1.00 73.63           O  
HETATM 3366  O   HOH B2025      41.267  18.483 118.058  1.00 74.67           O  
HETATM 3367  O   HOH B2026      40.418  15.233 113.734  1.00 65.46           O  
HETATM 3368  O   HOH B2027      43.413  12.987 120.524  1.00 49.57           O  
HETATM 3369  O   HOH B2028      46.226  24.312 116.225  1.00 80.39           O  
HETATM 3370  O   HOH B2029      41.224  23.827 114.027  1.00 69.82           O  
HETATM 3371  O   HOH B2030      48.632  24.090  97.630  1.00 62.86           O  
HETATM 3372  O   HOH B2031      44.557  28.525  98.448  1.00 53.12           O  
HETATM 3373  O   HOH B2032      41.860  20.983 113.968  1.00 57.06           O  
HETATM 3374  O   HOH B2033      42.294  23.605 110.944  1.00 94.95           O  
HETATM 3375  O   HOH B2034      31.802  21.387  94.691  1.00 61.05           O  
HETATM 3376  O   HOH B2035      30.188  21.916 100.520  1.00 75.46           O  
HETATM 3377  O   HOH B2036      33.866  23.479  96.061  1.00 60.03           O  
HETATM 3378  O   HOH B2037      24.421   2.377 123.852  1.00 81.09           O  
HETATM 3379  O   HOH B2038      46.142  19.163 110.231  1.00 38.93           O  
HETATM 3380  O   HOH B2039      62.119  23.561  99.628  1.00 69.60           O  
HETATM 3381  O   HOH B2040      60.472  24.771 101.641  1.00 66.12           O  
HETATM 3382  O   HOH B2041      41.066  24.338 108.071  1.00 56.86           O  
HETATM 3383  O   HOH B2042      53.999  15.508 114.900  1.00 91.21           O  
HETATM 3384  O   HOH B2043      55.816  21.763 112.207  1.00 91.70           O  
HETATM 3385  O   HOH B2044      63.497   2.072 107.585  1.00 41.74           O  
HETATM 3386  O   HOH B2045      64.911  -0.674  82.031  0.50 57.84           O  
HETATM 3387  O   HOH B2046      41.885  28.092  98.855  1.00 48.06           O  
HETATM 3388  O   HOH B2047      46.395  23.178  99.918  1.00 44.51           O  
HETATM 3389  O   HOH B2048      40.624  27.256  95.942  1.00 41.53           O  
HETATM 3390  O   HOH B2049      60.863   1.370 134.799  1.00 56.25           O  
HETATM 3391  O   HOH B2050      29.431   7.178  95.223  1.00 55.10           O  
HETATM 3392  O   HOH B2051      31.700  20.878  97.440  1.00 86.66           O  
HETATM 3393  O   HOH B2052      35.496  16.237 102.486  1.00 38.83           O  
HETATM 3394  O   HOH B2053      36.337  21.137  97.656  1.00 42.04           O  
HETATM 3395  O   HOH B2054      39.177  10.814 120.572  1.00 62.59           O  
HETATM 3396  O   HOH B2055      36.328  11.456 119.933  1.00 53.09           O  
HETATM 3397  O   HOH B2056      23.300  18.514  89.620  1.00 90.05           O  
HETATM 3398  O   HOH B2057      25.097   7.409 119.987  1.00 83.07           O  
HETATM 3399  O   HOH B2058      24.207   3.960 121.692  1.00 60.24           O  
HETATM 3400  O   HOH B2059      48.187  24.372  93.566  1.00 79.19           O  
HETATM 3401  O   HOH B2060      56.454  22.445  97.848  1.00 65.21           O  
HETATM 3402  O   HOH B2061      56.141  23.376 105.654  1.00 75.17           O  
HETATM 3403  O   HOH B2062      57.706  20.946 100.871  1.00 54.79           O  
HETATM 3404  O   HOH B2063      59.704  22.467 100.005  1.00 71.31           O  
HETATM 3405  O   HOH B2064      61.729  20.851  99.271  1.00 65.56           O  
HETATM 3406  O   HOH B2065      60.939  22.993 103.654  1.00 62.47           O  
HETATM 3407  O   HOH B2066      58.175  22.684 103.899  1.00 67.71           O  
HETATM 3408  O   HOH B2067      54.924  27.001 111.204  1.00 71.37           O  
HETATM 3409  O   HOH B2068      52.200  27.162 111.054  1.00 98.85           O  
HETATM 3410  O   HOH B2069      53.372  17.622 116.429  1.00 62.05           O  
HETATM 3411  O   HOH B2070      54.086  19.075 113.241  1.00 62.50           O  
HETATM 3412  O   HOH B2071      53.382  16.599 112.271  1.00 55.81           O  
HETATM 3413  O   HOH B2072      48.729  18.915 110.051  1.00 59.30           O  
HETATM 3414  O   HOH B2073      49.085  21.644 113.047  1.00 69.65           O  
HETATM 3415  O   HOH B2074      51.981  13.728 114.892  1.00 62.51           O  
HETATM 3416  O   HOH B2075      48.861  13.858 127.197  1.00 49.39           O  
HETATM 3417  O   HOH B2076      46.082   9.422 119.381  1.00 22.47           O  
HETATM 3418  O   HOH B2077      45.037   0.654 107.205  1.00 31.23           O  
HETATM 3419  O   HOH B2078      62.115  -2.753  95.958  1.00 41.37           O  
HETATM 3420  O   HOH B2079      63.911   1.832 104.544  1.00 42.38           O  
HETATM 3421  O   HOH B2080      51.806   5.743 125.476  1.00 28.98           O  
HETATM 3422  O   HOH B2081      52.071  10.279 126.893  1.00 29.08           O  
HETATM 3423  O   HOH B2082      67.719  12.731  94.449  1.00 94.55           O  
HETATM 3424  O   HOH B2083      62.975   0.517  80.526  1.00 74.74           O  
HETATM 3425  O   HOH B2084      63.882   1.637  86.125  1.00 72.95           O  
HETATM 3426  O   HOH B2085      51.337   5.592 129.354  1.00 49.31           O  
HETATM 3427  O   HOH B2086      59.399   6.495 124.595  1.00 27.67           O  
HETATM 3428  O   HOH B2087      53.066   3.626 124.914  1.00 27.40           O  
HETATM 3429  O   HOH B2088      43.691   8.397  71.921  1.00 84.03           O  
HETATM 3430  O   HOH B2089      58.848   2.616 133.376  1.00 33.91           O  
HETATM 3431  O   HOH B2090      59.030   8.621 132.382  1.00 22.16           O  
HETATM 3432  O   HOH B2091      56.013   5.868 131.349  1.00 30.46           O  
HETATM 3433  O   HOH B2092      62.405   3.293 133.915  1.00 57.12           O  
HETATM 3434  O   HOH B2093      60.931   1.311 124.446  1.00 50.50           O  
HETATM 3435  O   HOH B2094      55.427   2.949 130.395  1.00 34.64           O  
HETATM 3436  O   HOH B2095      27.051  -4.524  83.390  1.00 65.84           O  
HETATM 3437  O   HOH B2096      28.681   4.592  94.754  1.00 66.82           O  
HETATM 3438  O   HOH B2097      61.512   1.568 109.600  1.00 42.05           O  
HETATM 3439  O   HOH B2098      44.877  10.808 117.140  1.00 57.64           O  
HETATM 3440  O   HOH B2099      41.418  10.014 118.193  1.00 43.63           O  
HETATM 3441  O   HOH B2100      38.992   6.351 121.622  1.00 54.94           O  
HETATM 3442  O   HOH B2101      40.140   9.378 122.675  1.00 60.00           O  
HETATM 3443  O   HOH B2102      60.845   7.716 109.684  1.00 34.99           O  
HETATM 3444  O   HOH B2103      46.337   1.214 113.060  1.00 23.78           O  
HETATM 3445  O   HOH B2104      43.885   3.556 110.582  1.00 29.77           O  
HETATM 3446  O   HOH B2105      43.786   5.955 108.903  1.00 37.46           O  
HETATM 3447  O   HOH B2106      39.925   9.426 112.845  1.00 33.68           O  
HETATM 3448  O   HOH B2107      35.710   8.709 120.941  1.00 50.94           O  
HETATM 3449  O   HOH B2108      25.569  22.664  84.189  1.00 70.06           O  
HETATM 3450  O   HOH B2109      24.334  20.057  87.726  1.00 60.88           O  
HETATM 3451  O   HOH B2110      28.341  21.661  85.673  1.00 57.39           O  
HETATM 3452  O   HOH B2111      32.554  26.547  88.356  1.00 43.25           O  
HETATM 3453  O   HOH B2112      27.549  19.880  94.420  1.00 75.21           O  
HETATM 3454  O   HOH B2113      34.422   2.407 109.316  1.00 52.35           O  
HETATM 3455  O   HOH B2114      36.396  26.016  96.534  1.00 32.97           O  
HETATM 3456  O   HOH B2115      46.591  23.919  90.871  1.00 49.33           O  
HETATM 3457  O   HOH B2116      27.130   4.532 112.514  1.00 73.13           O  
HETATM 3458  O   HOH B2117      26.848   4.539 120.896  1.00 79.96           O  
HETATM 3459  O   HOH B2118      26.910   6.741 122.686  1.00 59.28           O  
HETATM 3460  O   HOH B2119      45.078  27.696  95.938  1.00 50.97           O  
HETATM 3461  O   HOH B2120      54.450  21.256  95.592  1.00 50.78           O  
HETATM 3462  O   HOH B2121      53.937  21.908 105.840  1.00 49.14           O  
HETATM 3463  O   HOH B2122      60.263  20.356 102.153  1.00 53.21           O  
HETATM 3464  O   HOH B2123      62.208  20.728 105.060  1.00 61.70           O  
HETATM 3465  O   HOH B2124      57.996  19.617 107.869  1.00 60.23           O  
HETATM 3466  O   HOH B2125      55.852  21.293 107.712  1.00 55.46           O  
HETATM 3467  O   HOH B2126      52.929  24.274 108.655  1.00 60.71           O  
HETATM 3468  O   HOH B2127      55.521  19.650 101.323  1.00 40.58           O  
HETATM 3469  O   HOH B2128      57.315  20.118 103.416  1.00 78.60           O  
HETATM 3470  O   HOH B2129      31.836  14.136 118.393  1.00 63.63           O  
HETATM 3471  O   HOH B2130      30.303  10.941  96.268  1.00 72.34           O  
HETATM 3472  O   HOH B2131      32.033   9.824 101.890  1.00 54.19           O  
HETATM 3473  O   HOH B2132      30.631   6.224 103.063  1.00 51.50           O  
HETATM 3474  O   HOH B2133      63.292   6.532 105.941  1.00 46.80           O  
HETATM 3475  O   HOH B2134      28.421   0.707 108.220  1.00 77.33           O  
HETATM 3476  O   HOH B2135      24.569   3.370  94.322  1.00 95.54           O  
HETATM 3477  O   HOH B2136      43.275  -0.314 109.070  0.50 42.46           O  
HETATM 3478  O   HOH B2137      50.030  25.215  86.708  1.00 62.76           O  
HETATM 3479  O   HOH B2138      60.198  -4.025  98.169  1.00 24.63           O  
HETATM 3480  O   HOH B2139      61.985  -2.242 106.407  1.00 46.71           O  
HETATM 3481  O   HOH B2140      63.134  -0.803 104.583  1.00 39.26           O  
HETATM 3482  O   HOH B2141      53.896   1.971  98.546  1.00 25.25           O  
HETATM 3483  O   HOH B2142      63.480  18.541  90.192  1.00 78.62           O  
HETATM 3484  O   HOH B2143      66.880  15.983  93.494  1.00 89.08           O  
HETATM 3485  O   HOH B2144      68.433   6.913  88.996  1.00 68.58           O  
HETATM 3486  O   HOH B2145      72.475   7.684  88.742  1.00 74.32           O  
HETATM 3487  O   HOH B2146      63.803   5.894  81.221  1.00 97.06           O  
HETATM 3488  O   HOH B2147      67.321  10.918  96.399  1.00 55.42           O  
HETATM 3489  O   HOH B2148      64.744   2.498  93.212  1.00 58.67           O  
HETATM 3490  O   HOH B2149      66.401  11.411 100.910  1.00 87.98           O  
HETATM 3491  O   HOH B2150      67.859   4.208  96.645  1.00 46.29           O  
HETATM 3492  O   HOH B2151      51.973  -4.362  83.763  1.00 33.32           O  
HETATM 3493  O   HOH B2152      43.760   1.588  84.112  1.00 52.67           O  
HETATM 3494  O   HOH B2153      48.485  -3.536  81.483  1.00 73.49           O  
HETATM 3495  O   HOH B2154      48.145  -3.748  85.461  1.00 73.29           O  
HETATM 3496  O   HOH B2155      70.719   8.521  97.663  1.00 51.18           O  
HETATM 3497  O   HOH B2156      56.278   6.437  77.459  1.00 67.26           O  
HETATM 3498  O   HOH B2157      61.374   1.590  83.579  1.00 51.48           O  
HETATM 3499  O   HOH B2158      44.711   6.686  73.998  1.00 66.86           O  
HETATM 3500  O   HOH B2159      45.798   1.675  77.042  1.00 71.37           O  
HETATM 3501  O   HOH B2160      41.837  10.675  71.392  1.00 84.52           O  
HETATM 3502  O   HOH B2161      43.092   8.780  75.228  1.00 52.98           O  
HETATM 3503  O   HOH B2162      42.259   2.953  88.990  1.00 38.03           O  
HETATM 3504  O   HOH B2163      37.872   6.339  93.073  1.00 43.48           O  
HETATM 3505  O   HOH B2164      40.753   0.387  92.002  1.00 45.69           O  
HETATM 3506  O   HOH B2165      29.081   5.622  86.157  1.00 56.39           O  
HETATM 3507  O   HOH B2166      26.093   2.881  84.391  1.00 56.03           O  
HETATM 3508  O   HOH B2167      29.621  -1.664  82.734  1.00 71.13           O  
HETATM 3509  O   HOH B2168      24.828   0.141  83.772  1.00 76.44           O  
HETATM 3510  O   HOH B2169      26.121  -2.039  82.759  1.00 85.13           O  
HETATM 3511  O   HOH B2170      30.319   5.409  92.051  1.00 51.09           O  
HETATM 3512  O   HOH B2171      39.051   9.068  96.121  1.00 50.46           O  
HETATM 3513  O   HOH B2172      40.124   4.516  93.440  1.00 31.57           O  
HETATM 3514  O   HOH B2173      41.215   8.631  94.366  1.00 38.48           O  
HETATM 3515  O   HOH B2174      45.146   5.281 106.679  1.00 31.51           O  
HETATM 3516  O   HOH B2175      45.499   2.969 108.102  1.00 34.22           O  
HETATM 3517  O   HOH B2176      51.447   6.969 110.098  1.00 22.78           O  
HETATM 3518  O   HOH B2177      57.065   0.983 109.968  1.00 52.58           O  
HETATM 3519  O   HOH B2178      58.728   2.576 109.878  1.00 27.47           O  
HETATM 3520  O   HOH B2179      54.985  -0.194 107.581  1.00 24.08           O  
HETATM 3521  O   HOH B2180      60.670   5.321 108.249  1.00 24.59           O  
HETATM 3522  O   HOH B2181      57.963  15.242 105.268  1.00 40.56           O  
HETATM 3523  O   HOH B2182      62.532  11.501 101.943  1.00 48.96           O  
HETATM 3524  O   HOH B2183      60.177  16.149 105.438  1.00 42.97           O  
HETATM 3525  O   HOH B2184      31.306  15.762  96.807  1.00 63.29           O  
HETATM 3526  O   HOH B2185      26.688  19.792  86.150  1.00 59.49           O  
HETATM 3527  O   HOH B2186      24.178  19.384  84.245  1.00 65.17           O  
HETATM 3528  O   HOH B2187      34.312  22.022  82.880  1.00 65.21           O  
HETATM 3529  O   HOH B2188      27.537  21.410  90.625  1.00 63.80           O  
HETATM 3530  O   HOH B2189      34.279  24.474  87.026  1.00 40.21           O  
HETATM 3531  O   HOH B2190      37.174  28.519  92.546  1.00 31.85           O  
HETATM 3532  O   HOH B2191      36.379  23.055  95.625  1.00 41.55           O  
HETATM 3533  O   HOH B2192      39.564  22.233  84.874  1.00 83.34           O  
HETATM 3534  O   HOH B2193      38.518  25.048  87.913  1.00 68.55           O  
HETATM 3535  O   HOH B2194      41.546  24.277  87.433  1.00 54.35           O  
HETATM 3536  O   HOH B2195      46.082  22.194  87.721  1.00 56.81           O  
HETATM 3537  O   HOH B2196      40.411  28.478  92.877  1.00 48.17           O  
HETATM 3538  O   HOH B2197      42.995  26.599  94.915  1.00 57.53           O  
HETATM 3539  O   HOH B2198      52.468  21.181  97.314  1.00 34.78           O  
HETATM 3540  O   HOH B2199      49.163  21.598  97.160  1.00 41.16           O  
HETATM 3541  O   HOH B2200      51.560  20.978 105.707  1.00 50.51           O  
HETATM 3542  O   HOH B2201      52.542  17.547 104.757  1.00 37.44           O  
HETATM 3543  O   HOH B2202      62.272  18.597 102.768  1.00104.64           O  
HETATM 3544  O   HOH B2203      51.886   9.278 107.550  1.00 28.19           O  
HETATM 3545  O   HOH B2204      58.827  13.756 107.773  1.00 42.77           O  
HETATM 3546  O   HOH B2205      53.887   6.176 111.389  1.00 18.85           O  
HETATM 3547  O   HOH B2206      61.514  10.819 114.386  1.00 44.58           O  
HETATM 3548  O   HOH B2207      58.132  15.453 112.500  1.00 52.49           O  
HETATM 3549  O   HOH B2208      58.971  15.006 109.975  1.00 38.77           O  
HETATM 3550  O   HOH B2209      62.663  15.200 111.886  1.00 45.03           O  
HETATM 3551  O   HOH B2210      59.731   9.442 108.140  1.00 28.49           O  
HETATM 3552  O   HOH B2211      58.044  11.885 114.792  1.00 58.57           O  
HETATM 3553  O   HOH B2212      54.499  12.866 114.824  1.00 36.37           O  
HETATM 3554  O   HOH B2213      62.999   8.781 110.972  1.00 41.78           O  
HETATM 3555  O   HOH B2214      56.929  17.098 107.846  1.00 66.23           O  
HETATM 3556  O   HOH B2215      49.232   8.350 110.859  1.00 24.43           O  
HETATM 3557  O   HOH B2216      56.908   5.891 113.422  1.00 24.92           O  
HETATM 3558  O   HOH B2217      53.119  22.056 112.132  1.00 90.36           O  
HETATM 3559  O   HOH B2218      54.890  18.942 104.805  1.00 47.91           O  
HETATM 3560  O   HOH B2219      51.751  22.100 109.781  1.00 89.25           O  
HETATM 3561  O   HOH B2220      55.784  17.567 111.341  1.00 70.28           O  
HETATM 3562  O   HOH B2221      54.534  22.450 109.891  1.00 84.47           O  
HETATM 3563  O   HOH B2222      42.097  10.066 110.872  1.00 50.73           O  
HETATM 3564  O   HOH B2223      32.086  13.034  96.784  1.00 50.26           O  
HETATM 3565  O   HOH B2224      33.477   9.355  99.571  1.00 45.00           O  
HETATM 3566  O   HOH B2225      37.768   9.269  93.696  1.00 37.02           O  
HETATM 3567  O   HOH B2226      65.668   7.526 102.791  1.00 41.22           O  
HETATM 3568  O   HOH B2227      65.806   2.456  96.939  1.00 39.33           O  
HETATM 3569  O   HOH B2228      70.561   0.380 102.316  1.00 75.32           O  
HETATM 3570  O   HOH B2229      67.618   4.288 104.837  1.00 86.60           O  
HETATM 3571  O   HOH B2230      71.834   2.476 101.233  1.00 68.00           O  
HETATM 3572  O   HOH B2231      66.548   1.455 104.418  1.00 65.72           O  
HETATM 3573  O   HOH B2232      63.119   4.296 103.878  1.00 29.88           O  
HETATM 3574  O   HOH B2233      59.385  -3.317 106.211  1.00 20.53           O  
HETATM 3575  O   HOH B2234      55.595  -4.146 106.904  1.00 21.56           O  
HETATM 3576  O   HOH B2235      30.545   2.403 102.352  1.00 56.64           O  
HETATM 3577  O   HOH B2236      29.862   0.276  99.874  1.00 58.82           O  
HETATM 3578  O   HOH B2237      31.079   3.747  95.768  1.00 66.39           O  
HETATM 3579  O   HOH B2238      27.988   0.744  95.734  1.00 63.56           O  
HETATM 3580  O   HOH B2239      37.004  -6.882  94.695  1.00 54.28           O  
HETATM 3581  O   HOH B2240      39.663  -1.070  83.681  1.00 56.44           O  
HETATM 3582  O   HOH B2241      30.892  -5.034  86.288  1.00 68.01           O  
HETATM 3583  O   HOH B2242      32.857   0.839  84.001  1.00 48.96           O  
HETATM 3584  O   HOH B2243      29.919  -2.202  89.742  1.00 57.13           O  
HETATM 3585  O   HOH B2244      41.340   3.069  81.591  1.00 56.72           O  
HETATM 3586  O   HOH B2245      42.098   6.016  81.917  1.00 53.16           O  
HETATM 3587  O   HOH B2246      56.320   8.039  81.551  1.00 45.37           O  
HETATM 3588  O   HOH B2247      57.923  14.182  81.888  1.00 61.42           O  
HETATM 3589  O   HOH B2248      49.336  14.078  78.831  1.00 41.15           O  
HETATM 3590  O   HOH B2249      45.523  16.991  78.916  1.00 44.38           O  
HETATM 3591  O   HOH B2250      42.995  20.954  80.853  1.00 77.47           O  
HETATM 3592  O   HOH B2251      48.077  23.531  86.051  1.00 68.02           O  
HETATM 3593  O   HOH B2252      51.358  16.821  85.755  1.00 34.61           O  
HETATM 3594  O   HOH B2253      53.863  17.026  85.863  1.00 47.18           O  
HETATM 3595  O   HOH B2254      54.931  23.742  94.143  1.00 81.10           O  
HETATM 3596  O   HOH B2255      59.761  20.344  91.855  1.00 52.77           O  
HETATM 3597  O   HOH B2256      63.046  16.932  92.252  1.00 72.49           O  
HETATM 3598  O   HOH B2257      64.283  14.034  86.183  1.00 48.86           O  
HETATM 3599  O   HOH B2258      64.104  11.127  96.113  1.00 48.28           O  
HETATM 3600  O   HOH B2259      67.880  15.536  90.531  1.00 77.52           O  
HETATM 3601  O   HOH B2260      70.421   9.237  88.065  1.00 74.06           O  
HETATM 3602  O   HOH B2261      63.524   6.395  89.580  1.00 41.38           O  
HETATM 3603  O   HOH B2262      64.128   4.755  84.523  1.00 58.00           O  
HETATM 3604  O   HOH B2263      59.761   6.827  83.554  1.00 37.79           O  
HETATM 3605  O   HOH B2264      57.083  -1.394  86.785  1.00 23.51           O  
HETATM 3606  O   HOH B2265      53.521  -3.195  84.721  1.00 28.86           O  
HETATM 3607  O   HOH B2266      54.619  -1.179  75.725  1.00 50.84           O  
HETATM 3608  O   HOH B2267      57.713  -2.179  78.554  1.00 58.01           O  
HETATM 3609  O   HOH B2268      53.523   2.228  77.207  1.00119.88           O  
HETATM 3610  O   HOH B2269      55.596  -3.723  78.619  1.00 44.43           O  
HETATM 3611  O   HOH B2270      50.106  -2.446  84.221  1.00 39.50           O  
HETATM 3612  O   HOH B2271      45.849   2.815  81.772  1.00 39.06           O  
HETATM 3613  O   HOH B2272      49.135   0.577  88.489  1.00 29.58           O  
HETATM 3614  O   HOH B2273      50.990   7.807  85.293  1.00 30.95           O  
HETATM 3615  O   HOH B2274      52.674   2.817  88.896  1.00 23.31           O  
HETATM 3616  O   HOH B2275      59.236   3.219  84.178  1.00 53.42           O  
HETATM 3617  O   HOH B2276      54.237   7.620  79.936  1.00 45.33           O  
HETATM 3618  O   HOH B2277      57.937   5.491  82.041  1.00 69.22           O  
HETATM 3619  O   HOH B2278      58.006   0.926  78.158  1.00 74.07           O  
HETATM 3620  O   HOH B2279      45.924   0.635  79.843  1.00 52.04           O  
HETATM 3621  O   HOH B2280      46.874   6.660  76.116  1.00 55.95           O  
HETATM 3622  O   HOH B2281      49.056  -2.805  78.964  1.00 79.68           O  
HETATM 3623  O   HOH B2282      50.190   7.835  78.470  1.00 36.79           O  
HETATM 3624  O   HOH B2283      39.250  14.575  73.396  1.00 64.11           O  
HETATM 3625  O   HOH B2284      44.811  15.226  74.494  1.00 84.58           O  
HETATM 3626  O   HOH B2285      44.712  10.620  76.046  1.00 32.94           O  
HETATM 3627  O   HOH B2286      36.972  10.225  78.072  1.00119.17           O  
HETATM 3628  O   HOH B2287      41.619  13.344  71.779  1.00 64.01           O  
HETATM 3629  O   HOH B2288      35.479  13.605  79.060  1.00 83.61           O  
HETATM 3630  O   HOH B2289      38.895   7.620  81.123  1.00 79.72           O  
HETATM 3631  O   HOH B2290      32.982   9.165  80.395  1.00 66.61           O  
HETATM 3632  O   HOH B2291      30.963  13.360  83.087  1.00 44.94           O  
HETATM 3633  O   HOH B2292      30.632  10.230  85.757  1.00 76.60           O  
HETATM 3634  O   HOH B2293      41.842   3.037  91.607  1.00 43.55           O  
HETATM 3635  O   HOH B2294      44.326  -3.572  89.619  1.00 35.94           O  
HETATM 3636  O   HOH B2295      49.306   1.442  96.633  1.00 27.97           O  
HETATM 3637  O   HOH B2296      46.222  -9.768  90.810  1.00 55.67           O  
HETATM 3638  O   HOH B2297      43.412  -9.779  95.712  1.00 51.36           O  
HETATM 3639  O   HOH B2298      42.015  -0.400  96.502  1.00 45.44           O  
HETATM 3640  O   HOH B2299      50.758  -7.754  90.952  1.00 35.17           O  
HETATM 3641  O   HOH B2300      49.953  -3.476  87.749  1.00 44.04           O  
HETATM 3642  O   HOH B2301      44.602   0.190  90.649  1.00 29.64           O  
CONECT 2983 2984                                                                
CONECT 2984 2983 2985 2986 2997                                                 
CONECT 2985 2984                                                                
CONECT 2986 2984 2987                                                           
CONECT 2987 2986 2988 2995                                                      
CONECT 2988 2987 2989 2990                                                      
CONECT 2989 2988                                                                
CONECT 2990 2988 2991 2992                                                      
CONECT 2991 2990                                                                
CONECT 2992 2990 2993 2994                                                      
CONECT 2993 2992                                                                
CONECT 2994 2992 2995 2996                                                      
CONECT 2995 2987 2994                                                           
CONECT 2996 2994                                                                
CONECT 2997 2984 2998                                                           
CONECT 2998 2997 2999 3000 3001                                                 
CONECT 2999 2998                                                                
CONECT 3000 2998                                                                
CONECT 3001 2998 3002                                                           
CONECT 3002 3001 3003                                                           
CONECT 3003 3002 3004 3005                                                      
CONECT 3004 3003 3008                                                           
CONECT 3005 3003 3006 3007                                                      
CONECT 3006 3005                                                                
CONECT 3007 3005 3008                                                           
CONECT 3008 3004 3007 3009                                                      
CONECT 3009 3008 3010 3017                                                      
CONECT 3010 3009 3011 3012                                                      
CONECT 3011 3010                                                                
CONECT 3012 3010 3013                                                           
CONECT 3013 3012 3014 3015                                                      
CONECT 3014 3013                                                                
CONECT 3015 3013 3016 3017                                                      
CONECT 3016 3015                                                                
CONECT 3017 3009 3015                                                           
CONECT 3018 3019                                                                
CONECT 3019 3018 3020 3021 3032                                                 
CONECT 3020 3019                                                                
CONECT 3021 3019 3022                                                           
CONECT 3022 3021 3023 3030                                                      
CONECT 3023 3022 3024 3025                                                      
CONECT 3024 3023                                                                
CONECT 3025 3023 3026 3027                                                      
CONECT 3026 3025                                                                
CONECT 3027 3025 3028 3029                                                      
CONECT 3028 3027                                                                
CONECT 3029 3027 3030 3031                                                      
CONECT 3030 3022 3029                                                           
CONECT 3031 3029                                                                
CONECT 3032 3019 3033                                                           
CONECT 3033 3032 3034 3035 3036                                                 
CONECT 3034 3033                                                                
CONECT 3035 3033                                                                
CONECT 3036 3033 3037                                                           
CONECT 3037 3036 3038                                                           
CONECT 3038 3037 3039 3040                                                      
CONECT 3039 3038 3043                                                           
CONECT 3040 3038 3041 3042                                                      
CONECT 3041 3040                                                                
CONECT 3042 3040 3043                                                           
CONECT 3043 3039 3042 3044                                                      
CONECT 3044 3043 3045 3052                                                      
CONECT 3045 3044 3046 3047                                                      
CONECT 3046 3045                                                                
CONECT 3047 3045 3048                                                           
CONECT 3048 3047 3049 3050                                                      
CONECT 3049 3048                                                                
CONECT 3050 3048 3051 3052                                                      
CONECT 3051 3050                                                                
CONECT 3052 3044 3050                                                           
MASTER      452    0    2    8   26    0   12    6 3640    2   70   30          
END                                                                             
