# Supplementary material for: Spinning sugars in antigen biosynthesis: characterization of the Coxiella burnetii and Streptomyces griseus TDP-sugar epimerases
Source: J Biol Chem. 2022 Apr 6;298(5):101903. doi: 10.1016/j.jbc.2022.101903 (PMC9095892; doi:10.1016/j.jbc.2022.101903)
Supplement: Cross et al raw data [file mmc2.zip › ORE data drop/Table S1/3ryk.pdb]

HEADER    ISOMERASE                               11-MAY-11   3RYK              
TITLE     1.63 ANGSTROM RESOLUTION CRYSTAL STRUCTURE OF DTDP-4-DEHYDRORHAMNOSE  
TITLE    2 3,5-EPIMERASE (RFBC) FROM BACILLUS ANTHRACIS STR. AMES WITH TDP AND  
TITLE    3 PPI BOUND                                                            
COMPND    MOL_ID: 1;                                                            
COMPND   2 MOLECULE: DTDP-4-DEHYDRORHAMNOSE 3,5-EPIMERASE;                      
COMPND   3 CHAIN: A, B;                                                         
COMPND   4 EC: 5.1.3.13;                                                        
COMPND   5 ENGINEERED: YES                                                      
SOURCE    MOL_ID: 1;                                                            
SOURCE   2 ORGANISM_SCIENTIFIC: BACILLUS ANTHRACIS STR. AMES;                   
SOURCE   3 ORGANISM_COMMON: ANTHRAX,ANTHRAX BACTERIUM;                          
SOURCE   4 ORGANISM_TAXID: 198094;                                              
SOURCE   5 STRAIN: BACILLUS ANTHRACIS STR. AMES;                                
SOURCE   6 GENE: BAS1136, BA_1229, GBAA_1229, RFBC;                             
SOURCE   7 EXPRESSION_SYSTEM: ESCHERICHIA COLI;                                 
SOURCE   8 EXPRESSION_SYSTEM_TAXID: 469008;                                     
SOURCE   9 EXPRESSION_SYSTEM_STRAIN: BL21/MAGIC;                                
SOURCE  10 EXPRESSION_SYSTEM_VECTOR_TYPE: PLASMID;                              
SOURCE  11 EXPRESSION_SYSTEM_PLASMID: PMCSG7                                    
KEYWDS    DTDP-4-DEHYDRORHAMNOSE 3, 5-EPIMERASE, RHAMNOSE PATHWAY, STRUCTURAL   
KEYWDS   2 GENOMICS, INFECTIOUS DISEASES, CENTER FOR STRUCTURAL GENOMICS OF     
KEYWDS   3 INFECTIOUS DISEASES (CSGID), JELLY ROLL-LIKE TOPOLOGY, THE ENZYME    
KEYWDS   4 EPIMERIZES AT TWO CARBON CENTERS, THE 3 AND 5 POSITIONS OF THE SUGAR 
KEYWDS   5 RING, ISOMERASE                                                      
EXPDTA    X-RAY DIFFRACTION                                                     
AUTHOR    A.S.HALAVATY,M.KUHN,G.MINASOV,L.SHUVALOVA,K.KWON,W.F.ANDERSON,CENTER  
AUTHOR   2 FOR STRUCTURAL GENOMICS OF INFECTIOUS DISEASES (CSGID)               
REVDAT   5   18-APR-18 3RYK    1       JRNL                                     
REVDAT   4   13-DEC-17 3RYK    1       JRNL                                     
REVDAT   3   08-NOV-17 3RYK    1       REMARK                                   
REVDAT   2   21-JUN-17 3RYK    1       HETATM                                   
REVDAT   1   25-MAY-11 3RYK    0                                                
JRNL        AUTH   A.SHORNIKOV,H.TRAN,J.MACIAS,A.S.HALAVATY,G.MINASOV,          
JRNL        AUTH 2 W.F.ANDERSON,M.L.KUHN                                        
JRNL        TITL   STRUCTURE OF THE BACILLUS ANTHRACIS                          
JRNL        TITL 2 DTDP-L-RHAMNOSE-BIOSYNTHETIC ENZYME DTDP-4-DEHYDRORHAMNOSE   
JRNL        TITL 3 3,5-EPIMERASE (RFBC).                                        
JRNL        REF    ACTA CRYSTALLOGR F STRUCT     V.  73   664 2017              
JRNL        REF  2 BIOL COMMUN                                                  
JRNL        REFN                   ESSN 2053-230X                               
JRNL        PMID   29199987                                                     
JRNL        DOI    10.1107/S2053230X17015849                                    
REMARK   2                                                                      
REMARK   2 RESOLUTION.    1.63 ANGSTROMS.                                       
REMARK   3                                                                      
REMARK   3 REFINEMENT.                                                          
REMARK   3   PROGRAM     : REFMAC 5.5.0102                                      
REMARK   3   AUTHORS     : MURSHUDOV,SKUBAK,LEBEDEV,PANNU,STEINER,              
REMARK   3               : NICHOLLS,WINN,LONG,VAGIN                             
REMARK   3                                                                      
REMARK   3    REFINEMENT TARGET : MAXIMUM LIKELIHOOD                            
REMARK   3                                                                      
REMARK   3  DATA USED IN REFINEMENT.                                            
REMARK   3   RESOLUTION RANGE HIGH (ANGSTROMS) : 1.63                           
REMARK   3   RESOLUTION RANGE LOW  (ANGSTROMS) : 28.85                          
REMARK   3   DATA CUTOFF            (SIGMA(F)) : NULL                           
REMARK   3   COMPLETENESS FOR RANGE        (%) : 99.8                           
REMARK   3   NUMBER OF REFLECTIONS             : 44611                          
REMARK   3                                                                      
REMARK   3  FIT TO DATA USED IN REFINEMENT.                                     
REMARK   3   CROSS-VALIDATION METHOD          : THROUGHOUT                      
REMARK   3   FREE R VALUE TEST SET SELECTION  : RANDOM                          
REMARK   3   R VALUE     (WORKING + TEST SET) : 0.125                           
REMARK   3   R VALUE            (WORKING SET) : 0.123                           
REMARK   3   FREE R VALUE                     : 0.160                           
REMARK   3   FREE R VALUE TEST SET SIZE   (%) : 5.200                           
REMARK   3   FREE R VALUE TEST SET COUNT      : 2425                            
REMARK   3                                                                      
REMARK   3  FIT IN THE HIGHEST RESOLUTION BIN.                                  
REMARK   3   TOTAL NUMBER OF BINS USED           : 20                           
REMARK   3   BIN RESOLUTION RANGE HIGH       (A) : 1.63                         
REMARK   3   BIN RESOLUTION RANGE LOW        (A) : 1.67                         
REMARK   3   REFLECTION IN BIN     (WORKING SET) : 3149                         
REMARK   3   BIN COMPLETENESS (WORKING+TEST) (%) : 96.74                        
REMARK   3   BIN R VALUE           (WORKING SET) : 0.1530                       
REMARK   3   BIN FREE R VALUE SET COUNT          : 201                          
REMARK   3   BIN FREE R VALUE                    : 0.2530                       
REMARK   3                                                                      
REMARK   3  NUMBER OF NON-HYDROGEN ATOMS USED IN REFINEMENT.                    
REMARK   3   PROTEIN ATOMS            : 2814                                    
REMARK   3   NUCLEIC ACID ATOMS       : 0                                       
REMARK   3   HETEROGEN ATOMS          : 34                                      
REMARK   3   SOLVENT ATOMS            : 266                                     
REMARK   3                                                                      
REMARK   3  B VALUES.                                                           
REMARK   3   FROM WILSON PLOT           (A**2) : 24.60                          
REMARK   3   MEAN B VALUE      (OVERALL, A**2) : 21.23                          
REMARK   3   OVERALL ANISOTROPIC B VALUE.                                       
REMARK   3    B11 (A**2) : -19.55000                                            
REMARK   3    B22 (A**2) : -19.55000                                            
REMARK   3    B33 (A**2) : 39.10000                                             
REMARK   3    B12 (A**2) : 0.00000                                              
REMARK   3    B13 (A**2) : 0.00000                                              
REMARK   3    B23 (A**2) : 0.00000                                              
REMARK   3                                                                      
REMARK   3  ESTIMATED OVERALL COORDINATE ERROR.                                 
REMARK   3   ESU BASED ON R VALUE                            (A): NULL          
REMARK   3   ESU BASED ON FREE R VALUE                       (A): 0.015         
REMARK   3   ESU BASED ON MAXIMUM LIKELIHOOD                 (A): 0.073         
REMARK   3   ESU FOR B VALUES BASED ON MAXIMUM LIKELIHOOD (A**2): 5.946         
REMARK   3                                                                      
REMARK   3 CORRELATION COEFFICIENTS.                                            
REMARK   3   CORRELATION COEFFICIENT FO-FC      : 0.981                         
REMARK   3   CORRELATION COEFFICIENT FO-FC FREE : 0.972                         
REMARK   3                                                                      
REMARK   3  RMS DEVIATIONS FROM IDEAL VALUES        COUNT    RMS    WEIGHT      
REMARK   3   BOND LENGTHS REFINED ATOMS        (A):  3001 ; 0.010 ; 0.022       
REMARK   3   BOND LENGTHS OTHERS               (A):  2024 ; 0.002 ; 0.020       
REMARK   3   BOND ANGLES REFINED ATOMS   (DEGREES):  4091 ; 1.852 ; 1.968       
REMARK   3   BOND ANGLES OTHERS          (DEGREES):  4952 ; 0.980 ; 3.000       
REMARK   3   TORSION ANGLES, PERIOD 1    (DEGREES):   364 ; 1.427 ; 5.000       
REMARK   3   TORSION ANGLES, PERIOD 2    (DEGREES):   135 ;24.879 ;24.074       
REMARK   3   TORSION ANGLES, PERIOD 3    (DEGREES):   515 ; 5.831 ;15.000       
REMARK   3   TORSION ANGLES, PERIOD 4    (DEGREES):    14 ; 5.375 ;15.000       
REMARK   3   CHIRAL-CENTER RESTRAINTS       (A**3):   447 ; 0.109 ; 0.200       
REMARK   3   GENERAL PLANES REFINED ATOMS      (A):  3306 ; 0.005 ; 0.021       
REMARK   3   GENERAL PLANES OTHERS             (A):   605 ; 0.001 ; 0.020       
REMARK   3   NON-BONDED CONTACTS REFINED ATOMS (A):  NULL ;  NULL ;  NULL       
REMARK   3   NON-BONDED CONTACTS OTHERS        (A):  NULL ;  NULL ;  NULL       
REMARK   3   NON-BONDED TORSION REFINED ATOMS  (A):  NULL ;  NULL ;  NULL       
REMARK   3   NON-BONDED TORSION OTHERS         (A):  NULL ;  NULL ;  NULL       
REMARK   3   H-BOND (X...Y) REFINED ATOMS      (A):  NULL ;  NULL ;  NULL       
REMARK   3   H-BOND (X...Y) OTHERS             (A):  NULL ;  NULL ;  NULL       
REMARK   3   POTENTIAL METAL-ION REFINED ATOMS (A):  NULL ;  NULL ;  NULL       
REMARK   3   POTENTIAL METAL-ION OTHERS        (A):  NULL ;  NULL ;  NULL       
REMARK   3   SYMMETRY VDW REFINED ATOMS        (A):  NULL ;  NULL ;  NULL       
REMARK   3   SYMMETRY VDW OTHERS               (A):  NULL ;  NULL ;  NULL       
REMARK   3   SYMMETRY H-BOND REFINED ATOMS     (A):  NULL ;  NULL ;  NULL       
REMARK   3   SYMMETRY H-BOND OTHERS            (A):  NULL ;  NULL ;  NULL       
REMARK   3   SYMMETRY METAL-ION REFINED ATOMS  (A):  NULL ;  NULL ;  NULL       
REMARK   3   SYMMETRY METAL-ION OTHERS         (A):  NULL ;  NULL ;  NULL       
REMARK   3                                                                      
REMARK   3  ISOTROPIC THERMAL FACTOR RESTRAINTS.     COUNT   RMS    WEIGHT      
REMARK   3   MAIN-CHAIN BOND REFINED ATOMS  (A**2):  1796 ; 1.248 ; 1.500       
REMARK   3   MAIN-CHAIN BOND OTHER ATOMS    (A**2):   716 ; 0.472 ; 1.500       
REMARK   3   MAIN-CHAIN ANGLE REFINED ATOMS (A**2):  2934 ; 1.897 ; 2.000       
REMARK   3   MAIN-CHAIN ANGLE OTHER ATOMS   (A**2):  NULL ;  NULL ;  NULL       
REMARK   3   SIDE-CHAIN BOND REFINED ATOMS  (A**2):  1205 ; 3.093 ; 3.000       
REMARK   3   SIDE-CHAIN BOND OTHER ATOMS    (A**2):  NULL ;  NULL ;  NULL       
REMARK   3   SIDE-CHAIN ANGLE REFINED ATOMS (A**2):  1157 ; 4.441 ; 4.500       
REMARK   3   SIDE-CHAIN ANGLE OTHER ATOMS   (A**2):  NULL ;  NULL ;  NULL       
REMARK   3   LONG RANGE B REFINED ATOMS     (A**2):  NULL ;  NULL ;  NULL       
REMARK   3   LONG RANGE B OTHER ATOMS       (A**2):  NULL ;  NULL ;  NULL       
REMARK   3                                                                      
REMARK   3 ANISOTROPIC THERMAL FACTOR RESTRAINTS.    COUNT   RMS   WEIGHT       
REMARK   3   RIGID-BOND RESTRAINTS          (A**2):  5025 ; 1.252 ; 3.000       
REMARK   3   SPHERICITY; FREE ATOMS         (A**2):  NULL ;  NULL ;  NULL       
REMARK   3   SPHERICITY; BONDED ATOMS       (A**2):  NULL ;  NULL ;  NULL       
REMARK   3                                                                      
REMARK   3  NCS RESTRAINTS STATISTICS                                           
REMARK   3   NUMBER OF DIFFERENT NCS GROUPS : NULL                              
REMARK   3                                                                      
REMARK   3  TWIN DETAILS                                                        
REMARK   3   NUMBER OF TWIN DOMAINS  : 4                                        
REMARK   3      TWIN DOMAIN   : 1                                               
REMARK   3      TWIN OPERATOR : H, K, L                                         
REMARK   3      TWIN FRACTION : 0.303                                           
REMARK   3      TWIN DOMAIN   : 2                                               
REMARK   3      TWIN OPERATOR : -H, H+K, -L                                     
REMARK   3      TWIN FRACTION : 0.298                                           
REMARK   3      TWIN DOMAIN   : 3                                               
REMARK   3      TWIN OPERATOR : K, H, -L                                        
REMARK   3      TWIN FRACTION : 0.199                                           
REMARK   3      TWIN DOMAIN   : 4                                               
REMARK   3      TWIN OPERATOR : -H,-K,L                                         
REMARK   3      TWIN FRACTION : 0.200                                           
REMARK   3                                                                      
REMARK   3  TLS DETAILS                                                         
REMARK   3   NUMBER OF TLS GROUPS  : NULL                                       
REMARK   3                                                                      
REMARK   3  BULK SOLVENT MODELLING.                                             
REMARK   3   METHOD USED : BABINET MODEL WITH MASK                              
REMARK   3   PARAMETERS FOR MASK CALCULATION                                    
REMARK   3   VDW PROBE RADIUS   : 1.20                                          
REMARK   3   ION PROBE RADIUS   : 0.80                                          
REMARK   3   SHRINKAGE RADIUS   : 0.80                                          
REMARK   3                                                                      
REMARK   3  OTHER REFINEMENT REMARKS: HYDROGENS HAVE BEEN ADDED IN THE RIDING   
REMARK   3  POSITIONS                                                           
REMARK   4                                                                      
REMARK   4 3RYK COMPLIES WITH FORMAT V. 3.30, 13-JUL-11                         
REMARK 100                                                                      
REMARK 100 THIS ENTRY HAS BEEN PROCESSED BY RCSB ON 12-MAY-11.                  
REMARK 100 THE DEPOSITION ID IS D_1000065536.                                   
REMARK 200                                                                      
REMARK 200 EXPERIMENTAL DETAILS                                                 
REMARK 200  EXPERIMENT TYPE                : X-RAY DIFFRACTION                  
REMARK 200  DATE OF DATA COLLECTION        : 17-MAR-11                          
REMARK 200  TEMPERATURE           (KELVIN) : 100                                
REMARK 200  PH                             : 5.0                                
REMARK 200  NUMBER OF CRYSTALS USED        : 1                                  
REMARK 200                                                                      
REMARK 200  SYNCHROTRON              (Y/N) : Y                                  
REMARK 200  RADIATION SOURCE               : APS                                
REMARK 200  BEAMLINE                       : 21-ID-D                            
REMARK 200  X-RAY GENERATOR MODEL          : NULL                               
REMARK 200  MONOCHROMATIC OR LAUE    (M/L) : M                                  
REMARK 200  WAVELENGTH OR RANGE        (A) : 0.97919                            
REMARK 200  MONOCHROMATOR                  : SI(111) CHANNEL                    
REMARK 200  OPTICS                         : MIRROR                             
REMARK 200                                                                      
REMARK 200  DETECTOR TYPE                  : CCD                                
REMARK 200  DETECTOR MANUFACTURER          : MARMOSAIC 300 MM CCD               
REMARK 200  INTENSITY-INTEGRATION SOFTWARE : HKL-2000                           
REMARK 200  DATA SCALING SOFTWARE          : HKL-2000                           
REMARK 200                                                                      
REMARK 200  NUMBER OF UNIQUE REFLECTIONS   : 47039                              
REMARK 200  RESOLUTION RANGE HIGH      (A) : 1.630                              
REMARK 200  RESOLUTION RANGE LOW       (A) : 30.000                             
REMARK 200  REJECTION CRITERIA  (SIGMA(I)) : -3.000                             
REMARK 200                                                                      
REMARK 200 OVERALL.                                                             
REMARK 200  COMPLETENESS FOR RANGE     (%) : 99.9                               
REMARK 200  DATA REDUNDANCY                : 4.800                              
REMARK 200  R MERGE                    (I) : 0.05200                            
REMARK 200  R SYM                      (I) : NULL                               
REMARK 200  <I/SIGMA(I)> FOR THE DATA SET  : 26.5300                            
REMARK 200                                                                      
REMARK 200 IN THE HIGHEST RESOLUTION SHELL.                                     
REMARK 200  HIGHEST RESOLUTION SHELL, RANGE HIGH (A) : 1.63                     
REMARK 200  HIGHEST RESOLUTION SHELL, RANGE LOW  (A) : 1.66                     
REMARK 200  COMPLETENESS FOR SHELL     (%) : 98.5                               
REMARK 200  DATA REDUNDANCY IN SHELL       : 4.40                               
REMARK 200  R MERGE FOR SHELL          (I) : 0.48800                            
REMARK 200  R SYM FOR SHELL            (I) : NULL                               
REMARK 200  <I/SIGMA(I)> FOR SHELL         : 2.870                              
REMARK 200                                                                      
REMARK 200 DIFFRACTION PROTOCOL: SINGLE WAVELENGTH                              
REMARK 200 METHOD USED TO DETERMINE THE STRUCTURE: MOLECULAR REPLACEMENT        
REMARK 200 SOFTWARE USED: PHASER                                                
REMARK 200 STARTING MODEL: PDB ENTRY 1DZR                                       
REMARK 200                                                                      
REMARK 200 REMARK: NULL                                                         
REMARK 280                                                                      
REMARK 280 CRYSTAL                                                              
REMARK 280 SOLVENT CONTENT, VS   (%): 40.99                                     
REMARK 280 MATTHEWS COEFFICIENT, VM (ANGSTROMS**3/DA): 2.08                     
REMARK 280                                                                      
REMARK 280 CRYSTALLIZATION CONDITIONS: PROTEIN: 7.5 MG/ML IN 10 MM TRIS/HCL     
REMARK 280  PH 8.3, 0.5 M NACL, 5 MM BME. CRYSTALLIZATION CONDITION: THE        
REMARK 280  JCSG+ SUITE (CONDITION A3(#3): 0.2 M DI-AMMONIUM CITRATE PH 5.0,    
REMARK 280  20 % W/V PEG3350). CRYSTALLIZED AT 1:1 V/V RATIO. CRYO: SOAK IN     
REMARK 280  THE JCSG+ A3. , VAPOR DIFFUSION, SITTING DROP, TEMPERATURE 295K     
REMARK 290                                                                      
REMARK 290 CRYSTALLOGRAPHIC SYMMETRY                                            
REMARK 290 SYMMETRY OPERATORS FOR SPACE GROUP: P 3                              
REMARK 290                                                                      
REMARK 290      SYMOP   SYMMETRY                                                
REMARK 290     NNNMMM   OPERATOR                                                
REMARK 290       1555   X,Y,Z                                                   
REMARK 290       2555   -Y,X-Y,Z                                                
REMARK 290       3555   -X+Y,-X,Z                                               
REMARK 290                                                                      
REMARK 290     WHERE NNN -> OPERATOR NUMBER                                     
REMARK 290           MMM -> TRANSLATION VECTOR                                  
REMARK 290                                                                      
REMARK 290 CRYSTALLOGRAPHIC SYMMETRY TRANSFORMATIONS                            
REMARK 290 THE FOLLOWING TRANSFORMATIONS OPERATE ON THE ATOM/HETATM             
REMARK 290 RECORDS IN THIS ENTRY TO PRODUCE CRYSTALLOGRAPHICALLY                
REMARK 290 RELATED MOLECULES.                                                   
REMARK 290   SMTRY1   1  1.000000  0.000000  0.000000        0.00000            
REMARK 290   SMTRY2   1  0.000000  1.000000  0.000000        0.00000            
REMARK 290   SMTRY3   1  0.000000  0.000000  1.000000        0.00000            
REMARK 290   SMTRY1   2 -0.500000 -0.866025  0.000000        0.00000            
REMARK 290   SMTRY2   2  0.866025 -0.500000  0.000000        0.00000            
REMARK 290   SMTRY3   2  0.000000  0.000000  1.000000        0.00000            
REMARK 290   SMTRY1   3 -0.500000  0.866025  0.000000        0.00000            
REMARK 290   SMTRY2   3 -0.866025 -0.500000  0.000000        0.00000            
REMARK 290   SMTRY3   3  0.000000  0.000000  1.000000        0.00000            
REMARK 290                                                                      
REMARK 290 REMARK: NULL                                                         
REMARK 300                                                                      
REMARK 300 BIOMOLECULE: 1                                                       
REMARK 300 SEE REMARK 350 FOR THE AUTHOR PROVIDED AND/OR PROGRAM                
REMARK 300 GENERATED ASSEMBLY INFORMATION FOR THE STRUCTURE IN                  
REMARK 300 THIS ENTRY. THE REMARK MAY ALSO PROVIDE INFORMATION ON               
REMARK 300 BURIED SURFACE AREA.                                                 
REMARK 350                                                                      
REMARK 350 COORDINATES FOR A COMPLETE MULTIMER REPRESENTING THE KNOWN           
REMARK 350 BIOLOGICALLY SIGNIFICANT OLIGOMERIZATION STATE OF THE                
REMARK 350 MOLECULE CAN BE GENERATED BY APPLYING BIOMT TRANSFORMATIONS          
REMARK 350 GIVEN BELOW.  BOTH NON-CRYSTALLOGRAPHIC AND                          
REMARK 350 CRYSTALLOGRAPHIC OPERATIONS ARE GIVEN.                               
REMARK 350                                                                      
REMARK 350 BIOMOLECULE: 1                                                       
REMARK 350 AUTHOR DETERMINED BIOLOGICAL UNIT: DIMERIC                           
REMARK 350 SOFTWARE DETERMINED QUATERNARY STRUCTURE: DIMERIC                    
REMARK 350 SOFTWARE USED: PISA                                                  
REMARK 350 TOTAL BURIED SURFACE AREA: 3960 ANGSTROM**2                          
REMARK 350 SURFACE AREA OF THE COMPLEX: 15610 ANGSTROM**2                       
REMARK 350 CHANGE IN SOLVENT FREE ENERGY: -21.0 KCAL/MOL                        
REMARK 350 APPLY THE FOLLOWING TO CHAINS: A, B                                  
REMARK 350   BIOMT1   1  1.000000  0.000000  0.000000        0.00000            
REMARK 350   BIOMT2   1  0.000000  1.000000  0.000000        0.00000            
REMARK 350   BIOMT3   1  0.000000  0.000000  1.000000        0.00000            
REMARK 465                                                                      
REMARK 465 MISSING RESIDUES                                                     
REMARK 465 THE FOLLOWING RESIDUES WERE NOT LOCATED IN THE                       
REMARK 465 EXPERIMENT. (M=MODEL NUMBER; RES=RESIDUE NAME; C=CHAIN               
REMARK 465 IDENTIFIER; SSSEQ=SEQUENCE NUMBER; I=INSERTION CODE.)                
REMARK 465                                                                      
REMARK 465   M RES C SSSEQI                                                     
REMARK 465     MET A   -23                                                      
REMARK 465     HIS A   -22                                                      
REMARK 465     HIS A   -21                                                      
REMARK 465     HIS A   -20                                                      
REMARK 465     HIS A   -19                                                      
REMARK 465     HIS A   -18                                                      
REMARK 465     HIS A   -17                                                      
REMARK 465     SER A   -16                                                      
REMARK 465     SER A   -15                                                      
REMARK 465     GLY A   -14                                                      
REMARK 465     VAL A   -13                                                      
REMARK 465     ASP A   -12                                                      
REMARK 465     LEU A   -11                                                      
REMARK 465     GLY A   -10                                                      
REMARK 465     THR A    -9                                                      
REMARK 465     GLU A    -8                                                      
REMARK 465     ASN A    -7                                                      
REMARK 465     LEU A    -6                                                      
REMARK 465     TYR A    -5                                                      
REMARK 465     PHE A    -4                                                      
REMARK 465     GLN A    -3                                                      
REMARK 465     SER A    -2                                                      
REMARK 465     ASN A    -1                                                      
REMARK 465     GLN A   175                                                      
REMARK 465     GLU A   176                                                      
REMARK 465     CYS A   177                                                      
REMARK 465     GLU A   178                                                      
REMARK 465     ASP A   179                                                      
REMARK 465     SER A   180                                                      
REMARK 465     PHE A   181                                                      
REMARK 465     MET B   -23                                                      
REMARK 465     HIS B   -22                                                      
REMARK 465     HIS B   -21                                                      
REMARK 465     HIS B   -20                                                      
REMARK 465     HIS B   -19                                                      
REMARK 465     HIS B   -18                                                      
REMARK 465     HIS B   -17                                                      
REMARK 465     SER B   -16                                                      
REMARK 465     SER B   -15                                                      
REMARK 465     GLY B   -14                                                      
REMARK 465     VAL B   -13                                                      
REMARK 465     ASP B   -12                                                      
REMARK 465     LEU B   -11                                                      
REMARK 465     GLY B   -10                                                      
REMARK 465     THR B    -9                                                      
REMARK 465     GLU B    -8                                                      
REMARK 465     ASN B    -7                                                      
REMARK 465     LEU B    -6                                                      
REMARK 465     TYR B    -5                                                      
REMARK 465     PHE B    -4                                                      
REMARK 465     GLN B    -3                                                      
REMARK 465     SER B    -2                                                      
REMARK 465     ASN B    -1                                                      
REMARK 465     GLN B   175                                                      
REMARK 465     GLU B   176                                                      
REMARK 465     CYS B   177                                                      
REMARK 465     GLU B   178                                                      
REMARK 465     ASP B   179                                                      
REMARK 465     SER B   180                                                      
REMARK 465     PHE B   181                                                      
REMARK 500                                                                      
REMARK 500 GEOMETRY AND STEREOCHEMISTRY                                         
REMARK 500 SUBTOPIC: TORSION ANGLES                                             
REMARK 500                                                                      
REMARK 500 TORSION ANGLES OUTSIDE THE EXPECTED RAMACHANDRAN REGIONS:            
REMARK 500 (M=MODEL NUMBER; RES=RESIDUE NAME; C=CHAIN IDENTIFIER;               
REMARK 500 SSEQ=SEQUENCE NUMBER; I=INSERTION CODE).                             
REMARK 500                                                                      
REMARK 500 STANDARD TABLE:                                                      
REMARK 500 FORMAT:(10X,I3,1X,A3,1X,A1,I4,A1,4X,F7.2,3X,F7.2)                    
REMARK 500                                                                      
REMARK 500 EXPECTED VALUES: GJ KLEYWEGT AND TA JONES (1996). PHI/PSI-           
REMARK 500 CHOLOGY: RAMACHANDRAN REVISITED. STRUCTURE 4, 1395 - 1400            
REMARK 500                                                                      
REMARK 500  M RES CSSEQI        PSI       PHI                                   
REMARK 500    THR A   9      -49.98     73.35                                   
REMARK 500    PRO A  67        7.48    -68.75                                   
REMARK 500    LYS A  96      -14.93     76.11                                   
REMARK 500    SER A 144     -157.34   -139.92                                   
REMARK 500    PRO A 158       32.87    -79.88                                   
REMARK 500    THR B   9      -44.83     71.40                                   
REMARK 500    LYS B  68       45.00   -104.46                                   
REMARK 500    LYS B  96        6.48     82.56                                   
REMARK 500    ILE B 155       97.21     -4.45                                   
REMARK 500    PRO B 158       45.21    -92.08                                   
REMARK 500                                                                      
REMARK 500 REMARK: NULL                                                         
REMARK 525                                                                      
REMARK 525 SOLVENT                                                              
REMARK 525                                                                      
REMARK 525 THE SOLVENT MOLECULES HAVE CHAIN IDENTIFIERS THAT                    
REMARK 525 INDICATE THE POLYMER CHAIN WITH WHICH THEY ARE MOST                  
REMARK 525 CLOSELY ASSOCIATED. THE REMARK LISTS ALL THE SOLVENT                 
REMARK 525 MOLECULES WHICH ARE MORE THAN 5A AWAY FROM THE                       
REMARK 525 NEAREST POLYMER CHAIN (M = MODEL NUMBER;                             
REMARK 525 RES=RESIDUE NAME; C=CHAIN IDENTIFIER; SSEQ=SEQUENCE                  
REMARK 525 NUMBER; I=INSERTION CODE):                                           
REMARK 525                                                                      
REMARK 525  M RES CSSEQI                                                        
REMARK 525    HOH B 277        DISTANCE =  6.71 ANGSTROMS                       
REMARK 800                                                                      
REMARK 800 SITE                                                                 
REMARK 800 SITE_IDENTIFIER: AC1                                                 
REMARK 800 EVIDENCE_CODE: SOFTWARE                                              
REMARK 800 SITE_DESCRIPTION: BINDING SITE FOR RESIDUE POP A 182                 
REMARK 800                                                                      
REMARK 800 SITE_IDENTIFIER: AC2                                                 
REMARK 800 EVIDENCE_CODE: SOFTWARE                                              
REMARK 800 SITE_DESCRIPTION: BINDING SITE FOR RESIDUE TYD A 183                 
REMARK 900                                                                      
REMARK 900 RELATED ENTRIES                                                      
REMARK 900 RELATED ID: IDP01110   RELATED DB: TARGETDB                          
DBREF  3RYK A    1   181  UNP    Q81TP1   Q81TP1_BACAN     1    181             
DBREF  3RYK B    1   181  UNP    Q81TP1   Q81TP1_BACAN     1    181             
SEQADV 3RYK MET A  -23  UNP  Q81TP1              EXPRESSION TAG                 
SEQADV 3RYK HIS A  -22  UNP  Q81TP1              EXPRESSION TAG                 
SEQADV 3RYK HIS A  -21  UNP  Q81TP1              EXPRESSION TAG                 
SEQADV 3RYK HIS A  -20  UNP  Q81TP1              EXPRESSION TAG                 
SEQADV 3RYK HIS A  -19  UNP  Q81TP1              EXPRESSION TAG                 
SEQADV 3RYK HIS A  -18  UNP  Q81TP1              EXPRESSION TAG                 
SEQADV 3RYK HIS A  -17  UNP  Q81TP1              EXPRESSION TAG                 
SEQADV 3RYK SER A  -16  UNP  Q81TP1              EXPRESSION TAG                 
SEQADV 3RYK SER A  -15  UNP  Q81TP1              EXPRESSION TAG                 
SEQADV 3RYK GLY A  -14  UNP  Q81TP1              EXPRESSION TAG                 
SEQADV 3RYK VAL A  -13  UNP  Q81TP1              EXPRESSION TAG                 
SEQADV 3RYK ASP A  -12  UNP  Q81TP1              EXPRESSION TAG                 
SEQADV 3RYK LEU A  -11  UNP  Q81TP1              EXPRESSION TAG                 
SEQADV 3RYK GLY A  -10  UNP  Q81TP1              EXPRESSION TAG                 
SEQADV 3RYK THR A   -9  UNP  Q81TP1              EXPRESSION TAG                 
SEQADV 3RYK GLU A   -8  UNP  Q81TP1              EXPRESSION TAG                 
SEQADV 3RYK ASN A   -7  UNP  Q81TP1              EXPRESSION TAG                 
SEQADV 3RYK LEU A   -6  UNP  Q81TP1              EXPRESSION TAG                 
SEQADV 3RYK TYR A   -5  UNP  Q81TP1              EXPRESSION TAG                 
SEQADV 3RYK PHE A   -4  UNP  Q81TP1              EXPRESSION TAG                 
SEQADV 3RYK GLN A   -3  UNP  Q81TP1              EXPRESSION TAG                 
SEQADV 3RYK SER A   -2  UNP  Q81TP1              EXPRESSION TAG                 
SEQADV 3RYK ASN A   -1  UNP  Q81TP1              EXPRESSION TAG                 
SEQADV 3RYK ALA A    0  UNP  Q81TP1              EXPRESSION TAG                 
SEQADV 3RYK MET B  -23  UNP  Q81TP1              EXPRESSION TAG                 
SEQADV 3RYK HIS B  -22  UNP  Q81TP1              EXPRESSION TAG                 
SEQADV 3RYK HIS B  -21  UNP  Q81TP1              EXPRESSION TAG                 
SEQADV 3RYK HIS B  -20  UNP  Q81TP1              EXPRESSION TAG                 
SEQADV 3RYK HIS B  -19  UNP  Q81TP1              EXPRESSION TAG                 
SEQADV 3RYK HIS B  -18  UNP  Q81TP1              EXPRESSION TAG                 
SEQADV 3RYK HIS B  -17  UNP  Q81TP1              EXPRESSION TAG                 
SEQADV 3RYK SER B  -16  UNP  Q81TP1              EXPRESSION TAG                 
SEQADV 3RYK SER B  -15  UNP  Q81TP1              EXPRESSION TAG                 
SEQADV 3RYK GLY B  -14  UNP  Q81TP1              EXPRESSION TAG                 
SEQADV 3RYK VAL B  -13  UNP  Q81TP1              EXPRESSION TAG                 
SEQADV 3RYK ASP B  -12  UNP  Q81TP1              EXPRESSION TAG                 
SEQADV 3RYK LEU B  -11  UNP  Q81TP1              EXPRESSION TAG                 
SEQADV 3RYK GLY B  -10  UNP  Q81TP1              EXPRESSION TAG                 
SEQADV 3RYK THR B   -9  UNP  Q81TP1              EXPRESSION TAG                 
SEQADV 3RYK GLU B   -8  UNP  Q81TP1              EXPRESSION TAG                 
SEQADV 3RYK ASN B   -7  UNP  Q81TP1              EXPRESSION TAG                 
SEQADV 3RYK LEU B   -6  UNP  Q81TP1              EXPRESSION TAG                 
SEQADV 3RYK TYR B   -5  UNP  Q81TP1              EXPRESSION TAG                 
SEQADV 3RYK PHE B   -4  UNP  Q81TP1              EXPRESSION TAG                 
SEQADV 3RYK GLN B   -3  UNP  Q81TP1              EXPRESSION TAG                 
SEQADV 3RYK SER B   -2  UNP  Q81TP1              EXPRESSION TAG                 
SEQADV 3RYK ASN B   -1  UNP  Q81TP1              EXPRESSION TAG                 
SEQADV 3RYK ALA B    0  UNP  Q81TP1              EXPRESSION TAG                 
SEQRES   1 A  205  MET HIS HIS HIS HIS HIS HIS SER SER GLY VAL ASP LEU          
SEQRES   2 A  205  GLY THR GLU ASN LEU TYR PHE GLN SER ASN ALA MET LYS          
SEQRES   3 A  205  VAL ILE GLU THR ASN PHE THR ASP ALA LYS LEU LEU GLU          
SEQRES   4 A  205  PRO ARG LEU PHE GLY ASP ASP ARG GLY PHE PHE THR GLU          
SEQRES   5 A  205  SER TYR ASN LYS LYS VAL LEU GLU THR LEU GLY VAL THR          
SEQRES   6 A  205  HIS SER PHE VAL GLN ASP ASN VAL SER TYR SER ALA GLU          
SEQRES   7 A  205  ALA GLY THR ILE ARG GLY LEU HIS PHE GLN LYS ASN PRO          
SEQRES   8 A  205  LYS ALA GLN THR LYS LEU ILE GLN VAL MET GLN GLY ALA          
SEQRES   9 A  205  ILE TYR ASP VAL ILE VAL ASP LEU ARG LYS ASP SER PRO          
SEQRES  10 A  205  THR PHE LYS GLN TRP ARG GLY TYR ILE LEU SER ALA ASP          
SEQRES  11 A  205  ASN HIS ARG GLN LEU LEU VAL PRO LYS GLY PHE ALA HIS          
SEQRES  12 A  205  GLY PHE CYS THR LEU VAL PRO HIS THR ILE VAL MET TYR          
SEQRES  13 A  205  LYS VAL ASP GLU TYR TYR SER ALA ASP HIS ASP SER GLY          
SEQRES  14 A  205  VAL LEU TRP ASN ASP LYS GLU LEU ALA ILE PRO TRP PRO          
SEQRES  15 A  205  VAL THR SER PRO ILE LEU SER ASP LYS ASP ARG ILE LEU          
SEQRES  16 A  205  PRO LEU LEU GLN GLU CYS GLU ASP SER PHE                      
SEQRES   1 B  205  MET HIS HIS HIS HIS HIS HIS SER SER GLY VAL ASP LEU          
SEQRES   2 B  205  GLY THR GLU ASN LEU TYR PHE GLN SER ASN ALA MET LYS          
SEQRES   3 B  205  VAL ILE GLU THR ASN PHE THR ASP ALA LYS LEU LEU GLU          
SEQRES   4 B  205  PRO ARG LEU PHE GLY ASP ASP ARG GLY PHE PHE THR GLU          
SEQRES   5 B  205  SER TYR ASN LYS LYS VAL LEU GLU THR LEU GLY VAL THR          
SEQRES   6 B  205  HIS SER PHE VAL GLN ASP ASN VAL SER TYR SER ALA GLU          
SEQRES   7 B  205  ALA GLY THR ILE ARG GLY LEU HIS PHE GLN LYS ASN PRO          
SEQRES   8 B  205  LYS ALA GLN THR LYS LEU ILE GLN VAL MET GLN GLY ALA          
SEQRES   9 B  205  ILE TYR ASP VAL ILE VAL ASP LEU ARG LYS ASP SER PRO          
SEQRES  10 B  205  THR PHE LYS GLN TRP ARG GLY TYR ILE LEU SER ALA ASP          
SEQRES  11 B  205  ASN HIS ARG GLN LEU LEU VAL PRO LYS GLY PHE ALA HIS          
SEQRES  12 B  205  GLY PHE CYS THR LEU VAL PRO HIS THR ILE VAL MET TYR          
SEQRES  13 B  205  LYS VAL ASP GLU TYR TYR SER ALA ASP HIS ASP SER GLY          
SEQRES  14 B  205  VAL LEU TRP ASN ASP LYS GLU LEU ALA ILE PRO TRP PRO          
SEQRES  15 B  205  VAL THR SER PRO ILE LEU SER ASP LYS ASP ARG ILE LEU          
SEQRES  16 B  205  PRO LEU LEU GLN GLU CYS GLU ASP SER PHE                      
HET    POP  A 182       9                                                       
HET    TYD  B 182      25                                                       
HETNAM     POP PYROPHOSPHATE 2-                                                 
HETNAM     TYD THYMIDINE-5'-DIPHOSPHATE                                         
FORMUL   3  POP    H2 O7 P2 2-                                                  
FORMUL   4  TYD    C10 H16 N2 O11 P2                                            
FORMUL   5  HOH   *266(H2 O)                                                    
HELIX    1   1 LYS A   32  LEU A   38  1                                   7    
HELIX    2   2 SER A  165  ILE A  170  1                                   6    
HELIX    3   3 LYS B   32  LEU B   38  1                                   7    
HELIX    4   4 SER B  139  ASP B  141  5                                   3    
HELIX    5   5 SER B  165  LEU B  171  1                                   7    
SHEET    1   A 8 LYS A   2  ASN A   7  0                                        
SHEET    2   A 8 ALA A  11  GLU A  15 -1  O  LEU A  13   N  ILE A   4           
SHEET    3   A 8 GLN A 110  VAL A 113 -1  O  GLN A 110   N  LEU A  14           
SHEET    4   A 8 LYS A  72  GLN A  78 -1  N  LYS A  72   O  VAL A 113           
SHEET    5   A 8 THR A 128  VAL A 134 -1  O  MET A 131   N  GLN A  75           
SHEET    6   A 8 GLN A  46  SER A  52 -1  N  SER A  50   O  VAL A 130           
SHEET    7   A 8 GLY B  24  ASN B  31 -1  O  PHE B  25   N  TYR A  51           
SHEET    8   A 8 LEU B  18  ASP B  21 -1  N  PHE B  19   O  PHE B  26           
SHEET    1   B 8 LEU A  18  ASP A  21  0                                        
SHEET    2   B 8 GLY A  24  ASN A  31 -1  O  GLY A  24   N  ASP A  21           
SHEET    3   B 8 GLN B  46  SER B  52 -1  O  VAL B  49   N  THR A  27           
SHEET    4   B 8 THR B 128  VAL B 134 -1  O  TYR B 132   N  ASN B  48           
SHEET    5   B 8 LYS B  72  GLN B  78 -1  N  GLN B  75   O  MET B 131           
SHEET    6   B 8 GLN B 110  VAL B 113 -1  O  VAL B 113   N  LYS B  72           
SHEET    7   B 8 ALA B  11  GLU B  15 -1  N  LEU B  14   O  GLN B 110           
SHEET    8   B 8 LYS B   2  ASN B   7 -1  N  LYS B   2   O  GLU B  15           
SHEET    1   C 5 TRP A  98  SER A 104  0                                        
SHEET    2   C 5 ALA A  80  ASP A  87 -1  N  ASP A  83   O  TYR A 101           
SHEET    3   C 5 PHE A 117  THR A 123 -1  O  GLY A 120   N  VAL A  84           
SHEET    4   C 5 ILE A  58  GLN A  64 -1  N  HIS A  62   O  HIS A 119           
SHEET    5   C 5 ASP A 143  GLY A 145 -1  O  SER A 144   N  PHE A  63           
SHEET    1   D 5 TRP B  98  SER B 104  0                                        
SHEET    2   D 5 ALA B  80  ASP B  87 -1  N  ASP B  83   O  TYR B 101           
SHEET    3   D 5 PHE B 117  THR B 123 -1  O  GLY B 120   N  VAL B  84           
SHEET    4   D 5 ILE B  58  GLN B  64 -1  N  ARG B  59   O  PHE B 121           
SHEET    5   D 5 ASP B 143  GLY B 145 -1  O  SER B 144   N  PHE B  63           
CISPEP   1 GLY A   60    LEU A   61          0        -0.60                     
CISPEP   2 ASN A   66    PRO A   67          0         0.41                     
CISPEP   3 GLY B   60    LEU B   61          0        -0.67                     
CISPEP   4 ASN B   66    PRO B   67          0         1.37                     
SITE     1 AC1  8 ASP A 143  SER A 165  LYS A 167  ASP A 168                    
SITE     2 AC1  8 HOH A 219  HOH A 220  HOH A 255  HOH A 314                    
SITE     1 AC2 13 PHE A  26  GLU A  28  HOH A 258  HOH A 307                    
SITE     2 AC2 13 HOH A 313  GLN B  46  ASN B  48  TYR B 138                    
SITE     3 AC2 13 SER B 165  LYS B 167  ASP B 168  HOH B 225                    
SITE     4 AC2 13 HOH B 290                                                     
CRYST1   86.652   86.652   45.101  90.00  90.00 120.00 P 3           6          
ORIGX1      1.000000  0.000000  0.000000        0.00000                         
ORIGX2      0.000000  1.000000  0.000000        0.00000                         
ORIGX3      0.000000  0.000000  1.000000        0.00000                         
SCALE1      0.011540  0.006663  0.000000        0.00000                         
SCALE2      0.000000  0.013326  0.000000        0.00000                         
SCALE3      0.000000  0.000000  0.022172        0.00000                         
ATOM      6  N   MET A   1      -8.081  27.230 -35.864  1.00 31.43           N  
ANISOU    6  N   MET A   1     4212   4231   3498     47     43    137       N  
ATOM      7  CA  MET A   1      -8.975  26.657 -34.857  1.00 30.42           C  
ANISOU    7  CA  MET A   1     4055   4062   3441     38     71    149       C  
ATOM      8  C   MET A   1     -10.410  27.089 -35.152  1.00 28.87           C  
ANISOU    8  C   MET A   1     3853   3836   3279     65     58    158       C  
ATOM      9  O   MET A   1     -10.633  28.233 -35.544  1.00 29.88           O  
ANISOU    9  O   MET A   1     4115   3990   3245    175     29    206       O  
ATOM     10  CB  MET A   1      -8.543  27.063 -33.449  1.00 31.31           C  
ANISOU   10  CB  MET A   1     4185   4130   3581     13     59    154       C  
ATOM     11  CG  MET A   1      -9.496  26.578 -32.368  1.00 33.94           C  
ANISOU   11  CG  MET A   1     4374   4662   3860    -85    206     72       C  
ATOM     12  SD  MET A   1      -8.832  26.830 -30.725  1.00 40.14           S  
ANISOU   12  SD  MET A   1     4928   5806   4514   -262    -52    -41       S  
ATOM     13  CE  MET A   1      -7.448  25.694 -30.757  1.00 41.56           C  
ANISOU   13  CE  MET A   1     5103   5780   4907   -145   -100     73       C  
ATOM     14  N  ALYS A   2     -11.368  26.178 -34.976  0.50 28.26           N  
ANISOU   14  N  ALYS A   2     3774   3758   3203     99     48    147       N  
ATOM     15  N  BLYS A   2     -11.368  26.187 -34.944  0.50 28.13           N  
ANISOU   15  N  BLYS A   2     3766   3743   3178     96     47    146       N  
ATOM     16  CA ALYS A   2     -12.783  26.478 -35.237  0.50 27.62           C  
ANISOU   16  CA ALYS A   2     3633   3706   3153     90     83    133       C  
ATOM     17  CA BLYS A   2     -12.781  26.478 -35.195  0.50 27.39           C  
ANISOU   17  CA BLYS A   2     3621   3683   3102     81     81    135       C  
ATOM     18  C  ALYS A   2     -13.719  26.144 -34.061  0.50 27.37           C  
ANISOU   18  C  ALYS A   2     3638   3724   3038    129     88    176       C  
ATOM     19  C  BLYS A   2     -13.662  26.264 -33.976  0.50 27.20           C  
ANISOU   19  C  BLYS A   2     3637   3697   2998    124     92    164       C  
ATOM     20  O  ALYS A   2     -13.401  25.299 -33.222  0.50 27.68           O  
ANISOU   20  O  ALYS A   2     3731   3823   2961    161    112    172       O  
ATOM     21  O  BLYS A   2     -13.234  25.657 -32.997  0.50 27.54           O  
ANISOU   21  O  BLYS A   2     3768   3782   2914    158    129    149       O  
ATOM     22  CB ALYS A   2     -13.230  25.802 -36.535  0.50 27.88           C  
ANISOU   22  CB ALYS A   2     3647   3704   3242     81     79    104       C  
ATOM     23  CB BLYS A   2     -13.323  25.533 -36.265  0.50 27.53           C  
ANISOU   23  CB BLYS A   2     3631   3664   3163     78     87    110       C  
ATOM     24  CG ALYS A   2     -12.479  26.326 -37.767  0.50 27.79           C  
ANISOU   24  CG ALYS A   2     3627   3671   3261    123    109    101       C  
ATOM     25  CG BLYS A   2     -13.263  24.067 -35.850  0.50 27.01           C  
ANISOU   25  CG BLYS A   2     3557   3639   3065     50     79    153       C  
ATOM     26  CD ALYS A   2     -12.877  25.605 -39.046  0.50 28.30           C  
ANISOU   26  CD ALYS A   2     3643   3727   3381     96    -45     45       C  
ATOM     27  CD BLYS A   2     -13.874  23.137 -36.872  0.50 27.17           C  
ANISOU   27  CD BLYS A   2     3604   3654   3064    -10     64    202       C  
ATOM     28  CE ALYS A   2     -12.535  24.122 -38.973  0.50 28.20           C  
ANISOU   28  CE ALYS A   2     3598   3742   3374    130     47    -44       C  
ATOM     29  CE BLYS A   2     -15.354  23.401 -37.034  0.50 27.52           C  
ANISOU   29  CE BLYS A   2     3615   3777   3061    -69     84    206       C  
ATOM     30  NZ ALYS A   2     -12.922  23.378 -40.201  0.50 28.88           N  
ANISOU   30  NZ ALYS A   2     3803   3914   3253     99    105    -81       N  
ATOM     31  NZ BLYS A   2     -16.085  23.179 -35.752  0.50 27.73           N  
ANISOU   31  NZ BLYS A   2     3807   3855   2872     28     82     94       N  
ATOM     32  N   VAL A   3     -14.885  26.794 -34.051  1.00 27.08           N  
ANISOU   32  N   VAL A   3     3651   3706   2929    140    113    193       N  
ATOM     33  CA  VAL A   3     -15.902  26.642 -32.988  1.00 27.21           C  
ANISOU   33  CA  VAL A   3     3683   3771   2885    197     74    161       C  
ATOM     34  C   VAL A   3     -16.872  25.506 -33.325  1.00 26.82           C  
ANISOU   34  C   VAL A   3     3656   3774   2757    180    -15    134       C  
ATOM     35  O   VAL A   3     -17.552  25.521 -34.363  1.00 28.08           O  
ANISOU   35  O   VAL A   3     3893   3995   2780    259   -192    161       O  
ATOM     36  CB  VAL A   3     -16.714  27.941 -32.758  1.00 27.02           C  
ANISOU   36  CB  VAL A   3     3659   3761   2844    192    126    199       C  
ATOM     37  CG1 VAL A   3     -17.817  27.724 -31.707  1.00 27.68           C  
ANISOU   37  CG1 VAL A   3     3651   3800   3066    266    326    172       C  
ATOM     38  CG2 VAL A   3     -15.814  29.098 -32.332  1.00 27.55           C  
ANISOU   38  CG2 VAL A   3     3836   3789   2841    211    121    130       C  
ATOM     39  N   ILE A   4     -16.941  24.506 -32.457  1.00 26.14           N  
ANISOU   39  N   ILE A   4     3639   3598   2694    123    -40     74       N  
ATOM     40  CA  ILE A   4     -17.834  23.363 -32.659  1.00 26.38           C  
ANISOU   40  CA  ILE A   4     3687   3664   2671     27    -75     15       C  
ATOM     41  C   ILE A   4     -19.257  23.755 -32.267  1.00 25.83           C  
ANISOU   41  C   ILE A   4     3575   3615   2623     -7   -104     11       C  
ATOM     42  O   ILE A   4     -20.219  23.433 -32.971  1.00 27.40           O  
ANISOU   42  O   ILE A   4     3924   3980   2505    -34   -162     63       O  
ATOM     43  CB  ILE A   4     -17.341  22.138 -31.872  1.00 26.37           C  
ANISOU   43  CB  ILE A   4     3710   3568   2739      7    -95    -26       C  
ATOM     44  CG1 ILE A   4     -16.185  21.481 -32.630  1.00 27.74           C  
ANISOU   44  CG1 ILE A   4     3773   3749   3017    -50    -33     75       C  
ATOM     45  CG2 ILE A   4     -18.476  21.141 -31.645  1.00 25.59           C  
ANISOU   45  CG2 ILE A   4     3751   3551   2420    -39    -89   -175       C  
ATOM     46  CD1 ILE A   4     -15.173  20.829 -31.769  1.00 28.00           C  
ANISOU   46  CD1 ILE A   4     3990   3557   3092   -202    246    203       C  
ATOM     47  N   GLU A   5     -19.391  24.454 -31.141  1.00 25.12           N  
ANISOU   47  N   GLU A   5     3429   3574   2538      5   -101     59       N  
ATOM     48  CA  GLU A   5     -20.694  24.913 -30.666  1.00 24.37           C  
ANISOU   48  CA  GLU A   5     3413   3381   2464     31   -123     76       C  
ATOM     49  C   GLU A   5     -20.485  25.946 -29.569  1.00 23.78           C  
ANISOU   49  C   GLU A   5     3335   3273   2427     18   -103    127       C  
ATOM     50  O   GLU A   5     -19.438  25.970 -28.918  1.00 23.02           O  
ANISOU   50  O   GLU A   5     3517   3151   2075    -64    -64    285       O  
ATOM     51  CB  GLU A   5     -21.539  23.765 -30.110  1.00 24.72           C  
ANISOU   51  CB  GLU A   5     3412   3450   2528     13   -147     69       C  
ATOM     52  CG  GLU A   5     -20.919  23.072 -28.894  1.00 25.14           C  
ANISOU   52  CG  GLU A   5     3473   3631   2448    146   -184    199       C  
ATOM     53  CD  GLU A   5     -21.789  21.979 -28.292  1.00 26.83           C  
ANISOU   53  CD  GLU A   5     3672   4057   2463     84   -190    245       C  
ATOM     54  OE1 GLU A   5     -22.896  21.705 -28.801  1.00 29.41           O  
ANISOU   54  OE1 GLU A   5     3898   4747   2530    -76   -176    518       O  
ATOM     55  OE2 GLU A   5     -21.364  21.396 -27.275  1.00 27.64           O  
ANISOU   55  OE2 GLU A   5     3994   4352   2155    -47   -165    395       O  
ATOM     56  N   THR A   6     -21.489  26.798 -29.397  1.00 24.60           N  
ANISOU   56  N   THR A   6     3492   3293   2562     37    -85     86       N  
ATOM     57  CA  THR A   6     -21.478  27.831 -28.396  1.00 25.19           C  
ANISOU   57  CA  THR A   6     3493   3447   2631     98    -33     81       C  
ATOM     58  C   THR A   6     -22.729  27.602 -27.559  1.00 24.93           C  
ANISOU   58  C   THR A   6     3414   3392   2664     39    -51     68       C  
ATOM     59  O   THR A   6     -23.812  27.357 -28.095  1.00 25.03           O  
ANISOU   59  O   THR A   6     3435   3625   2448    155    -22    -25       O  
ATOM     60  CB  THR A   6     -21.528  29.255 -28.996  1.00 25.30           C  
ANISOU   60  CB  THR A   6     3420   3389   2804     11    -20     51       C  
ATOM     61  OG1 THR A   6     -20.422  29.467 -29.888  1.00 27.70           O  
ANISOU   61  OG1 THR A   6     3950   3815   2759    130    121    202       O  
ATOM     62  CG2 THR A   6     -21.492  30.301 -27.886  1.00 26.08           C  
ANISOU   62  CG2 THR A   6     3592   3682   2632    175     87     -2       C  
ATOM     63  N   ASN A   7     -22.571  27.640 -26.240  1.00 24.63           N  
ANISOU   63  N   ASN A   7     3401   3362   2593     78    -25     69       N  
ATOM     64  CA  ASN A   7     -23.684  27.463 -25.333  1.00 24.87           C  
ANISOU   64  CA  ASN A   7     3459   3310   2678      5     19    105       C  
ATOM     65  C   ASN A   7     -23.621  28.497 -24.212  1.00 24.08           C  
ANISOU   65  C   ASN A   7     3304   3285   2558     60     83    112       C  
ATOM     66  O   ASN A   7     -22.559  28.989 -23.853  1.00 25.19           O  
ANISOU   66  O   ASN A   7     3499   3490   2579     66    101    188       O  
ATOM     67  CB  ASN A   7     -23.772  26.049 -24.723  1.00 25.33           C  
ANISOU   67  CB  ASN A   7     3515   3334   2772     21     85    101       C  
ATOM     68  CG  ASN A   7     -23.950  24.949 -25.762  1.00 25.55           C  
ANISOU   68  CG  ASN A   7     3661   3409   2637   -173     36    196       C  
ATOM     69  OD1 ASN A   7     -23.036  24.627 -26.510  1.00 25.97           O  
ANISOU   69  OD1 ASN A   7     3868   3614   2383     28    183    156       O  
ATOM     70  ND2 ASN A   7     -25.107  24.294 -25.729  1.00 28.36           N  
ANISOU   70  ND2 ASN A   7     4228   3582   2965   -502     23    288       N  
ATOM     71  N   PHE A   8     -24.786  28.831 -23.685  1.00 23.64           N  
ANISOU   71  N   PHE A   8     3252   3197   2531     83     32    153       N  
ATOM     72  CA  PHE A   8     -24.914  29.780 -22.599  1.00 23.26           C  
ANISOU   72  CA  PHE A   8     3188   3164   2483    161    125    176       C  
ATOM     73  C   PHE A   8     -24.252  31.106 -22.968  1.00 23.31           C  
ANISOU   73  C   PHE A   8     3116   3180   2559    145    113    122       C  
ATOM     74  O   PHE A   8     -23.605  31.738 -22.145  1.00 23.69           O  
ANISOU   74  O   PHE A   8     3334   3181   2483    229    135     63       O  
ATOM     75  CB  PHE A   8     -24.344  29.165 -21.310  1.00 23.85           C  
ANISOU   75  CB  PHE A   8     3260   3320   2481    125    147    125       C  
ATOM     76  CG  PHE A   8     -24.691  27.711 -21.169  1.00 21.63           C  
ANISOU   76  CG  PHE A   8     3242   3145   1829    159    289    229       C  
ATOM     77  CD1 PHE A   8     -26.005  27.301 -21.147  1.00 21.61           C  
ANISOU   77  CD1 PHE A   8     3236   3403   1571    126    590    268       C  
ATOM     78  CD2 PHE A   8     -23.697  26.755 -21.038  1.00 23.47           C  
ANISOU   78  CD2 PHE A   8     3738   3138   2041    152    498    292       C  
ATOM     79  CE1 PHE A   8     -26.328  25.955 -21.053  1.00 21.46           C  
ANISOU   79  CE1 PHE A   8     3098   3386   1669    325    619    252       C  
ATOM     80  CE2 PHE A   8     -24.017  25.403 -20.916  1.00 22.72           C  
ANISOU   80  CE2 PHE A   8     3661   3035   1936     73    449    293       C  
ATOM     81  CZ  PHE A   8     -25.329  25.008 -20.930  1.00 20.84           C  
ANISOU   81  CZ  PHE A   8     3422   3051   1442    310    652    377       C  
ATOM     82  N   THR A   9     -24.400  31.475 -24.245  1.00 23.85           N  
ANISOU   82  N   THR A   9     3255   3173   2632    143    182    206       N  
ATOM     83  CA  THR A   9     -23.882  32.710 -24.837  1.00 24.21           C  
ANISOU   83  CA  THR A   9     3214   3252   2731    112    200    174       C  
ATOM     84  C   THR A   9     -22.375  32.796 -25.083  1.00 23.76           C  
ANISOU   84  C   THR A   9     3184   3205   2636     79    249    179       C  
ATOM     85  O   THR A   9     -21.955  33.127 -26.200  1.00 24.89           O  
ANISOU   85  O   THR A   9     3340   3412   2704    116    386    190       O  
ATOM     86  CB  THR A   9     -24.321  33.977 -24.015  1.00 23.88           C  
ANISOU   86  CB  THR A   9     3191   3207   2675    106    145    195       C  
ATOM     87  OG1 THR A   9     -25.738  33.949 -23.779  1.00 24.88           O  
ANISOU   87  OG1 THR A   9     3320   3273   2859    411    229    142       O  
ATOM     88  CG2 THR A   9     -23.960  35.264 -24.753  1.00 26.20           C  
ANISOU   88  CG2 THR A   9     3570   3424   2961     37    328    283       C  
ATOM     89  N   ASP A  10     -21.591  32.474 -24.057  1.00 23.30           N  
ANISOU   89  N   ASP A  10     3114   3208   2530     65    249    155       N  
ATOM     90  CA  ASP A  10     -20.131  32.555 -24.067  1.00 23.50           C  
ANISOU   90  CA  ASP A  10     3174   3195   2559    192    115    113       C  
ATOM     91  C   ASP A  10     -19.291  31.262 -24.007  1.00 23.14           C  
ANISOU   91  C   ASP A  10     3089   3240   2462    171     82    179       C  
ATOM     92  O   ASP A  10     -18.101  31.323 -24.285  1.00 23.96           O  
ANISOU   92  O   ASP A  10     3092   3561   2449    204    -42    172       O  
ATOM     93  CB  ASP A  10     -19.768  33.431 -22.865  1.00 24.20           C  
ANISOU   93  CB  ASP A  10     3317   3220   2658    189    133    134       C  
ATOM     94  CG  ASP A  10     -20.386  34.832 -22.956  1.00 25.77           C  
ANISOU   94  CG  ASP A  10     3862   3291   2639    357    146    166       C  
ATOM     95  OD1 ASP A  10     -20.250  35.508 -24.013  1.00 28.36           O  
ANISOU   95  OD1 ASP A  10     4398   3737   2639    124    362    244       O  
ATOM     96  OD2 ASP A  10     -20.964  35.276 -21.944  1.00 28.12           O  
ANISOU   96  OD2 ASP A  10     4644   3603   2435    327    247    145       O  
ATOM     97  N   ALA A  11     -19.875  30.127 -23.620  1.00 22.74           N  
ANISOU   97  N   ALA A  11     3046   3141   2450    123     -7    138       N  
ATOM     98  CA  ALA A  11     -19.116  28.860 -23.545  1.00 22.33           C  
ANISOU   98  CA  ALA A  11     2975   3093   2415    141    -26    153       C  
ATOM     99  C   ALA A  11     -18.875  28.357 -24.963  1.00 22.41           C  
ANISOU   99  C   ALA A  11     3009   3113   2391    110    -81    156       C  
ATOM    100  O   ALA A  11     -19.795  28.289 -25.750  1.00 25.15           O  
ANISOU  100  O   ALA A  11     3385   3573   2596    219   -203    167       O  
ATOM    101  CB  ALA A  11     -19.841  27.817 -22.717  1.00 22.72           C  
ANISOU  101  CB  ALA A  11     3027   3204   2401     57    -19    140       C  
ATOM    102  N   LYS A  12     -17.649  27.966 -25.271  1.00 22.02           N  
ANISOU  102  N   LYS A  12     3008   3046   2311     78    -72    136       N  
ATOM    103  CA  LYS A  12     -17.311  27.515 -26.621  1.00 21.64           C  
ANISOU  103  CA  LYS A  12     2888   3003   2328    134     19    103       C  
ATOM    104  C   LYS A  12     -16.517  26.227 -26.672  1.00 22.13           C  
ANISOU  104  C   LYS A  12     3020   3098   2289    147     55    169       C  
ATOM    105  O   LYS A  12     -15.502  26.106 -25.998  1.00 22.56           O  
ANISOU  105  O   LYS A  12     2940   3188   2443    338    104    194       O  
ATOM    106  CB  LYS A  12     -16.502  28.633 -27.300  1.00 22.28           C  
ANISOU  106  CB  LYS A  12     3044   3079   2341    127    -63    105       C  
ATOM    107  CG  LYS A  12     -17.276  29.940 -27.494  1.00 23.20           C  
ANISOU  107  CG  LYS A  12     3136   3153   2524    195     30    -42       C  
ATOM    108  CD  LYS A  12     -16.365  31.079 -27.937  1.00 25.66           C  
ANISOU  108  CD  LYS A  12     3335   3545   2870    120   -128     29       C  
ATOM    109  CE  LYS A  12     -17.109  32.393 -28.145  1.00 26.92           C  
ANISOU  109  CE  LYS A  12     3372   3875   2980    270   -299   -119       C  
ATOM    110  NZ  LYS A  12     -18.087  32.295 -29.278  1.00 30.41           N  
ANISOU  110  NZ  LYS A  12     3751   4271   3530    104   -597     34       N  
ATOM    111  N   LEU A  13     -17.009  25.267 -27.450  1.00 21.86           N  
ANISOU  111  N   LEU A  13     3005   3149   2151    119     52    173       N  
ATOM    112  CA  LEU A  13     -16.335  23.982 -27.639  1.00 22.22           C  
ANISOU  112  CA  LEU A  13     3082   3145   2213    140     79    192       C  
ATOM    113  C   LEU A  13     -15.538  24.256 -28.906  1.00 22.48           C  
ANISOU  113  C   LEU A  13     3151   3174   2216     94     58    201       C  
ATOM    114  O   LEU A  13     -16.119  24.598 -29.929  1.00 23.66           O  
ANISOU  114  O   LEU A  13     3419   3428   2143     76     -4    315       O  
ATOM    115  CB  LEU A  13     -17.310  22.824 -27.832  1.00 22.36           C  
ANISOU  115  CB  LEU A  13     3124   3201   2171    140     73    154       C  
ATOM    116  CG  LEU A  13     -16.661  21.448 -27.994  1.00 21.14           C  
ANISOU  116  CG  LEU A  13     2939   3186   1907    176    309    316       C  
ATOM    117  CD1 LEU A  13     -15.860  21.043 -26.754  1.00 19.73           C  
ANISOU  117  CD1 LEU A  13     2937   3076   1484    296    599    452       C  
ATOM    118  CD2 LEU A  13     -17.749  20.420 -28.279  1.00 21.88           C  
ANISOU  118  CD2 LEU A  13     3188   3361   1762   -213    351    383       C  
ATOM    119  N   LEU A  14     -14.219  24.106 -28.831  1.00 23.20           N  
ANISOU  119  N   LEU A  14     3218   3373   2220    154    172    139       N  
ATOM    120  CA  LEU A  14     -13.322  24.393 -29.949  1.00 23.67           C  
ANISOU  120  CA  LEU A  14     3307   3312   2372     74    204    138       C  
ATOM    121  C   LEU A  14     -12.510  23.205 -30.459  1.00 24.18           C  
ANISOU  121  C   LEU A  14     3438   3366   2384    148    239    118       C  
ATOM    122  O   LEU A  14     -12.259  22.249 -29.730  1.00 23.86           O  
ANISOU  122  O   LEU A  14     3629   3503   1931    302    303     52       O  
ATOM    123  CB  LEU A  14     -12.311  25.433 -29.462  1.00 23.99           C  
ANISOU  123  CB  LEU A  14     3391   3372   2352      8    180    212       C  
ATOM    124  CG  LEU A  14     -12.842  26.744 -28.860  1.00 25.64           C  
ANISOU  124  CG  LEU A  14     3355   3523   2862    -94    178    122       C  
ATOM    125  CD1 LEU A  14     -11.689  27.635 -28.340  1.00 28.05           C  
ANISOU  125  CD1 LEU A  14     3815   3660   3183   -410    235   -121       C  
ATOM    126  CD2 LEU A  14     -13.689  27.482 -29.864  1.00 28.65           C  
ANISOU  126  CD2 LEU A  14     4057   4115   2711     -1    107    299       C  
ATOM    127  N   GLU A  15     -12.090  23.279 -31.725  1.00 24.49           N  
ANISOU  127  N   GLU A  15     3524   3420   2359    157    228     49       N  
ATOM    128  CA  GLU A  15     -11.269  22.213 -32.319  1.00 25.34           C  
ANISOU  128  CA  GLU A  15     3482   3504   2641    121    148     74       C  
ATOM    129  C   GLU A  15     -10.111  22.818 -33.107  1.00 26.19           C  
ANISOU  129  C   GLU A  15     3615   3623   2711     84    114     80       C  
ATOM    130  O   GLU A  15     -10.326  23.623 -34.024  1.00 26.43           O  
ANISOU  130  O   GLU A  15     3645   3698   2698    123    174    265       O  
ATOM    131  CB  GLU A  15     -12.057  21.283 -33.236  1.00 25.64           C  
ANISOU  131  CB  GLU A  15     3563   3574   2605     91    170     47       C  
ATOM    132  CG  GLU A  15     -11.198  20.156 -33.776  1.00 27.79           C  
ANISOU  132  CG  GLU A  15     3963   3689   2906    122     95     64       C  
ATOM    133  CD  GLU A  15     -11.922  19.193 -34.704  1.00 27.55           C  
ANISOU  133  CD  GLU A  15     3889   3757   2820    102     91   -102       C  
ATOM    134  OE1 GLU A  15     -11.353  18.109 -34.942  1.00 28.00           O  
ANISOU  134  OE1 GLU A  15     3921   4180   2537    228    426    212       O  
ATOM    135  OE2 GLU A  15     -13.033  19.492 -35.193  1.00 29.78           O  
ANISOU  135  OE2 GLU A  15     4251   4234   2829    368    212   -135       O  
ATOM    136  N   PRO A  16      -8.878  22.409 -32.772  1.00 26.34           N  
ANISOU  136  N   PRO A  16     3568   3681   2756     75     69     52       N  
ATOM    137  CA  PRO A  16      -7.707  22.915 -33.459  1.00 26.60           C  
ANISOU  137  CA  PRO A  16     3600   3653   2852     -4     12     25       C  
ATOM    138  C   PRO A  16      -7.497  22.156 -34.767  1.00 26.74           C  
ANISOU  138  C   PRO A  16     3685   3643   2831    -38    -21    -45       C  
ATOM    139  O   PRO A  16      -7.869  20.977 -34.871  1.00 27.26           O  
ANISOU  139  O   PRO A  16     4017   3713   2627    -85    -10     47       O  
ATOM    140  CB  PRO A  16      -6.581  22.558 -32.493  1.00 26.74           C  
ANISOU  140  CB  PRO A  16     3647   3683   2830    -16     31     41       C  
ATOM    141  CG  PRO A  16      -7.026  21.246 -31.935  1.00 27.12           C  
ANISOU  141  CG  PRO A  16     3656   3704   2944     30     42     25       C  
ATOM    142  CD  PRO A  16      -8.507  21.397 -31.764  1.00 27.19           C  
ANISOU  142  CD  PRO A  16     3697   3703   2930      8     19     73       C  
ATOM    143  N   ARG A  17      -6.921  22.827 -35.750  1.00 28.17           N  
ANISOU  143  N   ARG A  17     3910   3777   3013      4    -52    -56       N  
ATOM    144  CA  ARG A  17      -6.636  22.220 -37.045  1.00 28.70           C  
ANISOU  144  CA  ARG A  17     3912   3883   3107     46    -53    -98       C  
ATOM    145  C   ARG A  17      -5.409  21.357 -36.818  1.00 28.49           C  
ANISOU  145  C   ARG A  17     3911   3856   3057     21    -64    -50       C  
ATOM    146  O   ARG A  17      -4.385  21.835 -36.320  1.00 29.98           O  
ANISOU  146  O   ARG A  17     4186   4095   3109     52    -87     10       O  
ATOM    147  CB  ARG A  17      -6.364  23.312 -38.078  1.00 29.37           C  
ANISOU  147  CB  ARG A  17     3943   3962   3253     69    -78    -70       C  
ATOM    148  CG  ARG A  17      -5.989  22.888 -39.508  1.00 31.55           C  
ANISOU  148  CG  ARG A  17     4175   4341   3469    132    -58   -183       C  
ATOM    149  CD  ARG A  17      -7.057  22.067 -40.228  1.00 33.62           C  
ANISOU  149  CD  ARG A  17     4394   4500   3877     15     44   -176       C  
ATOM    150  NE  ARG A  17      -6.813  22.041 -41.682  1.00 36.11           N  
ANISOU  150  NE  ARG A  17     4851   4950   3918    156     87    -42       N  
ATOM    151  CZ  ARG A  17      -6.040  21.172 -42.341  1.00 36.33           C  
ANISOU  151  CZ  ARG A  17     5009   4922   3872     46    190    -44       C  
ATOM    152  NH1 ARG A  17      -5.373  20.202 -41.715  1.00 35.41           N  
ANISOU  152  NH1 ARG A  17     4797   5006   3650      4    -31     11       N  
ATOM    153  NH2 ARG A  17      -5.926  21.285 -43.665  1.00 36.86           N  
ANISOU  153  NH2 ARG A  17     5182   5101   3721     23    139    -63       N  
ATOM    154  N   LEU A  18      -5.524  20.082 -37.166  1.00 29.16           N  
ANISOU  154  N   LEU A  18     4022   3986   3069     97    -85    -76       N  
ATOM    155  CA  LEU A  18      -4.446  19.141 -36.995  1.00 28.97           C  
ANISOU  155  CA  LEU A  18     3949   3977   3078     83    -70   -141       C  
ATOM    156  C   LEU A  18      -3.802  18.944 -38.362  1.00 29.23           C  
ANISOU  156  C   LEU A  18     3945   4032   3126    112    -91   -118       C  
ATOM    157  O   LEU A  18      -4.485  19.053 -39.390  1.00 28.87           O  
ANISOU  157  O   LEU A  18     4029   4040   2901    152   -157   -243       O  
ATOM    158  CB  LEU A  18      -5.049  17.827 -36.495  1.00 29.55           C  
ANISOU  158  CB  LEU A  18     4084   3959   3183    108    -77   -141       C  
ATOM    159  CG  LEU A  18      -4.199  16.845 -35.704  1.00 31.12           C  
ANISOU  159  CG  LEU A  18     4041   4337   3443    189   -142   -178       C  
ATOM    160  CD1 LEU A  18      -4.480  17.140 -34.252  1.00 31.57           C  
ANISOU  160  CD1 LEU A  18     4217   4268   3510    198   -146   -277       C  
ATOM    161  CD2 LEU A  18      -4.601  15.428 -35.982  1.00 32.46           C  
ANISOU  161  CD2 LEU A  18     4404   4384   3543    166    126    -43       C  
ATOM    162  N   PHE A  19      -2.496  18.682 -38.366  1.00 29.41           N  
ANISOU  162  N   PHE A  19     3935   4085   3152    148    -87   -130       N  
ATOM    163  CA  PHE A  19      -1.719  18.444 -39.585  1.00 29.80           C  
ANISOU  163  CA  PHE A  19     3978   4059   3286    137    -28   -103       C  
ATOM    164  C   PHE A  19      -0.956  17.144 -39.408  1.00 30.03           C  
ANISOU  164  C   PHE A  19     4001   4085   3322    142    -20   -129       C  
ATOM    165  O   PHE A  19       0.124  17.125 -38.808  1.00 30.18           O  
ANISOU  165  O   PHE A  19     4023   4157   3288    247     -4   -148       O  
ATOM    166  CB  PHE A  19      -0.757  19.582 -39.885  1.00 30.16           C  
ANISOU  166  CB  PHE A  19     4056   4079   3321    141    -69   -122       C  
ATOM    167  CG  PHE A  19      -1.436  20.869 -40.196  1.00 31.48           C  
ANISOU  167  CG  PHE A  19     4304   4127   3528    205    -64    -43       C  
ATOM    168  CD1 PHE A  19      -1.848  21.147 -41.491  1.00 32.96           C  
ANISOU  168  CD1 PHE A  19     4643   4216   3664    296   -251    -10       C  
ATOM    169  CD2 PHE A  19      -1.669  21.808 -39.204  1.00 32.96           C  
ANISOU  169  CD2 PHE A  19     4721   4134   3668    263   -187   -199       C  
ATOM    170  CE1 PHE A  19      -2.478  22.341 -41.790  1.00 33.55           C  
ANISOU  170  CE1 PHE A  19     4735   4055   3957    225   -184    -14       C  
ATOM    171  CE2 PHE A  19      -2.297  22.998 -39.497  1.00 34.14           C  
ANISOU  171  CE2 PHE A  19     4755   4305   3911    268   -268      6       C  
ATOM    172  CZ  PHE A  19      -2.700  23.269 -40.794  1.00 33.12           C  
ANISOU  172  CZ  PHE A  19     4731   4221   3633    118   -136      5       C  
ATOM    173  N   GLY A  20      -1.531  16.067 -39.938  1.00 30.55           N  
ANISOU  173  N   GLY A  20     4103   4176   3326    102    -61   -151       N  
ATOM    174  CA  GLY A  20      -0.949  14.735 -39.839  1.00 30.80           C  
ANISOU  174  CA  GLY A  20     4101   4216   3383    130    -84    -92       C  
ATOM    175  C   GLY A  20      -0.070  14.200 -40.957  1.00 31.29           C  
ANISOU  175  C   GLY A  20     4173   4261   3453    166    -71    -79       C  
ATOM    176  O   GLY A  20      -0.107  14.666 -42.103  1.00 32.08           O  
ANISOU  176  O   GLY A  20     4314   4463   3409    154   -125    -92       O  
ATOM    177  N   ASP A  21       0.712  13.193 -40.576  1.00 31.88           N  
ANISOU  177  N   ASP A  21     4235   4352   3527    208    -45   -103       N  
ATOM    178  CA  ASP A  21       1.660  12.475 -41.420  1.00 31.95           C  
ANISOU  178  CA  ASP A  21     4228   4344   3564    210    -83    -94       C  
ATOM    179  C   ASP A  21       1.680  11.051 -40.910  1.00 31.33           C  
ANISOU  179  C   ASP A  21     4154   4240   3510    198    -61   -103       C  
ATOM    180  O   ASP A  21       1.039  10.733 -39.904  1.00 31.72           O  
ANISOU  180  O   ASP A  21     4245   4361   3443    251    -79   -148       O  
ATOM    181  CB  ASP A  21       3.070  13.037 -41.217  1.00 32.84           C  
ANISOU  181  CB  ASP A  21     4306   4509   3660    243    -38    -88       C  
ATOM    182  CG  ASP A  21       3.218  14.448 -41.707  1.00 33.82           C  
ANISOU  182  CG  ASP A  21     4514   4738   3596    383   -236    -57       C  
ATOM    183  OD1 ASP A  21       2.676  14.754 -42.797  1.00 38.59           O  
ANISOU  183  OD1 ASP A  21     5323   5994   3346    630   -199   -399       O  
ATOM    184  OD2 ASP A  21       3.930  15.231 -41.043  1.00 33.25           O  
ANISOU  184  OD2 ASP A  21     4794   5320   2519    765   -748   -278       O  
ATOM    185  N   ASP A  22       2.427  10.197 -41.601  1.00 30.83           N  
ANISOU  185  N   ASP A  22     4142   4185   3385    175   -127    -91       N  
ATOM    186  CA  ASP A  22       2.576   8.807 -41.204  1.00 30.41           C  
ANISOU  186  CA  ASP A  22     4055   4129   3368     55   -100    -93       C  
ATOM    187  C   ASP A  22       3.452   8.797 -39.943  1.00 29.94           C  
ANISOU  187  C   ASP A  22     4044   4077   3252     30   -140    -19       C  
ATOM    188  O   ASP A  22       3.422   7.837 -39.174  1.00 30.59           O  
ANISOU  188  O   ASP A  22     4134   4170   3318     83   -149    -14       O  
ATOM    189  CB  ASP A  22       3.271   7.997 -42.309  1.00 30.72           C  
ANISOU  189  CB  ASP A  22     4127   4187   3356     22   -106   -117       C  
ATOM    190  CG  ASP A  22       2.473   7.937 -43.596  1.00 32.51           C  
ANISOU  190  CG  ASP A  22     4375   4520   3457     90   -109   -198       C  
ATOM    191  OD1 ASP A  22       1.278   8.314 -43.601  1.00 35.06           O  
ANISOU  191  OD1 ASP A  22     4542   5026   3752    -89   -321   -251       O  
ATOM    192  OD2 ASP A  22       3.045   7.481 -44.608  1.00 34.78           O  
ANISOU  192  OD2 ASP A  22     4838   4989   3386    137   -184   -577       O  
ATOM    193  N   ARG A  23       4.213   9.883 -39.744  1.00 29.27           N  
ANISOU  193  N   ARG A  23     3940   4081   3097     29   -161    -47       N  
ATOM    194  CA  ARG A  23       5.129  10.058 -38.593  1.00 28.70           C  
ANISOU  194  CA  ARG A  23     3846   4010   3046     37    -95    -53       C  
ATOM    195  C   ARG A  23       4.430  10.499 -37.308  1.00 27.61           C  
ANISOU  195  C   ARG A  23     3730   3925   2836    127   -136    -85       C  
ATOM    196  O   ARG A  23       4.970  10.324 -36.214  1.00 27.73           O  
ANISOU  196  O   ARG A  23     3949   4011   2574    212   -235    126       O  
ATOM    197  CB  ARG A  23       6.170  11.137 -38.926  1.00 29.36           C  
ANISOU  197  CB  ARG A  23     3933   4050   3171     30    -59    -73       C  
ATOM    198  CG  ARG A  23       6.970  10.864 -40.187  1.00 31.79           C  
ANISOU  198  CG  ARG A  23     4237   4398   3443     28     94   -129       C  
ATOM    199  CD  ARG A  23       7.849  12.042 -40.552  1.00 34.75           C  
ANISOU  199  CD  ARG A  23     4578   4629   3996   -165    126   -252       C  
ATOM    200  NE  ARG A  23       8.424  11.852 -41.881  1.00 38.91           N  
ANISOU  200  NE  ARG A  23     5045   5378   4361   -164    162    -49       N  
ATOM    201  CZ  ARG A  23       7.821  12.171 -43.031  1.00 39.89           C  
ANISOU  201  CZ  ARG A  23     5155   5496   4503    -83     -6    -54       C  
ATOM    202  NH1 ARG A  23       6.710  12.908 -43.058  1.00 41.21           N  
ANISOU  202  NH1 ARG A  23     5237   5732   4686   -126     41    -64       N  
ATOM    203  NH2 ARG A  23       8.340  11.739 -44.173  1.00 40.08           N  
ANISOU  203  NH2 ARG A  23     5059   5401   4767   -108     14   -179       N  
ATOM    204  N   GLY A  24       3.262  11.110 -37.439  1.00 26.63           N  
ANISOU  204  N   GLY A  24     3648   3816   2651    166   -107   -125       N  
ATOM    205  CA  GLY A  24       2.492  11.595 -36.279  1.00 25.70           C  
ANISOU  205  CA  GLY A  24     3467   3632   2664    200    -81   -226       C  
ATOM    206  C   GLY A  24       1.676  12.810 -36.678  1.00 25.81           C  
ANISOU  206  C   GLY A  24     3507   3627   2670    196   -125   -229       C  
ATOM    207  O   GLY A  24       0.997  12.788 -37.702  1.00 26.63           O  
ANISOU  207  O   GLY A  24     3791   3862   2464    300   -102   -355       O  
ATOM    208  N   PHE A  25       1.697  13.859 -35.859  1.00 25.48           N  
ANISOU  208  N   PHE A  25     3455   3585   2639    305   -105   -288       N  
ATOM    209  CA  PHE A  25       0.952  15.080 -36.193  1.00 25.44           C  
ANISOU  209  CA  PHE A  25     3458   3611   2597    283   -138   -208       C  
ATOM    210  C   PHE A  25       1.533  16.310 -35.512  1.00 25.06           C  
ANISOU  210  C   PHE A  25     3459   3525   2537    361   -134   -216       C  
ATOM    211  O   PHE A  25       2.403  16.217 -34.632  1.00 24.48           O  
ANISOU  211  O   PHE A  25     3595   3544   2162    408   -197   -481       O  
ATOM    212  CB  PHE A  25      -0.550  14.994 -35.844  1.00 25.40           C  
ANISOU  212  CB  PHE A  25     3426   3647   2577    238   -145   -207       C  
ATOM    213  CG  PHE A  25      -0.852  15.022 -34.358  1.00 24.47           C  
ANISOU  213  CG  PHE A  25     3024   3651   2621    338    -46   -105       C  
ATOM    214  CD1 PHE A  25      -0.802  16.222 -33.654  1.00 26.10           C  
ANISOU  214  CD1 PHE A  25     3436   3872   2607     79     39   -138       C  
ATOM    215  CD2 PHE A  25      -1.243  13.881 -33.687  1.00 24.79           C  
ANISOU  215  CD2 PHE A  25     2946   3724   2747    316   -100    -96       C  
ATOM    216  CE1 PHE A  25      -1.088  16.267 -32.280  1.00 27.15           C  
ANISOU  216  CE1 PHE A  25     3455   4087   2770     19     51   -161       C  
ATOM    217  CE2 PHE A  25      -1.532  13.918 -32.333  1.00 26.27           C  
ANISOU  217  CE2 PHE A  25     3067   3946   2968    367     70   -238       C  
ATOM    218  CZ  PHE A  25      -1.450  15.115 -31.632  1.00 27.25           C  
ANISOU  218  CZ  PHE A  25     3491   3963   2897    150    -40    -83       C  
ATOM    219  N   PHE A  26       1.056  17.461 -35.976  1.00 24.99           N  
ANISOU  219  N   PHE A  26     3434   3570   2489    379   -183   -168       N  
ATOM    220  CA  PHE A  26       1.422  18.761 -35.465  1.00 24.71           C  
ANISOU  220  CA  PHE A  26     3418   3517   2453    310   -161    -69       C  
ATOM    221  C   PHE A  26       0.162  19.589 -35.337  1.00 24.57           C  
ANISOU  221  C   PHE A  26     3378   3520   2436    361   -154   -123       C  
ATOM    222  O   PHE A  26      -0.758  19.473 -36.145  1.00 24.66           O  
ANISOU  222  O   PHE A  26     3619   3613   2135    458   -222   -281       O  
ATOM    223  CB  PHE A  26       2.354  19.532 -36.397  1.00 25.27           C  
ANISOU  223  CB  PHE A  26     3416   3634   2548    314   -121    -27       C  
ATOM    224  CG  PHE A  26       2.614  20.935 -35.931  1.00 26.13           C  
ANISOU  224  CG  PHE A  26     3624   3751   2553    190   -109      8       C  
ATOM    225  CD1 PHE A  26       3.689  21.227 -35.116  1.00 26.76           C  
ANISOU  225  CD1 PHE A  26     3568   3814   2785      7    -91     20       C  
ATOM    226  CD2 PHE A  26       1.744  21.967 -36.274  1.00 28.79           C  
ANISOU  226  CD2 PHE A  26     3945   3914   3078    247   -202   -137       C  
ATOM    227  CE1 PHE A  26       3.905  22.522 -34.673  1.00 28.77           C  
ANISOU  227  CE1 PHE A  26     4088   3801   3042    104   -116    104       C  
ATOM    228  CE2 PHE A  26       1.955  23.258 -35.836  1.00 29.68           C  
ANISOU  228  CE2 PHE A  26     3934   4001   3340    172   -215    -73       C  
ATOM    229  CZ  PHE A  26       3.028  23.536 -35.028  1.00 28.59           C  
ANISOU  229  CZ  PHE A  26     3814   3879   3170     24   -143   -179       C  
ATOM    230  N   THR A  27       0.106  20.423 -34.308  1.00 25.02           N  
ANISOU  230  N   THR A  27     3440   3561   2504    399   -174   -104       N  
ATOM    231  CA  THR A  27      -1.039  21.298 -34.127  1.00 26.25           C  
ANISOU  231  CA  THR A  27     3499   3697   2775    438   -197     -6       C  
ATOM    232  C   THR A  27      -0.678  22.487 -33.257  1.00 26.30           C  
ANISOU  232  C   THR A  27     3506   3639   2846    373   -174    -22       C  
ATOM    233  O   THR A  27       0.200  22.378 -32.387  1.00 26.98           O  
ANISOU  233  O   THR A  27     3550   3774   2927    511   -135   -100       O  
ATOM    234  CB  THR A  27      -2.263  20.576 -33.490  1.00 25.62           C  
ANISOU  234  CB  THR A  27     3394   3601   2737    409   -199     -4       C  
ATOM    235  OG1 THR A  27      -3.372  21.480 -33.397  1.00 28.92           O  
ANISOU  235  OG1 THR A  27     3779   4212   2996    562   -353   -123       O  
ATOM    236  CG2 THR A  27      -1.956  20.058 -32.108  1.00 27.17           C  
ANISOU  236  CG2 THR A  27     3583   4021   2717    446   -142    -25       C  
ATOM    237  N   GLU A  28      -1.303  23.631 -33.555  1.00 27.45           N  
ANISOU  237  N   GLU A  28     3691   3632   3104    288   -132    -16       N  
ATOM    238  CA  GLU A  28      -1.131  24.850 -32.772  1.00 27.76           C  
ANISOU  238  CA  GLU A  28     3702   3630   3214    216    -85     58       C  
ATOM    239  C   GLU A  28      -2.319  24.649 -31.842  1.00 27.16           C  
ANISOU  239  C   GLU A  28     3621   3512   3184    198    -85     35       C  
ATOM    240  O   GLU A  28      -3.480  24.789 -32.260  1.00 27.09           O  
ANISOU  240  O   GLU A  28     3701   3576   3015     94   -168     22       O  
ATOM    241  CB  GLU A  28      -1.258  26.155 -33.575  1.00 29.00           C  
ANISOU  241  CB  GLU A  28     3853   3826   3340    225     11    130       C  
ATOM    242  CG  GLU A  28      -0.184  26.407 -34.639  1.00 30.81           C  
ANISOU  242  CG  GLU A  28     4032   4144   3529    254    146    248       C  
ATOM    243  CD  GLU A  28      -0.363  27.738 -35.376  1.00 33.31           C  
ANISOU  243  CD  GLU A  28     4574   4544   3535    319    664    547       C  
ATOM    244  OE1 GLU A  28      -1.259  28.539 -35.001  1.00 35.64           O  
ANISOU  244  OE1 GLU A  28     5199   4354   3989    671    574    668       O  
ATOM    245  OE2 GLU A  28       0.408  27.990 -36.337  1.00 34.48           O  
ANISOU  245  OE2 GLU A  28     5097   5118   2883    163    600    636       O  
ATOM    246  N   SER A  29      -2.051  24.278 -30.592  1.00 26.97           N  
ANISOU  246  N   SER A  29     3603   3510   3132    158    -81    -16       N  
ATOM    247  CA  SER A  29      -3.130  24.044 -29.633  1.00 27.17           C  
ANISOU  247  CA  SER A  29     3520   3556   3245     61    -18     12       C  
ATOM    248  C   SER A  29      -3.664  25.356 -29.051  1.00 26.76           C  
ANISOU  248  C   SER A  29     3496   3519   3151     44     58     25       C  
ATOM    249  O   SER A  29      -4.682  25.368 -28.369  1.00 28.50           O  
ANISOU  249  O   SER A  29     3608   3849   3371     81    116     87       O  
ATOM    250  CB  SER A  29      -2.709  23.068 -28.531  1.00 27.61           C  
ANISOU  250  CB  SER A  29     3582   3563   3343     74     11    -10       C  
ATOM    251  OG  SER A  29      -1.629  23.550 -27.771  1.00 29.82           O  
ANISOU  251  OG  SER A  29     3672   4007   3648     16    -32    -99       O  
ATOM    252  N   TYR A  30      -2.963  26.453 -29.323  1.00 26.64           N  
ANISOU  252  N   TYR A  30     3503   3536   3080     11     65     -1       N  
ATOM    253  CA  TYR A  30      -3.353  27.780 -28.864  1.00 25.30           C  
ANISOU  253  CA  TYR A  30     3380   3358   2873    -27     -9     66       C  
ATOM    254  C   TYR A  30      -2.697  28.847 -29.716  1.00 25.38           C  
ANISOU  254  C   TYR A  30     3358   3457   2830     11     12     83       C  
ATOM    255  O   TYR A  30      -1.498  28.810 -29.954  1.00 25.02           O  
ANISOU  255  O   TYR A  30     3322   3521   2661    -52     46    250       O  
ATOM    256  CB  TYR A  30      -2.988  28.022 -27.383  1.00 25.75           C  
ANISOU  256  CB  TYR A  30     3425   3468   2889      6     10     64       C  
ATOM    257  CG  TYR A  30      -3.196  29.460 -26.906  1.00 25.51           C  
ANISOU  257  CG  TYR A  30     3432   3380   2881    -87    -46     87       C  
ATOM    258  CD1 TYR A  30      -4.447  29.927 -26.528  1.00 25.90           C  
ANISOU  258  CD1 TYR A  30     3325   3553   2963   -290     32     24       C  
ATOM    259  CD2 TYR A  30      -2.117  30.348 -26.812  1.00 26.50           C  
ANISOU  259  CD2 TYR A  30     3540   3513   3013    -96     62     24       C  
ATOM    260  CE1 TYR A  30      -4.632  31.246 -26.096  1.00 26.03           C  
ANISOU  260  CE1 TYR A  30     3324   3617   2947     65    199      3       C  
ATOM    261  CE2 TYR A  30      -2.288  31.655 -26.375  1.00 27.29           C  
ANISOU  261  CE2 TYR A  30     3756   3526   3087   -157     86    171       C  
ATOM    262  CZ  TYR A  30      -3.545  32.107 -26.019  1.00 27.18           C  
ANISOU  262  CZ  TYR A  30     3806   3465   3056    -86    137     61       C  
ATOM    263  OH  TYR A  30      -3.703  33.420 -25.588  1.00 28.85           O  
ANISOU  263  OH  TYR A  30     4155   3680   3126     81    118    201       O  
ATOM    264  N   ASN A  31      -3.516  29.792 -30.156  1.00 25.59           N  
ANISOU  264  N   ASN A  31     3405   3566   2749      2   -119     42       N  
ATOM    265  CA  ASN A  31      -3.082  30.920 -30.951  1.00 25.68           C  
ANISOU  265  CA  ASN A  31     3474   3572   2709     37    -54     29       C  
ATOM    266  C   ASN A  31      -3.965  32.070 -30.503  1.00 25.89           C  
ANISOU  266  C   ASN A  31     3489   3593   2753     60    -54     16       C  
ATOM    267  O   ASN A  31      -5.156  32.106 -30.810  1.00 25.76           O  
ANISOU  267  O   ASN A  31     3584   3637   2565    148   -103    -66       O  
ATOM    268  CB  ASN A  31      -3.159  30.637 -32.450  1.00 26.12           C  
ANISOU  268  CB  ASN A  31     3560   3728   2636     86   -105    -18       C  
ATOM    269  CG  ASN A  31      -2.731  31.833 -33.290  1.00 27.71           C  
ANISOU  269  CG  ASN A  31     4004   3986   2537     31     92   -158       C  
ATOM    270  OD1 ASN A  31      -2.970  32.989 -32.930  1.00 28.81           O  
ANISOU  270  OD1 ASN A  31     4361   4508   2076    331    257   -324       O  
ATOM    271  ND2 ASN A  31      -2.136  31.555 -34.448  1.00 31.89           N  
ANISOU  271  ND2 ASN A  31     4740   5190   2187    159    168   -254       N  
ATOM    272  N   LYS A  32      -3.358  32.999 -29.762  1.00 26.48           N  
ANISOU  272  N   LYS A  32     3504   3528   3026     82    -72     68       N  
ATOM    273  CA  LYS A  32      -4.043  34.163 -29.192  1.00 26.56           C  
ANISOU  273  CA  LYS A  32     3512   3476   3101     88    -43     88       C  
ATOM    274  C   LYS A  32      -4.843  34.968 -30.217  1.00 26.69           C  
ANISOU  274  C   LYS A  32     3520   3503   3116    110    -83    119       C  
ATOM    275  O   LYS A  32      -6.053  35.150 -30.060  1.00 27.45           O  
ANISOU  275  O   LYS A  32     3723   3537   3168    120   -122    171       O  
ATOM    276  CB  LYS A  32      -3.033  35.039 -28.435  1.00 26.38           C  
ANISOU  276  CB  LYS A  32     3397   3465   3162     35     -9     49       C  
ATOM    277  CG  LYS A  32      -3.634  36.172 -27.613  1.00 27.69           C  
ANISOU  277  CG  LYS A  32     3652   3460   3406    103    -27     83       C  
ATOM    278  CD  LYS A  32      -2.575  36.852 -26.761  1.00 29.75           C  
ANISOU  278  CD  LYS A  32     3859   3749   3694    245   -157    -82       C  
ATOM    279  CE  LYS A  32      -3.182  37.920 -25.830  1.00 31.08           C  
ANISOU  279  CE  LYS A  32     4235   3766   3805     96   -206   -308       C  
ATOM    280  NZ  LYS A  32      -2.151  38.500 -24.920  1.00 34.79           N  
ANISOU  280  NZ  LYS A  32     4561   4418   4238      8   -274   -111       N  
ATOM    281  N   LYS A  33      -4.159  35.410 -31.269  1.00 27.17           N  
ANISOU  281  N   LYS A  33     3570   3529   3223     86    -78    191       N  
ATOM    282  CA  LYS A  33      -4.783  36.189 -32.348  1.00 27.85           C  
ANISOU  282  CA  LYS A  33     3631   3671   3279    131    -50    153       C  
ATOM    283  C   LYS A  33      -5.926  35.433 -33.050  1.00 28.08           C  
ANISOU  283  C   LYS A  33     3679   3694   3294    146    -62    159       C  
ATOM    284  O   LYS A  33      -6.891  36.066 -33.512  1.00 28.86           O  
ANISOU  284  O   LYS A  33     3801   3889   3273    280   -144    246       O  
ATOM    285  CB  LYS A  33      -3.693  36.604 -33.329  1.00 28.65           C  
ANISOU  285  CB  LYS A  33     3812   3708   3362    100    -10    182       C  
ATOM    286  CG  LYS A  33      -4.120  37.358 -34.556  1.00 30.21           C  
ANISOU  286  CG  LYS A  33     4016   3905   3557     55    -31     80       C  
ATOM    287  CD  LYS A  33      -2.885  37.736 -35.390  1.00 31.76           C  
ANISOU  287  CD  LYS A  33     4203   4134   3730   -197     35     67       C  
ATOM    288  CE  LYS A  33      -2.056  36.534 -35.866  1.00 31.87           C  
ANISOU  288  CE  LYS A  33     4307   3964   3837   -240    -89    185       C  
ATOM    289  NZ  LYS A  33      -2.864  35.579 -36.685  1.00 36.04           N  
ANISOU  289  NZ  LYS A  33     5086   4342   4264    -84   -123   -100       N  
ATOM    290  N   VAL A  34      -5.823  34.103 -33.145  1.00 27.72           N  
ANISOU  290  N   VAL A  34     3662   3692   3178    105    -33    113       N  
ATOM    291  CA  VAL A  34      -6.882  33.292 -33.779  1.00 27.78           C  
ANISOU  291  CA  VAL A  34     3622   3794   3137     85    -58    136       C  
ATOM    292  C   VAL A  34      -8.106  33.286 -32.881  1.00 27.71           C  
ANISOU  292  C   VAL A  34     3650   3759   3118     79   -102    143       C  
ATOM    293  O   VAL A  34      -9.234  33.437 -33.361  1.00 28.41           O  
ANISOU  293  O   VAL A  34     3651   3997   3144     30   -126     96       O  
ATOM    294  CB  VAL A  34      -6.449  31.841 -34.068  1.00 28.15           C  
ANISOU  294  CB  VAL A  34     3701   3857   3137     83    -51    112       C  
ATOM    295  CG1 VAL A  34      -7.657  30.951 -34.343  1.00 28.54           C  
ANISOU  295  CG1 VAL A  34     3786   3944   3114     10    183     93       C  
ATOM    296  CG2 VAL A  34      -5.467  31.805 -35.230  1.00 29.29           C  
ANISOU  296  CG2 VAL A  34     3813   4147   3166      8     36    194       C  
ATOM    297  N   LEU A  35      -7.883  33.092 -31.585  1.00 26.84           N  
ANISOU  297  N   LEU A  35     3549   3707   2939     85   -183    107       N  
ATOM    298  CA  LEU A  35      -8.979  33.091 -30.624  1.00 26.56           C  
ANISOU  298  CA  LEU A  35     3552   3604   2934     70   -192    133       C  
ATOM    299  C   LEU A  35      -9.745  34.403 -30.619  1.00 26.25           C  
ANISOU  299  C   LEU A  35     3550   3539   2884     82   -170    163       C  
ATOM    300  O   LEU A  35     -10.973  34.384 -30.561  1.00 26.04           O  
ANISOU  300  O   LEU A  35     3573   3620   2699     70   -128    154       O  
ATOM    301  CB  LEU A  35      -8.513  32.705 -29.216  1.00 26.10           C  
ANISOU  301  CB  LEU A  35     3554   3530   2833    102   -253     88       C  
ATOM    302  CG  LEU A  35      -8.182  31.215 -29.077  1.00 25.57           C  
ANISOU  302  CG  LEU A  35     3503   3427   2782    140   -389    142       C  
ATOM    303  CD1 LEU A  35      -7.555  30.913 -27.727  1.00 27.61           C  
ANISOU  303  CD1 LEU A  35     4187   3811   2490    201   -307    232       C  
ATOM    304  CD2 LEU A  35      -9.459  30.379 -29.286  1.00 22.32           C  
ANISOU  304  CD2 LEU A  35     3476   2937   2067    334   -341     10       C  
ATOM    305  N   GLU A  36      -9.043  35.533 -30.716  1.00 26.83           N  
ANISOU  305  N   GLU A  36     3623   3564   3006     82   -214    119       N  
ATOM    306  CA  GLU A  36      -9.737  36.821 -30.735  1.00 28.12           C  
ANISOU  306  CA  GLU A  36     3732   3706   3243     88   -168    142       C  
ATOM    307  C   GLU A  36     -10.712  36.892 -31.908  1.00 28.67           C  
ANISOU  307  C   GLU A  36     3844   3744   3304     90   -150    191       C  
ATOM    308  O   GLU A  36     -11.776  37.501 -31.776  1.00 29.77           O  
ANISOU  308  O   GLU A  36     3995   3961   3355    149   -225    313       O  
ATOM    309  CB  GLU A  36      -8.775  38.005 -30.787  1.00 28.30           C  
ANISOU  309  CB  GLU A  36     3736   3717   3299     55   -189    121       C  
ATOM    310  CG  GLU A  36      -7.884  38.114 -29.567  1.00 30.06           C  
ANISOU  310  CG  GLU A  36     3862   4048   3510    147   -233     71       C  
ATOM    311  CD  GLU A  36      -7.010  39.350 -29.578  1.00 31.93           C  
ANISOU  311  CD  GLU A  36     3993   4448   3691    -33   -371    162       C  
ATOM    312  OE1 GLU A  36      -7.055  40.117 -30.562  1.00 35.45           O  
ANISOU  312  OE1 GLU A  36     4644   4875   3948     34   -348    326       O  
ATOM    313  OE2 GLU A  36      -6.283  39.563 -28.585  1.00 34.27           O  
ANISOU  313  OE2 GLU A  36     4112   5115   3791     44   -673    116       O  
ATOM    314  N   THR A  37     -10.361  36.268 -33.034  1.00 29.47           N  
ANISOU  314  N   THR A  37     3961   3836   3399     95    -53    206       N  
ATOM    315  CA  THR A  37     -11.248  36.278 -34.204  1.00 29.91           C  
ANISOU  315  CA  THR A  37     4021   3916   3425    113    -48    162       C  
ATOM    316  C   THR A  37     -12.527  35.516 -33.847  1.00 30.11           C  
ANISOU  316  C   THR A  37     3999   3941   3497    159    -30    164       C  
ATOM    317  O   THR A  37     -13.617  35.920 -34.237  1.00 30.81           O  
ANISOU  317  O   THR A  37     4049   4135   3521    235   -132    207       O  
ATOM    318  CB  THR A  37     -10.608  35.678 -35.509  1.00 30.44           C  
ANISOU  318  CB  THR A  37     4112   3975   3478    113     17    187       C  
ATOM    319  OG1 THR A  37     -10.479  34.248 -35.422  1.00 31.21           O  
ANISOU  319  OG1 THR A  37     4402   4106   3350    148    188     86       O  
ATOM    320  CG2 THR A  37      -9.263  36.327 -35.821  1.00 31.60           C  
ANISOU  320  CG2 THR A  37     4266   4220   3520     11     28    227       C  
ATOM    321  N   LEU A  38     -12.385  34.438 -33.070  1.00 30.40           N  
ANISOU  321  N   LEU A  38     4018   3961   3569    161    -16    173       N  
ATOM    322  CA  LEU A  38     -13.510  33.598 -32.629  1.00 30.30           C  
ANISOU  322  CA  LEU A  38     3994   3927   3589    141     13     94       C  
ATOM    323  C   LEU A  38     -14.269  34.154 -31.402  1.00 30.27           C  
ANISOU  323  C   LEU A  38     3938   3959   3603     86     51    102       C  
ATOM    324  O   LEU A  38     -15.047  33.420 -30.753  1.00 31.14           O  
ANISOU  324  O   LEU A  38     4057   4178   3595    109     68     88       O  
ATOM    325  CB  LEU A  38     -12.999  32.171 -32.339  1.00 30.91           C  
ANISOU  325  CB  LEU A  38     4105   3954   3682    138     34     56       C  
ATOM    326  CG  LEU A  38     -12.392  31.417 -33.529  1.00 31.26           C  
ANISOU  326  CG  LEU A  38     4103   4005   3768    198     69     64       C  
ATOM    327  CD1 LEU A  38     -11.808  30.073 -33.094  1.00 33.22           C  
ANISOU  327  CD1 LEU A  38     4353   4151   4116    351    138     71       C  
ATOM    328  CD2 LEU A  38     -13.442  31.215 -34.623  1.00 33.20           C  
ANISOU  328  CD2 LEU A  38     4354   4257   4002    150      7    132       C  
ATOM    329  N   GLY A  39     -14.025  35.428 -31.085  1.00 30.13           N  
ANISOU  329  N   GLY A  39     3917   3941   3590    221     58    106       N  
ATOM    330  CA  GLY A  39     -14.658  36.127 -29.968  1.00 29.79           C  
ANISOU  330  CA  GLY A  39     3857   3980   3482    209     57    145       C  
ATOM    331  C   GLY A  39     -14.237  35.645 -28.596  1.00 29.64           C  
ANISOU  331  C   GLY A  39     3815   3985   3462    242     78    171       C  
ATOM    332  O   GLY A  39     -15.056  35.589 -27.682  1.00 29.59           O  
ANISOU  332  O   GLY A  39     3760   4107   3376    291    130    208       O  
ATOM    333  N   VAL A  40     -12.959  35.291 -28.465  1.00 29.33           N  
ANISOU  333  N   VAL A  40     3817   3920   3404    205     19    218       N  
ATOM    334  CA  VAL A  40     -12.386  34.805 -27.221  1.00 29.09           C  
ANISOU  334  CA  VAL A  40     3903   3806   3341    191     56    124       C  
ATOM    335  C   VAL A  40     -11.127  35.646 -27.050  1.00 29.10           C  
ANISOU  335  C   VAL A  40     3878   3843   3336    171     60    179       C  
ATOM    336  O   VAL A  40     -10.061  35.335 -27.601  1.00 29.61           O  
ANISOU  336  O   VAL A  40     3869   3992   3387    173    137    224       O  
ATOM    337  CB  VAL A  40     -12.074  33.300 -27.307  1.00 28.83           C  
ANISOU  337  CB  VAL A  40     3887   3733   3333    168     32    194       C  
ATOM    338  CG1 VAL A  40     -11.514  32.784 -25.988  1.00 29.49           C  
ANISOU  338  CG1 VAL A  40     4196   3666   3342    201     75     84       C  
ATOM    339  CG2 VAL A  40     -13.345  32.533 -27.680  1.00 29.40           C  
ANISOU  339  CG2 VAL A  40     3984   3791   3394    152    -27    123       C  
ATOM    340  N   THR A  41     -11.276  36.729 -26.297  1.00 28.87           N  
ANISOU  340  N   THR A  41     3878   3807   3282    139     50    141       N  
ATOM    341  CA  THR A  41     -10.197  37.663 -26.029  1.00 29.45           C  
ANISOU  341  CA  THR A  41     3955   3885   3348    115    -21     85       C  
ATOM    342  C   THR A  41      -9.816  37.594 -24.554  1.00 29.36           C  
ANISOU  342  C   THR A  41     3973   3825   3356    135     48     56       C  
ATOM    343  O   THR A  41     -10.521  38.134 -23.685  1.00 30.77           O  
ANISOU  343  O   THR A  41     4178   4049   3463    132     41      4       O  
ATOM    344  CB  THR A  41     -10.641  39.078 -26.428  1.00 29.39           C  
ANISOU  344  CB  THR A  41     3938   3872   3355    153    -25     47       C  
ATOM    345  OG1 THR A  41     -11.069  39.054 -27.799  1.00 31.17           O  
ANISOU  345  OG1 THR A  41     4198   4232   3410    292   -173    100       O  
ATOM    346  CG2 THR A  41      -9.509  40.093 -26.254  1.00 30.72           C  
ANISOU  346  CG2 THR A  41     4149   4070   3453     12    -74     -2       C  
ATOM    347  N   HIS A  42      -8.710  36.907 -24.283  1.00 29.09           N  
ANISOU  347  N   HIS A  42     3897   3836   3318     48     55     55       N  
ATOM    348  CA  HIS A  42      -8.203  36.738 -22.925  1.00 28.67           C  
ANISOU  348  CA  HIS A  42     3904   3678   3309     39     72     96       C  
ATOM    349  C   HIS A  42      -6.699  36.588 -22.948  1.00 28.64           C  
ANISOU  349  C   HIS A  42     3904   3669   3309      8    125     65       C  
ATOM    350  O   HIS A  42      -6.135  35.993 -23.875  1.00 28.62           O  
ANISOU  350  O   HIS A  42     3982   3620   3272     84    269    -37       O  
ATOM    351  CB  HIS A  42      -8.756  35.468 -22.274  1.00 28.93           C  
ANISOU  351  CB  HIS A  42     3961   3723   3305      4     94    114       C  
ATOM    352  CG  HIS A  42     -10.244  35.376 -22.292  1.00 30.98           C  
ANISOU  352  CG  HIS A  42     4165   4042   3562    -16     48    297       C  
ATOM    353  ND1 HIS A  42     -11.044  36.073 -21.414  1.00 32.80           N  
ANISOU  353  ND1 HIS A  42     4389   4334   3738     74    179    376       N  
ATOM    354  CD2 HIS A  42     -11.079  34.654 -23.075  1.00 32.78           C  
ANISOU  354  CD2 HIS A  42     4413   4116   3926    -91     99    271       C  
ATOM    355  CE1 HIS A  42     -12.310  35.791 -21.661  1.00 33.70           C  
ANISOU  355  CE1 HIS A  42     4421   4377   4003    -66    164    246       C  
ATOM    356  NE2 HIS A  42     -12.358  34.933 -22.665  1.00 34.28           N  
ANISOU  356  NE2 HIS A  42     4574   4446   4005      3    296    334       N  
ATOM    357  N   SER A  43      -6.054  37.106 -21.914  1.00 28.32           N  
ANISOU  357  N   SER A  43     3894   3563   3302      1    113     60       N  
ATOM    358  CA  SER A  43      -4.610  37.017 -21.788  1.00 28.43           C  
ANISOU  358  CA  SER A  43     3860   3618   3323     14     62     41       C  
ATOM    359  C   SER A  43      -4.414  36.005 -20.669  1.00 27.99           C  
ANISOU  359  C   SER A  43     3835   3581   3216    -31     95    -36       C  
ATOM    360  O   SER A  43      -4.687  36.293 -19.503  1.00 28.58           O  
ANISOU  360  O   SER A  43     4038   3607   3211    -95    143   -173       O  
ATOM    361  CB  SER A  43      -3.998  38.379 -21.483  1.00 29.13           C  
ANISOU  361  CB  SER A  43     3950   3721   3394     34     51     67       C  
ATOM    362  OG  SER A  43      -4.262  39.289 -22.547  1.00 32.32           O  
ANISOU  362  OG  SER A  43     4359   4114   3804    102      5    197       O  
ATOM    363  N   PHE A  44      -3.988  34.801 -21.041  1.00 27.02           N  
ANISOU  363  N   PHE A  44     3679   3484   3103    -67    111   -117       N  
ATOM    364  CA  PHE A  44      -3.773  33.725 -20.067  1.00 26.55           C  
ANISOU  364  CA  PHE A  44     3585   3500   2999    -28     83   -114       C  
ATOM    365  C   PHE A  44      -2.450  33.873 -19.337  1.00 25.92           C  
ANISOU  365  C   PHE A  44     3451   3524   2871    -78     95   -152       C  
ATOM    366  O   PHE A  44      -1.427  34.142 -19.952  1.00 27.96           O  
ANISOU  366  O   PHE A  44     3655   3994   2973   -196    128   -114       O  
ATOM    367  CB  PHE A  44      -3.955  32.354 -20.703  1.00 26.13           C  
ANISOU  367  CB  PHE A  44     3522   3459   2944    -37    100   -111       C  
ATOM    368  CG  PHE A  44      -5.365  32.108 -21.172  1.00 25.63           C  
ANISOU  368  CG  PHE A  44     3568   3216   2951     54     73   -234       C  
ATOM    369  CD1 PHE A  44      -6.309  31.607 -20.299  1.00 26.12           C  
ANISOU  369  CD1 PHE A  44     3749   3142   3031    179     83   -280       C  
ATOM    370  CD2 PHE A  44      -5.750  32.389 -22.467  1.00 28.13           C  
ANISOU  370  CD2 PHE A  44     3831   3652   3203    -23     53   -145       C  
ATOM    371  CE1 PHE A  44      -7.600  31.383 -20.692  1.00 25.25           C  
ANISOU  371  CE1 PHE A  44     3511   3155   2925    -26    208   -341       C  
ATOM    372  CE2 PHE A  44      -7.057  32.166 -22.878  1.00 28.64           C  
ANISOU  372  CE2 PHE A  44     3869   3749   3263     28    127   -198       C  
ATOM    373  CZ  PHE A  44      -7.981  31.659 -21.995  1.00 26.75           C  
ANISOU  373  CZ  PHE A  44     3633   3359   3171      0     93   -154       C  
ATOM    374  N   VAL A  45      -2.491  33.674 -18.017  1.00 24.98           N  
ANISOU  374  N   VAL A  45     3380   3394   2717    -49     98   -129       N  
ATOM    375  CA  VAL A  45      -1.313  33.822 -17.152  1.00 23.89           C  
ANISOU  375  CA  VAL A  45     3274   3226   2574     28     65   -162       C  
ATOM    376  C   VAL A  45      -0.770  32.554 -16.502  1.00 23.53           C  
ANISOU  376  C   VAL A  45     3183   3254   2504    -17     36   -148       C  
ATOM    377  O   VAL A  45       0.355  32.536 -16.026  1.00 24.45           O  
ANISOU  377  O   VAL A  45     3358   3394   2536    -22     46   -231       O  
ATOM    378  CB  VAL A  45      -1.615  34.838 -16.010  1.00 23.30           C  
ANISOU  378  CB  VAL A  45     3271   3238   2344    -34    -24   -149       C  
ATOM    379  CG1 VAL A  45      -1.966  36.183 -16.592  1.00 24.17           C  
ANISOU  379  CG1 VAL A  45     3567   3092   2525    188    141   -406       C  
ATOM    380  CG2 VAL A  45      -2.752  34.351 -15.134  1.00 25.73           C  
ANISOU  380  CG2 VAL A  45     3494   3783   2499     62     43    -85       C  
ATOM    381  N   GLN A  46      -1.558  31.490 -16.501  1.00 23.47           N  
ANISOU  381  N   GLN A  46     3128   3191   2597     17     11    -90       N  
ATOM    382  CA  GLN A  46      -1.126  30.262 -15.889  1.00 23.79           C  
ANISOU  382  CA  GLN A  46     3065   3297   2675    -28     81    -80       C  
ATOM    383  C   GLN A  46      -1.684  29.045 -16.619  1.00 23.77           C  
ANISOU  383  C   GLN A  46     2968   3311   2750    -43      8    -36       C  
ATOM    384  O   GLN A  46      -2.769  29.111 -17.202  1.00 23.90           O  
ANISOU  384  O   GLN A  46     2684   3475   2919     10   -101   -117       O  
ATOM    385  CB  GLN A  46      -1.595  30.332 -14.440  1.00 25.30           C  
ANISOU  385  CB  GLN A  46     3241   3526   2844   -101     22    -52       C  
ATOM    386  CG  GLN A  46      -1.351  29.177 -13.585  1.00 26.14           C  
ANISOU  386  CG  GLN A  46     3527   3755   2649   -133    200   -128       C  
ATOM    387  CD  GLN A  46      -1.939  29.395 -12.219  1.00 28.83           C  
ANISOU  387  CD  GLN A  46     4345   4382   2226   -250     27   -426       C  
ATOM    388  OE1 GLN A  46      -1.912  30.502 -11.672  1.00 33.36           O  
ANISOU  388  OE1 GLN A  46     5016   4471   3187   -279    325    -64       O  
ATOM    389  NE2 GLN A  46      -2.469  28.339 -11.655  1.00 28.17           N  
ANISOU  389  NE2 GLN A  46     4885   4810   1008   -369    105   -470       N  
ATOM    390  N   ASP A  47      -0.898  27.975 -16.641  1.00 24.61           N  
ANISOU  390  N   ASP A  47     3165   3259   2924    -43     21    -30       N  
ATOM    391  CA  ASP A  47      -1.265  26.689 -17.257  1.00 24.45           C  
ANISOU  391  CA  ASP A  47     3274   3203   2811      2    -32    -23       C  
ATOM    392  C   ASP A  47      -1.152  25.675 -16.135  1.00 24.58           C  
ANISOU  392  C   ASP A  47     3354   3276   2710     -3    -41    -62       C  
ATOM    393  O   ASP A  47      -0.103  25.576 -15.485  1.00 24.78           O  
ANISOU  393  O   ASP A  47     3404   3277   2734    114    -21    192       O  
ATOM    394  CB  ASP A  47      -0.338  26.205 -18.386  1.00 24.93           C  
ANISOU  394  CB  ASP A  47     3354   3236   2881     54      2    -57       C  
ATOM    395  CG  ASP A  47      -0.327  27.109 -19.616  1.00 26.85           C  
ANISOU  395  CG  ASP A  47     3705   3522   2973     73     91     34       C  
ATOM    396  OD1 ASP A  47      -0.967  28.178 -19.605  1.00 30.51           O  
ANISOU  396  OD1 ASP A  47     3856   4154   3582    277    -29    453       O  
ATOM    397  OD2 ASP A  47       0.360  26.729 -20.607  1.00 29.59           O  
ANISOU  397  OD2 ASP A  47     4580   3711   2948    -86     81     77       O  
ATOM    398  N   ASN A  48      -2.225  24.925 -15.935  1.00 24.68           N  
ANISOU  398  N   ASN A  48     3464   3211   2703     -9    -58    -59       N  
ATOM    399  CA  ASN A  48      -2.325  23.904 -14.915  1.00 25.66           C  
ANISOU  399  CA  ASN A  48     3619   3408   2722    -79    -95    -73       C  
ATOM    400  C   ASN A  48      -2.437  22.529 -15.569  1.00 24.94           C  
ANISOU  400  C   ASN A  48     3611   3361   2503    -96   -162    -49       C  
ATOM    401  O   ASN A  48      -3.036  22.407 -16.638  1.00 25.84           O  
ANISOU  401  O   ASN A  48     3826   3523   2466   -143   -205    -21       O  
ATOM    402  CB  ASN A  48      -3.588  24.185 -14.087  1.00 26.66           C  
ANISOU  402  CB  ASN A  48     3841   3474   2812    -33   -115   -115       C  
ATOM    403  CG  ASN A  48      -3.559  25.558 -13.426  1.00 28.69           C  
ANISOU  403  CG  ASN A  48     4247   3713   2941    -37     15   -171       C  
ATOM    404  OD1 ASN A  48      -2.521  25.999 -12.950  1.00 31.70           O  
ANISOU  404  OD1 ASN A  48     4876   3917   3248   -391    -14   -331       O  
ATOM    405  ND2 ASN A  48      -4.718  26.222 -13.371  1.00 30.30           N  
ANISOU  405  ND2 ASN A  48     4968   3918   2626    306    121   -249       N  
ATOM    406  N   VAL A  49      -1.854  21.511 -14.943  1.00 24.95           N  
ANISOU  406  N   VAL A  49     3706   3383   2391   -166   -252    -50       N  
ATOM    407  CA  VAL A  49      -1.910  20.130 -15.434  1.00 24.30           C  
ANISOU  407  CA  VAL A  49     3609   3394   2228   -155   -229     64       C  
ATOM    408  C   VAL A  49      -2.404  19.239 -14.297  1.00 24.69           C  
ANISOU  408  C   VAL A  49     3596   3542   2242   -234   -276     27       C  
ATOM    409  O   VAL A  49      -1.792  19.194 -13.226  1.00 24.20           O  
ANISOU  409  O   VAL A  49     3704   3700   1790   -387   -367     63       O  
ATOM    410  CB  VAL A  49      -0.551  19.616 -15.969  1.00 24.76           C  
ANISOU  410  CB  VAL A  49     3631   3427   2349   -152   -266     59       C  
ATOM    411  CG1 VAL A  49      -0.643  18.138 -16.359  1.00 24.41           C  
ANISOU  411  CG1 VAL A  49     3622   3378   2273     86   -430    361       C  
ATOM    412  CG2 VAL A  49      -0.104  20.474 -17.165  1.00 25.68           C  
ANISOU  412  CG2 VAL A  49     3829   3743   2182    -22   -150    157       C  
ATOM    413  N   SER A  50      -3.526  18.568 -14.551  1.00 23.94           N  
ANISOU  413  N   SER A  50     3569   3450   2077   -324   -208    -10       N  
ATOM    414  CA  SER A  50      -4.178  17.654 -13.632  1.00 23.56           C  
ANISOU  414  CA  SER A  50     3494   3429   2027   -245   -180    -39       C  
ATOM    415  C   SER A  50      -3.995  16.209 -14.090  1.00 23.43           C  
ANISOU  415  C   SER A  50     3439   3430   2033   -231   -163    -18       C  
ATOM    416  O   SER A  50      -4.418  15.856 -15.186  1.00 23.85           O  
ANISOU  416  O   SER A  50     3724   3548   1789   -325    -27    -87       O  
ATOM    417  CB  SER A  50      -5.672  17.991 -13.562  1.00 23.91           C  
ANISOU  417  CB  SER A  50     3582   3462   2037   -327   -138    -99       C  
ATOM    418  OG  SER A  50      -6.411  17.011 -12.866  1.00 25.71           O  
ANISOU  418  OG  SER A  50     3930   3895   1941   -282    -59    -23       O  
ATOM    419  N   TYR A  51      -3.334  15.396 -13.269  1.00 23.32           N  
ANISOU  419  N   TYR A  51     3477   3558   1824   -200   -123     -7       N  
ATOM    420  CA  TYR A  51      -3.121  13.979 -13.553  1.00 22.63           C  
ANISOU  420  CA  TYR A  51     3253   3503   1843    -85    -59     19       C  
ATOM    421  C   TYR A  51      -3.989  13.191 -12.579  1.00 22.48           C  
ANISOU  421  C   TYR A  51     3299   3509   1730   -171    -37     -8       C  
ATOM    422  O   TYR A  51      -3.990  13.487 -11.358  1.00 23.54           O  
ANISOU  422  O   TYR A  51     3395   3850   1699   -195     -7   -108       O  
ATOM    423  CB  TYR A  51      -1.644  13.526 -13.461  1.00 22.74           C  
ANISOU  423  CB  TYR A  51     3268   3608   1761   -106    -73     74       C  
ATOM    424  CG  TYR A  51      -1.519  12.005 -13.429  1.00 22.11           C  
ANISOU  424  CG  TYR A  51     3181   3593   1626     17   -150    164       C  
ATOM    425  CD1 TYR A  51      -1.601  11.223 -14.586  1.00 21.08           C  
ANISOU  425  CD1 TYR A  51     3250   3635   1123    -59   -147    242       C  
ATOM    426  CD2 TYR A  51      -1.340  11.350 -12.222  1.00 23.70           C  
ANISOU  426  CD2 TYR A  51     3656   3512   1835    293   -316    526       C  
ATOM    427  CE1 TYR A  51      -1.506   9.807 -14.520  1.00 21.50           C  
ANISOU  427  CE1 TYR A  51     3826   3851    489    420   -447    560       C  
ATOM    428  CE2 TYR A  51      -1.244   9.960 -12.139  1.00 25.97           C  
ANISOU  428  CE2 TYR A  51     4063   3844   1959    385   -324    316       C  
ATOM    429  CZ  TYR A  51      -1.324   9.189 -13.261  1.00 24.70           C  
ANISOU  429  CZ  TYR A  51     4082   3995   1306    502   -315    698       C  
ATOM    430  OH  TYR A  51      -1.225   7.817 -13.097  1.00 27.50           O  
ANISOU  430  OH  TYR A  51     4532   4464   1453    631   -379    584       O  
ATOM    431  N   SER A  52      -4.737  12.226 -13.111  1.00 22.03           N  
ANISOU  431  N   SER A  52     3326   3529   1513   -115    -34    -47       N  
ATOM    432  CA  SER A  52      -5.620  11.360 -12.327  1.00 21.63           C  
ANISOU  432  CA  SER A  52     3278   3417   1524    -52    -53    -93       C  
ATOM    433  C   SER A  52      -5.294   9.910 -12.720  1.00 22.50           C  
ANISOU  433  C   SER A  52     3421   3394   1731    -29   -143    -65       C  
ATOM    434  O   SER A  52      -5.520   9.480 -13.859  1.00 22.15           O  
ANISOU  434  O   SER A  52     3532   3422   1462     36   -146   -209       O  
ATOM    435  CB  SER A  52      -7.085  11.674 -12.587  1.00 20.87           C  
ANISOU  435  CB  SER A  52     3226   3385   1318     10   -157    -88       C  
ATOM    436  OG  SER A  52      -7.411  13.015 -12.268  1.00 19.03           O  
ANISOU  436  OG  SER A  52     3250   3648    329    249    -23   -135       O  
ATOM    437  N   ALA A  53      -4.742   9.157 -11.782  1.00 23.10           N  
ANISOU  437  N   ALA A  53     3476   3473   1827    -62   -187    -18       N  
ATOM    438  CA  ALA A  53      -4.361   7.780 -12.045  1.00 23.53           C  
ANISOU  438  CA  ALA A  53     3500   3429   2009    -53   -143     64       C  
ATOM    439  C   ALA A  53      -5.522   6.816 -12.354  1.00 23.85           C  
ANISOU  439  C   ALA A  53     3523   3423   2113   -104    -51     -3       C  
ATOM    440  O   ALA A  53      -5.417   5.987 -13.258  1.00 25.28           O  
ANISOU  440  O   ALA A  53     3833   3530   2239    -20    -68      9       O  
ATOM    441  CB  ALA A  53      -3.518   7.232 -10.874  1.00 24.71           C  
ANISOU  441  CB  ALA A  53     3556   3683   2147   -100   -227     75       C  
ATOM    442  N   GLU A  54      -6.634   6.954 -11.641  1.00 23.72           N  
ANISOU  442  N   GLU A  54     3522   3394   2095    -70    -11     23       N  
ATOM    443  CA  GLU A  54      -7.775   6.063 -11.814  1.00 23.69           C  
ANISOU  443  CA  GLU A  54     3515   3430   2055    -65     84     28       C  
ATOM    444  C   GLU A  54      -8.954   6.665 -12.560  1.00 22.88           C  
ANISOU  444  C   GLU A  54     3463   3281   1946    -94     43     41       C  
ATOM    445  O   GLU A  54      -9.245   7.850 -12.400  1.00 22.40           O  
ANISOU  445  O   GLU A  54     3595   3410   1505    -21     66   -113       O  
ATOM    446  CB  GLU A  54      -8.275   5.640 -10.417  1.00 24.38           C  
ANISOU  446  CB  GLU A  54     3657   3460   2145    -99     48     48       C  
ATOM    447  CG  GLU A  54      -7.467   4.487  -9.814  1.00 27.19           C  
ANISOU  447  CG  GLU A  54     3831   3934   2564     27     55     92       C  
ATOM    448  CD  GLU A  54      -7.555   4.372  -8.293  1.00 30.52           C  
ANISOU  448  CD  GLU A  54     4417   4678   2498    115   -108    103       C  
ATOM    449  OE1 GLU A  54      -6.581   4.802  -7.637  1.00 36.32           O  
ANISOU  449  OE1 GLU A  54     5189   5529   3081    187   -397    -69       O  
ATOM    450  OE2 GLU A  54      -8.580   3.910  -7.745  1.00 30.60           O  
ANISOU  450  OE2 GLU A  54     4603   5216   1805    267    551    212       O  
ATOM    451  N   ALA A  55      -9.615   5.845 -13.383  1.00 22.87           N  
ANISOU  451  N   ALA A  55     3536   3257   1894    -39     61     21       N  
ATOM    452  CA  ALA A  55     -10.809   6.280 -14.113  1.00 22.06           C  
ANISOU  452  CA  ALA A  55     3512   3048   1819    -57    -22     33       C  
ATOM    453  C   ALA A  55     -11.866   6.565 -13.048  1.00 21.71           C  
ANISOU  453  C   ALA A  55     3461   3047   1740    -45    -64    -17       C  
ATOM    454  O   ALA A  55     -11.857   5.950 -11.975  1.00 21.38           O  
ANISOU  454  O   ALA A  55     3614   3017   1490     48   -214     80       O  
ATOM    455  CB  ALA A  55     -11.322   5.201 -15.029  1.00 22.18           C  
ANISOU  455  CB  ALA A  55     3547   3134   1744   -102    -62     49       C  
ATOM    456  N   GLY A  56     -12.802   7.460 -13.343  1.00 20.56           N  
ANISOU  456  N   GLY A  56     3343   2925   1541     -2    -80    -86       N  
ATOM    457  CA  GLY A  56     -13.851   7.798 -12.383  1.00 20.97           C  
ANISOU  457  CA  GLY A  56     3191   3089   1686    -86    -44    -19       C  
ATOM    458  C   GLY A  56     -13.421   8.756 -11.283  1.00 20.53           C  
ANISOU  458  C   GLY A  56     3155   3137   1507    -91     13    -54       C  
ATOM    459  O   GLY A  56     -14.026   8.790 -10.189  1.00 21.89           O  
ANISOU  459  O   GLY A  56     3282   3707   1326   -249      5     84       O  
ATOM    460  N   THR A  57     -12.364   9.513 -11.541  1.00 20.37           N  
ANISOU  460  N   THR A  57     3273   3124   1340    -91   -104    -78       N  
ATOM    461  CA  THR A  57     -11.872  10.495 -10.600  1.00 20.49           C  
ANISOU  461  CA  THR A  57     3365   3222   1199    -29   -126    -60       C  
ATOM    462  C   THR A  57     -12.611  11.788 -10.936  1.00 20.42           C  
ANISOU  462  C   THR A  57     3369   3221   1168     35    -94      6       C  
ATOM    463  O   THR A  57     -12.670  12.200 -12.097  1.00 19.35           O  
ANISOU  463  O   THR A  57     3436   3423    490     53   -105     -1       O  
ATOM    464  CB  THR A  57     -10.355  10.730 -10.739  1.00 20.31           C  
ANISOU  464  CB  THR A  57     3333   3205   1178    -37   -214   -160       C  
ATOM    465  OG1 THR A  57      -9.656   9.504 -10.499  1.00 20.04           O  
ANISOU  465  OG1 THR A  57     3814   3399    402    -62   -521    -13       O  
ATOM    466  CG2 THR A  57      -9.857  11.817  -9.774  1.00 19.28           C  
ANISOU  466  CG2 THR A  57     3280   2830   1213   -155   -256    -62       C  
ATOM    467  N   ILE A  58     -13.222  12.413  -9.941  1.00 19.99           N  
ANISOU  467  N   ILE A  58     3319   3274   1003     21   -102    -70       N  
ATOM    468  CA  ILE A  58     -13.927  13.671 -10.160  1.00 20.98           C  
ANISOU  468  CA  ILE A  58     3346   3341   1283    -13   -175      0       C  
ATOM    469  C   ILE A  58     -13.169  14.856  -9.581  1.00 21.42           C  
ANISOU  469  C   ILE A  58     3397   3374   1367      3   -171     83       C  
ATOM    470  O   ILE A  58     -12.826  14.880  -8.390  1.00 21.75           O  
ANISOU  470  O   ILE A  58     3508   3745   1009    -53   -194     -7       O  
ATOM    471  CB  ILE A  58     -15.399  13.657  -9.683  1.00 21.53           C  
ANISOU  471  CB  ILE A  58     3396   3405   1377     20   -203    -19       C  
ATOM    472  CG1 ILE A  58     -16.264  12.897 -10.692  1.00 22.19           C  
ANISOU  472  CG1 ILE A  58     3517   3417   1496      2   -345    -17       C  
ATOM    473  CG2 ILE A  58     -15.961  15.064  -9.610  1.00 23.63           C  
ANISOU  473  CG2 ILE A  58     3818   3588   1570     92   -289   -103       C  
ATOM    474  CD1 ILE A  58     -17.739  12.901 -10.369  1.00 23.51           C  
ANISOU  474  CD1 ILE A  58     3635   3408   1888     43   -318    124       C  
ATOM    475  N   ARG A  59     -12.910  15.824 -10.456  1.00 20.62           N  
ANISOU  475  N   ARG A  59     3340   3274   1218      6    -43    231       N  
ATOM    476  CA  ARG A  59     -12.209  17.060 -10.123  1.00 20.78           C  
ANISOU  476  CA  ARG A  59     3297   3225   1371    126   -142    186       C  
ATOM    477  C   ARG A  59     -13.214  18.219 -10.277  1.00 20.96           C  
ANISOU  477  C   ARG A  59     3478   3183   1303    201   -195    315       C  
ATOM    478  O   ARG A  59     -13.583  18.583 -11.407  1.00 19.99           O  
ANISOU  478  O   ARG A  59     3799   3337    457    233   -541    346       O  
ATOM    479  CB  ARG A  59     -11.023  17.270 -11.060  1.00 21.41           C  
ANISOU  479  CB  ARG A  59     3377   3254   1503    165   -123    186       C  
ATOM    480  CG  ARG A  59      -9.978  16.144 -11.084  1.00 22.65           C  
ANISOU  480  CG  ARG A  59     3306   3430   1867    220    -72     87       C  
ATOM    481  CD  ARG A  59      -9.290  15.895  -9.757  1.00 23.17           C  
ANISOU  481  CD  ARG A  59     3234   3481   2085    174    -41    107       C  
ATOM    482  NE  ARG A  59      -8.238  14.896  -9.938  1.00 22.36           N  
ANISOU  482  NE  ARG A  59     3169   3360   1965    247     13     82       N  
ATOM    483  CZ  ARG A  59      -7.376  14.503  -9.005  1.00 23.49           C  
ANISOU  483  CZ  ARG A  59     3601   3202   2120    214   -110    135       C  
ATOM    484  NH1 ARG A  59      -7.427  15.010  -7.774  1.00 24.86           N  
ANISOU  484  NH1 ARG A  59     3927   3537   1979    275   -256    314       N  
ATOM    485  NH2 ARG A  59      -6.451  13.598  -9.311  1.00 25.18           N  
ANISOU  485  NH2 ARG A  59     3667   3703   2195    286    -95    289       N  
ATOM    486  N   GLY A  60     -13.666  18.783  -9.159  1.00 21.30           N  
ANISOU  486  N   GLY A  60     3458   3160   1473    195    -92    258       N  
ATOM    487  CA  GLY A  60     -14.639  19.893  -9.151  1.00 22.08           C  
ANISOU  487  CA  GLY A  60     3398   3218   1773    233      1    192       C  
ATOM    488  C   GLY A  60     -15.904  19.615  -8.343  1.00 23.18           C  
ANISOU  488  C   GLY A  60     3535   3245   2025    184     83    199       C  
ATOM    489  O   GLY A  60     -15.899  18.703  -7.492  1.00 24.36           O  
ANISOU  489  O   GLY A  60     3913   3423   1918    222    234     99       O  
ATOM    490  N   LEU A  61     -16.992  20.374  -8.557  1.00 24.37           N  
ANISOU  490  N   LEU A  61     3546   3403   2309    136    148     51       N  
ATOM    491  CA  LEU A  61     -17.104  21.505  -9.520  1.00 24.25           C  
ANISOU  491  CA  LEU A  61     3479   3284   2449     32    119    -22       C  
ATOM    492  C   LEU A  61     -16.487  22.765  -8.911  1.00 24.81           C  
ANISOU  492  C   LEU A  61     3558   3286   2579     33    107   -102       C  
ATOM    493  O   LEU A  61     -16.992  23.247  -7.904  1.00 25.54           O  
ANISOU  493  O   LEU A  61     3898   3372   2432      1     95   -210       O  
ATOM    494  CB  LEU A  61     -18.583  21.804  -9.825  1.00 24.55           C  
ANISOU  494  CB  LEU A  61     3549   3370   2406     61     98    -87       C  
ATOM    495  CG  LEU A  61     -19.505  20.794 -10.515  1.00 25.02           C  
ANISOU  495  CG  LEU A  61     3523   3626   2355    -18    181    -83       C  
ATOM    496  CD1 LEU A  61     -20.957  21.261 -10.437  1.00 27.56           C  
ANISOU  496  CD1 LEU A  61     3807   4264   2399     95    205   -212       C  
ATOM    497  CD2 LEU A  61     -19.066  20.576 -11.963  1.00 25.50           C  
ANISOU  497  CD2 LEU A  61     3533   3919   2234   -159    195   -104       C  
ATOM    498  N  AHIS A  62     -15.438  23.292  -9.547  0.50 24.64           N  
ANISOU  498  N  AHIS A  62     3519   3241   2602     25     24   -100       N  
ATOM    499  N  BHIS A  62     -15.421  23.296  -9.510  0.50 24.63           N  
ANISOU  499  N  BHIS A  62     3517   3223   2617     23     27   -107       N  
ATOM    500  CA AHIS A  62     -14.715  24.489  -9.092  0.50 24.92           C  
ANISOU  500  CA AHIS A  62     3516   3259   2692     18    -11    -79       C  
ATOM    501  CA BHIS A  62     -14.770  24.495  -8.974  0.50 24.95           C  
ANISOU  501  CA BHIS A  62     3524   3229   2725     13     -3    -86       C  
ATOM    502  C  AHIS A  62     -15.117  25.829  -9.710  0.50 25.08           C  
ANISOU  502  C  AHIS A  62     3587   3286   2654     40    -62    -88       C  
ATOM    503  C  BHIS A  62     -15.181  25.805  -9.651  0.50 25.00           C  
ANISOU  503  C  BHIS A  62     3571   3267   2658     37    -47    -90       C  
ATOM    504  O  AHIS A  62     -15.585  25.892 -10.840  0.50 24.66           O  
ANISOU  504  O  AHIS A  62     3687   3219   2462    125   -139   -123       O  
ATOM    505  O  BHIS A  62     -15.721  25.819 -10.751  0.50 24.45           O  
ANISOU  505  O  BHIS A  62     3669   3187   2434    121    -69   -141       O  
ATOM    506  CB AHIS A  62     -13.218  24.309  -9.430  0.50 24.92           C  
ANISOU  506  CB AHIS A  62     3488   3293   2687     29    -11    -65       C  
ATOM    507  CB BHIS A  62     -13.235  24.391  -9.085  0.50 24.94           C  
ANISOU  507  CB BHIS A  62     3500   3259   2716     21    -17    -90       C  
ATOM    508  CG AHIS A  62     -12.387  25.545  -9.226  0.50 25.37           C  
ANISOU  508  CG AHIS A  62     3591   3419   2627     20    -50    -65       C  
ATOM    509  CG BHIS A  62     -12.635  23.232  -8.349  0.50 26.30           C  
ANISOU  509  CG BHIS A  62     3756   3337   2896      5    -54    -81       C  
ATOM    510  ND1AHIS A  62     -12.384  26.595 -10.121  0.50 25.76           N  
ANISOU  510  ND1AHIS A  62     3450   3544   2793   -123    -16    117       N  
ATOM    511  ND1BHIS A  62     -12.302  23.289  -7.012  0.50 28.15           N  
ANISOU  511  ND1BHIS A  62     3975   3685   3035     58   -274    -14       N  
ATOM    512  CD2AHIS A  62     -11.508  25.885  -8.254  0.50 26.34           C  
ANISOU  512  CD2AHIS A  62     3518   3671   2818     43    -90     78       C  
ATOM    513  CD2BHIS A  62     -12.253  22.006  -8.777  0.50 26.92           C  
ANISOU  513  CD2BHIS A  62     3710   3439   3078    -30    -68    -29       C  
ATOM    514  CE1AHIS A  62     -11.565  27.539  -9.694  0.50 25.93           C  
ANISOU  514  CE1AHIS A  62     3606   3533   2711      3    -45     55       C  
ATOM    515  CE1BHIS A  62     -11.781  22.134  -6.639  0.50 27.79           C  
ANISOU  515  CE1BHIS A  62     3838   3597   3121    131   -131    -59       C  
ATOM    516  NE2AHIS A  62     -11.016  27.131  -8.564  0.50 27.10           N  
ANISOU  516  NE2AHIS A  62     3673   3791   2832     59    -90      0       N  
ATOM    517  NE2BHIS A  62     -11.740  21.338  -7.691  0.50 27.58           N  
ANISOU  517  NE2BHIS A  62     3768   3521   3186    -32   -313   -133       N  
ATOM    518  N   PHE A  63     -14.924  26.902  -8.946  1.00 25.71           N  
ANISOU  518  N   PHE A  63     3714   3426   2626     14    -49   -130       N  
ATOM    519  CA  PHE A  63     -15.184  28.258  -9.415  1.00 26.43           C  
ANISOU  519  CA  PHE A  63     3756   3536   2747      0      9   -104       C  
ATOM    520  C   PHE A  63     -14.444  29.133  -8.410  1.00 27.85           C  
ANISOU  520  C   PHE A  63     3947   3756   2877    -74     10    -82       C  
ATOM    521  O   PHE A  63     -14.468  28.864  -7.200  1.00 28.81           O  
ANISOU  521  O   PHE A  63     4132   3877   2937    -44     67     -3       O  
ATOM    522  CB  PHE A  63     -16.644  28.673  -9.611  1.00 27.05           C  
ANISOU  522  CB  PHE A  63     3841   3641   2794      7    -15    -34       C  
ATOM    523  CG  PHE A  63     -17.442  28.795  -8.355  1.00 27.62           C  
ANISOU  523  CG  PHE A  63     3879   3728   2884     32    131   -253       C  
ATOM    524  CD1 PHE A  63     -17.475  29.999  -7.659  1.00 28.28           C  
ANISOU  524  CD1 PHE A  63     4041   3784   2921   -195     94   -278       C  
ATOM    525  CD2 PHE A  63     -18.203  27.739  -7.899  1.00 30.87           C  
ANISOU  525  CD2 PHE A  63     4383   3998   3348    -44    227   -261       C  
ATOM    526  CE1 PHE A  63     -18.233  30.123  -6.504  1.00 29.26           C  
ANISOU  526  CE1 PHE A  63     4284   3845   2985   -320    161   -277       C  
ATOM    527  CE2 PHE A  63     -18.965  27.861  -6.751  1.00 30.86           C  
ANISOU  527  CE2 PHE A  63     4323   4065   3337   -255    318   -178       C  
ATOM    528  CZ  PHE A  63     -18.981  29.051  -6.055  1.00 30.56           C  
ANISOU  528  CZ  PHE A  63     4254   3955   3399   -314    195   -180       C  
ATOM    529  N   GLN A  64     -13.749  30.148  -8.899  1.00 29.09           N  
ANISOU  529  N   GLN A  64     4091   3925   3036   -162     30   -131       N  
ATOM    530  CA  GLN A  64     -13.023  31.029  -8.008  1.00 30.33           C  
ANISOU  530  CA  GLN A  64     4182   4079   3262   -165     64   -121       C  
ATOM    531  C   GLN A  64     -13.914  32.259  -7.918  1.00 31.16           C  
ANISOU  531  C   GLN A  64     4270   4149   3420   -127     76   -116       C  
ATOM    532  O   GLN A  64     -14.230  32.873  -8.938  1.00 32.10           O  
ANISOU  532  O   GLN A  64     4476   4260   3460   -117     22   -130       O  
ATOM    533  CB  GLN A  64     -11.631  31.342  -8.563  1.00 30.43           C  
ANISOU  533  CB  GLN A  64     4203   4130   3228   -144     63   -117       C  
ATOM    534  CG  GLN A  64     -10.672  31.847  -7.512  1.00 31.32           C  
ANISOU  534  CG  GLN A  64     4400   4441   3058   -254    188   -254       C  
ATOM    535  CD  GLN A  64      -9.267  32.038  -8.027  1.00 29.65           C  
ANISOU  535  CD  GLN A  64     4604   4643   2018   -224    396   -626       C  
ATOM    536  OE1 GLN A  64      -8.395  31.212  -7.753  1.00 28.10           O  
ANISOU  536  OE1 GLN A  64     4830   4992    854   -415    336  -1027       O  
ATOM    537  NE2 GLN A  64      -9.057  33.056  -8.844  1.00 29.59           N  
ANISOU  537  NE2 GLN A  64     4739   4397   2106   -487    475   -799       N  
ATOM    538  N   LYS A  65     -14.365  32.597  -6.708  1.00 32.30           N  
ANISOU  538  N   LYS A  65     4375   4272   3623    -65    110   -136       N  
ATOM    539  CA  LYS A  65     -15.224  33.761  -6.525  1.00 32.35           C  
ANISOU  539  CA  LYS A  65     4363   4221   3705    -15     82   -138       C  
ATOM    540  C   LYS A  65     -14.497  35.063  -6.797  1.00 32.37           C  
ANISOU  540  C   LYS A  65     4385   4194   3719     25     90   -180       C  
ATOM    541  O   LYS A  65     -13.295  35.174  -6.526  1.00 32.66           O  
ANISOU  541  O   LYS A  65     4553   4135   3721    136     43   -267       O  
ATOM    542  CB  LYS A  65     -15.760  33.857  -5.078  1.00 32.69           C  
ANISOU  542  CB  LYS A  65     4407   4252   3760    -15    106   -117       C  
ATOM    543  CG  LYS A  65     -16.785  32.823  -4.613  1.00 33.84           C  
ANISOU  543  CG  LYS A  65     4445   4440   3971    -60     98   -111       C  
ATOM    544  CD  LYS A  65     -17.146  33.086  -3.137  1.00 35.11           C  
ANISOU  544  CD  LYS A  65     4694   4561   4082    -35     17   -107       C  
ATOM    545  CE  LYS A  65     -18.323  32.244  -2.618  1.00 36.28           C  
ANISOU  545  CE  LYS A  65     4860   4764   4158     23    154      7       C  
ATOM    546  NZ  LYS A  65     -18.163  30.771  -2.700  1.00 37.93           N  
ANISOU  546  NZ  LYS A  65     5284   4916   4209     34    182    -85       N  
ATOM    547  N   ASN A  66     -15.219  36.039  -7.351  1.00 32.52           N  
ANISOU  547  N   ASN A  66     4405   4202   3746     76    103   -182       N  
ATOM    548  CA  ASN A  66     -14.635  37.360  -7.600  1.00 32.91           C  
ANISOU  548  CA  ASN A  66     4387   4297   3821     43     77   -171       C  
ATOM    549  C   ASN A  66     -14.216  37.973  -6.261  1.00 32.99           C  
ANISOU  549  C   ASN A  66     4430   4262   3841     47     74   -136       C  
ATOM    550  O   ASN A  66     -14.649  37.505  -5.205  1.00 34.07           O  
ANISOU  550  O   ASN A  66     4655   4375   3914    130     64   -107       O  
ATOM    551  CB  ASN A  66     -15.537  38.301  -8.428  1.00 32.88           C  
ANISOU  551  CB  ASN A  66     4459   4317   3716     73    114   -140       C  
ATOM    552  CG  ASN A  66     -15.243  38.251  -9.935  1.00 33.93           C  
ANISOU  552  CG  ASN A  66     4533   4654   3702     88    184   -225       C  
ATOM    553  OD1 ASN A  66     -14.119  38.533 -10.371  1.00 33.44           O  
ANISOU  553  OD1 ASN A  66     5116   4776   2811    386    506   -351       O  
ATOM    554  ND2 ASN A  66     -16.268  38.009 -10.728  1.00 35.66           N  
ANISOU  554  ND2 ASN A  66     4751   5079   3718    188    140   -190       N  
ATOM    555  N   PRO A  67     -13.358  39.004  -6.299  1.00 32.49           N  
ANISOU  555  N   PRO A  67     4323   4120   3900     52    -25   -136       N  
ATOM    556  CA  PRO A  67     -12.748  39.657  -7.476  1.00 32.07           C  
ANISOU  556  CA  PRO A  67     4270   4062   3853     53    -37    -94       C  
ATOM    557  C   PRO A  67     -11.719  38.852  -8.286  1.00 31.85           C  
ANISOU  557  C   PRO A  67     4247   4029   3823     23    -18    -69       C  
ATOM    558  O   PRO A  67     -11.111  39.420  -9.192  1.00 32.67           O  
ANISOU  558  O   PRO A  67     4392   4101   3917   -109    -36    -39       O  
ATOM    559  CB  PRO A  67     -12.064  40.882  -6.864  1.00 32.07           C  
ANISOU  559  CB  PRO A  67     4244   4045   3895     75    -35   -137       C  
ATOM    560  CG  PRO A  67     -11.781  40.492  -5.470  1.00 32.24           C  
ANISOU  560  CG  PRO A  67     4351   4007   3889     73    -99   -112       C  
ATOM    561  CD  PRO A  67     -12.909  39.624  -5.039  1.00 32.78           C  
ANISOU  561  CD  PRO A  67     4345   4209   3898    101    -65   -110       C  
ATOM    562  N   LYS A  68     -11.531  37.563  -7.993  1.00 31.88           N  
ANISOU  562  N   LYS A  68     4270   4041   3802    -16    -19    -86       N  
ATOM    563  CA  LYS A  68     -10.563  36.753  -8.716  1.00 31.34           C  
ANISOU  563  CA  LYS A  68     4186   3948   3771      7    -53   -131       C  
ATOM    564  C   LYS A  68     -11.190  35.641  -9.573  1.00 30.93           C  
ANISOU  564  C   LYS A  68     4170   3889   3693     10    -20   -146       C  
ATOM    565  O   LYS A  68     -10.719  34.500  -9.559  1.00 30.79           O  
ANISOU  565  O   LYS A  68     4225   3833   3641     38    -57   -167       O  
ATOM    566  CB  LYS A  68      -9.552  36.184  -7.714  1.00 32.12           C  
ANISOU  566  CB  LYS A  68     4347   4019   3835     26    -44    -94       C  
ATOM    567  CG  LYS A  68      -8.891  37.285  -6.881  1.00 33.15           C  
ANISOU  567  CG  LYS A  68     4376   4147   4070    -11   -151    -82       C  
ATOM    568  CD  LYS A  68      -7.889  36.761  -5.880  1.00 35.92           C  
ANISOU  568  CD  LYS A  68     4786   4579   4281     -1   -173      8       C  
ATOM    569  CE  LYS A  68      -7.366  37.905  -5.014  1.00 36.82           C  
ANISOU  569  CE  LYS A  68     4856   4630   4504   -157   -118     25       C  
ATOM    570  NZ  LYS A  68      -6.383  37.481  -3.970  1.00 37.61           N  
ANISOU  570  NZ  LYS A  68     5126   4692   4471   -163   -138    166       N  
ATOM    571  N   ALA A  69     -12.234  35.980 -10.331  1.00 29.92           N  
ANISOU  571  N   ALA A  69     4082   3802   3484      2     17   -204       N  
ATOM    572  CA  ALA A  69     -12.901  35.001 -11.196  1.00 28.91           C  
ANISOU  572  CA  ALA A  69     3949   3727   3307    -76    117   -176       C  
ATOM    573  C   ALA A  69     -11.942  34.639 -12.326  1.00 28.53           C  
ANISOU  573  C   ALA A  69     3916   3723   3201   -120    117   -187       C  
ATOM    574  O   ALA A  69     -11.174  35.492 -12.793  1.00 29.10           O  
ANISOU  574  O   ALA A  69     4067   3784   3202   -150    172   -130       O  
ATOM    575  CB  ALA A  69     -14.217  35.541 -11.756  1.00 29.18           C  
ANISOU  575  CB  ALA A  69     3945   3819   3323    -77    170   -222       C  
ATOM    576  N   GLN A  70     -11.983  33.375 -12.742  1.00 27.40           N  
ANISOU  576  N   GLN A  70     3755   3642   3010    -89    113   -156       N  
ATOM    577  CA  GLN A  70     -11.118  32.865 -13.811  1.00 26.67           C  
ANISOU  577  CA  GLN A  70     3656   3593   2881   -120     61   -190       C  
ATOM    578  C   GLN A  70     -11.814  32.341 -15.060  1.00 26.66           C  
ANISOU  578  C   GLN A  70     3613   3643   2871   -150    112   -159       C  
ATOM    579  O   GLN A  70     -12.791  31.591 -14.975  1.00 27.67           O  
ANISOU  579  O   GLN A  70     3836   3741   2934   -235    192   -167       O  
ATOM    580  CB  GLN A  70     -10.330  31.669 -13.278  1.00 26.09           C  
ANISOU  580  CB  GLN A  70     3618   3538   2758   -131     43   -244       C  
ATOM    581  CG  GLN A  70      -9.273  31.928 -12.210  1.00 27.29           C  
ANISOU  581  CG  GLN A  70     3811   3858   2699    -62    -35   -244       C  
ATOM    582  CD  GLN A  70      -8.781  30.631 -11.592  1.00 27.18           C  
ANISOU  582  CD  GLN A  70     4154   4158   2012    -64   -151   -525       C  
ATOM    583  OE1 GLN A  70      -9.583  29.774 -11.222  1.00 29.33           O  
ANISOU  583  OE1 GLN A  70     4689   4706   1748   -316     15   -488       O  
ATOM    584  NE2 GLN A  70      -7.473  30.503 -11.428  1.00 27.92           N  
ANISOU  584  NE2 GLN A  70     4194   4666   1747    317   -206   -430       N  
ATOM    585  N   THR A  71     -11.304  32.754 -16.218  1.00 26.12           N  
ANISOU  585  N   THR A  71     3590   3556   2776   -101    114   -114       N  
ATOM    586  CA  THR A  71     -11.794  32.275 -17.495  1.00 25.90           C  
ANISOU  586  CA  THR A  71     3499   3571   2771    -28     82    -90       C  
ATOM    587  C   THR A  71     -10.866  31.079 -17.630  1.00 25.37           C  
ANISOU  587  C   THR A  71     3475   3522   2641    -52     33   -141       C  
ATOM    588  O   THR A  71      -9.674  31.194 -17.314  1.00 26.26           O  
ANISOU  588  O   THR A  71     3653   3695   2631   -209     11   -263       O  
ATOM    589  CB  THR A  71     -11.461  33.214 -18.654  1.00 26.21           C  
ANISOU  589  CB  THR A  71     3516   3667   2775     30     76    -67       C  
ATOM    590  OG1 THR A  71     -12.011  34.505 -18.401  1.00 27.72           O  
ANISOU  590  OG1 THR A  71     4021   3671   2839     14    211   -280       O  
ATOM    591  CG2 THR A  71     -12.003  32.662 -19.966  1.00 25.92           C  
ANISOU  591  CG2 THR A  71     3431   3673   2742     87     90    -98       C  
ATOM    592  N   LYS A  72     -11.387  29.934 -18.052  1.00 24.28           N  
ANISOU  592  N   LYS A  72     3427   3348   2449     32    -32   -164       N  
ATOM    593  CA  LYS A  72     -10.561  28.740 -18.219  1.00 23.25           C  
ANISOU  593  CA  LYS A  72     3302   3251   2281     31    -53   -146       C  
ATOM    594  C   LYS A  72     -10.666  28.244 -19.654  1.00 22.13           C  
ANISOU  594  C   LYS A  72     3217   3191   2000     51     37   -112       C  
ATOM    595  O   LYS A  72     -11.639  28.555 -20.326  1.00 22.87           O  
ANISOU  595  O   LYS A  72     3353   3453   1884     33     57   -103       O  
ATOM    596  CB  LYS A  72     -10.995  27.642 -17.266  1.00 23.71           C  
ANISOU  596  CB  LYS A  72     3385   3245   2376     35   -121   -155       C  
ATOM    597  CG  LYS A  72     -10.918  28.031 -15.803  1.00 25.05           C  
ANISOU  597  CG  LYS A  72     3588   3422   2507    160    -38   -125       C  
ATOM    598  CD  LYS A  72     -11.314  26.887 -14.912  1.00 25.01           C  
ANISOU  598  CD  LYS A  72     3693   3111   2698    -85    -36   -250       C  
ATOM    599  CE  LYS A  72     -11.275  27.289 -13.452  1.00 27.02           C  
ANISOU  599  CE  LYS A  72     3902   3591   2771    -62    -64   -176       C  
ATOM    600  NZ  LYS A  72     -11.650  26.137 -12.593  1.00 29.34           N  
ANISOU  600  NZ  LYS A  72     4559   3819   2768    -98    209   -170       N  
ATOM    601  N   LEU A  73      -9.667  27.479 -20.095  1.00 20.92           N  
ANISOU  601  N   LEU A  73     3181   2996   1772     60     -4    -91       N  
ATOM    602  CA  LEU A  73      -9.616  26.899 -21.461  1.00 20.21           C  
ANISOU  602  CA  LEU A  73     3034   2963   1681     73    130   -107       C  
ATOM    603  C   LEU A  73      -8.987  25.540 -21.208  1.00 20.02           C  
ANISOU  603  C   LEU A  73     2980   3062   1563     48    219   -165       C  
ATOM    604  O   LEU A  73      -7.795  25.435 -20.948  1.00 21.18           O  
ANISOU  604  O   LEU A  73     3050   3135   1859     52    176   -122       O  
ATOM    605  CB  LEU A  73      -8.810  27.784 -22.398  1.00 20.13           C  
ANISOU  605  CB  LEU A  73     3244   2992   1413     68     20     -9       C  
ATOM    606  CG  LEU A  73      -8.723  27.430 -23.886  1.00 20.27           C  
ANISOU  606  CG  LEU A  73     3348   3124   1230    -77    226   -111       C  
ATOM    607  CD1 LEU A  73     -10.094  27.439 -24.535  1.00 21.34           C  
ANISOU  607  CD1 LEU A  73     4058   3696    354     64    -55    313       C  
ATOM    608  CD2 LEU A  73      -7.838  28.483 -24.510  1.00 21.01           C  
ANISOU  608  CD2 LEU A  73     4298   3337    344   -203    159    198       C  
ATOM    609  N   ILE A  74      -9.810  24.504 -21.297  1.00 20.03           N  
ANISOU  609  N   ILE A  74     3100   2928   1580     77    239   -321       N  
ATOM    610  CA  ILE A  74      -9.399  23.151 -21.000  1.00 21.46           C  
ANISOU  610  CA  ILE A  74     3235   3099   1817     78     38   -247       C  
ATOM    611  C   ILE A  74      -9.290  22.184 -22.162  1.00 21.56           C  
ANISOU  611  C   ILE A  74     3202   3098   1891     71    -10   -236       C  
ATOM    612  O   ILE A  74     -10.092  22.222 -23.086  1.00 22.64           O  
ANISOU  612  O   ILE A  74     3421   3284   1894    140   -207    -42       O  
ATOM    613  CB  ILE A  74     -10.437  22.510 -20.039  1.00 22.26           C  
ANISOU  613  CB  ILE A  74     3391   3129   1937     32      8   -331       C  
ATOM    614  CG1 ILE A  74     -10.637  23.316 -18.733  1.00 24.81           C  
ANISOU  614  CG1 ILE A  74     3670   3295   2461     -9    -19   -512       C  
ATOM    615  CG2 ILE A  74     -10.047  21.069 -19.691  1.00 23.79           C  
ANISOU  615  CG2 ILE A  74     3668   3327   2044    -59    -86     42       C  
ATOM    616  CD1 ILE A  74     -11.756  24.325 -18.734  1.00 29.41           C  
ANISOU  616  CD1 ILE A  74     4385   3652   3136     65   -426   -435       C  
ATOM    617  N   GLN A  75      -8.290  21.314 -22.075  1.00 21.82           N  
ANISOU  617  N   GLN A  75     3226   3102   1961     85     52   -143       N  
ATOM    618  CA  GLN A  75      -8.050  20.271 -23.062  1.00 22.52           C  
ANISOU  618  CA  GLN A  75     3365   3073   2118     92    112   -130       C  
ATOM    619  C   GLN A  75      -7.487  19.040 -22.354  1.00 22.62           C  
ANISOU  619  C   GLN A  75     3355   3190   2048    138     59   -144       C  
ATOM    620  O   GLN A  75      -6.961  19.117 -21.224  1.00 23.79           O  
ANISOU  620  O   GLN A  75     3952   3079   2006    300    -28   -261       O  
ATOM    621  CB  GLN A  75      -7.093  20.688 -24.172  1.00 23.86           C  
ANISOU  621  CB  GLN A  75     3523   3294   2246     94    140   -102       C  
ATOM    622  CG  GLN A  75      -5.687  20.991 -23.736  1.00 24.17           C  
ANISOU  622  CG  GLN A  75     3431   3344   2408     63    135    -41       C  
ATOM    623  CD  GLN A  75      -4.754  21.254 -24.899  1.00 27.85           C  
ANISOU  623  CD  GLN A  75     4243   3798   2539    -65    282    -22       C  
ATOM    624  OE1 GLN A  75      -5.000  20.810 -26.020  1.00 29.78           O  
ANISOU  624  OE1 GLN A  75     4806   4110   2397   -113    556    160       O  
ATOM    625  NE2 GLN A  75      -3.656  21.936 -24.628  1.00 30.39           N  
ANISOU  625  NE2 GLN A  75     4556   3853   3136   -124     41   -117       N  
ATOM    626  N   VAL A  76      -7.603  17.910 -23.039  1.00 21.92           N  
ANISOU  626  N   VAL A  76     3369   3077   1883    225    170   -147       N  
ATOM    627  CA  VAL A  76      -7.125  16.625 -22.541  1.00 22.06           C  
ANISOU  627  CA  VAL A  76     3402   3188   1792    130    157   -127       C  
ATOM    628  C   VAL A  76      -5.925  16.203 -23.381  1.00 22.40           C  
ANISOU  628  C   VAL A  76     3365   3198   1948    148    117    -89       C  
ATOM    629  O   VAL A  76      -6.011  16.106 -24.627  1.00 22.84           O  
ANISOU  629  O   VAL A  76     3676   3582   1418    158    116    -91       O  
ATOM    630  CB  VAL A  76      -8.240  15.572 -22.582  1.00 21.43           C  
ANISOU  630  CB  VAL A  76     3252   3270   1619     96    255   -175       C  
ATOM    631  CG1 VAL A  76      -7.697  14.215 -22.187  1.00 21.82           C  
ANISOU  631  CG1 VAL A  76     3289   3231   1770     86    338   -383       C  
ATOM    632  CG2 VAL A  76      -9.412  16.004 -21.675  1.00 23.30           C  
ANISOU  632  CG2 VAL A  76     3360   3613   1880     -7    347   -228       C  
ATOM    633  N   MET A  77      -4.811  15.921 -22.708  1.00 22.90           N  
ANISOU  633  N   MET A  77     3262   3260   2178     50     92    -97       N  
ATOM    634  CA  MET A  77      -3.571  15.523 -23.385  1.00 23.86           C  
ANISOU  634  CA  MET A  77     3304   3267   2494     20    215    -34       C  
ATOM    635  C   MET A  77      -3.384  14.012 -23.467  1.00 23.67           C  
ANISOU  635  C   MET A  77     3226   3296   2471     62    276    -21       C  
ATOM    636  O   MET A  77      -2.712  13.496 -24.384  1.00 24.58           O  
ANISOU  636  O   MET A  77     3577   3367   2395    -55    445   -119       O  
ATOM    637  CB  MET A  77      -2.375  16.184 -22.689  1.00 24.52           C  
ANISOU  637  CB  MET A  77     3333   3353   2628     80    174     -5       C  
ATOM    638  CG  MET A  77      -2.531  17.722 -22.553  1.00 28.07           C  
ANISOU  638  CG  MET A  77     3703   3641   3319    -23    232     43       C  
ATOM    639  SD  MET A  77      -2.872  18.610 -24.100  1.00 35.05           S  
ANISOU  639  SD  MET A  77     4375   4776   4165    270    369    395       S  
ATOM    640  CE  MET A  77      -1.389  18.207 -25.035  1.00 31.45           C  
ANISOU  640  CE  MET A  77     3713   4035   4198   -216    607    444       C  
ATOM    641  N   GLN A  78      -3.949  13.313 -22.490  1.00 22.91           N  
ANISOU  641  N   GLN A  78     3074   3278   2353     37    249    -20       N  
ATOM    642  CA  GLN A  78      -3.888  11.879 -22.415  1.00 23.12           C  
ANISOU  642  CA  GLN A  78     3118   3334   2331     42    197    -70       C  
ATOM    643  C   GLN A  78      -5.194  11.428 -21.781  1.00 22.08           C  
ANISOU  643  C   GLN A  78     3000   3189   2198     23    163    -84       C  
ATOM    644  O   GLN A  78      -5.625  11.995 -20.770  1.00 22.89           O  
ANISOU  644  O   GLN A  78     3127   3483   2084    134    302     39       O  
ATOM    645  CB  GLN A  78      -2.674  11.416 -21.610  1.00 23.99           C  
ANISOU  645  CB  GLN A  78     3203   3484   2427     29    182    -50       C  
ATOM    646  CG  GLN A  78      -2.545   9.912 -21.555  1.00 25.04           C  
ANISOU  646  CG  GLN A  78     3496   3535   2480    -40     68    -27       C  
ATOM    647  CD  GLN A  78      -1.265   9.414 -20.886  1.00 27.83           C  
ANISOU  647  CD  GLN A  78     3915   4146   2512    -49   -194    -19       C  
ATOM    648  OE1 GLN A  78      -0.244  10.103 -20.843  1.00 24.90           O  
ANISOU  648  OE1 GLN A  78     3927   4609    923   -190   -617   -279       O  
ATOM    649  NE2 GLN A  78      -1.309   8.180 -20.408  1.00 34.33           N  
ANISOU  649  NE2 GLN A  78     5024   4516   3504   -205   -107    -19       N  
ATOM    650  N   GLY A  79      -5.820  10.423 -22.388  1.00 21.14           N  
ANISOU  650  N   GLY A  79     2997   3043   1992     60    137   -106       N  
ATOM    651  CA  GLY A  79      -7.083   9.892 -21.917  1.00 20.59           C  
ANISOU  651  CA  GLY A  79     2969   2997   1855     73     95    -94       C  
ATOM    652  C   GLY A  79      -8.313  10.656 -22.406  1.00 20.42           C  
ANISOU  652  C   GLY A  79     2943   3004   1809     40    120     19       C  
ATOM    653  O   GLY A  79      -8.337  11.238 -23.499  1.00 22.03           O  
ANISOU  653  O   GLY A  79     3137   3272   1961    174     14    146       O  
ATOM    654  N   ALA A  80      -9.345  10.658 -21.584  1.00 19.89           N  
ANISOU  654  N   ALA A  80     2968   3000   1586     80    193     75       N  
ATOM    655  CA  ALA A  80     -10.589  11.324 -21.921  1.00 18.68           C  
ANISOU  655  CA  ALA A  80     2759   3007   1330     32    233     36       C  
ATOM    656  C   ALA A  80     -11.368  11.621 -20.656  1.00 18.48           C  
ANISOU  656  C   ALA A  80     2788   2970   1261    118    210     89       C  
ATOM    657  O   ALA A  80     -11.226  10.893 -19.671  1.00 18.64           O  
ANISOU  657  O   ALA A  80     2931   3072   1077    142    236     65       O  
ATOM    658  CB  ALA A  80     -11.403  10.438 -22.842  1.00 19.65           C  
ANISOU  658  CB  ALA A  80     2892   3214   1358      6    192     12       C  
ATOM    659  N   ILE A  81     -12.172  12.687 -20.712  1.00 17.44           N  
ANISOU  659  N   ILE A  81     2710   2891   1023    112    159    -37       N  
ATOM    660  CA  ILE A  81     -12.999  13.128 -19.608  1.00 17.65           C  
ANISOU  660  CA  ILE A  81     2640   2946   1120    215     90     94       C  
ATOM    661  C   ILE A  81     -14.380  13.576 -20.067  1.00 17.84           C  
ANISOU  661  C   ILE A  81     2705   3002   1069    242     24     99       C  
ATOM    662  O   ILE A  81     -14.593  13.884 -21.245  1.00 17.37           O  
ANISOU  662  O   ILE A  81     2740   3339    520    457   -264    -39       O  
ATOM    663  CB  ILE A  81     -12.353  14.376 -18.904  1.00 17.05           C  
ANISOU  663  CB  ILE A  81     2651   2769   1055    220    216    149       C  
ATOM    664  CG1 ILE A  81     -12.451  15.646 -19.791  1.00 17.05           C  
ANISOU  664  CG1 ILE A  81     2877   2732    868    129    148    186       C  
ATOM    665  CG2 ILE A  81     -10.939  14.091 -18.488  1.00 17.10           C  
ANISOU  665  CG2 ILE A  81     2688   3027    780    333    184     96       C  
ATOM    666  CD1 ILE A  81     -11.690  16.867 -19.258  1.00 16.84           C  
ANISOU  666  CD1 ILE A  81     3143   2792    460     -2     62     67       C  
ATOM    667  N   TYR A  82     -15.312  13.550 -19.130  1.00 17.79           N  
ANISOU  667  N   TYR A  82     2657   3132    969    249      1     22       N  
ATOM    668  CA  TYR A  82     -16.683  14.027 -19.317  1.00 17.71           C  
ANISOU  668  CA  TYR A  82     2563   3100   1064    211     14     34       C  
ATOM    669  C   TYR A  82     -16.622  15.292 -18.498  1.00 18.01           C  
ANISOU  669  C   TYR A  82     2644   3058   1138    166     33     77       C  
ATOM    670  O   TYR A  82     -16.546  15.223 -17.269  1.00 17.89           O  
ANISOU  670  O   TYR A  82     2934   3265    598    112     23    -78       O  
ATOM    671  CB  TYR A  82     -17.726  13.039 -18.827  1.00 18.20           C  
ANISOU  671  CB  TYR A  82     2681   3107   1128    230    -19    142       C  
ATOM    672  CG  TYR A  82     -19.150  13.579 -18.714  1.00 20.13           C  
ANISOU  672  CG  TYR A  82     2811   3272   1565    336     18    252       C  
ATOM    673  CD1 TYR A  82     -19.938  13.810 -19.833  1.00 21.41           C  
ANISOU  673  CD1 TYR A  82     2953   3531   1650    440      7    212       C  
ATOM    674  CD2 TYR A  82     -19.730  13.782 -17.462  1.00 20.38           C  
ANISOU  674  CD2 TYR A  82     2896   3472   1373    391     46    200       C  
ATOM    675  CE1 TYR A  82     -21.250  14.278 -19.705  1.00 21.48           C  
ANISOU  675  CE1 TYR A  82     2796   3609   1755    327    153    314       C  
ATOM    676  CE2 TYR A  82     -21.051  14.238 -17.319  1.00 20.64           C  
ANISOU  676  CE2 TYR A  82     3069   3596   1176    379    -35    376       C  
ATOM    677  CZ  TYR A  82     -21.806  14.488 -18.437  1.00 21.09           C  
ANISOU  677  CZ  TYR A  82     3066   3457   1488    536    -60    517       C  
ATOM    678  OH  TYR A  82     -23.115  14.940 -18.274  1.00 20.61           O  
ANISOU  678  OH  TYR A  82     3314   3882    634    350    383    562       O  
ATOM    679  N   ASP A  83     -16.626  16.437 -19.169  1.00 18.60           N  
ANISOU  679  N   ASP A  83     2767   3111   1189    152     55      0       N  
ATOM    680  CA  ASP A  83     -16.530  17.728 -18.537  1.00 19.09           C  
ANISOU  680  CA  ASP A  83     2762   3038   1451    114     17     80       C  
ATOM    681  C   ASP A  83     -17.864  18.451 -18.460  1.00 19.33           C  
ANISOU  681  C   ASP A  83     2901   3064   1377    185     58    -20       C  
ATOM    682  O   ASP A  83     -18.603  18.538 -19.447  1.00 19.92           O  
ANISOU  682  O   ASP A  83     3237   3282   1050    327      6    113       O  
ATOM    683  CB  ASP A  83     -15.486  18.512 -19.317  1.00 19.51           C  
ANISOU  683  CB  ASP A  83     2822   3076   1513     14     36    131       C  
ATOM    684  CG  ASP A  83     -15.104  19.803 -18.659  1.00 21.60           C  
ANISOU  684  CG  ASP A  83     3110   3219   1876      9    232     25       C  
ATOM    685  OD1 ASP A  83     -15.962  20.684 -18.415  1.00 26.00           O  
ANISOU  685  OD1 ASP A  83     3466   3079   3333     62    -75    -60       O  
ATOM    686  OD2 ASP A  83     -13.890  19.938 -18.418  1.00 22.05           O  
ANISOU  686  OD2 ASP A  83     3200   3820   1357    -73    195     20       O  
ATOM    687  N   VAL A  84     -18.158  18.997 -17.283  1.00 19.34           N  
ANISOU  687  N   VAL A  84     2996   2946   1406    109    174     50       N  
ATOM    688  CA  VAL A  84     -19.403  19.690 -17.068  1.00 19.06           C  
ANISOU  688  CA  VAL A  84     2980   2834   1427     80    172     31       C  
ATOM    689  C   VAL A  84     -19.162  21.138 -16.667  1.00 19.50           C  
ANISOU  689  C   VAL A  84     3106   2730   1569    123    213    -45       C  
ATOM    690  O   VAL A  84     -18.188  21.438 -15.964  1.00 18.90           O  
ANISOU  690  O   VAL A  84     3296   2613   1271     42    367   -192       O  
ATOM    691  CB  VAL A  84     -20.191  19.055 -15.893  1.00 19.88           C  
ANISOU  691  CB  VAL A  84     3072   2975   1506    227    192    147       C  
ATOM    692  CG1 VAL A  84     -21.415  19.932 -15.493  1.00 18.78           C  
ANISOU  692  CG1 VAL A  84     2756   3086   1293     -4    425     36       C  
ATOM    693  CG2 VAL A  84     -20.605  17.622 -16.218  1.00 18.63           C  
ANISOU  693  CG2 VAL A  84     3526   3166    385    -13    404    165       C  
ATOM    694  N   ILE A  85     -20.030  22.020 -17.148  1.00 20.29           N  
ANISOU  694  N   ILE A  85     3199   2885   1625     70    265    -13       N  
ATOM    695  CA  ILE A  85     -19.954  23.432 -16.805  1.00 20.18           C  
ANISOU  695  CA  ILE A  85     3123   2856   1688      0    323    -15       C  
ATOM    696  C   ILE A  85     -21.367  23.819 -16.421  1.00 20.49           C  
ANISOU  696  C   ILE A  85     3141   2890   1751     -1    280    -74       C  
ATOM    697  O   ILE A  85     -22.326  23.314 -17.003  1.00 20.11           O  
ANISOU  697  O   ILE A  85     3208   3049   1383     46    476   -289       O  
ATOM    698  CB  ILE A  85     -19.355  24.385 -17.907  1.00 20.25           C  
ANISOU  698  CB  ILE A  85     3058   2880   1754     53    293     84       C  
ATOM    699  CG1 ILE A  85     -20.279  24.556 -19.111  1.00 19.90           C  
ANISOU  699  CG1 ILE A  85     2905   2877   1779     47    316     66       C  
ATOM    700  CG2 ILE A  85     -17.968  23.909 -18.327  1.00 20.76           C  
ANISOU  700  CG2 ILE A  85     3018   3268   1599    -27    611    294       C  
ATOM    701  CD1 ILE A  85     -19.696  25.472 -20.163  1.00 21.50           C  
ANISOU  701  CD1 ILE A  85     3159   2813   2196    426    635     74       C  
ATOM    702  N   VAL A  86     -21.481  24.683 -15.410  1.00 20.95           N  
ANISOU  702  N   VAL A  86     3217   3055   1687     36    416   -136       N  
ATOM    703  CA  VAL A  86     -22.766  25.157 -14.912  1.00 21.33           C  
ANISOU  703  CA  VAL A  86     3216   3037   1848     85    343    -65       C  
ATOM    704  C   VAL A  86     -22.769  26.698 -14.917  1.00 21.37           C  
ANISOU  704  C   VAL A  86     3173   3054   1890     59    350    -52       C  
ATOM    705  O   VAL A  86     -21.832  27.323 -14.421  1.00 21.41           O  
ANISOU  705  O   VAL A  86     3458   2988   1687    -15    498     -9       O  
ATOM    706  CB  VAL A  86     -22.984  24.676 -13.455  1.00 21.14           C  
ANISOU  706  CB  VAL A  86     3288   2976   1766    -10    379    -86       C  
ATOM    707  CG1 VAL A  86     -24.432  24.974 -13.028  1.00 24.83           C  
ANISOU  707  CG1 VAL A  86     3648   3403   2383    167    458   -101       C  
ATOM    708  CG2 VAL A  86     -22.689  23.175 -13.305  1.00 22.16           C  
ANISOU  708  CG2 VAL A  86     3608   3291   1520    121    211    -51       C  
ATOM    709  N   ASP A  87     -23.809  27.304 -15.490  1.00 21.00           N  
ANISOU  709  N   ASP A  87     3111   2907   1959    178    302    -63       N  
ATOM    710  CA  ASP A  87     -23.917  28.771 -15.562  1.00 21.88           C  
ANISOU  710  CA  ASP A  87     3154   3015   2143    207    282   -101       C  
ATOM    711  C   ASP A  87     -24.445  29.245 -14.196  1.00 23.22           C  
ANISOU  711  C   ASP A  87     3273   3181   2365    163    354   -175       C  
ATOM    712  O   ASP A  87     -25.592  28.948 -13.830  1.00 24.33           O  
ANISOU  712  O   ASP A  87     3396   3388   2457    221    481   -148       O  
ATOM    713  CB  ASP A  87     -24.843  29.193 -16.725  1.00 21.98           C  
ANISOU  713  CB  ASP A  87     3159   2985   2206    281    326   -143       C  
ATOM    714  CG  ASP A  87     -24.906  30.714 -16.934  1.00 22.81           C  
ANISOU  714  CG  ASP A  87     3341   3113   2212    261     86    151       C  
ATOM    715  OD1 ASP A  87     -24.438  31.473 -16.057  1.00 25.25           O  
ANISOU  715  OD1 ASP A  87     3977   3356   2258    559    341    -24       O  
ATOM    716  OD2 ASP A  87     -25.419  31.172 -17.999  1.00 21.83           O  
ANISOU  716  OD2 ASP A  87     3503   2885   1905    551    424    537       O  
ATOM    717  N   LEU A  88     -23.612  29.964 -13.445  1.00 24.40           N  
ANISOU  717  N   LEU A  88     3395   3360   2513    179    323   -168       N  
ATOM    718  CA  LEU A  88     -24.024  30.463 -12.119  1.00 25.54           C  
ANISOU  718  CA  LEU A  88     3584   3356   2762    163    225   -222       C  
ATOM    719  C   LEU A  88     -24.306  31.970 -12.081  1.00 26.21           C  
ANISOU  719  C   LEU A  88     3676   3422   2860    197    181   -248       C  
ATOM    720  O   LEU A  88     -24.388  32.570 -11.009  1.00 27.28           O  
ANISOU  720  O   LEU A  88     3874   3640   2848    154     67   -437       O  
ATOM    721  CB  LEU A  88     -23.001  30.060 -11.050  1.00 26.38           C  
ANISOU  721  CB  LEU A  88     3654   3453   2915    170    197   -170       C  
ATOM    722  CG  LEU A  88     -22.833  28.557 -10.811  1.00 28.21           C  
ANISOU  722  CG  LEU A  88     4010   3552   3155    219    226   -164       C  
ATOM    723  CD1 LEU A  88     -21.963  28.275  -9.594  1.00 30.85           C  
ANISOU  723  CD1 LEU A  88     4220   4006   3495    200    155    -91       C  
ATOM    724  CD2 LEU A  88     -24.177  27.911 -10.648  1.00 29.54           C  
ANISOU  724  CD2 LEU A  88     4259   3647   3318    160    251    132       C  
ATOM    725  N   ARG A  89     -24.469  32.572 -13.251  1.00 26.10           N  
ANISOU  725  N   ARG A  89     3676   3311   2930    172    163   -158       N  
ATOM    726  CA  ARG A  89     -24.767  33.990 -13.362  1.00 26.50           C  
ANISOU  726  CA  ARG A  89     3665   3350   3051    136    148    -94       C  
ATOM    727  C   ARG A  89     -26.288  34.088 -13.121  1.00 26.94           C  
ANISOU  727  C   ARG A  89     3659   3400   3177    149    120   -128       C  
ATOM    728  O   ARG A  89     -27.086  33.706 -13.978  1.00 27.40           O  
ANISOU  728  O   ARG A  89     3640   3597   3173    235    234   -157       O  
ATOM    729  CB  ARG A  89     -24.324  34.476 -14.748  1.00 26.85           C  
ANISOU  729  CB  ARG A  89     3688   3403   3109    163    126    -69       C  
ATOM    730  CG  ARG A  89     -22.813  34.321 -14.996  1.00 27.29           C  
ANISOU  730  CG  ARG A  89     3846   3414   3109    183    257     79       C  
ATOM    731  CD  ARG A  89     -22.426  34.599 -16.452  1.00 26.58           C  
ANISOU  731  CD  ARG A  89     3706   3363   3030    333    104    144       C  
ATOM    732  NE  ARG A  89     -23.098  33.678 -17.363  1.00 26.77           N  
ANISOU  732  NE  ARG A  89     3946   3140   3085    428    128    155       N  
ATOM    733  CZ  ARG A  89     -22.946  33.666 -18.687  1.00 27.47           C  
ANISOU  733  CZ  ARG A  89     3837   3440   3158    435     59    -25       C  
ATOM    734  NH1 ARG A  89     -22.123  34.521 -19.286  1.00 29.26           N  
ANISOU  734  NH1 ARG A  89     4060   3691   3363    259    115    -29       N  
ATOM    735  NH2 ARG A  89     -23.617  32.780 -19.416  1.00 28.26           N  
ANISOU  735  NH2 ARG A  89     3984   3537   3213    493    -27    -65       N  
ATOM    736  N  ALYS A  90     -26.680  34.588 -11.944  0.50 27.29           N  
ANISOU  736  N  ALYS A  90     3664   3448   3256    156    134   -121       N  
ATOM    737  N  BLYS A  90     -26.672  34.587 -11.943  0.50 27.34           N  
ANISOU  737  N  BLYS A  90     3671   3457   3261    155    135   -129       N  
ATOM    738  CA ALYS A  90     -28.101  34.722 -11.573  0.50 27.61           C  
ANISOU  738  CA ALYS A  90     3678   3477   3334    109    125   -105       C  
ATOM    739  CA BLYS A  90     -28.084  34.734 -11.560  0.50 27.69           C  
ANISOU  739  CA BLYS A  90     3687   3492   3342    108    125   -124       C  
ATOM    740  C  ALYS A  90     -28.954  35.515 -12.566  0.50 28.13           C  
ANISOU  740  C  ALYS A  90     3724   3531   3431    152    145   -107       C  
ATOM    741  C  BLYS A  90     -28.948  35.520 -12.553  0.50 28.17           C  
ANISOU  741  C  BLYS A  90     3730   3538   3436    149    146   -116       C  
ATOM    742  O  ALYS A  90     -30.147  35.243 -12.712  0.50 28.67           O  
ANISOU  742  O  ALYS A  90     3754   3648   3489    241    171   -108       O  
ATOM    743  O  BLYS A  90     -30.142  35.248 -12.686  0.50 28.73           O  
ANISOU  743  O  BLYS A  90     3761   3657   3497    239    174   -114       O  
ATOM    744  CB ALYS A  90     -28.242  35.296 -10.158  0.50 27.56           C  
ANISOU  744  CB ALYS A  90     3682   3444   3345     92    125   -106       C  
ATOM    745  CB BLYS A  90     -28.188  35.338 -10.154  0.50 27.67           C  
ANISOU  745  CB BLYS A  90     3692   3466   3355     83    128   -132       C  
ATOM    746  CG ALYS A  90     -29.689  35.400  -9.671  0.50 27.41           C  
ANISOU  746  CG ALYS A  90     3659   3432   3323     69     70    -71       C  
ATOM    747  CG BLYS A  90     -27.544  34.466  -9.082  0.50 27.84           C  
ANISOU  747  CG BLYS A  90     3716   3511   3350     88     59   -187       C  
ATOM    748  CD ALYS A  90     -29.754  35.839  -8.215  0.50 27.27           C  
ANISOU  748  CD ALYS A  90     3601   3396   3361    150     96   -110       C  
ATOM    749  CD BLYS A  90     -27.685  35.047  -7.692  0.50 27.71           C  
ANISOU  749  CD BLYS A  90     3713   3526   3288      9     75   -194       C  
ATOM    750  CE ALYS A  90     -31.182  35.886  -7.705  0.50 27.63           C  
ANISOU  750  CE ALYS A  90     3617   3510   3372    169     76   -100       C  
ATOM    751  CE BLYS A  90     -27.023  34.146  -6.662  0.50 27.68           C  
ANISOU  751  CE BLYS A  90     3832   3589   3093     53     85   -306       C  
ATOM    752  NZ ALYS A  90     -31.224  36.266  -6.269  0.50 27.89           N  
ANISOU  752  NZ ALYS A  90     3677   3486   3433    407      8   -276       N  
ATOM    753  NZ BLYS A  90     -27.179  34.678  -5.274  0.50 27.66           N  
ANISOU  753  NZ BLYS A  90     4109   3421   2977     30     40   -526       N  
ATOM    754  N   ASP A  91     -28.333  36.470 -13.253  1.00 28.62           N  
ANISOU  754  N   ASP A  91     3841   3538   3494    184    162    -90       N  
ATOM    755  CA  ASP A  91     -29.013  37.301 -14.246  1.00 29.90           C  
ANISOU  755  CA  ASP A  91     4045   3739   3574    134    175    -79       C  
ATOM    756  C   ASP A  91     -29.253  36.539 -15.547  1.00 29.49           C  
ANISOU  756  C   ASP A  91     3943   3675   3586    184    185    -48       C  
ATOM    757  O   ASP A  91     -30.262  36.716 -16.227  1.00 31.04           O  
ANISOU  757  O   ASP A  91     4154   3907   3730    256    218     -9       O  
ATOM    758  CB  ASP A  91     -28.089  38.457 -14.640  1.00 30.63           C  
ANISOU  758  CB  ASP A  91     4099   3847   3691     19    189    -87       C  
ATOM    759  CG  ASP A  91     -27.703  39.364 -13.476  1.00 32.96           C  
ANISOU  759  CG  ASP A  91     4573   4061   3889    -15    290   -205       C  
ATOM    760  OD1 ASP A  91     -28.482  39.519 -12.511  1.00 37.66           O  
ANISOU  760  OD1 ASP A  91     5277   4781   4249   -275    674    -66       O  
ATOM    761  OD2 ASP A  91     -26.611  39.969 -13.564  1.00 37.80           O  
ANISOU  761  OD2 ASP A  91     4935   4783   4643   -202    293   -490       O  
ATOM    762  N   SER A  92     -28.287  35.694 -15.890  1.00 29.11           N  
ANISOU  762  N   SER A  92     4001   3574   3484    271    259    -31       N  
ATOM    763  CA  SER A  92     -28.326  34.910 -17.118  1.00 28.38           C  
ANISOU  763  CA  SER A  92     3878   3461   3443    226    287    -14       C  
ATOM    764  C   SER A  92     -29.626  34.182 -17.432  1.00 27.84           C  
ANISOU  764  C   SER A  92     3760   3369   3448    312    375      7       C  
ATOM    765  O   SER A  92     -30.220  33.558 -16.556  1.00 28.39           O  
ANISOU  765  O   SER A  92     3858   3441   3489    243    609      5       O  
ATOM    766  CB  SER A  92     -27.173  33.907 -17.120  1.00 28.18           C  
ANISOU  766  CB  SER A  92     3829   3503   3375    254    283     15       C  
ATOM    767  OG  SER A  92     -27.183  33.118 -18.289  1.00 28.69           O  
ANISOU  767  OG  SER A  92     4056   3428   3416    108    261    -98       O  
ATOM    768  N   PRO A  93     -30.077  34.253 -18.697  1.00 27.34           N  
ANISOU  768  N   PRO A  93     3570   3326   3492    298    334     81       N  
ATOM    769  CA  PRO A  93     -31.302  33.536 -19.027  1.00 27.52           C  
ANISOU  769  CA  PRO A  93     3613   3343   3498    220    301     95       C  
ATOM    770  C   PRO A  93     -31.072  32.038 -18.802  1.00 27.31           C  
ANISOU  770  C   PRO A  93     3544   3348   3484    180    293    142       C  
ATOM    771  O   PRO A  93     -31.978  31.337 -18.356  1.00 28.22           O  
ANISOU  771  O   PRO A  93     3668   3563   3488     76    437    202       O  
ATOM    772  CB  PRO A  93     -31.523  33.847 -20.511  1.00 27.65           C  
ANISOU  772  CB  PRO A  93     3622   3380   3501    240    330     55       C  
ATOM    773  CG  PRO A  93     -30.215  34.349 -21.018  1.00 27.65           C  
ANISOU  773  CG  PRO A  93     3563   3304   3637    201    232     64       C  
ATOM    774  CD  PRO A  93     -29.459  34.896 -19.871  1.00 27.43           C  
ANISOU  774  CD  PRO A  93     3648   3279   3494    331    306     94       C  
ATOM    775  N   THR A  94     -29.849  31.574 -19.075  1.00 26.83           N  
ANISOU  775  N   THR A  94     3491   3270   3431    231    298    140       N  
ATOM    776  CA  THR A  94     -29.473  30.166 -18.905  1.00 26.71           C  
ANISOU  776  CA  THR A  94     3513   3268   3368    245    260    109       C  
ATOM    777  C   THR A  94     -28.946  29.839 -17.490  1.00 26.02           C  
ANISOU  777  C   THR A  94     3398   3227   3260    274    219     51       C  
ATOM    778  O   THR A  94     -28.177  28.898 -17.300  1.00 26.69           O  
ANISOU  778  O   THR A  94     3513   3278   3348    369    327     -1       O  
ATOM    779  CB  THR A  94     -28.449  29.719 -19.981  1.00 26.67           C  
ANISOU  779  CB  THR A  94     3502   3235   3397    302    244    156       C  
ATOM    780  OG1 THR A  94     -27.222  30.447 -19.847  1.00 27.76           O  
ANISOU  780  OG1 THR A  94     3489   3558   3499    269    599     68       O  
ATOM    781  CG2 THR A  94     -29.013  29.912 -21.389  1.00 27.16           C  
ANISOU  781  CG2 THR A  94     3555   3363   3400    246    206    129       C  
ATOM    782  N   PHE A  95     -29.379  30.605 -16.495  1.00 25.62           N  
ANISOU  782  N   PHE A  95     3376   3171   3186    294    203     26       N  
ATOM    783  CA  PHE A  95     -28.963  30.395 -15.114  1.00 25.46           C  
ANISOU  783  CA  PHE A  95     3309   3277   3086    219    133     19       C  
ATOM    784  C   PHE A  95     -29.318  29.000 -14.597  1.00 25.51           C  
ANISOU  784  C   PHE A  95     3306   3245   3141    133     94     44       C  
ATOM    785  O   PHE A  95     -30.415  28.483 -14.838  1.00 27.27           O  
ANISOU  785  O   PHE A  95     3441   3549   3371     75     24    124       O  
ATOM    786  CB  PHE A  95     -29.548  31.486 -14.220  1.00 25.25           C  
ANISOU  786  CB  PHE A  95     3367   3206   3018    252    106     56       C  
ATOM    787  CG  PHE A  95     -29.324  31.272 -12.753  1.00 25.41           C  
ANISOU  787  CG  PHE A  95     3353   3437   2864    187    221   -100       C  
ATOM    788  CD1 PHE A  95     -28.045  31.162 -12.242  1.00 25.33           C  
ANISOU  788  CD1 PHE A  95     3291   3501   2830    245    301   -134       C  
ATOM    789  CD2 PHE A  95     -30.385  31.303 -11.878  1.00 27.04           C  
ANISOU  789  CD2 PHE A  95     3481   3996   2796    125    239    -32       C  
ATOM    790  CE1 PHE A  95     -27.827  30.988 -10.899  1.00 26.49           C  
ANISOU  790  CE1 PHE A  95     3305   3937   2824    328    407   -279       C  
ATOM    791  CE2 PHE A  95     -30.175  31.152 -10.513  1.00 27.46           C  
ANISOU  791  CE2 PHE A  95     3417   4275   2738    140    300    -90       C  
ATOM    792  CZ  PHE A  95     -28.901  30.992 -10.024  1.00 28.37           C  
ANISOU  792  CZ  PHE A  95     3459   4305   3014    127    357    -25       C  
ATOM    793  N   LYS A  96     -28.346  28.408 -13.909  1.00 26.49           N  
ANISOU  793  N   LYS A  96     3419   3469   3176     66    120     62       N  
ATOM    794  CA  LYS A  96     -28.389  27.065 -13.317  1.00 26.21           C  
ANISOU  794  CA  LYS A  96     3427   3395   3137     42    109     34       C  
ATOM    795  C   LYS A  96     -28.223  25.926 -14.337  1.00 25.52           C  
ANISOU  795  C   LYS A  96     3351   3290   3054     34    150     67       C  
ATOM    796  O   LYS A  96     -27.934  24.788 -13.944  1.00 27.92           O  
ANISOU  796  O   LYS A  96     3664   3679   3263     34    201    125       O  
ATOM    797  CB  LYS A  96     -29.592  26.798 -12.397  1.00 26.84           C  
ANISOU  797  CB  LYS A  96     3507   3459   3233     81    119     54       C  
ATOM    798  CG  LYS A  96     -29.708  27.697 -11.167  1.00 28.91           C  
ANISOU  798  CG  LYS A  96     3891   3797   3296    -26     83     45       C  
ATOM    799  CD  LYS A  96     -30.739  27.080 -10.226  1.00 31.53           C  
ANISOU  799  CD  LYS A  96     4132   4085   3760   -226    188    111       C  
ATOM    800  CE  LYS A  96     -31.025  27.852  -8.934  1.00 33.87           C  
ANISOU  800  CE  LYS A  96     4577   4325   3966   -183    108     -4       C  
ATOM    801  NZ  LYS A  96     -31.754  29.123  -9.101  1.00 37.61           N  
ANISOU  801  NZ  LYS A  96     5016   4615   4659   -133    225     82       N  
ATOM    802  N   GLN A  97     -28.366  26.223 -15.632  1.00 24.30           N  
ANISOU  802  N   GLN A  97     3254   3087   2891     67    100     96       N  
ATOM    803  CA  GLN A  97     -28.211  25.202 -16.663  1.00 24.19           C  
ANISOU  803  CA  GLN A  97     3246   3147   2797     40    111     77       C  
ATOM    804  C   GLN A  97     -26.761  24.707 -16.788  1.00 23.49           C  
ANISOU  804  C   GLN A  97     3180   3098   2646     40    107     64       C  
ATOM    805  O   GLN A  97     -25.807  25.413 -16.464  1.00 23.31           O  
ANISOU  805  O   GLN A  97     3100   3079   2675    214    178     -3       O  
ATOM    806  CB  GLN A  97     -28.719  25.692 -18.018  1.00 24.27           C  
ANISOU  806  CB  GLN A  97     3268   3141   2812     31     62    133       C  
ATOM    807  CG  GLN A  97     -30.194  26.112 -18.029  1.00 25.24           C  
ANISOU  807  CG  GLN A  97     3157   3332   3100    -86    236    189       C  
ATOM    808  CD  GLN A  97     -30.702  26.497 -19.416  1.00 27.05           C  
ANISOU  808  CD  GLN A  97     3292   3590   3394    -29    324    404       C  
ATOM    809  OE1 GLN A  97     -30.151  26.080 -20.439  1.00 29.21           O  
ANISOU  809  OE1 GLN A  97     3627   3951   3519   -341    404    350       O  
ATOM    810  NE2 GLN A  97     -31.784  27.270 -19.453  1.00 29.20           N  
ANISOU  810  NE2 GLN A  97     3274   3903   3918     96    373    453       N  
ATOM    811  N   TRP A  98     -26.618  23.478 -17.274  1.00 23.11           N  
ANISOU  811  N   TRP A  98     3125   3085   2571    112    144     55       N  
ATOM    812  CA  TRP A  98     -25.318  22.841 -17.444  1.00 22.86           C  
ANISOU  812  CA  TRP A  98     3105   3073   2505     91    159     31       C  
ATOM    813  C   TRP A  98     -25.195  22.080 -18.750  1.00 22.40           C  
ANISOU  813  C   TRP A  98     3049   3010   2450    143    178     18       C  
ATOM    814  O   TRP A  98     -26.175  21.874 -19.469  1.00 23.35           O  
ANISOU  814  O   TRP A  98     3163   3126   2580    191    206    187       O  
ATOM    815  CB  TRP A  98     -25.060  21.858 -16.297  1.00 22.86           C  
ANISOU  815  CB  TRP A  98     3128   3073   2482    121    173    -72       C  
ATOM    816  CG  TRP A  98     -26.089  20.788 -16.187  1.00 25.12           C  
ANISOU  816  CG  TRP A  98     3516   3410   2617     56    277     80       C  
ATOM    817  CD1 TRP A  98     -27.235  20.833 -15.450  1.00 26.32           C  
ANISOU  817  CD1 TRP A  98     3662   3522   2813    208    448      3       C  
ATOM    818  CD2 TRP A  98     -26.082  19.507 -16.831  1.00 24.03           C  
ANISOU  818  CD2 TRP A  98     3506   3241   2383    180    195     80       C  
ATOM    819  NE1 TRP A  98     -27.943  19.673 -15.602  1.00 26.56           N  
ANISOU  819  NE1 TRP A  98     3755   3457   2879    171    411    217       N  
ATOM    820  CE2 TRP A  98     -27.260  18.843 -16.448  1.00 25.82           C  
ANISOU  820  CE2 TRP A  98     3885   3384   2541     55    287    224       C  
ATOM    821  CE3 TRP A  98     -25.200  18.861 -17.708  1.00 23.14           C  
ANISOU  821  CE3 TRP A  98     3543   3281   1966    228    137    237       C  
ATOM    822  CZ2 TRP A  98     -27.575  17.558 -16.901  1.00 26.61           C  
ANISOU  822  CZ2 TRP A  98     4019   3368   2724    147     77    282       C  
ATOM    823  CZ3 TRP A  98     -25.519  17.600 -18.154  1.00 25.41           C  
ANISOU  823  CZ3 TRP A  98     3826   3500   2328     43    129    379       C  
ATOM    824  CH2 TRP A  98     -26.695  16.963 -17.755  1.00 25.36           C  
ANISOU  824  CH2 TRP A  98     3935   3303   2395     39     67    341       C  
ATOM    825  N   ARG A  99     -23.971  21.671 -19.058  1.00 22.87           N  
ANISOU  825  N   ARG A  99     3137   3161   2391    127    159    -16       N  
ATOM    826  CA  ARG A  99     -23.734  20.887 -20.265  1.00 22.01           C  
ANISOU  826  CA  ARG A  99     3065   3022   2275    143    241    -34       C  
ATOM    827  C   ARG A  99     -22.508  20.001 -20.091  1.00 20.81           C  
ANISOU  827  C   ARG A  99     2938   2978   1989     91    231     97       C  
ATOM    828  O   ARG A  99     -21.481  20.438 -19.562  1.00 21.46           O  
ANISOU  828  O   ARG A  99     3163   3154   1836    171    181   -134       O  
ATOM    829  CB  ARG A  99     -23.653  21.754 -21.519  1.00 22.38           C  
ANISOU  829  CB  ARG A  99     3143   3002   2357    168    184    -10       C  
ATOM    830  CG  ARG A  99     -23.458  20.963 -22.833  1.00 23.35           C  
ANISOU  830  CG  ARG A  99     3282   2987   2602    101    146    -87       C  
ATOM    831  CD  ARG A  99     -23.753  21.855 -24.037  1.00 24.25           C  
ANISOU  831  CD  ARG A  99     3476   2955   2782    182     -5    -69       C  
ATOM    832  NE  ARG A  99     -23.646  21.160 -25.324  1.00 26.10           N  
ANISOU  832  NE  ARG A  99     3536   3444   2936    160    170   -149       N  
ATOM    833  CZ  ARG A  99     -24.603  20.401 -25.856  1.00 26.68           C  
ANISOU  833  CZ  ARG A  99     3731   3236   3169    205     29   -222       C  
ATOM    834  NH1 ARG A  99     -25.731  20.173 -25.192  1.00 27.84           N  
ANISOU  834  NH1 ARG A  99     3866   3374   3337     80    -11   -167       N  
ATOM    835  NH2 ARG A  99     -24.414  19.817 -27.044  1.00 28.23           N  
ANISOU  835  NH2 ARG A  99     4068   3586   3070     43    111    -95       N  
ATOM    836  N   GLY A 100     -22.663  18.755 -20.526  1.00 20.66           N  
ANISOU  836  N   GLY A 100     3027   3029   1793    130    327     31       N  
ATOM    837  CA  GLY A 100     -21.624  17.730 -20.463  1.00 20.22           C  
ANISOU  837  CA  GLY A 100     2882   3093   1707    123    248     80       C  
ATOM    838  C   GLY A 100     -20.941  17.508 -21.805  1.00 20.30           C  
ANISOU  838  C   GLY A 100     2988   3081   1644     61    231    -11       C  
ATOM    839  O   GLY A 100     -21.603  17.144 -22.781  1.00 21.92           O  
ANISOU  839  O   GLY A 100     3306   3407   1613     -3    286    -69       O  
ATOM    840  N   TYR A 101     -19.621  17.710 -21.841  1.00 19.99           N  
ANISOU  840  N   TYR A 101     3009   3150   1433    126    233     32       N  
ATOM    841  CA  TYR A 101     -18.814  17.559 -23.060  1.00 18.61           C  
ANISOU  841  CA  TYR A 101     2922   2950   1196    110    232     11       C  
ATOM    842  C   TYR A 101     -17.735  16.488 -22.897  1.00 19.34           C  
ANISOU  842  C   TYR A 101     2970   3228   1150    208    165     58       C  
ATOM    843  O   TYR A 101     -17.147  16.321 -21.806  1.00 21.74           O  
ANISOU  843  O   TYR A 101     3355   3701   1201    301    222     53       O  
ATOM    844  CB  TYR A 101     -18.027  18.840 -23.311  1.00 18.19           C  
ANISOU  844  CB  TYR A 101     3035   2904    972    175    240    114       C  
ATOM    845  CG  TYR A 101     -18.797  20.127 -23.302  1.00 17.66           C  
ANISOU  845  CG  TYR A 101     3218   2548    945    114    319    152       C  
ATOM    846  CD1 TYR A 101     -19.232  20.716 -24.479  1.00 17.03           C  
ANISOU  846  CD1 TYR A 101     3465   2591    412    332    331    174       C  
ATOM    847  CD2 TYR A 101     -19.055  20.782 -22.116  1.00 18.43           C  
ANISOU  847  CD2 TYR A 101     3573   2364   1066     74    436    235       C  
ATOM    848  CE1 TYR A 101     -19.907  21.924 -24.473  1.00 19.11           C  
ANISOU  848  CE1 TYR A 101     3545   2626   1087    219    301    235       C  
ATOM    849  CE2 TYR A 101     -19.737  21.976 -22.091  1.00 19.36           C  
ANISOU  849  CE2 TYR A 101     3785   2334   1236    241    321    376       C  
ATOM    850  CZ  TYR A 101     -20.162  22.551 -23.279  1.00 18.56           C  
ANISOU  850  CZ  TYR A 101     3560   2371   1118    209    258    191       C  
ATOM    851  OH  TYR A 101     -20.832  23.753 -23.250  1.00 24.00           O  
ANISOU  851  OH  TYR A 101     4260   2732   2123     78    263    -74       O  
ATOM    852  N   ILE A 102     -17.450  15.777 -23.983  1.00 17.05           N  
ANISOU  852  N   ILE A 102     2766   3008    702    121    172    176       N  
ATOM    853  CA  ILE A 102     -16.426  14.747 -23.971  1.00 18.07           C  
ANISOU  853  CA  ILE A 102     2962   3069    835    130    163    184       C  
ATOM    854  C   ILE A 102     -15.200  15.340 -24.651  1.00 17.89           C  
ANISOU  854  C   ILE A 102     2956   2939    902    107     65    325       C  
ATOM    855  O   ILE A 102     -15.237  15.609 -25.861  1.00 19.16           O  
ANISOU  855  O   ILE A 102     3273   3290    714     73    307    188       O  
ATOM    856  CB  ILE A 102     -16.863  13.424 -24.664  1.00 18.32           C  
ANISOU  856  CB  ILE A 102     2977   3065    916     35    119    317       C  
ATOM    857  CG1 ILE A 102     -18.049  12.764 -23.931  1.00 21.16           C  
ANISOU  857  CG1 ILE A 102     3244   3179   1615   -102    133    176       C  
ATOM    858  CG2 ILE A 102     -15.705  12.462 -24.743  1.00 18.14           C  
ANISOU  858  CG2 ILE A 102     3256   3213    422     71     97    -72       C  
ATOM    859  CD1 ILE A 102     -18.595  11.501 -24.620  1.00 22.51           C  
ANISOU  859  CD1 ILE A 102     3359   3509   1684   -274   -216    207       C  
ATOM    860  N   LEU A 103     -14.143  15.530 -23.867  1.00 18.26           N  
ANISOU  860  N   LEU A 103     3016   3014    909     35    144    276       N  
ATOM    861  CA  LEU A 103     -12.879  16.071 -24.305  1.00 18.29           C  
ANISOU  861  CA  LEU A 103     3016   2985    945     85     92    320       C  
ATOM    862  C   LEU A 103     -11.879  14.917 -24.196  1.00 18.00           C  
ANISOU  862  C   LEU A 103     3046   2970    823    115     76    363       C  
ATOM    863  O   LEU A 103     -11.811  14.206 -23.175  1.00 17.55           O  
ANISOU  863  O   LEU A 103     3317   2953    396    322    175    414       O  
ATOM    864  CB  LEU A 103     -12.482  17.269 -23.445  1.00 18.71           C  
ANISOU  864  CB  LEU A 103     3083   3048    978     74     56    426       C  
ATOM    865  CG  LEU A 103     -13.534  18.390 -23.353  1.00 18.02           C  
ANISOU  865  CG  LEU A 103     2936   3187    723    181    -83    542       C  
ATOM    866  CD1 LEU A 103     -13.054  19.576 -22.510  1.00 20.45           C  
ANISOU  866  CD1 LEU A 103     3125   3565   1079     78   -152    706       C  
ATOM    867  CD2 LEU A 103     -13.935  18.857 -24.748  1.00 18.72           C  
ANISOU  867  CD2 LEU A 103     2927   3406    778     33    221   1161       C  
ATOM    868  N   SER A 104     -11.111  14.692 -25.253  1.00 17.87           N  
ANISOU  868  N   SER A 104     3042   3008    737    140     29    107       N  
ATOM    869  CA  SER A 104     -10.146  13.602 -25.244  1.00 17.41           C  
ANISOU  869  CA  SER A 104     3051   2982    579    167     83    109       C  
ATOM    870  C   SER A 104      -8.845  13.885 -25.992  1.00 17.74           C  
ANISOU  870  C   SER A 104     2965   2950    823     91    -21     70       C  
ATOM    871  O   SER A 104      -8.714  14.881 -26.713  1.00 17.44           O  
ANISOU  871  O   SER A 104     3200   3096    328    -49     91    -68       O  
ATOM    872  CB  SER A 104     -10.791  12.351 -25.818  1.00 16.98           C  
ANISOU  872  CB  SER A 104     2786   3037    625    152     16    214       C  
ATOM    873  OG  SER A 104     -11.068  12.542 -27.215  1.00 20.10           O  
ANISOU  873  OG  SER A 104     3727   3577    331    216     67    139       O  
ATOM    874  N   ALA A 105      -7.889  12.977 -25.811  1.00 18.76           N  
ANISOU  874  N   ALA A 105     3214   3039    873    146    132     19       N  
ATOM    875  CA  ALA A 105      -6.601  13.088 -26.443  1.00 18.87           C  
ANISOU  875  CA  ALA A 105     3110   3045   1013    133     62    -37       C  
ATOM    876  C   ALA A 105      -6.815  12.885 -27.931  1.00 19.55           C  
ANISOU  876  C   ALA A 105     3253   3113   1060     99    155    -25       C  
ATOM    877  O   ALA A 105      -6.163  13.544 -28.731  1.00 19.87           O  
ANISOU  877  O   ALA A 105     3609   3146    794     39    253    143       O  
ATOM    878  CB  ALA A 105      -5.634  12.056 -25.887  1.00 19.98           C  
ANISOU  878  CB  ALA A 105     3303   3157   1129    153      2    -31       C  
ATOM    879  N   ASP A 106      -7.743  12.005 -28.292  1.00 20.05           N  
ANISOU  879  N   ASP A 106     3325   3110   1182     63    273    -27       N  
ATOM    880  CA  ASP A 106      -8.044  11.727 -29.719  1.00 21.40           C  
ANISOU  880  CA  ASP A 106     3396   3246   1487     14    201    -72       C  
ATOM    881  C   ASP A 106      -8.833  12.820 -30.426  1.00 21.20           C  
ANISOU  881  C   ASP A 106     3257   3302   1493     51    125    -68       C  
ATOM    882  O   ASP A 106      -8.549  13.088 -31.597  1.00 21.89           O  
ANISOU  882  O   ASP A 106     3476   3452   1387    140    141   -111       O  
ATOM    883  CB  ASP A 106      -8.686  10.347 -29.889  1.00 22.47           C  
ANISOU  883  CB  ASP A 106     3674   3363   1499     38    301   -122       C  
ATOM    884  CG  ASP A 106      -7.674   9.211 -29.703  1.00 24.19           C  
ANISOU  884  CG  ASP A 106     3963   3639   1587     64    366   -128       C  
ATOM    885  OD1 ASP A 106      -6.911   8.914 -30.667  1.00 27.34           O  
ANISOU  885  OD1 ASP A 106     5412   4469    505    311     63   -857       O  
ATOM    886  OD2 ASP A 106      -7.711   8.562 -28.640  1.00 27.66           O  
ANISOU  886  OD2 ASP A 106     5571   4389    547     -4      4   -691       O  
ATOM    887  N   ASN A 107      -9.781  13.477 -29.750  1.00 20.76           N  
ANISOU  887  N   ASN A 107     3206   3256   1425     52     66   -116       N  
ATOM    888  CA  ASN A 107     -10.555  14.542 -30.438  1.00 20.28           C  
ANISOU  888  CA  ASN A 107     3143   3283   1278     45     17     62       C  
ATOM    889  C   ASN A 107      -9.900  15.936 -30.389  1.00 19.91           C  
ANISOU  889  C   ASN A 107     3079   3237   1247     84     77    156       C  
ATOM    890  O   ASN A 107     -10.284  16.833 -31.151  1.00 20.68           O  
ANISOU  890  O   ASN A 107     3192   3551   1114    134    122    342       O  
ATOM    891  CB  ASN A 107     -12.069  14.563 -30.079  1.00 19.99           C  
ANISOU  891  CB  ASN A 107     3227   3310   1057    -64     27     71       C  
ATOM    892  CG  ASN A 107     -12.377  15.007 -28.654  1.00 20.83           C  
ANISOU  892  CG  ASN A 107     3310   3619    982    -88     69    245       C  
ATOM    893  OD1 ASN A 107     -11.557  15.617 -27.987  1.00 21.16           O  
ANISOU  893  OD1 ASN A 107     3669   3932    439   -579     88    613       O  
ATOM    894  ND2 ASN A 107     -13.606  14.756 -28.225  1.00 20.74           N  
ANISOU  894  ND2 ASN A 107     3635   3903    339   -285     31    228       N  
ATOM    895  N   HIS A 108      -8.929  16.105 -29.478  1.00 18.88           N  
ANISOU  895  N   HIS A 108     2814   3125   1233     80    102    108       N  
ATOM    896  CA  HIS A 108      -8.164  17.330 -29.276  1.00 18.77           C  
ANISOU  896  CA  HIS A 108     2911   3064   1155     36    161    142       C  
ATOM    897  C   HIS A 108      -9.054  18.549 -28.989  1.00 17.99           C  
ANISOU  897  C   HIS A 108     2876   2973    985    -20     69     34       C  
ATOM    898  O   HIS A 108      -8.609  19.705 -29.146  1.00 18.01           O  
ANISOU  898  O   HIS A 108     3110   3352    381   -123     74    158       O  
ATOM    899  CB  HIS A 108      -7.300  17.638 -30.519  1.00 19.18           C  
ANISOU  899  CB  HIS A 108     2792   3091   1403      7    257    236       C  
ATOM    900  CG  HIS A 108      -6.463  16.483 -30.978  1.00 21.47           C  
ANISOU  900  CG  HIS A 108     3099   3377   1681    153    187    214       C  
ATOM    901  ND1 HIS A 108      -5.255  16.155 -30.397  1.00 25.59           N  
ANISOU  901  ND1 HIS A 108     3292   4059   2372    386    158    120       N  
ATOM    902  CD2 HIS A 108      -6.657  15.590 -31.977  1.00 23.33           C  
ANISOU  902  CD2 HIS A 108     3108   3915   1841    -58    408    258       C  
ATOM    903  CE1 HIS A 108      -4.758  15.092 -31.008  1.00 25.80           C  
ANISOU  903  CE1 HIS A 108     3411   4046   2343    342    103     76       C  
ATOM    904  NE2 HIS A 108      -5.592  14.731 -31.968  1.00 24.82           N  
ANISOU  904  NE2 HIS A 108     3604   3917   1908    242    364    240       N  
ATOM    905  N   ARG A 109     -10.286  18.307 -28.539  1.00 18.05           N  
ANISOU  905  N   ARG A 109     2945   2988    922      0   -104     27       N  
ATOM    906  CA  ARG A 109     -11.220  19.382 -28.279  1.00 18.03           C  
ANISOU  906  CA  ARG A 109     2967   3062    819     35    -89   -102       C  
ATOM    907  C   ARG A 109     -10.897  20.179 -27.061  1.00 18.41           C  
ANISOU  907  C   ARG A 109     2903   3081   1008      1   -106   -108       C  
ATOM    908  O   ARG A 109     -10.238  19.681 -26.154  1.00 20.57           O  
ANISOU  908  O   ARG A 109     3366   3536    912    106   -115     79       O  
ATOM    909  CB  ARG A 109     -12.675  18.892 -28.280  1.00 17.32           C  
ANISOU  909  CB  ARG A 109     3015   2944    622    -23   -245   -276       C  
ATOM    910  CG  ARG A 109     -13.140  18.477 -29.687  1.00 18.66           C  
ANISOU  910  CG  ARG A 109     3110   3416    564   -100   -438   -160       C  
ATOM    911  CD  ARG A 109     -14.577  18.024 -29.719  1.00 17.21           C  
ANISOU  911  CD  ARG A 109     3064   3082    392     41   -414   -134       C  
ATOM    912  NE  ARG A 109     -14.956  17.698 -31.113  1.00 18.59           N  
ANISOU  912  NE  ARG A 109     3283   3262    515    194   -412     52       N  
ATOM    913  CZ  ARG A 109     -16.188  17.367 -31.496  1.00 18.51           C  
ANISOU  913  CZ  ARG A 109     3233   3199    600    -23   -463    130       C  
ATOM    914  NH1 ARG A 109     -17.183  17.304 -30.624  1.00 20.01           N  
ANISOU  914  NH1 ARG A 109     3579   3575    447     20   -379    345       N  
ATOM    915  NH2 ARG A 109     -16.447  17.125 -32.781  1.00 20.98           N  
ANISOU  915  NH2 ARG A 109     3911   3702    359    -36   -234     -5       N  
ATOM    916  N   GLN A 110     -11.324  21.435 -27.080  1.00 19.03           N  
ANISOU  916  N   GLN A 110     3042   3157   1029     20    -81   -157       N  
ATOM    917  CA  GLN A 110     -11.080  22.338 -25.969  1.00 19.03           C  
ANISOU  917  CA  GLN A 110     2911   3042   1278     44    -18   -186       C  
ATOM    918  C   GLN A 110     -12.381  23.005 -25.592  1.00 18.82           C  
ANISOU  918  C   GLN A 110     2879   3118   1153     53     18   -108       C  
ATOM    919  O   GLN A 110     -13.303  23.087 -26.381  1.00 18.70           O  
ANISOU  919  O   GLN A 110     3195   3578    331    146     99   -102       O  
ATOM    920  CB  GLN A 110     -10.017  23.375 -26.335  1.00 19.70           C  
ANISOU  920  CB  GLN A 110     2969   3070   1446      6    -44   -189       C  
ATOM    921  CG  GLN A 110      -8.726  22.742 -26.880  1.00 20.83           C  
ANISOU  921  CG  GLN A 110     3105   3254   1553    -91     37   -218       C  
ATOM    922  CD  GLN A 110      -7.561  23.710 -27.016  1.00 23.29           C  
ANISOU  922  CD  GLN A 110     3531   3466   1852   -364    336   -214       C  
ATOM    923  OE1 GLN A 110      -7.566  24.814 -26.461  1.00 25.93           O  
ANISOU  923  OE1 GLN A 110     3790   3890   2169   -308    198   -356       O  
ATOM    924  NE2 GLN A 110      -6.539  23.284 -27.741  1.00 25.33           N  
ANISOU  924  NE2 GLN A 110     3732   3442   2449    -94    293   -402       N  
ATOM    925  N   LEU A 111     -12.477  23.417 -24.339  1.00 18.17           N  
ANISOU  925  N   LEU A 111     2826   2950   1128    117     69   -168       N  
ATOM    926  CA  LEU A 111     -13.676  24.079 -23.864  1.00 19.16           C  
ANISOU  926  CA  LEU A 111     2746   2979   1555     71     46     30       C  
ATOM    927  C   LEU A 111     -13.277  25.402 -23.227  1.00 19.60           C  
ANISOU  927  C   LEU A 111     2837   2942   1667     90    -27     55       C  
ATOM    928  O   LEU A 111     -12.373  25.437 -22.385  1.00 20.84           O  
ANISOU  928  O   LEU A 111     2828   3209   1881     82    -70    237       O  
ATOM    929  CB  LEU A 111     -14.389  23.200 -22.842  1.00 18.93           C  
ANISOU  929  CB  LEU A 111     2997   2922   1272     96    114     13       C  
ATOM    930  CG  LEU A 111     -15.697  23.741 -22.283  1.00 20.18           C  
ANISOU  930  CG  LEU A 111     3056   3044   1566     94     83     32       C  
ATOM    931  CD1 LEU A 111     -16.753  23.874 -23.371  1.00 21.60           C  
ANISOU  931  CD1 LEU A 111     3681   3559    963     96     60    -84       C  
ATOM    932  CD2 LEU A 111     -16.191  22.819 -21.173  1.00 19.82           C  
ANISOU  932  CD2 LEU A 111     3289   3584    658    250    290    -86       C  
ATOM    933  N   LEU A 112     -13.931  26.485 -23.649  1.00 20.22           N  
ANISOU  933  N   LEU A 112     2942   2901   1837    135    -51     64       N  
ATOM    934  CA  LEU A 112     -13.682  27.816 -23.132  1.00 21.10           C  
ANISOU  934  CA  LEU A 112     3026   2993   1999    111    -26    106       C  
ATOM    935  C   LEU A 112     -14.790  27.983 -22.093  1.00 21.30           C  
ANISOU  935  C   LEU A 112     3056   3054   1982    204    -23     32       C  
ATOM    936  O   LEU A 112     -15.972  28.004 -22.439  1.00 20.94           O  
ANISOU  936  O   LEU A 112     3215   3151   1586    221    -76     19       O  
ATOM    937  CB  LEU A 112     -13.767  28.878 -24.242  1.00 20.67           C  
ANISOU  937  CB  LEU A 112     2990   2816   2045    132    -48     83       C  
ATOM    938  CG  LEU A 112     -13.412  30.341 -23.899  1.00 22.07           C  
ANISOU  938  CG  LEU A 112     3292   2845   2247     66    -41    155       C  
ATOM    939  CD1 LEU A 112     -14.379  30.992 -22.898  1.00 24.01           C  
ANISOU  939  CD1 LEU A 112     3811   3046   2264    -77     73      8       C  
ATOM    940  CD2 LEU A 112     -11.983  30.423 -23.404  1.00 23.28           C  
ANISOU  940  CD2 LEU A 112     3343   2794   2705    -41    -31    163       C  
ATOM    941  N   VAL A 113     -14.397  28.029 -20.816  1.00 21.98           N  
ANISOU  941  N   VAL A 113     3280   3111   1960    217     -1    122       N  
ATOM    942  CA  VAL A 113     -15.324  28.183 -19.708  1.00 22.56           C  
ANISOU  942  CA  VAL A 113     3282   3130   2159    190     76     95       C  
ATOM    943  C   VAL A 113     -15.267  29.658 -19.265  1.00 22.56           C  
ANISOU  943  C   VAL A 113     3284   3099   2185    115    118     59       C  
ATOM    944  O   VAL A 113     -14.256  30.108 -18.706  1.00 22.84           O  
ANISOU  944  O   VAL A 113     3428   3075   2174    159    142     13       O  
ATOM    945  CB  VAL A 113     -14.948  27.294 -18.508  1.00 22.40           C  
ANISOU  945  CB  VAL A 113     3271   3180   2058    148     45    118       C  
ATOM    946  CG1 VAL A 113     -16.082  27.289 -17.490  1.00 24.48           C  
ANISOU  946  CG1 VAL A 113     3628   3519   2153     27    221     91       C  
ATOM    947  CG2 VAL A 113     -14.648  25.865 -18.952  1.00 22.56           C  
ANISOU  947  CG2 VAL A 113     3597   3291   1682    249    -12    211       C  
ATOM    948  N   PRO A 114     -16.348  30.415 -19.500  1.00 23.12           N  
ANISOU  948  N   PRO A 114     3317   3157   2308    129    207     17       N  
ATOM    949  CA  PRO A 114     -16.311  31.809 -19.101  1.00 23.95           C  
ANISOU  949  CA  PRO A 114     3378   3253   2469    106    143    -56       C  
ATOM    950  C   PRO A 114     -16.354  32.025 -17.595  1.00 24.22           C  
ANISOU  950  C   PRO A 114     3476   3203   2523    102    131    -81       C  
ATOM    951  O   PRO A 114     -16.552  31.079 -16.829  1.00 24.55           O  
ANISOU  951  O   PRO A 114     3672   3268   2389    164     66    -57       O  
ATOM    952  CB  PRO A 114     -17.613  32.389 -19.696  1.00 24.32           C  
ANISOU  952  CB  PRO A 114     3455   3191   2593    185    160   -105       C  
ATOM    953  CG  PRO A 114     -18.230  31.343 -20.508  1.00 24.67           C  
ANISOU  953  CG  PRO A 114     3521   3382   2470     83    246     -4       C  
ATOM    954  CD  PRO A 114     -17.634  30.044 -20.125  1.00 23.06           C  
ANISOU  954  CD  PRO A 114     3322   3152   2285    113    273    -43       C  
ATOM    955  N   LYS A 115     -16.146  33.276 -17.191  1.00 24.10           N  
ANISOU  955  N   LYS A 115     3422   3150   2586     77     96    -86       N  
ATOM    956  CA  LYS A 115     -16.220  33.644 -15.784  1.00 24.63           C  
ANISOU  956  CA  LYS A 115     3441   3216   2701     12     80    -66       C  
ATOM    957  C   LYS A 115     -17.706  33.521 -15.429  1.00 24.54           C  
ANISOU  957  C   LYS A 115     3418   3202   2705     88     62    -54       C  
ATOM    958  O   LYS A 115     -18.561  33.731 -16.288  1.00 23.92           O  
ANISOU  958  O   LYS A 115     3226   3173   2686     91    -10   -117       O  
ATOM    959  CB  LYS A 115     -15.714  35.072 -15.559  1.00 24.65           C  
ANISOU  959  CB  LYS A 115     3406   3169   2789     90    109    -84       C  
ATOM    960  CG  LYS A 115     -14.235  35.249 -15.819  1.00 26.40           C  
ANISOU  960  CG  LYS A 115     3538   3402   3089   -107    142    -95       C  
ATOM    961  CD  LYS A 115     -13.798  36.666 -15.577  1.00 27.21           C  
ANISOU  961  CD  LYS A 115     3741   3346   3251     28     78   -108       C  
ATOM    962  CE  LYS A 115     -12.297  36.796 -15.695  1.00 27.15           C  
ANISOU  962  CE  LYS A 115     3707   3278   3330     31     43   -194       C  
ATOM    963  NZ  LYS A 115     -11.821  38.162 -15.392  1.00 28.33           N  
ANISOU  963  NZ  LYS A 115     4338   3546   2878    -92    160   -487       N  
ATOM    964  N   GLY A 116     -18.019  33.164 -14.178  1.00 24.36           N  
ANISOU  964  N   GLY A 116     3446   3150   2659     43    145    -57       N  
ATOM    965  CA  GLY A 116     -19.408  33.009 -13.751  1.00 24.89           C  
ANISOU  965  CA  GLY A 116     3468   3216   2772     48     77    -68       C  
ATOM    966  C   GLY A 116     -19.951  31.595 -13.880  1.00 24.09           C  
ANISOU  966  C   GLY A 116     3329   3145   2677     23    143     -9       C  
ATOM    967  O   GLY A 116     -21.160  31.363 -13.728  1.00 25.90           O  
ANISOU  967  O   GLY A 116     3595   3316   2928     10    187     18       O  
ATOM    968  N   PHE A 117     -19.051  30.658 -14.172  1.00 23.79           N  
ANISOU  968  N   PHE A 117     3380   3068   2589     30    117    -57       N  
ATOM    969  CA  PHE A 117     -19.360  29.239 -14.326  1.00 23.19           C  
ANISOU  969  CA  PHE A 117     3250   3042   2518    -52     90   -103       C  
ATOM    970  C   PHE A 117     -18.608  28.332 -13.362  1.00 22.92           C  
ANISOU  970  C   PHE A 117     3232   3045   2431    -47     25   -155       C  
ATOM    971  O   PHE A 117     -17.495  28.655 -12.917  1.00 23.35           O  
ANISOU  971  O   PHE A 117     3225   3107   2538    117   -190    -23       O  
ATOM    972  CB  PHE A 117     -18.987  28.755 -15.749  1.00 23.81           C  
ANISOU  972  CB  PHE A 117     3377   3075   2594    -78    126   -146       C  
ATOM    973  CG  PHE A 117     -19.920  29.218 -16.835  1.00 23.19           C  
ANISOU  973  CG  PHE A 117     3285   3025   2500    -62    156    -88       C  
ATOM    974  CD1 PHE A 117     -20.814  28.322 -17.425  1.00 24.35           C  
ANISOU  974  CD1 PHE A 117     3623   2874   2753   -115     73     61       C  
ATOM    975  CD2 PHE A 117     -19.940  30.536 -17.244  1.00 24.76           C  
ANISOU  975  CD2 PHE A 117     3662   3090   2655    124    102   -295       C  
ATOM    976  CE1 PHE A 117     -21.692  28.726 -18.428  1.00 25.41           C  
ANISOU  976  CE1 PHE A 117     3772   3014   2868   -132     75     28       C  
ATOM    977  CE2 PHE A 117     -20.813  30.958 -18.241  1.00 26.11           C  
ANISOU  977  CE2 PHE A 117     3807   3237   2875    148    -24   -244       C  
ATOM    978  CZ  PHE A 117     -21.693  30.053 -18.833  1.00 25.36           C  
ANISOU  978  CZ  PHE A 117     3772   3006   2855     55    -76     14       C  
ATOM    979  N   ALA A 118     -19.235  27.197 -13.042  1.00 23.17           N  
ANISOU  979  N   ALA A 118     3313   3108   2380    -14    -57   -141       N  
ATOM    980  CA  ALA A 118     -18.649  26.180 -12.193  1.00 23.13           C  
ANISOU  980  CA  ALA A 118     3346   3157   2283     40    -27   -190       C  
ATOM    981  C   ALA A 118     -18.111  25.214 -13.243  1.00 22.90           C  
ANISOU  981  C   ALA A 118     3362   3149   2188     26    -96   -223       C  
ATOM    982  O   ALA A 118     -18.725  25.059 -14.326  1.00 24.23           O  
ANISOU  982  O   ALA A 118     3701   3420   2082     74   -237   -198       O  
ATOM    983  CB  ALA A 118     -19.672  25.506 -11.331  1.00 23.99           C  
ANISOU  983  CB  ALA A 118     3515   3183   2417     -1    -36   -104       C  
ATOM    984  N   HIS A 119     -16.981  24.589 -12.941  1.00 22.01           N  
ANISOU  984  N   HIS A 119     3326   3070   1964     75     -7   -239       N  
ATOM    985  CA  HIS A 119     -16.320  23.641 -13.835  1.00 22.07           C  
ANISOU  985  CA  HIS A 119     3318   2983   2083     80     41   -221       C  
ATOM    986  C   HIS A 119     -15.733  22.446 -13.121  1.00 22.27           C  
ANISOU  986  C   HIS A 119     3413   3046   2000    110    -35   -196       C  
ATOM    987  O   HIS A 119     -15.041  22.589 -12.089  1.00 23.56           O  
ANISOU  987  O   HIS A 119     3620   3273   2058    173   -105   -326       O  
ATOM    988  CB  HIS A 119     -15.169  24.298 -14.597  1.00 22.21           C  
ANISOU  988  CB  HIS A 119     3500   2892   2046     56     93   -153       C  
ATOM    989  CG  HIS A 119     -14.267  23.306 -15.268  1.00 21.16           C  
ANISOU  989  CG  HIS A 119     3485   3072   1480    116    236     47       C  
ATOM    990  ND1 HIS A 119     -13.049  22.927 -14.743  1.00 22.46           N  
ANISOU  990  ND1 HIS A 119     3794   3469   1270    356    458    192       N  
ATOM    991  CD2 HIS A 119     -14.436  22.568 -16.389  1.00 21.81           C  
ANISOU  991  CD2 HIS A 119     3731   2931   1624     -3    191   -135       C  
ATOM    992  CE1 HIS A 119     -12.495  22.017 -15.522  1.00 22.18           C  
ANISOU  992  CE1 HIS A 119     3483   3501   1441    162    241    151       C  
ATOM    993  NE2 HIS A 119     -13.319  21.775 -16.524  1.00 22.05           N  
ANISOU  993  NE2 HIS A 119     3589   3400   1385     52     86    206       N  
ATOM    994  N   GLY A 120     -15.978  21.269 -13.694  1.00 21.77           N  
ANISOU  994  N   GLY A 120     3405   3046   1819    182    -81   -194       N  
ATOM    995  CA  GLY A 120     -15.470  20.019 -13.156  1.00 20.94           C  
ANISOU  995  CA  GLY A 120     3294   2972   1690    189   -116   -166       C  
ATOM    996  C   GLY A 120     -15.475  18.946 -14.213  1.00 20.21           C  
ANISOU  996  C   GLY A 120     3134   2891   1653    223   -162   -112       C  
ATOM    997  O   GLY A 120     -16.022  19.156 -15.307  1.00 19.37           O  
ANISOU  997  O   GLY A 120     3549   2779   1029    331   -142      9       O  
ATOM    998  N   PHE A 121     -14.864  17.808 -13.904  1.00 19.74           N  
ANISOU  998  N   PHE A 121     3144   2863   1490    146    -45    -85       N  
ATOM    999  CA  PHE A 121     -14.824  16.702 -14.853  1.00 19.16           C  
ANISOU  999  CA  PHE A 121     2977   2964   1339    139      1    -67       C  
ATOM   1000  C   PHE A 121     -14.657  15.325 -14.210  1.00 19.24           C  
ANISOU 1000  C   PHE A 121     3038   3081   1190    190    -73    -53       C  
ATOM   1001  O   PHE A 121     -14.234  15.201 -13.043  1.00 19.09           O  
ANISOU 1001  O   PHE A 121     3346   3424    482    252     77     72       O  
ATOM   1002  CB  PHE A 121     -13.718  16.926 -15.888  1.00 19.50           C  
ANISOU 1002  CB  PHE A 121     2968   2973   1468    152     -1    -73       C  
ATOM   1003  CG  PHE A 121     -12.322  16.967 -15.308  1.00 18.12           C  
ANISOU 1003  CG  PHE A 121     2767   3064   1053     69    153    -73       C  
ATOM   1004  CD1 PHE A 121     -11.611  15.785 -15.093  1.00 19.76           C  
ANISOU 1004  CD1 PHE A 121     3011   3101   1396     86     88   -151       C  
ATOM   1005  CD2 PHE A 121     -11.706  18.166 -15.033  1.00 20.23           C  
ANISOU 1005  CD2 PHE A 121     3033   3347   1306    -45    222    267       C  
ATOM   1006  CE1 PHE A 121     -10.318  15.808 -14.584  1.00 22.73           C  
ANISOU 1006  CE1 PHE A 121     3427   3421   1786     38    -30     20       C  
ATOM   1007  CE2 PHE A 121     -10.400  18.200 -14.531  1.00 19.09           C  
ANISOU 1007  CE2 PHE A 121     3112   3246    895     83     15   -105       C  
ATOM   1008  CZ  PHE A 121      -9.712  17.018 -14.305  1.00 21.35           C  
ANISOU 1008  CZ  PHE A 121     3379   3438   1294    162    105   -376       C  
ATOM   1009  N   CYS A 122     -14.996  14.299 -14.985  1.00 18.67           N  
ANISOU 1009  N   CYS A 122     3061   3121    909    176    -37    -96       N  
ATOM   1010  CA  CYS A 122     -14.884  12.895 -14.571  1.00 18.97           C  
ANISOU 1010  CA  CYS A 122     3088   3142    975     80     13   -141       C  
ATOM   1011  C   CYS A 122     -13.995  12.203 -15.586  1.00 17.50           C  
ANISOU 1011  C   CYS A 122     2819   3038    790     92    -84   -136       C  
ATOM   1012  O   CYS A 122     -14.287  12.222 -16.788  1.00 17.48           O  
ANISOU 1012  O   CYS A 122     3105   3201    333    184   -133    -99       O  
ATOM   1013  CB  CYS A 122     -16.255  12.210 -14.517  1.00 18.91           C  
ANISOU 1013  CB  CYS A 122     3084   3212    889     68     -4   -219       C  
ATOM   1014  SG  CYS A 122     -16.245  10.501 -13.909  1.00 22.06           S  
ANISOU 1014  SG  CYS A 122     3805   3689    887     19    227    272       S  
ATOM   1015  N   THR A 123     -12.915  11.588 -15.118  1.00 17.54           N  
ANISOU 1015  N   THR A 123     2792   3015    854     72      6   -141       N  
ATOM   1016  CA  THR A 123     -11.994  10.888 -16.014  1.00 17.33           C  
ANISOU 1016  CA  THR A 123     2778   3083    722    -85      4   -118       C  
ATOM   1017  C   THR A 123     -12.673   9.593 -16.440  1.00 16.85           C  
ANISOU 1017  C   THR A 123     2834   2928    640    -67     32    -38       C  
ATOM   1018  O   THR A 123     -13.269   8.897 -15.629  1.00 17.57           O  
ANISOU 1018  O   THR A 123     3147   3102    424   -487    -47   -104       O  
ATOM   1019  CB  THR A 123     -10.628  10.675 -15.363  1.00 17.77           C  
ANISOU 1019  CB  THR A 123     2843   2987    921   -148    -85    -32       C  
ATOM   1020  OG1 THR A 123     -10.765   9.855 -14.191  1.00 17.85           O  
ANISOU 1020  OG1 THR A 123     2596   3856    326   -203    -32     90       O  
ATOM   1021  CG2 THR A 123     -10.021  12.038 -14.957  1.00 18.08           C  
ANISOU 1021  CG2 THR A 123     3097   3125    647   -421   -154   -522       C  
ATOM   1022  N   LEU A 124     -12.574   9.244 -17.719  1.00 16.28           N  
ANISOU 1022  N   LEU A 124     2960   2875    350   -130   -238    118       N  
ATOM   1023  CA  LEU A 124     -13.237   8.048 -18.216  1.00 15.79           C  
ANISOU 1023  CA  LEU A 124     2840   2660    497    -38   -139    211       C  
ATOM   1024  C   LEU A 124     -12.365   6.798 -18.338  1.00 15.46           C  
ANISOU 1024  C   LEU A 124     2907   2619    348    -55    -11    169       C  
ATOM   1025  O   LEU A 124     -12.885   5.689 -18.502  1.00 16.74           O  
ANISOU 1025  O   LEU A 124     3127   2800    431    -60    -22    285       O  
ATOM   1026  CB  LEU A 124     -13.822   8.381 -19.604  1.00 15.12           C  
ANISOU 1026  CB  LEU A 124     2737   2650    357      8   -258    117       C  
ATOM   1027  CG  LEU A 124     -14.755   9.599 -19.689  1.00 17.04           C  
ANISOU 1027  CG  LEU A 124     3246   2679    549    -69   -273    -56       C  
ATOM   1028  CD1 LEU A 124     -15.286   9.678 -21.171  1.00 16.99           C  
ANISOU 1028  CD1 LEU A 124     3508   2318    629    -35   -706   -475       C  
ATOM   1029  CD2 LEU A 124     -15.920   9.582 -18.700  1.00 20.22           C  
ANISOU 1029  CD2 LEU A 124     3624   2975   1083    -22     27   -103       C  
ATOM   1030  N   VAL A 125     -11.054   6.969 -18.266  1.00 15.78           N  
ANISOU 1030  N   VAL A 125     2920   2659    414    -22    175    149       N  
ATOM   1031  CA  VAL A 125     -10.108   5.864 -18.378  1.00 16.81           C  
ANISOU 1031  CA  VAL A 125     2983   2658    744    -77    209    175       C  
ATOM   1032  C   VAL A 125      -8.923   6.178 -17.497  1.00 17.68           C  
ANISOU 1032  C   VAL A 125     3062   2842    814      0    178    114       C  
ATOM   1033  O   VAL A 125      -8.703   7.344 -17.182  1.00 17.35           O  
ANISOU 1033  O   VAL A 125     3265   2903    424   -226    -19    280       O  
ATOM   1034  CB  VAL A 125      -9.597   5.719 -19.834  1.00 17.26           C  
ANISOU 1034  CB  VAL A 125     3004   2676    876    -64    256    143       C  
ATOM   1035  CG1 VAL A 125     -10.726   5.276 -20.729  1.00 19.60           C  
ANISOU 1035  CG1 VAL A 125     3114   3496    835   -125    258   -201       C  
ATOM   1036  CG2 VAL A 125      -8.962   7.032 -20.317  1.00 19.83           C  
ANISOU 1036  CG2 VAL A 125     3320   2754   1459    -92    255     73       C  
ATOM   1037  N   PRO A 126      -8.137   5.164 -17.123  1.00 20.05           N  
ANISOU 1037  N   PRO A 126     3241   2930   1445     31     80     33       N  
ATOM   1038  CA  PRO A 126      -6.972   5.446 -16.274  1.00 21.07           C  
ANISOU 1038  CA  PRO A 126     3146   3002   1854     91     80     61       C  
ATOM   1039  C   PRO A 126      -5.954   6.362 -16.940  1.00 22.18           C  
ANISOU 1039  C   PRO A 126     3258   3122   2045     66     -2    100       C  
ATOM   1040  O   PRO A 126      -5.938   6.529 -18.181  1.00 22.47           O  
ANISOU 1040  O   PRO A 126     3431   3238   1869    -21    197     58       O  
ATOM   1041  CB  PRO A 126      -6.326   4.068 -16.068  1.00 22.10           C  
ANISOU 1041  CB  PRO A 126     3221   3136   2038     28     61    176       C  
ATOM   1042  CG  PRO A 126      -7.345   3.074 -16.457  1.00 21.89           C  
ANISOU 1042  CG  PRO A 126     3303   3091   1922     92    -41     52       C  
ATOM   1043  CD  PRO A 126      -8.344   3.725 -17.343  1.00 21.20           C  
ANISOU 1043  CD  PRO A 126     3295   3024   1733     56    107    121       C  
ATOM   1044  N   HIS A 127      -5.106   6.934 -16.103  1.00 23.47           N  
ANISOU 1044  N   HIS A 127     3487   3189   2240     25    -18     78       N  
ATOM   1045  CA  HIS A 127      -4.034   7.823 -16.527  1.00 24.01           C  
ANISOU 1045  CA  HIS A 127     3519   3315   2287     59    -22    181       C  
ATOM   1046  C   HIS A 127      -4.481   8.953 -17.448  1.00 23.50           C  
ANISOU 1046  C   HIS A 127     3475   3329   2122     87     80    173       C  
ATOM   1047  O   HIS A 127      -3.971   9.074 -18.566  1.00 23.96           O  
ANISOU 1047  O   HIS A 127     3775   3454   1872    172    245    344       O  
ATOM   1048  CB  HIS A 127      -2.907   7.019 -17.193  1.00 24.56           C  
ANISOU 1048  CB  HIS A 127     3664   3348   2319     59    -65    139       C  
ATOM   1049  CG  HIS A 127      -2.373   5.902 -16.347  1.00 27.73           C  
ANISOU 1049  CG  HIS A 127     3984   3774   2777    138   -298    217       C  
ATOM   1050  ND1 HIS A 127      -1.464   6.104 -15.328  1.00 33.29           N  
ANISOU 1050  ND1 HIS A 127     4738   4506   3405     98   -707    293       N  
ATOM   1051  CD2 HIS A 127      -2.596   4.567 -16.390  1.00 30.12           C  
ANISOU 1051  CD2 HIS A 127     4229   4032   3183     69   -371    184       C  
ATOM   1052  CE1 HIS A 127      -1.166   4.944 -14.768  1.00 32.00           C  
ANISOU 1052  CE1 HIS A 127     4550   4323   3285    113   -578    238       C  
ATOM   1053  NE2 HIS A 127      -1.839   3.994 -15.394  1.00 32.67           N  
ANISOU 1053  NE2 HIS A 127     4574   4388   3451     73   -464    267       N  
ATOM   1054  N   THR A 128      -5.450   9.743 -16.987  1.00 22.93           N  
ANISOU 1054  N   THR A 128     3412   3265   2032     41     33    165       N  
ATOM   1055  CA  THR A 128      -5.961  10.883 -17.732  1.00 22.19           C  
ANISOU 1055  CA  THR A 128     3316   3384   1728     65     34    153       C  
ATOM   1056  C   THR A 128      -5.251  12.147 -17.258  1.00 21.80           C  
ANISOU 1056  C   THR A 128     3161   3331   1790     35     24    126       C  
ATOM   1057  O   THR A 128      -5.103  12.406 -16.031  1.00 21.56           O  
ANISOU 1057  O   THR A 128     3270   3351   1568    -51     24     27       O  
ATOM   1058  CB  THR A 128      -7.498  10.995 -17.656  1.00 21.92           C  
ANISOU 1058  CB  THR A 128     3310   3304   1714    120      0    162       C  
ATOM   1059  OG1 THR A 128      -8.082   9.914 -18.400  1.00 20.37           O  
ANISOU 1059  OG1 THR A 128     3503   3831    403    256   -195    231       O  
ATOM   1060  CG2 THR A 128      -8.014  12.308 -18.225  1.00 21.46           C  
ANISOU 1060  CG2 THR A 128     3137   3427   1590    103    119    408       C  
ATOM   1061  N   ILE A 129      -4.792  12.920 -18.243  1.00 20.76           N  
ANISOU 1061  N   ILE A 129     3010   3282   1596     59    -12    195       N  
ATOM   1062  CA  ILE A 129      -4.083  14.177 -18.028  1.00 21.91           C  
ANISOU 1062  CA  ILE A 129     3182   3314   1827     60    -27    153       C  
ATOM   1063  C   ILE A 129      -4.850  15.323 -18.693  1.00 21.66           C  
ANISOU 1063  C   ILE A 129     3145   3294   1790     45    -49    111       C  
ATOM   1064  O   ILE A 129      -5.057  15.328 -19.925  1.00 20.66           O  
ANISOU 1064  O   ILE A 129     3306   3204   1338      2    -76    291       O  
ATOM   1065  CB  ILE A 129      -2.659  14.126 -18.619  1.00 22.42           C  
ANISOU 1065  CB  ILE A 129     3151   3380   1987     17     -8    131       C  
ATOM   1066  CG1 ILE A 129      -1.865  12.948 -18.054  1.00 23.04           C  
ANISOU 1066  CG1 ILE A 129     3202   3367   2184     31    -28      5       C  
ATOM   1067  CG2 ILE A 129      -1.917  15.439 -18.359  1.00 24.37           C  
ANISOU 1067  CG2 ILE A 129     3356   3586   2318    -70     73     37       C  
ATOM   1068  CD1 ILE A 129      -0.474  12.786 -18.673  1.00 25.31           C  
ANISOU 1068  CD1 ILE A 129     3309   3531   2776    174     37   -236       C  
ATOM   1069  N   VAL A 130      -5.257  16.287 -17.876  1.00 21.32           N  
ANISOU 1069  N   VAL A 130     3106   3172   1822    -38    -68     74       N  
ATOM   1070  CA  VAL A 130      -5.998  17.442 -18.326  1.00 21.96           C  
ANISOU 1070  CA  VAL A 130     3200   3209   1933    -88    -62      1       C  
ATOM   1071  C   VAL A 130      -5.138  18.678 -18.121  1.00 22.85           C  
ANISOU 1071  C   VAL A 130     3295   3259   2127   -128   -129      9       C  
ATOM   1072  O   VAL A 130      -4.455  18.832 -17.101  1.00 23.17           O  
ANISOU 1072  O   VAL A 130     3483   3279   2041   -185   -172     49       O  
ATOM   1073  CB  VAL A 130      -7.297  17.612 -17.525  1.00 22.35           C  
ANISOU 1073  CB  VAL A 130     3213   3262   2017    -82    -49     -4       C  
ATOM   1074  CG1 VAL A 130      -8.078  18.816 -18.019  1.00 22.02           C  
ANISOU 1074  CG1 VAL A 130     3182   3555   1627    121   -172   -130       C  
ATOM   1075  CG2 VAL A 130      -8.141  16.360 -17.603  1.00 21.39           C  
ANISOU 1075  CG2 VAL A 130     3330   3180   1616   -229   -253    101       C  
ATOM   1076  N   MET A 131      -5.162  19.559 -19.105  1.00 23.11           N  
ANISOU 1076  N   MET A 131     3312   3338   2128   -106   -200      1       N  
ATOM   1077  CA  MET A 131      -4.408  20.788 -19.045  1.00 24.07           C  
ANISOU 1077  CA  MET A 131     3273   3415   2456    -85   -119      1       C  
ATOM   1078  C   MET A 131      -5.384  21.922 -19.236  1.00 24.09           C  
ANISOU 1078  C   MET A 131     3276   3402   2472    -96   -131    -33       C  
ATOM   1079  O   MET A 131      -6.302  21.822 -20.051  1.00 23.50           O  
ANISOU 1079  O   MET A 131     2996   3417   2516    -23   -202     19       O  
ATOM   1080  CB  MET A 131      -3.364  20.844 -20.161  1.00 25.14           C  
ANISOU 1080  CB  MET A 131     3429   3616   2505     -4   -120     37       C  
ATOM   1081  CG  MET A 131      -2.574  22.141 -20.187  1.00 29.19           C  
ANISOU 1081  CG  MET A 131     3785   4237   3068   -152      1   -129       C  
ATOM   1082  SD  MET A 131      -1.468  22.304 -21.597  1.00 37.82           S  
ANISOU 1082  SD  MET A 131     5068   5738   3560   -348    377   -290       S  
ATOM   1083  CE  MET A 131      -0.331  20.953 -21.330  1.00 35.41           C  
ANISOU 1083  CE  MET A 131     5003   5112   3338   -397    406   -370       C  
ATOM   1084  N   TYR A 132      -5.219  22.995 -18.475  1.00 24.12           N  
ANISOU 1084  N   TYR A 132     3343   3390   2429    -97   -113    -47       N  
ATOM   1085  CA  TYR A 132      -6.106  24.129 -18.649  1.00 24.25           C  
ANISOU 1085  CA  TYR A 132     3403   3385   2422    -89    -85    -94       C  
ATOM   1086  C   TYR A 132      -5.454  25.427 -18.243  1.00 24.52           C  
ANISOU 1086  C   TYR A 132     3469   3343   2503    -53   -101    -99       C  
ATOM   1087  O   TYR A 132      -4.720  25.478 -17.262  1.00 25.28           O  
ANISOU 1087  O   TYR A 132     3622   3495   2487    -98   -182   -206       O  
ATOM   1088  CB  TYR A 132      -7.466  23.936 -17.995  1.00 24.04           C  
ANISOU 1088  CB  TYR A 132     3513   3439   2181    -68    -15    -40       C  
ATOM   1089  CG  TYR A 132      -7.497  23.859 -16.495  1.00 25.46           C  
ANISOU 1089  CG  TYR A 132     3720   3918   2033    -47   -179    -61       C  
ATOM   1090  CD1 TYR A 132      -7.848  24.975 -15.739  1.00 24.49           C  
ANISOU 1090  CD1 TYR A 132     3933   4319   1050     24   -469     24       C  
ATOM   1091  CD2 TYR A 132      -7.218  22.669 -15.841  1.00 24.38           C  
ANISOU 1091  CD2 TYR A 132     3930   4181   1152     -1    -99    -39       C  
ATOM   1092  CE1 TYR A 132      -7.896  24.906 -14.353  1.00 25.92           C  
ANISOU 1092  CE1 TYR A 132     4024   4633   1189    143     80    108       C  
ATOM   1093  CE2 TYR A 132      -7.265  22.589 -14.479  1.00 25.68           C  
ANISOU 1093  CE2 TYR A 132     4156   4611    989     73   -419    257       C  
ATOM   1094  CZ  TYR A 132      -7.610  23.711 -13.744  1.00 25.79           C  
ANISOU 1094  CZ  TYR A 132     4110   4878    808    177   -230    320       C  
ATOM   1095  OH  TYR A 132      -7.648  23.619 -12.378  1.00 28.37           O  
ANISOU 1095  OH  TYR A 132     4554   5814    409    106     59    683       O  
ATOM   1096  N   LYS A 133      -5.724  26.455 -19.042  1.00 24.21           N  
ANISOU 1096  N   LYS A 133     3463   3229   2508    -15    -26   -111       N  
ATOM   1097  CA  LYS A 133      -5.190  27.776 -18.827  1.00 23.28           C  
ANISOU 1097  CA  LYS A 133     3289   3045   2509     64     14    -26       C  
ATOM   1098  C   LYS A 133      -6.206  28.598 -18.052  1.00 23.69           C  
ANISOU 1098  C   LYS A 133     3321   3149   2529     21     57    -67       C  
ATOM   1099  O   LYS A 133      -7.399  28.326 -18.107  1.00 23.31           O  
ANISOU 1099  O   LYS A 133     3151   3168   2538     70     39    -57       O  
ATOM   1100  CB  LYS A 133      -4.948  28.469 -20.160  1.00 23.92           C  
ANISOU 1100  CB  LYS A 133     3364   3173   2550     50     76    -97       C  
ATOM   1101  CG  LYS A 133      -4.020  27.772 -21.115  1.00 24.37           C  
ANISOU 1101  CG  LYS A 133     3489   3293   2478     57     45    -32       C  
ATOM   1102  CD  LYS A 133      -3.999  28.519 -22.447  1.00 25.18           C  
ANISOU 1102  CD  LYS A 133     3639   3398   2531      4     63     81       C  
ATOM   1103  CE  LYS A 133      -2.962  27.935 -23.384  1.00 25.32           C  
ANISOU 1103  CE  LYS A 133     3889   3601   2129    -50     19     14       C  
ATOM   1104  NZ  LYS A 133      -1.613  27.743 -22.783  1.00 28.36           N  
ANISOU 1104  NZ  LYS A 133     4475   4399   1901    -16   -262   -155       N  
ATOM   1105  N   VAL A 134      -5.721  29.595 -17.321  1.00 23.85           N  
ANISOU 1105  N   VAL A 134     3398   3183   2481     40     56    -80       N  
ATOM   1106  CA  VAL A 134      -6.587  30.488 -16.551  1.00 23.46           C  
ANISOU 1106  CA  VAL A 134     3346   3175   2391     98     37    -78       C  
ATOM   1107  C   VAL A 134      -6.065  31.911 -16.758  1.00 23.42           C  
ANISOU 1107  C   VAL A 134     3359   3199   2339     50     52    -60       C  
ATOM   1108  O   VAL A 134      -4.859  32.115 -16.833  1.00 23.79           O  
ANISOU 1108  O   VAL A 134     3396   3367   2273    283     14   -236       O  
ATOM   1109  CB  VAL A 134      -6.648  30.126 -15.036  1.00 23.16           C  
ANISOU 1109  CB  VAL A 134     3337   3165   2297     76     86    -48       C  
ATOM   1110  CG1 VAL A 134      -7.121  28.683 -14.851  1.00 24.63           C  
ANISOU 1110  CG1 VAL A 134     3788   3397   2172    -74    -56     46       C  
ATOM   1111  CG2 VAL A 134      -5.309  30.356 -14.357  1.00 24.20           C  
ANISOU 1111  CG2 VAL A 134     3546   3197   2451     77    -29     54       C  
ATOM   1112  N   ASP A 135      -6.966  32.895 -16.841  1.00 24.24           N  
ANISOU 1112  N   ASP A 135     3439   3179   2592     69      7    -85       N  
ATOM   1113  CA  ASP A 135      -6.558  34.302 -17.059  1.00 25.78           C  
ANISOU 1113  CA  ASP A 135     3590   3266   2938     -3     33    -34       C  
ATOM   1114  C   ASP A 135      -6.394  35.120 -15.780  1.00 26.26           C  
ANISOU 1114  C   ASP A 135     3676   3292   3007    -14    -13    -67       C  
ATOM   1115  O   ASP A 135      -6.190  36.343 -15.850  1.00 27.10           O  
ANISOU 1115  O   ASP A 135     3724   3445   3128     22    143    -59       O  
ATOM   1116  CB  ASP A 135      -7.495  35.049 -18.016  1.00 26.18           C  
ANISOU 1116  CB  ASP A 135     3714   3216   3015    -57    -31     11       C  
ATOM   1117  CG  ASP A 135      -8.894  35.235 -17.461  1.00 27.24           C  
ANISOU 1117  CG  ASP A 135     3846   3346   3158    -36     83    165       C  
ATOM   1118  OD1 ASP A 135      -9.607  36.133 -17.967  1.00 31.02           O  
ANISOU 1118  OD1 ASP A 135     4499   3363   3924    -36    183    596       O  
ATOM   1119  OD2 ASP A 135      -9.285  34.517 -16.520  1.00 30.68           O  
ANISOU 1119  OD2 ASP A 135     4687   3563   3405   -288   -172    459       O  
ATOM   1120  N   GLU A 136      -6.506  34.449 -14.633  1.00 27.70           N  
ANISOU 1120  N   GLU A 136     3756   3561   3206    -59     44    -89       N  
ATOM   1121  CA  GLU A 136      -6.340  35.060 -13.319  1.00 28.57           C  
ANISOU 1121  CA  GLU A 136     3875   3684   3296    -37     27   -103       C  
ATOM   1122  C   GLU A 136      -5.625  34.037 -12.442  1.00 29.08           C  
ANISOU 1122  C   GLU A 136     3909   3772   3365    -94     36    -81       C  
ATOM   1123  O   GLU A 136      -5.964  32.853 -12.448  1.00 29.15           O  
ANISOU 1123  O   GLU A 136     4054   3718   3303   -141     -5     17       O  
ATOM   1124  CB  GLU A 136      -7.682  35.488 -12.720  1.00 28.79           C  
ANISOU 1124  CB  GLU A 136     3859   3802   3277    -31      2   -119       C  
ATOM   1125  CG  GLU A 136      -7.652  36.118 -11.299  1.00 30.68           C  
ANISOU 1125  CG  GLU A 136     4284   3972   3400     27    -95   -158       C  
ATOM   1126  CD  GLU A 136      -6.804  37.392 -11.167  1.00 32.83           C  
ANISOU 1126  CD  GLU A 136     4575   4325   3572    -15   -300   -158       C  
ATOM   1127  OE1 GLU A 136      -7.336  38.370 -10.599  1.00 34.22           O  
ANISOU 1127  OE1 GLU A 136     4577   4425   3998    281   -575    -87       O  
ATOM   1128  OE2 GLU A 136      -5.652  37.457 -11.657  1.00 34.87           O  
ANISOU 1128  OE2 GLU A 136     4907   4561   3779     80   -235     33       O  
ATOM   1129  N   TYR A 137      -4.612  34.479 -11.706  1.00 29.95           N  
ANISOU 1129  N   TYR A 137     4002   3883   3493    -99     37   -124       N  
ATOM   1130  CA  TYR A 137      -3.873  33.568 -10.849  1.00 30.85           C  
ANISOU 1130  CA  TYR A 137     4018   4038   3665    -87     28   -119       C  
ATOM   1131  C   TYR A 137      -4.718  32.903  -9.782  1.00 31.80           C  
ANISOU 1131  C   TYR A 137     4136   4135   3809    -61     56    -92       C  
ATOM   1132  O   TYR A 137      -5.765  33.424  -9.376  1.00 31.68           O  
ANISOU 1132  O   TYR A 137     4053   4218   3763    -88    139   -163       O  
ATOM   1133  CB  TYR A 137      -2.681  34.266 -10.184  1.00 30.99           C  
ANISOU 1133  CB  TYR A 137     4028   4027   3717   -140     19    -97       C  
ATOM   1134  CG  TYR A 137      -1.651  34.700 -11.176  1.00 30.62           C  
ANISOU 1134  CG  TYR A 137     3845   4130   3659   -153      1   -242       C  
ATOM   1135  CD1 TYR A 137      -0.784  33.768 -11.732  1.00 30.20           C  
ANISOU 1135  CD1 TYR A 137     3827   3957   3690   -313      6   -384       C  
ATOM   1136  CD2 TYR A 137      -1.525  36.026 -11.546  1.00 30.60           C  
ANISOU 1136  CD2 TYR A 137     4041   4101   3483   -193     46   -405       C  
ATOM   1137  CE1 TYR A 137       0.159  34.138 -12.644  1.00 30.17           C  
ANISOU 1137  CE1 TYR A 137     3666   4028   3767   -328     23   -451       C  
ATOM   1138  CE2 TYR A 137      -0.567  36.415 -12.453  1.00 30.47           C  
ANISOU 1138  CE2 TYR A 137     3791   4055   3728   -359     13   -381       C  
ATOM   1139  CZ  TYR A 137       0.272  35.457 -13.005  1.00 30.51           C  
ANISOU 1139  CZ  TYR A 137     3773   3979   3840   -268    -44   -362       C  
ATOM   1140  OH  TYR A 137       1.234  35.809 -13.917  1.00 32.07           O  
ANISOU 1140  OH  TYR A 137     3652   4413   4118   -377    -12   -547       O  
ATOM   1141  N   TYR A 138      -4.239  31.741  -9.343  1.00 33.19           N  
ANISOU 1141  N   TYR A 138     4367   4265   3977    -17     50   -120       N  
ATOM   1142  CA  TYR A 138      -4.903  30.965  -8.315  1.00 34.13           C  
ANISOU 1142  CA  TYR A 138     4479   4345   4144    -79     41    -94       C  
ATOM   1143  C   TYR A 138      -4.865  31.701  -6.975  1.00 34.70           C  
ANISOU 1143  C   TYR A 138     4532   4470   4181    -83     16   -117       C  
ATOM   1144  O   TYR A 138      -3.898  32.403  -6.663  1.00 35.66           O  
ANISOU 1144  O   TYR A 138     4737   4552   4258   -109    -19   -128       O  
ATOM   1145  CB  TYR A 138      -4.267  29.572  -8.185  1.00 34.82           C  
ANISOU 1145  CB  TYR A 138     4586   4449   4195    -69     16    -71       C  
ATOM   1146  CG  TYR A 138      -4.882  28.752  -7.080  1.00 36.94           C  
ANISOU 1146  CG  TYR A 138     4904   4692   4437   -245     32     71       C  
ATOM   1147  CD1 TYR A 138      -6.116  28.139  -7.252  1.00 39.19           C  
ANISOU 1147  CD1 TYR A 138     5194   5007   4687   -462     -6    164       C  
ATOM   1148  CD2 TYR A 138      -4.223  28.575  -5.866  1.00 38.84           C  
ANISOU 1148  CD2 TYR A 138     5193   4992   4570   -468    -49     72       C  
ATOM   1149  CE1 TYR A 138      -6.694  27.385  -6.238  1.00 40.38           C  
ANISOU 1149  CE1 TYR A 138     5377   5299   4665   -475     79    215       C  
ATOM   1150  CE2 TYR A 138      -4.788  27.821  -4.848  1.00 40.00           C  
ANISOU 1150  CE2 TYR A 138     5334   5198   4665   -526     44    204       C  
ATOM   1151  CZ  TYR A 138      -6.025  27.225  -5.040  1.00 40.67           C  
ANISOU 1151  CZ  TYR A 138     5344   5337   4769   -540     25    314       C  
ATOM   1152  OH  TYR A 138      -6.596  26.474  -4.031  1.00 41.30           O  
ANISOU 1152  OH  TYR A 138     5474   5374   4843   -710    267    357       O  
ATOM   1153  N   SER A 139      -5.942  31.543  -6.214  1.00 34.97           N  
ANISOU 1153  N   SER A 139     4576   4503   4208    -43     64   -162       N  
ATOM   1154  CA  SER A 139      -6.096  32.154  -4.901  1.00 35.16           C  
ANISOU 1154  CA  SER A 139     4560   4519   4278    -12     31   -175       C  
ATOM   1155  C   SER A 139      -6.806  31.146  -3.995  1.00 35.45           C  
ANISOU 1155  C   SER A 139     4568   4585   4316     18     61   -125       C  
ATOM   1156  O   SER A 139      -8.030  30.991  -4.060  1.00 35.94           O  
ANISOU 1156  O   SER A 139     4546   4781   4329     22    134   -147       O  
ATOM   1157  CB  SER A 139      -6.896  33.461  -5.005  1.00 34.98           C  
ANISOU 1157  CB  SER A 139     4550   4485   4254     -8      7   -208       C  
ATOM   1158  OG  SER A 139      -7.124  34.044  -3.724  1.00 35.58           O  
ANISOU 1158  OG  SER A 139     4719   4478   4319    -25    -72   -388       O  
ATOM   1159  N   ALA A 140      -6.038  30.450  -3.157  1.00 35.84           N  
ANISOU 1159  N   ALA A 140     4648   4602   4365     58    110   -115       N  
ATOM   1160  CA  ALA A 140      -6.610  29.460  -2.233  1.00 35.89           C  
ANISOU 1160  CA  ALA A 140     4670   4559   4404     68    121    -94       C  
ATOM   1161  C   ALA A 140      -7.736  30.086  -1.396  1.00 36.25           C  
ANISOU 1161  C   ALA A 140     4703   4613   4457     58    145    -93       C  
ATOM   1162  O   ALA A 140      -8.644  29.387  -0.941  1.00 36.71           O  
ANISOU 1162  O   ALA A 140     4826   4616   4506     95    143    -97       O  
ATOM   1163  CB  ALA A 140      -5.527  28.897  -1.337  1.00 36.40           C  
ANISOU 1163  CB  ALA A 140     4709   4617   4502    113    126    -62       C  
ATOM   1164  N   ASP A 141      -7.654  31.407  -1.212  1.00 36.55           N  
ANISOU 1164  N   ASP A 141     4771   4638   4478     45    139    -68       N  
ATOM   1165  CA  ASP A 141      -8.620  32.206  -0.465  1.00 36.97           C  
ANISOU 1165  CA  ASP A 141     4788   4731   4525     23    142   -103       C  
ATOM   1166  C   ASP A 141     -10.008  32.192  -1.117  1.00 36.22           C  
ANISOU 1166  C   ASP A 141     4737   4650   4374    -22    101    -92       C  
ATOM   1167  O   ASP A 141     -11.010  31.920  -0.461  1.00 36.77           O  
ANISOU 1167  O   ASP A 141     4796   4750   4422    -17     67   -158       O  
ATOM   1168  CB  ASP A 141      -8.086  33.656  -0.404  1.00 37.60           C  
ANISOU 1168  CB  ASP A 141     4842   4798   4645      5    179    -96       C  
ATOM   1169  CG  ASP A 141      -8.979  34.614   0.391  1.00 40.35           C  
ANISOU 1169  CG  ASP A 141     5170   5087   5072    -15    367   -205       C  
ATOM   1170  OD1 ASP A 141     -10.005  34.189   0.969  1.00 44.24           O  
ANISOU 1170  OD1 ASP A 141     5337   5766   5705     59    702   -243       O  
ATOM   1171  OD2 ASP A 141      -8.636  35.821   0.436  1.00 42.72           O  
ANISOU 1171  OD2 ASP A 141     5572   5228   5429    -47    581   -433       O  
ATOM   1172  N   HIS A 142     -10.039  32.484  -2.416  1.00 35.53           N  
ANISOU 1172  N   HIS A 142     4655   4633   4210    -32     34   -153       N  
ATOM   1173  CA  HIS A 142     -11.268  32.549  -3.215  1.00 34.72           C  
ANISOU 1173  CA  HIS A 142     4574   4511   4106    -44     37   -152       C  
ATOM   1174  C   HIS A 142     -11.682  31.235  -3.875  1.00 34.08           C  
ANISOU 1174  C   HIS A 142     4507   4489   3950    -31     69   -152       C  
ATOM   1175  O   HIS A 142     -12.703  31.174  -4.558  1.00 35.04           O  
ANISOU 1175  O   HIS A 142     4736   4706   3870    -44    117   -248       O  
ATOM   1176  CB  HIS A 142     -11.066  33.614  -4.293  1.00 34.63           C  
ANISOU 1176  CB  HIS A 142     4548   4518   4089    -81     -1   -162       C  
ATOM   1177  CG  HIS A 142     -10.792  34.972  -3.730  1.00 34.23           C  
ANISOU 1177  CG  HIS A 142     4603   4391   4011    -84    -40   -153       C  
ATOM   1178  ND1 HIS A 142      -9.544  35.348  -3.282  1.00 33.93           N  
ANISOU 1178  ND1 HIS A 142     4684   4259   3946   -221   -142   -228       N  
ATOM   1179  CD2 HIS A 142     -11.600  36.040  -3.536  1.00 33.98           C  
ANISOU 1179  CD2 HIS A 142     4640   4345   3924    -95    -75   -185       C  
ATOM   1180  CE1 HIS A 142      -9.596  36.590  -2.832  1.00 34.17           C  
ANISOU 1180  CE1 HIS A 142     4738   4309   3934    -23   -161   -274       C  
ATOM   1181  NE2 HIS A 142     -10.832  37.032  -2.975  1.00 33.97           N  
ANISOU 1181  NE2 HIS A 142     4549   4444   3911   -118   -143   -258       N  
ATOM   1182  N   ASP A 143     -10.893  30.192  -3.662  1.00 33.75           N  
ANISOU 1182  N   ASP A 143     4530   4477   3814    -51    101   -147       N  
ATOM   1183  CA  ASP A 143     -11.171  28.894  -4.239  1.00 33.39           C  
ANISOU 1183  CA  ASP A 143     4488   4402   3793    -34     76   -116       C  
ATOM   1184  C   ASP A 143     -12.462  28.346  -3.605  1.00 32.16           C  
ANISOU 1184  C   ASP A 143     4394   4268   3556    -11     19   -144       C  
ATOM   1185  O   ASP A 143     -12.551  28.216  -2.383  1.00 33.71           O  
ANISOU 1185  O   ASP A 143     4690   4454   3664    -58     31   -144       O  
ATOM   1186  CB  ASP A 143      -9.955  27.991  -3.999  1.00 34.37           C  
ANISOU 1186  CB  ASP A 143     4579   4573   3908    -30     59    -75       C  
ATOM   1187  CG  ASP A 143     -10.058  26.658  -4.685  1.00 36.35           C  
ANISOU 1187  CG  ASP A 143     4801   4875   4135      0    139   -166       C  
ATOM   1188  OD1 ASP A 143     -11.092  26.375  -5.313  1.00 40.82           O  
ANISOU 1188  OD1 ASP A 143     5239   5854   4415      8    -29    -43       O  
ATOM   1189  OD2 ASP A 143      -9.087  25.881  -4.591  1.00 41.07           O  
ANISOU 1189  OD2 ASP A 143     4952   5890   4759    197    473   -111       O  
ATOM   1190  N   SER A 144     -13.466  28.056  -4.435  1.00 30.43           N  
ANISOU 1190  N   SER A 144     4265   4095   3200     -5     29   -139       N  
ATOM   1191  CA  SER A 144     -14.754  27.535  -3.960  1.00 28.65           C  
ANISOU 1191  CA  SER A 144     4123   3903   2860     25    -36   -171       C  
ATOM   1192  C   SER A 144     -15.268  26.436  -4.922  1.00 27.32           C  
ANISOU 1192  C   SER A 144     3948   3825   2606     36    -34   -105       C  
ATOM   1193  O   SER A 144     -14.480  25.806  -5.619  1.00 26.02           O  
ANISOU 1193  O   SER A 144     4088   3887   1910     -7    -86   -184       O  
ATOM   1194  CB  SER A 144     -15.755  28.689  -3.813  1.00 28.36           C  
ANISOU 1194  CB  SER A 144     4102   3857   2816     35    -39   -211       C  
ATOM   1195  OG  SER A 144     -16.989  28.268  -3.243  1.00 28.86           O  
ANISOU 1195  OG  SER A 144     4527   3862   2573    194    135   -144       O  
ATOM   1196  N   GLY A 145     -16.571  26.184  -4.929  1.00 25.88           N  
ANISOU 1196  N   GLY A 145     3769   3693   2371     11    -49    -63       N  
ATOM   1197  CA  GLY A 145     -17.125  25.166  -5.799  1.00 25.66           C  
ANISOU 1197  CA  GLY A 145     3689   3661   2398     51     37    -76       C  
ATOM   1198  C   GLY A 145     -18.549  24.730  -5.504  1.00 24.62           C  
ANISOU 1198  C   GLY A 145     3586   3562   2204     75     58    -61       C  
ATOM   1199  O   GLY A 145     -19.246  25.328  -4.673  1.00 26.06           O  
ANISOU 1199  O   GLY A 145     3801   3806   2294    182    109    -87       O  
ATOM   1200  N   VAL A 146     -18.970  23.677  -6.196  1.00 23.72           N  
ANISOU 1200  N   VAL A 146     3573   3509   1927     75    168    -89       N  
ATOM   1201  CA  VAL A 146     -20.304  23.104  -6.050  1.00 23.14           C  
ANISOU 1201  CA  VAL A 146     3548   3455   1789     66     98    -69       C  
ATOM   1202  C   VAL A 146     -20.153  21.575  -5.977  1.00 22.70           C  
ANISOU 1202  C   VAL A 146     3579   3405   1639     82    260   -102       C  
ATOM   1203  O   VAL A 146     -19.517  20.952  -6.834  1.00 22.63           O  
ANISOU 1203  O   VAL A 146     3974   3676    948    157    350     28       O  
ATOM   1204  CB  VAL A 146     -21.238  23.504  -7.207  1.00 23.24           C  
ANISOU 1204  CB  VAL A 146     3595   3387   1846    120    135   -129       C  
ATOM   1205  CG1 VAL A 146     -22.591  22.844  -7.038  1.00 23.79           C  
ANISOU 1205  CG1 VAL A 146     3645   3785   1608     36   -120    -99       C  
ATOM   1206  CG2 VAL A 146     -21.377  25.023  -7.286  1.00 25.48           C  
ANISOU 1206  CG2 VAL A 146     3720   3523   2436    327   -113    103       C  
ATOM   1207  N   LEU A 147     -20.736  20.967  -4.950  1.00 22.22           N  
ANISOU 1207  N   LEU A 147     3640   3410   1392     -3    221   -100       N  
ATOM   1208  CA  LEU A 147     -20.658  19.508  -4.743  1.00 21.58           C  
ANISOU 1208  CA  LEU A 147     3457   3308   1434     32    222   -205       C  
ATOM   1209  C   LEU A 147     -21.112  18.788  -6.010  1.00 21.11           C  
ANISOU 1209  C   LEU A 147     3352   3271   1396      8    157   -208       C  
ATOM   1210  O   LEU A 147     -22.188  19.080  -6.548  1.00 20.01           O  
ANISOU 1210  O   LEU A 147     3582   3444    575     62    249   -335       O  
ATOM   1211  CB  LEU A 147     -21.493  19.076  -3.522  1.00 22.74           C  
ANISOU 1211  CB  LEU A 147     3536   3436   1666    -10    299    -76       C  
ATOM   1212  CG  LEU A 147     -21.349  17.640  -2.998  1.00 23.56           C  
ANISOU 1212  CG  LEU A 147     3494   3574   1883      0    406    -24       C  
ATOM   1213  CD1 LEU A 147     -19.902  17.350  -2.569  1.00 24.36           C  
ANISOU 1213  CD1 LEU A 147     3692   3624   1937      3    255    276       C  
ATOM   1214  CD2 LEU A 147     -22.303  17.407  -1.815  1.00 27.15           C  
ANISOU 1214  CD2 LEU A 147     4103   4307   1905     67    717    -45       C  
ATOM   1215  N   TRP A 148     -20.287  17.837  -6.443  1.00 20.61           N  
ANISOU 1215  N   TRP A 148     3293   3240   1299     19    118   -217       N  
ATOM   1216  CA  TRP A 148     -20.532  17.069  -7.671  1.00 21.79           C  
ANISOU 1216  CA  TRP A 148     3400   3246   1633     65    163   -241       C  
ATOM   1217  C   TRP A 148     -21.952  16.517  -7.819  1.00 22.52           C  
ANISOU 1217  C   TRP A 148     3346   3360   1850     50    206   -205       C  
ATOM   1218  O   TRP A 148     -22.534  16.615  -8.901  1.00 23.66           O  
ANISOU 1218  O   TRP A 148     3370   3772   1849     99    268    -45       O  
ATOM   1219  CB  TRP A 148     -19.533  15.899  -7.779  1.00 22.11           C  
ANISOU 1219  CB  TRP A 148     3505   3264   1632     64    118   -240       C  
ATOM   1220  CG  TRP A 148     -19.791  14.808  -6.799  1.00 23.03           C  
ANISOU 1220  CG  TRP A 148     3837   3321   1589   -180    233   -340       C  
ATOM   1221  CD1 TRP A 148     -19.509  14.806  -5.461  1.00 24.25           C  
ANISOU 1221  CD1 TRP A 148     4307   3347   1557   -373   -153   -510       C  
ATOM   1222  CD2 TRP A 148     -20.371  13.536  -7.088  1.00 22.98           C  
ANISOU 1222  CD2 TRP A 148     3955   3156   1620   -166     -4   -296       C  
ATOM   1223  NE1 TRP A 148     -19.902  13.610  -4.901  1.00 23.40           N  
ANISOU 1223  NE1 TRP A 148     4328   3664    897   -374    199   -342       N  
ATOM   1224  CE2 TRP A 148     -20.442  12.819  -5.881  1.00 24.26           C  
ANISOU 1224  CE2 TRP A 148     4249   3383   1586   -379     46   -283       C  
ATOM   1225  CE3 TRP A 148     -20.861  12.941  -8.253  1.00 23.02           C  
ANISOU 1225  CE3 TRP A 148     4011   3439   1293   -303      6   -350       C  
ATOM   1226  CZ2 TRP A 148     -20.967  11.523  -5.809  1.00 22.49           C  
ANISOU 1226  CZ2 TRP A 148     3954   3237   1353   -553    -18   -236       C  
ATOM   1227  CZ3 TRP A 148     -21.390  11.659  -8.182  1.00 23.66           C  
ANISOU 1227  CZ3 TRP A 148     4032   3429   1528   -219    -64   -257       C  
ATOM   1228  CH2 TRP A 148     -21.440  10.963  -6.963  1.00 23.95           C  
ANISOU 1228  CH2 TRP A 148     3804   3406   1886   -411    -77   -159       C  
ATOM   1229  N   ASN A 149     -22.520  15.946  -6.753  1.00 23.51           N  
ANISOU 1229  N   ASN A 149     3385   3549   1996     82    280   -232       N  
ATOM   1230  CA  ASN A 149     -23.855  15.353  -6.842  1.00 25.27           C  
ANISOU 1230  CA  ASN A 149     3544   3693   2364     64    295   -167       C  
ATOM   1231  C   ASN A 149     -25.058  16.216  -6.404  1.00 25.69           C  
ANISOU 1231  C   ASN A 149     3575   3709   2475     46    339   -111       C  
ATOM   1232  O   ASN A 149     -26.134  15.686  -6.118  1.00 26.59           O  
ANISOU 1232  O   ASN A 149     3704   4081   2318     38    266   -113       O  
ATOM   1233  CB  ASN A 149     -23.878  14.014  -6.116  1.00 26.04           C  
ANISOU 1233  CB  ASN A 149     3668   3787   2437     41    348   -165       C  
ATOM   1234  CG  ASN A 149     -23.629  14.157  -4.630  1.00 27.72           C  
ANISOU 1234  CG  ASN A 149     4085   4060   2385    -45    242    -73       C  
ATOM   1235  OD1 ASN A 149     -23.511  15.270  -4.117  1.00 30.97           O  
ANISOU 1235  OD1 ASN A 149     4934   4144   2688   -186    461     59       O  
ATOM   1236  ND2 ASN A 149     -23.559  13.038  -3.933  1.00 30.44           N  
ANISOU 1236  ND2 ASN A 149     4461   4451   2651     36    226    299       N  
ATOM   1237  N   ASP A 150     -24.884  17.529  -6.359  1.00 26.20           N  
ANISOU 1237  N   ASP A 150     3638   3708   2607     18    370   -205       N  
ATOM   1238  CA  ASP A 150     -25.976  18.417  -5.990  1.00 26.36           C  
ANISOU 1238  CA  ASP A 150     3630   3665   2718     48    406   -144       C  
ATOM   1239  C   ASP A 150     -27.242  17.930  -6.708  1.00 26.85           C  
ANISOU 1239  C   ASP A 150     3617   3735   2848    -53    420    -99       C  
ATOM   1240  O   ASP A 150     -27.251  17.785  -7.939  1.00 27.08           O  
ANISOU 1240  O   ASP A 150     3621   3862   2807    -82    574    -31       O  
ATOM   1241  CB  ASP A 150     -25.692  19.823  -6.477  1.00 26.70           C  
ANISOU 1241  CB  ASP A 150     3799   3597   2746     11    447   -232       C  
ATOM   1242  CG  ASP A 150     -26.795  20.785  -6.106  1.00 27.63           C  
ANISOU 1242  CG  ASP A 150     4049   3729   2721    205    516   -134       C  
ATOM   1243  OD1 ASP A 150     -26.837  21.255  -4.948  1.00 32.37           O  
ANISOU 1243  OD1 ASP A 150     5267   3627   3403     83    554   -547       O  
ATOM   1244  OD2 ASP A 150     -27.584  21.129  -6.990  1.00 28.87           O  
ANISOU 1244  OD2 ASP A 150     4403   4042   2522     32    544   -292       O  
ATOM   1245  N   LYS A 151     -28.309  17.648  -5.962  1.00 27.15           N  
ANISOU 1245  N   LYS A 151     3482   3890   2941     13    461   -115       N  
ATOM   1246  CA  LYS A 151     -29.563  17.166  -6.578  1.00 27.67           C  
ANISOU 1246  CA  LYS A 151     3611   3817   3085    -84    366   -115       C  
ATOM   1247  C   LYS A 151     -30.326  18.175  -7.425  1.00 27.34           C  
ANISOU 1247  C   LYS A 151     3503   3884   2999    -31    389   -139       C  
ATOM   1248  O   LYS A 151     -31.215  17.778  -8.184  1.00 28.38           O  
ANISOU 1248  O   LYS A 151     3741   4091   2948    -42    319   -145       O  
ATOM   1249  CB  LYS A 151     -30.538  16.623  -5.520  1.00 28.43           C  
ANISOU 1249  CB  LYS A 151     3629   3916   3253    -83    349    -60       C  
ATOM   1250  CG  LYS A 151     -30.075  15.398  -4.785  1.00 29.59           C  
ANISOU 1250  CG  LYS A 151     3821   3845   3575   -123    167   -122       C  
ATOM   1251  CD  LYS A 151     -31.137  14.865  -3.822  1.00 32.19           C  
ANISOU 1251  CD  LYS A 151     4075   4184   3971   -237    126    -60       C  
ATOM   1252  CE  LYS A 151     -31.562  15.883  -2.767  1.00 34.19           C  
ANISOU 1252  CE  LYS A 151     4392   4432   4164   -249    168    -87       C  
ATOM   1253  NZ  LYS A 151     -32.555  15.327  -1.820  1.00 34.18           N  
ANISOU 1253  NZ  LYS A 151     4612   4254   4119   -400    224    135       N  
ATOM   1254  N   GLU A 152     -30.024  19.467  -7.292  1.00 27.82           N  
ANISOU 1254  N   GLU A 152     3626   3930   3012     14    374    -59       N  
ATOM   1255  CA  GLU A 152     -30.722  20.482  -8.076  1.00 27.76           C  
ANISOU 1255  CA  GLU A 152     3642   3933   2969     29    386    -20       C  
ATOM   1256  C   GLU A 152     -30.286  20.391  -9.534  1.00 26.61           C  
ANISOU 1256  C   GLU A 152     3538   3778   2792     59    367     13       C  
ATOM   1257  O   GLU A 152     -31.097  20.575 -10.439  1.00 27.75           O  
ANISOU 1257  O   GLU A 152     3643   4045   2856     73    487     54       O  
ATOM   1258  CB  GLU A 152     -30.429  21.906  -7.602  1.00 28.06           C  
ANISOU 1258  CB  GLU A 152     3704   3979   2979     76    457    -55       C  
ATOM   1259  CG  GLU A 152     -30.701  22.236  -6.136  1.00 31.32           C  
ANISOU 1259  CG  GLU A 152     4132   4590   3178     -7    346     17       C  
ATOM   1260  CD  GLU A 152     -30.454  23.715  -5.834  1.00 32.45           C  
ANISOU 1260  CD  GLU A 152     4146   4799   3384   -108    392     -6       C  
ATOM   1261  OE1 GLU A 152     -30.292  24.515  -6.796  1.00 33.84           O  
ANISOU 1261  OE1 GLU A 152     3991   5416   3447    -85    370    260       O  
ATOM   1262  OE2 GLU A 152     -30.432  24.086  -4.635  1.00 35.51           O  
ANISOU 1262  OE2 GLU A 152     4404   5687   3400   -271    436     47       O  
ATOM   1263  N   LEU A 153     -29.003  20.100  -9.743  1.00 25.57           N  
ANISOU 1263  N   LEU A 153     3502   3619   2595     59    388     59       N  
ATOM   1264  CA  LEU A 153     -28.421  19.987 -11.093  1.00 24.77           C  
ANISOU 1264  CA  LEU A 153     3411   3477   2523     94    366    140       C  
ATOM   1265  C   LEU A 153     -28.624  18.605 -11.696  1.00 23.40           C  
ANISOU 1265  C   LEU A 153     3257   3368   2265     99    346    158       C  
ATOM   1266  O   LEU A 153     -28.769  18.469 -12.919  1.00 24.77           O  
ANISOU 1266  O   LEU A 153     3497   3473   2440     28    397    264       O  
ATOM   1267  CB  LEU A 153     -26.932  20.366 -11.057  1.00 24.86           C  
ANISOU 1267  CB  LEU A 153     3398   3531   2515    147    354    104       C  
ATOM   1268  CG  LEU A 153     -26.569  21.806 -10.656  1.00 24.96           C  
ANISOU 1268  CG  LEU A 153     3559   3466   2457    128    440    364       C  
ATOM   1269  CD1 LEU A 153     -25.064  22.100 -10.733  1.00 27.19           C  
ANISOU 1269  CD1 LEU A 153     3772   3699   2858    177    385    283       C  
ATOM   1270  CD2 LEU A 153     -27.370  22.820 -11.475  1.00 25.32           C  
ANISOU 1270  CD2 LEU A 153     3997   2983   2640    250    274    275       C  
ATOM   1271  N   ALA A 154     -28.621  17.586 -10.833  1.00 22.14           N  
ANISOU 1271  N   ALA A 154     3203   3211   1996     52    387    138       N  
ATOM   1272  CA  ALA A 154     -28.805  16.181 -11.208  1.00 20.83           C  
ANISOU 1272  CA  ALA A 154     3105   3127   1682     98    367    145       C  
ATOM   1273  C   ALA A 154     -27.953  15.791 -12.407  1.00 20.54           C  
ANISOU 1273  C   ALA A 154     3124   3109   1571    110    278     56       C  
ATOM   1274  O   ALA A 154     -28.459  15.255 -13.381  1.00 22.82           O  
ANISOU 1274  O   ALA A 154     3554   3395   1721     14    232     56       O  
ATOM   1275  CB  ALA A 154     -30.272  15.907 -11.475  1.00 20.38           C  
ANISOU 1275  CB  ALA A 154     3038   3109   1595    133    407    125       C  
ATOM   1276  N   ILE A 155     -26.660  16.073 -12.327  1.00 18.99           N  
ANISOU 1276  N   ILE A 155     2947   3053   1217    270    377    107       N  
ATOM   1277  CA  ILE A 155     -25.748  15.751 -13.425  1.00 18.26           C  
ANISOU 1277  CA  ILE A 155     3029   2991    915    211    347     42       C  
ATOM   1278  C   ILE A 155     -25.578  14.226 -13.536  1.00 18.54           C  
ANISOU 1278  C   ILE A 155     3133   2891   1020    247    229     59       C  
ATOM   1279  O   ILE A 155     -25.351  13.537 -12.529  1.00 19.96           O  
ANISOU 1279  O   ILE A 155     3580   2856   1146    236    176     28       O  
ATOM   1280  CB  ILE A 155     -24.382  16.465 -13.260  1.00 17.76           C  
ANISOU 1280  CB  ILE A 155     3040   3041    665    189    479     84       C  
ATOM   1281  CG1 ILE A 155     -24.599  17.979 -13.185  1.00 18.10           C  
ANISOU 1281  CG1 ILE A 155     3192   3191    493    210    652   -196       C  
ATOM   1282  CG2 ILE A 155     -23.432  16.092 -14.417  1.00 18.88           C  
ANISOU 1282  CG2 ILE A 155     3270   3434    468     71    650      8       C  
ATOM   1283  CD1 ILE A 155     -23.420  18.777 -12.714  1.00 21.05           C  
ANISOU 1283  CD1 ILE A 155     3990   3513    495   -136    780   -157       C  
ATOM   1284  N   PRO A 156     -25.695  13.677 -14.763  1.00 19.67           N  
ANISOU 1284  N   PRO A 156     3265   2968   1238    227     76     52       N  
ATOM   1285  CA  PRO A 156     -25.567  12.244 -15.038  1.00 19.67           C  
ANISOU 1285  CA  PRO A 156     3197   3018   1258    213    -28     44       C  
ATOM   1286  C   PRO A 156     -24.109  11.765 -15.116  1.00 19.53           C  
ANISOU 1286  C   PRO A 156     3185   3096   1140    206     19     78       C  
ATOM   1287  O   PRO A 156     -23.663  11.267 -16.152  1.00 19.66           O  
ANISOU 1287  O   PRO A 156     3405   3375    688    300     28    227       O  
ATOM   1288  CB  PRO A 156     -26.238  12.117 -16.408  1.00 20.60           C  
ANISOU 1288  CB  PRO A 156     3247   3162   1416    236     16     28       C  
ATOM   1289  CG  PRO A 156     -25.883  13.378 -17.061  1.00 19.48           C  
ANISOU 1289  CG  PRO A 156     3092   3043   1264    166    -47    -32       C  
ATOM   1290  CD  PRO A 156     -26.018  14.414 -15.998  1.00 20.45           C  
ANISOU 1290  CD  PRO A 156     3300   3047   1422    235    101     56       C  
ATOM   1291  N   TRP A 157     -23.368  11.869 -14.021  1.00 19.17           N  
ANISOU 1291  N   TRP A 157     3134   3002   1148    159    -75    124       N  
ATOM   1292  CA  TRP A 157     -21.980  11.441 -14.036  1.00 18.23           C  
ANISOU 1292  CA  TRP A 157     3012   2877   1037     89     50    170       C  
ATOM   1293  C   TRP A 157     -21.864   9.982 -14.425  1.00 18.65           C  
ANISOU 1293  C   TRP A 157     3096   2976   1014     84     52    189       C  
ATOM   1294  O   TRP A 157     -22.679   9.159 -13.997  1.00 20.63           O  
ANISOU 1294  O   TRP A 157     3376   3217   1245     43    188    218       O  
ATOM   1295  CB  TRP A 157     -21.311  11.638 -12.670  1.00 18.82           C  
ANISOU 1295  CB  TRP A 157     3138   2881   1129     49    -52     69       C  
ATOM   1296  CG  TRP A 157     -21.267  13.025 -12.217  1.00 21.20           C  
ANISOU 1296  CG  TRP A 157     3341   3055   1657    171    138   -114       C  
ATOM   1297  CD1 TRP A 157     -22.067  13.608 -11.280  1.00 24.28           C  
ANISOU 1297  CD1 TRP A 157     3561   3409   2252    199    356   -332       C  
ATOM   1298  CD2 TRP A 157     -20.404  14.048 -12.704  1.00 22.11           C  
ANISOU 1298  CD2 TRP A 157     3494   2737   2168     58    268   -406       C  
ATOM   1299  NE1 TRP A 157     -21.729  14.923 -11.127  1.00 25.06           N  
ANISOU 1299  NE1 TRP A 157     3889   3395   2236    265    488   -381       N  
ATOM   1300  CE2 TRP A 157     -20.714  15.226 -11.994  1.00 24.26           C  
ANISOU 1300  CE2 TRP A 157     3677   3231   2309    204    309   -560       C  
ATOM   1301  CE3 TRP A 157     -19.382  14.084 -13.660  1.00 23.04           C  
ANISOU 1301  CE3 TRP A 157     3555   3034   2162   -231    236   -291       C  
ATOM   1302  CZ2 TRP A 157     -20.049  16.431 -12.217  1.00 25.41           C  
ANISOU 1302  CZ2 TRP A 157     4066   3171   2415    223    256   -618       C  
ATOM   1303  CZ3 TRP A 157     -18.723  15.291 -13.880  1.00 22.70           C  
ANISOU 1303  CZ3 TRP A 157     3822   2577   2224    -50    237   -489       C  
ATOM   1304  CH2 TRP A 157     -19.065  16.448 -13.160  1.00 25.31           C  
ANISOU 1304  CH2 TRP A 157     3890   3230   2496    170     31   -479       C  
ATOM   1305  N   PRO A 158     -20.841   9.640 -15.232  1.00 19.26           N  
ANISOU 1305  N   PRO A 158     3222   2931   1163    126    106    172       N  
ATOM   1306  CA  PRO A 158     -20.628   8.260 -15.680  1.00 19.15           C  
ANISOU 1306  CA  PRO A 158     3207   2909   1160     94    134     65       C  
ATOM   1307  C   PRO A 158     -19.942   7.374 -14.629  1.00 19.09           C  
ANISOU 1307  C   PRO A 158     3232   2988   1032    128     84     16       C  
ATOM   1308  O   PRO A 158     -19.193   6.452 -14.971  1.00 19.95           O  
ANISOU 1308  O   PRO A 158     3693   3206    680    235     77    106       O  
ATOM   1309  CB  PRO A 158     -19.720   8.458 -16.885  1.00 19.86           C  
ANISOU 1309  CB  PRO A 158     3285   3023   1235     67    115     27       C  
ATOM   1310  CG  PRO A 158     -18.924   9.640 -16.525  1.00 19.36           C  
ANISOU 1310  CG  PRO A 158     3207   2900   1250    106    147    169       C  
ATOM   1311  CD  PRO A 158     -19.885  10.559 -15.876  1.00 19.60           C  
ANISOU 1311  CD  PRO A 158     3214   3005   1226     85     -4     84       C  
ATOM   1312  N   VAL A 159     -20.210   7.630 -13.352  1.00 20.59           N  
ANISOU 1312  N   VAL A 159     3393   3212   1216     80     58    -26       N  
ATOM   1313  CA  VAL A 159     -19.608   6.865 -12.280  1.00 20.52           C  
ANISOU 1313  CA  VAL A 159     3354   3242   1198     45     70     29       C  
ATOM   1314  C   VAL A 159     -20.573   6.909 -11.108  1.00 19.90           C  
ANISOU 1314  C   VAL A 159     3356   3182   1020     56     79    -39       C  
ATOM   1315  O   VAL A 159     -21.331   7.859 -10.967  1.00 19.57           O  
ANISOU 1315  O   VAL A 159     3500   3532    404     51    190    -39       O  
ATOM   1316  CB  VAL A 159     -18.229   7.464 -11.871  1.00 21.12           C  
ANISOU 1316  CB  VAL A 159     3355   3421   1249     44    118     93       C  
ATOM   1317  CG1 VAL A 159     -18.376   8.924 -11.476  1.00 20.58           C  
ANISOU 1317  CG1 VAL A 159     3661   3597    561   -150     27    -84       C  
ATOM   1318  CG2 VAL A 159     -17.574   6.648 -10.768  1.00 23.62           C  
ANISOU 1318  CG2 VAL A 159     3613   3737   1622    262     99    174       C  
ATOM   1319  N   THR A 160     -20.576   5.838 -10.316  1.00 20.85           N  
ANISOU 1319  N   THR A 160     3414   3226   1281      8     92    -82       N  
ATOM   1320  CA  THR A 160     -21.445   5.714  -9.146  1.00 21.39           C  
ANISOU 1320  CA  THR A 160     3412   3342   1372    -55     59     14       C  
ATOM   1321  C   THR A 160     -20.756   6.130  -7.851  1.00 22.04           C  
ANISOU 1321  C   THR A 160     3466   3342   1564    -46    -41    -19       C  
ATOM   1322  O   THR A 160     -21.353   6.832  -7.015  1.00 22.11           O  
ANISOU 1322  O   THR A 160     3765   3328   1305     67    -57     81       O  
ATOM   1323  CB  THR A 160     -21.976   4.256  -9.026  1.00 21.58           C  
ANISOU 1323  CB  THR A 160     3454   3339   1403   -104     21    -20       C  
ATOM   1324  OG1 THR A 160     -22.889   3.999 -10.103  1.00 24.03           O  
ANISOU 1324  OG1 THR A 160     3528   3866   1733    -80    -88     64       O  
ATOM   1325  CG2 THR A 160     -22.704   3.997  -7.697  1.00 21.78           C  
ANISOU 1325  CG2 THR A 160     3357   3605   1312   -199    183    -87       C  
ATOM   1326  N   SER A 161     -19.511   5.696  -7.694  1.00 22.45           N  
ANISOU 1326  N   SER A 161     3416   3469   1642   -124   -124     -9       N  
ATOM   1327  CA  SER A 161     -18.717   5.997  -6.499  1.00 23.96           C  
ANISOU 1327  CA  SER A 161     3592   3578   1931   -120   -169    -38       C  
ATOM   1328  C   SER A 161     -17.450   6.723  -6.938  1.00 22.55           C  
ANISOU 1328  C   SER A 161     3579   3478   1508    -88    -68    -24       C  
ATOM   1329  O   SER A 161     -16.367   6.146  -6.898  1.00 22.63           O  
ANISOU 1329  O   SER A 161     3688   3740   1170   -150    -58   -108       O  
ATOM   1330  CB  SER A 161     -18.361   4.685  -5.796  1.00 24.68           C  
ANISOU 1330  CB  SER A 161     3645   3608   2123   -148   -175      4       C  
ATOM   1331  OG  SER A 161     -19.531   3.942  -5.475  1.00 28.19           O  
ANISOU 1331  OG  SER A 161     3850   4246   2614   -244    -75    -14       O  
ATOM   1332  N   PRO A 162     -17.569   8.011  -7.313  1.00 23.32           N  
ANISOU 1332  N   PRO A 162     3620   3517   1721   -106    -33    -71       N  
ATOM   1333  CA  PRO A 162     -16.385   8.733  -7.777  1.00 23.55           C  
ANISOU 1333  CA  PRO A 162     3579   3462   1906    -68    -38    -17       C  
ATOM   1334  C   PRO A 162     -15.224   8.836  -6.819  1.00 23.76           C  
ANISOU 1334  C   PRO A 162     3541   3503   1983   -117     -8    -38       C  
ATOM   1335  O   PRO A 162     -15.429   8.873  -5.591  1.00 24.65           O  
ANISOU 1335  O   PRO A 162     3791   3750   1823   -205     54    -23       O  
ATOM   1336  CB  PRO A 162     -16.909  10.147  -8.055  1.00 23.91           C  
ANISOU 1336  CB  PRO A 162     3616   3451   2018    -49    -17   -118       C  
ATOM   1337  CG  PRO A 162     -18.194  10.246  -7.364  1.00 24.51           C  
ANISOU 1337  CG  PRO A 162     3747   3539   2028   -123     64    -72       C  
ATOM   1338  CD  PRO A 162     -18.760   8.875  -7.254  1.00 22.72           C  
ANISOU 1338  CD  PRO A 162     3649   3388   1595   -108     14     16       C  
ATOM   1339  N   ILE A 163     -14.017   8.849  -7.381  1.00 24.11           N  
ANISOU 1339  N   ILE A 163     3622   3515   2022    -15    -11     44       N  
ATOM   1340  CA  ILE A 163     -12.798   9.001  -6.596  1.00 24.14           C  
ANISOU 1340  CA  ILE A 163     3597   3564   2008     29    -29     71       C  
ATOM   1341  C   ILE A 163     -12.740  10.522  -6.411  1.00 24.64           C  
ANISOU 1341  C   ILE A 163     3682   3561   2116     -9    -41     60       C  
ATOM   1342  O   ILE A 163     -12.614  11.264  -7.359  1.00 25.51           O  
ANISOU 1342  O   ILE A 163     3913   3819   1958     65     56     58       O  
ATOM   1343  CB  ILE A 163     -11.571   8.402  -7.295  1.00 24.41           C  
ANISOU 1343  CB  ILE A 163     3578   3622   2073     33    -72     75       C  
ATOM   1344  CG1 ILE A 163     -11.765   6.886  -7.389  1.00 24.41           C  
ANISOU 1344  CG1 ILE A 163     3712   3676   1885    172     46    103       C  
ATOM   1345  CG2 ILE A 163     -10.284   8.756  -6.538  1.00 24.51           C  
ANISOU 1345  CG2 ILE A 163     3727   3859   1724    107     33     30       C  
ATOM   1346  CD1 ILE A 163     -10.910   6.197  -8.403  1.00 25.13           C  
ANISOU 1346  CD1 ILE A 163     3424   4137   1985    270    -52    124       C  
ATOM   1347  N   LEU A 164     -12.897  10.981  -5.176  1.00 24.37           N  
ANISOU 1347  N   LEU A 164     3794   3560   1905     -7   -262     43       N  
ATOM   1348  CA  LEU A 164     -12.894  12.396  -4.852  1.00 25.29           C  
ANISOU 1348  CA  LEU A 164     3791   3606   2212      3   -310     66       C  
ATOM   1349  C   LEU A 164     -11.986  12.672  -3.684  1.00 25.47           C  
ANISOU 1349  C   LEU A 164     3884   3546   2246     15   -332    -16       C  
ATOM   1350  O   LEU A 164     -11.805  11.800  -2.842  1.00 26.78           O  
ANISOU 1350  O   LEU A 164     4255   3717   2199     89   -377     59       O  
ATOM   1351  CB  LEU A 164     -14.302  12.784  -4.385  1.00 26.30           C  
ANISOU 1351  CB  LEU A 164     3868   3728   2395     41   -356     21       C  
ATOM   1352  CG  LEU A 164     -15.450  12.653  -5.384  1.00 26.68           C  
ANISOU 1352  CG  LEU A 164     3718   3736   2682     45   -383    -66       C  
ATOM   1353  CD1 LEU A 164     -16.835  12.597  -4.738  1.00 30.10           C  
ANISOU 1353  CD1 LEU A 164     4161   4087   3186    -64   -270   -182       C  
ATOM   1354  CD2 LEU A 164     -15.308  13.796  -6.344  1.00 29.38           C  
ANISOU 1354  CD2 LEU A 164     4075   4016   3073   -230   -211    119       C  
ATOM   1355  N   SER A 165     -11.423  13.872  -3.631  1.00 25.66           N  
ANISOU 1355  N   SER A 165     3827   3665   2257    -57   -352    -45       N  
ATOM   1356  CA  SER A 165     -10.577  14.233  -2.504  1.00 25.67           C  
ANISOU 1356  CA  SER A 165     3740   3633   2380    -23   -269   -151       C  
ATOM   1357  C   SER A 165     -11.566  14.621  -1.404  1.00 26.22           C  
ANISOU 1357  C   SER A 165     3731   3758   2471    -13   -198    -81       C  
ATOM   1358  O   SER A 165     -12.731  14.965  -1.686  1.00 27.14           O  
ANISOU 1358  O   SER A 165     3946   3905   2458      7    -43   -151       O  
ATOM   1359  CB  SER A 165      -9.643  15.392  -2.835  1.00 25.19           C  
ANISOU 1359  CB  SER A 165     3727   3602   2240    -10   -308   -180       C  
ATOM   1360  OG  SER A 165     -10.376  16.559  -3.152  1.00 25.25           O  
ANISOU 1360  OG  SER A 165     3847   3699   2046    132   -360   -359       O  
ATOM   1361  N   ASP A 166     -11.123  14.562  -0.152  1.00 27.34           N  
ANISOU 1361  N   ASP A 166     3851   3896   2638    -34   -102    -70       N  
ATOM   1362  CA  ASP A 166     -12.001  14.936   0.962  1.00 28.22           C  
ANISOU 1362  CA  ASP A 166     3896   4022   2802    -81    -55     17       C  
ATOM   1363  C   ASP A 166     -12.519  16.361   0.793  1.00 28.97           C  
ANISOU 1363  C   ASP A 166     3983   4071   2951    -52    -32      5       C  
ATOM   1364  O   ASP A 166     -13.684  16.642   1.089  1.00 30.20           O  
ANISOU 1364  O   ASP A 166     4217   4338   2917     25      8    124       O  
ATOM   1365  CB  ASP A 166     -11.290  14.786   2.308  1.00 28.45           C  
ANISOU 1365  CB  ASP A 166     3880   4124   2804   -136   -126     61       C  
ATOM   1366  CG  ASP A 166     -11.029  13.339   2.682  1.00 29.40           C  
ANISOU 1366  CG  ASP A 166     4160   4299   2711   -144   -181    136       C  
ATOM   1367  OD1 ASP A 166     -11.524  12.425   1.993  1.00 28.94           O  
ANISOU 1367  OD1 ASP A 166     4451   4368   2176   -475   -105    466       O  
ATOM   1368  OD2 ASP A 166     -10.357  13.113   3.706  1.00 33.87           O  
ANISOU 1368  OD2 ASP A 166     4318   5394   3154   -300   -642    336       O  
ATOM   1369  N   LYS A 167     -11.645  17.243   0.295  1.00 29.76           N  
ANISOU 1369  N   LYS A 167     4099   4032   3174    -55    -34    -40       N  
ATOM   1370  CA  LYS A 167     -11.980  18.642   0.051  1.00 30.49           C  
ANISOU 1370  CA  LYS A 167     4104   4055   3425      2     -4    -70       C  
ATOM   1371  C   LYS A 167     -13.110  18.735  -0.962  1.00 30.33           C  
ANISOU 1371  C   LYS A 167     4116   4057   3350     42     50    -55       C  
ATOM   1372  O   LYS A 167     -13.997  19.571  -0.849  1.00 31.10           O  
ANISOU 1372  O   LYS A 167     4182   4235   3399    156    144    -44       O  
ATOM   1373  CB  LYS A 167     -10.799  19.361  -0.570  1.00 30.56           C  
ANISOU 1373  CB  LYS A 167     4137   4016   3458    -44    -43    -80       C  
ATOM   1374  CG  LYS A 167      -9.516  19.381   0.245  1.00 33.00           C  
ANISOU 1374  CG  LYS A 167     4314   4308   3917    -61   -179   -107       C  
ATOM   1375  CD  LYS A 167      -8.393  20.024  -0.559  1.00 34.81           C  
ANISOU 1375  CD  LYS A 167     4413   4599   4214    -15    -86   -120       C  
ATOM   1376  CE  LYS A 167      -8.694  21.452  -0.985  1.00 34.99           C  
ANISOU 1376  CE  LYS A 167     4573   4524   4197     71   -147   -107       C  
ATOM   1377  NZ  LYS A 167      -7.581  22.049  -1.738  1.00 37.26           N  
ANISOU 1377  NZ  LYS A 167     4844   4848   4463    103     73   -100       N  
ATOM   1378  N   ASP A 168     -13.052  17.887  -1.983  1.00 30.79           N  
ANISOU 1378  N   ASP A 168     4188   4121   3388     59    104    -37       N  
ATOM   1379  CA  ASP A 168     -14.076  17.883  -3.011  1.00 30.87           C  
ANISOU 1379  CA  ASP A 168     4220   4177   3329     55    127    -95       C  
ATOM   1380  C   ASP A 168     -15.412  17.272  -2.540  1.00 30.52           C  
ANISOU 1380  C   ASP A 168     4206   4100   3287     53    117    -56       C  
ATOM   1381  O   ASP A 168     -16.458  17.568  -3.116  1.00 31.18           O  
ANISOU 1381  O   ASP A 168     4359   4307   3179    160    262    -68       O  
ATOM   1382  CB  ASP A 168     -13.537  17.240  -4.301  1.00 32.05           C  
ANISOU 1382  CB  ASP A 168     4378   4393   3406     64    132    -66       C  
ATOM   1383  CG  ASP A 168     -12.533  18.151  -5.045  1.00 34.56           C  
ANISOU 1383  CG  ASP A 168     4682   4834   3614     -8    192   -284       C  
ATOM   1384  OD1 ASP A 168     -12.114  17.769  -6.165  1.00 38.51           O  
ANISOU 1384  OD1 ASP A 168     5741   6007   2883    -71    181   -141       O  
ATOM   1385  OD2 ASP A 168     -12.179  19.250  -4.530  1.00 39.37           O  
ANISOU 1385  OD2 ASP A 168     5497   5749   3712    -51   -332   -739       O  
ATOM   1386  N   ARG A 169     -15.390  16.435  -1.497  1.00 30.17           N  
ANISOU 1386  N   ARG A 169     4182   4104   3175     60     87    -19       N  
ATOM   1387  CA  ARG A 169     -16.637  15.837  -0.992  1.00 30.16           C  
ANISOU 1387  CA  ARG A 169     4141   4046   3271     56     46      3       C  
ATOM   1388  C   ARG A 169     -17.416  16.780  -0.051  1.00 30.69           C  
ANISOU 1388  C   ARG A 169     4196   4200   3266     38     87     29       C  
ATOM   1389  O   ARG A 169     -18.554  16.472   0.300  1.00 31.39           O  
ANISOU 1389  O   ARG A 169     4177   4496   3254     95    123     74       O  
ATOM   1390  CB  ARG A 169     -16.401  14.497  -0.276  1.00 30.36           C  
ANISOU 1390  CB  ARG A 169     4175   4012   3348     44     36     11       C  
ATOM   1391  CG  ARG A 169     -15.806  13.396  -1.128  1.00 29.91           C  
ANISOU 1391  CG  ARG A 169     4053   3946   3363    -35    -13    -65       C  
ATOM   1392  CD  ARG A 169     -15.719  12.084  -0.344  1.00 31.36           C  
ANISOU 1392  CD  ARG A 169     4265   4153   3495    -50    -59    -34       C  
ATOM   1393  NE  ARG A 169     -15.054  11.036  -1.121  1.00 33.04           N  
ANISOU 1393  NE  ARG A 169     4547   4192   3815   -107   -160   -225       N  
ATOM   1394  CZ  ARG A 169     -15.649  10.185  -1.957  1.00 33.03           C  
ANISOU 1394  CZ  ARG A 169     4492   4202   3856    -36   -142   -322       C  
ATOM   1395  NH1 ARG A 169     -14.903   9.297  -2.614  1.00 34.99           N  
ANISOU 1395  NH1 ARG A 169     4806   4300   4187     27   -119   -306       N  
ATOM   1396  NH2 ARG A 169     -16.966  10.220  -2.161  1.00 33.00           N  
ANISOU 1396  NH2 ARG A 169     4568   4288   3682   -207   -179   -489       N  
ATOM   1397  N   ILE A 170     -16.820  17.914   0.330  1.00 30.38           N  
ANISOU 1397  N   ILE A 170     4222   4177   3144     34     75    -18       N  
ATOM   1398  CA  ILE A 170     -17.461  18.887   1.230  1.00 30.93           C  
ANISOU 1398  CA  ILE A 170     4286   4204   3262      1     60    -45       C  
ATOM   1399  C   ILE A 170     -17.724  20.252   0.557  1.00 30.89           C  
ANISOU 1399  C   ILE A 170     4442   4211   3081     -5    104    -48       C  
ATOM   1400  O   ILE A 170     -17.806  21.296   1.224  1.00 31.33           O  
ANISOU 1400  O   ILE A 170     4701   4267   2935    -76    163    -73       O  
ATOM   1401  CB  ILE A 170     -16.614  19.092   2.519  1.00 31.10           C  
ANISOU 1401  CB  ILE A 170     4321   4263   3230    -20     94    -19       C  
ATOM   1402  CG1 ILE A 170     -16.610  17.829   3.380  1.00 32.76           C  
ANISOU 1402  CG1 ILE A 170     4421   4345   3681   -115    110    -39       C  
ATOM   1403  CG2 ILE A 170     -17.180  20.232   3.339  1.00 32.22           C  
ANISOU 1403  CG2 ILE A 170     4370   4361   3509    -28     59   -132       C  
ATOM   1404  CD1 ILE A 170     -17.125  18.040   4.793  1.00 33.96           C  
ANISOU 1404  CD1 ILE A 170     4498   4582   3822   -174    316    157       C  
ATOM   1405  N   LEU A 171     -17.857  20.262  -0.769  1.00 30.42           N  
ANISOU 1405  N   LEU A 171     4418   4177   2963      8     56    -66       N  
ATOM   1406  CA  LEU A 171     -18.130  21.512  -1.460  1.00 29.48           C  
ANISOU 1406  CA  LEU A 171     4308   4075   2817     -1    104    -40       C  
ATOM   1407  C   LEU A 171     -19.631  21.767  -1.221  1.00 29.59           C  
ANISOU 1407  C   LEU A 171     4307   4106   2829    -42     82    -75       C  
ATOM   1408  O   LEU A 171     -20.400  20.812  -1.072  1.00 29.63           O  
ANISOU 1408  O   LEU A 171     4516   4225   2514    -96    130   -145       O  
ATOM   1409  CB  LEU A 171     -17.757  21.422  -2.951  1.00 29.19           C  
ANISOU 1409  CB  LEU A 171     4285   4061   2744     35    139    -28       C  
ATOM   1410  CG  LEU A 171     -16.241  21.340  -3.213  1.00 28.52           C  
ANISOU 1410  CG  LEU A 171     4292   4165   2379     53    252    132       C  
ATOM   1411  CD1 LEU A 171     -15.900  20.973  -4.682  1.00 28.77           C  
ANISOU 1411  CD1 LEU A 171     4289   4287   2353    344    414     53       C  
ATOM   1412  CD2 LEU A 171     -15.531  22.636  -2.819  1.00 28.32           C  
ANISOU 1412  CD2 LEU A 171     4338   3998   2422     52    404    403       C  
ATOM   1413  N   PRO A 172     -20.054  23.044  -1.150  1.00 30.23           N  
ANISOU 1413  N   PRO A 172     4246   4128   3111    -22     54    -34       N  
ATOM   1414  CA  PRO A 172     -21.464  23.357  -0.908  1.00 30.81           C  
ANISOU 1414  CA  PRO A 172     4244   4158   3304    -24     51    -49       C  
ATOM   1415  C   PRO A 172     -22.392  23.052  -2.079  1.00 31.58           C  
ANISOU 1415  C   PRO A 172     4270   4259   3467     29     29    -70       C  
ATOM   1416  O   PRO A 172     -21.929  22.718  -3.159  1.00 30.80           O  
ANISOU 1416  O   PRO A 172     4284   4317   3098     50     51    -31       O  
ATOM   1417  CB  PRO A 172     -21.446  24.862  -0.624  1.00 31.00           C  
ANISOU 1417  CB  PRO A 172     4222   4143   3412    -42     29    -10       C  
ATOM   1418  CG  PRO A 172     -20.292  25.362  -1.368  1.00 31.09           C  
ANISOU 1418  CG  PRO A 172     4201   4233   3377    -45     81     11       C  
ATOM   1419  CD  PRO A 172     -19.263  24.261  -1.381  1.00 30.29           C  
ANISOU 1419  CD  PRO A 172     4297   4070   3141    -47     34    -66       C  
ATOM   1420  N   LEU A 173     -23.694  23.160  -1.829  1.00 32.62           N  
ANISOU 1420  N   LEU A 173     4294   4357   3741     53     43   -125       N  
ATOM   1421  CA  LEU A 173     -24.737  22.915  -2.826  1.00 33.31           C  
ANISOU 1421  CA  LEU A 173     4409   4327   3918     57     24   -137       C  
ATOM   1422  C   LEU A 173     -24.912  24.146  -3.707  1.00 33.80           C  
ANISOU 1422  C   LEU A 173     4475   4350   4016     52    -32   -116       C  
ATOM   1423  O   LEU A 173     -24.255  25.171  -3.498  1.00 34.05           O  
ANISOU 1423  O   LEU A 173     4518   4269   4148     77      1   -147       O  
ATOM   1424  CB  LEU A 173     -26.070  22.601  -2.136  1.00 33.86           C  
ANISOU 1424  CB  LEU A 173     4458   4421   3984     43     19   -147       C  
ATOM   1425  CG  LEU A 173     -26.185  21.377  -1.235  1.00 34.99           C  
ANISOU 1425  CG  LEU A 173     4545   4542   4207     54    113    -53       C  
ATOM   1426  CD1 LEU A 173     -27.588  21.339  -0.619  1.00 37.12           C  
ANISOU 1426  CD1 LEU A 173     4634   4981   4487    200    215   -107       C  
ATOM   1427  CD2 LEU A 173     -25.892  20.086  -1.985  1.00 34.68           C  
ANISOU 1427  CD2 LEU A 173     4513   4595   4066    182     93    -99       C  
ATOM   1428  N   LEU A 174     -25.805  24.041  -4.690  1.00 34.28           N  
ANISOU 1428  N   LEU A 174     4601   4364   4059     10    -39    -92       N  
ATOM   1429  CA  LEU A 174     -26.086  25.138  -5.611  1.00 33.96           C  
ANISOU 1429  CA  LEU A 174     4573   4299   4032     13    -51    -50       C  
ATOM   1430  C   LEU A 174     -26.964  26.187  -4.926  1.00 34.00           C  
ANISOU 1430  C   LEU A 174     4652   4334   3930     12    -15    -45       C  
ATOM   1431  O   LEU A 174     -26.475  27.215  -4.472  1.00 33.99           O  
ANISOU 1431  O   LEU A 174     4885   4300   3730   -129    -31    117       O  
ATOM   1432  CB  LEU A 174     -26.788  24.606  -6.862  1.00 34.09           C  
ANISOU 1432  CB  LEU A 174     4606   4348   3996     21    -21    -90       C  
ATOM   1433  CG  LEU A 174     -27.184  25.597  -7.959  1.00 34.80           C  
ANISOU 1433  CG  LEU A 174     4655   4382   4183    -34    -92    -90       C  
ATOM   1434  CD1 LEU A 174     -25.956  26.253  -8.546  1.00 36.14           C  
ANISOU 1434  CD1 LEU A 174     4709   4707   4312    -61    -11    -51       C  
ATOM   1435  CD2 LEU A 174     -27.993  24.883  -9.047  1.00 35.40           C  
ANISOU 1435  CD2 LEU A 174     4825   4525   4098    124    -76   -282       C  
TER    1436      LEU A 174                                                      
ATOM   1442  N   MET B   1       8.489  27.219  -9.169  1.00 30.75           N  
ANISOU 1442  N   MET B   1     4113   4132   3438     28    175   -228       N  
ATOM   1443  CA  MET B   1       9.362  26.669 -10.192  1.00 29.53           C  
ANISOU 1443  CA  MET B   1     4009   3954   3256     12    146   -167       C  
ATOM   1444  C   MET B   1      10.834  26.926  -9.899  1.00 28.86           C  
ANISOU 1444  C   MET B   1     3963   3801   3198    -35    117   -139       C  
ATOM   1445  O   MET B   1      11.203  28.014  -9.455  1.00 30.11           O  
ANISOU 1445  O   MET B   1     4262   3936   3241    -90    119   -218       O  
ATOM   1446  CB  MET B   1       8.965  27.222 -11.551  1.00 30.22           C  
ANISOU 1446  CB  MET B   1     4090   4050   3342     53     87   -163       C  
ATOM   1447  CG  MET B   1       9.818  26.738 -12.705  1.00 30.42           C  
ANISOU 1447  CG  MET B   1     4314   4425   2818     29     62   -127       C  
ATOM   1448  SD  MET B   1       9.102  27.248 -14.271  1.00 36.22           S  
ANISOU 1448  SD  MET B   1     5287   5526   2946    142   -107    192       S  
ATOM   1449  CE  MET B   1       7.648  26.198 -14.408  1.00 30.62           C  
ANISOU 1449  CE  MET B   1     5513   5557    561   -118  -1046   -346       C  
ATOM   1450  N  ALYS B   2      11.662  25.916 -10.158  0.50 28.02           N  
ANISOU 1450  N  ALYS B   2     3827   3745   3074    -51    136   -155       N  
ATOM   1451  N  BLYS B   2      11.676  25.922 -10.141  0.50 28.35           N  
ANISOU 1451  N  BLYS B   2     3857   3777   3137    -50    134   -152       N  
ATOM   1452  CA ALYS B   2      13.095  25.998  -9.923  0.50 27.74           C  
ANISOU 1452  CA ALYS B   2     3754   3731   3052    -70    174   -116       C  
ATOM   1453  CA BLYS B   2      13.110  26.055  -9.898  0.50 28.33           C  
ANISOU 1453  CA BLYS B   2     3802   3792   3168    -72    167   -118       C  
ATOM   1454  C  ALYS B   2      13.913  25.849 -11.199  0.50 27.62           C  
ANISOU 1454  C  ALYS B   2     3735   3760   2999    -99    189   -152       C  
ATOM   1455  C  BLYS B   2      13.916  25.852 -11.176  0.50 27.96           C  
ANISOU 1455  C  BLYS B   2     3763   3791   3067   -102    184   -149       C  
ATOM   1456  O  ALYS B   2      13.574  25.038 -12.062  0.50 27.84           O  
ANISOU 1456  O  ALYS B   2     3830   3867   2880   -161    246   -153       O  
ATOM   1457  O  BLYS B   2      13.575  25.012 -12.012  0.50 28.09           O  
ANISOU 1457  O  BLYS B   2     3850   3890   2930   -161    249   -154       O  
ATOM   1458  CB ALYS B   2      13.528  24.899  -8.956  0.50 27.91           C  
ANISOU 1458  CB ALYS B   2     3726   3747   3130    -48    130   -119       C  
ATOM   1459  CB BLYS B   2      13.587  25.088  -8.814  0.50 28.83           C  
ANISOU 1459  CB BLYS B   2     3807   3841   3304    -48    122    -98       C  
ATOM   1460  CG ALYS B   2      12.862  24.975  -7.592  0.50 27.70           C  
ANISOU 1460  CG ALYS B   2     3749   3626   3150    -38    147    -25       C  
ATOM   1461  CG BLYS B   2      15.081  25.213  -8.505  0.50 29.83           C  
ANISOU 1461  CG BLYS B   2     3875   3845   3613    -76     83    -54       C  
ATOM   1462  CD ALYS B   2      13.386  23.888  -6.668  0.50 27.61           C  
ANISOU 1462  CD ALYS B   2     3714   3447   3327     35    -12    -30       C  
ATOM   1463  CD BLYS B   2      15.512  24.347  -7.334  0.50 30.82           C  
ANISOU 1463  CD BLYS B   2     4007   3914   3790     -7    -40    -11       C  
ATOM   1464  CE ALYS B   2      13.129  22.500  -7.233  0.50 26.67           C  
ANISOU 1464  CE ALYS B   2     3669   3246   3218      2     11     94       C  
ATOM   1465  CE BLYS B   2      14.755  24.725  -6.062  0.50 30.34           C  
ANISOU 1465  CE BLYS B   2     3880   3783   3862    -18    -54    -26       C  
ATOM   1466  NZ ALYS B   2      13.660  21.424  -6.355  0.50 27.08           N  
ANISOU 1466  NZ ALYS B   2     3786   3223   3280    254     47    116       N  
ATOM   1467  NZ BLYS B   2      14.943  26.155  -5.673  0.50 30.44           N  
ANISOU 1467  NZ BLYS B   2     3818   3765   3982    -45   -208     -5       N  
ATOM   1468  N   VAL B   3      14.982  26.639 -11.294  1.00 27.76           N  
ANISOU 1468  N   VAL B   3     3783   3794   2970   -106    195   -150       N  
ATOM   1469  CA  VAL B   3      15.892  26.609 -12.434  1.00 27.46           C  
ANISOU 1469  CA  VAL B   3     3762   3760   2912   -167    128   -120       C  
ATOM   1470  C   VAL B   3      16.978  25.599 -12.055  1.00 27.19           C  
ANISOU 1470  C   VAL B   3     3729   3751   2848   -172     16   -139       C  
ATOM   1471  O   VAL B   3      17.786  25.830 -11.139  1.00 28.22           O  
ANISOU 1471  O   VAL B   3     4020   3954   2748   -203   -100   -104       O  
ATOM   1472  CB  VAL B   3      16.498  28.000 -12.722  1.00 27.20           C  
ANISOU 1472  CB  VAL B   3     3713   3714   2906   -165    156   -176       C  
ATOM   1473  CG1 VAL B   3      17.528  27.917 -13.863  1.00 27.00           C  
ANISOU 1473  CG1 VAL B   3     3717   3824   2717   -153    283    -29       C  
ATOM   1474  CG2 VAL B   3      15.395  29.017 -13.049  1.00 28.68           C  
ANISOU 1474  CG2 VAL B   3     3939   3822   3135   -271     28   -103       C  
ATOM   1475  N   ILE B   4      16.970  24.458 -12.737  1.00 26.41           N  
ANISOU 1475  N   ILE B   4     3681   3653   2698    -94     -4   -140       N  
ATOM   1476  CA  ILE B   4      17.935  23.379 -12.498  1.00 26.16           C  
ANISOU 1476  CA  ILE B   4     3621   3631   2686    -75    -51    -73       C  
ATOM   1477  C   ILE B   4      19.358  23.758 -12.918  1.00 25.70           C  
ANISOU 1477  C   ILE B   4     3495   3610   2659    -93   -120    -60       C  
ATOM   1478  O   ILE B   4      20.324  23.548 -12.167  1.00 25.79           O  
ANISOU 1478  O   ILE B   4     3632   3876   2290   -115   -177   -107       O  
ATOM   1479  CB  ILE B   4      17.472  22.088 -13.187  1.00 26.29           C  
ANISOU 1479  CB  ILE B   4     3620   3655   2711    -45    -57    -59       C  
ATOM   1480  CG1 ILE B   4      16.172  21.612 -12.523  1.00 27.52           C  
ANISOU 1480  CG1 ILE B   4     3656   3732   3068    -59    -86   -149       C  
ATOM   1481  CG2 ILE B   4      18.560  21.027 -13.092  1.00 25.53           C  
ANISOU 1481  CG2 ILE B   4     3718   3505   2473    -13   -100     94       C  
ATOM   1482  CD1 ILE B   4      15.343  20.751 -13.360  1.00 28.87           C  
ANISOU 1482  CD1 ILE B   4     3957   3810   3201    -14    156   -313       C  
ATOM   1483  N   GLU B   5      19.493  24.297 -14.124  1.00 25.03           N  
ANISOU 1483  N   GLU B   5     3373   3545   2591   -146    -87   -156       N  
ATOM   1484  CA  GLU B   5      20.791  24.733 -14.624  1.00 24.66           C  
ANISOU 1484  CA  GLU B   5     3371   3449   2549   -137   -115   -115       C  
ATOM   1485  C   GLU B   5      20.563  25.820 -15.665  1.00 24.81           C  
ANISOU 1485  C   GLU B   5     3365   3465   2593   -169   -103   -169       C  
ATOM   1486  O   GLU B   5      19.463  25.953 -16.210  1.00 25.25           O  
ANISOU 1486  O   GLU B   5     3541   3485   2568    -43    -71   -190       O  
ATOM   1487  CB  GLU B   5      21.598  23.563 -15.192  1.00 24.45           C  
ANISOU 1487  CB  GLU B   5     3384   3442   2461   -152   -132   -148       C  
ATOM   1488  CG  GLU B   5      20.936  22.862 -16.364  1.00 23.73           C  
ANISOU 1488  CG  GLU B   5     3584   3593   1839    -65   -267    -95       C  
ATOM   1489  CD  GLU B   5      21.743  21.697 -16.914  1.00 23.69           C  
ANISOU 1489  CD  GLU B   5     4133   3655   1212   -152   -383   -258       C  
ATOM   1490  OE1 GLU B   5      22.641  21.147 -16.241  1.00 24.78           O  
ANISOU 1490  OE1 GLU B   5     5083   3980    351    269   -171   -286       O  
ATOM   1491  OE2 GLU B   5      21.464  21.314 -18.051  1.00 25.35           O  
ANISOU 1491  OE2 GLU B   5     5092   4171    367     29    399   -193       O  
ATOM   1492  N   THR B   6      21.599  26.611 -15.908  1.00 25.28           N  
ANISOU 1492  N   THR B   6     3455   3521   2629   -169    -22   -137       N  
ATOM   1493  CA  THR B   6      21.521  27.676 -16.877  1.00 25.10           C  
ANISOU 1493  CA  THR B   6     3357   3528   2650    -96    -25   -113       C  
ATOM   1494  C   THR B   6      22.766  27.532 -17.727  1.00 24.63           C  
ANISOU 1494  C   THR B   6     3235   3512   2612    -61    -50    -98       C  
ATOM   1495  O   THR B   6      23.870  27.330 -17.216  1.00 24.10           O  
ANISOU 1495  O   THR B   6     3036   3762   2357    -86    -76   -116       O  
ATOM   1496  CB  THR B   6      21.493  29.093 -16.247  1.00 25.68           C  
ANISOU 1496  CB  THR B   6     3389   3607   2759    -74      3   -131       C  
ATOM   1497  OG1 THR B   6      20.416  29.216 -15.306  1.00 27.75           O  
ANISOU 1497  OG1 THR B   6     3811   3844   2887     42    244   -222       O  
ATOM   1498  CG2 THR B   6      21.335  30.144 -17.324  1.00 26.95           C  
ANISOU 1498  CG2 THR B   6     3676   3800   2762   -163    146      3       C  
ATOM   1499  N   ASN B   7      22.594  27.579 -19.037  1.00 24.32           N  
ANISOU 1499  N   ASN B   7     3188   3406   2646    -37    -57    -40       N  
ATOM   1500  CA  ASN B   7      23.727  27.466 -19.916  1.00 24.95           C  
ANISOU 1500  CA  ASN B   7     3394   3373   2710     15     10    -66       C  
ATOM   1501  C   ASN B   7      23.613  28.502 -21.008  1.00 23.91           C  
ANISOU 1501  C   ASN B   7     3228   3241   2614    -23     92    -85       C  
ATOM   1502  O   ASN B   7      22.532  29.013 -21.299  1.00 25.11           O  
ANISOU 1502  O   ASN B   7     3347   3572   2621    -12     86   -135       O  
ATOM   1503  CB  ASN B   7      23.882  26.069 -20.538  1.00 24.88           C  
ANISOU 1503  CB  ASN B   7     3413   3307   2730    -22      8     12       C  
ATOM   1504  CG  ASN B   7      24.006  24.971 -19.507  1.00 26.28           C  
ANISOU 1504  CG  ASN B   7     3757   3346   2880     87     40     73       C  
ATOM   1505  OD1 ASN B   7      25.089  24.415 -19.307  1.00 27.38           O  
ANISOU 1505  OD1 ASN B   7     4073   3374   2956     85     39    167       O  
ATOM   1506  ND2 ASN B   7      22.926  24.706 -18.795  1.00 25.85           N  
ANISOU 1506  ND2 ASN B   7     4030   3289   2502    173     66    426       N  
ATOM   1507  N   PHE B   8      24.756  28.827 -21.583  1.00 23.56           N  
ANISOU 1507  N   PHE B   8     3178   3089   2682    -59     78   -198       N  
ATOM   1508  CA  PHE B   8      24.841  29.779 -22.666  1.00 23.03           C  
ANISOU 1508  CA  PHE B   8     3066   3093   2589   -114    176   -153       C  
ATOM   1509  C   PHE B   8      24.254  31.127 -22.268  1.00 22.40           C  
ANISOU 1509  C   PHE B   8     2976   2972   2559    -86    169   -112       C  
ATOM   1510  O   PHE B   8      23.620  31.812 -23.074  1.00 23.73           O  
ANISOU 1510  O   PHE B   8     3315   3191   2509   -268    222    -88       O  
ATOM   1511  CB  PHE B   8      24.164  29.198 -23.906  1.00 22.99           C  
ANISOU 1511  CB  PHE B   8     3045   3065   2624   -108    229   -165       C  
ATOM   1512  CG  PHE B   8      24.554  27.766 -24.160  1.00 23.21           C  
ANISOU 1512  CG  PHE B   8     3259   3133   2425   -109    222   -271       C  
ATOM   1513  CD1 PHE B   8      25.872  27.433 -24.410  1.00 22.04           C  
ANISOU 1513  CD1 PHE B   8     3137   3243   1992   -102    -60   -418       C  
ATOM   1514  CD2 PHE B   8      23.597  26.766 -24.175  1.00 23.67           C  
ANISOU 1514  CD2 PHE B   8     3558   3140   2293    -66     84   -420       C  
ATOM   1515  CE1 PHE B   8      26.242  26.119 -24.628  1.00 21.38           C  
ANISOU 1515  CE1 PHE B   8     3091   3064   1969   -223     27   -151       C  
ATOM   1516  CE2 PHE B   8      23.956  25.454 -24.411  1.00 23.51           C  
ANISOU 1516  CE2 PHE B   8     3522   2905   2505    -92    -32   -348       C  
ATOM   1517  CZ  PHE B   8      25.282  25.131 -24.641  1.00 22.58           C  
ANISOU 1517  CZ  PHE B   8     3354   3090   2135   -284      7   -442       C  
ATOM   1518  N   THR B   9      24.436  31.463 -20.989  1.00 22.72           N  
ANISOU 1518  N   THR B   9     3097   2953   2582    -66    164   -161       N  
ATOM   1519  CA  THR B   9      23.979  32.717 -20.390  1.00 22.86           C  
ANISOU 1519  CA  THR B   9     3193   2927   2565    -15    184    -88       C  
ATOM   1520  C   THR B   9      22.458  32.839 -20.199  1.00 22.79           C  
ANISOU 1520  C   THR B   9     3204   2979   2474    -41    187   -150       C  
ATOM   1521  O   THR B   9      22.003  33.232 -19.118  1.00 22.72           O  
ANISOU 1521  O   THR B   9     3256   3110   2264    -39    300   -286       O  
ATOM   1522  CB  THR B   9      24.458  33.960 -21.232  1.00 22.95           C  
ANISOU 1522  CB  THR B   9     3190   2876   2654   -101    140   -135       C  
ATOM   1523  OG1 THR B   9      25.793  33.765 -21.731  1.00 23.42           O  
ANISOU 1523  OG1 THR B   9     3322   2936   2639   -171    187    -10       O  
ATOM   1524  CG2 THR B   9      24.389  35.251 -20.399  1.00 23.26           C  
ANISOU 1524  CG2 THR B   9     3446   2494   2896     99    156     49       C  
ATOM   1525  N   ASP B  10      21.697  32.457 -21.223  1.00 22.09           N  
ANISOU 1525  N   ASP B  10     3212   2950   2231    -33    225   -183       N  
ATOM   1526  CA  ASP B  10      20.239  32.559 -21.265  1.00 22.08           C  
ANISOU 1526  CA  ASP B  10     3179   2930   2279    -90    122   -186       C  
ATOM   1527  C   ASP B  10      19.327  31.322 -21.329  1.00 21.80           C  
ANISOU 1527  C   ASP B  10     3086   2994   2200    -96    137   -202       C  
ATOM   1528  O   ASP B  10      18.149  31.449 -21.046  1.00 22.50           O  
ANISOU 1528  O   ASP B  10     3157   3104   2288   -156     64   -263       O  
ATOM   1529  CB  ASP B  10      19.951  33.375 -22.527  1.00 22.47           C  
ANISOU 1529  CB  ASP B  10     3299   3018   2218   -110    217   -237       C  
ATOM   1530  CG  ASP B  10      20.611  34.727 -22.495  1.00 23.69           C  
ANISOU 1530  CG  ASP B  10     3552   3134   2314   -262    189   -335       C  
ATOM   1531  OD1 ASP B  10      20.377  35.480 -21.521  1.00 27.55           O  
ANISOU 1531  OD1 ASP B  10     4265   3778   2423   -571     38   -516       O  
ATOM   1532  OD2 ASP B  10      21.328  35.062 -23.460  1.00 26.76           O  
ANISOU 1532  OD2 ASP B  10     4565   3588   2011   -309    167   -426       O  
ATOM   1533  N   ALA B  11      19.839  30.168 -21.745  1.00 21.91           N  
ANISOU 1533  N   ALA B  11     3147   2846   2332    -95     34   -188       N  
ATOM   1534  CA  ALA B  11      19.018  28.940 -21.851  1.00 22.08           C  
ANISOU 1534  CA  ALA B  11     3083   2994   2310    -96     70   -176       C  
ATOM   1535  C   ALA B  11      18.879  28.294 -20.483  1.00 22.37           C  
ANISOU 1535  C   ALA B  11     3128   3015   2356    -78     16   -140       C  
ATOM   1536  O   ALA B  11      19.876  28.016 -19.837  1.00 24.24           O  
ANISOU 1536  O   ALA B  11     3470   3398   2340   -118    -66   -166       O  
ATOM   1537  CB  ALA B  11      19.618  27.966 -22.845  1.00 22.77           C  
ANISOU 1537  CB  ALA B  11     3193   3022   2433     -1     42   -195       C  
ATOM   1538  N   LYS B  12      17.643  28.033 -20.064  1.00 22.24           N  
ANISOU 1538  N   LYS B  12     3091   3108   2250   -104    -30   -122       N  
ATOM   1539  CA  LYS B  12      17.398  27.444 -18.749  1.00 21.53           C  
ANISOU 1539  CA  LYS B  12     2911   2912   2355   -167    121    -55       C  
ATOM   1540  C   LYS B  12      16.569  26.184 -18.728  1.00 20.86           C  
ANISOU 1540  C   LYS B  12     2887   2876   2163   -172     81   -111       C  
ATOM   1541  O   LYS B  12      15.601  26.055 -19.462  1.00 20.76           O  
ANISOU 1541  O   LYS B  12     2695   2869   2323   -223      7    -28       O  
ATOM   1542  CB  LYS B  12      16.730  28.475 -17.842  1.00 22.17           C  
ANISOU 1542  CB  LYS B  12     3155   2923   2345   -188     33   -118       C  
ATOM   1543  CG  LYS B  12      17.585  29.695 -17.564  1.00 23.62           C  
ANISOU 1543  CG  LYS B  12     3274   2956   2742   -239    247      0       C  
ATOM   1544  CD  LYS B  12      16.859  30.660 -16.671  1.00 26.89           C  
ANISOU 1544  CD  LYS B  12     3369   3561   3286    138    189     22       C  
ATOM   1545  CE  LYS B  12      17.686  31.892 -16.369  1.00 28.91           C  
ANISOU 1545  CE  LYS B  12     3622   3631   3729     21    132     94       C  
ATOM   1546  NZ  LYS B  12      18.974  31.645 -15.631  1.00 29.20           N  
ANISOU 1546  NZ  LYS B  12     3205   3848   4040     -2    391     63       N  
ATOM   1547  N   LEU B  13      16.988  25.262 -17.870  1.00 21.00           N  
ANISOU 1547  N   LEU B  13     2925   2994   2059   -186     22    -98       N  
ATOM   1548  CA  LEU B  13      16.322  23.989 -17.673  1.00 20.02           C  
ANISOU 1548  CA  LEU B  13     2909   2922   1774   -255     36   -131       C  
ATOM   1549  C   LEU B  13      15.521  24.292 -16.414  1.00 20.64           C  
ANISOU 1549  C   LEU B  13     3060   2973   1806   -207     17   -228       C  
ATOM   1550  O   LEU B  13      16.101  24.629 -15.384  1.00 21.54           O  
ANISOU 1550  O   LEU B  13     3490   3235   1459   -222     56   -248       O  
ATOM   1551  CB  LEU B  13      17.317  22.850 -17.472  1.00 19.65           C  
ANISOU 1551  CB  LEU B  13     3003   2872   1589   -258     14   -168       C  
ATOM   1552  CG  LEU B  13      16.734  21.445 -17.300  1.00 17.72           C  
ANISOU 1552  CG  LEU B  13     3017   2924    790   -312    245   -250       C  
ATOM   1553  CD1 LEU B  13      15.914  20.937 -18.528  1.00 19.23           C  
ANISOU 1553  CD1 LEU B  13     3749   2710    847   -141    217   -731       C  
ATOM   1554  CD2 LEU B  13      17.915  20.539 -17.032  1.00 18.69           C  
ANISOU 1554  CD2 LEU B  13     3406   3022    673     65    302   -304       C  
ATOM   1555  N   LEU B  14      14.200  24.163 -16.524  1.00 21.33           N  
ANISOU 1555  N   LEU B  14     3069   3145   1891   -236    165   -178       N  
ATOM   1556  CA  LEU B  14      13.243  24.466 -15.467  1.00 22.00           C  
ANISOU 1556  CA  LEU B  14     3164   3115   2078   -212    166   -160       C  
ATOM   1557  C   LEU B  14      12.448  23.258 -14.984  1.00 22.63           C  
ANISOU 1557  C   LEU B  14     3272   3140   2187   -224    222   -128       C  
ATOM   1558  O   LEU B  14      12.285  22.262 -15.698  1.00 21.37           O  
ANISOU 1558  O   LEU B  14     3215   3307   1597   -436    108   -112       O  
ATOM   1559  CB  LEU B  14      12.225  25.442 -16.051  1.00 22.25           C  
ANISOU 1559  CB  LEU B  14     3285   3124   2045   -145    206   -267       C  
ATOM   1560  CG  LEU B  14      12.786  26.733 -16.648  1.00 23.24           C  
ANISOU 1560  CG  LEU B  14     3281   3246   2300   -240    123   -368       C  
ATOM   1561  CD1 LEU B  14      11.696  27.519 -17.377  1.00 26.06           C  
ANISOU 1561  CD1 LEU B  14     3791   3500   2611   -129    -27   -263       C  
ATOM   1562  CD2 LEU B  14      13.426  27.543 -15.548  1.00 25.74           C  
ANISOU 1562  CD2 LEU B  14     3569   4045   2166   -532     -1   -513       C  
ATOM   1563  N  AGLU B  15      11.933  23.394 -13.769  0.50 23.27           N  
ANISOU 1563  N  AGLU B  15     3340   3259   2241   -215    195   -160       N  
ATOM   1564  N  BGLU B  15      11.922  23.330 -13.765  0.50 23.38           N  
ANISOU 1564  N  BGLU B  15     3362   3279   2242   -209    196   -132       N  
ATOM   1565  CA AGLU B  15      11.162  22.348 -13.149  0.50 23.77           C  
ANISOU 1565  CA AGLU B  15     3307   3270   2455   -170    162   -145       C  
ATOM   1566  CA BGLU B  15      11.133  22.213 -13.245  0.50 24.00           C  
ANISOU 1566  CA BGLU B  15     3351   3320   2445   -159    167    -85       C  
ATOM   1567  C  AGLU B  15      10.083  22.959 -12.263  0.50 24.68           C  
ANISOU 1567  C  AGLU B  15     3409   3436   2530   -135    162   -143       C  
ATOM   1568  C  BGLU B  15      10.112  22.818 -12.264  0.50 24.85           C  
ANISOU 1568  C  BGLU B  15     3439   3468   2534   -138    164   -114       C  
ATOM   1569  O  AGLU B  15      10.402  23.674 -11.309  0.50 25.02           O  
ANISOU 1569  O  AGLU B  15     3498   3464   2544   -108    192   -191       O  
ATOM   1570  O  BGLU B  15      10.500  23.394 -11.244  0.50 25.49           O  
ANISOU 1570  O  BGLU B  15     3556   3561   2566   -159    178   -163       O  
ATOM   1571  CB AGLU B  15      12.099  21.511 -12.303  0.50 24.33           C  
ANISOU 1571  CB AGLU B  15     3376   3384   2482   -150    138   -167       C  
ATOM   1572  CB BGLU B  15      12.053  21.161 -12.618  0.50 24.56           C  
ANISOU 1572  CB BGLU B  15     3435   3419   2476   -148    143    -74       C  
ATOM   1573  CG AGLU B  15      11.480  20.309 -11.693  0.50 24.66           C  
ANISOU 1573  CG AGLU B  15     3511   3363   2496   -185    103   -233       C  
ATOM   1574  CG BGLU B  15      11.373  19.904 -12.113  0.50 25.30           C  
ANISOU 1574  CG BGLU B  15     3701   3547   2363    -64    162     81       C  
ATOM   1575  CD AGLU B  15      12.477  19.535 -10.867  0.50 24.94           C  
ANISOU 1575  CD AGLU B  15     3387   3630   2459   -208     -3   -292       C  
ATOM   1576  CD BGLU B  15      12.388  18.855 -11.664  0.50 25.91           C  
ANISOU 1576  CD BGLU B  15     3981   3682   2179     29    142    355       C  
ATOM   1577  OE1AGLU B  15      12.387  18.294 -10.849  0.50 25.49           O  
ANISOU 1577  OE1AGLU B  15     3864   3755   2064   -363     43   -475       O  
ATOM   1578  OE1BGLU B  15      12.300  17.688 -12.108  0.50 25.71           O  
ANISOU 1578  OE1BGLU B  15     4392   3855   1520    249     48    552       O  
ATOM   1579  OE2AGLU B  15      13.372  20.167 -10.256  0.50 24.86           O  
ANISOU 1579  OE2AGLU B  15     3916   3409   2119   -501   -261   -463       O  
ATOM   1580  OE2BGLU B  15      13.320  19.209 -10.918  0.50 27.69           O  
ANISOU 1580  OE2BGLU B  15     4238   3926   2356     64    157    447       O  
ATOM   1581  N   PRO B  16       8.804  22.699 -12.579  1.00 25.43           N  
ANISOU 1581  N   PRO B  16     3460   3595   2604   -115    175   -119       N  
ATOM   1582  CA  PRO B  16       7.745  23.261 -11.740  1.00 26.06           C  
ANISOU 1582  CA  PRO B  16     3552   3585   2763    -53    134    -78       C  
ATOM   1583  C   PRO B  16       7.486  22.465 -10.466  1.00 26.12           C  
ANISOU 1583  C   PRO B  16     3645   3584   2692     -5     98      2       C  
ATOM   1584  O   PRO B  16       8.016  21.362 -10.304  1.00 26.43           O  
ANISOU 1584  O   PRO B  16     4032   3640   2371   -104    211     -5       O  
ATOM   1585  CB  PRO B  16       6.518  23.197 -12.649  1.00 26.71           C  
ANISOU 1585  CB  PRO B  16     3627   3661   2857      2     96    -93       C  
ATOM   1586  CG  PRO B  16       6.744  22.011 -13.488  1.00 27.08           C  
ANISOU 1586  CG  PRO B  16     3593   3745   2949    -88    126   -157       C  
ATOM   1587  CD  PRO B  16       8.233  21.923 -13.703  1.00 26.18           C  
ANISOU 1587  CD  PRO B  16     3485   3664   2799   -106    170   -166       C  
ATOM   1588  N   ARG B  17       6.677  23.044  -9.581  1.00 27.71           N  
ANISOU 1588  N   ARG B  17     3842   3776   2910    -55     82     20       N  
ATOM   1589  CA  ARG B  17       6.319  22.406  -8.316  1.00 28.26           C  
ANISOU 1589  CA  ARG B  17     3927   3746   3065    -50     52     92       C  
ATOM   1590  C   ARG B  17       5.234  21.399  -8.647  1.00 28.26           C  
ANISOU 1590  C   ARG B  17     3907   3767   3063    -29     -4     53       C  
ATOM   1591  O   ARG B  17       4.331  21.694  -9.433  1.00 29.40           O  
ANISOU 1591  O   ARG B  17     4171   3805   3195    -42    -80    111       O  
ATOM   1592  CB  ARG B  17       5.747  23.409  -7.310  1.00 29.26           C  
ANISOU 1592  CB  ARG B  17     3985   3894   3236    -73     15     60       C  
ATOM   1593  CG  ARG B  17       5.510  22.804  -5.908  1.00 31.67           C  
ANISOU 1593  CG  ARG B  17     4276   4157   3600    -70     89    116       C  
ATOM   1594  CD  ARG B  17       4.772  23.746  -4.967  1.00 35.15           C  
ANISOU 1594  CD  ARG B  17     4544   4523   4286     77    136     -2       C  
ATOM   1595  NE  ARG B  17       5.398  25.058  -4.842  1.00 38.04           N  
ANISOU 1595  NE  ARG B  17     4649   4948   4854   -176    194    -51       N  
ATOM   1596  CZ  ARG B  17       4.961  26.031  -4.042  1.00 40.11           C  
ANISOU 1596  CZ  ARG B  17     4907   5155   5175    -10    314   -108       C  
ATOM   1597  NH1 ARG B  17       5.595  27.196  -4.012  1.00 42.06           N  
ANISOU 1597  NH1 ARG B  17     5132   5483   5366   -217    280   -131       N  
ATOM   1598  NH2 ARG B  17       3.895  25.855  -3.267  1.00 41.49           N  
ANISOU 1598  NH2 ARG B  17     5078   5320   5363   -121    438     65       N  
ATOM   1599  N   LEU B  18       5.295  20.227  -8.032  1.00 29.04           N  
ANISOU 1599  N   LEU B  18     4027   3843   3161   -105    -47     72       N  
ATOM   1600  CA  LEU B  18       4.313  19.187  -8.286  1.00 29.52           C  
ANISOU 1600  CA  LEU B  18     3982   3963   3271    -82    -27    114       C  
ATOM   1601  C   LEU B  18       3.630  18.749  -6.987  1.00 29.43           C  
ANISOU 1601  C   LEU B  18     3985   3970   3226   -137    -38    130       C  
ATOM   1602  O   LEU B  18       4.306  18.302  -6.069  1.00 30.50           O  
ANISOU 1602  O   LEU B  18     4089   4269   3231    -78    -38    206       O  
ATOM   1603  CB  LEU B  18       5.030  18.004  -8.941  1.00 30.03           C  
ANISOU 1603  CB  LEU B  18     4163   3903   3343    -67    -59    120       C  
ATOM   1604  CG  LEU B  18       4.203  16.842  -9.467  1.00 31.97           C  
ANISOU 1604  CG  LEU B  18     4250   4195   3700   -136    -70     87       C  
ATOM   1605  CD1 LEU B  18       3.828  17.157 -10.876  1.00 32.72           C  
ANISOU 1605  CD1 LEU B  18     4809   4022   3598   -150   -189    179       C  
ATOM   1606  CD2 LEU B  18       4.992  15.550  -9.415  1.00 31.94           C  
ANISOU 1606  CD2 LEU B  18     4566   4040   3530    -68    167    186       C  
ATOM   1607  N   PHE B  19       2.311  18.918  -6.911  1.00 29.29           N  
ANISOU 1607  N   PHE B  19     3936   3995   3194   -185    -57     96       N  
ATOM   1608  CA  PHE B  19       1.519  18.522  -5.729  1.00 30.10           C  
ANISOU 1608  CA  PHE B  19     4019   4065   3351   -215    -59     80       C  
ATOM   1609  C   PHE B  19       0.936  17.118  -5.937  1.00 30.16           C  
ANISOU 1609  C   PHE B  19     4009   4076   3373   -194    -86    122       C  
ATOM   1610  O   PHE B  19      -0.138  16.977  -6.528  1.00 30.67           O  
ANISOU 1610  O   PHE B  19     4071   4234   3348   -289   -176    104       O  
ATOM   1611  CB  PHE B  19       0.356  19.480  -5.478  1.00 30.34           C  
ANISOU 1611  CB  PHE B  19     4034   4113   3379   -256    -15    108       C  
ATOM   1612  CG  PHE B  19       0.764  20.888  -5.176  1.00 32.49           C  
ANISOU 1612  CG  PHE B  19     4387   4289   3669   -239    -74   -104       C  
ATOM   1613  CD1 PHE B  19       1.004  21.288  -3.867  1.00 34.35           C  
ANISOU 1613  CD1 PHE B  19     4679   4467   3903   -364   -119   -171       C  
ATOM   1614  CD2 PHE B  19       0.869  21.826  -6.194  1.00 33.60           C  
ANISOU 1614  CD2 PHE B  19     4418   4356   3992   -369    -79    -80       C  
ATOM   1615  CE1 PHE B  19       1.362  22.594  -3.583  1.00 35.79           C  
ANISOU 1615  CE1 PHE B  19     4948   4451   4198   -315   -109   -201       C  
ATOM   1616  CE2 PHE B  19       1.228  23.128  -5.922  1.00 35.76           C  
ANISOU 1616  CE2 PHE B  19     4869   4535   4181   -296    -72   -266       C  
ATOM   1617  CZ  PHE B  19       1.475  23.514  -4.608  1.00 35.70           C  
ANISOU 1617  CZ  PHE B  19     4890   4531   4144   -334   -223   -214       C  
ATOM   1618  N   GLY B  20       1.630  16.090  -5.456  1.00 30.21           N  
ANISOU 1618  N   GLY B  20     4048   4089   3339   -157   -184    126       N  
ATOM   1619  CA  GLY B  20       1.168  14.708  -5.605  1.00 29.93           C  
ANISOU 1619  CA  GLY B  20     4013   4073   3284   -163   -229     79       C  
ATOM   1620  C   GLY B  20       0.466  14.139  -4.385  1.00 30.22           C  
ANISOU 1620  C   GLY B  20     4122   4072   3287   -176   -216     44       C  
ATOM   1621  O   GLY B  20       0.863  14.424  -3.250  1.00 31.32           O  
ANISOU 1621  O   GLY B  20     4422   4261   3217   -199   -312     63       O  
ATOM   1622  N   ASP B  21      -0.568  13.328  -4.619  1.00 30.18           N  
ANISOU 1622  N   ASP B  21     4116   4082   3268   -157   -186     51       N  
ATOM   1623  CA  ASP B  21      -1.345  12.696  -3.543  1.00 29.93           C  
ANISOU 1623  CA  ASP B  21     4133   4001   3236   -116   -186     39       C  
ATOM   1624  C   ASP B  21      -1.830  11.300  -3.991  1.00 30.53           C  
ANISOU 1624  C   ASP B  21     4216   4050   3332    -94   -155     21       C  
ATOM   1625  O   ASP B  21      -1.391  10.802  -5.033  1.00 31.11           O  
ANISOU 1625  O   ASP B  21     4382   4197   3239    -54   -154    -66       O  
ATOM   1626  CB  ASP B  21      -2.499  13.608  -3.127  1.00 29.65           C  
ANISOU 1626  CB  ASP B  21     4185   3916   3164   -124   -163     31       C  
ATOM   1627  CG  ASP B  21      -3.523  13.825  -4.236  1.00 30.06           C  
ANISOU 1627  CG  ASP B  21     4167   4026   3228   -126   -229    -30       C  
ATOM   1628  OD1 ASP B  21      -3.661  12.965  -5.128  1.00 30.52           O  
ANISOU 1628  OD1 ASP B  21     4564   3879   3150   -342   -298     29       O  
ATOM   1629  OD2 ASP B  21      -4.232  14.847  -4.188  1.00 32.90           O  
ANISOU 1629  OD2 ASP B  21     4763   4189   3549   -194   -441    -78       O  
ATOM   1630  N   ASP B  22      -2.743  10.691  -3.229  1.00 30.87           N  
ANISOU 1630  N   ASP B  22     4308   4082   3336    -83   -200     37       N  
ATOM   1631  CA  ASP B  22      -3.277   9.353  -3.543  1.00 30.63           C  
ANISOU 1631  CA  ASP B  22     4239   4093   3303    -90   -255     22       C  
ATOM   1632  C   ASP B  22      -4.063   9.238  -4.846  1.00 29.77           C  
ANISOU 1632  C   ASP B  22     4130   3966   3214    -69   -332    -22       C  
ATOM   1633  O   ASP B  22      -4.294   8.124  -5.324  1.00 30.41           O  
ANISOU 1633  O   ASP B  22     4300   3992   3262     16   -369    -52       O  
ATOM   1634  CB  ASP B  22      -4.210   8.866  -2.430  1.00 31.46           C  
ANISOU 1634  CB  ASP B  22     4311   4203   3439   -116   -231     40       C  
ATOM   1635  CG  ASP B  22      -3.527   8.796  -1.092  1.00 33.22           C  
ANISOU 1635  CG  ASP B  22     4559   4575   3487   -194   -281     62       C  
ATOM   1636  OD1 ASP B  22      -2.372   9.261  -1.009  1.00 38.27           O  
ANISOU 1636  OD1 ASP B  22     5083   5464   3992   -514   -119    -36       O  
ATOM   1637  OD2 ASP B  22      -4.146   8.296  -0.126  1.00 35.92           O  
ANISOU 1637  OD2 ASP B  22     5083   4812   3750   -387   -250    364       O  
ATOM   1638  N   ARG B  23      -4.471  10.374  -5.401  1.00 28.68           N  
ANISOU 1638  N   ARG B  23     3978   3880   3037    -45   -315    -50       N  
ATOM   1639  CA  ARG B  23      -5.267  10.413  -6.645  1.00 28.02           C  
ANISOU 1639  CA  ARG B  23     3889   3816   2942    -21   -259    -18       C  
ATOM   1640  C   ARG B  23      -4.520  10.760  -7.926  1.00 27.28           C  
ANISOU 1640  C   ARG B  23     3774   3757   2833    -88   -266    -18       C  
ATOM   1641  O   ARG B  23      -5.050  10.540  -9.022  1.00 26.92           O  
ANISOU 1641  O   ARG B  23     3987   3768   2474   -132   -446   -254       O  
ATOM   1642  CB  ARG B  23      -6.427  11.385  -6.426  1.00 28.24           C  
ANISOU 1642  CB  ARG B  23     3890   3798   3039    -30   -189      5       C  
ATOM   1643  CG  ARG B  23      -7.424  10.886  -5.394  1.00 30.17           C  
ANISOU 1643  CG  ARG B  23     4165   4086   3212    -18   -160     68       C  
ATOM   1644  CD  ARG B  23      -8.334  11.977  -4.900  1.00 31.30           C  
ANISOU 1644  CD  ARG B  23     4275   4288   3329    -41      4     46       C  
ATOM   1645  NE  ARG B  23      -7.557  12.964  -4.145  1.00 31.29           N  
ANISOU 1645  NE  ARG B  23     4440   4329   3120   -165    -28    140       N  
ATOM   1646  CZ  ARG B  23      -7.205  12.825  -2.858  1.00 32.25           C  
ANISOU 1646  CZ  ARG B  23     4510   4316   3426   -224   -151    248       C  
ATOM   1647  NH1 ARG B  23      -6.505  13.775  -2.253  1.00 31.59           N  
ANISOU 1647  NH1 ARG B  23     4868   4294   2840   -137    -79    -15       N  
ATOM   1648  NH2 ARG B  23      -7.530  11.726  -2.169  1.00 32.84           N  
ANISOU 1648  NH2 ARG B  23     4670   4526   3280   -237     -3    355       N  
ATOM   1649  N   GLY B  24      -3.313  11.290  -7.792  1.00 26.78           N  
ANISOU 1649  N   GLY B  24     3687   3711   2778    -54   -194     32       N  
ATOM   1650  CA  GLY B  24      -2.485  11.684  -8.934  1.00 26.65           C  
ANISOU 1650  CA  GLY B  24     3599   3664   2861   -116   -147    113       C  
ATOM   1651  C   GLY B  24      -1.726  12.936  -8.540  1.00 26.81           C  
ANISOU 1651  C   GLY B  24     3622   3671   2891   -126   -156    125       C  
ATOM   1652  O   GLY B  24      -1.161  12.995  -7.453  1.00 27.27           O  
ANISOU 1652  O   GLY B  24     3779   3926   2655   -199   -105    261       O  
ATOM   1653  N   PHE B  25      -1.696  13.937  -9.415  1.00 27.18           N  
ANISOU 1653  N   PHE B  25     3623   3787   2916   -206    -82    148       N  
ATOM   1654  CA  PHE B  25      -1.001  15.182  -9.090  1.00 27.46           C  
ANISOU 1654  CA  PHE B  25     3631   3794   3008   -175   -123    109       C  
ATOM   1655  C   PHE B  25      -1.587  16.384  -9.808  1.00 27.57           C  
ANISOU 1655  C   PHE B  25     3697   3742   3036   -205   -111    122       C  
ATOM   1656  O   PHE B  25      -2.461  16.253 -10.677  1.00 27.69           O  
ANISOU 1656  O   PHE B  25     3758   3746   3015   -232   -179    220       O  
ATOM   1657  CB  PHE B  25       0.512  15.107  -9.380  1.00 27.76           C  
ANISOU 1657  CB  PHE B  25     3598   3926   3022   -162    -68    110       C  
ATOM   1658  CG  PHE B  25       0.865  14.972 -10.849  1.00 27.61           C  
ANISOU 1658  CG  PHE B  25     3506   3967   3017   -241   -216    -18       C  
ATOM   1659  CD1 PHE B  25       0.644  16.022 -11.729  1.00 28.89           C  
ANISOU 1659  CD1 PHE B  25     3625   4184   3166   -134   -115    -21       C  
ATOM   1660  CD2 PHE B  25       1.487  13.828 -11.330  1.00 27.90           C  
ANISOU 1660  CD2 PHE B  25     3251   4184   3164   -141   -211   -101       C  
ATOM   1661  CE1 PHE B  25       0.983  15.913 -13.078  1.00 29.05           C  
ANISOU 1661  CE1 PHE B  25     3522   4410   3105   -228    -72    -41       C  
ATOM   1662  CE2 PHE B  25       1.832  13.714 -12.671  1.00 28.26           C  
ANISOU 1662  CE2 PHE B  25     3380   4221   3136   -194   -153    187       C  
ATOM   1663  CZ  PHE B  25       1.576  14.765 -13.542  1.00 28.93           C  
ANISOU 1663  CZ  PHE B  25     3490   4182   3321   -149   -127    116       C  
ATOM   1664  N   PHE B  26      -1.097  17.554  -9.400  1.00 27.88           N  
ANISOU 1664  N   PHE B  26     3733   3775   3084   -221   -150    134       N  
ATOM   1665  CA  PHE B  26      -1.483  18.838  -9.946  1.00 27.94           C  
ANISOU 1665  CA  PHE B  26     3745   3760   3107   -173    -90     94       C  
ATOM   1666  C   PHE B  26      -0.218  19.675  -9.930  1.00 27.59           C  
ANISOU 1666  C   PHE B  26     3716   3732   3033   -210   -133    154       C  
ATOM   1667  O   PHE B  26       0.548  19.630  -8.969  1.00 27.64           O  
ANISOU 1667  O   PHE B  26     3716   3816   2968   -264   -188    211       O  
ATOM   1668  CB  PHE B  26      -2.533  19.531  -9.072  1.00 28.78           C  
ANISOU 1668  CB  PHE B  26     3820   3875   3238   -165    -57     70       C  
ATOM   1669  CG  PHE B  26      -3.049  20.831  -9.644  1.00 29.34           C  
ANISOU 1669  CG  PHE B  26     3887   3946   3312    -97     56     38       C  
ATOM   1670  CD1 PHE B  26      -4.242  20.859 -10.358  1.00 31.42           C  
ANISOU 1670  CD1 PHE B  26     4155   4209   3573     59    -47    138       C  
ATOM   1671  CD2 PHE B  26      -2.336  22.018  -9.495  1.00 30.08           C  
ANISOU 1671  CD2 PHE B  26     4138   3828   3462      0     10     42       C  
ATOM   1672  CE1 PHE B  26      -4.731  22.045 -10.892  1.00 31.63           C  
ANISOU 1672  CE1 PHE B  26     4218   4016   3781    -87     60    149       C  
ATOM   1673  CE2 PHE B  26      -2.813  23.209 -10.033  1.00 31.26           C  
ANISOU 1673  CE2 PHE B  26     4163   4056   3657     59     25     90       C  
ATOM   1674  CZ  PHE B  26      -4.017  23.219 -10.733  1.00 32.09           C  
ANISOU 1674  CZ  PHE B  26     4340   4011   3839    -27    -27     33       C  
ATOM   1675  N   THR B  27       0.028  20.421 -10.997  1.00 27.41           N  
ANISOU 1675  N   THR B  27     3706   3744   2962   -225   -111    182       N  
ATOM   1676  CA  THR B  27       1.209  21.281 -11.052  1.00 27.43           C  
ANISOU 1676  CA  THR B  27     3670   3779   2972   -254   -209    112       C  
ATOM   1677  C   THR B  27       0.894  22.495 -11.905  1.00 27.58           C  
ANISOU 1677  C   THR B  27     3709   3723   3045   -236   -149     91       C  
ATOM   1678  O   THR B  27       0.007  22.424 -12.769  1.00 28.95           O  
ANISOU 1678  O   THR B  27     3898   3944   3155   -267   -134    133       O  
ATOM   1679  CB  THR B  27       2.435  20.557 -11.668  1.00 27.36           C  
ANISOU 1679  CB  THR B  27     3707   3740   2948   -282   -193    122       C  
ATOM   1680  OG1 THR B  27       3.607  21.376 -11.558  1.00 28.81           O  
ANISOU 1680  OG1 THR B  27     3791   4262   2894   -369   -415    207       O  
ATOM   1681  CG2 THR B  27       2.207  20.199 -13.132  1.00 26.79           C  
ANISOU 1681  CG2 THR B  27     3481   3894   2802   -140   -270    169       C  
ATOM   1682  N   GLU B  28       1.567  23.615 -11.622  1.00 27.72           N  
ANISOU 1682  N   GLU B  28     3785   3639   3105   -199    -94     44       N  
ATOM   1683  CA  GLU B  28       1.397  24.830 -12.415  1.00 27.33           C  
ANISOU 1683  CA  GLU B  28     3712   3587   3084   -190    -17    -15       C  
ATOM   1684  C   GLU B  28       2.562  24.751 -13.386  1.00 26.66           C  
ANISOU 1684  C   GLU B  28     3582   3540   3006   -200    -13    -26       C  
ATOM   1685  O   GLU B  28       3.697  25.134 -13.056  1.00 26.49           O  
ANISOU 1685  O   GLU B  28     3531   3700   2833   -143    -44    -65       O  
ATOM   1686  CB  GLU B  28       1.433  26.158 -11.635  1.00 28.32           C  
ANISOU 1686  CB  GLU B  28     3808   3702   3248   -181     69    -46       C  
ATOM   1687  CG  GLU B  28       0.258  26.442 -10.694  1.00 29.33           C  
ANISOU 1687  CG  GLU B  28     3912   3918   3313   -230    165     -5       C  
ATOM   1688  CD  GLU B  28       0.355  27.822 -10.031  1.00 30.28           C  
ANISOU 1688  CD  GLU B  28     4211   3996   3296   -201    445      4       C  
ATOM   1689  OE1 GLU B  28       1.185  28.659 -10.480  1.00 29.31           O  
ANISOU 1689  OE1 GLU B  28     4477   4018   2642   -171    237    147       O  
ATOM   1690  OE2 GLU B  28      -0.423  28.093  -9.079  1.00 34.48           O  
ANISOU 1690  OE2 GLU B  28     4591   4807   3699   -229    616     84       O  
ATOM   1691  N   SER B  29       2.280  24.226 -14.579  1.00 25.75           N  
ANISOU 1691  N   SER B  29     3540   3417   2824   -200     26     73       N  
ATOM   1692  CA  SER B  29       3.293  24.076 -15.614  1.00 25.21           C  
ANISOU 1692  CA  SER B  29     3401   3377   2799    -92     90     45       C  
ATOM   1693  C   SER B  29       3.763  25.432 -16.124  1.00 24.03           C  
ANISOU 1693  C   SER B  29     3289   3309   2531   -107     91     22       C  
ATOM   1694  O   SER B  29       4.909  25.573 -16.523  1.00 24.98           O  
ANISOU 1694  O   SER B  29     3388   3495   2606   -246    182    119       O  
ATOM   1695  CB  SER B  29       2.804  23.177 -16.756  1.00 25.15           C  
ANISOU 1695  CB  SER B  29     3432   3352   2771   -152    107     32       C  
ATOM   1696  OG  SER B  29       1.638  23.689 -17.359  1.00 26.47           O  
ANISOU 1696  OG  SER B  29     3413   3732   2913    -81    412    210       O  
ATOM   1697  N   TYR B  30       2.875  26.422 -16.109  1.00 23.31           N  
ANISOU 1697  N   TYR B  30     3265   3231   2361   -107    103     47       N  
ATOM   1698  CA  TYR B  30       3.222  27.767 -16.540  1.00 21.98           C  
ANISOU 1698  CA  TYR B  30     3135   3127   2088   -111     45    -54       C  
ATOM   1699  C   TYR B  30       2.602  28.788 -15.609  1.00 22.10           C  
ANISOU 1699  C   TYR B  30     3097   3211   2086   -118     59    -89       C  
ATOM   1700  O   TYR B  30       1.439  28.686 -15.244  1.00 21.60           O  
ANISOU 1700  O   TYR B  30     3226   3478   1502   -134    116   -319       O  
ATOM   1701  CB  TYR B  30       2.785  28.048 -17.997  1.00 22.05           C  
ANISOU 1701  CB  TYR B  30     3086   3126   2164   -174     -9     38       C  
ATOM   1702  CG  TYR B  30       3.014  29.482 -18.437  1.00 21.12           C  
ANISOU 1702  CG  TYR B  30     3060   3220   1743   -188    -11     29       C  
ATOM   1703  CD1 TYR B  30       4.272  29.914 -18.855  1.00 21.11           C  
ANISOU 1703  CD1 TYR B  30     3109   3343   1569   -267     21     90       C  
ATOM   1704  CD2 TYR B  30       1.975  30.393 -18.450  1.00 21.58           C  
ANISOU 1704  CD2 TYR B  30     3414   3258   1525   -245    -15    101       C  
ATOM   1705  CE1 TYR B  30       4.485  31.222 -19.238  1.00 20.73           C  
ANISOU 1705  CE1 TYR B  30     3017   3441   1417   -354    -15    163       C  
ATOM   1706  CE2 TYR B  30       2.175  31.694 -18.850  1.00 22.76           C  
ANISOU 1706  CE2 TYR B  30     3447   3239   1959   -199     -9     69       C  
ATOM   1707  CZ  TYR B  30       3.428  32.108 -19.236  1.00 22.92           C  
ANISOU 1707  CZ  TYR B  30     3600   3572   1535    -52    343    -39       C  
ATOM   1708  OH  TYR B  30       3.609  33.416 -19.626  1.00 25.00           O  
ANISOU 1708  OH  TYR B  30     3809   3590   2100   -309    204   -230       O  
ATOM   1709  N   ASN B  31       3.415  29.755 -15.210  1.00 22.95           N  
ANISOU 1709  N   ASN B  31     3202   3400   2116     -9     -5   -183       N  
ATOM   1710  CA  ASN B  31       2.971  30.833 -14.369  1.00 23.22           C  
ANISOU 1710  CA  ASN B  31     3235   3403   2183    -16     29   -227       C  
ATOM   1711  C   ASN B  31       3.801  32.025 -14.783  1.00 23.09           C  
ANISOU 1711  C   ASN B  31     3194   3471   2106     16     93   -219       C  
ATOM   1712  O   ASN B  31       5.004  32.078 -14.536  1.00 21.73           O  
ANISOU 1712  O   ASN B  31     3067   3442   1746     97    249   -388       O  
ATOM   1713  CB  ASN B  31       3.060  30.487 -12.884  1.00 23.53           C  
ANISOU 1713  CB  ASN B  31     3283   3517   2138   -110     54   -217       C  
ATOM   1714  CG  ASN B  31       2.594  31.619 -12.008  1.00 25.59           C  
ANISOU 1714  CG  ASN B  31     3593   3762   2368   -145    108   -221       C  
ATOM   1715  OD1 ASN B  31       3.033  32.762 -12.159  1.00 26.86           O  
ANISOU 1715  OD1 ASN B  31     3708   4015   2481   -465   -137   -475       O  
ATOM   1716  ND2 ASN B  31       1.732  31.301 -11.045  1.00 26.55           N  
ANISOU 1716  ND2 ASN B  31     3709   4476   1899   -293    390   -541       N  
ATOM   1717  N   LYS B  32       3.147  32.996 -15.417  1.00 24.19           N  
ANISOU 1717  N   LYS B  32     3259   3433   2498     34     48   -245       N  
ATOM   1718  CA  LYS B  32       3.835  34.180 -15.909  1.00 25.19           C  
ANISOU 1718  CA  LYS B  32     3335   3478   2756    -67    103   -165       C  
ATOM   1719  C   LYS B  32       4.582  34.955 -14.821  1.00 26.16           C  
ANISOU 1719  C   LYS B  32     3439   3596   2902   -115     23   -153       C  
ATOM   1720  O   LYS B  32       5.721  35.345 -15.036  1.00 27.41           O  
ANISOU 1720  O   LYS B  32     3751   3840   2824   -263    129   -156       O  
ATOM   1721  CB  LYS B  32       2.879  35.084 -16.697  1.00 25.91           C  
ANISOU 1721  CB  LYS B  32     3373   3534   2936    -15    130   -141       C  
ATOM   1722  CG  LYS B  32       3.553  36.280 -17.335  1.00 27.61           C  
ANISOU 1722  CG  LYS B  32     3530   3678   3279   -106    122   -103       C  
ATOM   1723  CD  LYS B  32       2.596  37.209 -18.055  1.00 29.82           C  
ANISOU 1723  CD  LYS B  32     3693   3989   3648   -150     32    -14       C  
ATOM   1724  CE  LYS B  32       3.390  38.354 -18.704  1.00 32.53           C  
ANISOU 1724  CE  LYS B  32     4200   4152   4005   -160     -7    122       C  
ATOM   1725  NZ  LYS B  32       2.553  39.323 -19.435  1.00 34.78           N  
ANISOU 1725  NZ  LYS B  32     4252   4911   4052     20   -226    175       N  
ATOM   1726  N   LYS B  33       3.949  35.141 -13.662  1.00 26.41           N  
ANISOU 1726  N   LYS B  33     3461   3561   3013   -184     58   -117       N  
ATOM   1727  CA  LYS B  33       4.540  35.870 -12.528  1.00 28.14           C  
ANISOU 1727  CA  LYS B  33     3652   3770   3268   -145     -1    -57       C  
ATOM   1728  C   LYS B  33       5.813  35.167 -12.042  1.00 28.38           C  
ANISOU 1728  C   LYS B  33     3647   3795   3340   -138    -17    -69       C  
ATOM   1729  O   LYS B  33       6.881  35.786 -11.921  1.00 28.66           O  
ANISOU 1729  O   LYS B  33     3685   3896   3306   -229    -78    -46       O  
ATOM   1730  CB  LYS B  33       3.503  35.917 -11.399  1.00 28.77           C  
ANISOU 1730  CB  LYS B  33     3762   3785   3384   -130     25   -129       C  
ATOM   1731  CG  LYS B  33       3.848  36.701 -10.160  1.00 30.98           C  
ANISOU 1731  CG  LYS B  33     4110   4152   3507    -91     61    -61       C  
ATOM   1732  CD  LYS B  33       2.760  36.540  -9.088  1.00 32.70           C  
ANISOU 1732  CD  LYS B  33     4219   4308   3898   -182    174    -56       C  
ATOM   1733  CE  LYS B  33       1.373  36.962  -9.548  1.00 32.72           C  
ANISOU 1733  CE  LYS B  33     4178   4450   3802   -197     57   -238       C  
ATOM   1734  NZ  LYS B  33       0.345  36.825  -8.472  1.00 33.62           N  
ANISOU 1734  NZ  LYS B  33     4344   4767   3663   -305    143    -12       N  
ATOM   1735  N   VAL B  34       5.688  33.868 -11.781  1.00 28.86           N  
ANISOU 1735  N   VAL B  34     3728   3864   3371   -106    -35      1       N  
ATOM   1736  CA  VAL B  34       6.807  33.038 -11.307  1.00 29.27           C  
ANISOU 1736  CA  VAL B  34     3729   3949   3443    -81    -87    -68       C  
ATOM   1737  C   VAL B  34       7.986  33.092 -12.251  1.00 29.21           C  
ANISOU 1737  C   VAL B  34     3782   3920   3394    -95   -143   -122       C  
ATOM   1738  O   VAL B  34       9.122  33.295 -11.813  1.00 29.45           O  
ANISOU 1738  O   VAL B  34     3762   4120   3305    -79   -226   -123       O  
ATOM   1739  CB  VAL B  34       6.370  31.575 -11.060  1.00 29.13           C  
ANISOU 1739  CB  VAL B  34     3699   3953   3415   -107    -64    -39       C  
ATOM   1740  CG1 VAL B  34       7.571  30.661 -10.839  1.00 30.36           C  
ANISOU 1740  CG1 VAL B  34     3888   4046   3601     13     59      3       C  
ATOM   1741  CG2 VAL B  34       5.393  31.515  -9.884  1.00 31.64           C  
ANISOU 1741  CG2 VAL B  34     3911   4442   3666    -97     -6   -159       C  
ATOM   1742  N   LEU B  35       7.738  32.917 -13.544  1.00 28.88           N  
ANISOU 1742  N   LEU B  35     3785   3890   3294   -109   -237   -118       N  
ATOM   1743  CA  LEU B  35       8.828  32.983 -14.496  1.00 29.14           C  
ANISOU 1743  CA  LEU B  35     3892   3810   3369   -127   -178   -143       C  
ATOM   1744  C   LEU B  35       9.539  34.321 -14.448  1.00 28.96           C  
ANISOU 1744  C   LEU B  35     3884   3782   3337   -161   -186   -181       C  
ATOM   1745  O   LEU B  35      10.750  34.355 -14.595  1.00 29.64           O  
ANISOU 1745  O   LEU B  35     4061   3904   3296   -116   -248   -228       O  
ATOM   1746  CB  LEU B  35       8.382  32.682 -15.927  1.00 29.24           C  
ANISOU 1746  CB  LEU B  35     3930   3847   3332   -144   -222   -139       C  
ATOM   1747  CG  LEU B  35       8.033  31.223 -16.194  1.00 29.59           C  
ANISOU 1747  CG  LEU B  35     4083   3702   3457    -99   -219   -134       C  
ATOM   1748  CD1 LEU B  35       7.461  31.053 -17.600  1.00 32.63           C  
ANISOU 1748  CD1 LEU B  35     4838   4038   3521   -145   -238   -385       C  
ATOM   1749  CD2 LEU B  35       9.276  30.361 -15.994  1.00 29.32           C  
ANISOU 1749  CD2 LEU B  35     4286   3620   3233    -41    -97    -98       C  
ATOM   1750  N   GLU B  36       8.790  35.410 -14.258  1.00 28.86           N  
ANISOU 1750  N   GLU B  36     3823   3768   3373   -141   -137   -143       N  
ATOM   1751  CA  GLU B  36       9.401  36.738 -14.184  1.00 30.09           C  
ANISOU 1751  CA  GLU B  36     3954   3884   3595   -131   -106   -131       C  
ATOM   1752  C   GLU B  36      10.374  36.805 -13.013  1.00 30.34           C  
ANISOU 1752  C   GLU B  36     3985   3951   3589   -151   -112   -127       C  
ATOM   1753  O   GLU B  36      11.475  37.324 -13.166  1.00 31.34           O  
ANISOU 1753  O   GLU B  36     4193   4094   3621   -214    -36   -214       O  
ATOM   1754  CB  GLU B  36       8.352  37.842 -14.083  1.00 30.18           C  
ANISOU 1754  CB  GLU B  36     4009   3880   3577    -94   -103    -84       C  
ATOM   1755  CG  GLU B  36       7.501  37.967 -15.326  1.00 32.39           C  
ANISOU 1755  CG  GLU B  36     4167   4197   3942   -140   -168   -110       C  
ATOM   1756  CD  GLU B  36       6.409  39.014 -15.218  1.00 35.43           C  
ANISOU 1756  CD  GLU B  36     4639   4540   4281    172   -218    -87       C  
ATOM   1757  OE1 GLU B  36       6.186  39.556 -14.108  1.00 38.54           O  
ANISOU 1757  OE1 GLU B  36     5199   5074   4370    257   -275   -157       O  
ATOM   1758  OE2 GLU B  36       5.758  39.282 -16.255  1.00 37.97           O  
ANISOU 1758  OE2 GLU B  36     4843   5173   4411    -38   -318      9       O  
ATOM   1759  N   THR B  37       9.987  36.259 -11.859  1.00 31.55           N  
ANISOU 1759  N   THR B  37     4052   4155   3779   -132    -89   -139       N  
ATOM   1760  CA  THR B  37      10.870  36.272 -10.680  1.00 32.49           C  
ANISOU 1760  CA  THR B  37     4164   4312   3867   -135    -73    -96       C  
ATOM   1761  C   THR B  37      12.166  35.459 -10.894  1.00 32.58           C  
ANISOU 1761  C   THR B  37     4123   4329   3924   -146    -68   -120       C  
ATOM   1762  O   THR B  37      13.145  35.662 -10.170  1.00 33.52           O  
ANISOU 1762  O   THR B  37     4217   4591   3928   -147    -84    -98       O  
ATOM   1763  CB  THR B  37      10.142  35.818  -9.380  1.00 32.81           C  
ANISOU 1763  CB  THR B  37     4172   4392   3899   -116    -61   -121       C  
ATOM   1764  OG1 THR B  37       9.688  34.464  -9.504  1.00 35.44           O  
ANISOU 1764  OG1 THR B  37     4666   4779   4020   -252     48     53       O  
ATOM   1765  CG2 THR B  37       8.961  36.739  -9.071  1.00 34.34           C  
ANISOU 1765  CG2 THR B  37     4309   4555   4181    -99    -85   -160       C  
ATOM   1766  N   LEU B  38      12.167  34.556 -11.882  1.00 32.74           N  
ANISOU 1766  N   LEU B  38     4138   4313   3986   -129    -29   -118       N  
ATOM   1767  CA  LEU B  38      13.322  33.720 -12.221  1.00 32.49           C  
ANISOU 1767  CA  LEU B  38     4125   4242   3975   -137    -14    -72       C  
ATOM   1768  C   LEU B  38      14.173  34.350 -13.340  1.00 32.55           C  
ANISOU 1768  C   LEU B  38     4109   4278   3979   -102     -3    -79       C  
ATOM   1769  O   LEU B  38      15.229  33.821 -13.684  1.00 33.82           O  
ANISOU 1769  O   LEU B  38     4137   4536   4177   -173    -22    -74       O  
ATOM   1770  CB  LEU B  38      12.858  32.315 -12.640  1.00 32.82           C  
ANISOU 1770  CB  LEU B  38     4151   4284   4033   -103     -3    -86       C  
ATOM   1771  CG  LEU B  38      12.119  31.465 -11.597  1.00 32.94           C  
ANISOU 1771  CG  LEU B  38     4234   4279   3999    -19     74    -56       C  
ATOM   1772  CD1 LEU B  38      11.512  30.214 -12.226  1.00 34.01           C  
ANISOU 1772  CD1 LEU B  38     4399   4416   4106   -113      5    -88       C  
ATOM   1773  CD2 LEU B  38      13.019  31.092 -10.418  1.00 34.38           C  
ANISOU 1773  CD2 LEU B  38     4482   4368   4210    122    -39   -169       C  
ATOM   1774  N   GLY B  39      13.704  35.469 -13.897  1.00 32.38           N  
ANISOU 1774  N   GLY B  39     4160   4172   3968   -185     58    -37       N  
ATOM   1775  CA  GLY B  39      14.397  36.184 -14.969  1.00 32.11           C  
ANISOU 1775  CA  GLY B  39     4098   4174   3927   -152     83    -35       C  
ATOM   1776  C   GLY B  39      13.860  35.908 -16.363  1.00 31.89           C  
ANISOU 1776  C   GLY B  39     4083   4135   3896   -180    113    -12       C  
ATOM   1777  O   GLY B  39      14.399  36.412 -17.342  1.00 33.04           O  
ANISOU 1777  O   GLY B  39     4286   4310   3954   -207    173     21       O  
ATOM   1778  N   VAL B  40      12.795  35.112 -16.457  1.00 31.51           N  
ANISOU 1778  N   VAL B  40     4106   4053   3812   -175     80    -50       N  
ATOM   1779  CA  VAL B  40      12.185  34.761 -17.740  1.00 30.70           C  
ANISOU 1779  CA  VAL B  40     4035   3953   3676   -147     90      5       C  
ATOM   1780  C   VAL B  40      10.948  35.617 -17.994  1.00 30.37           C  
ANISOU 1780  C   VAL B  40     4014   3948   3577   -135     95    -44       C  
ATOM   1781  O   VAL B  40       9.904  35.423 -17.355  1.00 30.67           O  
ANISOU 1781  O   VAL B  40     4084   4026   3540   -134    195    -52       O  
ATOM   1782  CB  VAL B  40      11.809  33.279 -17.756  1.00 30.63           C  
ANISOU 1782  CB  VAL B  40     4019   3956   3660   -178     73    -11       C  
ATOM   1783  CG1 VAL B  40      11.276  32.870 -19.134  1.00 31.31           C  
ANISOU 1783  CG1 VAL B  40     4208   3952   3736   -277     77     13       C  
ATOM   1784  CG2 VAL B  40      13.021  32.433 -17.340  1.00 31.18           C  
ANISOU 1784  CG2 VAL B  40     4005   4089   3753   -218     52     62       C  
ATOM   1785  N   THR B  41      11.075  36.554 -18.937  1.00 29.49           N  
ANISOU 1785  N   THR B  41     3968   3802   3433    -97     90    -47       N  
ATOM   1786  CA  THR B  41       9.985  37.465 -19.301  1.00 29.36           C  
ANISOU 1786  CA  THR B  41     3960   3816   3379    -80     16    -80       C  
ATOM   1787  C   THR B  41       9.704  37.464 -20.806  1.00 28.85           C  
ANISOU 1787  C   THR B  41     3870   3765   3323    -81     68    -57       C  
ATOM   1788  O   THR B  41      10.535  37.920 -21.612  1.00 29.99           O  
ANISOU 1788  O   THR B  41     4101   3981   3312    -74     94    -74       O  
ATOM   1789  CB  THR B  41      10.308  38.914 -18.919  1.00 29.95           C  
ANISOU 1789  CB  THR B  41     4032   3904   3440    -92     14    -92       C  
ATOM   1790  OG1 THR B  41      10.526  39.005 -17.507  1.00 32.52           O  
ANISOU 1790  OG1 THR B  41     4640   4281   3435   -278     -4   -175       O  
ATOM   1791  CG2 THR B  41       9.162  39.840 -19.335  1.00 30.67           C  
ANISOU 1791  CG2 THR B  41     4215   3862   3576    -30      2   -107       C  
ATOM   1792  N   HIS B  42       8.525  36.963 -21.165  1.00 28.28           N  
ANISOU 1792  N   HIS B  42     3822   3635   3285    -54     26   -118       N  
ATOM   1793  CA  HIS B  42       8.074  36.884 -22.553  1.00 27.71           C  
ANISOU 1793  CA  HIS B  42     3740   3525   3262     11     56   -151       C  
ATOM   1794  C   HIS B  42       6.555  36.777 -22.603  1.00 27.94           C  
ANISOU 1794  C   HIS B  42     3724   3567   3324     45     59   -139       C  
ATOM   1795  O   HIS B  42       5.913  36.314 -21.646  1.00 29.35           O  
ANISOU 1795  O   HIS B  42     3903   3863   3385     51    116   -136       O  
ATOM   1796  CB  HIS B  42       8.624  35.628 -23.246  1.00 27.23           C  
ANISOU 1796  CB  HIS B  42     3655   3463   3226     13     30   -171       C  
ATOM   1797  CG  HIS B  42      10.107  35.508 -23.179  1.00 28.69           C  
ANISOU 1797  CG  HIS B  42     3793   3705   3403    152     61   -340       C  
ATOM   1798  ND1 HIS B  42      10.945  36.203 -24.022  1.00 30.15           N  
ANISOU 1798  ND1 HIS B  42     3861   4158   3437    109    221   -407       N  
ATOM   1799  CD2 HIS B  42      10.905  34.780 -22.364  1.00 29.97           C  
ANISOU 1799  CD2 HIS B  42     3928   3719   3738    232     82   -329       C  
ATOM   1800  CE1 HIS B  42      12.198  35.908 -23.730  1.00 30.52           C  
ANISOU 1800  CE1 HIS B  42     3760   4033   3802    279    241   -379       C  
ATOM   1801  NE2 HIS B  42      12.201  35.050 -22.726  1.00 31.00           N  
ANISOU 1801  NE2 HIS B  42     3840   4153   3785    349    193   -361       N  
ATOM   1802  N   SER B  43       5.988  37.195 -23.723  1.00 28.24           N  
ANISOU 1802  N   SER B  43     3836   3593   3299     37     67   -169       N  
ATOM   1803  CA  SER B  43       4.547  37.133 -23.937  1.00 28.58           C  
ANISOU 1803  CA  SER B  43     3862   3603   3394     59     16   -128       C  
ATOM   1804  C   SER B  43       4.305  36.001 -24.932  1.00 28.16           C  
ANISOU 1804  C   SER B  43     3873   3535   3289     36     28    -76       C  
ATOM   1805  O   SER B  43       4.421  36.194 -26.147  1.00 29.27           O  
ANISOU 1805  O   SER B  43     4160   3667   3294     49    104   -134       O  
ATOM   1806  CB  SER B  43       4.004  38.445 -24.502  1.00 29.31           C  
ANISOU 1806  CB  SER B  43     3941   3696   3497     46    -31   -136       C  
ATOM   1807  OG  SER B  43       4.196  39.524 -23.609  1.00 30.97           O  
ANISOU 1807  OG  SER B  43     4315   3595   3855    376   -104   -243       O  
ATOM   1808  N   PHE B  44       3.976  34.816 -24.436  1.00 27.42           N  
ANISOU 1808  N   PHE B  44     3718   3524   3175     55      1    -12       N  
ATOM   1809  CA  PHE B  44       3.737  33.695 -25.344  1.00 26.44           C  
ANISOU 1809  CA  PHE B  44     3519   3449   3077     13    -61     45       C  
ATOM   1810  C   PHE B  44       2.390  33.856 -26.028  1.00 25.96           C  
ANISOU 1810  C   PHE B  44     3443   3468   2953     52    -91    116       C  
ATOM   1811  O   PHE B  44       1.392  34.188 -25.391  1.00 27.27           O  
ANISOU 1811  O   PHE B  44     3532   3817   3012     63   -137    109       O  
ATOM   1812  CB  PHE B  44       3.918  32.355 -24.655  1.00 26.24           C  
ANISOU 1812  CB  PHE B  44     3498   3433   3037     50    -40     61       C  
ATOM   1813  CG  PHE B  44       5.316  32.146 -24.153  1.00 24.87           C  
ANISOU 1813  CG  PHE B  44     3427   3120   2899    -26    -78    192       C  
ATOM   1814  CD1 PHE B  44       6.312  31.754 -25.028  1.00 25.30           C  
ANISOU 1814  CD1 PHE B  44     3487   3141   2983    -67    -69    214       C  
ATOM   1815  CD2 PHE B  44       5.637  32.330 -22.822  1.00 26.02           C  
ANISOU 1815  CD2 PHE B  44     3665   3100   3121     49   -177   -256       C  
ATOM   1816  CE1 PHE B  44       7.607  31.574 -24.605  1.00 24.42           C  
ANISOU 1816  CE1 PHE B  44     3556   3132   2589    265   -362    181       C  
ATOM   1817  CE2 PHE B  44       6.939  32.132 -22.375  1.00 27.16           C  
ANISOU 1817  CE2 PHE B  44     3820   3438   3062    -58   -240   -109       C  
ATOM   1818  CZ  PHE B  44       7.920  31.755 -23.252  1.00 25.53           C  
ANISOU 1818  CZ  PHE B  44     3683   3044   2974    127   -386   -266       C  
ATOM   1819  N   VAL B  45       2.393  33.654 -27.344  1.00 25.42           N  
ANISOU 1819  N   VAL B  45     3416   3313   2927     46   -121    110       N  
ATOM   1820  CA  VAL B  45       1.190  33.795 -28.162  1.00 24.94           C  
ANISOU 1820  CA  VAL B  45     3386   3230   2860    -28   -173    243       C  
ATOM   1821  C   VAL B  45       0.740  32.537 -28.887  1.00 25.06           C  
ANISOU 1821  C   VAL B  45     3383   3239   2898     32   -143    245       C  
ATOM   1822  O   VAL B  45      -0.315  32.523 -29.521  1.00 25.51           O  
ANISOU 1822  O   VAL B  45     3406   3201   3084     72   -157    424       O  
ATOM   1823  CB  VAL B  45       1.384  34.908 -29.235  1.00 24.24           C  
ANISOU 1823  CB  VAL B  45     3423   3223   2561     47   -277    281       C  
ATOM   1824  CG1 VAL B  45       1.596  36.247 -28.592  1.00 24.72           C  
ANISOU 1824  CG1 VAL B  45     3701   3092   2599   -189   -164    509       C  
ATOM   1825  CG2 VAL B  45       2.555  34.599 -30.164  1.00 24.18           C  
ANISOU 1825  CG2 VAL B  45     3420   3224   2541   -173   -334    360       C  
ATOM   1826  N   GLN B  46       1.507  31.462 -28.772  1.00 25.46           N  
ANISOU 1826  N   GLN B  46     3341   3324   3006      1   -112    169       N  
ATOM   1827  CA  GLN B  46       1.153  30.261 -29.463  1.00 26.42           C  
ANISOU 1827  CA  GLN B  46     3447   3500   3090     48    -22    115       C  
ATOM   1828  C   GLN B  46       1.712  29.023 -28.772  1.00 25.76           C  
ANISOU 1828  C   GLN B  46     3333   3495   2959     59    -25    108       C  
ATOM   1829  O   GLN B  46       2.846  29.034 -28.329  1.00 26.12           O  
ANISOU 1829  O   GLN B  46     3343   3626   2954     71   -143    145       O  
ATOM   1830  CB  GLN B  46       1.700  30.433 -30.894  1.00 27.66           C  
ANISOU 1830  CB  GLN B  46     3605   3662   3243     60    -11    125       C  
ATOM   1831  CG  GLN B  46       1.525  29.310 -31.851  1.00 29.69           C  
ANISOU 1831  CG  GLN B  46     3822   3930   3529   -150   -118     85       C  
ATOM   1832  CD  GLN B  46       2.118  29.626 -33.222  1.00 31.93           C  
ANISOU 1832  CD  GLN B  46     4254   4295   3581   -204   -177    254       C  
ATOM   1833  OE1 GLN B  46       2.238  30.787 -33.617  1.00 34.37           O  
ANISOU 1833  OE1 GLN B  46     4466   4414   4177   -264   -344     28       O  
ATOM   1834  NE2 GLN B  46       2.473  28.591 -33.953  1.00 33.67           N  
ANISOU 1834  NE2 GLN B  46     4677   4380   3733   -151   -434    168       N  
ATOM   1835  N   ASP B  47       0.881  27.989 -28.650  1.00 25.84           N  
ANISOU 1835  N   ASP B  47     3354   3485   2978     79    -47     20       N  
ATOM   1836  CA  ASP B  47       1.247  26.700 -28.047  1.00 25.78           C  
ANISOU 1836  CA  ASP B  47     3421   3540   2831     53    -36    -10       C  
ATOM   1837  C   ASP B  47       1.174  25.698 -29.179  1.00 25.84           C  
ANISOU 1837  C   ASP B  47     3465   3568   2785    131   -102    -14       C  
ATOM   1838  O   ASP B  47       0.142  25.600 -29.837  1.00 27.20           O  
ANISOU 1838  O   ASP B  47     3591   3773   2968     81    -46   -226       O  
ATOM   1839  CB  ASP B  47       0.270  26.229 -26.955  1.00 26.03           C  
ANISOU 1839  CB  ASP B  47     3539   3581   2768      9    -30      9       C  
ATOM   1840  CG  ASP B  47       0.268  27.110 -25.710  1.00 27.25           C  
ANISOU 1840  CG  ASP B  47     3755   4002   2597     35    191    -95       C  
ATOM   1841  OD1 ASP B  47       1.065  28.063 -25.618  1.00 30.29           O  
ANISOU 1841  OD1 ASP B  47     4007   4719   2783     81     88   -310       O  
ATOM   1842  OD2 ASP B  47      -0.530  26.807 -24.793  1.00 28.23           O  
ANISOU 1842  OD2 ASP B  47     4004   5068   1652    476    133   -782       O  
ATOM   1843  N   ASN B  48       2.261  24.959 -29.385  1.00 25.69           N  
ANISOU 1843  N   ASN B  48     3548   3477   2732    177   -123    -52       N  
ATOM   1844  CA  ASN B  48       2.375  23.945 -30.420  1.00 25.43           C  
ANISOU 1844  CA  ASN B  48     3580   3444   2637    245   -193     -2       C  
ATOM   1845  C   ASN B  48       2.455  22.576 -29.787  1.00 24.68           C  
ANISOU 1845  C   ASN B  48     3567   3341   2468    278   -206    -72       C  
ATOM   1846  O   ASN B  48       3.026  22.434 -28.706  1.00 24.72           O  
ANISOU 1846  O   ASN B  48     3683   3318   2392    407   -330    -39       O  
ATOM   1847  CB  ASN B  48       3.647  24.181 -31.228  1.00 26.36           C  
ANISOU 1847  CB  ASN B  48     3758   3540   2716    241   -232    -40       C  
ATOM   1848  CG  ASN B  48       3.655  25.532 -31.900  1.00 27.32           C  
ANISOU 1848  CG  ASN B  48     4024   3630   2725    348   -255     91       C  
ATOM   1849  OD1 ASN B  48       2.635  26.215 -31.928  1.00 26.52           O  
ANISOU 1849  OD1 ASN B  48     4183   3805   2086    670   -792      2       O  
ATOM   1850  ND2 ASN B  48       4.803  25.930 -32.439  1.00 31.80           N  
ANISOU 1850  ND2 ASN B  48     4537   4329   3216    487   -165    167       N  
ATOM   1851  N   VAL B  49       1.893  21.579 -30.458  1.00 24.44           N  
ANISOU 1851  N   VAL B  49     3566   3390   2330    322   -259    -40       N  
ATOM   1852  CA  VAL B  49       1.916  20.203 -29.984  1.00 23.87           C  
ANISOU 1852  CA  VAL B  49     3568   3367   2135    260   -156   -186       C  
ATOM   1853  C   VAL B  49       2.474  19.378 -31.134  1.00 24.07           C  
ANISOU 1853  C   VAL B  49     3545   3372   2225    327   -175   -108       C  
ATOM   1854  O   VAL B  49       2.132  19.619 -32.296  1.00 23.53           O  
ANISOU 1854  O   VAL B  49     3645   3362   1931    498   -178   -102       O  
ATOM   1855  CB  VAL B  49       0.523  19.690 -29.597  1.00 24.05           C  
ANISOU 1855  CB  VAL B  49     3535   3470   2133    265   -227   -288       C  
ATOM   1856  CG1 VAL B  49       0.610  18.264 -29.088  1.00 23.60           C  
ANISOU 1856  CG1 VAL B  49     3718   3560   1687    137   -476   -526       C  
ATOM   1857  CG2 VAL B  49      -0.117  20.611 -28.541  1.00 24.01           C  
ANISOU 1857  CG2 VAL B  49     3776   3517   1827    265    -12   -328       C  
ATOM   1858  N   SER B  50       3.354  18.444 -30.801  1.00 23.72           N  
ANISOU 1858  N   SER B  50     3509   3283   2219    331   -100    -77       N  
ATOM   1859  CA  SER B  50       3.992  17.555 -31.748  1.00 23.78           C  
ANISOU 1859  CA  SER B  50     3415   3354   2265    258   -134    -72       C  
ATOM   1860  C   SER B  50       3.944  16.144 -31.219  1.00 23.53           C  
ANISOU 1860  C   SER B  50     3386   3271   2283    253   -149    -55       C  
ATOM   1861  O   SER B  50       4.497  15.877 -30.141  1.00 24.28           O  
ANISOU 1861  O   SER B  50     3595   3402   2225    300   -107    122       O  
ATOM   1862  CB  SER B  50       5.453  17.933 -31.952  1.00 23.88           C  
ANISOU 1862  CB  SER B  50     3450   3351   2270    351   -118    -46       C  
ATOM   1863  OG  SER B  50       6.124  16.915 -32.675  1.00 25.23           O  
ANISOU 1863  OG  SER B  50     3482   3929   2172    278     21   -237       O  
ATOM   1864  N   TYR B  51       3.270  15.265 -31.966  1.00 23.93           N  
ANISOU 1864  N   TYR B  51     3355   3492   2245    246   -157    -55       N  
ATOM   1865  CA  TYR B  51       3.137  13.851 -31.644  1.00 23.31           C  
ANISOU 1865  CA  TYR B  51     3166   3460   2229     97    -66    -79       C  
ATOM   1866  C   TYR B  51       3.960  13.019 -32.630  1.00 22.92           C  
ANISOU 1866  C   TYR B  51     3195   3425   2088    166   -112    -26       C  
ATOM   1867  O   TYR B  51       3.826  13.187 -33.847  1.00 24.30           O  
ANISOU 1867  O   TYR B  51     3360   3811   2060     67   -199     33       O  
ATOM   1868  CB  TYR B  51       1.674  13.401 -31.687  1.00 23.70           C  
ANISOU 1868  CB  TYR B  51     3161   3595   2248    135    -48   -126       C  
ATOM   1869  CG  TYR B  51       1.488  11.901 -31.577  1.00 25.15           C  
ANISOU 1869  CG  TYR B  51     3208   3686   2662     54     58   -232       C  
ATOM   1870  CD1 TYR B  51       1.574  11.253 -30.353  1.00 26.50           C  
ANISOU 1870  CD1 TYR B  51     3356   3698   3012    125    104    -60       C  
ATOM   1871  CD2 TYR B  51       1.210  11.129 -32.702  1.00 27.01           C  
ANISOU 1871  CD2 TYR B  51     3627   3757   2878   -135    135   -356       C  
ATOM   1872  CE1 TYR B  51       1.407   9.896 -30.241  1.00 28.08           C  
ANISOU 1872  CE1 TYR B  51     3577   3887   3203    -37     -8    -80       C  
ATOM   1873  CE2 TYR B  51       1.042   9.748 -32.598  1.00 27.82           C  
ANISOU 1873  CE2 TYR B  51     3797   3772   2999   -121    226   -177       C  
ATOM   1874  CZ  TYR B  51       1.143   9.142 -31.358  1.00 29.19           C  
ANISOU 1874  CZ  TYR B  51     3879   3848   3361    -41     49   -112       C  
ATOM   1875  OH  TYR B  51       0.976   7.785 -31.223  1.00 32.05           O  
ANISOU 1875  OH  TYR B  51     4316   4000   3859   -369    -97    -76       O  
ATOM   1876  N   SER B  52       4.829  12.157 -32.117  1.00 22.31           N  
ANISOU 1876  N   SER B  52     3033   3437   2006    117   -100     -5       N  
ATOM   1877  CA  SER B  52       5.647  11.300 -32.970  1.00 22.18           C  
ANISOU 1877  CA  SER B  52     3075   3325   2024     93   -158    -19       C  
ATOM   1878  C   SER B  52       5.278   9.846 -32.654  1.00 22.30           C  
ANISOU 1878  C   SER B  52     3192   3313   1965     44   -221    -44       C  
ATOM   1879  O   SER B  52       5.400   9.375 -31.514  1.00 21.20           O  
ANISOU 1879  O   SER B  52     3138   3219   1696    195   -242    -44       O  
ATOM   1880  CB  SER B  52       7.130  11.585 -32.774  1.00 22.27           C  
ANISOU 1880  CB  SER B  52     3041   3340   2079     55   -218     33       C  
ATOM   1881  OG  SER B  52       7.440  12.942 -33.080  1.00 23.50           O  
ANISOU 1881  OG  SER B  52     3397   3628   1904    -97    -96    151       O  
ATOM   1882  N   ALA B  53       4.795   9.143 -33.672  1.00 22.21           N  
ANISOU 1882  N   ALA B  53     3266   3303   1869    -26   -221   -132       N  
ATOM   1883  CA  ALA B  53       4.375   7.760 -33.527  1.00 22.80           C  
ANISOU 1883  CA  ALA B  53     3370   3301   1989    -29   -286   -158       C  
ATOM   1884  C   ALA B  53       5.473   6.863 -33.003  1.00 23.49           C  
ANISOU 1884  C   ALA B  53     3414   3340   2170    -22   -223    -69       C  
ATOM   1885  O   ALA B  53       5.308   6.189 -31.987  1.00 24.47           O  
ANISOU 1885  O   ALA B  53     3697   3461   2139   -110   -388   -107       O  
ATOM   1886  CB  ALA B  53       3.889   7.205 -34.882  1.00 23.37           C  
ANISOU 1886  CB  ALA B  53     3405   3509   1963    -12   -412   -181       C  
ATOM   1887  N   GLU B  54       6.605   6.877 -33.688  1.00 23.76           N  
ANISOU 1887  N   GLU B  54     3495   3306   2225     50   -127   -119       N  
ATOM   1888  CA  GLU B  54       7.705   6.034 -33.304  1.00 24.17           C  
ANISOU 1888  CA  GLU B  54     3425   3336   2420     32    -90   -127       C  
ATOM   1889  C   GLU B  54       8.898   6.696 -32.664  1.00 23.05           C  
ANISOU 1889  C   GLU B  54     3373   3152   2231     87    -57   -168       C  
ATOM   1890  O   GLU B  54       9.206   7.873 -32.910  1.00 22.02           O  
ANISOU 1890  O   GLU B  54     3223   3107   2034     26   -160   -198       O  
ATOM   1891  CB  GLU B  54       8.206   5.243 -34.519  1.00 25.79           C  
ANISOU 1891  CB  GLU B  54     3687   3459   2652     84   -103   -105       C  
ATOM   1892  CG  GLU B  54       7.187   4.284 -35.104  1.00 28.65           C  
ANISOU 1892  CG  GLU B  54     3694   4043   3145     63   -334   -125       C  
ATOM   1893  CD  GLU B  54       7.736   3.396 -36.223  1.00 33.24           C  
ANISOU 1893  CD  GLU B  54     4176   4753   3700     60   -146   -337       C  
ATOM   1894  OE1 GLU B  54       6.907   2.795 -36.942  1.00 38.17           O  
ANISOU 1894  OE1 GLU B  54     4722   5477   4302      0   -347   -511       O  
ATOM   1895  OE2 GLU B  54       8.973   3.294 -36.400  1.00 37.59           O  
ANISOU 1895  OE2 GLU B  54     4545   5253   4483    308   -212   -191       O  
ATOM   1896  N   ALA B  55       9.565   5.895 -31.835  1.00 22.33           N  
ANISOU 1896  N   ALA B  55     3442   3009   2033     48     58   -132       N  
ATOM   1897  CA  ALA B  55      10.772   6.304 -31.163  1.00 21.92           C  
ANISOU 1897  CA  ALA B  55     3495   2916   1918     10    -47   -115       C  
ATOM   1898  C   ALA B  55      11.792   6.528 -32.287  1.00 21.56           C  
ANISOU 1898  C   ALA B  55     3475   2958   1758    -48    -35    -94       C  
ATOM   1899  O   ALA B  55      11.678   5.945 -33.380  1.00 22.88           O  
ANISOU 1899  O   ALA B  55     3752   3025   1917   -118   -236   -238       O  
ATOM   1900  CB  ALA B  55      11.267   5.215 -30.268  1.00 21.33           C  
ANISOU 1900  CB  ALA B  55     3526   2880   1697    -79    -32    -17       C  
ATOM   1901  N   GLY B  56      12.802   7.343 -32.027  1.00 21.00           N  
ANISOU 1901  N   GLY B  56     3425   2945   1607    -92     -3    -69       N  
ATOM   1902  CA  GLY B  56      13.833   7.631 -33.010  1.00 20.85           C  
ANISOU 1902  CA  GLY B  56     3309   3077   1536    -92     22    -12       C  
ATOM   1903  C   GLY B  56      13.462   8.667 -34.047  1.00 20.19           C  
ANISOU 1903  C   GLY B  56     3303   3071   1298    -93    184     87       C  
ATOM   1904  O   GLY B  56      14.129   8.770 -35.107  1.00 21.28           O  
ANISOU 1904  O   GLY B  56     3609   3664    813    -79    146      1       O  
ATOM   1905  N   THR B  57      12.402   9.425 -33.784  1.00 19.98           N  
ANISOU 1905  N   THR B  57     3405   3121   1063    -65    120    235       N  
ATOM   1906  CA  THR B  57      11.985  10.466 -34.710  1.00 19.71           C  
ANISOU 1906  CA  THR B  57     3522   3131    834    -92    194    160       C  
ATOM   1907  C   THR B  57      12.670  11.746 -34.285  1.00 19.56           C  
ANISOU 1907  C   THR B  57     3417   3090    923   -127     51     72       C  
ATOM   1908  O   THR B  57      12.586  12.160 -33.116  1.00 20.04           O  
ANISOU 1908  O   THR B  57     3601   3163    848   -178    -10    -14       O  
ATOM   1909  CB  THR B  57      10.479  10.728 -34.693  1.00 19.12           C  
ANISOU 1909  CB  THR B  57     3582   3204    477    -66     71    258       C  
ATOM   1910  OG1 THR B  57       9.780   9.529 -35.005  1.00 20.98           O  
ANISOU 1910  OG1 THR B  57     3980   3535    454   -161    649   -250       O  
ATOM   1911  CG2 THR B  57      10.080  11.853 -35.675  1.00 21.38           C  
ANISOU 1911  CG2 THR B  57     3939   3227    956     49    148    310       C  
ATOM   1912  N   ILE B  58      13.368  12.366 -35.229  1.00 19.17           N  
ANISOU 1912  N   ILE B  58     3256   3120    905   -101     22     77       N  
ATOM   1913  CA  ILE B  58      14.039  13.613 -34.980  1.00 20.55           C  
ANISOU 1913  CA  ILE B  58     3283   3237   1287      6    -83     99       C  
ATOM   1914  C   ILE B  58      13.254  14.715 -35.646  1.00 21.96           C  
ANISOU 1914  C   ILE B  58     3452   3242   1649    -16   -114     73       C  
ATOM   1915  O   ILE B  58      12.836  14.584 -36.807  1.00 21.95           O  
ANISOU 1915  O   ILE B  58     3537   3296   1507    118   -266     58       O  
ATOM   1916  CB  ILE B  58      15.517  13.654 -35.491  1.00 20.48           C  
ANISOU 1916  CB  ILE B  58     3380   3303   1098    -23    -78    142       C  
ATOM   1917  CG1 ILE B  58      16.387  12.698 -34.672  1.00 22.29           C  
ANISOU 1917  CG1 ILE B  58     3530   3562   1375    126   -151      3       C  
ATOM   1918  CG2 ILE B  58      16.088  15.061 -35.392  1.00 20.48           C  
ANISOU 1918  CG2 ILE B  58     3303   3662    816    -82     29    142       C  
ATOM   1919  CD1 ILE B  58      17.864  12.809 -34.963  1.00 22.74           C  
ANISOU 1919  CD1 ILE B  58     3347   3769   1522    398   -465     25       C  
ATOM   1920  N   ARG B  59      13.017  15.777 -34.890  1.00 22.99           N  
ANISOU 1920  N   ARG B  59     3489   3317   1929    -29    -25     43       N  
ATOM   1921  CA  ARG B  59      12.328  16.950 -35.401  1.00 24.23           C  
ANISOU 1921  CA  ARG B  59     3547   3390   2269    -97    -83     66       C  
ATOM   1922  C   ARG B  59      13.340  18.077 -35.170  1.00 24.22           C  
ANISOU 1922  C   ARG B  59     3569   3372   2260   -166    -14     25       C  
ATOM   1923  O   ARG B  59      13.795  18.289 -34.053  1.00 24.71           O  
ANISOU 1923  O   ARG B  59     3615   3525   2246   -295   -132      5       O  
ATOM   1924  CB  ARG B  59      10.966  17.167 -34.766  1.00 25.24           C  
ANISOU 1924  CB  ARG B  59     3689   3469   2432   -125   -101     80       C  
ATOM   1925  CG  ARG B  59      10.060  15.973 -35.012  1.00 27.54           C  
ANISOU 1925  CG  ARG B  59     3823   3686   2954   -237   -159    182       C  
ATOM   1926  CD  ARG B  59       8.649  16.280 -34.648  1.00 31.08           C  
ANISOU 1926  CD  ARG B  59     4217   4006   3584    -68   -137    151       C  
ATOM   1927  NE  ARG B  59       7.727  15.164 -34.865  1.00 31.72           N  
ANISOU 1927  NE  ARG B  59     4596   3926   3529   -177   -498    148       N  
ATOM   1928  CZ  ARG B  59       7.181  14.821 -36.038  1.00 32.05           C  
ANISOU 1928  CZ  ARG B  59     4619   4072   3484   -151   -394    117       C  
ATOM   1929  NH1 ARG B  59       7.511  15.450 -37.171  1.00 32.24           N  
ANISOU 1929  NH1 ARG B  59     4509   4121   3620   -217   -429    178       N  
ATOM   1930  NH2 ARG B  59       6.335  13.797 -36.084  1.00 31.39           N  
ANISOU 1930  NH2 ARG B  59     4576   4069   3279    -68   -456    -55       N  
ATOM   1931  N   GLY B  60      13.737  18.758 -36.240  1.00 24.72           N  
ANISOU 1931  N   GLY B  60     3617   3390   2385   -196     28     45       N  
ATOM   1932  CA  GLY B  60      14.717  19.831 -36.134  1.00 24.62           C  
ANISOU 1932  CA  GLY B  60     3564   3432   2359   -219    102     58       C  
ATOM   1933  C   GLY B  60      15.944  19.550 -36.974  1.00 24.55           C  
ANISOU 1933  C   GLY B  60     3604   3375   2346   -209    162     50       C  
ATOM   1934  O   GLY B  60      15.919  18.644 -37.816  1.00 24.78           O  
ANISOU 1934  O   GLY B  60     3843   3521   2050   -294    340    183       O  
ATOM   1935  N   LEU B  61      17.023  20.311 -36.774  1.00 25.36           N  
ANISOU 1935  N   LEU B  61     3661   3517   2456   -173    217     27       N  
ATOM   1936  CA  LEU B  61      17.095  21.419 -35.797  1.00 25.42           C  
ANISOU 1936  CA  LEU B  61     3635   3485   2536    -68    145     55       C  
ATOM   1937  C   LEU B  61      16.389  22.605 -36.459  1.00 25.79           C  
ANISOU 1937  C   LEU B  61     3680   3505   2610    -13     91     57       C  
ATOM   1938  O   LEU B  61      16.428  22.730 -37.691  1.00 26.62           O  
ANISOU 1938  O   LEU B  61     3976   3622   2513     32    -64    155       O  
ATOM   1939  CB  LEU B  61      18.561  21.687 -35.433  1.00 25.50           C  
ANISOU 1939  CB  LEU B  61     3678   3551   2457    -87    121    110       C  
ATOM   1940  CG  LEU B  61      19.310  20.440 -34.910  1.00 24.98           C  
ANISOU 1940  CG  LEU B  61     3484   3710   2293     13    280     71       C  
ATOM   1941  CD1 LEU B  61      20.835  20.578 -34.895  1.00 25.24           C  
ANISOU 1941  CD1 LEU B  61     3540   3971   2076     27     76   -125       C  
ATOM   1942  CD2 LEU B  61      18.764  20.031 -33.521  1.00 26.25           C  
ANISOU 1942  CD2 LEU B  61     3719   4035   2218    205    255    -47       C  
ATOM   1943  N  AHIS B  62      15.719  23.436 -35.660  0.50 25.11           N  
ANISOU 1943  N  AHIS B  62     3571   3401   2568      4     41     55       N  
ATOM   1944  N  BHIS B  62      15.756  23.482 -35.682  0.50 25.55           N  
ANISOU 1944  N  BHIS B  62     3626   3461   2619      0     20     33       N  
ATOM   1945  CA AHIS B  62      14.964  24.576 -36.186  0.50 24.93           C  
ANISOU 1945  CA AHIS B  62     3482   3353   2636     22     61     60       C  
ATOM   1946  CA BHIS B  62      15.091  24.635 -36.294  0.50 25.79           C  
ANISOU 1946  CA BHIS B  62     3591   3460   2746     10     12     18       C  
ATOM   1947  C  AHIS B  62      15.003  25.927 -35.469  0.50 25.48           C  
ANISOU 1947  C  AHIS B  62     3601   3415   2663     -1     16     67       C  
ATOM   1948  C  BHIS B  62      15.134  25.923 -35.509  0.50 25.87           C  
ANISOU 1948  C  BHIS B  62     3639   3472   2715    -10     -9     51       C  
ATOM   1949  O  AHIS B  62      15.025  25.995 -34.236  0.50 25.71           O  
ANISOU 1949  O  AHIS B  62     3681   3486   2598    -38    -58     55       O  
ATOM   1950  O  BHIS B  62      15.299  25.946 -34.289  0.50 26.39           O  
ANISOU 1950  O  BHIS B  62     3780   3552   2692    -71   -131     56       O  
ATOM   1951  CB AHIS B  62      13.481  24.163 -36.226  0.50 24.83           C  
ANISOU 1951  CB AHIS B  62     3461   3350   2620     23     27     94       C  
ATOM   1952  CB BHIS B  62      13.618  24.361 -36.605  0.50 26.11           C  
ANISOU 1952  CB BHIS B  62     3616   3518   2784      4    -37     12       C  
ATOM   1953  CG AHIS B  62      12.553  25.280 -36.593  0.50 23.21           C  
ANISOU 1953  CG AHIS B  62     3314   3150   2354     71    161    156       C  
ATOM   1954  CG BHIS B  62      13.399  23.160 -37.454  0.50 27.09           C  
ANISOU 1954  CG BHIS B  62     3751   3655   2886    -25    -19    -47       C  
ATOM   1955  ND1AHIS B  62      12.017  26.143 -35.658  0.50 19.82           N  
ANISOU 1955  ND1AHIS B  62     2673   3071   1787   -141    436    508       N  
ATOM   1956  ND1BHIS B  62      13.565  23.171 -38.821  0.50 27.48           N  
ANISOU 1956  ND1BHIS B  62     3895   3776   2768    -82     28   -210       N  
ATOM   1957  CD2AHIS B  62      12.077  25.685 -37.795  0.50 22.26           C  
ANISOU 1957  CD2AHIS B  62     3140   3194   2121     52     87    165       C  
ATOM   1958  CD2BHIS B  62      12.985  21.918 -37.134  0.50 28.33           C  
ANISOU 1958  CD2BHIS B  62     4072   3696   2993    -38    -70   -158       C  
ATOM   1959  CE1AHIS B  62      11.251  27.027 -36.268  0.50 22.46           C  
ANISOU 1959  CE1AHIS B  62     3228   3174   2129    160    278    216       C  
ATOM   1960  CE1BHIS B  62      13.303  21.969 -39.300  0.50 28.35           C  
ANISOU 1960  CE1BHIS B  62     4041   3709   3020   -122     99    -52       C  
ATOM   1961  NE2AHIS B  62      11.269  26.773 -37.565  0.50 21.37           N  
ANISOU 1961  NE2AHIS B  62     3252   2999   1867    134    279    375       N  
ATOM   1962  NE2BHIS B  62      12.938  21.191 -38.298  0.50 27.86           N  
ANISOU 1962  NE2BHIS B  62     4012   3891   2680    -80     39   -131       N  
ATOM   1963  N   PHE B  63      14.970  27.001 -36.264  1.00 25.53           N  
ANISOU 1963  N   PHE B  63     3633   3471   2596      6     40    101       N  
ATOM   1964  CA  PHE B  63      14.945  28.349 -35.735  1.00 26.41           C  
ANISOU 1964  CA  PHE B  63     3749   3565   2718     47    105    153       C  
ATOM   1965  C   PHE B  63      14.217  29.169 -36.782  1.00 27.61           C  
ANISOU 1965  C   PHE B  63     3847   3769   2875    115    104    129       C  
ATOM   1966  O   PHE B  63      14.175  28.797 -37.974  1.00 27.67           O  
ANISOU 1966  O   PHE B  63     3812   3906   2796     88    128    152       O  
ATOM   1967  CB  PHE B  63      16.313  28.932 -35.415  1.00 26.32           C  
ANISOU 1967  CB  PHE B  63     3678   3604   2718     71    165    148       C  
ATOM   1968  CG  PHE B  63      17.190  29.153 -36.608  1.00 27.03           C  
ANISOU 1968  CG  PHE B  63     3892   3625   2751     20    296    264       C  
ATOM   1969  CD1 PHE B  63      17.168  30.368 -37.278  1.00 26.67           C  
ANISOU 1969  CD1 PHE B  63     4015   3620   2497    202    301    236       C  
ATOM   1970  CD2 PHE B  63      18.053  28.160 -37.044  1.00 27.42           C  
ANISOU 1970  CD2 PHE B  63     3985   3635   2797    184    380    274       C  
ATOM   1971  CE1 PHE B  63      17.981  30.582 -38.375  1.00 29.14           C  
ANISOU 1971  CE1 PHE B  63     4030   3995   3047     90    485    269       C  
ATOM   1972  CE2 PHE B  63      18.880  28.367 -38.148  1.00 28.51           C  
ANISOU 1972  CE2 PHE B  63     4012   3900   2921    145    391    320       C  
ATOM   1973  CZ  PHE B  63      18.842  29.581 -38.808  1.00 28.92           C  
ANISOU 1973  CZ  PHE B  63     4160   3927   2900    130    356    197       C  
ATOM   1974  N   GLN B  64      13.633  30.268 -36.337  1.00 29.02           N  
ANISOU 1974  N   GLN B  64     3993   3915   3117    191    114    208       N  
ATOM   1975  CA  GLN B  64      12.919  31.139 -37.238  1.00 29.93           C  
ANISOU 1975  CA  GLN B  64     3998   4029   3345    210     99    145       C  
ATOM   1976  C   GLN B  64      13.846  32.349 -37.365  1.00 30.30           C  
ANISOU 1976  C   GLN B  64     4084   4017   3410    192    136    153       C  
ATOM   1977  O   GLN B  64      14.402  32.819 -36.368  1.00 30.60           O  
ANISOU 1977  O   GLN B  64     4127   4010   3487    201    101    176       O  
ATOM   1978  CB  GLN B  64      11.534  31.435 -36.688  1.00 30.48           C  
ANISOU 1978  CB  GLN B  64     4056   4132   3392    179    139    115       C  
ATOM   1979  CG  GLN B  64      10.588  31.934 -37.732  1.00 31.70           C  
ANISOU 1979  CG  GLN B  64     4262   4324   3458    255    125     64       C  
ATOM   1980  CD  GLN B  64       9.175  31.950 -37.238  1.00 32.75           C  
ANISOU 1980  CD  GLN B  64     4356   4779   3306    365    202   -100       C  
ATOM   1981  OE1 GLN B  64       8.348  31.190 -37.744  1.00 33.86           O  
ANISOU 1981  OE1 GLN B  64     4667   4840   3357    477    330   -399       O  
ATOM   1982  NE2 GLN B  64       8.905  32.707 -36.182  1.00 35.96           N  
ANISOU 1982  NE2 GLN B  64     4942   4870   3850    520    402   -378       N  
ATOM   1983  N   LYS B  65      14.040  32.829 -38.596  1.00 30.91           N  
ANISOU 1983  N   LYS B  65     4183   4101   3459    180    129    194       N  
ATOM   1984  CA  LYS B  65      14.934  33.960 -38.861  1.00 31.00           C  
ANISOU 1984  CA  LYS B  65     4103   4129   3547     97    139    159       C  
ATOM   1985  C   LYS B  65      14.528  35.309 -38.253  1.00 31.48           C  
ANISOU 1985  C   LYS B  65     4194   4141   3624     54    164    178       C  
ATOM   1986  O   LYS B  65      13.344  35.605 -38.101  1.00 31.08           O  
ANISOU 1986  O   LYS B  65     4234   4037   3538     32    319    252       O  
ATOM   1987  CB  LYS B  65      15.131  34.164 -40.380  1.00 30.87           C  
ANISOU 1987  CB  LYS B  65     4098   4137   3494    136    104    168       C  
ATOM   1988  CG  LYS B  65      15.673  32.970 -41.186  1.00 31.96           C  
ANISOU 1988  CG  LYS B  65     4229   4312   3601    148     54    177       C  
ATOM   1989  CD  LYS B  65      15.929  33.411 -42.633  1.00 33.06           C  
ANISOU 1989  CD  LYS B  65     4326   4572   3662     93     15    117       C  
ATOM   1990  CE  LYS B  65      16.313  32.255 -43.549  1.00 33.97           C  
ANISOU 1990  CE  LYS B  65     4621   4557   3726     57    -52    117       C  
ATOM   1991  NZ  LYS B  65      15.183  31.296 -43.681  1.00 36.24           N  
ANISOU 1991  NZ  LYS B  65     4939   5091   3740   -188    -47    357       N  
ATOM   1992  N   ASN B  66      15.535  36.114 -37.907  1.00 32.77           N  
ANISOU 1992  N   ASN B  66     4362   4258   3831    -31    185    138       N  
ATOM   1993  CA  ASN B  66      15.328  37.449 -37.327  1.00 33.57           C  
ANISOU 1993  CA  ASN B  66     4417   4332   4003    -11    116     68       C  
ATOM   1994  C   ASN B  66      14.862  38.397 -38.426  1.00 33.76           C  
ANISOU 1994  C   ASN B  66     4467   4348   4010    -35    120     52       C  
ATOM   1995  O   ASN B  66      15.245  38.214 -39.584  1.00 35.02           O  
ANISOU 1995  O   ASN B  66     4592   4633   4078   -105    188     62       O  
ATOM   1996  CB  ASN B  66      16.606  37.999 -36.679  1.00 33.93           C  
ANISOU 1996  CB  ASN B  66     4453   4354   4082    -23    108     82       C  
ATOM   1997  CG  ASN B  66      17.095  37.140 -35.527  1.00 36.51           C  
ANISOU 1997  CG  ASN B  66     4798   4590   4481      9    -58     81       C  
ATOM   1998  OD1 ASN B  66      16.917  35.920 -35.524  1.00 40.83           O  
ANISOU 1998  OD1 ASN B  66     5425   4976   5109   -243     14     -6       O  
ATOM   1999  ND2 ASN B  66      17.752  37.771 -34.556  1.00 39.32           N  
ANISOU 1999  ND2 ASN B  66     5341   4821   4777    234   -152   -138       N  
ATOM   2000  N   PRO B  67      14.094  39.450 -38.077  1.00 33.72           N  
ANISOU 2000  N   PRO B  67     4469   4339   4003      3    104     33       N  
ATOM   2001  CA  PRO B  67      13.625  39.881 -36.760  1.00 33.72           C  
ANISOU 2001  CA  PRO B  67     4466   4334   4011     26     81     48       C  
ATOM   2002  C   PRO B  67      12.470  39.108 -36.141  1.00 33.75           C  
ANISOU 2002  C   PRO B  67     4509   4313   3999      1    136     48       C  
ATOM   2003  O   PRO B  67      11.942  39.550 -35.119  1.00 35.30           O  
ANISOU 2003  O   PRO B  67     4682   4575   4155     72    202     21       O  
ATOM   2004  CB  PRO B  67      13.168  41.318 -37.033  1.00 33.60           C  
ANISOU 2004  CB  PRO B  67     4465   4286   4012     16     59     15       C  
ATOM   2005  CG  PRO B  67      12.596  41.232 -38.378  1.00 33.88           C  
ANISOU 2005  CG  PRO B  67     4467   4388   4018     35     33    126       C  
ATOM   2006  CD  PRO B  67      13.540  40.323 -39.131  1.00 33.81           C  
ANISOU 2006  CD  PRO B  67     4512   4345   3986     20     64     -4       C  
ATOM   2007  N   LYS B  68      12.071  37.980 -36.727  1.00 33.38           N  
ANISOU 2007  N   LYS B  68     4436   4337   3908     -9     59    120       N  
ATOM   2008  CA  LYS B  68      10.975  37.197 -36.168  1.00 32.95           C  
ANISOU 2008  CA  LYS B  68     4411   4187   3918     19     73    146       C  
ATOM   2009  C   LYS B  68      11.466  35.939 -35.448  1.00 32.19           C  
ANISOU 2009  C   LYS B  68     4317   4141   3770     26     68    161       C  
ATOM   2010  O   LYS B  68      10.910  34.848 -35.612  1.00 33.25           O  
ANISOU 2010  O   LYS B  68     4588   4227   3818     68     65    173       O  
ATOM   2011  CB  LYS B  68       9.922  36.885 -37.223  1.00 33.26           C  
ANISOU 2011  CB  LYS B  68     4446   4242   3947     11     66    127       C  
ATOM   2012  CG  LYS B  68       9.236  38.143 -37.747  1.00 35.34           C  
ANISOU 2012  CG  LYS B  68     4743   4375   4308     48     -7    139       C  
ATOM   2013  CD  LYS B  68       8.087  37.825 -38.681  1.00 36.54           C  
ANISOU 2013  CD  LYS B  68     4774   4537   4570      0    -73     61       C  
ATOM   2014  CE  LYS B  68       7.370  39.090 -39.136  1.00 37.36           C  
ANISOU 2014  CE  LYS B  68     4955   4552   4685     23   -117     45       C  
ATOM   2015  NZ  LYS B  68       6.193  38.784 -40.015  1.00 39.30           N  
ANISOU 2015  NZ  LYS B  68     4969   4878   5084    188   -115    -29       N  
ATOM   2016  N   ALA B  69      12.510  36.115 -34.641  1.00 31.21           N  
ANISOU 2016  N   ALA B  69     4272   4051   3534     81    162    194       N  
ATOM   2017  CA  ALA B  69      13.077  35.024 -33.874  1.00 29.25           C  
ANISOU 2017  CA  ALA B  69     4046   3785   3282    147    228    172       C  
ATOM   2018  C   ALA B  69      12.056  34.703 -32.785  1.00 28.67           C  
ANISOU 2018  C   ALA B  69     3971   3755   3165    159    238    150       C  
ATOM   2019  O   ALA B  69      11.278  35.583 -32.376  1.00 28.99           O  
ANISOU 2019  O   ALA B  69     4133   3909   2970    177    279    107       O  
ATOM   2020  CB  ALA B  69      14.410  35.421 -33.260  1.00 29.34           C  
ANISOU 2020  CB  ALA B  69     3999   3828   3320    159    328    207       C  
ATOM   2021  N   GLN B  70      12.054  33.449 -32.337  1.00 27.46           N  
ANISOU 2021  N   GLN B  70     3816   3738   2877    156    232    176       N  
ATOM   2022  CA  GLN B  70      11.128  32.989 -31.308  1.00 26.08           C  
ANISOU 2022  CA  GLN B  70     3603   3563   2740    155    156    167       C  
ATOM   2023  C   GLN B  70      11.827  32.410 -30.095  1.00 25.71           C  
ANISOU 2023  C   GLN B  70     3523   3587   2658    161    166    176       C  
ATOM   2024  O   GLN B  70      12.871  31.760 -30.222  1.00 27.15           O  
ANISOU 2024  O   GLN B  70     3796   3627   2891    276    240    147       O  
ATOM   2025  CB  GLN B  70      10.292  31.822 -31.848  1.00 25.38           C  
ANISOU 2025  CB  GLN B  70     3497   3642   2502    159    199    167       C  
ATOM   2026  CG  GLN B  70       9.361  32.077 -33.026  1.00 26.27           C  
ANISOU 2026  CG  GLN B  70     3706   3903   2371     69    140     59       C  
ATOM   2027  CD  GLN B  70       8.779  30.769 -33.568  1.00 25.95           C  
ANISOU 2027  CD  GLN B  70     4157   4161   1540     95    221    -75       C  
ATOM   2028  OE1 GLN B  70       9.496  29.770 -33.683  1.00 26.48           O  
ANISOU 2028  OE1 GLN B  70     4417   4406   1238    167    148   -350       O  
ATOM   2029  NE2 GLN B  70       7.497  30.782 -33.948  1.00 25.09           N  
ANISOU 2029  NE2 GLN B  70     4310   4816    405   -182    264   -548       N  
ATOM   2030  N   THR B  71      11.262  32.682 -28.925  1.00 24.56           N  
ANISOU 2030  N   THR B  71     3462   3392   2478     72     91    127       N  
ATOM   2031  CA  THR B  71      11.750  32.112 -27.677  1.00 23.26           C  
ANISOU 2031  CA  THR B  71     3335   3196   2304     26     68    133       C  
ATOM   2032  C   THR B  71      10.829  30.885 -27.617  1.00 22.22           C  
ANISOU 2032  C   THR B  71     3236   3201   2003     60    -12     96       C  
ATOM   2033  O   THR B  71       9.629  30.999 -27.935  1.00 22.90           O  
ANISOU 2033  O   THR B  71     3468   3400   1831    133      1    157       O  
ATOM   2034  CB  THR B  71      11.501  32.997 -26.449  1.00 23.19           C  
ANISOU 2034  CB  THR B  71     3286   3232   2290    -80    129    166       C  
ATOM   2035  OG1 THR B  71      12.253  34.212 -26.565  1.00 25.86           O  
ANISOU 2035  OG1 THR B  71     4008   2984   2831   -143    157    142       O  
ATOM   2036  CG2 THR B  71      11.908  32.280 -25.170  1.00 23.23           C  
ANISOU 2036  CG2 THR B  71     3225   3375   2224    -93     49    179       C  
ATOM   2037  N   LYS B  72      11.371  29.729 -27.248  1.00 20.96           N  
ANISOU 2037  N   LYS B  72     3231   3039   1693     -8    -94    174       N  
ATOM   2038  CA  LYS B  72      10.592  28.489 -27.148  1.00 19.90           C  
ANISOU 2038  CA  LYS B  72     3054   2915   1593    -20   -162    229       C  
ATOM   2039  C   LYS B  72      10.666  27.915 -25.731  1.00 20.40           C  
ANISOU 2039  C   LYS B  72     3080   3085   1586    -51   -116    191       C  
ATOM   2040  O   LYS B  72      11.757  27.848 -25.177  1.00 22.21           O  
ANISOU 2040  O   LYS B  72     3489   3369   1579    -88   -293    154       O  
ATOM   2041  CB  LYS B  72      11.147  27.429 -28.098  1.00 19.74           C  
ANISOU 2041  CB  LYS B  72     3086   2929   1484     25   -197    318       C  
ATOM   2042  CG  LYS B  72      11.119  27.785 -29.587  1.00 19.51           C  
ANISOU 2042  CG  LYS B  72     2979   3086   1347      7    -33    370       C  
ATOM   2043  CD  LYS B  72      11.857  26.784 -30.459  1.00 20.54           C  
ANISOU 2043  CD  LYS B  72     3318   2982   1505    -37   -396    229       C  
ATOM   2044  CE  LYS B  72      11.837  27.246 -31.925  1.00 21.32           C  
ANISOU 2044  CE  LYS B  72     3231   3150   1718      0   -193    211       C  
ATOM   2045  NZ  LYS B  72      12.701  26.440 -32.829  1.00 19.81           N  
ANISOU 2045  NZ  LYS B  72     2830   3525   1171    -82    -75    -27       N  
ATOM   2046  N   LEU B  73       9.526  27.525 -25.159  1.00 21.43           N  
ANISOU 2046  N   LEU B  73     3184   3148   1809   -119   -179    178       N  
ATOM   2047  CA  LEU B  73       9.465  26.916 -23.817  1.00 20.91           C  
ANISOU 2047  CA  LEU B  73     3073   3079   1792    -79     47    174       C  
ATOM   2048  C   LEU B  73       8.962  25.505 -24.134  1.00 21.01           C  
ANISOU 2048  C   LEU B  73     3095   3207   1680   -103    102    140       C  
ATOM   2049  O   LEU B  73       7.775  25.311 -24.401  1.00 21.81           O  
ANISOU 2049  O   LEU B  73     3277   3487   1523   -118    -67    218       O  
ATOM   2050  CB  LEU B  73       8.542  27.659 -22.844  1.00 21.05           C  
ANISOU 2050  CB  LEU B  73     3301   3033   1662    -54    -32     96       C  
ATOM   2051  CG  LEU B  73       8.386  27.059 -21.436  1.00 20.89           C  
ANISOU 2051  CG  LEU B  73     3279   2924   1732    -38     63    -22       C  
ATOM   2052  CD1 LEU B  73       9.714  26.826 -20.714  1.00 20.99           C  
ANISOU 2052  CD1 LEU B  73     3727   3053   1193     12     59    -86       C  
ATOM   2053  CD2 LEU B  73       7.470  27.967 -20.637  1.00 22.29           C  
ANISOU 2053  CD2 LEU B  73     3612   3479   1376    -98    418    -81       C  
ATOM   2054  N   ILE B  74       9.884  24.549 -24.075  1.00 21.26           N  
ANISOU 2054  N   ILE B  74     3176   3171   1728    -30    178    192       N  
ATOM   2055  CA  ILE B  74       9.656  23.136 -24.395  1.00 21.20           C  
ANISOU 2055  CA  ILE B  74     3080   3086   1889    -37    117    145       C  
ATOM   2056  C   ILE B  74       9.278  22.275 -23.193  1.00 21.53           C  
ANISOU 2056  C   ILE B  74     3169   3049   1960    -31    151    105       C  
ATOM   2057  O   ILE B  74       9.859  22.425 -22.131  1.00 22.17           O  
ANISOU 2057  O   ILE B  74     3487   3040   1896   -130    199    -27       O  
ATOM   2058  CB  ILE B  74      10.981  22.465 -24.952  1.00 22.22           C  
ANISOU 2058  CB  ILE B  74     3277   3170   1993      8    105     86       C  
ATOM   2059  CG1 ILE B  74      11.719  23.339 -25.997  1.00 21.40           C  
ANISOU 2059  CG1 ILE B  74     3233   2958   1939     98     21     20       C  
ATOM   2060  CG2 ILE B  74      10.706  21.033 -25.432  1.00 22.54           C  
ANISOU 2060  CG2 ILE B  74     3168   3345   2049    -41   -161     26       C  
ATOM   2061  CD1 ILE B  74      10.910  23.672 -27.240  1.00 22.99           C  
ANISOU 2061  CD1 ILE B  74     3979   3040   1715    448     75    151       C  
ATOM   2062  N   GLN B  75       8.340  21.356 -23.393  1.00 21.95           N  
ANISOU 2062  N   GLN B  75     3222   3107   2008     -6    158     35       N  
ATOM   2063  CA  GLN B  75       7.898  20.443 -22.344  1.00 22.38           C  
ANISOU 2063  CA  GLN B  75     3322   3094   2087    -31    131     23       C  
ATOM   2064  C   GLN B  75       7.429  19.138 -23.012  1.00 21.99           C  
ANISOU 2064  C   GLN B  75     3301   3113   1940   -126     18     17       C  
ATOM   2065  O   GLN B  75       7.066  19.127 -24.212  1.00 23.27           O  
ANISOU 2065  O   GLN B  75     3903   3127   1811   -291      8     20       O  
ATOM   2066  CB  GLN B  75       6.830  21.115 -21.452  1.00 23.30           C  
ANISOU 2066  CB  GLN B  75     3520   3189   2143     34     88      2       C  
ATOM   2067  CG  GLN B  75       5.543  21.550 -22.162  1.00 25.71           C  
ANISOU 2067  CG  GLN B  75     3478   3650   2640     87    349   -188       C  
ATOM   2068  CD  GLN B  75       4.641  22.431 -21.285  1.00 27.99           C  
ANISOU 2068  CD  GLN B  75     3974   4123   2537    207    563   -346       C  
ATOM   2069  OE1 GLN B  75       3.462  22.611 -21.570  1.00 33.82           O  
ANISOU 2069  OE1 GLN B  75     4593   5194   3063    338    577   -560       O  
ATOM   2070  NE2 GLN B  75       5.207  22.985 -20.229  1.00 30.24           N  
ANISOU 2070  NE2 GLN B  75     4314   4544   2631    -16    599   -267       N  
ATOM   2071  N   VAL B  76       7.483  18.039 -22.268  1.00 20.68           N  
ANISOU 2071  N   VAL B  76     3174   3026   1655   -229     87    -23       N  
ATOM   2072  CA  VAL B  76       7.067  16.730 -22.773  1.00 20.69           C  
ANISOU 2072  CA  VAL B  76     3236   2964   1660   -193    107      6       C  
ATOM   2073  C   VAL B  76       5.876  16.239 -21.968  1.00 20.54           C  
ANISOU 2073  C   VAL B  76     3208   2909   1685   -200     71    -40       C  
ATOM   2074  O   VAL B  76       5.979  16.033 -20.740  1.00 20.69           O  
ANISOU 2074  O   VAL B  76     3464   3113   1283   -429     16    -61       O  
ATOM   2075  CB  VAL B  76       8.218  15.692 -22.770  1.00 20.38           C  
ANISOU 2075  CB  VAL B  76     3076   3077   1588   -170    211     66       C  
ATOM   2076  CG1 VAL B  76       7.689  14.319 -23.157  1.00 20.80           C  
ANISOU 2076  CG1 VAL B  76     3333   3225   1343   -171    107    199       C  
ATOM   2077  CG2 VAL B  76       9.366  16.142 -23.710  1.00 20.90           C  
ANISOU 2077  CG2 VAL B  76     3237   3103   1599   -174    317    123       C  
ATOM   2078  N   MET B  77       4.752  16.028 -22.657  1.00 20.96           N  
ANISOU 2078  N   MET B  77     3196   2952   1813   -180     46   -140       N  
ATOM   2079  CA  MET B  77       3.497  15.582 -22.030  1.00 22.17           C  
ANISOU 2079  CA  MET B  77     3308   3085   2030    -66    184   -152       C  
ATOM   2080  C   MET B  77       3.309  14.073 -21.935  1.00 21.44           C  
ANISOU 2080  C   MET B  77     3108   3070   1968    -87    295   -114       C  
ATOM   2081  O   MET B  77       2.548  13.577 -21.091  1.00 23.02           O  
ANISOU 2081  O   MET B  77     3398   3320   2025    -24    511   -143       O  
ATOM   2082  CB  MET B  77       2.307  16.195 -22.780  1.00 23.31           C  
ANISOU 2082  CB  MET B  77     3432   3160   2265   -141    137   -206       C  
ATOM   2083  CG  MET B  77       2.331  17.727 -22.852  1.00 27.21           C  
ANISOU 2083  CG  MET B  77     4125   3425   2790     16     72    -34       C  
ATOM   2084  SD  MET B  77       2.392  18.561 -21.244  1.00 35.83           S  
ANISOU 2084  SD  MET B  77     6093   4233   3288    -45    300   -325       S  
ATOM   2085  CE  MET B  77       0.852  18.005 -20.532  1.00 34.85           C  
ANISOU 2085  CE  MET B  77     5526   4033   3681    234    246   -126       C  
ATOM   2086  N   GLN B  78       3.992  13.343 -22.809  1.00 21.50           N  
ANISOU 2086  N   GLN B  78     3100   3102   1966    -50    340    -63       N  
ATOM   2087  CA  GLN B  78       3.923  11.901 -22.857  1.00 20.58           C  
ANISOU 2087  CA  GLN B  78     2860   3104   1855    -42    237     -6       C  
ATOM   2088  C   GLN B  78       5.226  11.450 -23.483  1.00 20.25           C  
ANISOU 2088  C   GLN B  78     2811   3051   1833    -42    203     47       C  
ATOM   2089  O   GLN B  78       5.707  12.088 -24.420  1.00 20.08           O  
ANISOU 2089  O   GLN B  78     2660   3393   1573   -131    378     13       O  
ATOM   2090  CB  GLN B  78       2.695  11.496 -23.672  1.00 21.71           C  
ANISOU 2090  CB  GLN B  78     2903   3289   2055    -41    317    -87       C  
ATOM   2091  CG  GLN B  78       2.530  10.031 -23.984  1.00 22.49           C  
ANISOU 2091  CG  GLN B  78     2981   3322   2241    -30    136     63       C  
ATOM   2092  CD  GLN B  78       1.222   9.765 -24.719  1.00 25.04           C  
ANISOU 2092  CD  GLN B  78     3114   4058   2341   -152    182   -261       C  
ATOM   2093  OE1 GLN B  78       0.141  10.129 -24.235  1.00 27.99           O  
ANISOU 2093  OE1 GLN B  78     3488   4926   2219     42    355   -158       O  
ATOM   2094  NE2 GLN B  78       1.308   9.090 -25.866  1.00 26.48           N  
ANISOU 2094  NE2 GLN B  78     3843   4597   1621   -251    346    126       N  
ATOM   2095  N   GLY B  79       5.811  10.376 -22.959  1.00 19.19           N  
ANISOU 2095  N   GLY B  79     2799   2878   1613   -130    138     61       N  
ATOM   2096  CA  GLY B  79       7.081   9.868 -23.483  1.00 19.39           C  
ANISOU 2096  CA  GLY B  79     2911   2934   1520    -96    128     52       C  
ATOM   2097  C   GLY B  79       8.315  10.617 -22.977  1.00 19.63           C  
ANISOU 2097  C   GLY B  79     2932   3034   1492   -123    234    -62       C  
ATOM   2098  O   GLY B  79       8.359  11.117 -21.832  1.00 18.66           O  
ANISOU 2098  O   GLY B  79     3117   3060    912   -215    336   -194       O  
ATOM   2099  N   ALA B  80       9.344  10.662 -23.818  1.00 19.10           N  
ANISOU 2099  N   ALA B  80     2919   3068   1269   -133    301    -43       N  
ATOM   2100  CA  ALA B  80      10.597  11.324 -23.478  1.00 18.80           C  
ANISOU 2100  CA  ALA B  80     2785   3053   1304    -53    304    -54       C  
ATOM   2101  C   ALA B  80      11.415  11.694 -24.712  1.00 18.83           C  
ANISOU 2101  C   ALA B  80     2835   3010   1309    -94    233    -97       C  
ATOM   2102  O   ALA B  80      11.347  11.006 -25.752  1.00 19.48           O  
ANISOU 2102  O   ALA B  80     2943   3087   1371    -24    300   -248       O  
ATOM   2103  CB  ALA B  80      11.422  10.425 -22.572  1.00 19.13           C  
ANISOU 2103  CB  ALA B  80     2735   3286   1248    -64    229     -7       C  
ATOM   2104  N   ILE B  81      12.199  12.765 -24.576  1.00 18.00           N  
ANISOU 2104  N   ILE B  81     2817   2796   1223     -4    153    -71       N  
ATOM   2105  CA  ILE B  81      13.045  13.235 -25.655  1.00 18.57           C  
ANISOU 2105  CA  ILE B  81     2766   2882   1405    -66    134    -94       C  
ATOM   2106  C   ILE B  81      14.463  13.610 -25.221  1.00 18.94           C  
ANISOU 2106  C   ILE B  81     2833   2946   1416    -67     85    -88       C  
ATOM   2107  O   ILE B  81      14.746  13.843 -24.047  1.00 18.94           O  
ANISOU 2107  O   ILE B  81     3085   3059   1050    -43     -5    120       O  
ATOM   2108  CB  ILE B  81      12.430  14.505 -26.366  1.00 18.62           C  
ANISOU 2108  CB  ILE B  81     2731   2926   1417    -78    238    -75       C  
ATOM   2109  CG1 ILE B  81      12.527  15.770 -25.483  1.00 17.56           C  
ANISOU 2109  CG1 ILE B  81     2680   2855   1136     18    109    -31       C  
ATOM   2110  CG2 ILE B  81      11.017  14.237 -26.833  1.00 17.29           C  
ANISOU 2110  CG2 ILE B  81     2871   2797    901   -322     96   -228       C  
ATOM   2111  CD1 ILE B  81      11.915  17.036 -26.076  1.00 20.28           C  
ANISOU 2111  CD1 ILE B  81     3150   3277   1277    164    171     23       C  
ATOM   2112  N   TYR B  82      15.350  13.605 -26.201  1.00 19.18           N  
ANISOU 2112  N   TYR B  82     2794   3085   1407    -37     72    -25       N  
ATOM   2113  CA  TYR B  82      16.730  14.022 -26.047  1.00 19.03           C  
ANISOU 2113  CA  TYR B  82     2709   3078   1442    -82     87    -12       C  
ATOM   2114  C   TYR B  82      16.591  15.309 -26.830  1.00 19.84           C  
ANISOU 2114  C   TYR B  82     2821   3104   1610    -26     52    -60       C  
ATOM   2115  O   TYR B  82      16.453  15.261 -28.050  1.00 20.49           O  
ANISOU 2115  O   TYR B  82     3021   3383   1380    -39    165     33       O  
ATOM   2116  CB  TYR B  82      17.718  13.061 -26.679  1.00 19.80           C  
ANISOU 2116  CB  TYR B  82     2808   3164   1549     -1     51     10       C  
ATOM   2117  CG  TYR B  82      19.140  13.585 -26.725  1.00 19.52           C  
ANISOU 2117  CG  TYR B  82     2892   3270   1255   -182    178     39       C  
ATOM   2118  CD1 TYR B  82      19.909  13.664 -25.582  1.00 19.32           C  
ANISOU 2118  CD1 TYR B  82     3056   3407    878   -101    183    113       C  
ATOM   2119  CD2 TYR B  82      19.743  13.930 -27.936  1.00 18.41           C  
ANISOU 2119  CD2 TYR B  82     2736   3564    694    -89    467    -39       C  
ATOM   2120  CE1 TYR B  82      21.211  14.116 -25.616  1.00 17.51           C  
ANISOU 2120  CE1 TYR B  82     2724   3250    679    250    677   -178       C  
ATOM   2121  CE2 TYR B  82      21.069  14.388 -27.985  1.00 20.33           C  
ANISOU 2121  CE2 TYR B  82     3116   3504   1104   -199    286     -4       C  
ATOM   2122  CZ  TYR B  82      21.800  14.482 -26.811  1.00 17.99           C  
ANISOU 2122  CZ  TYR B  82     2923   3042    870   -257    344    203       C  
ATOM   2123  OH  TYR B  82      23.119  14.928 -26.806  1.00 21.45           O  
ANISOU 2123  OH  TYR B  82     3171   4081    896   -144    359    381       O  
ATOM   2124  N   ASP B  83      16.575  16.441 -26.126  1.00 20.37           N  
ANISOU 2124  N   ASP B  83     2987   3108   1645   -116    -31    -62       N  
ATOM   2125  CA  ASP B  83      16.398  17.757 -26.716  1.00 20.54           C  
ANISOU 2125  CA  ASP B  83     2985   3012   1805    -94    -90   -145       C  
ATOM   2126  C   ASP B  83      17.721  18.485 -26.820  1.00 20.27           C  
ANISOU 2126  C   ASP B  83     2942   2966   1792   -117   -111    -71       C  
ATOM   2127  O   ASP B  83      18.445  18.624 -25.828  1.00 20.98           O  
ANISOU 2127  O   ASP B  83     3255   3069   1645   -240   -220   -277       O  
ATOM   2128  CB  ASP B  83      15.353  18.496 -25.883  1.00 20.32           C  
ANISOU 2128  CB  ASP B  83     3013   3082   1624    -79   -125   -140       C  
ATOM   2129  CG  ASP B  83      14.905  19.801 -26.504  1.00 21.83           C  
ANISOU 2129  CG  ASP B  83     3306   3222   1765    -48    -33   -244       C  
ATOM   2130  OD1 ASP B  83      15.631  20.806 -26.431  1.00 20.94           O  
ANISOU 2130  OD1 ASP B  83     3730   3830    394   -250     18   -495       O  
ATOM   2131  OD2 ASP B  83      13.750  19.821 -27.002  1.00 24.42           O  
ANISOU 2131  OD2 ASP B  83     3606   3590   2081     -7   -407   -209       O  
ATOM   2132  N   VAL B  84      18.037  18.959 -28.021  1.00 20.42           N  
ANISOU 2132  N   VAL B  84     3033   2851   1873    -13    -87   -168       N  
ATOM   2133  CA  VAL B  84      19.296  19.645 -28.263  1.00 20.73           C  
ANISOU 2133  CA  VAL B  84     3071   2766   2038      3    -40    -28       C  
ATOM   2134  C   VAL B  84      19.133  21.088 -28.747  1.00 21.50           C  
ANISOU 2134  C   VAL B  84     3189   2781   2199    -77    -46     76       C  
ATOM   2135  O   VAL B  84      18.292  21.358 -29.622  1.00 20.99           O  
ANISOU 2135  O   VAL B  84     3447   2687   1840     16    -92    283       O  
ATOM   2136  CB  VAL B  84      20.116  18.896 -29.362  1.00 21.32           C  
ANISOU 2136  CB  VAL B  84     3157   2848   2094    -56     -6    -49       C  
ATOM   2137  CG1 VAL B  84      21.432  19.649 -29.706  1.00 21.26           C  
ANISOU 2137  CG1 VAL B  84     3232   3022   1824    -84    122   -133       C  
ATOM   2138  CG2 VAL B  84      20.380  17.431 -28.960  1.00 21.56           C  
ANISOU 2138  CG2 VAL B  84     3369   2994   1827     74     23     27       C  
ATOM   2139  N   ILE B  85      19.889  22.004 -28.145  1.00 22.39           N  
ANISOU 2139  N   ILE B  85     3201   3018   2286     -5      6     55       N  
ATOM   2140  CA  ILE B  85      19.869  23.407 -28.556  1.00 22.89           C  
ANISOU 2140  CA  ILE B  85     3259   3039   2398    -43     80      2       C  
ATOM   2141  C   ILE B  85      21.293  23.758 -28.992  1.00 23.24           C  
ANISOU 2141  C   ILE B  85     3243   3149   2437    -29     76     -8       C  
ATOM   2142  O   ILE B  85      22.267  23.168 -28.511  1.00 24.23           O  
ANISOU 2142  O   ILE B  85     3358   3317   2531    -17    209     68       O  
ATOM   2143  CB  ILE B  85      19.324  24.417 -27.498  1.00 22.82           C  
ANISOU 2143  CB  ILE B  85     3205   3041   2423      0     53    -40       C  
ATOM   2144  CG1 ILE B  85      20.178  24.414 -26.227  1.00 23.17           C  
ANISOU 2144  CG1 ILE B  85     3266   3098   2436     21     12   -205       C  
ATOM   2145  CG2 ILE B  85      17.842  24.124 -27.192  1.00 23.05           C  
ANISOU 2145  CG2 ILE B  85     3293   3330   2135    -82    412    121       C  
ATOM   2146  CD1 ILE B  85      19.683  25.384 -25.143  1.00 23.86           C  
ANISOU 2146  CD1 ILE B  85     3536   3006   2524   -304    -38   -410       C  
ATOM   2147  N   VAL B  86      21.399  24.702 -29.920  1.00 22.80           N  
ANISOU 2147  N   VAL B  86     3189   3129   2343   -115    183     41       N  
ATOM   2148  CA  VAL B  86      22.689  25.152 -30.454  1.00 23.70           C  
ANISOU 2148  CA  VAL B  86     3329   3279   2395   -144    181     -7       C  
ATOM   2149  C   VAL B  86      22.674  26.676 -30.452  1.00 23.16           C  
ANISOU 2149  C   VAL B  86     3260   3188   2350   -118    186     41       C  
ATOM   2150  O   VAL B  86      21.706  27.274 -30.892  1.00 23.04           O  
ANISOU 2150  O   VAL B  86     3497   3334   1922   -105    190    109       O  
ATOM   2151  CB  VAL B  86      22.896  24.652 -31.906  1.00 23.83           C  
ANISOU 2151  CB  VAL B  86     3406   3260   2388   -121    231      3       C  
ATOM   2152  CG1 VAL B  86      24.250  25.136 -32.444  1.00 25.33           C  
ANISOU 2152  CG1 VAL B  86     3554   3710   2357   -212    347   -171       C  
ATOM   2153  CG2 VAL B  86      22.778  23.138 -31.984  1.00 24.32           C  
ANISOU 2153  CG2 VAL B  86     3480   3427   2333      7    169   -151       C  
ATOM   2154  N   ASP B  87      23.728  27.296 -29.924  1.00 22.62           N  
ANISOU 2154  N   ASP B  87     3157   2992   2446   -225    216    109       N  
ATOM   2155  CA  ASP B  87      23.820  28.762 -29.861  1.00 22.61           C  
ANISOU 2155  CA  ASP B  87     3171   2988   2431   -154    170    147       C  
ATOM   2156  C   ASP B  87      24.234  29.237 -31.265  1.00 23.14           C  
ANISOU 2156  C   ASP B  87     3181   3086   2523   -157    213    249       C  
ATOM   2157  O   ASP B  87      25.342  28.941 -31.717  1.00 25.73           O  
ANISOU 2157  O   ASP B  87     3547   3469   2757   -168    279    175       O  
ATOM   2158  CB  ASP B  87      24.844  29.153 -28.785  1.00 22.49           C  
ANISOU 2158  CB  ASP B  87     3115   2913   2515   -177    156    254       C  
ATOM   2159  CG  ASP B  87      24.916  30.666 -28.513  1.00 24.07           C  
ANISOU 2159  CG  ASP B  87     3354   3185   2606   -145     -9    -52       C  
ATOM   2160  OD1 ASP B  87      24.264  31.480 -29.203  1.00 25.42           O  
ANISOU 2160  OD1 ASP B  87     3687   3744   2226    -97   -132    -54       O  
ATOM   2161  OD2 ASP B  87      25.630  31.049 -27.560  1.00 26.71           O  
ANISOU 2161  OD2 ASP B  87     3604   3608   2935   -600     54     54       O  
ATOM   2162  N   LEU B  88      23.335  29.940 -31.955  1.00 23.77           N  
ANISOU 2162  N   LEU B  88     3348   3251   2430   -188    147    289       N  
ATOM   2163  CA  LEU B  88      23.618  30.448 -33.314  1.00 23.67           C  
ANISOU 2163  CA  LEU B  88     3414   3144   2436   -183     73    386       C  
ATOM   2164  C   LEU B  88      23.824  31.971 -33.351  1.00 24.43           C  
ANISOU 2164  C   LEU B  88     3557   3252   2474   -197    100    350       C  
ATOM   2165  O   LEU B  88      23.842  32.562 -34.427  1.00 25.01           O  
ANISOU 2165  O   LEU B  88     3827   3331   2341   -219    112    620       O  
ATOM   2166  CB  LEU B  88      22.491  30.074 -34.292  1.00 24.81           C  
ANISOU 2166  CB  LEU B  88     3559   3309   2558   -147     43    326       C  
ATOM   2167  CG  LEU B  88      22.233  28.621 -34.676  1.00 25.77           C  
ANISOU 2167  CG  LEU B  88     3777   3480   2533   -126    -77    460       C  
ATOM   2168  CD1 LEU B  88      21.236  28.583 -35.836  1.00 28.49           C  
ANISOU 2168  CD1 LEU B  88     4174   3640   3010     68   -332    530       C  
ATOM   2169  CD2 LEU B  88      23.514  27.943 -35.059  1.00 26.63           C  
ANISOU 2169  CD2 LEU B  88     4060   3718   2340    185     74    290       C  
ATOM   2170  N   ARG B  89      23.979  32.596 -32.190  1.00 23.66           N  
ANISOU 2170  N   ARG B  89     3467   3120   2402   -200    107    254       N  
ATOM   2171  CA  ARG B  89      24.194  34.030 -32.100  1.00 24.31           C  
ANISOU 2171  CA  ARG B  89     3517   3197   2520   -171     61    105       C  
ATOM   2172  C   ARG B  89      25.656  34.298 -32.448  1.00 24.96           C  
ANISOU 2172  C   ARG B  89     3577   3288   2617   -150     51    104       C  
ATOM   2173  O   ARG B  89      26.553  34.020 -31.663  1.00 24.10           O  
ANISOU 2173  O   ARG B  89     3714   3232   2210   -200     98    125       O  
ATOM   2174  CB  ARG B  89      23.852  34.524 -30.688  1.00 24.25           C  
ANISOU 2174  CB  ARG B  89     3489   3150   2573   -187    111    137       C  
ATOM   2175  CG  ARG B  89      22.407  34.293 -30.284  1.00 24.85           C  
ANISOU 2175  CG  ARG B  89     3577   3143   2721   -143    158    -35       C  
ATOM   2176  CD  ARG B  89      22.176  34.556 -28.788  1.00 25.46           C  
ANISOU 2176  CD  ARG B  89     3600   3325   2746   -295     27    -59       C  
ATOM   2177  NE  ARG B  89      23.030  33.698 -27.966  1.00 25.14           N  
ANISOU 2177  NE  ARG B  89     3641   3052   2856   -211     16   -293       N  
ATOM   2178  CZ  ARG B  89      22.989  33.641 -26.638  1.00 26.22           C  
ANISOU 2178  CZ  ARG B  89     3671   3224   3065   -311    125     61       C  
ATOM   2179  NH1 ARG B  89      22.098  34.363 -25.954  1.00 26.67           N  
ANISOU 2179  NH1 ARG B  89     3605   3426   3100   -286     33   -176       N  
ATOM   2180  NH2 ARG B  89      23.823  32.834 -25.994  1.00 26.47           N  
ANISOU 2180  NH2 ARG B  89     3701   3266   3087   -446     47    186       N  
ATOM   2181  N   LYS B  90      25.898  34.827 -33.649  1.00 25.93           N  
ANISOU 2181  N   LYS B  90     3587   3577   2687   -188     23    109       N  
ATOM   2182  CA  LYS B  90      27.253  35.128 -34.108  1.00 27.42           C  
ANISOU 2182  CA  LYS B  90     3700   3724   2992   -127    -11    149       C  
ATOM   2183  C   LYS B  90      28.055  35.951 -33.095  1.00 27.11           C  
ANISOU 2183  C   LYS B  90     3652   3658   2988   -147    -41    176       C  
ATOM   2184  O   LYS B  90      29.275  35.783 -32.992  1.00 29.26           O  
ANISOU 2184  O   LYS B  90     3912   4092   3111   -185   -161    244       O  
ATOM   2185  CB  LYS B  90      27.188  35.881 -35.448  1.00 28.11           C  
ANISOU 2185  CB  LYS B  90     3814   3800   3066   -104     11    209       C  
ATOM   2186  CG  LYS B  90      28.532  36.327 -36.007  1.00 30.22           C  
ANISOU 2186  CG  LYS B  90     3936   4061   3482    -82    -24    108       C  
ATOM   2187  CD  LYS B  90      28.376  37.091 -37.309  1.00 31.24           C  
ANISOU 2187  CD  LYS B  90     4236   3999   3633    -65   -115    159       C  
ATOM   2188  CE  LYS B  90      29.730  37.590 -37.828  1.00 32.06           C  
ANISOU 2188  CE  LYS B  90     4241   4235   3705    -34   -151    120       C  
ATOM   2189  NZ  LYS B  90      29.588  38.394 -39.074  1.00 34.46           N  
ANISOU 2189  NZ  LYS B  90     4771   4207   4112     64    -89    183       N  
ATOM   2190  N   ASP B  91      27.368  36.819 -32.350  1.00 27.44           N  
ANISOU 2190  N   ASP B  91     3799   3629   2997   -138    -96    109       N  
ATOM   2191  CA  ASP B  91      28.014  37.683 -31.348  1.00 27.14           C  
ANISOU 2191  CA  ASP B  91     3727   3529   3054   -110    -71      5       C  
ATOM   2192  C   ASP B  91      28.095  37.121 -29.908  1.00 27.03           C  
ANISOU 2192  C   ASP B  91     3742   3407   3119   -157      5    -23       C  
ATOM   2193  O   ASP B  91      28.200  37.902 -28.946  1.00 28.22           O  
ANISOU 2193  O   ASP B  91     4000   3539   3182   -198    -94    -93       O  
ATOM   2194  CB  ASP B  91      27.337  39.065 -31.344  1.00 27.98           C  
ANISOU 2194  CB  ASP B  91     3899   3713   3019    -73    -96    -33       C  
ATOM   2195  CG  ASP B  91      25.876  39.020 -30.899  1.00 28.50           C  
ANISOU 2195  CG  ASP B  91     3989   3990   2849    -81   -238   -174       C  
ATOM   2196  OD1 ASP B  91      25.240  40.101 -30.874  1.00 28.72           O  
ANISOU 2196  OD1 ASP B  91     4265   4540   2104    459   -357   -172       O  
ATOM   2197  OD2 ASP B  91      25.371  37.924 -30.566  1.00 30.56           O  
ANISOU 2197  OD2 ASP B  91     4692   4307   2611   -318   -301   -430       O  
ATOM   2198  N  ASER B  92      28.089  35.790 -29.786  0.50 26.42           N  
ANISOU 2198  N  ASER B  92     3659   3301   3076   -235     31      7       N  
ATOM   2199  N  BSER B  92      28.044  35.796 -29.750  0.50 26.97           N  
ANISOU 2199  N  BSER B  92     3712   3379   3156   -240      6     -2       N  
ATOM   2200  CA ASER B  92      28.149  35.102 -28.487  0.50 25.64           C  
ANISOU 2200  CA ASER B  92     3523   3151   3066   -253     97      7       C  
ATOM   2201  CA BSER B  92      28.109  35.188 -28.409  0.50 26.73           C  
ANISOU 2201  CA BSER B  92     3638   3324   3194   -268     51     -8       C  
ATOM   2202  C  ASER B  92      29.436  34.332 -28.180  0.50 25.78           C  
ANISOU 2202  C  ASER B  92     3468   3195   3131   -325    141    -13       C  
ATOM   2203  C  BSER B  92      29.383  34.366 -28.162  0.50 26.33           C  
ANISOU 2203  C  BSER B  92     3525   3283   3193   -332    115    -20       C  
ATOM   2204  O  ASER B  92      30.036  33.728 -29.075  0.50 26.54           O
[truncated: 163,621 more chars]
