# Supplementary material for: Spinning sugars in antigen biosynthesis: characterization of the Coxiella burnetii and Streptomyces griseus TDP-sugar epimerases
Source: J Biol Chem. 2022 Apr 6;298(5):101903. doi: 10.1016/j.jbc.2022.101903 (PMC9095892; doi:10.1016/j.jbc.2022.101903)
Supplement: Cross et al raw data [file mmc2.zip › ORE data drop/Table S1/4hn0.pdb]

HEADER    UNKNOWN FUNCTION                        18-OCT-12   4HN0              
TITLE     CRYSTAL STRUCTURE OF CHMJ, A 3'-MONOEPIMERASE APOENZYME FROM          
TITLE    2 STREPTOMYCES BIKINIENSIS                                             
COMPND    MOL_ID: 1;                                                            
COMPND   2 MOLECULE: PUTATIVE 3-EPIMERASE IN D-ALLOSE PATHWAY;                  
COMPND   3 CHAIN: A, B, C, D;                                                   
COMPND   4 ENGINEERED: YES                                                      
SOURCE    MOL_ID: 1;                                                            
SOURCE   2 ORGANISM_SCIENTIFIC: STREPTOMYCES BIKINIENSIS;                       
SOURCE   3 ORGANISM_TAXID: 1896;                                                
SOURCE   4 GENE: CHMJ;                                                          
SOURCE   5 EXPRESSION_SYSTEM: ESCHERICHIA COLI;                                 
SOURCE   6 EXPRESSION_SYSTEM_TAXID: 562;                                        
SOURCE   7 EXPRESSION_SYSTEM_STRAIN: ROSETTA2 (DE3);                            
SOURCE   8 EXPRESSION_SYSTEM_VECTOR_TYPE: PLASMID;                              
SOURCE   9 EXPRESSION_SYSTEM_PLASMID: PET-31B(+)                                
KEYWDS    3'-MONOEPIMERASE, NATURAL PRODUCT, DEOXYSUGAR, CHALCOMYCIN, DTDP-     
KEYWDS   2 MYCINOSE, CUPIN FOLD, NUCLEOTIDE-LINKED SUGAR, EPIMERIZATION,        
KEYWDS   3 UNKNOWN FUNCTION                                                     
EXPDTA    X-RAY DIFFRACTION                                                     
AUTHOR    H.M.HOLDEN,R.L.KUBIAK                                                 
REVDAT   2   05-DEC-12 4HN0    1       JRNL                                     
REVDAT   1   21-NOV-12 4HN0    0                                                
JRNL        AUTH   R.L.KUBIAK,R.K.PHILLIPS,M.W.ZMUDKA,M.R.AHN,E.M.MAKA,         
JRNL        AUTH 2 G.L.PYEATT,S.J.ROGGENSACK,H.M.HOLDEN                         
JRNL        TITL   STRUCTURAL AND FUNCTIONAL STUDIES ON A 3'-EPIMERASE INVOLVED 
JRNL        TITL 2 IN THE BIOSYNTHESIS OF DTDP-6-DEOXY-D-ALLOSE.                
JRNL        REF    BIOCHEMISTRY                  V.  51  9375 2012              
JRNL        REFN                   ISSN 0006-2960                               
JRNL        PMID   23116432                                                     
JRNL        DOI    10.1021/BI3012737                                            
REMARK   2                                                                      
REMARK   2 RESOLUTION.    2.20 ANGSTROMS.                                       
REMARK   3                                                                      
REMARK   3 REFINEMENT.                                                          
REMARK   3   PROGRAM     : REFMAC 5.5.0109                                      
REMARK   3   AUTHORS     : MURSHUDOV,VAGIN,DODSON                               
REMARK   3                                                                      
REMARK   3    REFINEMENT TARGET : MAXIMUM LIKELIHOOD                            
REMARK   3                                                                      
REMARK   3  DATA USED IN REFINEMENT.                                            
REMARK   3   RESOLUTION RANGE HIGH (ANGSTROMS) : 2.20                           
REMARK   3   RESOLUTION RANGE LOW  (ANGSTROMS) : 30.00                          
REMARK   3   DATA CUTOFF            (SIGMA(F)) : NULL                           
REMARK   3   COMPLETENESS FOR RANGE        (%) : 97.8                           
REMARK   3   NUMBER OF REFLECTIONS             : 53594                          
REMARK   3                                                                      
REMARK   3  FIT TO DATA USED IN REFINEMENT.                                     
REMARK   3   CROSS-VALIDATION METHOD          : THROUGHOUT                      
REMARK   3   FREE R VALUE TEST SET SELECTION  : RANDOM                          
REMARK   3   R VALUE     (WORKING + TEST SET) : 0.217                           
REMARK   3   R VALUE            (WORKING SET) : 0.215                           
REMARK   3   FREE R VALUE                     : 0.259                           
REMARK   3   FREE R VALUE TEST SET SIZE   (%) : 5.200                           
REMARK   3   FREE R VALUE TEST SET COUNT      : 2917                            
REMARK   3                                                                      
REMARK   3  FIT IN THE HIGHEST RESOLUTION BIN.                                  
REMARK   3   TOTAL NUMBER OF BINS USED           : 20                           
REMARK   3   BIN RESOLUTION RANGE HIGH       (A) : 2.20                         
REMARK   3   BIN RESOLUTION RANGE LOW        (A) : 2.26                         
REMARK   3   REFLECTION IN BIN     (WORKING SET) : 3776                         
REMARK   3   BIN COMPLETENESS (WORKING+TEST) (%) : 94.14                        
REMARK   3   BIN R VALUE           (WORKING SET) : 0.2650                       
REMARK   3   BIN FREE R VALUE SET COUNT          : 205                          
REMARK   3   BIN FREE R VALUE                    : 0.3360                       
REMARK   3                                                                      
REMARK   3  NUMBER OF NON-HYDROGEN ATOMS USED IN REFINEMENT.                    
REMARK   3   PROTEIN ATOMS            : 6187                                    
REMARK   3   NUCLEIC ACID ATOMS       : 0                                       
REMARK   3   HETEROGEN ATOMS          : 52                                      
REMARK   3   SOLVENT ATOMS            : 214                                     
REMARK   3                                                                      
REMARK   3  B VALUES.                                                           
REMARK   3   FROM WILSON PLOT           (A**2) : NULL                           
REMARK   3   MEAN B VALUE      (OVERALL, A**2) : 47.67                          
REMARK   3   OVERALL ANISOTROPIC B VALUE.                                       
REMARK   3    B11 (A**2) : 0.74000                                              
REMARK   3    B22 (A**2) : 0.74000                                              
REMARK   3    B33 (A**2) : -1.47000                                             
REMARK   3    B12 (A**2) : 0.00000                                              
REMARK   3    B13 (A**2) : 0.00000                                              
REMARK   3    B23 (A**2) : 0.00000                                              
REMARK   3                                                                      
REMARK   3  ESTIMATED OVERALL COORDINATE ERROR.                                 
REMARK   3   ESU BASED ON R VALUE                            (A): 0.234         
REMARK   3   ESU BASED ON FREE R VALUE                       (A): 0.203         
REMARK   3   ESU BASED ON MAXIMUM LIKELIHOOD                 (A): 0.153         
REMARK   3   ESU FOR B VALUES BASED ON MAXIMUM LIKELIHOOD (A**2): 5.953         
REMARK   3                                                                      
REMARK   3 CORRELATION COEFFICIENTS.                                            
REMARK   3   CORRELATION COEFFICIENT FO-FC      : 0.953                         
REMARK   3   CORRELATION COEFFICIENT FO-FC FREE : 0.935                         
REMARK   3                                                                      
REMARK   3  RMS DEVIATIONS FROM IDEAL VALUES        COUNT    RMS    WEIGHT      
REMARK   3   BOND LENGTHS REFINED ATOMS        (A):  6399 ; 0.009 ; 0.021       
REMARK   3   BOND LENGTHS OTHERS               (A):  NULL ;  NULL ;  NULL       
REMARK   3   BOND ANGLES REFINED ATOMS   (DEGREES):  8715 ; 2.240 ; 1.943       
REMARK   3   BOND ANGLES OTHERS          (DEGREES):  NULL ;  NULL ;  NULL       
REMARK   3   TORSION ANGLES, PERIOD 1    (DEGREES):   789 ; 7.236 ; 5.000       
REMARK   3   TORSION ANGLES, PERIOD 2    (DEGREES):   319 ;36.009 ;23.103       
REMARK   3   TORSION ANGLES, PERIOD 3    (DEGREES):   935 ;17.764 ;15.000       
REMARK   3   TORSION ANGLES, PERIOD 4    (DEGREES):    60 ;21.388 ;15.000       
REMARK   3   CHIRAL-CENTER RESTRAINTS       (A**3):   928 ; 0.159 ; 0.200       
REMARK   3   GENERAL PLANES REFINED ATOMS      (A):  5064 ; 0.008 ; 0.021       
REMARK   3   GENERAL PLANES OTHERS             (A):  NULL ;  NULL ;  NULL       
REMARK   3   NON-BONDED CONTACTS REFINED ATOMS (A):  NULL ;  NULL ;  NULL       
REMARK   3   NON-BONDED CONTACTS OTHERS        (A):  NULL ;  NULL ;  NULL       
REMARK   3   NON-BONDED TORSION REFINED ATOMS  (A):  NULL ;  NULL ;  NULL       
REMARK   3   NON-BONDED TORSION OTHERS         (A):  NULL ;  NULL ;  NULL       
REMARK   3   H-BOND (X...Y) REFINED ATOMS      (A):  NULL ;  NULL ;  NULL       
REMARK   3   H-BOND (X...Y) OTHERS             (A):  NULL ;  NULL ;  NULL       
REMARK   3   POTENTIAL METAL-ION REFINED ATOMS (A):  NULL ;  NULL ;  NULL       
REMARK   3   POTENTIAL METAL-ION OTHERS        (A):  NULL ;  NULL ;  NULL       
REMARK   3   SYMMETRY VDW REFINED ATOMS        (A):  NULL ;  NULL ;  NULL       
REMARK   3   SYMMETRY VDW OTHERS               (A):  NULL ;  NULL ;  NULL       
REMARK   3   SYMMETRY H-BOND REFINED ATOMS     (A):  NULL ;  NULL ;  NULL       
REMARK   3   SYMMETRY H-BOND OTHERS            (A):  NULL ;  NULL ;  NULL       
REMARK   3   SYMMETRY METAL-ION REFINED ATOMS  (A):  NULL ;  NULL ;  NULL       
REMARK   3   SYMMETRY METAL-ION OTHERS         (A):  NULL ;  NULL ;  NULL       
REMARK   3                                                                      
REMARK   3  ISOTROPIC THERMAL FACTOR RESTRAINTS.     COUNT   RMS    WEIGHT      
REMARK   3   MAIN-CHAIN BOND REFINED ATOMS  (A**2):  3946 ; 1.559 ; 1.500       
REMARK   3   MAIN-CHAIN BOND OTHER ATOMS    (A**2):  NULL ;  NULL ;  NULL       
REMARK   3   MAIN-CHAIN ANGLE REFINED ATOMS (A**2):  6346 ; 2.754 ; 2.000       
REMARK   3   SIDE-CHAIN BOND REFINED ATOMS  (A**2):  2453 ; 4.408 ; 3.000       
REMARK   3   SIDE-CHAIN ANGLE REFINED ATOMS (A**2):  2368 ; 6.804 ; 4.500       
REMARK   3                                                                      
REMARK   3 ANISOTROPIC THERMAL FACTOR RESTRAINTS.    COUNT   RMS   WEIGHT       
REMARK   3   RIGID-BOND RESTRAINTS          (A**2):  NULL ;  NULL ;  NULL       
REMARK   3   SPHERICITY; FREE ATOMS         (A**2):  NULL ;  NULL ;  NULL       
REMARK   3   SPHERICITY; BONDED ATOMS       (A**2):  NULL ;  NULL ;  NULL       
REMARK   3                                                                      
REMARK   3  NCS RESTRAINTS STATISTICS                                           
REMARK   3   NUMBER OF DIFFERENT NCS GROUPS : NULL                              
REMARK   3                                                                      
REMARK   3  TLS DETAILS                                                         
REMARK   3   NUMBER OF TLS GROUPS  : NULL                                       
REMARK   3                                                                      
REMARK   3  BULK SOLVENT MODELLING.                                             
REMARK   3   METHOD USED : MASK                                                 
REMARK   3   PARAMETERS FOR MASK CALCULATION                                    
REMARK   3   VDW PROBE RADIUS   : 1.40                                          
REMARK   3   ION PROBE RADIUS   : 0.80                                          
REMARK   3   SHRINKAGE RADIUS   : 0.80                                          
REMARK   3                                                                      
REMARK   3  OTHER REFINEMENT REMARKS: HYDROGENS HAVE BEEN ADDED IN THE RIDING   
REMARK   3  POSITIONS                                                           
REMARK   4                                                                      
REMARK   4 4HN0 COMPLIES WITH FORMAT V. 3.30, 13-JUL-11                         
REMARK 100                                                                      
REMARK 100 THIS ENTRY HAS BEEN PROCESSED BY RCSB ON 05-NOV-12.                  
REMARK 100 THE RCSB ID CODE IS RCSB075668.                                      
REMARK 200                                                                      
REMARK 200 EXPERIMENTAL DETAILS                                                 
REMARK 200  EXPERIMENT TYPE                : X-RAY DIFFRACTION                  
REMARK 200  DATE OF DATA COLLECTION        : 04-AUG-12                          
REMARK 200  TEMPERATURE           (KELVIN) : 100                                
REMARK 200  PH                             : 7.0                                
REMARK 200  NUMBER OF CRYSTALS USED        : 1                                  
REMARK 200                                                                      
REMARK 200  SYNCHROTRON              (Y/N) : Y                                  
REMARK 200  RADIATION SOURCE               : APS                                
REMARK 200  BEAMLINE                       : 19-BM                              
REMARK 200  X-RAY GENERATOR MODEL          : NULL                               
REMARK 200  MONOCHROMATIC OR LAUE    (M/L) : M                                  
REMARK 200  WAVELENGTH OR RANGE        (A) : 0.979                              
REMARK 200  MONOCHROMATOR                  : DOUBLE CRYSTAL MONOCHROMATOR       
REMARK 200                                   SI(111)                            
REMARK 200  OPTICS                         : NULL                               
REMARK 200                                                                      
REMARK 200  DETECTOR TYPE                  : CCD                                
REMARK 200  DETECTOR MANUFACTURER          : ADSC QUANTUM 210R                  
REMARK 200  INTENSITY-INTEGRATION SOFTWARE : HKL-3000                           
REMARK 200  DATA SCALING SOFTWARE          : HKL-3000                           
REMARK 200                                                                      
REMARK 200  NUMBER OF UNIQUE REFLECTIONS   : 53594                              
REMARK 200  RESOLUTION RANGE HIGH      (A) : 1.800                              
REMARK 200  RESOLUTION RANGE LOW       (A) : 100.120                            
REMARK 200  REJECTION CRITERIA  (SIGMA(I)) : NULL                               
REMARK 200                                                                      
REMARK 200 OVERALL.                                                             
REMARK 200  COMPLETENESS FOR RANGE     (%) : 96.0                               
REMARK 200  DATA REDUNDANCY                : 6.700                              
REMARK 200  R MERGE                    (I) : NULL                               
REMARK 200  R SYM                      (I) : NULL                               
REMARK 200  <I/SIGMA(I)> FOR THE DATA SET  : NULL                               
REMARK 200                                                                      
REMARK 200 IN THE HIGHEST RESOLUTION SHELL.                                     
REMARK 200  HIGHEST RESOLUTION SHELL, RANGE HIGH (A) : 1.80                     
REMARK 200  HIGHEST RESOLUTION SHELL, RANGE LOW  (A) : 1.86                     
REMARK 200  COMPLETENESS FOR SHELL     (%) : 89.3                               
REMARK 200  DATA REDUNDANCY IN SHELL       : 2.80                               
REMARK 200  R MERGE FOR SHELL          (I) : NULL                               
REMARK 200  R SYM FOR SHELL            (I) : 0.43000                            
REMARK 200  <I/SIGMA(I)> FOR SHELL         : 1.740                              
REMARK 200                                                                      
REMARK 200 DIFFRACTION PROTOCOL: SINGLE WAVELENGTH                              
REMARK 200 METHOD USED TO DETERMINE THE STRUCTURE: MOLECULAR REPLACEMENT        
REMARK 200 SOFTWARE USED: PHASER                                                
REMARK 200 STARTING MODEL: PDB ENTRY 4HMZ                                       
REMARK 200                                                                      
REMARK 200 REMARK: NULL                                                         
REMARK 280                                                                      
REMARK 280 CRYSTAL                                                              
REMARK 280 SOLVENT CONTENT, VS   (%): 62.71                                     
REMARK 280 MATTHEWS COEFFICIENT, VM (ANGSTROMS**3/DA): 3.30                     
REMARK 280                                                                      
REMARK 280 CRYSTALLIZATION CONDITIONS: 20% PEG 3400, 2% 2-METHYL-2,4-           
REMARK 280  PENTANEDIOL, 100 MM MOPS, PH 7.0, VAPOR DIFFUSION, HANGING DROP,    
REMARK 280  TEMPERATURE 298K                                                    
REMARK 290                                                                      
REMARK 290 CRYSTALLOGRAPHIC SYMMETRY                                            
REMARK 290 SYMMETRY OPERATORS FOR SPACE GROUP: I 4                              
REMARK 290                                                                      
REMARK 290      SYMOP   SYMMETRY                                                
REMARK 290     NNNMMM   OPERATOR                                                
REMARK 290       1555   X,Y,Z                                                   
REMARK 290       2555   -X,-Y,Z                                                 
REMARK 290       3555   -Y,X,Z                                                  
REMARK 290       4555   Y,-X,Z                                                  
REMARK 290       5555   X+1/2,Y+1/2,Z+1/2                                       
REMARK 290       6555   -X+1/2,-Y+1/2,Z+1/2                                     
REMARK 290       7555   -Y+1/2,X+1/2,Z+1/2                                      
REMARK 290       8555   Y+1/2,-X+1/2,Z+1/2                                      
REMARK 290                                                                      
REMARK 290     WHERE NNN -> OPERATOR NUMBER                                     
REMARK 290           MMM -> TRANSLATION VECTOR                                  
REMARK 290                                                                      
REMARK 290 CRYSTALLOGRAPHIC SYMMETRY TRANSFORMATIONS                            
REMARK 290 THE FOLLOWING TRANSFORMATIONS OPERATE ON THE ATOM/HETATM             
REMARK 290 RECORDS IN THIS ENTRY TO PRODUCE CRYSTALLOGRAPHICALLY                
REMARK 290 RELATED MOLECULES.                                                   
REMARK 290   SMTRY1   1  1.000000  0.000000  0.000000        0.00000            
REMARK 290   SMTRY2   1  0.000000  1.000000  0.000000        0.00000            
REMARK 290   SMTRY3   1  0.000000  0.000000  1.000000        0.00000            
REMARK 290   SMTRY1   2 -1.000000  0.000000  0.000000        0.00000            
REMARK 290   SMTRY2   2  0.000000 -1.000000  0.000000        0.00000            
REMARK 290   SMTRY3   2  0.000000  0.000000  1.000000        0.00000            
REMARK 290   SMTRY1   3  0.000000 -1.000000  0.000000        0.00000            
REMARK 290   SMTRY2   3  1.000000  0.000000  0.000000        0.00000            
REMARK 290   SMTRY3   3  0.000000  0.000000  1.000000        0.00000            
REMARK 290   SMTRY1   4  0.000000  1.000000  0.000000        0.00000            
REMARK 290   SMTRY2   4 -1.000000  0.000000  0.000000        0.00000            
REMARK 290   SMTRY3   4  0.000000  0.000000  1.000000        0.00000            
REMARK 290   SMTRY1   5  1.000000  0.000000  0.000000       70.79350            
REMARK 290   SMTRY2   5  0.000000  1.000000  0.000000       70.79350            
REMARK 290   SMTRY3   5  0.000000  0.000000  1.000000       57.78800            
REMARK 290   SMTRY1   6 -1.000000  0.000000  0.000000       70.79350            
REMARK 290   SMTRY2   6  0.000000 -1.000000  0.000000       70.79350            
REMARK 290   SMTRY3   6  0.000000  0.000000  1.000000       57.78800            
REMARK 290   SMTRY1   7  0.000000 -1.000000  0.000000       70.79350            
REMARK 290   SMTRY2   7  1.000000  0.000000  0.000000       70.79350            
REMARK 290   SMTRY3   7  0.000000  0.000000  1.000000       57.78800            
REMARK 290   SMTRY1   8  0.000000  1.000000  0.000000       70.79350            
REMARK 290   SMTRY2   8 -1.000000  0.000000  0.000000       70.79350            
REMARK 290   SMTRY3   8  0.000000  0.000000  1.000000       57.78800            
REMARK 290                                                                      
REMARK 290 REMARK: NULL                                                         
REMARK 300                                                                      
REMARK 300 BIOMOLECULE: 1, 2                                                    
REMARK 300 SEE REMARK 350 FOR THE AUTHOR PROVIDED AND/OR PROGRAM                
REMARK 300 GENERATED ASSEMBLY INFORMATION FOR THE STRUCTURE IN                  
REMARK 300 THIS ENTRY. THE REMARK MAY ALSO PROVIDE INFORMATION ON               
REMARK 300 BURIED SURFACE AREA.                                                 
REMARK 350                                                                      
REMARK 350 COORDINATES FOR A COMPLETE MULTIMER REPRESENTING THE KNOWN           
REMARK 350 BIOLOGICALLY SIGNIFICANT OLIGOMERIZATION STATE OF THE                
REMARK 350 MOLECULE CAN BE GENERATED BY APPLYING BIOMT TRANSFORMATIONS          
REMARK 350 GIVEN BELOW.  BOTH NON-CRYSTALLOGRAPHIC AND                          
REMARK 350 CRYSTALLOGRAPHIC OPERATIONS ARE GIVEN.                               
REMARK 350                                                                      
REMARK 350 BIOMOLECULE: 1                                                       
REMARK 350 AUTHOR DETERMINED BIOLOGICAL UNIT: DIMERIC                           
REMARK 350 SOFTWARE DETERMINED QUATERNARY STRUCTURE: DIMERIC                    
REMARK 350 SOFTWARE USED: PISA                                                  
REMARK 350 TOTAL BURIED SURFACE AREA: 4930 ANGSTROM**2                          
REMARK 350 SURFACE AREA OF THE COMPLEX: 16750 ANGSTROM**2                       
REMARK 350 CHANGE IN SOLVENT FREE ENERGY: -4.0 KCAL/MOL                         
REMARK 350 APPLY THE FOLLOWING TO CHAINS: A, B                                  
REMARK 350   BIOMT1   1  1.000000  0.000000  0.000000        0.00000            
REMARK 350   BIOMT2   1  0.000000  1.000000  0.000000        0.00000            
REMARK 350   BIOMT3   1  0.000000  0.000000  1.000000        0.00000            
REMARK 350                                                                      
REMARK 350 BIOMOLECULE: 2                                                       
REMARK 350 AUTHOR DETERMINED BIOLOGICAL UNIT: DIMERIC                           
REMARK 350 SOFTWARE DETERMINED QUATERNARY STRUCTURE: DIMERIC                    
REMARK 350 SOFTWARE USED: PISA                                                  
REMARK 350 TOTAL BURIED SURFACE AREA: 4190 ANGSTROM**2                          
REMARK 350 SURFACE AREA OF THE COMPLEX: 17150 ANGSTROM**2                       
REMARK 350 CHANGE IN SOLVENT FREE ENERGY: -16.0 KCAL/MOL                        
REMARK 350 APPLY THE FOLLOWING TO CHAINS: C, D                                  
REMARK 350   BIOMT1   1  1.000000  0.000000  0.000000        0.00000            
REMARK 350   BIOMT2   1  0.000000  1.000000  0.000000        0.00000            
REMARK 350   BIOMT3   1  0.000000  0.000000  1.000000        0.00000            
REMARK 465                                                                      
REMARK 465 MISSING RESIDUES                                                     
REMARK 465 THE FOLLOWING RESIDUES WERE NOT LOCATED IN THE                       
REMARK 465 EXPERIMENT. (M=MODEL NUMBER; RES=RESIDUE NAME; C=CHAIN               
REMARK 465 IDENTIFIER; SSSEQ=SEQUENCE NUMBER; I=INSERTION CODE.)                
REMARK 465                                                                      
REMARK 465   M RES C SSSEQI                                                     
REMARK 465     GLU D   198                                                      
REMARK 500                                                                      
REMARK 500 GEOMETRY AND STEREOCHEMISTRY                                         
REMARK 500 SUBTOPIC: CLOSE CONTACTS IN SAME ASYMMETRIC UNIT                     
REMARK 500                                                                      
REMARK 500 THE FOLLOWING ATOMS ARE IN CLOSE CONTACT.                            
REMARK 500                                                                      
REMARK 500  ATM1  RES C  SSEQI   ATM2  RES C  SSEQI           DISTANCE          
REMARK 500   NZ   LYS C    70     SG   CYS C   132              1.88            
REMARK 500   NZ   LYS D    70     SG   CYS D   132              1.97            
REMARK 500                                                                      
REMARK 500 REMARK: NULL                                                         
REMARK 500                                                                      
REMARK 500 GEOMETRY AND STEREOCHEMISTRY                                         
REMARK 500 SUBTOPIC: COVALENT BOND ANGLES                                       
REMARK 500                                                                      
REMARK 500 THE STEREOCHEMICAL PARAMETERS OF THE FOLLOWING RESIDUES              
REMARK 500 HAVE VALUES WHICH DEVIATE FROM EXPECTED VALUES BY MORE               
REMARK 500 THAN 6*RMSD (M=MODEL NUMBER; RES=RESIDUE NAME; C=CHAIN               
REMARK 500 IDENTIFIER; SSEQ=SEQUENCE NUMBER; I=INSERTION CODE).                 
REMARK 500                                                                      
REMARK 500 STANDARD TABLE:                                                      
REMARK 500 FORMAT: (10X,I3,1X,A3,1X,A1,I4,A1,3(1X,A4,2X),12X,F5.1)              
REMARK 500                                                                      
REMARK 500 EXPECTED VALUES PROTEIN: ENGH AND HUBER, 1999                        
REMARK 500 EXPECTED VALUES NUCLEIC ACID: CLOWNEY ET AL 1996                     
REMARK 500                                                                      
REMARK 500  M RES CSSEQI ATM1   ATM2   ATM3                                     
REMARK 500    ASP A  19   CB  -  CG  -  OD1 ANGL. DEV. =   5.8 DEGREES          
REMARK 500    ARG A  21   NE  -  CZ  -  NH1 ANGL. DEV. =  -3.5 DEGREES          
REMARK 500    LEU A 120   CB  -  CG  -  CD2 ANGL. DEV. =  10.4 DEGREES          
REMARK 500    ARG A 140   NE  -  CZ  -  NH1 ANGL. DEV. =   3.3 DEGREES          
REMARK 500    ASP A 165   CB  -  CG  -  OD1 ANGL. DEV. =   5.9 DEGREES          
REMARK 500    ARG B 105   NE  -  CZ  -  NH1 ANGL. DEV. =   3.9 DEGREES          
REMARK 500    ASP C  19   CB  -  CG  -  OD2 ANGL. DEV. =   5.8 DEGREES          
REMARK 500    ARG C  57   NE  -  CZ  -  NH1 ANGL. DEV. =   3.2 DEGREES          
REMARK 500    ASP C  85   CB  -  CG  -  OD1 ANGL. DEV. =   5.8 DEGREES          
REMARK 500    ARG C 117   CG  -  CD  -  NE  ANGL. DEV. = -13.6 DEGREES          
REMARK 500    ARG D  21   NE  -  CZ  -  NH1 ANGL. DEV. =   3.2 DEGREES          
REMARK 500    ARG D  23   NE  -  CZ  -  NH2 ANGL. DEV. =  -3.6 DEGREES          
REMARK 500    ASP D 158   CB  -  CG  -  OD1 ANGL. DEV. =   5.6 DEGREES          
REMARK 500                                                                      
REMARK 500 REMARK: NULL                                                         
REMARK 500                                                                      
REMARK 500 GEOMETRY AND STEREOCHEMISTRY                                         
REMARK 500 SUBTOPIC: TORSION ANGLES                                             
REMARK 500                                                                      
REMARK 500 TORSION ANGLES OUTSIDE THE EXPECTED RAMACHANDRAN REGIONS:            
REMARK 500 (M=MODEL NUMBER; RES=RESIDUE NAME; C=CHAIN IDENTIFIER;               
REMARK 500 SSEQ=SEQUENCE NUMBER; I=INSERTION CODE).                             
REMARK 500                                                                      
REMARK 500 STANDARD TABLE:                                                      
REMARK 500 FORMAT:(10X,I3,1X,A3,1X,A1,I4,A1,4X,F7.2,3X,F7.2)                    
REMARK 500                                                                      
REMARK 500 EXPECTED VALUES: GJ KLEYWEGT AND TA JONES (1996). PHI/PSI-           
REMARK 500 CHOLOGY: RAMACHANDRAN REVISITED. STRUCTURE 4, 1395 - 1400            
REMARK 500                                                                      
REMARK 500  M RES CSSEQI        PSI       PHI                                   
REMARK 500    ALA A 137       74.59   -156.05                                   
REMARK 500    LEU A 179        0.49    -65.84                                   
REMARK 500    LEU B 179        5.31    -64.97                                   
REMARK 500    ASP C  19     -161.67   -160.05                                   
REMARK 500    PRO C  91      -19.82    -47.25                                   
REMARK 500    PHE C  93      125.04    -16.54                                   
REMARK 500    ALA C 113      150.07    -43.25                                   
REMARK 500    PRO D  65     -179.87    -53.66                                   
REMARK 500    PHE D  93      120.88    -16.17                                   
REMARK 500    ALA D 113      146.38    -39.46                                   
REMARK 500                                                                      
REMARK 500 REMARK: NULL                                                         
REMARK 500                                                                      
REMARK 500 GEOMETRY AND STEREOCHEMISTRY                                         
REMARK 500 SUBTOPIC: CHIRAL CENTERS                                             
REMARK 500                                                                      
REMARK 500 UNEXPECTED CONFIGURATION OF THE FOLLOWING CHIRAL                     
REMARK 500 CENTER(S) USING IMPROPER CA--C--CB--N CHIRALITY                      
REMARK 500 FOR AMINO ACIDS AND C1'--O4'--N1(N9)--C2' FOR                        
REMARK 500 NUCLEIC ACIDS OR EQUIVALENT ANGLE                                    
REMARK 500 M=MODEL NUMBER; RES=RESIDUE NAME; C=CHAIN                            
REMARK 500 IDENTIFIER; SSEQ=SEQUENCE NUMBER; I=INSERTION CODE                   
REMARK 500                                                                      
REMARK 500 STANDARD TABLE:                                                      
REMARK 500 FORMAT: (10X,I3,1X,A3,1X,A1,I4,A1,6X,F5.1,6X,A1,10X,A1,3X,A16)       
REMARK 500                                                                      
REMARK 500  M RES CSSEQI    IMPROPER   EXPECTED   FOUND DETAILS                 
REMARK 500    ILE D  64        22.7      L          L   OUTSIDE RANGE           
REMARK 500                                                                      
REMARK 500 REMARK: NULL                                                         
REMARK 800                                                                      
REMARK 800 SITE                                                                 
REMARK 800 SITE_IDENTIFIER: AC1                                                 
REMARK 800 EVIDENCE_CODE: SOFTWARE                                              
REMARK 800 SITE_DESCRIPTION: BINDING SITE FOR RESIDUE EDO A 201                 
REMARK 800                                                                      
REMARK 800 SITE_IDENTIFIER: AC2                                                 
REMARK 800 EVIDENCE_CODE: SOFTWARE                                              
REMARK 800 SITE_DESCRIPTION: BINDING SITE FOR RESIDUE EDO A 202                 
REMARK 800                                                                      
REMARK 800 SITE_IDENTIFIER: AC3                                                 
REMARK 800 EVIDENCE_CODE: SOFTWARE                                              
REMARK 800 SITE_DESCRIPTION: BINDING SITE FOR RESIDUE EDO A 203                 
REMARK 800                                                                      
REMARK 800 SITE_IDENTIFIER: AC4                                                 
REMARK 800 EVIDENCE_CODE: SOFTWARE                                              
REMARK 800 SITE_DESCRIPTION: BINDING SITE FOR RESIDUE EDO A 204                 
REMARK 800                                                                      
REMARK 800 SITE_IDENTIFIER: AC5                                                 
REMARK 800 EVIDENCE_CODE: SOFTWARE                                              
REMARK 800 SITE_DESCRIPTION: BINDING SITE FOR RESIDUE CL A 205                  
REMARK 800                                                                      
REMARK 800 SITE_IDENTIFIER: AC6                                                 
REMARK 800 EVIDENCE_CODE: SOFTWARE                                              
REMARK 800 SITE_DESCRIPTION: BINDING SITE FOR RESIDUE EDO B 201                 
REMARK 800                                                                      
REMARK 800 SITE_IDENTIFIER: AC7                                                 
REMARK 800 EVIDENCE_CODE: SOFTWARE                                              
REMARK 800 SITE_DESCRIPTION: BINDING SITE FOR RESIDUE EDO B 202                 
REMARK 800                                                                      
REMARK 800 SITE_IDENTIFIER: AC8                                                 
REMARK 800 EVIDENCE_CODE: SOFTWARE                                              
REMARK 800 SITE_DESCRIPTION: BINDING SITE FOR RESIDUE EDO B 203                 
REMARK 800                                                                      
REMARK 800 SITE_IDENTIFIER: AC9                                                 
REMARK 800 EVIDENCE_CODE: SOFTWARE                                              
REMARK 800 SITE_DESCRIPTION: BINDING SITE FOR RESIDUE EDO B 204                 
REMARK 800                                                                      
REMARK 800 SITE_IDENTIFIER: BC1                                                 
REMARK 800 EVIDENCE_CODE: SOFTWARE                                              
REMARK 800 SITE_DESCRIPTION: BINDING SITE FOR RESIDUE EDO B 205                 
REMARK 800                                                                      
REMARK 800 SITE_IDENTIFIER: BC2                                                 
REMARK 800 EVIDENCE_CODE: SOFTWARE                                              
REMARK 800 SITE_DESCRIPTION: BINDING SITE FOR RESIDUE CL B 206                  
REMARK 800                                                                      
REMARK 800 SITE_IDENTIFIER: BC3                                                 
REMARK 800 EVIDENCE_CODE: SOFTWARE                                              
REMARK 800 SITE_DESCRIPTION: BINDING SITE FOR RESIDUE EDO C 201                 
REMARK 800                                                                      
REMARK 800 SITE_IDENTIFIER: BC4                                                 
REMARK 800 EVIDENCE_CODE: SOFTWARE                                              
REMARK 800 SITE_DESCRIPTION: BINDING SITE FOR RESIDUE CL C 202                  
REMARK 800                                                                      
REMARK 800 SITE_IDENTIFIER: BC5                                                 
REMARK 800 EVIDENCE_CODE: SOFTWARE                                              
REMARK 800 SITE_DESCRIPTION: BINDING SITE FOR RESIDUE CL C 203                  
REMARK 800                                                                      
REMARK 800 SITE_IDENTIFIER: BC6                                                 
REMARK 800 EVIDENCE_CODE: SOFTWARE                                              
REMARK 800 SITE_DESCRIPTION: BINDING SITE FOR RESIDUE EDO D 201                 
REMARK 800                                                                      
REMARK 800 SITE_IDENTIFIER: BC7                                                 
REMARK 800 EVIDENCE_CODE: SOFTWARE                                              
REMARK 800 SITE_DESCRIPTION: BINDING SITE FOR RESIDUE EDO D 202                 
REMARK 900                                                                      
REMARK 900 RELATED ENTRIES                                                      
REMARK 900 RELATED ID: 4HMZ   RELATED DB: PDB                                   
REMARK 900 CRYSTAL STRUCTURE OF CHMJ, A 3'-MONOEPIMERASE FROM                   
REMARK 900 STREPTOMYCES BIKINIENSIS IN COMPLEX WITH DTDP-QUINOVOSE              
REMARK 900 RELATED ID: 4HN1   RELATED DB: PDB                                   
DBREF  4HN0 A    1   196  UNP    Q5SFD1   Q5SFD1_STRBI     1    196             
DBREF  4HN0 B    1   196  UNP    Q5SFD1   Q5SFD1_STRBI     1    196             
DBREF  4HN0 C    1   196  UNP    Q5SFD1   Q5SFD1_STRBI     1    196             
DBREF  4HN0 D    1   196  UNP    Q5SFD1   Q5SFD1_STRBI     1    196             
SEQADV 4HN0 LEU A  197  UNP  Q5SFD1              EXPRESSION TAG                 
SEQADV 4HN0 GLU A  198  UNP  Q5SFD1              EXPRESSION TAG                 
SEQADV 4HN0 LEU B  197  UNP  Q5SFD1              EXPRESSION TAG                 
SEQADV 4HN0 GLU B  198  UNP  Q5SFD1              EXPRESSION TAG                 
SEQADV 4HN0 LEU C  197  UNP  Q5SFD1              EXPRESSION TAG                 
SEQADV 4HN0 GLU C  198  UNP  Q5SFD1              EXPRESSION TAG                 
SEQADV 4HN0 LEU D  197  UNP  Q5SFD1              EXPRESSION TAG                 
SEQADV 4HN0 GLU D  198  UNP  Q5SFD1              EXPRESSION TAG                 
SEQRES   1 A  198  MET HIS PRO LEU SER ILE GLU GLY ALA TRP SER GLN GLU          
SEQRES   2 A  198  PRO VAL ILE HIS SER ASP HIS ARG GLY ARG SER HIS GLU          
SEQRES   3 A  198  TRP PHE ARG GLY GLU SER PHE ARG GLN ALA PHE GLY HIS          
SEQRES   4 A  198  ASP PHE PRO VAL ALA GLN VAL ASN VAL ALA VAL SER HIS          
SEQRES   5 A  198  ARG GLY ALA LEU ARG GLY ILE HIS TYR THR GLU ILE PRO          
SEQRES   6 A  198  PRO GLY GLN ALA LYS TYR SER VAL CYS VAL ARG GLY ALA          
SEQRES   7 A  198  GLY LEU ASP VAL VAL VAL ASP VAL ARG ILE GLY SER PRO          
SEQRES   8 A  198  THR PHE GLY ARG TRP GLU ILE VAL PRO MET ASP ALA GLU          
SEQRES   9 A  198  ARG ASN THR ALA VAL TYR LEU THR ALA GLY LEU GLY ARG          
SEQRES  10 A  198  ALA PHE LEU SER LEU THR ASP ASP ALA THR LEU VAL TYR          
SEQRES  11 A  198  LEU CYS SER SER GLY TYR ALA PRO ALA ARG GLU HIS SER          
SEQRES  12 A  198  VAL ASN PRO LEU ASP PRO ASP LEU GLY ILE ALA TRP PRO          
SEQRES  13 A  198  ASP ASP ILE GLU PRO LEU LEU SER ASP ARG ASP GLU ASN          
SEQRES  14 A  198  ALA PRO THR LEU ALA THR ALA GLU ARG LEU GLY LEU LEU          
SEQRES  15 A  198  PRO THR TYR GLN ALA TRP GLN GLU GLN GLN GLN ALA GLN          
SEQRES  16 A  198  ARG LEU GLU                                                  
SEQRES   1 B  198  MET HIS PRO LEU SER ILE GLU GLY ALA TRP SER GLN GLU          
SEQRES   2 B  198  PRO VAL ILE HIS SER ASP HIS ARG GLY ARG SER HIS GLU          
SEQRES   3 B  198  TRP PHE ARG GLY GLU SER PHE ARG GLN ALA PHE GLY HIS          
SEQRES   4 B  198  ASP PHE PRO VAL ALA GLN VAL ASN VAL ALA VAL SER HIS          
SEQRES   5 B  198  ARG GLY ALA LEU ARG GLY ILE HIS TYR THR GLU ILE PRO          
SEQRES   6 B  198  PRO GLY GLN ALA LYS TYR SER VAL CYS VAL ARG GLY ALA          
SEQRES   7 B  198  GLY LEU ASP VAL VAL VAL ASP VAL ARG ILE GLY SER PRO          
SEQRES   8 B  198  THR PHE GLY ARG TRP GLU ILE VAL PRO MET ASP ALA GLU          
SEQRES   9 B  198  ARG ASN THR ALA VAL TYR LEU THR ALA GLY LEU GLY ARG          
SEQRES  10 B  198  ALA PHE LEU SER LEU THR ASP ASP ALA THR LEU VAL TYR          
SEQRES  11 B  198  LEU CYS SER SER GLY TYR ALA PRO ALA ARG GLU HIS SER          
SEQRES  12 B  198  VAL ASN PRO LEU ASP PRO ASP LEU GLY ILE ALA TRP PRO          
SEQRES  13 B  198  ASP ASP ILE GLU PRO LEU LEU SER ASP ARG ASP GLU ASN          
SEQRES  14 B  198  ALA PRO THR LEU ALA THR ALA GLU ARG LEU GLY LEU LEU          
SEQRES  15 B  198  PRO THR TYR GLN ALA TRP GLN GLU GLN GLN GLN ALA GLN          
SEQRES  16 B  198  ARG LEU GLU                                                  
SEQRES   1 C  198  MET HIS PRO LEU SER ILE GLU GLY ALA TRP SER GLN GLU          
SEQRES   2 C  198  PRO VAL ILE HIS SER ASP HIS ARG GLY ARG SER HIS GLU          
SEQRES   3 C  198  TRP PHE ARG GLY GLU SER PHE ARG GLN ALA PHE GLY HIS          
SEQRES   4 C  198  ASP PHE PRO VAL ALA GLN VAL ASN VAL ALA VAL SER HIS          
SEQRES   5 C  198  ARG GLY ALA LEU ARG GLY ILE HIS TYR THR GLU ILE PRO          
SEQRES   6 C  198  PRO GLY GLN ALA LYS TYR SER VAL CYS VAL ARG GLY ALA          
SEQRES   7 C  198  GLY LEU ASP VAL VAL VAL ASP VAL ARG ILE GLY SER PRO          
SEQRES   8 C  198  THR PHE GLY ARG TRP GLU ILE VAL PRO MET ASP ALA GLU          
SEQRES   9 C  198  ARG ASN THR ALA VAL TYR LEU THR ALA GLY LEU GLY ARG          
SEQRES  10 C  198  ALA PHE LEU SER LEU THR ASP ASP ALA THR LEU VAL TYR          
SEQRES  11 C  198  LEU CYS SER SER GLY TYR ALA PRO ALA ARG GLU HIS SER          
SEQRES  12 C  198  VAL ASN PRO LEU ASP PRO ASP LEU GLY ILE ALA TRP PRO          
SEQRES  13 C  198  ASP ASP ILE GLU PRO LEU LEU SER ASP ARG ASP GLU ASN          
SEQRES  14 C  198  ALA PRO THR LEU ALA THR ALA GLU ARG LEU GLY LEU LEU          
SEQRES  15 C  198  PRO THR TYR GLN ALA TRP GLN GLU GLN GLN GLN ALA GLN          
SEQRES  16 C  198  ARG LEU GLU                                                  
SEQRES   1 D  198  MET HIS PRO LEU SER ILE GLU GLY ALA TRP SER GLN GLU          
SEQRES   2 D  198  PRO VAL ILE HIS SER ASP HIS ARG GLY ARG SER HIS GLU          
SEQRES   3 D  198  TRP PHE ARG GLY GLU SER PHE ARG GLN ALA PHE GLY HIS          
SEQRES   4 D  198  ASP PHE PRO VAL ALA GLN VAL ASN VAL ALA VAL SER HIS          
SEQRES   5 D  198  ARG GLY ALA LEU ARG GLY ILE HIS TYR THR GLU ILE PRO          
SEQRES   6 D  198  PRO GLY GLN ALA LYS TYR SER VAL CYS VAL ARG GLY ALA          
SEQRES   7 D  198  GLY LEU ASP VAL VAL VAL ASP VAL ARG ILE GLY SER PRO          
SEQRES   8 D  198  THR PHE GLY ARG TRP GLU ILE VAL PRO MET ASP ALA GLU          
SEQRES   9 D  198  ARG ASN THR ALA VAL TYR LEU THR ALA GLY LEU GLY ARG          
SEQRES  10 D  198  ALA PHE LEU SER LEU THR ASP ASP ALA THR LEU VAL TYR          
SEQRES  11 D  198  LEU CYS SER SER GLY TYR ALA PRO ALA ARG GLU HIS SER          
SEQRES  12 D  198  VAL ASN PRO LEU ASP PRO ASP LEU GLY ILE ALA TRP PRO          
SEQRES  13 D  198  ASP ASP ILE GLU PRO LEU LEU SER ASP ARG ASP GLU ASN          
SEQRES  14 D  198  ALA PRO THR LEU ALA THR ALA GLU ARG LEU GLY LEU LEU          
SEQRES  15 D  198  PRO THR TYR GLN ALA TRP GLN GLU GLN GLN GLN ALA GLN          
SEQRES  16 D  198  ARG LEU GLU                                                  
HET    EDO  A 201       4                                                       
HET    EDO  A 202       4                                                       
HET    EDO  A 203       4                                                       
HET    EDO  A 204       4                                                       
HET     CL  A 205       1                                                       
HET    EDO  B 201       4                                                       
HET    EDO  B 202       4                                                       
HET    EDO  B 203       4                                                       
HET    EDO  B 204       4                                                       
HET    EDO  B 205       4                                                       
HET     CL  B 206       1                                                       
HET    EDO  C 201       4                                                       
HET     CL  C 202       1                                                       
HET     CL  C 203       1                                                       
HET    EDO  D 201       4                                                       
HET    EDO  D 202       4                                                       
HETNAM     EDO 1,2-ETHANEDIOL                                                   
HETNAM      CL CHLORIDE ION                                                     
HETSYN     EDO ETHYLENE GLYCOL                                                  
FORMUL   5  EDO    12(C2 H6 O2)                                                 
FORMUL   9   CL    4(CL 1-)                                                     
FORMUL  21  HOH   *214(H2 O)                                                    
HELIX    1   1 GLY A   30  GLY A   38  1                                   9    
HELIX    2   2 SER A  164  ASN A  169  1                                   6    
HELIX    3   3 THR A  172  LEU A  179  1                                   8    
HELIX    4   4 THR A  184  GLU A  198  1                                  15    
HELIX    5   5 GLY B   30  GLY B   38  1                                   9    
HELIX    6   6 SER B  164  ASN B  169  1                                   6    
HELIX    7   7 THR B  172  LEU B  179  1                                   8    
HELIX    8   8 THR B  184  GLU B  198  1                                  15    
HELIX    9   9 GLY C   30  GLY C   38  1                                   9    
HELIX   10  10 ALA C  137  ALA C  139  5                                   3    
HELIX   11  11 SER C  164  ASN C  169  1                                   6    
HELIX   12  12 THR C  172  LEU C  179  1                                   8    
HELIX   13  13 THR C  184  GLU C  198  1                                  15    
HELIX   14  14 GLY D   30  GLY D   38  1                                   9    
HELIX   15  15 ALA D  137  ALA D  139  5                                   3    
HELIX   16  16 SER D  164  ASN D  169  1                                   6    
HELIX   17  17 THR D  172  LEU D  179  1                                   8    
HELIX   18  18 THR D  184  GLN D  195  1                                  12    
SHEET    1   A 8 HIS A   2  PRO A   3  0                                        
SHEET    2   A 8 ALA A   9  GLN A  12 -1  O  SER A  11   N  HIS A   2           
SHEET    3   A 8 ALA A 108  LEU A 111 -1  O  ALA A 108   N  GLN A  12           
SHEET    4   A 8 LYS A  70  ARG A  76 -1  N  LYS A  70   O  LEU A 111           
SHEET    5   A 8 ALA A 126  CYS A 132 -1  O  LEU A 131   N  TYR A  71           
SHEET    6   A 8 GLN A  45  SER A  51 -1  N  ALA A  49   O  LEU A 128           
SHEET    7   A 8 GLY B  22  ARG B  29 -1  O  ARG B  23   N  VAL A  50           
SHEET    8   A 8 HIS B  17  ASP B  19 -1  N  HIS B  17   O  SER B  24           
SHEET    1   B16 HIS B   2  PRO B   3  0                                        
SHEET    2   B16 ALA B   9  GLN B  12 -1  O  SER B  11   N  HIS B   2           
SHEET    3   B16 ALA B 108  LEU B 111 -1  O  TYR B 110   N  TRP B  10           
SHEET    4   B16 LYS B  70  ARG B  76 -1  N  LYS B  70   O  LEU B 111           
SHEET    5   B16 ALA B 126  CYS B 132 -1  O  LEU B 131   N  TYR B  71           
SHEET    6   B16 GLN B  45  SER B  51 -1  N  ASN B  47   O  TYR B 130           
SHEET    7   B16 GLY A  22  ARG A  29 -1  N  ARG A  23   O  VAL B  50           
SHEET    8   B16 ILE A  16  ASP A  19 -1  N  HIS A  17   O  SER A  24           
SHEET    9   B16 ILE C  16  ASP C  19 -1  O  SER C  18   N  ILE A  16           
SHEET   10   B16 GLY C  22  ARG C  29 -1  O  SER C  24   N  HIS C  17           
SHEET   11   B16 GLN D  45  SER D  51 -1  O  VAL D  50   N  ARG C  23           
SHEET   12   B16 ALA D 126  CYS D 132 -1  O  ALA D 126   N  SER D  51           
SHEET   13   B16 LYS D  70  ARG D  76 -1  N  TYR D  71   O  LEU D 131           
SHEET   14   B16 ALA D 108  LEU D 111 -1  O  LEU D 111   N  LYS D  70           
SHEET   15   B16 ALA D   9  GLN D  12 -1  N  TRP D  10   O  TYR D 110           
SHEET   16   B16 HIS D   2  PRO D   3 -1  N  HIS D   2   O  SER D  11           
SHEET    1   C 5 TRP A  96  ASP A 102  0                                        
SHEET    2   C 5 ALA A  78  VAL A  84 -1  N  ASP A  81   O  VAL A  99           
SHEET    3   C 5 GLY A 116  SER A 121 -1  O  ALA A 118   N  VAL A  82           
SHEET    4   C 5 LEU A  56  THR A  62 -1  N  HIS A  60   O  ARG A 117           
SHEET    5   C 5 GLU A 141  SER A 143 -1  O  HIS A 142   N  TYR A  61           
SHEET    1   D 5 TRP B  96  ASP B 102  0                                        
SHEET    2   D 5 ALA B  78  VAL B  84 -1  N  ASP B  81   O  VAL B  99           
SHEET    3   D 5 GLY B 116  SER B 121 -1  O  LEU B 120   N  LEU B  80           
SHEET    4   D 5 LEU B  56  THR B  62 -1  N  HIS B  60   O  ARG B 117           
SHEET    5   D 5 GLU B 141  SER B 143 -1  O  HIS B 142   N  TYR B  61           
SHEET    1   E 8 HIS C   2  PRO C   3  0                                        
SHEET    2   E 8 ALA C   9  GLN C  12 -1  O  SER C  11   N  HIS C   2           
SHEET    3   E 8 ALA C 108  LEU C 111 -1  O  TYR C 110   N  TRP C  10           
SHEET    4   E 8 LYS C  70  ARG C  76 -1  N  LYS C  70   O  LEU C 111           
SHEET    5   E 8 ALA C 126  CYS C 132 -1  O  LEU C 131   N  TYR C  71           
SHEET    6   E 8 GLN C  45  SER C  51 -1  N  SER C  51   O  ALA C 126           
SHEET    7   E 8 GLY D  22  ARG D  29 -1  O  ARG D  23   N  VAL C  50           
SHEET    8   E 8 HIS D  17  ASP D  19 -1  N  HIS D  17   O  SER D  24           
SHEET    1   F 5 TRP C  96  ASP C 102  0                                        
SHEET    2   F 5 ALA C  78  ASP C  85 -1  N  ASP C  81   O  VAL C  99           
SHEET    3   F 5 LEU C 115  SER C 121 -1  O  GLY C 116   N  VAL C  84           
SHEET    4   F 5 LEU C  56  THR C  62 -1  N  HIS C  60   O  ARG C 117           
SHEET    5   F 5 GLU C 141  SER C 143 -1  O  HIS C 142   N  TYR C  61           
SHEET    1   G 5 TRP D  96  ASP D 102  0                                        
SHEET    2   G 5 ALA D  78  ASP D  85 -1  N  GLY D  79   O  MET D 101           
SHEET    3   G 5 LEU D 115  SER D 121 -1  O  LEU D 120   N  LEU D  80           
SHEET    4   G 5 LEU D  56  THR D  62 -1  N  HIS D  60   O  ARG D 117           
SHEET    5   G 5 GLU D 141  SER D 143 -1  O  HIS D 142   N  TYR D  61           
CISPEP   1 GLY A   58    ILE A   59          0        -4.52                     
CISPEP   2 ILE A   64    PRO A   65          0        -7.55                     
CISPEP   3 PRO A   65    PRO A   66          0       -10.82                     
CISPEP   4 GLY B   58    ILE B   59          0        -4.90                     
CISPEP   5 ILE B   64    PRO B   65          0        -8.95                     
CISPEP   6 PRO B   65    PRO B   66          0       -12.05                     
CISPEP   7 GLY C   58    ILE C   59          0         1.33                     
CISPEP   8 ILE C   64    PRO C   65          0         2.55                     
CISPEP   9 PRO C   65    PRO C   66          0         0.70                     
CISPEP  10 GLY D   58    ILE D   59          0        -3.88                     
CISPEP  11 ILE D   64    PRO D   65          0       -28.77                     
CISPEP  12 PRO D   65    PRO D   66          0         4.73                     
SITE     1 AC1  6 HIS A  17  ASP A  19  ARG A  21  GLY A  22                    
SITE     2 AC1  6 SER A  24  ARG B  57                                          
SITE     1 AC2  5 PHE A  28  ARG A  29  SER A  32  TYR A  71                    
SITE     2 AC2  5 HOH A 333                                                     
SITE     1 AC3  3 ASN A  47  LYS A  70  TYR A 130                               
SITE     1 AC4  1 ARG A  95                                                     
SITE     1 AC5  2 ARG A  57  ARG B  21                                          
SITE     1 AC6  6 ARG A  57  HIS B  17  ASP B  19  ARG B  21                    
SITE     2 AC6  6 GLY B  22  SER B  24                                          
SITE     1 AC7  6 GLN B  12  PHE B  28  ARG B  29  SER B  32                    
SITE     2 AC7  6 TYR B  71  HOH B 329                                          
SITE     1 AC8  3 ASN B  47  LYS B  70  TYR B 130                               
SITE     1 AC9  3 SER B   5  GLU B   7  HOH B 331                               
SITE     1 BC1  3 MET B   1  TRP B  10  ALA B  36                               
SITE     1 BC2  2 ARG A  21  ARG B  57                                          
SITE     1 BC3  6 HIS C  17  ASP C  19  ARG C  21  GLY C  22                    
SITE     2 BC3  6 SER C  24  ARG D  57                                          
SITE     1 BC4  3 ARG C  57  HIS C  60  ARG D  21                               
SITE     1 BC5  3 ARG C  21  ARG D  57  HIS D  60                               
SITE     1 BC6  7 ARG C  57  HIS D  17  ASP D  19  ARG D  21                    
SITE     2 BC6  7 GLY D  22  ARG D  23  SER D  24                               
SITE     1 BC7  4 GLN D  12  PHE D  28  ARG D  29  TYR D  71                    
CRYST1  141.587  141.587  115.576  90.00  90.00  90.00 I 4          32          
ORIGX1      1.000000  0.000000  0.000000        0.00000                         
ORIGX2      0.000000  1.000000  0.000000        0.00000                         
ORIGX3      0.000000  0.000000  1.000000        0.00000                         
SCALE1      0.007063  0.000000  0.000000        0.00000                         
SCALE2      0.000000  0.007063  0.000000        0.00000                         
SCALE3      0.000000  0.000000  0.008652        0.00000                         
ATOM      1  N   MET A   1      32.307   2.350 -23.530  1.00 30.97           N  
ATOM      2  CA  MET A   1      33.587   3.035 -23.872  1.00 32.23           C  
ATOM      3  C   MET A   1      33.817   3.883 -22.637  1.00 31.71           C  
ATOM      4  O   MET A   1      32.950   3.901 -21.766  1.00 33.71           O  
ATOM      5  CB  MET A   1      33.424   3.929 -25.114  1.00 32.58           C  
ATOM      6  CG  MET A   1      33.007   3.224 -26.401  1.00 37.24           C  
ATOM      7  SD  MET A   1      33.190   4.301 -27.856  1.00 35.41           S  
ATOM      8  CE  MET A   1      34.971   4.397 -28.095  1.00 32.79           C  
ATOM      9  N   HIS A   2      34.921   4.623 -22.618  1.00 31.42           N  
ATOM     10  CA  HIS A   2      35.388   5.350 -21.457  1.00 34.50           C  
ATOM     11  C   HIS A   2      35.230   6.821 -21.831  1.00 36.95           C  
ATOM     12  O   HIS A   2      35.740   7.203 -22.898  1.00 37.23           O  
ATOM     13  CB  HIS A   2      36.878   5.028 -21.195  1.00 32.46           C  
ATOM     14  CG  HIS A   2      37.592   6.022 -20.326  1.00 36.09           C  
ATOM     15  ND1 HIS A   2      37.431   6.069 -18.955  1.00 33.59           N  
ATOM     16  CD2 HIS A   2      38.474   7.010 -20.629  1.00 36.13           C  
ATOM     17  CE1 HIS A   2      38.187   7.036 -18.457  1.00 35.56           C  
ATOM     18  NE2 HIS A   2      38.829   7.627 -19.451  1.00 38.38           N  
ATOM     19  N   PRO A   3      34.584   7.617 -20.949  1.00 38.22           N  
ATOM     20  CA  PRO A   3      34.335   9.014 -21.299  1.00 37.49           C  
ATOM     21  C   PRO A   3      35.614   9.811 -21.132  1.00 37.49           C  
ATOM     22  O   PRO A   3      36.318   9.589 -20.137  1.00 37.88           O  
ATOM     23  CB  PRO A   3      33.301   9.506 -20.264  1.00 37.16           C  
ATOM     24  CG  PRO A   3      33.515   8.586 -19.078  1.00 43.39           C  
ATOM     25  CD  PRO A   3      33.840   7.218 -19.733  1.00 37.86           C  
ATOM     26  N   LEU A   4      35.870  10.734 -22.058  1.00 33.77           N  
ATOM     27  CA  LEU A   4      37.008  11.642 -21.958  1.00 32.43           C  
ATOM     28  C   LEU A   4      36.654  12.920 -21.198  1.00 33.71           C  
ATOM     29  O   LEU A   4      35.599  12.957 -20.570  1.00 35.48           O  
ATOM     30  CB  LEU A   4      37.576  11.974 -23.336  1.00 32.22           C  
ATOM     31  CG  LEU A   4      37.952  10.752 -24.186  1.00 34.73           C  
ATOM     32  CD1 LEU A   4      38.491  11.183 -25.558  1.00 27.23           C  
ATOM     33  CD2 LEU A   4      39.075  10.021 -23.381  1.00 37.24           C  
ATOM     34  N   SER A   5      37.520  13.926 -21.167  1.00 35.00           N  
ATOM     35  CA  SER A   5      37.145  15.089 -20.365  1.00 38.59           C  
ATOM     36  C   SER A   5      36.079  16.002 -21.021  1.00 39.06           C  
ATOM     37  O   SER A   5      35.699  16.981 -20.400  1.00 39.29           O  
ATOM     38  CB  SER A   5      38.395  15.899 -20.029  1.00 36.60           C  
ATOM     39  OG  SER A   5      38.988  16.486 -21.176  1.00 40.83           O  
ATOM     40  N   ILE A   6      35.600  15.710 -22.234  1.00 39.91           N  
ATOM     41  CA  ILE A   6      34.691  16.527 -23.060  1.00 37.56           C  
ATOM     42  C   ILE A   6      33.513  15.621 -23.346  1.00 37.91           C  
ATOM     43  O   ILE A   6      33.627  14.555 -23.950  1.00 38.97           O  
ATOM     44  CB  ILE A   6      35.386  16.942 -24.364  1.00 37.37           C  
ATOM     45  CG1 ILE A   6      36.572  17.848 -24.010  1.00 36.41           C  
ATOM     46  CG2 ILE A   6      34.442  17.652 -25.336  1.00 38.01           C  
ATOM     47  CD1 ILE A   6      37.394  18.269 -25.186  1.00 34.47           C  
ATOM     48  N   GLU A   7      32.348  16.009 -22.862  1.00 36.80           N  
ATOM     49  CA  GLU A   7      31.138  15.221 -23.020  1.00 36.90           C  
ATOM     50  C   GLU A   7      30.874  15.005 -24.508  1.00 36.92           C  
ATOM     51  O   GLU A   7      30.995  15.937 -25.303  1.00 37.95           O  
ATOM     52  CB  GLU A   7      29.973  15.997 -22.361  1.00 37.87           C  
ATOM     53  CG  GLU A   7      28.647  15.263 -22.452  1.00 38.44           C  
ATOM     54  CD  GLU A   7      27.464  16.204 -22.172  1.00 45.15           C  
ATOM     55  OE1 GLU A   7      27.678  17.425 -22.004  1.00 42.20           O  
ATOM     56  OE2 GLU A   7      26.319  15.720 -22.072  1.00 40.77           O  
ATOM     57  N   GLY A   8      30.539  13.781 -24.899  1.00 36.21           N  
ATOM     58  CA  GLY A   8      30.467  13.455 -26.315  1.00 37.95           C  
ATOM     59  C   GLY A   8      31.724  12.857 -26.924  1.00 37.36           C  
ATOM     60  O   GLY A   8      31.704  12.450 -28.083  1.00 36.96           O  
ATOM     61  N   ALA A   9      32.818  12.812 -26.164  1.00 35.37           N  
ATOM     62  CA  ALA A   9      34.027  12.163 -26.651  1.00 33.56           C  
ATOM     63  C   ALA A   9      34.350  10.949 -25.786  1.00 34.00           C  
ATOM     64  O   ALA A   9      34.235  11.037 -24.568  1.00 33.50           O  
ATOM     65  CB  ALA A   9      35.147  13.155 -26.609  1.00 32.74           C  
ATOM     66  N   TRP A  10      34.852   9.860 -26.367  1.00 34.07           N  
ATOM     67  CA  TRP A  10      35.005   8.595 -25.655  1.00 33.22           C  
ATOM     68  C   TRP A  10      36.232   7.881 -26.206  1.00 33.62           C  
ATOM     69  O   TRP A  10      36.589   8.092 -27.367  1.00 31.08           O  
ATOM     70  CB  TRP A  10      33.816   7.682 -25.960  1.00 32.58           C  
ATOM     71  CG  TRP A  10      32.498   8.304 -25.580  1.00 41.76           C  
ATOM     72  CD1 TRP A  10      31.777   9.191 -26.354  1.00 42.49           C  
ATOM     73  CD2 TRP A  10      31.749   8.134 -24.372  1.00 40.87           C  
ATOM     74  NE1 TRP A  10      30.623   9.544 -25.715  1.00 44.80           N  
ATOM     75  CE2 TRP A  10      30.578   8.920 -24.496  1.00 47.46           C  
ATOM     76  CE3 TRP A  10      31.928   7.375 -23.218  1.00 42.26           C  
ATOM     77  CZ2 TRP A  10      29.598   8.988 -23.501  1.00 47.47           C  
ATOM     78  CZ3 TRP A  10      30.939   7.422 -22.236  1.00 51.80           C  
ATOM     79  CH2 TRP A  10      29.793   8.234 -22.375  1.00 51.06           C  
ATOM     80  N   SER A  11      36.846   7.019 -25.398  1.00 33.92           N  
ATOM     81  CA  SER A  11      37.913   6.156 -25.898  1.00 32.90           C  
ATOM     82  C   SER A  11      37.696   4.727 -25.417  1.00 34.81           C  
ATOM     83  O   SER A  11      36.829   4.518 -24.569  1.00 34.06           O  
ATOM     84  CB  SER A  11      39.295   6.665 -25.542  1.00 31.68           C  
ATOM     85  OG  SER A  11      39.482   6.650 -24.131  1.00 30.77           O  
ATOM     86  N   GLN A  12      38.410   3.767 -26.006  1.00 33.78           N  
ATOM     87  CA  GLN A  12      38.406   2.401 -25.492  1.00 36.33           C  
ATOM     88  C   GLN A  12      39.680   1.636 -25.847  1.00 34.82           C  
ATOM     89  O   GLN A  12      40.250   1.798 -26.925  1.00 33.90           O  
ATOM     90  CB  GLN A  12      37.157   1.679 -25.980  1.00 36.70           C  
ATOM     91  CG  GLN A  12      37.151   0.188 -25.804  1.00 45.67           C  
ATOM     92  CD  GLN A  12      35.776  -0.433 -25.567  1.00 56.15           C  
ATOM     93  OE1 GLN A  12      35.645  -1.661 -25.647  1.00 60.35           O  
ATOM     94  NE2 GLN A  12      34.768   0.366 -25.231  1.00 52.10           N  
ATOM     95  N   GLU A  13      40.164   0.820 -24.920  1.00 34.56           N  
ATOM     96  CA  GLU A  13      41.357   0.023 -25.204  1.00 34.00           C  
ATOM     97  C   GLU A  13      40.866  -1.352 -25.586  1.00 32.68           C  
ATOM     98  O   GLU A  13      40.114  -1.996 -24.850  1.00 34.80           O  
ATOM     99  CB  GLU A  13      42.181  -0.156 -23.932  1.00 35.82           C  
ATOM    100  CG  GLU A  13      42.461   1.125 -23.173  1.00 36.26           C  
ATOM    101  CD  GLU A  13      43.097   2.229 -24.016  1.00 44.02           C  
ATOM    102  OE1 GLU A  13      43.852   1.941 -24.961  1.00 38.71           O  
ATOM    103  OE2 GLU A  13      42.833   3.424 -23.729  1.00 47.39           O  
ATOM    104  N   PRO A  14      41.260  -1.813 -26.767  1.00 28.94           N  
ATOM    105  CA  PRO A  14      40.762  -3.133 -27.097  1.00 28.44           C  
ATOM    106  C   PRO A  14      41.573  -4.266 -26.421  1.00 30.67           C  
ATOM    107  O   PRO A  14      42.661  -4.037 -25.908  1.00 30.45           O  
ATOM    108  CB  PRO A  14      40.970  -3.147 -28.609  1.00 26.38           C  
ATOM    109  CG  PRO A  14      42.237  -2.329 -28.772  1.00 24.66           C  
ATOM    110  CD  PRO A  14      42.226  -1.256 -27.730  1.00 30.30           C  
ATOM    111  N   VAL A  15      41.064  -5.488 -26.466  1.00 32.06           N  
ATOM    112  CA  VAL A  15      41.779  -6.685 -26.095  1.00 31.80           C  
ATOM    113  C   VAL A  15      42.402  -7.191 -27.381  1.00 30.97           C  
ATOM    114  O   VAL A  15      41.682  -7.581 -28.287  1.00 29.89           O  
ATOM    115  CB  VAL A  15      40.827  -7.740 -25.478  1.00 34.13           C  
ATOM    116  CG1 VAL A  15      41.621  -9.006 -25.033  1.00 28.72           C  
ATOM    117  CG2 VAL A  15      40.075  -7.137 -24.290  1.00 31.47           C  
ATOM    118  N   ILE A  16      43.727  -7.185 -27.463  1.00 29.28           N  
ATOM    119  CA  ILE A  16      44.463  -7.765 -28.588  1.00 30.95           C  
ATOM    120  C   ILE A  16      44.757  -9.241 -28.332  1.00 32.57           C  
ATOM    121  O   ILE A  16      45.117  -9.612 -27.202  1.00 32.69           O  
ATOM    122  CB  ILE A  16      45.842  -7.073 -28.587  1.00 33.09           C  
ATOM    123  CG1 ILE A  16      45.668  -5.561 -28.362  1.00 31.98           C  
ATOM    124  CG2 ILE A  16      46.614  -7.357 -29.860  1.00 32.47           C  
ATOM    125  CD1 ILE A  16      45.461  -4.807 -29.644  1.00 34.81           C  
ATOM    126  N   HIS A  17      44.651 -10.069 -29.366  1.00 29.66           N  
ATOM    127  CA  HIS A  17      44.801 -11.493 -29.279  1.00 29.52           C  
ATOM    128  C   HIS A  17      46.020 -11.824 -30.140  1.00 32.80           C  
ATOM    129  O   HIS A  17      46.023 -11.492 -31.326  1.00 35.01           O  
ATOM    130  CB  HIS A  17      43.601 -12.203 -29.920  1.00 29.08           C  
ATOM    131  CG  HIS A  17      42.291 -11.833 -29.304  1.00 37.12           C  
ATOM    132  ND1 HIS A  17      41.267 -11.246 -30.015  1.00 44.29           N  
ATOM    133  CD2 HIS A  17      41.851 -11.933 -28.031  1.00 36.88           C  
ATOM    134  CE1 HIS A  17      40.252 -11.009 -29.208  1.00 41.13           C  
ATOM    135  NE2 HIS A  17      40.578 -11.424 -27.999  1.00 42.20           N  
ATOM    136  N   SER A  18      47.026 -12.493 -29.588  1.00 33.38           N  
ATOM    137  CA  SER A  18      48.391 -12.627 -30.127  1.00 35.63           C  
ATOM    138  C   SER A  18      48.723 -14.106 -30.095  1.00 34.18           C  
ATOM    139  O   SER A  18      48.316 -14.822 -29.177  1.00 35.47           O  
ATOM    140  CB  SER A  18      49.433 -12.020 -29.178  1.00 33.71           C  
ATOM    141  OG  SER A  18      49.310 -10.612 -29.215  1.00 45.06           O  
ATOM    142  N   ASP A  19      49.472 -14.559 -31.084  1.00 35.95           N  
ATOM    143  CA  ASP A  19      50.013 -15.908 -31.056  1.00 38.90           C  
ATOM    144  C   ASP A  19      51.226 -15.785 -31.964  1.00 40.16           C  
ATOM    145  O   ASP A  19      51.650 -14.664 -32.259  1.00 39.82           O  
ATOM    146  CB  ASP A  19      48.986 -16.967 -31.493  1.00 39.76           C  
ATOM    147  CG  ASP A  19      48.441 -16.771 -32.911  1.00 40.26           C  
ATOM    148  OD1 ASP A  19      48.944 -16.000 -33.754  1.00 38.13           O  
ATOM    149  OD2 ASP A  19      47.454 -17.439 -33.275  1.00 41.98           O  
ATOM    150  N   HIS A  20      51.721 -16.921 -32.448  1.00 40.02           N  
ATOM    151  CA  HIS A  20      52.960 -16.930 -33.219  1.00 40.20           C  
ATOM    152  C   HIS A  20      52.741 -16.372 -34.630  1.00 39.23           C  
ATOM    153  O   HIS A  20      53.718 -15.965 -35.241  1.00 41.80           O  
ATOM    154  CB  HIS A  20      53.587 -18.337 -33.271  1.00 39.05           C  
ATOM    155  CG  HIS A  20      52.806 -19.306 -34.108  1.00 40.81           C  
ATOM    156  ND1 HIS A  20      51.506 -19.659 -33.817  1.00 48.16           N  
ATOM    157  CD2 HIS A  20      53.135 -20.010 -35.219  1.00 43.30           C  
ATOM    158  CE1 HIS A  20      51.052 -20.506 -34.726  1.00 48.73           C  
ATOM    159  NE2 HIS A  20      52.029 -20.748 -35.581  1.00 48.82           N  
ATOM    160  N   ARG A  21      51.531 -16.392 -35.185  1.00 37.81           N  
ATOM    161  CA  ARG A  21      51.215 -15.761 -36.460  1.00 34.66           C  
ATOM    162  C   ARG A  21      51.152 -14.229 -36.465  1.00 35.27           C  
ATOM    163  O   ARG A  21      51.189 -13.610 -37.524  1.00 35.24           O  
ATOM    164  CB  ARG A  21      49.854 -16.289 -36.910  1.00 34.45           C  
ATOM    165  CG  ARG A  21      49.902 -17.681 -37.555  1.00 38.83           C  
ATOM    166  CD  ARG A  21      48.563 -18.420 -37.650  1.00 43.07           C  
ATOM    167  NE  ARG A  21      47.699 -18.102 -36.514  1.00 36.82           N  
ATOM    168  CZ  ARG A  21      46.377 -17.971 -36.589  1.00 40.46           C  
ATOM    169  NH1 ARG A  21      45.819 -18.202 -37.769  1.00 35.88           N  
ATOM    170  NH2 ARG A  21      45.642 -17.649 -35.510  1.00 36.44           N  
ATOM    171  N   GLY A  22      50.966 -13.582 -35.314  1.00 35.81           N  
ATOM    172  CA  GLY A  22      50.849 -12.137 -35.210  1.00 32.35           C  
ATOM    173  C   GLY A  22      49.766 -11.767 -34.205  1.00 35.21           C  
ATOM    174  O   GLY A  22      49.721 -12.327 -33.104  1.00 32.01           O  
ATOM    175  N   ARG A  23      48.868 -10.847 -34.557  1.00 31.87           N  
ATOM    176  CA  ARG A  23      47.866 -10.409 -33.582  1.00 33.14           C  
ATOM    177  C   ARG A  23      46.642  -9.854 -34.289  1.00 33.80           C  
ATOM    178  O   ARG A  23      46.697  -9.500 -35.473  1.00 32.26           O  
ATOM    179  CB  ARG A  23      48.437  -9.385 -32.601  1.00 33.57           C  
ATOM    180  CG  ARG A  23      48.918  -8.078 -33.210  1.00 35.60           C  
ATOM    181  CD  ARG A  23      49.714  -7.295 -32.156  1.00 40.94           C  
ATOM    182  NE  ARG A  23      49.827  -5.890 -32.519  1.00 51.63           N  
ATOM    183  CZ  ARG A  23      50.786  -5.374 -33.292  1.00 58.64           C  
ATOM    184  NH1 ARG A  23      50.842  -4.075 -33.591  1.00 53.74           N  
ATOM    185  NH2 ARG A  23      51.744  -6.151 -33.782  1.00 58.39           N  
ATOM    186  N   SER A  24      45.549  -9.798 -33.537  1.00 32.83           N  
ATOM    187  CA  SER A  24      44.304  -9.294 -34.092  1.00 32.52           C  
ATOM    188  C   SER A  24      43.412  -8.785 -32.977  1.00 32.53           C  
ATOM    189  O   SER A  24      43.637  -9.033 -31.785  1.00 30.57           O  
ATOM    190  CB  SER A  24      43.595 -10.352 -34.921  1.00 32.47           C  
ATOM    191  OG  SER A  24      43.097 -11.373 -34.079  1.00 39.41           O  
ATOM    192  N   HIS A  25      42.378  -8.062 -33.378  1.00 30.35           N  
ATOM    193  CA  HIS A  25      41.509  -7.452 -32.382  1.00 30.65           C  
ATOM    194  C   HIS A  25      40.261  -6.963 -33.106  1.00 32.02           C  
ATOM    195  O   HIS A  25      40.252  -6.709 -34.302  1.00 30.94           O  
ATOM    196  CB  HIS A  25      42.217  -6.374 -31.561  1.00 28.32           C  
ATOM    197  CG  HIS A  25      42.209  -4.998 -32.164  1.00 31.98           C  
ATOM    198  ND1 HIS A  25      43.167  -4.548 -33.047  1.00 29.34           N  
ATOM    199  CD2 HIS A  25      41.388  -3.943 -31.946  1.00 30.13           C  
ATOM    200  CE1 HIS A  25      42.905  -3.299 -33.396  1.00 31.07           C  
ATOM    201  NE2 HIS A  25      41.829  -2.906 -32.734  1.00 31.05           N  
ATOM    202  N   GLU A  26      39.201  -6.842 -32.330  1.00 31.25           N  
ATOM    203  CA  GLU A  26      37.912  -6.469 -32.845  1.00 33.93           C  
ATOM    204  C   GLU A  26      37.927  -4.972 -32.526  1.00 32.29           C  
ATOM    205  O   GLU A  26      37.848  -4.629 -31.366  1.00 31.90           O  
ATOM    206  CB  GLU A  26      36.873  -7.185 -31.991  1.00 32.62           C  
ATOM    207  CG  GLU A  26      35.463  -6.798 -32.402  1.00 47.46           C  
ATOM    208  CD  GLU A  26      34.389  -7.609 -31.677  1.00 50.72           C  
ATOM    209  OE1 GLU A  26      34.129  -7.358 -30.486  1.00 55.46           O  
ATOM    210  OE2 GLU A  26      33.812  -8.506 -32.324  1.00 59.53           O  
ATOM    211  N   TRP A  27      38.065  -4.116 -33.536  1.00 30.32           N  
ATOM    212  CA  TRP A  27      38.134  -2.680 -33.345  1.00 30.33           C  
ATOM    213  C   TRP A  27      36.732  -2.137 -33.136  1.00 28.69           C  
ATOM    214  O   TRP A  27      36.530  -1.336 -32.250  1.00 27.74           O  
ATOM    215  CB  TRP A  27      38.821  -2.009 -34.541  1.00 29.42           C  
ATOM    216  CG  TRP A  27      38.613  -0.529 -34.713  1.00 32.25           C  
ATOM    217  CD1 TRP A  27      38.564   0.421 -33.731  1.00 32.36           C  
ATOM    218  CD2 TRP A  27      38.455   0.178 -35.956  1.00 27.05           C  
ATOM    219  NE1 TRP A  27      38.434   1.671 -34.279  1.00 29.72           N  
ATOM    220  CE2 TRP A  27      38.313   1.545 -35.640  1.00 25.97           C  
ATOM    221  CE3 TRP A  27      38.432  -0.216 -37.299  1.00 27.44           C  
ATOM    222  CZ2 TRP A  27      38.133   2.533 -36.611  1.00 25.08           C  
ATOM    223  CZ3 TRP A  27      38.285   0.766 -38.279  1.00 26.90           C  
ATOM    224  CH2 TRP A  27      38.143   2.127 -37.923  1.00 31.27           C  
ATOM    225  N   PHE A  28      35.759  -2.614 -33.904  1.00 29.33           N  
ATOM    226  CA  PHE A  28      34.461  -1.988 -33.765  1.00 29.27           C  
ATOM    227  C   PHE A  28      33.475  -3.128 -33.699  1.00 27.77           C  
ATOM    228  O   PHE A  28      33.543  -4.061 -34.490  1.00 28.40           O  
ATOM    229  CB  PHE A  28      34.128  -1.100 -34.978  1.00 25.92           C  
ATOM    230  CG  PHE A  28      32.688  -0.647 -34.999  1.00 30.01           C  
ATOM    231  CD1 PHE A  28      31.734  -1.355 -35.732  1.00 32.08           C  
ATOM    232  CD2 PHE A  28      32.274   0.459 -34.264  1.00 29.23           C  
ATOM    233  CE1 PHE A  28      30.407  -0.963 -35.789  1.00 33.34           C  
ATOM    234  CE2 PHE A  28      30.932   0.871 -34.321  1.00 32.82           C  
ATOM    235  CZ  PHE A  28      30.000   0.164 -35.073  1.00 32.38           C  
ATOM    236  N   ARG A  29      32.502  -3.023 -32.813  1.00 29.93           N  
ATOM    237  CA  ARG A  29      31.401  -3.990 -32.872  1.00 33.59           C  
ATOM    238  C   ARG A  29      30.046  -3.283 -32.739  1.00 34.26           C  
ATOM    239  O   ARG A  29      29.805  -2.551 -31.764  1.00 35.41           O  
ATOM    240  CB  ARG A  29      31.581  -4.959 -31.703  1.00 34.02           C  
ATOM    241  CG  ARG A  29      30.464  -6.000 -31.748  1.00 44.90           C  
ATOM    242  CD  ARG A  29      30.703  -7.252 -30.899  1.00 64.42           C  
ATOM    243  NE  ARG A  29      29.925  -8.328 -31.517  1.00 76.23           N  
ATOM    244  CZ  ARG A  29      30.310  -9.590 -31.693  1.00 78.56           C  
ATOM    245  NH1 ARG A  29      29.467 -10.422 -32.296  1.00 76.08           N  
ATOM    246  NH2 ARG A  29      31.497 -10.017 -31.269  1.00 78.38           N  
ATOM    247  N   GLY A  30      29.150  -3.503 -33.691  1.00 35.55           N  
ATOM    248  CA  GLY A  30      27.886  -2.764 -33.713  1.00 37.69           C  
ATOM    249  C   GLY A  30      27.002  -3.012 -32.496  1.00 39.74           C  
ATOM    250  O   GLY A  30      26.373  -2.098 -31.961  1.00 39.12           O  
ATOM    251  N   GLU A  31      26.950  -4.268 -32.073  1.00 41.02           N  
ATOM    252  CA  GLU A  31      26.230  -4.684 -30.868  1.00 43.49           C  
ATOM    253  C   GLU A  31      26.709  -3.918 -29.644  1.00 43.19           C  
ATOM    254  O   GLU A  31      25.874  -3.304 -28.964  1.00 44.00           O  
ATOM    255  CB  GLU A  31      26.450  -6.189 -30.674  1.00 46.78           C  
ATOM    256  CG  GLU A  31      26.094  -6.796 -29.325  1.00 55.67           C  
ATOM    257  CD  GLU A  31      24.636  -7.198 -29.334  1.00 68.12           C  
ATOM    258  OE1 GLU A  31      23.802  -6.287 -29.092  1.00 71.43           O  
ATOM    259  OE2 GLU A  31      24.379  -8.401 -29.606  1.00 71.92           O  
ATOM    260  N   SER A  32      28.015  -3.898 -29.370  1.00 39.71           N  
ATOM    261  CA  SER A  32      28.549  -3.085 -28.285  1.00 36.26           C  
ATOM    262  C   SER A  32      28.225  -1.617 -28.382  1.00 37.50           C  
ATOM    263  O   SER A  32      27.893  -1.016 -27.349  1.00 37.57           O  
ATOM    264  CB  SER A  32      30.063  -3.234 -28.135  1.00 37.04           C  
ATOM    265  OG  SER A  32      30.245  -4.646 -28.186  1.00 46.37           O  
ATOM    266  N   PHE A  33      28.352  -1.053 -29.584  1.00 35.57           N  
ATOM    267  CA  PHE A  33      28.085   0.383 -29.747  1.00 36.21           C  
ATOM    268  C   PHE A  33      26.643   0.636 -29.302  1.00 36.42           C  
ATOM    269  O   PHE A  33      26.411   1.545 -28.509  1.00 36.71           O  
ATOM    270  CB  PHE A  33      28.292   0.876 -31.188  1.00 33.64           C  
ATOM    271  CG  PHE A  33      28.245   2.367 -31.315  1.00 34.07           C  
ATOM    272  CD1 PHE A  33      29.411   3.112 -31.258  1.00 32.12           C  
ATOM    273  CD2 PHE A  33      27.040   3.037 -31.489  1.00 33.68           C  
ATOM    274  CE1 PHE A  33      29.347   4.514 -31.333  1.00 34.98           C  
ATOM    275  CE2 PHE A  33      26.944   4.438 -31.579  1.00 31.24           C  
ATOM    276  CZ  PHE A  33      28.124   5.178 -31.512  1.00 37.75           C  
ATOM    277  N   ARG A  34      25.712  -0.136 -29.852  1.00 38.40           N  
ATOM    278  CA  ARG A  34      24.280  -0.090 -29.530  1.00 44.09           C  
ATOM    279  C   ARG A  34      23.988  -0.115 -28.029  1.00 44.79           C  
ATOM    280  O   ARG A  34      23.246   0.744 -27.543  1.00 44.30           O  
ATOM    281  CB  ARG A  34      23.566  -1.311 -30.113  1.00 45.09           C  
ATOM    282  CG  ARG A  34      22.632  -1.120 -31.308  1.00 53.08           C  
ATOM    283  CD  ARG A  34      22.142  -2.481 -31.821  1.00 60.91           C  
ATOM    284  NE  ARG A  34      22.952  -2.857 -32.984  1.00 67.82           N  
ATOM    285  CZ  ARG A  34      23.414  -4.065 -33.300  1.00 66.02           C  
ATOM    286  NH1 ARG A  34      23.187  -5.134 -32.547  1.00 60.51           N  
ATOM    287  NH2 ARG A  34      24.152  -4.194 -34.395  1.00 68.10           N  
ATOM    288  N   GLN A  35      24.593  -1.067 -27.319  1.00 45.72           N  
ATOM    289  CA  GLN A  35      24.474  -1.226 -25.865  1.00 47.92           C  
ATOM    290  C   GLN A  35      25.029  -0.029 -25.119  1.00 46.78           C  
ATOM    291  O   GLN A  35      24.463   0.365 -24.109  1.00 48.32           O  
ATOM    292  CB  GLN A  35      25.167  -2.494 -25.345  1.00 48.19           C  
ATOM    293  CG  GLN A  35      24.545  -3.736 -25.972  1.00 57.37           C  
ATOM    294  CD  GLN A  35      25.080  -5.073 -25.452  1.00 71.61           C  
ATOM    295  OE1 GLN A  35      26.112  -5.144 -24.776  1.00 73.85           O  
ATOM    296  NE2 GLN A  35      24.369  -6.155 -25.787  1.00 73.55           N  
ATOM    297  N   ALA A  36      26.103   0.584 -25.600  1.00 45.81           N  
ATOM    298  CA  ALA A  36      26.708   1.689 -24.860  1.00 44.63           C  
ATOM    299  C   ALA A  36      25.950   2.987 -25.153  1.00 44.75           C  
ATOM    300  O   ALA A  36      25.867   3.894 -24.316  1.00 43.18           O  
ATOM    301  CB  ALA A  36      28.184   1.873 -25.237  1.00 44.15           C  
ATOM    302  N   PHE A  37      25.414   3.100 -26.360  1.00 43.29           N  
ATOM    303  CA  PHE A  37      24.940   4.443 -26.676  1.00 46.02           C  
ATOM    304  C   PHE A  37      23.454   4.516 -26.950  1.00 45.72           C  
ATOM    305  O   PHE A  37      22.921   5.612 -27.072  1.00 48.14           O  
ATOM    306  CB  PHE A  37      25.751   5.123 -27.785  1.00 45.31           C  
ATOM    307  CG  PHE A  37      27.213   5.260 -27.457  1.00 41.20           C  
ATOM    308  CD1 PHE A  37      27.653   6.191 -26.534  1.00 46.16           C  
ATOM    309  CD2 PHE A  37      28.136   4.451 -28.091  1.00 37.34           C  
ATOM    310  CE1 PHE A  37      29.006   6.343 -26.241  1.00 45.92           C  
ATOM    311  CE2 PHE A  37      29.486   4.590 -27.828  1.00 40.73           C  
ATOM    312  CZ  PHE A  37      29.923   5.517 -26.888  1.00 41.10           C  
ATOM    313  N   GLY A  38      22.820   3.355 -27.041  1.00 47.07           N  
ATOM    314  CA  GLY A  38      21.383   3.299 -27.272  1.00 49.17           C  
ATOM    315  C   GLY A  38      21.043   3.764 -28.671  1.00 51.37           C  
ATOM    316  O   GLY A  38      19.931   4.271 -28.860  1.00 52.20           O  
ATOM    317  N   HIS A  39      21.985   3.647 -29.612  1.00 49.78           N  
ATOM    318  CA  HIS A  39      21.663   3.696 -31.039  1.00 48.84           C  
ATOM    319  C   HIS A  39      22.811   3.127 -31.884  1.00 48.98           C  
ATOM    320  O   HIS A  39      23.860   2.740 -31.349  1.00 47.84           O  
ATOM    321  CB  HIS A  39      21.368   5.144 -31.405  1.00 46.90           C  
ATOM    322  CG  HIS A  39      22.532   6.054 -31.165  1.00 45.10           C  
ATOM    323  ND1 HIS A  39      23.459   6.343 -32.141  1.00 39.40           N  
ATOM    324  CD2 HIS A  39      22.926   6.735 -30.064  1.00 45.29           C  
ATOM    325  CE1 HIS A  39      24.339   7.206 -31.667  1.00 46.24           C  
ATOM    326  NE2 HIS A  39      24.057   7.439 -30.398  1.00 44.56           N  
ATOM    327  N   ASP A  40      22.623   3.048 -33.196  1.00 47.87           N  
ATOM    328  CA  ASP A  40      23.610   2.381 -34.045  1.00 46.97           C  
ATOM    329  C   ASP A  40      24.590   3.442 -34.528  1.00 44.27           C  
ATOM    330  O   ASP A  40      24.274   4.624 -34.462  1.00 43.86           O  
ATOM    331  CB  ASP A  40      22.959   1.692 -35.243  1.00 49.45           C  
ATOM    332  CG  ASP A  40      22.459   0.300 -34.901  1.00 57.64           C  
ATOM    333  OD1 ASP A  40      23.292  -0.594 -34.604  1.00 66.69           O  
ATOM    334  OD2 ASP A  40      21.226   0.092 -34.897  1.00 60.29           O  
ATOM    335  N   PHE A  41      25.777   3.020 -34.951  1.00 41.79           N  
ATOM    336  CA  PHE A  41      26.735   3.864 -35.644  1.00 37.99           C  
ATOM    337  C   PHE A  41      26.636   3.219 -37.012  1.00 40.56           C  
ATOM    338  O   PHE A  41      27.257   2.195 -37.284  1.00 40.16           O  
ATOM    339  CB  PHE A  41      28.149   3.724 -35.091  1.00 37.28           C  
ATOM    340  CG  PHE A  41      29.161   4.655 -35.714  1.00 32.41           C  
ATOM    341  CD1 PHE A  41      29.578   4.456 -37.020  1.00 27.31           C  
ATOM    342  CD2 PHE A  41      29.668   5.732 -35.015  1.00 29.39           C  
ATOM    343  CE1 PHE A  41      30.479   5.341 -37.632  1.00 32.29           C  
ATOM    344  CE2 PHE A  41      30.591   6.602 -35.605  1.00 33.04           C  
ATOM    345  CZ  PHE A  41      31.004   6.390 -36.915  1.00 28.37           C  
ATOM    346  N   PRO A  42      25.857   3.850 -37.900  1.00 40.73           N  
ATOM    347  CA  PRO A  42      25.756   3.331 -39.259  1.00 39.33           C  
ATOM    348  C   PRO A  42      27.029   3.705 -40.010  1.00 38.80           C  
ATOM    349  O   PRO A  42      27.482   4.833 -39.901  1.00 39.98           O  
ATOM    350  CB  PRO A  42      24.532   4.062 -39.838  1.00 39.96           C  
ATOM    351  CG  PRO A  42      24.390   5.315 -38.976  1.00 42.08           C  
ATOM    352  CD  PRO A  42      25.193   5.148 -37.688  1.00 38.97           C  
ATOM    353  N   VAL A  43      27.642   2.790 -40.755  1.00 37.82           N  
ATOM    354  CA  VAL A  43      28.923   3.110 -41.340  1.00 35.94           C  
ATOM    355  C   VAL A  43      28.699   3.586 -42.763  1.00 36.02           C  
ATOM    356  O   VAL A  43      28.558   2.776 -43.668  1.00 36.79           O  
ATOM    357  CB  VAL A  43      29.895   1.907 -41.249  1.00 39.05           C  
ATOM    358  CG1 VAL A  43      31.187   2.199 -42.022  1.00 29.77           C  
ATOM    359  CG2 VAL A  43      30.210   1.700 -39.760  1.00 34.53           C  
ATOM    360  N   ALA A  44      28.671   4.891 -42.999  1.00 34.12           N  
ATOM    361  CA  ALA A  44      28.401   5.358 -44.360  1.00 33.97           C  
ATOM    362  C   ALA A  44      29.690   5.397 -45.191  1.00 33.16           C  
ATOM    363  O   ALA A  44      29.679   5.192 -46.411  1.00 33.15           O  
ATOM    364  CB  ALA A  44      27.805   6.777 -44.283  1.00 34.37           C  
ATOM    365  N   GLN A  45      30.811   5.588 -44.502  1.00 31.41           N  
ATOM    366  CA  GLN A  45      32.121   5.667 -45.131  1.00 31.93           C  
ATOM    367  C   GLN A  45      33.263   5.180 -44.240  1.00 28.39           C  
ATOM    368  O   GLN A  45      33.174   5.365 -43.037  1.00 26.42           O  
ATOM    369  CB  GLN A  45      32.325   7.165 -45.374  1.00 34.35           C  
ATOM    370  CG  GLN A  45      33.237   7.367 -46.536  1.00 41.54           C  
ATOM    371  CD  GLN A  45      33.181   8.806 -46.997  1.00 51.90           C  
ATOM    372  OE1 GLN A  45      32.101   9.344 -47.261  1.00 53.88           O  
ATOM    373  NE2 GLN A  45      34.357   9.418 -47.108  1.00 47.10           N  
ATOM    374  N   VAL A  46      34.271   4.526 -44.814  1.00 25.55           N  
ATOM    375  CA  VAL A  46      35.514   4.269 -44.111  1.00 25.74           C  
ATOM    376  C   VAL A  46      36.670   4.896 -44.874  1.00 25.50           C  
ATOM    377  O   VAL A  46      36.799   4.577 -46.041  1.00 26.29           O  
ATOM    378  CB  VAL A  46      35.766   2.763 -43.925  1.00 24.60           C  
ATOM    379  CG1 VAL A  46      36.934   2.571 -42.932  1.00 23.54           C  
ATOM    380  CG2 VAL A  46      34.492   2.174 -43.262  1.00 24.79           C  
ATOM    381  N   ASN A  47      37.457   5.761 -44.230  1.00 28.14           N  
ATOM    382  CA  ASN A  47      38.671   6.369 -44.786  1.00 28.76           C  
ATOM    383  C   ASN A  47      39.953   5.876 -44.100  1.00 29.24           C  
ATOM    384  O   ASN A  47      39.952   5.575 -42.911  1.00 27.09           O  
ATOM    385  CB  ASN A  47      38.570   7.905 -44.634  1.00 31.11           C  
ATOM    386  CG  ASN A  47      37.322   8.437 -45.347  1.00 34.55           C  
ATOM    387  OD1 ASN A  47      36.499   9.179 -44.823  1.00 45.18           O  
ATOM    388  ND2 ASN A  47      37.138   7.968 -46.548  1.00 32.19           N  
ATOM    389  N   VAL A  48      41.033   5.816 -44.865  1.00 26.68           N  
ATOM    390  CA  VAL A  48      42.352   5.455 -44.416  1.00 29.18           C  
ATOM    391  C   VAL A  48      43.273   6.632 -44.763  1.00 31.13           C  
ATOM    392  O   VAL A  48      43.281   7.073 -45.916  1.00 30.43           O  
ATOM    393  CB  VAL A  48      42.839   4.236 -45.165  1.00 27.06           C  
ATOM    394  CG1 VAL A  48      44.228   3.948 -44.696  1.00 26.37           C  
ATOM    395  CG2 VAL A  48      41.900   3.015 -44.950  1.00 33.46           C  
ATOM    396  N   ALA A  49      44.007   7.120 -43.765  1.00 30.47           N  
ATOM    397  CA  ALA A  49      44.942   8.213 -43.958  1.00 33.62           C  
ATOM    398  C   ALA A  49      46.319   7.818 -43.459  1.00 35.09           C  
ATOM    399  O   ALA A  49      46.491   7.255 -42.363  1.00 35.79           O  
ATOM    400  CB  ALA A  49      44.453   9.463 -43.253  1.00 33.81           C  
ATOM    401  N   VAL A  50      47.287   8.092 -44.323  1.00 34.23           N  
ATOM    402  CA  VAL A  50      48.679   7.930 -43.972  1.00 38.36           C  
ATOM    403  C   VAL A  50      49.151   9.389 -43.849  1.00 42.91           C  
ATOM    404  O   VAL A  50      48.677  10.267 -44.601  1.00 44.09           O  
ATOM    405  CB  VAL A  50      49.378   7.076 -45.048  1.00 39.29           C  
ATOM    406  CG1 VAL A  50      50.845   6.766 -44.720  1.00 36.75           C  
ATOM    407  CG2 VAL A  50      48.618   5.774 -45.224  1.00 35.73           C  
ATOM    408  N   SER A  51      49.998   9.664 -42.860  1.00 40.26           N  
ATOM    409  CA  SER A  51      50.494  11.010 -42.605  1.00 40.75           C  
ATOM    410  C   SER A  51      51.989  10.982 -42.282  1.00 41.75           C  
ATOM    411  O   SER A  51      52.441  10.144 -41.490  1.00 41.28           O  
ATOM    412  CB  SER A  51      49.784  11.576 -41.391  1.00 42.42           C  
ATOM    413  OG  SER A  51      48.415  11.701 -41.704  1.00 41.75           O  
ATOM    414  N   HIS A  52      52.776  11.860 -42.900  1.00 40.36           N  
ATOM    415  CA  HIS A  52      54.207  11.858 -42.593  1.00 38.96           C  
ATOM    416  C   HIS A  52      54.453  12.519 -41.239  1.00 37.79           C  
ATOM    417  O   HIS A  52      53.552  13.191 -40.741  1.00 34.74           O  
ATOM    418  CB  HIS A  52      55.021  12.617 -43.638  1.00 42.22           C  
ATOM    419  CG  HIS A  52      54.859  12.110 -45.036  1.00 48.93           C  
ATOM    420  ND1 HIS A  52      54.811  10.766 -45.340  1.00 53.97           N  
ATOM    421  CD2 HIS A  52      54.744  12.780 -46.209  1.00 57.32           C  
ATOM    422  CE1 HIS A  52      54.672  10.630 -46.648  1.00 58.40           C  
ATOM    423  NE2 HIS A  52      54.643  11.832 -47.198  1.00 62.01           N  
ATOM    424  N   ARG A  53      55.633  12.330 -40.638  1.00 36.08           N  
ATOM    425  CA  ARG A  53      55.901  12.931 -39.326  1.00 36.29           C  
ATOM    426  C   ARG A  53      55.666  14.437 -39.383  1.00 34.85           C  
ATOM    427  O   ARG A  53      56.181  15.075 -40.290  1.00 34.00           O  
ATOM    428  CB  ARG A  53      57.304  12.596 -38.789  1.00 36.30           C  
ATOM    429  CG  ARG A  53      57.632  13.251 -37.438  1.00 41.74           C  
ATOM    430  CD  ARG A  53      58.998  12.785 -36.879  1.00 48.35           C  
ATOM    431  NE  ARG A  53      59.574  13.722 -35.914  1.00 50.01           N  
ATOM    432  CZ  ARG A  53      59.261  13.760 -34.621  1.00 57.22           C  
ATOM    433  NH1 ARG A  53      59.850  14.664 -33.845  1.00 56.99           N  
ATOM    434  NH2 ARG A  53      58.368  12.929 -34.081  1.00 51.82           N  
ATOM    435  N   GLY A  54      54.901  15.028 -38.469  1.00 34.76           N  
ATOM    436  CA  GLY A  54      54.708  16.469 -38.552  1.00 34.12           C  
ATOM    437  C   GLY A  54      53.396  16.868 -39.205  1.00 37.50           C  
ATOM    438  O   GLY A  54      52.902  17.970 -38.929  1.00 39.58           O  
ATOM    439  N   ALA A  55      52.816  16.019 -40.053  1.00 34.93           N  
ATOM    440  CA  ALA A  55      51.463  16.272 -40.569  1.00 34.23           C  
ATOM    441  C   ALA A  55      50.429  16.522 -39.483  1.00 33.29           C  
ATOM    442  O   ALA A  55      50.314  15.778 -38.515  1.00 30.85           O  
ATOM    443  CB  ALA A  55      50.984  15.120 -41.435  1.00 34.54           C  
ATOM    444  N   LEU A  56      49.684  17.611 -39.635  1.00 33.20           N  
ATOM    445  CA  LEU A  56      48.810  18.026 -38.564  1.00 35.85           C  
ATOM    446  C   LEU A  56      47.539  18.429 -39.308  1.00 36.76           C  
ATOM    447  O   LEU A  56      47.564  19.365 -40.121  1.00 35.88           O  
ATOM    448  CB  LEU A  56      49.396  19.223 -37.814  1.00 36.79           C  
ATOM    449  CG  LEU A  56      48.682  19.469 -36.468  1.00 41.44           C  
ATOM    450  CD1 LEU A  56      49.317  20.686 -35.772  1.00 38.08           C  
ATOM    451  CD2 LEU A  56      47.180  19.723 -36.581  1.00 41.53           C  
ATOM    452  N   ARG A  57      46.470  17.679 -39.051  1.00 35.11           N  
ATOM    453  CA  ARG A  57      45.285  17.718 -39.888  1.00 33.76           C  
ATOM    454  C   ARG A  57      44.218  18.127 -38.887  1.00 35.31           C  
ATOM    455  O   ARG A  57      43.938  17.420 -37.908  1.00 33.13           O  
ATOM    456  CB  ARG A  57      44.934  16.323 -40.405  1.00 34.46           C  
ATOM    457  CG  ARG A  57      45.996  15.659 -41.276  1.00 34.01           C  
ATOM    458  CD  ARG A  57      45.527  14.262 -41.694  1.00 35.91           C  
ATOM    459  NE  ARG A  57      46.472  13.567 -42.575  1.00 30.89           N  
ATOM    460  CZ  ARG A  57      46.565  13.730 -43.891  1.00 35.59           C  
ATOM    461  NH1 ARG A  57      45.749  14.565 -44.536  1.00 35.72           N  
ATOM    462  NH2 ARG A  57      47.445  13.001 -44.577  1.00 34.01           N  
ATOM    463  N   GLY A  58      43.607  19.279 -39.148  1.00 34.51           N  
ATOM    464  CA  GLY A  58      42.527  19.767 -38.292  1.00 33.08           C  
ATOM    465  C   GLY A  58      42.694  21.257 -38.050  1.00 32.33           C  
ATOM    466  O   GLY A  58      43.513  21.876 -38.698  1.00 33.80           O  
ATOM    467  N   ILE A  59      41.961  21.859 -37.126  1.00 32.27           N  
ATOM    468  CA  ILE A  59      40.911  21.202 -36.364  1.00 32.55           C  
ATOM    469  C   ILE A  59      39.670  21.147 -37.249  1.00 35.66           C  
ATOM    470  O   ILE A  59      39.233  22.184 -37.779  1.00 37.17           O  
ATOM    471  CB  ILE A  59      40.600  22.072 -35.150  1.00 33.66           C  
ATOM    472  CG1 ILE A  59      41.820  22.214 -34.227  1.00 35.81           C  
ATOM    473  CG2 ILE A  59      39.413  21.575 -34.338  1.00 30.13           C  
ATOM    474  CD1 ILE A  59      41.687  23.321 -33.163  1.00 30.18           C  
ATOM    475  N   HIS A  60      39.068  19.963 -37.357  1.00 34.20           N  
ATOM    476  CA  HIS A  60      37.964  19.694 -38.265  1.00 35.61           C  
ATOM    477  C   HIS A  60      36.701  19.446 -37.460  1.00 36.03           C  
ATOM    478  O   HIS A  60      36.746  18.777 -36.433  1.00 35.56           O  
ATOM    479  CB  HIS A  60      38.340  18.522 -39.183  1.00 36.61           C  
ATOM    480  CG  HIS A  60      39.458  18.877 -40.116  1.00 36.76           C  
ATOM    481  ND1 HIS A  60      40.319  17.957 -40.667  1.00 41.06           N  
ATOM    482  CD2 HIS A  60      39.853  20.085 -40.584  1.00 40.91           C  
ATOM    483  CE1 HIS A  60      41.197  18.583 -41.431  1.00 45.83           C  
ATOM    484  NE2 HIS A  60      40.945  19.881 -41.389  1.00 37.24           N  
ATOM    485  N   TYR A  61      35.588  20.031 -37.887  1.00 35.59           N  
ATOM    486  CA  TYR A  61      34.283  19.727 -37.300  1.00 35.24           C  
ATOM    487  C   TYR A  61      33.217  19.842 -38.395  1.00 35.11           C  
ATOM    488  O   TYR A  61      33.482  20.403 -39.458  1.00 35.23           O  
ATOM    489  CB  TYR A  61      33.978  20.658 -36.126  1.00 34.75           C  
ATOM    490  CG  TYR A  61      33.822  22.118 -36.525  1.00 40.70           C  
ATOM    491  CD1 TYR A  61      34.930  22.950 -36.684  1.00 38.45           C  
ATOM    492  CD2 TYR A  61      32.556  22.658 -36.755  1.00 43.46           C  
ATOM    493  CE1 TYR A  61      34.775  24.274 -37.056  1.00 41.49           C  
ATOM    494  CE2 TYR A  61      32.395  24.000 -37.125  1.00 40.27           C  
ATOM    495  CZ  TYR A  61      33.506  24.786 -37.298  1.00 44.04           C  
ATOM    496  OH  TYR A  61      33.357  26.102 -37.687  1.00 45.22           O  
ATOM    497  N   THR A  62      32.038  19.284 -38.154  1.00 35.49           N  
ATOM    498  CA  THR A  62      30.925  19.370 -39.074  1.00 37.99           C  
ATOM    499  C   THR A  62      29.758  20.084 -38.413  1.00 40.28           C  
ATOM    500  O   THR A  62      29.669  20.098 -37.188  1.00 38.18           O  
ATOM    501  CB  THR A  62      30.406  18.000 -39.517  1.00 36.66           C  
ATOM    502  OG1 THR A  62      30.198  17.201 -38.350  1.00 39.25           O  
ATOM    503  CG2 THR A  62      31.371  17.373 -40.477  1.00 31.08           C  
ATOM    504  N   GLU A  63      28.886  20.659 -39.242  1.00 41.43           N  
ATOM    505  CA  GLU A  63      27.681  21.362 -38.771  1.00 41.77           C  
ATOM    506  C   GLU A  63      26.665  20.302 -38.370  1.00 39.26           C  
ATOM    507  O   GLU A  63      26.528  19.274 -39.011  1.00 41.61           O  
ATOM    508  CB  GLU A  63      27.041  22.189 -39.912  1.00 40.11           C  
ATOM    509  CG  GLU A  63      27.964  23.168 -40.616  1.00 44.11           C  
ATOM    510  CD  GLU A  63      27.339  23.868 -41.839  1.00 54.25           C  
ATOM    511  OE1 GLU A  63      26.094  23.814 -42.003  1.00 56.79           O  
ATOM    512  OE2 GLU A  63      28.100  24.453 -42.652  1.00 49.46           O  
ATOM    513  N   ILE A  64      25.891  20.543 -37.330  1.00 38.08           N  
ATOM    514  CA  ILE A  64      24.929  19.537 -36.946  1.00 39.47           C  
ATOM    515  C   ILE A  64      23.541  20.188 -36.928  1.00 41.06           C  
ATOM    516  O   ILE A  64      23.412  21.395 -36.698  1.00 38.96           O  
ATOM    517  CB  ILE A  64      25.259  19.029 -35.532  1.00 38.24           C  
ATOM    518  CG1 ILE A  64      25.581  20.217 -34.624  1.00 41.23           C  
ATOM    519  CG2 ILE A  64      26.514  18.148 -35.564  1.00 39.17           C  
ATOM    520  CD1 ILE A  64      25.859  19.890 -33.153  1.00 43.62           C  
ATOM    521  N   PRO A  65      22.506  19.358 -37.074  1.00 42.31           N  
ATOM    522  CA  PRO A  65      22.580  17.924 -37.402  1.00 44.24           C  
ATOM    523  C   PRO A  65      22.607  17.691 -38.904  1.00 44.28           C  
ATOM    524  O   PRO A  65      22.380  18.643 -39.635  1.00 47.51           O  
ATOM    525  CB  PRO A  65      21.256  17.376 -36.868  1.00 44.20           C  
ATOM    526  CG  PRO A  65      20.318  18.609 -36.877  1.00 45.20           C  
ATOM    527  CD  PRO A  65      21.233  19.730 -36.429  1.00 42.90           C  
ATOM    528  N   PRO A  66      22.888  16.469 -39.381  1.00 44.98           N  
ATOM    529  CA  PRO A  66      23.399  15.339 -38.605  1.00 43.42           C  
ATOM    530  C   PRO A  66      24.901  15.499 -38.328  1.00 41.83           C  
ATOM    531  O   PRO A  66      25.382  14.960 -37.338  1.00 41.37           O  
ATOM    532  CB  PRO A  66      23.119  14.142 -39.513  1.00 43.33           C  
ATOM    533  CG  PRO A  66      23.222  14.730 -40.937  1.00 44.91           C  
ATOM    534  CD  PRO A  66      22.625  16.108 -40.789  1.00 45.05           C  
ATOM    535  N   GLY A  67      25.648  16.239 -39.138  1.00 39.93           N  
ATOM    536  CA  GLY A  67      27.102  16.150 -39.093  1.00 39.91           C  
ATOM    537  C   GLY A  67      27.680  14.745 -39.252  1.00 41.04           C  
ATOM    538  O   GLY A  67      27.026  13.815 -39.741  1.00 40.90           O  
ATOM    539  N   GLN A  68      28.948  14.585 -38.887  1.00 38.75           N  
ATOM    540  CA  GLN A  68      29.597  13.295 -39.100  1.00 39.90           C  
ATOM    541  C   GLN A  68      30.252  12.837 -37.793  1.00 36.50           C  
ATOM    542  O   GLN A  68      31.188  13.490 -37.330  1.00 36.24           O  
ATOM    543  CB  GLN A  68      30.625  13.477 -40.217  1.00 40.42           C  
ATOM    544  CG  GLN A  68      30.895  12.289 -41.102  1.00 46.90           C  
ATOM    545  CD  GLN A  68      32.088  12.596 -41.998  1.00 57.19           C  
ATOM    546  OE1 GLN A  68      33.030  13.282 -41.574  1.00 54.66           O  
ATOM    547  NE2 GLN A  68      32.072  12.067 -43.221  1.00 55.91           N  
ATOM    548  N   ALA A  69      29.741  11.779 -37.172  1.00 32.60           N  
ATOM    549  CA  ALA A  69      30.448  11.162 -36.037  1.00 31.79           C  
ATOM    550  C   ALA A  69      31.596  10.329 -36.608  1.00 31.01           C  
ATOM    551  O   ALA A  69      31.463   9.826 -37.724  1.00 30.12           O  
ATOM    552  CB  ALA A  69      29.497  10.259 -35.225  1.00 31.11           C  
ATOM    553  N   LYS A  70      32.689  10.204 -35.858  1.00 30.53           N  
ATOM    554  CA  LYS A  70      33.895   9.495 -36.250  1.00 32.18           C  
ATOM    555  C   LYS A  70      34.338   8.430 -35.242  1.00 32.14           C  
ATOM    556  O   LYS A  70      34.294   8.689 -34.053  1.00 31.35           O  
ATOM    557  CB  LYS A  70      35.023  10.521 -36.293  1.00 31.08           C  
ATOM    558  CG  LYS A  70      34.826  11.443 -37.488  1.00 42.28           C  
ATOM    559  CD  LYS A  70      35.279  10.715 -38.727  1.00 43.64           C  
ATOM    560  CE  LYS A  70      34.840  11.532 -39.925  1.00 58.02           C  
ATOM    561  NZ  LYS A  70      35.693  12.771 -39.976  1.00 53.64           N  
ATOM    562  N   TYR A  71      34.773   7.267 -35.718  1.00 30.43           N  
ATOM    563  CA  TYR A  71      35.295   6.217 -34.858  1.00 30.59           C  
ATOM    564  C   TYR A  71      36.640   5.877 -35.500  1.00 29.59           C  
ATOM    565  O   TYR A  71      36.667   5.533 -36.682  1.00 31.14           O  
ATOM    566  CB  TYR A  71      34.303   5.050 -34.885  1.00 30.65           C  
ATOM    567  CG  TYR A  71      34.490   4.040 -33.767  1.00 30.91           C  
ATOM    568  CD1 TYR A  71      35.341   2.950 -33.946  1.00 31.23           C  
ATOM    569  CD2 TYR A  71      33.859   4.198 -32.546  1.00 36.19           C  
ATOM    570  CE1 TYR A  71      35.570   2.039 -32.938  1.00 32.50           C  
ATOM    571  CE2 TYR A  71      34.055   3.280 -31.521  1.00 38.59           C  
ATOM    572  CZ  TYR A  71      34.914   2.216 -31.741  1.00 43.96           C  
ATOM    573  OH  TYR A  71      35.119   1.253 -30.780  1.00 52.91           O  
ATOM    574  N   SER A  72      37.741   6.047 -34.776  1.00 27.25           N  
ATOM    575  CA  SER A  72      39.046   5.949 -35.395  1.00 28.31           C  
ATOM    576  C   SER A  72      40.029   5.029 -34.627  1.00 29.85           C  
ATOM    577  O   SER A  72      39.802   4.743 -33.454  1.00 28.12           O  
ATOM    578  CB  SER A  72      39.639   7.358 -35.444  1.00 28.81           C  
ATOM    579  OG  SER A  72      39.766   7.784 -34.095  1.00 33.11           O  
ATOM    580  N   VAL A  73      41.107   4.572 -35.271  1.00 28.68           N  
ATOM    581  CA  VAL A  73      42.150   3.817 -34.569  1.00 27.59           C  
ATOM    582  C   VAL A  73      43.438   4.016 -35.374  1.00 29.29           C  
ATOM    583  O   VAL A  73      43.381   4.137 -36.597  1.00 26.54           O  
ATOM    584  CB  VAL A  73      41.829   2.317 -34.511  1.00 26.17           C  
ATOM    585  CG1 VAL A  73      41.720   1.734 -35.941  1.00 23.40           C  
ATOM    586  CG2 VAL A  73      42.851   1.590 -33.641  1.00 26.15           C  
ATOM    587  N   CYS A  74      44.577   4.070 -34.688  1.00 28.23           N  
ATOM    588  CA  CYS A  74      45.858   4.067 -35.372  1.00 29.52           C  
ATOM    589  C   CYS A  74      46.322   2.636 -35.627  1.00 30.78           C  
ATOM    590  O   CYS A  74      46.351   1.825 -34.700  1.00 33.82           O  
ATOM    591  CB  CYS A  74      46.846   4.839 -34.507  1.00 27.46           C  
ATOM    592  SG  CYS A  74      48.486   4.728 -35.253  1.00 34.56           S  
ATOM    593  N   VAL A  75      46.652   2.267 -36.859  1.00 32.63           N  
ATOM    594  CA  VAL A  75      47.083   0.907 -37.162  1.00 32.08           C  
ATOM    595  C   VAL A  75      48.543   0.797 -37.577  1.00 33.94           C  
ATOM    596  O   VAL A  75      48.987  -0.294 -37.912  1.00 35.26           O  
ATOM    597  CB  VAL A  75      46.198   0.206 -38.220  1.00 32.27           C  
ATOM    598  CG1 VAL A  75      44.766   0.016 -37.652  1.00 28.26           C  
ATOM    599  CG2 VAL A  75      46.177   0.963 -39.549  1.00 30.59           C  
ATOM    600  N   ARG A  76      49.252   1.922 -37.571  1.00 34.92           N  
ATOM    601  CA  ARG A  76      50.668   2.038 -37.889  1.00 35.11           C  
ATOM    602  C   ARG A  76      51.262   3.324 -37.319  1.00 35.32           C  
ATOM    603  O   ARG A  76      50.675   4.406 -37.452  1.00 34.20           O  
ATOM    604  CB  ARG A  76      50.897   1.994 -39.394  1.00 34.50           C  
ATOM    605  CG  ARG A  76      52.299   1.465 -39.610  1.00 41.27           C  
ATOM    606  CD  ARG A  76      53.272   2.320 -40.374  1.00 45.32           C  
ATOM    607  NE  ARG A  76      53.271   2.075 -41.808  1.00 52.53           N  
ATOM    608  CZ  ARG A  76      54.346   1.744 -42.519  1.00 52.32           C  
ATOM    609  NH1 ARG A  76      54.219   1.611 -43.831  1.00 40.38           N  
ATOM    610  NH2 ARG A  76      55.535   1.586 -41.944  1.00 55.30           N  
ATOM    611  N   GLY A  77      52.397   3.201 -36.635  1.00 35.93           N  
ATOM    612  CA  GLY A  77      53.205   4.355 -36.232  1.00 32.41           C  
ATOM    613  C   GLY A  77      52.508   4.944 -35.033  1.00 32.84           C  
ATOM    614  O   GLY A  77      51.951   4.180 -34.251  1.00 33.26           O  
ATOM    615  N   ALA A  78      52.517   6.270 -34.883  1.00 32.97           N  
ATOM    616  CA  ALA A  78      52.007   6.889 -33.674  1.00 31.38           C  
ATOM    617  C   ALA A  78      51.674   8.336 -33.942  1.00 31.29           C  
ATOM    618  O   ALA A  78      52.234   8.895 -34.877  1.00 30.45           O  
ATOM    619  CB  ALA A  78      53.003   6.805 -32.508  1.00 33.10           C  
ATOM    620  N   GLY A  79      50.773   8.887 -33.127  1.00 31.61           N  
ATOM    621  CA  GLY A  79      50.517  10.311 -33.172  1.00 32.00           C  
ATOM    622  C   GLY A  79      49.656  10.799 -32.024  1.00 32.89           C  
ATOM    623  O   GLY A  79      49.369  10.067 -31.082  1.00 31.93           O  
ATOM    624  N   LEU A  80      49.177  12.034 -32.131  1.00 33.52           N  
ATOM    625  CA  LEU A  80      48.322  12.611 -31.092  1.00 32.33           C  
ATOM    626  C   LEU A  80      47.005  13.041 -31.717  1.00 35.61           C  
ATOM    627  O   LEU A  80      46.954  13.871 -32.635  1.00 33.34           O  
ATOM    628  CB  LEU A  80      49.007  13.812 -30.429  1.00 33.84           C  
ATOM    629  CG  LEU A  80      50.453  13.644 -29.910  1.00 34.60           C  
ATOM    630  CD1 LEU A  80      51.017  15.001 -29.480  1.00 31.08           C  
ATOM    631  CD2 LEU A  80      50.427  12.704 -28.683  1.00 33.57           C  
ATOM    632  N   ASP A  81      45.938  12.465 -31.171  1.00 38.07           N  
ATOM    633  CA  ASP A  81      44.601  12.940 -31.487  1.00 39.86           C  
ATOM    634  C   ASP A  81      44.254  14.055 -30.517  1.00 41.01           C  
ATOM    635  O   ASP A  81      44.575  13.924 -29.336  1.00 40.28           O  
ATOM    636  CB  ASP A  81      43.619  11.790 -31.290  1.00 39.90           C  
ATOM    637  CG  ASP A  81      42.483  11.878 -32.270  1.00 37.95           C  
ATOM    638  OD1 ASP A  81      42.629  12.526 -33.316  1.00 39.95           O  
ATOM    639  OD2 ASP A  81      41.422  11.289 -32.001  1.00 51.00           O  
ATOM    640  N   VAL A  82      43.660  15.150 -30.989  1.00 40.28           N  
ATOM    641  CA  VAL A  82      43.275  16.202 -30.058  1.00 39.14           C  
ATOM    642  C   VAL A  82      41.774  16.294 -30.234  1.00 37.75           C  
ATOM    643  O   VAL A  82      41.343  16.321 -31.378  1.00 40.07           O  
ATOM    644  CB  VAL A  82      43.941  17.535 -30.393  1.00 40.59           C  
ATOM    645  CG1 VAL A  82      43.498  18.576 -29.360  1.00 45.47           C  
ATOM    646  CG2 VAL A  82      45.444  17.420 -30.230  1.00 40.41           C  
ATOM    647  N   VAL A  83      40.979  16.311 -29.174  1.00 37.08           N  
ATOM    648  CA  VAL A  83      39.560  16.605 -29.260  1.00 38.02           C  
ATOM    649  C   VAL A  83      39.426  18.047 -28.778  1.00 39.53           C  
ATOM    650  O   VAL A  83      39.995  18.366 -27.722  1.00 37.30           O  
ATOM    651  CB  VAL A  83      38.749  15.759 -28.271  1.00 38.11           C  
ATOM    652  CG1 VAL A  83      37.256  15.837 -28.560  1.00 39.68           C  
ATOM    653  CG2 VAL A  83      39.124  14.300 -28.394  1.00 44.26           C  
ATOM    654  N   VAL A  84      38.666  18.876 -29.505  1.00 37.91           N  
ATOM    655  CA  VAL A  84      38.442  20.271 -29.106  1.00 37.34           C  
ATOM    656  C   VAL A  84      36.954  20.566 -29.049  1.00 38.05           C  
ATOM    657  O   VAL A  84      36.216  20.232 -29.998  1.00 39.05           O  
ATOM    658  CB  VAL A  84      39.002  21.264 -30.136  1.00 38.05           C  
ATOM    659  CG1 VAL A  84      38.795  22.737 -29.707  1.00 41.32           C  
ATOM    660  CG2 VAL A  84      40.435  20.945 -30.426  1.00 34.32           C  
ATOM    661  N   ASP A  85      36.521  21.182 -27.952  1.00 36.69           N  
ATOM    662  CA  ASP A  85      35.088  21.430 -27.739  1.00 36.90           C  
ATOM    663  C   ASP A  85      34.725  22.752 -28.412  1.00 36.91           C  
ATOM    664  O   ASP A  85      34.937  23.845 -27.880  1.00 35.60           O  
ATOM    665  CB  ASP A  85      34.675  21.519 -26.273  1.00 36.10           C  
ATOM    666  CG  ASP A  85      33.175  21.360 -26.088  1.00 39.65           C  
ATOM    667  OD1 ASP A  85      32.401  21.498 -27.062  1.00 45.88           O  
ATOM    668  OD2 ASP A  85      32.736  21.043 -24.965  1.00 36.06           O  
ATOM    669  N   VAL A  86      34.195  22.618 -29.617  1.00 36.02           N  
ATOM    670  CA  VAL A  86      33.858  23.793 -30.392  1.00 36.81           C  
ATOM    671  C   VAL A  86      32.403  24.226 -30.206  1.00 37.22           C  
ATOM    672  O   VAL A  86      31.991  25.143 -30.908  1.00 41.31           O  
ATOM    673  CB  VAL A  86      34.186  23.573 -31.869  1.00 36.09           C  
ATOM    674  CG1 VAL A  86      35.682  23.460 -32.128  1.00 32.41           C  
ATOM    675  CG2 VAL A  86      33.362  22.422 -32.391  1.00 32.71           C  
ATOM    676  N   ARG A  87      31.633  23.615 -29.310  1.00 36.74           N  
ATOM    677  CA  ARG A  87      30.198  23.836 -29.193  1.00 37.85           C  
ATOM    678  C   ARG A  87      29.830  25.058 -28.321  1.00 41.05           C  
ATOM    679  O   ARG A  87      30.006  25.067 -27.096  1.00 39.32           O  
ATOM    680  CB  ARG A  87      29.507  22.574 -28.696  1.00 37.36           C  
ATOM    681  CG  ARG A  87      29.885  21.302 -29.458  1.00 35.33           C  
ATOM    682  CD  ARG A  87      29.479  20.062 -28.678  1.00 37.33           C  
ATOM    683  NE  ARG A  87      30.229  19.970 -27.417  1.00 39.92           N  
ATOM    684  CZ  ARG A  87      30.143  18.942 -26.577  1.00 38.42           C  
ATOM    685  NH1 ARG A  87      29.336  17.930 -26.844  1.00 37.46           N  
ATOM    686  NH2 ARG A  87      30.890  18.911 -25.485  1.00 39.64           N  
ATOM    687  N   ILE A  88      29.352  26.124 -28.963  1.00 40.94           N  
ATOM    688  CA  ILE A  88      28.962  27.376 -28.300  1.00 41.89           C  
ATOM    689  C   ILE A  88      27.980  27.088 -27.188  1.00 39.90           C  
ATOM    690  O   ILE A  88      27.057  26.307 -27.391  1.00 42.49           O  
ATOM    691  CB  ILE A  88      28.273  28.370 -29.265  1.00 41.47           C  
ATOM    692  CG1 ILE A  88      29.316  28.816 -30.280  1.00 41.91           C  
ATOM    693  CG2 ILE A  88      27.838  29.618 -28.482  1.00 47.03           C  
ATOM    694  CD1 ILE A  88      28.956  30.056 -31.092  1.00 52.40           C  
ATOM    695  N   GLY A  89      28.206  27.680 -26.019  1.00 43.12           N  
ATOM    696  CA  GLY A  89      27.368  27.448 -24.840  1.00 43.65           C  
ATOM    697  C   GLY A  89      27.733  26.186 -24.071  1.00 46.14           C  
ATOM    698  O   GLY A  89      27.061  25.829 -23.102  1.00 45.44           O  
ATOM    699  N   SER A  90      28.756  25.446 -24.501  1.00 45.15           N  
ATOM    700  CA  SER A  90      29.002  24.191 -23.795  1.00 45.46           C  
ATOM    701  C   SER A  90      29.724  24.494 -22.484  1.00 44.14           C  
ATOM    702  O   SER A  90      30.620  25.353 -22.467  1.00 45.16           O  
ATOM    703  CB  SER A  90      29.863  23.239 -24.649  1.00 45.29           C  
ATOM    704  OG  SER A  90      30.588  22.344 -23.820  1.00 43.80           O  
ATOM    705  N   PRO A  91      29.401  23.750 -21.416  1.00 44.45           N  
ATOM    706  CA  PRO A  91      30.185  23.909 -20.185  1.00 46.23           C  
ATOM    707  C   PRO A  91      31.702  23.758 -20.359  1.00 47.81           C  
ATOM    708  O   PRO A  91      32.445  24.262 -19.520  1.00 49.41           O  
ATOM    709  CB  PRO A  91      29.653  22.805 -19.271  1.00 47.58           C  
ATOM    710  CG  PRO A  91      28.318  22.422 -19.845  1.00 47.61           C  
ATOM    711  CD  PRO A  91      28.396  22.679 -21.330  1.00 43.52           C  
ATOM    712  N   THR A  92      32.199  23.135 -21.429  1.00 46.77           N  
ATOM    713  CA  THR A  92      33.645  23.076 -21.623  1.00 45.22           C  
ATOM    714  C   THR A  92      34.058  23.715 -22.951  1.00 45.47           C  
ATOM    715  O   THR A  92      35.038  23.307 -23.582  1.00 46.28           O  
ATOM    716  CB  THR A  92      34.159  21.612 -21.515  1.00 46.43           C  
ATOM    717  OG1 THR A  92      33.362  20.732 -22.326  1.00 42.98           O  
ATOM    718  CG2 THR A  92      34.110  21.105 -20.066  1.00 42.54           C  
ATOM    719  N   PHE A  93      33.306  24.715 -23.403  1.00 44.24           N  
ATOM    720  CA  PHE A  93      33.526  25.283 -24.721  1.00 42.58           C  
ATOM    721  C   PHE A  93      34.984  25.700 -24.684  1.00 42.07           C  
ATOM    722  O   PHE A  93      35.445  26.241 -23.684  1.00 43.58           O  
ATOM    723  CB  PHE A  93      32.576  26.462 -25.014  1.00 44.76           C  
ATOM    724  CG  PHE A  93      33.062  27.331 -26.135  1.00 42.59           C  
ATOM    725  CD1 PHE A  93      32.892  26.931 -27.454  1.00 48.55           C  
ATOM    726  CD2 PHE A  93      33.727  28.507 -25.880  1.00 47.32           C  
ATOM    727  CE1 PHE A  93      33.354  27.676 -28.527  1.00 46.35           C  
ATOM    728  CE2 PHE A  93      34.193  29.284 -26.944  1.00 52.27           C  
ATOM    729  CZ  PHE A  93      34.005  28.868 -28.268  1.00 52.84           C  
ATOM    730  N   GLY A  94      35.750  25.459 -25.741  1.00 40.63           N  
ATOM    731  CA  GLY A  94      37.165  25.820 -25.682  1.00 39.91           C  
ATOM    732  C   GLY A  94      38.117  24.822 -25.029  1.00 40.01           C  
ATOM    733  O   GLY A  94      39.317  25.012 -25.135  1.00 41.92           O  
ATOM    734  N   ARG A  95      37.658  23.777 -24.350  1.00 39.50           N  
ATOM    735  CA  ARG A  95      38.563  22.764 -23.793  1.00 40.62           C  
ATOM    736  C   ARG A  95      39.141  21.913 -24.930  1.00 41.56           C  
ATOM    737  O   ARG A  95      38.459  21.660 -25.937  1.00 39.64           O  
ATOM    738  CB  ARG A  95      37.804  21.879 -22.794  1.00 38.67           C  
ATOM    739  CG  ARG A  95      38.664  20.811 -22.085  1.00 44.09           C  
ATOM    740  CD  ARG A  95      37.955  19.909 -21.054  1.00 48.54           C  
ATOM    741  NE  ARG A  95      37.658  20.599 -19.793  1.00 54.81           N  
ATOM    742  CZ  ARG A  95      37.035  20.076 -18.737  1.00 56.70           C  
ATOM    743  NH1 ARG A  95      36.642  18.807 -18.767  1.00 58.22           N  
ATOM    744  NH2 ARG A  95      36.792  20.806 -17.649  1.00 49.37           N  
ATOM    745  N   TRP A  96      40.396  21.496 -24.785  1.00 39.97           N  
ATOM    746  CA  TRP A  96      40.983  20.539 -25.699  1.00 39.75           C  
ATOM    747  C   TRP A  96      41.524  19.394 -24.852  1.00 40.67           C  
ATOM    748  O   TRP A  96      41.736  19.545 -23.650  1.00 42.14           O  
ATOM    749  CB  TRP A  96      42.054  21.190 -26.597  1.00 39.18           C  
ATOM    750  CG  TRP A  96      43.098  21.951 -25.834  1.00 44.86           C  
ATOM    751  CD1 TRP A  96      43.073  23.279 -25.542  1.00 48.28           C  
ATOM    752  CD2 TRP A  96      44.296  21.434 -25.232  1.00 46.18           C  
ATOM    753  NE1 TRP A  96      44.172  23.626 -24.797  1.00 49.15           N  
ATOM    754  CE2 TRP A  96      44.952  22.516 -24.612  1.00 48.76           C  
ATOM    755  CE3 TRP A  96      44.882  20.166 -25.167  1.00 50.45           C  
ATOM    756  CZ2 TRP A  96      46.166  22.376 -23.935  1.00 50.35           C  
ATOM    757  CZ3 TRP A  96      46.093  20.018 -24.489  1.00 52.05           C  
ATOM    758  CH2 TRP A  96      46.720  21.123 -23.888  1.00 52.66           C  
ATOM    759  N   GLU A  97      41.760  18.241 -25.464  1.00 37.94           N  
ATOM    760  CA  GLU A  97      42.280  17.106 -24.730  1.00 38.66           C  
ATOM    761  C   GLU A  97      43.057  16.261 -25.748  1.00 39.86           C  
ATOM    762  O   GLU A  97      42.525  15.861 -26.798  1.00 37.67           O  
ATOM    763  CB  GLU A  97      41.166  16.294 -24.060  1.00 37.56           C  
ATOM    764  CG  GLU A  97      41.808  15.144 -23.316  1.00 36.95           C  
ATOM    765  CD  GLU A  97      40.866  14.130 -22.723  1.00 41.55           C  
ATOM    766  OE1 GLU A  97      39.644  14.364 -22.648  1.00 43.24           O  
ATOM    767  OE2 GLU A  97      41.363  13.065 -22.286  1.00 42.42           O  
ATOM    768  N   ILE A  98      44.328  16.027 -25.426  1.00 40.28           N  
ATOM    769  CA  ILE A  98      45.213  15.197 -26.238  1.00 40.12           C  
ATOM    770  C   ILE A  98      45.064  13.741 -25.846  1.00 41.44           C  
ATOM    771  O   ILE A  98      45.156  13.426 -24.651  1.00 41.97           O  
ATOM    772  CB  ILE A  98      46.686  15.527 -26.007  1.00 42.69           C  
ATOM    773  CG1 ILE A  98      47.016  16.859 -26.684  1.00 43.12           C  
ATOM    774  CG2 ILE A  98      47.601  14.395 -26.540  1.00 40.28           C  
ATOM    775  CD1 ILE A  98      48.388  17.378 -26.261  1.00 43.85           C  
ATOM    776  N   VAL A  99      44.854  12.905 -26.863  1.00 39.49           N  
ATOM    777  CA  VAL A  99      44.757  11.458 -26.721  1.00 38.94           C  
ATOM    778  C   VAL A  99      45.846  10.756 -27.534  1.00 38.67           C  
ATOM    779  O   VAL A  99      45.740  10.751 -28.758  1.00 37.18           O  
ATOM    780  CB  VAL A  99      43.363  10.928 -27.099  1.00 39.53           C  
ATOM    781  CG1 VAL A  99      43.290   9.441 -26.794  1.00 37.18           C  
ATOM    782  CG2 VAL A  99      42.285  11.633 -26.286  1.00 39.90           C  
ATOM    783  N   PRO A 100      46.885  10.170 -26.893  1.00 37.04           N  
ATOM    784  CA  PRO A 100      47.936   9.566 -27.697  1.00 34.55           C  
ATOM    785  C   PRO A 100      47.413   8.332 -28.420  1.00 32.44           C  
ATOM    786  O   PRO A 100      46.583   7.620 -27.866  1.00 32.55           O  
ATOM    787  CB  PRO A 100      49.020   9.194 -26.668  1.00 35.03           C  
ATOM    788  CG  PRO A 100      48.702  10.040 -25.441  1.00 38.81           C  
ATOM    789  CD  PRO A 100      47.184  10.054 -25.452  1.00 38.34           C  
ATOM    790  N   MET A 101      47.891   8.060 -29.632  1.00 31.46           N  
ATOM    791  CA  MET A 101      47.374   6.917 -30.360  1.00 35.74           C  
ATOM    792  C   MET A 101      48.614   6.243 -30.943  1.00 37.02           C  
ATOM    793  O   MET A 101      49.496   6.945 -31.452  1.00 38.65           O  
ATOM    794  CB  MET A 101      46.334   7.319 -31.428  1.00 35.29           C  
ATOM    795  CG  MET A 101      44.986   7.801 -30.832  1.00 37.26           C  
ATOM    796  SD  MET A 101      43.746   8.252 -32.096  1.00 46.90           S  
ATOM    797  CE  MET A 101      43.277   6.670 -32.769  1.00 38.72           C  
ATOM    798  N   ASP A 102      48.665   4.912 -30.872  1.00 35.01           N  
ATOM    799  CA  ASP A 102      49.749   4.176 -31.510  1.00 33.89           C  
ATOM    800  C   ASP A 102      49.262   2.823 -31.996  1.00 31.84           C  
ATOM    801  O   ASP A 102      48.229   2.317 -31.565  1.00 30.68           O  
ATOM    802  CB  ASP A 102      50.934   4.071 -30.551  1.00 35.22           C  
ATOM    803  CG  ASP A 102      50.585   3.190 -29.365  1.00 38.50           C  
ATOM    804  OD1 ASP A 102      50.205   2.008 -29.562  1.00 39.67           O  
ATOM    805  OD2 ASP A 102      50.636   3.702 -28.227  1.00 47.35           O  
ATOM    806  N   ALA A 103      50.004   2.226 -32.918  1.00 33.63           N  
ATOM    807  CA  ALA A 103      49.654   0.917 -33.437  1.00 34.47           C  
ATOM    808  C   ALA A 103      49.900  -0.317 -32.544  1.00 36.90           C  
ATOM    809  O   ALA A 103      49.609  -1.432 -32.993  1.00 36.99           O  
ATOM    810  CB  ALA A 103      50.440   0.725 -34.711  1.00 34.37           C  
ATOM    811  N   GLU A 104      50.478  -0.119 -31.361  1.00 37.39           N  
ATOM    812  CA  GLU A 104      50.768  -1.158 -30.374  1.00 39.91           C  
ATOM    813  C   GLU A 104      49.553  -1.356 -29.477  1.00 39.51           C  
ATOM    814  O   GLU A 104      49.121  -2.486 -29.295  1.00 39.49           O  
ATOM    815  CB  GLU A 104      51.982  -0.797 -29.499  1.00 41.97           C  
ATOM    816  CG  GLU A 104      53.258  -0.373 -30.254  1.00 49.41           C  
ATOM    817  CD  GLU A 104      53.521  -1.216 -31.503  1.00 63.04           C  
ATOM    818  OE1 GLU A 104      53.781  -0.643 -32.595  1.00 64.33           O  
ATOM    819  OE2 GLU A 104      53.427  -2.463 -31.383  1.00 64.88           O  
ATOM    820  N   ARG A 105      48.981  -0.266 -28.969  1.00 37.31           N  
ATOM    821  CA  ARG A 105      47.800  -0.363 -28.134  1.00 38.32           C  
ATOM    822  C   ARG A 105      46.464  -0.226 -28.884  1.00 36.13           C  
ATOM    823  O   ARG A 105      45.442  -0.705 -28.386  1.00 35.47           O  
ATOM    824  CB  ARG A 105      47.894   0.727 -27.070  1.00 40.86           C  
ATOM    825  CG  ARG A 105      49.107   0.617 -26.145  1.00 49.88           C  
ATOM    826  CD  ARG A 105      49.315   1.794 -25.173  1.00 57.13           C  
ATOM    827  NE  ARG A 105      49.027   3.157 -25.624  1.00 66.29           N  
ATOM    828  CZ  ARG A 105      48.110   3.954 -25.065  1.00 72.62           C  
ATOM    829  NH1 ARG A 105      47.367   3.543 -24.039  1.00 72.42           N  
ATOM    830  NH2 ARG A 105      47.906   5.185 -25.527  1.00 71.44           N  
ATOM    831  N   ASN A 106      46.448   0.411 -30.053  1.00 33.13           N  
ATOM    832  CA  ASN A 106      45.240   0.600 -30.850  1.00 30.00           C  
ATOM    833  C   ASN A 106      44.047   1.169 -30.082  1.00 27.60           C  
ATOM    834  O   ASN A 106      42.922   0.708 -30.240  1.00 29.72           O  
ATOM    835  CB  ASN A 106      44.776  -0.711 -31.481  1.00 30.02           C  
ATOM    836  CG  ASN A 106      45.821  -1.406 -32.352  1.00 36.15           C  
ATOM    837  OD1 ASN A 106      46.146  -2.577 -32.103  1.00 31.54           O  
ATOM    838  ND2 ASN A 106      46.285  -0.737 -33.411  1.00 29.26           N  
ATOM    839  N   THR A 107      44.276   2.110 -29.180  1.00 28.53           N  
ATOM    840  CA  THR A 107      43.241   2.947 -28.607  1.00 29.63           C  
ATOM    841  C   THR A 107      42.264   3.452 -29.670  1.00 30.09           C  
ATOM    842  O   THR A 107      42.654   4.042 -30.679  1.00 28.80           O  
ATOM    843  CB  THR A 107      43.878   4.143 -27.923  1.00 31.45           C  
ATOM    844  OG1 THR A 107      44.771   3.572 -26.956  1.00 32.56           O  
ATOM    845  CG2 THR A 107      42.806   4.926 -27.105  1.00 30.39           C  
ATOM    846  N   ALA A 108      41.003   3.094 -29.480  1.00 30.97           N  
ATOM    847  CA  ALA A 108      39.905   3.587 -30.323  1.00 32.27           C  
ATOM    848  C   ALA A 108      39.336   4.908 -29.769  1.00 33.23           C  
ATOM    849  O   ALA A 108      39.262   5.074 -28.557  1.00 33.32           O  
ATOM    850  CB  ALA A 108      38.801   2.541 -30.462  1.00 25.50           C  
ATOM    851  N   VAL A 109      38.928   5.844 -30.627  1.00 31.93           N  
ATOM    852  CA  VAL A 109      38.366   7.111 -30.158  1.00 31.70           C  
ATOM    853  C   VAL A 109      37.059   7.227 -30.940  1.00 31.62           C  
ATOM    854  O   VAL A 109      36.971   6.893 -32.124  1.00 30.69           O  
ATOM    855  CB  VAL A 109      39.282   8.324 -30.388  1.00 32.49           C  
ATOM    856  CG1 VAL A 109      38.566   9.657 -30.026  1.00 32.76           C  
ATOM    857  CG2 VAL A 109      40.520   8.243 -29.499  1.00 31.29           C  
ATOM    858  N   TYR A 110      36.015   7.605 -30.214  1.00 31.27           N  
ATOM    859  CA  TYR A 110      34.735   7.909 -30.819  1.00 31.15           C  
ATOM    860  C   TYR A 110      34.360   9.349 -30.501  1.00 32.56           C  
ATOM    861  O   TYR A 110      34.361   9.748 -29.333  1.00 29.27           O  
ATOM    862  CB  TYR A 110      33.714   6.976 -30.186  1.00 31.87           C  
ATOM    863  CG  TYR A 110      32.274   7.319 -30.479  1.00 36.03           C  
ATOM    864  CD1 TYR A 110      31.850   7.586 -31.783  1.00 31.78           C  
ATOM    865  CD2 TYR A 110      31.342   7.355 -29.443  1.00 34.66           C  
ATOM    866  CE1 TYR A 110      30.535   7.906 -32.045  1.00 35.93           C  
ATOM    867  CE2 TYR A 110      30.038   7.703 -29.706  1.00 36.72           C  
ATOM    868  CZ  TYR A 110      29.634   7.971 -31.002  1.00 39.48           C  
ATOM    869  OH  TYR A 110      28.308   8.260 -31.290  1.00 45.87           O  
ATOM    870  N   LEU A 111      34.073  10.117 -31.552  1.00 30.19           N  
ATOM    871  CA  LEU A 111      33.755  11.525 -31.368  1.00 32.26           C  
ATOM    872  C   LEU A 111      32.373  11.726 -31.973  1.00 31.97           C  
ATOM    873  O   LEU A 111      32.143  11.320 -33.109  1.00 30.04           O  
ATOM    874  CB  LEU A 111      34.725  12.371 -32.184  1.00 33.76           C  
ATOM    875  CG  LEU A 111      35.897  12.998 -31.441  1.00 38.46           C  
ATOM    876  CD1 LEU A 111      36.333  12.377 -30.116  1.00 34.09           C  
ATOM    877  CD2 LEU A 111      37.049  13.349 -32.367  1.00 35.81           C  
ATOM    878  N   THR A 112      31.466  12.316 -31.204  1.00 31.74           N  
ATOM    879  CA  THR A 112      30.107  12.515 -31.694  1.00 32.44           C  
ATOM    880  C   THR A 112      30.222  13.707 -32.664  1.00 31.77           C  
ATOM    881  O   THR A 112      31.124  14.547 -32.564  1.00 29.18           O  
ATOM    882  CB  THR A 112      29.116  12.858 -30.540  1.00 32.36           C  
ATOM    883  OG1 THR A 112      29.683  13.854 -29.691  1.00 29.01           O  
ATOM    884  CG2 THR A 112      28.736  11.674 -29.684  1.00 35.50           C  
ATOM    885  N   ALA A 113      29.276  13.794 -33.592  1.00 33.68           N  
ATOM    886  CA  ALA A 113      29.182  14.973 -34.482  1.00 32.33           C  
ATOM    887  C   ALA A 113      29.087  16.316 -33.784  1.00 32.34           C  
ATOM    888  O   ALA A 113      28.426  16.448 -32.768  1.00 33.62           O  
ATOM    889  CB  ALA A 113      28.022  14.817 -35.408  1.00 33.11           C  
ATOM    890  N   GLY A 114      29.808  17.314 -34.284  1.00 33.73           N  
ATOM    891  CA  GLY A 114      29.853  18.588 -33.587  1.00 34.50           C  
ATOM    892  C   GLY A 114      31.069  18.895 -32.733  1.00 38.37           C  
ATOM    893  O   GLY A 114      31.192  20.038 -32.249  1.00 39.14           O  
ATOM    894  N   LEU A 115      31.973  17.921 -32.570  1.00 35.22           N  
ATOM    895  CA  LEU A 115      33.226  18.171 -31.884  1.00 32.24           C  
ATOM    896  C   LEU A 115      34.316  18.394 -32.893  1.00 32.29           C  
ATOM    897  O   LEU A 115      34.257  17.930 -34.036  1.00 33.78           O  
ATOM    898  CB  LEU A 115      33.624  17.008 -30.965  1.00 32.92           C  
ATOM    899  CG  LEU A 115      32.679  16.758 -29.778  1.00 34.25           C  
ATOM    900  CD1 LEU A 115      33.041  15.486 -28.980  1.00 33.41           C  
ATOM    901  CD2 LEU A 115      32.640  18.012 -28.861  1.00 31.34           C  
ATOM    902  N   GLY A 116      35.321  19.144 -32.463  1.00 31.87           N  
ATOM    903  CA  GLY A 116      36.510  19.259 -33.300  1.00 33.31           C  
ATOM    904  C   GLY A 116      37.541  18.196 -32.939  1.00 33.62           C  
ATOM    905  O   GLY A 116      37.548  17.718 -31.796  1.00 32.56           O  
ATOM    906  N   ARG A 117      38.373  17.871 -33.927  1.00 32.27           N  
ATOM    907  CA  ARG A 117      39.480  16.926 -33.850  1.00 33.52           C  
ATOM    908  C   ARG A 117      40.621  17.440 -34.723  1.00 33.82           C  
ATOM    909  O   ARG A 117      40.458  17.987 -35.814  1.00 32.53           O  
ATOM    910  CB  ARG A 117      39.063  15.526 -34.315  1.00 34.59           C  
ATOM    911  CG  ARG A 117      38.511  15.512 -35.723  1.00 36.96           C  
ATOM    912  CD  ARG A 117      38.145  14.121 -36.240  1.00 50.97           C  
ATOM    913  NE  ARG A 117      38.219  14.120 -37.707  1.00 48.39           N  
ATOM    914  CZ  ARG A 117      37.298  14.688 -38.486  1.00 48.13           C  
ATOM    915  NH1 ARG A 117      37.453  14.643 -39.805  1.00 49.03           N  
ATOM    916  NH2 ARG A 117      36.219  15.278 -37.970  1.00 40.93           N  
ATOM    917  N   ALA A 118      41.825  17.243 -34.208  1.00 34.80           N  
ATOM    918  CA  ALA A 118      43.059  17.455 -34.953  1.00 34.87           C  
ATOM    919  C   ALA A 118      43.914  16.210 -34.733  1.00 34.75           C  
ATOM    920  O   ALA A 118      43.809  15.588 -33.686  1.00 35.44           O  
ATOM    921  CB  ALA A 118      43.765  18.682 -34.439  1.00 34.91           C  
ATOM    922  N   PHE A 119      44.704  15.803 -35.715  1.00 33.39           N  
ATOM    923  CA  PHE A 119      45.602  14.699 -35.502  1.00 33.87           C  
ATOM    924  C   PHE A 119      47.002  15.159 -35.864  1.00 32.77           C  
ATOM    925  O   PHE A 119      47.165  15.658 -36.980  1.00 31.55           O  
ATOM    926  CB  PHE A 119      45.219  13.511 -36.390  1.00 34.73           C  
ATOM    927  CG  PHE A 119      46.128  12.337 -36.159  1.00 37.03           C  
ATOM    928  CD1 PHE A 119      47.184  12.059 -37.010  1.00 41.86           C  
ATOM    929  CD2 PHE A 119      45.939  11.535 -35.053  1.00 36.47           C  
ATOM    930  CE1 PHE A 119      48.023  10.975 -36.769  1.00 38.57           C  
ATOM    931  CE2 PHE A 119      46.774  10.458 -34.814  1.00 40.24           C  
ATOM    932  CZ  PHE A 119      47.805  10.176 -35.674  1.00 34.38           C  
ATOM    933  N   LEU A 120      47.966  15.021 -34.950  1.00 32.74           N  
ATOM    934  CA  LEU A 120      49.366  15.252 -35.295  1.00 33.81           C  
ATOM    935  C   LEU A 120      50.100  13.918 -35.440  1.00 34.42           C  
ATOM    936  O   LEU A 120      50.148  13.144 -34.480  1.00 33.79           O  
ATOM    937  CB  LEU A 120      50.126  15.920 -34.149  1.00 33.53           C  
ATOM    938  CG  LEU A 120      51.311  16.851 -34.402  1.00 37.44           C  
ATOM    939  CD1 LEU A 120      52.265  16.897 -33.201  1.00 36.38           C  
ATOM    940  CD2 LEU A 120      51.997  16.905 -35.745  1.00 34.98           C  
ATOM    941  N   SER A 121      50.729  13.690 -36.583  1.00 34.43           N  
ATOM    942  CA  SER A 121      51.467  12.443 -36.696  1.00 38.00           C  
ATOM    943  C   SER A 121      52.895  12.545 -36.172  1.00 37.58           C  
ATOM    944  O   SER A 121      53.599  13.455 -36.591  1.00 34.82           O  
ATOM    945  CB  SER A 121      51.553  12.028 -38.155  1.00 37.34           C  
ATOM    946  OG  SER A 121      52.774  11.322 -38.315  1.00 45.11           O  
ATOM    947  N   LEU A 122      53.307  11.598 -35.330  1.00 39.23           N  
ATOM    948  CA  LEU A 122      54.661  11.592 -34.757  1.00 39.76           C  
ATOM    949  C   LEU A 122      55.668  10.759 -35.519  1.00 41.36           C  
ATOM    950  O   LEU A 122      56.872  10.860 -35.261  1.00 42.32           O  
ATOM    951  CB  LEU A 122      54.651  11.114 -33.305  1.00 39.09           C  
ATOM    952  CG  LEU A 122      53.839  11.995 -32.358  1.00 40.62           C  
ATOM    953  CD1 LEU A 122      53.807  11.379 -30.951  1.00 40.58           C  
ATOM    954  CD2 LEU A 122      54.534  13.347 -32.420  1.00 35.75           C  
ATOM    955  N   THR A 123      55.194   9.944 -36.456  1.00 40.95           N  
ATOM    956  CA  THR A 123      56.093   9.071 -37.180  1.00 40.28           C  
ATOM    957  C   THR A 123      55.761   9.126 -38.658  1.00 41.15           C  
ATOM    958  O   THR A 123      54.621   9.436 -38.996  1.00 41.65           O  
ATOM    959  CB  THR A 123      55.882   7.587 -36.778  1.00 42.64           C  
ATOM    960  OG1 THR A 123      54.515   7.215 -36.999  1.00 42.47           O  
ATOM    961  CG2 THR A 123      56.226   7.371 -35.303  1.00 39.64           C  
ATOM    962  N   ASP A 124      56.720   8.814 -39.525  1.00 39.39           N  
ATOM    963  CA  ASP A 124      56.441   8.601 -40.930  1.00 41.77           C  
ATOM    964  C   ASP A 124      55.493   7.424 -41.122  1.00 41.49           C  
ATOM    965  O   ASP A 124      55.553   6.462 -40.371  1.00 40.91           O  
ATOM    966  CB  ASP A 124      57.726   8.358 -41.722  1.00 44.86           C  
ATOM    967  CG  ASP A 124      58.563   9.630 -41.854  1.00 52.06           C  
ATOM    968  OD1 ASP A 124      58.005  10.734 -42.077  1.00 45.23           O  
ATOM    969  OD2 ASP A 124      59.799   9.473 -41.711  1.00 60.41           O  
ATOM    970  N   ASP A 125      54.610   7.520 -42.109  1.00 39.94           N  
ATOM    971  CA  ASP A 125      53.576   6.524 -42.349  1.00 37.86           C  
ATOM    972  C   ASP A 125      52.628   6.220 -41.188  1.00 36.48           C  
ATOM    973  O   ASP A 125      52.065   5.121 -41.155  1.00 36.04           O  
ATOM    974  CB  ASP A 125      54.237   5.238 -42.847  1.00 39.79           C  
ATOM    975  CG  ASP A 125      55.091   5.481 -44.078  1.00 44.36           C  
ATOM    976  OD1 ASP A 125      54.638   6.079 -45.077  1.00 46.47           O  
ATOM    977  OD2 ASP A 125      56.270   5.079 -44.037  1.00 54.59           O  
ATOM    978  N   ALA A 126      52.463   7.137 -40.235  1.00 33.02           N  
ATOM    979  CA  ALA A 126      51.398   6.977 -39.255  1.00 31.64           C  
ATOM    980  C   ALA A 126      50.102   6.748 -40.040  1.00 31.93           C  
ATOM    981  O   ALA A 126      49.779   7.543 -40.904  1.00 29.37           O  
ATOM    982  CB  ALA A 126      51.228   8.157 -38.318  1.00 27.82           C  
ATOM    983  N   THR A 127      49.381   5.679 -39.718  1.00 30.83           N  
ATOM    984  CA  THR A 127      48.184   5.292 -40.462  1.00 31.43           C  
ATOM    985  C   THR A 127      46.944   5.186 -39.576  1.00 31.01           C  
ATOM    986  O   THR A 127      46.933   4.478 -38.559  1.00 29.88           O  
ATOM    987  CB  THR A 127      48.455   3.975 -41.192  1.00 31.77           C  
ATOM    988  OG1 THR A 127      49.649   4.072 -41.975  1.00 30.92           O  
ATOM    989  CG2 THR A 127      47.282   3.544 -42.093  1.00 31.15           C  
ATOM    990  N   LEU A 128      45.928   5.976 -39.911  1.00 30.80           N  
ATOM    991  CA  LEU A 128      44.651   5.924 -39.216  1.00 31.06           C  
ATOM    992  C   LEU A 128      43.510   5.439 -40.083  1.00 31.25           C  
ATOM    993  O   LEU A 128      43.449   5.771 -41.275  1.00 28.79           O  
ATOM    994  CB  LEU A 128      44.248   7.317 -38.760  1.00 32.94           C  
ATOM    995  CG  LEU A 128      44.561   7.470 -37.278  1.00 40.65           C  
ATOM    996  CD1 LEU A 128      46.038   7.785 -37.176  1.00 47.21           C  
ATOM    997  CD2 LEU A 128      43.730   8.620 -36.779  1.00 51.44           C  
ATOM    998  N   VAL A 129      42.591   4.707 -39.455  1.00 27.71           N  
ATOM    999  CA  VAL A 129      41.372   4.328 -40.153  1.00 25.88           C  
ATOM   1000  C   VAL A 129      40.203   4.976 -39.432  1.00 27.59           C  
ATOM   1001  O   VAL A 129      40.165   4.930 -38.211  1.00 26.87           O  
ATOM   1002  CB  VAL A 129      41.184   2.799 -40.125  1.00 28.69           C  
ATOM   1003  CG1 VAL A 129      39.957   2.431 -40.939  1.00 22.71           C  
ATOM   1004  CG2 VAL A 129      42.446   2.069 -40.657  1.00 23.12           C  
ATOM   1005  N   TYR A 130      39.232   5.529 -40.154  1.00 26.64           N  
ATOM   1006  CA  TYR A 130      38.110   6.216 -39.542  1.00 28.69           C  
ATOM   1007  C   TYR A 130      36.805   5.656 -40.096  1.00 29.55           C  
ATOM   1008  O   TYR A 130      36.640   5.730 -41.306  1.00 28.79           O  
ATOM   1009  CB  TYR A 130      38.048   7.661 -40.033  1.00 32.02           C  
ATOM   1010  CG  TYR A 130      39.222   8.501 -39.576  1.00 33.91           C  
ATOM   1011  CD1 TYR A 130      39.142   9.220 -38.382  1.00 36.81           C  
ATOM   1012  CD2 TYR A 130      40.369   8.592 -40.344  1.00 36.45           C  
ATOM   1013  CE1 TYR A 130      40.170  10.020 -37.924  1.00 41.59           C  
ATOM   1014  CE2 TYR A 130      41.432   9.377 -39.881  1.00 43.97           C  
ATOM   1015  CZ  TYR A 130      41.332  10.088 -38.692  1.00 44.05           C  
ATOM   1016  OH  TYR A 130      42.389  10.845 -38.223  1.00 45.82           O  
ATOM   1017  N   LEU A 131      35.878   5.213 -39.249  1.00 27.58           N  
ATOM   1018  CA  LEU A 131      34.500   4.986 -39.670  1.00 30.83           C  
ATOM   1019  C   LEU A 131      33.743   6.313 -39.554  1.00 31.57           C  
ATOM   1020  O   LEU A 131      33.968   7.015 -38.568  1.00 31.48           O  
ATOM   1021  CB  LEU A 131      33.743   3.960 -38.795  1.00 30.72           C  
ATOM   1022  CG  LEU A 131      34.549   2.758 -38.275  1.00 29.93           C  
ATOM   1023  CD1 LEU A 131      33.762   1.896 -37.263  1.00 29.23           C  
ATOM   1024  CD2 LEU A 131      34.881   1.913 -39.491  1.00 23.57           C  
ATOM   1025  N   CYS A 132      32.878   6.623 -40.524  1.00 30.64           N  
ATOM   1026  CA  CYS A 132      32.133   7.901 -40.522  1.00 31.92           C  
ATOM   1027  C   CYS A 132      30.640   7.649 -40.562  1.00 31.54           C  
ATOM   1028  O   CYS A 132      30.194   6.823 -41.361  1.00 30.87           O  
ATOM   1029  CB  CYS A 132      32.410   8.759 -41.758  1.00 29.84           C  
ATOM   1030  SG  CYS A 132      34.156   9.226 -41.966  1.00 43.10           S  
ATOM   1031  N   SER A 133      29.905   8.343 -39.697  1.00 33.59           N  
ATOM   1032  CA  SER A 133      28.468   8.083 -39.587  1.00 37.74           C  
ATOM   1033  C   SER A 133      27.681   8.633 -40.783  1.00 40.08           C  
ATOM   1034  O   SER A 133      26.552   8.233 -40.994  1.00 42.62           O  
ATOM   1035  CB  SER A 133      27.898   8.661 -38.295  1.00 36.08           C  
ATOM   1036  OG  SER A 133      28.053  10.075 -38.263  1.00 39.62           O  
ATOM   1037  N   SER A 134      28.222   9.550 -41.571  1.00 41.14           N  
ATOM   1038  CA  SER A 134      27.552   9.845 -42.838  1.00 45.50           C  
ATOM   1039  C   SER A 134      28.562  10.248 -43.924  1.00 46.06           C  
ATOM   1040  O   SER A 134      29.771  10.384 -43.681  1.00 46.55           O  
ATOM   1041  CB  SER A 134      26.519  10.952 -42.614  1.00 45.42           C  
ATOM   1042  OG  SER A 134      27.168  11.958 -41.856  1.00 45.38           O  
ATOM   1043  N   GLY A 135      28.069  10.448 -45.141  1.00 47.30           N  
ATOM   1044  CA  GLY A 135      28.952  10.568 -46.300  1.00 50.93           C  
ATOM   1045  C   GLY A 135      29.647  11.905 -46.483  1.00 52.24           C  
ATOM   1046  O   GLY A 135      29.399  12.857 -45.740  1.00 49.70           O  
ATOM   1047  N   TYR A 136      30.529  11.942 -47.478  1.00 55.06           N  
ATOM   1048  CA  TYR A 136      31.222  13.138 -47.966  1.00 57.11           C  
ATOM   1049  C   TYR A 136      30.218  14.270 -48.152  1.00 56.33           C  
ATOM   1050  O   TYR A 136      29.187  14.102 -48.825  1.00 56.48           O  
ATOM   1051  CB  TYR A 136      31.941  12.858 -49.295  1.00 59.46           C  
ATOM   1052  CG  TYR A 136      32.902  13.951 -49.741  1.00 63.55           C  
ATOM   1053  CD1 TYR A 136      33.893  14.431 -48.878  1.00 66.42           C  
ATOM   1054  CD2 TYR A 136      32.814  14.495 -51.026  1.00 67.90           C  
ATOM   1055  CE1 TYR A 136      34.775  15.435 -49.290  1.00 73.38           C  
ATOM   1056  CE2 TYR A 136      33.690  15.496 -51.449  1.00 71.17           C  
ATOM   1057  CZ  TYR A 136      34.667  15.962 -50.577  1.00 74.65           C  
ATOM   1058  OH  TYR A 136      35.525  16.965 -50.992  1.00 76.20           O  
ATOM   1059  N   ALA A 137      30.498  15.391 -47.491  1.00 54.54           N  
ATOM   1060  CA  ALA A 137      29.670  16.584 -47.680  1.00 53.12           C  
ATOM   1061  C   ALA A 137      30.512  17.800 -47.321  1.00 51.87           C  
ATOM   1062  O   ALA A 137      30.319  18.388 -46.254  1.00 51.88           O  
ATOM   1063  CB  ALA A 137      28.385  16.494 -46.846  1.00 51.10           C  
ATOM   1064  N   PRO A 138      31.456  18.179 -48.199  1.00 51.57           N  
ATOM   1065  CA  PRO A 138      32.484  19.134 -47.778  1.00 51.91           C  
ATOM   1066  C   PRO A 138      31.979  20.543 -47.458  1.00 52.50           C  
ATOM   1067  O   PRO A 138      32.721  21.361 -46.891  1.00 52.58           O  
ATOM   1068  CB  PRO A 138      33.488  19.140 -48.938  1.00 52.60           C  
ATOM   1069  CG  PRO A 138      32.660  18.737 -50.128  1.00 53.52           C  
ATOM   1070  CD  PRO A 138      31.520  17.877 -49.637  1.00 52.14           C  
ATOM   1071  N   ALA A 139      30.736  20.825 -47.841  1.00 51.60           N  
ATOM   1072  CA  ALA A 139      30.151  22.140 -47.594  1.00 50.89           C  
ATOM   1073  C   ALA A 139      29.756  22.182 -46.129  1.00 50.39           C  
ATOM   1074  O   ALA A 139      29.595  23.276 -45.578  1.00 50.60           O  
ATOM   1075  CB  ALA A 139      28.920  22.369 -48.447  1.00 48.70           C  
ATOM   1076  N   ARG A 140      29.594  20.990 -45.556  1.00 48.05           N  
ATOM   1077  CA  ARG A 140      29.219  20.838 -44.155  1.00 46.65           C  
ATOM   1078  C   ARG A 140      30.422  20.858 -43.209  1.00 45.04           C  
ATOM   1079  O   ARG A 140      30.188  20.956 -42.008  1.00 44.32           O  
ATOM   1080  CB  ARG A 140      28.459  19.537 -43.901  1.00 47.39           C  
ATOM   1081  CG  ARG A 140      27.311  19.190 -44.843  1.00 52.32           C  
ATOM   1082  CD  ARG A 140      25.991  19.157 -44.081  1.00 62.62           C  
ATOM   1083  NE  ARG A 140      25.182  20.354 -44.310  1.00 65.49           N  
ATOM   1084  CZ  ARG A 140      24.269  20.856 -43.477  1.00 67.47           C  
ATOM   1085  NH1 ARG A 140      23.976  20.320 -42.295  1.00 64.41           N  
ATOM   1086  NH2 ARG A 140      23.613  21.947 -43.849  1.00 68.59           N  
ATOM   1087  N   GLU A 141      31.649  20.766 -43.722  1.00 43.27           N  
ATOM   1088  CA  GLU A 141      32.871  20.663 -42.925  1.00 44.42           C  
ATOM   1089  C   GLU A 141      33.699  21.934 -42.841  1.00 41.27           C  
ATOM   1090  O   GLU A 141      33.956  22.585 -43.843  1.00 41.20           O  
ATOM   1091  CB  GLU A 141      33.810  19.553 -43.425  1.00 45.65           C  
ATOM   1092  CG  GLU A 141      34.849  19.218 -42.315  1.00 54.58           C  
ATOM   1093  CD  GLU A 141      36.031  18.346 -42.722  1.00 62.13           C  
ATOM   1094  OE1 GLU A 141      37.025  18.783 -43.361  1.00 67.75           O  
ATOM   1095  OE2 GLU A 141      35.930  17.166 -42.337  1.00 60.28           O  
ATOM   1096  N   HIS A 142      34.152  22.284 -41.648  1.00 40.39           N  
ATOM   1097  CA  HIS A 142      34.917  23.516 -41.464  1.00 40.33           C  
ATOM   1098  C   HIS A 142      36.161  23.286 -40.591  1.00 40.72           C  
ATOM   1099  O   HIS A 142      36.203  22.286 -39.884  1.00 37.31           O  
ATOM   1100  CB  HIS A 142      34.004  24.476 -40.711  1.00 38.08           C  
ATOM   1101  CG  HIS A 142      32.672  24.690 -41.368  1.00 44.47           C  
ATOM   1102  ND1 HIS A 142      32.517  25.404 -42.539  1.00 44.35           N  
ATOM   1103  CD2 HIS A 142      31.429  24.285 -41.010  1.00 45.88           C  
ATOM   1104  CE1 HIS A 142      31.237  25.436 -42.868  1.00 47.53           C  
ATOM   1105  NE2 HIS A 142      30.552  24.784 -41.945  1.00 49.08           N  
ATOM   1106  N   SER A 143      37.103  24.230 -40.606  1.00 38.96           N  
ATOM   1107  CA  SER A 143      38.235  24.242 -39.703  1.00 40.04           C  
ATOM   1108  C   SER A 143      38.375  25.475 -38.831  1.00 40.65           C  
ATOM   1109  O   SER A 143      38.003  26.588 -39.227  1.00 40.99           O  
ATOM   1110  CB  SER A 143      39.560  24.152 -40.458  1.00 39.21           C  
ATOM   1111  OG  SER A 143      39.327  23.481 -41.676  1.00 43.45           O  
ATOM   1112  N   VAL A 144      38.990  25.202 -37.684  1.00 39.91           N  
ATOM   1113  CA  VAL A 144      39.652  26.165 -36.812  1.00 39.93           C  
ATOM   1114  C   VAL A 144      41.171  25.984 -36.762  1.00 41.28           C  
ATOM   1115  O   VAL A 144      41.710  24.867 -36.771  1.00 41.08           O  
ATOM   1116  CB  VAL A 144      39.154  25.964 -35.374  1.00 39.41           C  
ATOM   1117  CG1 VAL A 144      39.804  27.018 -34.503  1.00 40.26           C  
ATOM   1118  CG2 VAL A 144      37.651  26.078 -35.319  1.00 41.07           C  
ATOM   1119  N   ASN A 145      41.883  27.099 -36.664  1.00 42.30           N  
ATOM   1120  CA  ASN A 145      43.315  27.062 -36.852  1.00 43.92           C  
ATOM   1121  C   ASN A 145      43.969  26.239 -35.738  1.00 43.33           C  
ATOM   1122  O   ASN A 145      43.898  26.606 -34.567  1.00 41.45           O  
ATOM   1123  CB  ASN A 145      43.891  28.474 -36.924  1.00 46.79           C  
ATOM   1124  CG  ASN A 145      45.346  28.425 -37.314  1.00 50.53           C  
ATOM   1125  OD1 ASN A 145      46.190  28.019 -36.515  1.00 51.14           O  
ATOM   1126  ND2 ASN A 145      45.634  28.746 -38.574  1.00 58.20           N  
ATOM   1127  N   PRO A 146      44.589  25.099 -36.096  1.00 42.01           N  
ATOM   1128  CA  PRO A 146      45.131  24.242 -35.050  1.00 42.19           C  
ATOM   1129  C   PRO A 146      46.199  24.869 -34.152  1.00 40.49           C  
ATOM   1130  O   PRO A 146      46.453  24.356 -33.051  1.00 37.21           O  
ATOM   1131  CB  PRO A 146      45.674  23.029 -35.825  1.00 41.35           C  
ATOM   1132  CG  PRO A 146      45.931  23.520 -37.194  1.00 40.92           C  
ATOM   1133  CD  PRO A 146      44.952  24.622 -37.441  1.00 42.22           C  
ATOM   1134  N   LEU A 147      46.784  25.969 -34.623  1.00 42.88           N  
ATOM   1135  CA  LEU A 147      47.903  26.669 -33.980  1.00 45.26           C  
ATOM   1136  C   LEU A 147      47.460  27.922 -33.206  1.00 48.09           C  
ATOM   1137  O   LEU A 147      48.271  28.658 -32.638  1.00 47.91           O  
ATOM   1138  CB  LEU A 147      48.937  27.036 -35.044  1.00 43.83           C  
ATOM   1139  CG  LEU A 147      49.585  25.904 -35.850  1.00 47.26           C  
ATOM   1140  CD1 LEU A 147      50.720  26.410 -36.753  1.00 50.82           C  
ATOM   1141  CD2 LEU A 147      50.137  24.838 -34.912  1.00 46.93           C  
ATOM   1142  N   ASP A 148      46.154  28.181 -33.184  1.00 49.69           N  
ATOM   1143  CA  ASP A 148      45.561  29.249 -32.378  1.00 50.46           C  
ATOM   1144  C   ASP A 148      46.218  29.310 -30.995  1.00 51.51           C  
ATOM   1145  O   ASP A 148      46.027  28.407 -30.175  1.00 50.31           O  
ATOM   1146  CB  ASP A 148      44.069  28.950 -32.238  1.00 48.84           C  
ATOM   1147  CG  ASP A 148      43.278  30.082 -31.600  1.00 51.87           C  
ATOM   1148  OD1 ASP A 148      42.029  30.000 -31.625  1.00 51.18           O  
ATOM   1149  OD2 ASP A 148      43.856  31.046 -31.053  1.00 52.85           O  
ATOM   1150  N   PRO A 149      46.978  30.381 -30.702  1.00 53.11           N  
ATOM   1151  CA  PRO A 149      47.540  30.541 -29.356  1.00 53.65           C  
ATOM   1152  C   PRO A 149      46.492  30.645 -28.251  1.00 54.67           C  
ATOM   1153  O   PRO A 149      46.720  30.184 -27.134  1.00 54.93           O  
ATOM   1154  CB  PRO A 149      48.379  31.814 -29.466  1.00 53.31           C  
ATOM   1155  CG  PRO A 149      47.700  32.581 -30.584  1.00 54.08           C  
ATOM   1156  CD  PRO A 149      47.357  31.499 -31.584  1.00 53.86           C  
ATOM   1157  N   ASP A 150      45.318  31.210 -28.512  1.00 55.40           N  
ATOM   1158  CA  ASP A 150      44.354  31.354 -27.415  1.00 55.33           C  
ATOM   1159  C   ASP A 150      43.759  30.022 -26.988  1.00 54.67           C  
ATOM   1160  O   ASP A 150      43.503  29.793 -25.809  1.00 52.65           O  
ATOM   1161  CB  ASP A 150      43.251  32.348 -27.779  1.00 57.39           C  
ATOM   1162  CG  ASP A 150      43.834  33.728 -28.049  1.00 62.73           C  
ATOM   1163  OD1 ASP A 150      44.469  34.285 -27.125  1.00 64.98           O  
ATOM   1164  OD2 ASP A 150      43.706  34.229 -29.189  1.00 68.08           O  
ATOM   1165  N   LEU A 151      43.559  29.158 -27.979  1.00 53.39           N  
ATOM   1166  CA  LEU A 151      43.238  27.756 -27.763  1.00 52.10           C  
ATOM   1167  C   LEU A 151      44.383  27.085 -26.998  1.00 51.56           C  
ATOM   1168  O   LEU A 151      44.123  26.402 -26.018  1.00 51.06           O  
ATOM   1169  CB  LEU A 151      43.081  27.088 -29.130  1.00 51.62           C  
ATOM   1170  CG  LEU A 151      41.805  26.274 -29.300  1.00 50.86           C  
ATOM   1171  CD1 LEU A 151      42.037  25.101 -30.236  1.00 47.54           C  
ATOM   1172  CD2 LEU A 151      41.241  25.833 -27.961  1.00 47.65           C  
ATOM   1173  N   GLY A 152      45.625  27.256 -27.444  1.00 51.65           N  
ATOM   1174  CA  GLY A 152      46.809  26.731 -26.759  1.00 52.40           C  
ATOM   1175  C   GLY A 152      47.030  25.231 -26.621  1.00 51.27           C  
ATOM   1176  O   GLY A 152      47.255  24.713 -25.526  1.00 51.10           O  
ATOM   1177  N   ILE A 153      46.954  24.517 -27.738  1.00 49.55           N  
ATOM   1178  CA  ILE A 153      47.078  23.073 -27.652  1.00 46.18           C  
ATOM   1179  C   ILE A 153      48.569  22.855 -27.443  1.00 46.74           C  
ATOM   1180  O   ILE A 153      49.387  23.496 -28.105  1.00 46.09           O  
ATOM   1181  CB  ILE A 153      46.487  22.392 -28.892  1.00 46.32           C  
ATOM   1182  CG1 ILE A 153      44.965  22.589 -28.914  1.00 40.15           C  
ATOM   1183  CG2 ILE A 153      46.724  20.883 -28.833  1.00 42.71           C  
ATOM   1184  CD1 ILE A 153      44.406  22.358 -30.301  1.00 41.80           C  
ATOM   1185  N   ALA A 154      48.904  21.988 -26.493  1.00 47.28           N  
ATOM   1186  CA  ALA A 154      50.294  21.758 -26.098  1.00 50.06           C  
ATOM   1187  C   ALA A 154      50.929  20.797 -27.094  1.00 51.15           C  
ATOM   1188  O   ALA A 154      51.215  19.663 -26.729  1.00 51.59           O  
ATOM   1189  CB  ALA A 154      50.360  21.150 -24.696  1.00 49.03           C  
ATOM   1190  N   TRP A 155      51.120  21.243 -28.331  1.00 51.72           N  
ATOM   1191  CA  TRP A 155      51.782  20.443 -29.348  1.00 53.20           C  
ATOM   1192  C   TRP A 155      53.253  20.432 -28.953  1.00 54.46           C  
ATOM   1193  O   TRP A 155      53.750  21.433 -28.441  1.00 55.02           O  
ATOM   1194  CB  TRP A 155      51.685  21.117 -30.724  1.00 51.76           C  
ATOM   1195  CG  TRP A 155      50.298  21.336 -31.290  1.00 50.73           C  
ATOM   1196  CD1 TRP A 155      49.722  22.538 -31.567  1.00 50.06           C  
ATOM   1197  CD2 TRP A 155      49.322  20.348 -31.651  1.00 48.85           C  
ATOM   1198  NE1 TRP A 155      48.469  22.368 -32.098  1.00 50.66           N  
ATOM   1199  CE2 TRP A 155      48.202  21.027 -32.172  1.00 51.28           C  
ATOM   1200  CE3 TRP A 155      49.296  18.954 -31.623  1.00 48.13           C  
ATOM   1201  CZ2 TRP A 155      47.069  20.360 -32.638  1.00 46.43           C  
ATOM   1202  CZ3 TRP A 155      48.173  18.294 -32.097  1.00 49.76           C  
ATOM   1203  CH2 TRP A 155      47.071  18.992 -32.592  1.00 47.19           C  
ATOM   1204  N   PRO A 156      53.957  19.317 -29.193  1.00 55.38           N  
ATOM   1205  CA  PRO A 156      55.381  19.279 -28.875  1.00 55.96           C  
ATOM   1206  C   PRO A 156      56.157  20.322 -29.686  1.00 57.53           C  
ATOM   1207  O   PRO A 156      55.792  20.608 -30.829  1.00 55.48           O  
ATOM   1208  CB  PRO A 156      55.777  17.823 -29.158  1.00 55.85           C  
ATOM   1209  CG  PRO A 156      54.690  17.276 -30.034  1.00 57.09           C  
ATOM   1210  CD  PRO A 156      53.436  18.023 -29.664  1.00 54.88           C  
ATOM   1211  N   ASP A 157      57.212  20.899 -29.108  1.00 59.56           N  
ATOM   1212  CA  ASP A 157      57.862  22.102 -29.652  1.00 62.23           C  
ATOM   1213  C   ASP A 157      58.928  21.804 -30.687  1.00 62.94           C  
ATOM   1214  O   ASP A 157      59.402  22.711 -31.372  1.00 64.21           O  
ATOM   1215  CB  ASP A 157      58.581  22.902 -28.562  1.00 63.97           C  
ATOM   1216  CG  ASP A 157      58.104  22.546 -27.165  1.00 68.54           C  
ATOM   1217  OD1 ASP A 157      56.878  22.421 -26.941  1.00 73.57           O  
ATOM   1218  OD2 ASP A 157      58.970  22.382 -26.280  1.00 74.29           O  
ATOM   1219  N   ASP A 158      59.296  20.531 -30.775  1.00 64.06           N  
ATOM   1220  CA  ASP A 158      60.379  20.048 -31.626  1.00 65.03           C  
ATOM   1221  C   ASP A 158      59.875  19.487 -32.960  1.00 65.40           C  
ATOM   1222  O   ASP A 158      60.646  18.957 -33.775  1.00 65.69           O  
ATOM   1223  CB  ASP A 158      61.114  18.958 -30.846  1.00 65.37           C  
ATOM   1224  CG  ASP A 158      60.164  17.888 -30.333  1.00 69.46           C  
ATOM   1225  OD1 ASP A 158      59.066  18.242 -29.849  1.00 71.46           O  
ATOM   1226  OD2 ASP A 158      60.500  16.686 -30.412  1.00 73.71           O  
ATOM   1227  N   ILE A 159      58.569  19.603 -33.188  1.00 64.40           N  
ATOM   1228  CA  ILE A 159      58.001  19.198 -34.476  1.00 62.69           C  
ATOM   1229  C   ILE A 159      57.469  20.365 -35.297  1.00 61.42           C  
ATOM   1230  O   ILE A 159      56.705  21.193 -34.802  1.00 60.41           O  
ATOM   1231  CB  ILE A 159      56.925  18.107 -34.360  1.00 63.46           C  
ATOM   1232  CG1 ILE A 159      57.550  16.870 -33.704  1.00 62.65           C  
ATOM   1233  CG2 ILE A 159      56.442  17.717 -35.750  1.00 61.50           C  
ATOM   1234  CD1 ILE A 159      56.524  15.924 -33.118  1.00 63.03           C  
ATOM   1235  N   GLU A 160      57.908  20.406 -36.550  1.00 59.25           N  
ATOM   1236  CA  GLU A 160      57.458  21.439 -37.470  1.00 58.96           C  
ATOM   1237  C   GLU A 160      56.258  20.890 -38.248  1.00 55.41           C  
ATOM   1238  O   GLU A 160      56.432  20.062 -39.140  1.00 51.67           O  
ATOM   1239  CB  GLU A 160      58.611  21.844 -38.400  1.00 61.86           C  
ATOM   1240  CG  GLU A 160      59.740  22.610 -37.690  1.00 67.13           C  
ATOM   1241  CD  GLU A 160      59.367  24.048 -37.332  1.00 75.85           C  
ATOM   1242  OE1 GLU A 160      60.031  24.625 -36.439  1.00 77.62           O  
ATOM   1243  OE2 GLU A 160      58.418  24.614 -37.928  1.00 75.28           O  
ATOM   1244  N   PRO A 161      55.049  21.344 -37.884  1.00 52.34           N  
ATOM   1245  CA  PRO A 161      53.755  20.920 -38.409  1.00 50.45           C  
ATOM   1246  C   PRO A 161      53.646  21.127 -39.915  1.00 48.73           C  
ATOM   1247  O   PRO A 161      54.068  22.172 -40.387  1.00 48.79           O  
ATOM   1248  CB  PRO A 161      52.750  21.836 -37.700  1.00 49.62           C  
ATOM   1249  CG  PRO A 161      53.496  22.392 -36.532  1.00 53.20           C  
ATOM   1250  CD  PRO A 161      54.923  22.512 -36.997  1.00 53.03           C  
ATOM   1251  N   LEU A 162      53.127  20.145 -40.652  1.00 47.49           N  
ATOM   1252  CA  LEU A 162      52.767  20.246 -42.070  1.00 45.20           C  
ATOM   1253  C   LEU A 162      51.255  20.377 -42.176  1.00 43.41           C  
ATOM   1254  O   LEU A 162      50.510  19.475 -41.772  1.00 42.79           O  
ATOM   1255  CB  LEU A 162      53.202  18.986 -42.824  1.00 43.92           C  
ATOM   1256  CG  LEU A 162      54.666  18.603 -42.556  1.00 49.81           C  
ATOM   1257  CD1 LEU A 162      54.966  17.140 -42.943  1.00 41.55           C  
ATOM   1258  CD2 LEU A 162      55.622  19.573 -43.276  1.00 43.22           C  
ATOM   1259  N   LEU A 163      50.792  21.515 -42.678  1.00 44.63           N  
ATOM   1260  CA  LEU A 163      49.368  21.849 -42.645  1.00 46.25           C  
ATOM   1261  C   LEU A 163      48.996  22.163 -44.074  1.00 47.01           C  
ATOM   1262  O   LEU A 163      49.886  22.664 -44.764  1.00 47.38           O  
ATOM   1263  CB  LEU A 163      49.067  23.107 -41.847  1.00 46.49           C  
ATOM   1264  CG  LEU A 163      49.573  23.018 -40.409  1.00 50.15           C  
ATOM   1265  CD1 LEU A 163      50.085  24.402 -40.058  1.00 51.36           C  
ATOM   1266  CD2 LEU A 163      48.361  22.630 -39.585  1.00 47.34           C  
ATOM   1267  N   SER A 164      47.756  21.864 -44.463  1.00 46.20           N  
ATOM   1268  CA  SER A 164      47.210  22.269 -45.754  1.00 46.44           C  
ATOM   1269  C   SER A 164      46.988  23.777 -45.675  1.00 49.24           C  
ATOM   1270  O   SER A 164      46.721  24.313 -44.597  1.00 48.09           O  
ATOM   1271  CB  SER A 164      45.848  21.617 -45.999  1.00 46.05           C  
ATOM   1272  OG  SER A 164      44.940  22.021 -44.996  1.00 41.57           O  
ATOM   1273  N   ASP A 165      47.105  24.466 -46.807  1.00 50.61           N  
ATOM   1274  CA  ASP A 165      46.721  25.881 -46.879  1.00 52.44           C  
ATOM   1275  C   ASP A 165      45.389  26.078 -46.133  1.00 50.63           C  
ATOM   1276  O   ASP A 165      45.223  26.979 -45.307  1.00 49.56           O  
ATOM   1277  CB  ASP A 165      46.666  26.416 -48.329  1.00 52.50           C  
ATOM   1278  CG  ASP A 165      48.029  26.440 -49.056  1.00 59.65           C  
ATOM   1279  OD1 ASP A 165      49.126  26.704 -48.496  1.00 58.64           O  
ATOM   1280  OD2 ASP A 165      48.029  26.211 -50.296  1.00 66.19           O  
ATOM   1281  N   ARG A 166      44.416  25.211 -46.364  1.00 49.83           N  
ATOM   1282  CA  ARG A 166      43.121  25.465 -45.742  1.00 50.97           C  
ATOM   1283  C   ARG A 166      43.107  25.390 -44.226  1.00 50.50           C  
ATOM   1284  O   ARG A 166      42.309  26.086 -43.589  1.00 50.67           O  
ATOM   1285  CB  ARG A 166      42.072  24.489 -46.269  1.00 52.39           C  
ATOM   1286  CG  ARG A 166      40.733  24.519 -45.541  1.00 56.10           C  
ATOM   1287  CD  ARG A 166      39.696  23.736 -46.342  1.00 68.12           C  
ATOM   1288  NE  ARG A 166      38.642  23.237 -45.456  1.00 78.23           N  
ATOM   1289  CZ  ARG A 166      38.796  22.225 -44.601  1.00 83.80           C  
ATOM   1290  NH1 ARG A 166      39.962  21.585 -44.529  1.00 84.34           N  
ATOM   1291  NH2 ARG A 166      37.792  21.834 -43.818  1.00 81.16           N  
ATOM   1292  N   ASP A 167      43.953  24.527 -43.661  1.00 49.61           N  
ATOM   1293  CA  ASP A 167      44.052  24.433 -42.206  1.00 47.31           C  
ATOM   1294  C   ASP A 167      44.884  25.602 -41.674  1.00 46.11           C  
ATOM   1295  O   ASP A 167      44.585  26.152 -40.622  1.00 44.66           O  
ATOM   1296  CB  ASP A 167      44.639  23.082 -41.789  1.00 47.32           C  
ATOM   1297  CG  ASP A 167      43.617  21.947 -41.827  1.00 51.82           C  
ATOM   1298  OD1 ASP A 167      42.395  22.236 -41.925  1.00 53.98           O  
ATOM   1299  OD2 ASP A 167      44.043  20.766 -41.759  1.00 48.09           O  
ATOM   1300  N   GLU A 168      45.938  25.981 -42.383  1.00 45.38           N  
ATOM   1301  CA  GLU A 168      46.807  27.064 -41.942  1.00 50.36           C  
ATOM   1302  C   GLU A 168      46.130  28.438 -41.797  1.00 50.47           C  
ATOM   1303  O   GLU A 168      46.484  29.236 -40.928  1.00 52.83           O  
ATOM   1304  CB  GLU A 168      48.003  27.160 -42.890  1.00 50.09           C  
ATOM   1305  CG  GLU A 168      49.090  28.133 -42.472  1.00 56.87           C  
ATOM   1306  CD  GLU A 168      50.413  27.686 -43.065  1.00 67.06           C  
ATOM   1307  OE1 GLU A 168      51.285  27.274 -42.263  1.00 70.57           O  
ATOM   1308  OE2 GLU A 168      50.569  27.720 -44.311  1.00 66.12           O  
ATOM   1309  N   ASN A 169      45.135  28.701 -42.632  1.00 49.37           N  
ATOM   1310  CA  ASN A 169      44.482  29.996 -42.698  1.00 48.63           C  
ATOM   1311  C   ASN A 169      43.099  29.976 -42.088  1.00 48.35           C  
ATOM   1312  O   ASN A 169      42.384  30.964 -42.269  1.00 47.53           O  
ATOM   1313  CB  ASN A 169      44.215  30.364 -44.157  1.00 50.23           C  
ATOM   1314  CG  ASN A 169      45.477  30.531 -44.959  1.00 49.56           C  
ATOM   1315  OD1 ASN A 169      46.482  31.039 -44.459  1.00 62.39           O  
ATOM   1316  ND2 ASN A 169      45.443  30.093 -46.206  1.00 53.20           N  
ATOM   1317  N   ALA A 170      42.728  28.873 -41.440  1.00 45.03           N  
ATOM   1318  CA  ALA A 170      41.397  28.755 -40.880  1.00 43.33           C  
ATOM   1319  C   ALA A 170      41.281  29.808 -39.780  1.00 44.00           C  
ATOM   1320  O   ALA A 170      42.281  30.251 -39.208  1.00 44.69           O  
ATOM   1321  CB  ALA A 170      41.180  27.352 -40.337  1.00 42.13           C  
ATOM   1322  N   PRO A 171      40.052  30.230 -39.475  1.00 43.75           N  
ATOM   1323  CA  PRO A 171      39.868  31.215 -38.410  1.00 45.35           C  
ATOM   1324  C   PRO A 171      40.293  30.622 -37.063  1.00 47.62           C  
ATOM   1325  O   PRO A 171      40.336  29.394 -36.919  1.00 49.26           O  
ATOM   1326  CB  PRO A 171      38.335  31.342 -38.360  1.00 45.54           C  
ATOM   1327  CG  PRO A 171      37.816  30.112 -39.018  1.00 40.81           C  
ATOM   1328  CD  PRO A 171      38.779  29.886 -40.129  1.00 41.56           C  
ATOM   1329  N   THR A 172      40.582  31.478 -36.090  1.00 46.05           N  
ATOM   1330  CA  THR A 172      40.776  31.095 -34.699  1.00 45.38           C  
ATOM   1331  C   THR A 172      39.393  30.731 -34.181  1.00 44.96           C  
ATOM   1332  O   THR A 172      38.362  31.026 -34.787  1.00 45.76           O  
ATOM   1333  CB  THR A 172      41.326  32.268 -33.831  1.00 47.09           C  
ATOM   1334  OG1 THR A 172      40.385  33.354 -33.910  1.00 48.06           O  
ATOM   1335  CG2 THR A 172      42.728  32.724 -34.308  1.00 43.50           C  
ATOM   1336  N   LEU A 173      39.361  30.063 -33.036  1.00 43.29           N  
ATOM   1337  CA  LEU A 173      38.073  29.649 -32.529  1.00 44.46           C  
ATOM   1338  C   LEU A 173      37.232  30.890 -32.165  1.00 46.90           C  
ATOM   1339  O   LEU A 173      36.000  30.825 -32.209  1.00 43.20           O  
ATOM   1340  CB  LEU A 173      38.344  28.840 -31.265  1.00 44.04           C  
ATOM   1341  CG  LEU A 173      37.103  28.299 -30.557  1.00 45.00           C  
ATOM   1342  CD1 LEU A 173      36.355  27.254 -31.366  1.00 42.78           C  
ATOM   1343  CD2 LEU A 173      37.401  27.810 -29.144  1.00 49.51           C  
ATOM   1344  N   ALA A 174      37.888  31.967 -31.728  1.00 45.44           N  
ATOM   1345  CA  ALA A 174      37.169  33.175 -31.326  1.00 47.99           C  
ATOM   1346  C   ALA A 174      36.513  33.827 -32.542  1.00 47.50           C  
ATOM   1347  O   ALA A 174      35.343  34.199 -32.479  1.00 49.46           O  
ATOM   1348  CB  ALA A 174      38.077  34.163 -30.573  1.00 45.65           C  
ATOM   1349  N   THR A 175      37.249  33.952 -33.642  1.00 48.38           N  
ATOM   1350  CA  THR A 175      36.744  34.471 -34.900  1.00 48.02           C  
ATOM   1351  C   THR A 175      35.621  33.578 -35.396  1.00 51.05           C  
ATOM   1352  O   THR A 175      34.527  34.074 -35.694  1.00 52.31           O  
ATOM   1353  CB  THR A 175      37.868  34.522 -35.935  1.00 49.32           C  
ATOM   1354  OG1 THR A 175      38.878  35.419 -35.455  1.00 50.90           O  
ATOM   1355  CG2 THR A 175      37.395  34.972 -37.298  1.00 43.74           C  
ATOM   1356  N   ALA A 176      35.852  32.270 -35.457  1.00 48.92           N  
ATOM   1357  CA  ALA A 176      34.764  31.388 -35.868  1.00 48.64           C  
ATOM   1358  C   ALA A 176      33.454  31.534 -35.095  1.00 48.67           C  
ATOM   1359  O   ALA A 176      32.365  31.480 -35.688  1.00 47.54           O  
ATOM   1360  CB  ALA A 176      35.215  29.916 -35.902  1.00 48.98           C  
ATOM   1361  N   GLU A 177      33.571  31.688 -33.777  1.00 49.02           N  
ATOM   1362  CA  GLU A 177      32.434  31.888 -32.878  1.00 50.96           C  
ATOM   1363  C   GLU A 177      31.717  33.215 -33.216  1.00 53.59           C  
ATOM   1364  O   GLU A 177      30.497  33.288 -33.076  1.00 52.13           O  
ATOM   1365  CB  GLU A 177      32.898  31.964 -31.422  1.00 50.47           C  
ATOM   1366  CG  GLU A 177      31.839  32.223 -30.348  1.00 48.88           C  
ATOM   1367  CD  GLU A 177      32.385  32.277 -28.930  1.00 52.87           C  
ATOM   1368  OE1 GLU A 177      33.563  32.667 -28.746  1.00 54.51           O  
ATOM   1369  OE2 GLU A 177      31.657  31.935 -27.968  1.00 50.30           O  
ATOM   1370  N   ARG A 178      32.469  34.230 -33.641  1.00 55.52           N  
ATOM   1371  CA  ARG A 178      31.997  35.618 -33.744  1.00 57.70           C  
ATOM   1372  C   ARG A 178      31.020  35.519 -34.897  1.00 57.25           C  
ATOM   1373  O   ARG A 178      29.858  35.901 -34.747  1.00 57.83           O  
ATOM   1374  CB  ARG A 178      33.092  36.651 -34.065  1.00 57.17           C  
ATOM   1375  CG  ARG A 178      33.305  37.659 -32.939  1.00 63.30           C  
ATOM   1376  CD  ARG A 178      34.743  38.165 -32.785  1.00 69.12           C  
ATOM   1377  NE  ARG A 178      35.173  37.969 -31.398  1.00 72.14           N  
ATOM   1378  CZ  ARG A 178      36.426  37.795 -30.979  1.00 73.74           C  
ATOM   1379  NH1 ARG A 178      37.426  37.783 -31.856  1.00 71.86           N  
ATOM   1380  NH2 ARG A 178      36.675  37.630 -29.682  1.00 70.81           N  
ATOM   1381  N   LEU A 179      31.559  34.953 -35.973  1.00 54.39           N  
ATOM   1382  CA  LEU A 179      30.872  34.683 -37.218  1.00 53.87           C  
ATOM   1383  C   LEU A 179      29.746  33.668 -37.240  1.00 53.01           C  
ATOM   1384  O   LEU A 179      29.187  33.471 -38.314  1.00 55.99           O  
ATOM   1385  CB  LEU A 179      31.867  34.283 -38.302  1.00 53.38           C  
ATOM   1386  CG  LEU A 179      33.119  35.143 -38.445  1.00 55.34           C  
ATOM   1387  CD1 LEU A 179      33.983  34.340 -39.385  1.00 58.39           C  
ATOM   1388  CD2 LEU A 179      32.853  36.477 -39.102  1.00 59.35           C  
ATOM   1389  N   GLY A 180      29.359  33.021 -36.150  1.00 51.08           N  
ATOM   1390  CA  GLY A 180      28.287  32.036 -36.324  1.00 50.05           C  
ATOM   1391  C   GLY A 180      28.675  30.745 -37.038  1.00 50.45           C  
ATOM   1392  O   GLY A 180      27.809  29.942 -37.388  1.00 48.95           O  
ATOM   1393  N   LEU A 181      29.972  30.527 -37.248  1.00 49.39           N  
ATOM   1394  CA  LEU A 181      30.526  29.276 -37.767  1.00 48.26           C  
ATOM   1395  C   LEU A 181      30.421  28.013 -36.906  1.00 46.80           C  
ATOM   1396  O   LEU A 181      30.415  26.914 -37.450  1.00 46.95           O  
ATOM   1397  CB  LEU A 181      31.987  29.469 -38.191  1.00 48.49           C  
ATOM   1398  CG  LEU A 181      32.219  30.083 -39.572  1.00 49.86           C  
ATOM   1399  CD1 LEU A 181      33.651  30.623 -39.722  1.00 44.97           C  
ATOM   1400  CD2 LEU A 181      31.837  29.085 -40.673  1.00 48.98           C  
ATOM   1401  N   LEU A 182      30.282  28.135 -35.593  1.00 45.05           N  
ATOM   1402  CA  LEU A 182      30.482  27.035 -34.667  1.00 43.69           C  
ATOM   1403  C   LEU A 182      29.184  26.358 -34.258  1.00 44.86           C  
ATOM   1404  O   LEU A 182      28.222  27.083 -34.036  1.00 46.90           O  
ATOM   1405  CB  LEU A 182      31.195  27.551 -33.416  1.00 43.09           C  
ATOM   1406  CG  LEU A 182      32.637  28.054 -33.515  1.00 43.00           C  
ATOM   1407  CD1 LEU A 182      33.113  28.417 -32.128  1.00 43.34           C  
ATOM   1408  CD2 LEU A 182      33.575  27.023 -34.163  1.00 42.37           C  
ATOM   1409  N   PRO A 183      29.144  25.018 -34.101  1.00 43.03           N  
ATOM   1410  CA  PRO A 183      27.888  24.378 -33.731  1.00 41.60           C  
ATOM   1411  C   PRO A 183      27.525  24.760 -32.314  1.00 41.26           C  
ATOM   1412  O   PRO A 183      28.316  25.335 -31.569  1.00 42.42           O  
ATOM   1413  CB  PRO A 183      28.218  22.888 -33.786  1.00 43.99           C  
ATOM   1414  CG  PRO A 183      29.677  22.831 -33.473  1.00 41.62           C  
ATOM   1415  CD  PRO A 183      30.266  24.064 -34.103  1.00 41.60           C  
ATOM   1416  N   THR A 184      26.295  24.488 -31.913  1.00 41.91           N  
ATOM   1417  CA  THR A 184      25.933  24.958 -30.583  1.00 41.07           C  
ATOM   1418  C   THR A 184      25.797  23.715 -29.716  1.00 41.28           C  
ATOM   1419  O   THR A 184      25.452  22.632 -30.216  1.00 40.96           O  
ATOM   1420  CB  THR A 184      24.586  25.723 -30.542  1.00 41.04           C  
ATOM   1421  OG1 THR A 184      23.546  24.795 -30.846  1.00 41.00           O  
ATOM   1422  CG2 THR A 184      24.574  26.924 -31.502  1.00 42.07           C  
ATOM   1423  N   TYR A 185      26.029  23.938 -28.425  1.00 40.57           N  
ATOM   1424  CA  TYR A 185      25.832  22.869 -27.452  1.00 41.86           C  
ATOM   1425  C   TYR A 185      24.414  22.314 -27.491  1.00 42.34           C  
ATOM   1426  O   TYR A 185      24.191  21.088 -27.460  1.00 39.25           O  
ATOM   1427  CB  TYR A 185      26.309  23.330 -26.077  1.00 40.60           C  
ATOM   1428  CG  TYR A 185      26.226  22.241 -25.031  1.00 47.52           C  
ATOM   1429  CD1 TYR A 185      27.070  21.118 -25.054  1.00 45.85           C  
ATOM   1430  CD2 TYR A 185      25.284  22.349 -24.011  1.00 48.99           C  
ATOM   1431  CE1 TYR A 185      26.970  20.109 -24.108  1.00 43.67           C  
ATOM   1432  CE2 TYR A 185      25.189  21.375 -23.036  1.00 49.31           C  
ATOM   1433  CZ  TYR A 185      26.033  20.270 -23.098  1.00 50.58           C  
ATOM   1434  OH  TYR A 185      25.853  19.340 -22.102  1.00 48.11           O  
ATOM   1435  N   GLN A 186      23.469  23.253 -27.606  1.00 42.76           N  
ATOM   1436  CA  GLN A 186      22.066  22.858 -27.581  1.00 44.40           C  
ATOM   1437  C   GLN A 186      21.643  21.970 -28.750  1.00 43.01           C  
ATOM   1438  O   GLN A 186      20.908  20.998 -28.538  1.00 43.76           O  
ATOM   1439  CB  GLN A 186      21.125  24.055 -27.355  1.00 46.59           C  
ATOM   1440  CG  GLN A 186      19.666  23.704 -27.043  1.00 51.34           C  
ATOM   1441  CD  GLN A 186      18.755  24.944 -26.996  1.00 64.23           C  
ATOM   1442  OE1 GLN A 186      18.516  25.616 -28.009  1.00 59.89           O  
ATOM   1443  NE2 GLN A 186      18.258  25.258 -25.800  1.00 61.63           N  
ATOM   1444  N   ALA A 187      22.085  22.253 -29.973  1.00 42.87           N  
ATOM   1445  CA  ALA A 187      21.777  21.290 -31.043  1.00 43.45           C  
ATOM   1446  C   ALA A 187      22.497  19.951 -30.855  1.00 41.42           C  
ATOM   1447  O   ALA A 187      21.964  18.906 -31.242  1.00 42.17           O  
ATOM   1448  CB  ALA A 187      22.098  21.820 -32.458  1.00 42.60           C  
ATOM   1449  N   TRP A 188      23.692  19.978 -30.269  1.00 43.57           N  
ATOM   1450  CA  TRP A 188      24.392  18.744 -29.863  1.00 43.33           C  
ATOM   1451  C   TRP A 188      23.472  17.912 -28.988  1.00 43.76           C  
ATOM   1452  O   TRP A 188      23.182  16.759 -29.318  1.00 44.11           O  
ATOM   1453  CB  TRP A 188      25.702  18.967 -29.110  1.00 42.57           C  
ATOM   1454  CG  TRP A 188      26.389  17.642 -28.829  1.00 44.56           C  
ATOM   1455  CD1 TRP A 188      27.175  16.957 -29.706  1.00 42.70           C  
ATOM   1456  CD2 TRP A 188      26.351  16.854 -27.629  1.00 42.72           C  
ATOM   1457  NE1 TRP A 188      27.623  15.799 -29.127  1.00 40.92           N  
ATOM   1458  CE2 TRP A 188      27.142  15.706 -27.850  1.00 44.01           C  
ATOM   1459  CE3 TRP A 188      25.757  17.018 -26.374  1.00 43.83           C  
ATOM   1460  CZ2 TRP A 188      27.331  14.709 -26.883  1.00 34.46           C  
ATOM   1461  CZ3 TRP A 188      25.944  16.037 -25.403  1.00 43.71           C  
ATOM   1462  CH2 TRP A 188      26.738  14.894 -25.665  1.00 43.81           C  
ATOM   1463  N   GLN A 189      22.964  18.510 -27.914  1.00 45.51           N  
ATOM   1464  CA  GLN A 189      22.065  17.758 -27.031  1.00 47.83           C  
ATOM   1465  C   GLN A 189      20.799  17.271 -27.726  1.00 48.70           C  
ATOM   1466  O   GLN A 189      20.441  16.089 -27.668  1.00 49.39           O  
ATOM   1467  CB  GLN A 189      21.694  18.594 -25.805  1.00 48.55           C  
ATOM   1468  CG  GLN A 189      22.843  18.893 -24.830  1.00 51.61           C  
ATOM   1469  CD  GLN A 189      22.432  19.860 -23.710  1.00 58.99           C  
ATOM   1470  OE1 GLN A 189      21.946  20.957 -23.997  1.00 59.61           O  
ATOM   1471  NE2 GLN A 189      22.611  19.468 -22.446  1.00 53.14           N  
ATOM   1472  N   GLU A 190      20.159  18.192 -28.443  1.00 50.21           N  
ATOM   1473  CA  GLU A 190      18.992  17.864 -29.261  1.00 51.63           C  
ATOM   1474  C   GLU A 190      19.296  16.715 -30.202  1.00 49.82           C  
ATOM   1475  O   GLU A 190      18.540  15.751 -30.283  1.00 49.20           O  
ATOM   1476  CB  GLU A 190      18.471  19.096 -30.022  1.00 52.03           C  
ATOM   1477  CG  GLU A 190      17.913  20.066 -28.985  1.00 57.05           C  
ATOM   1478  CD  GLU A 190      17.349  21.395 -29.492  1.00 65.55           C  
ATOM   1479  OE1 GLU A 190      17.601  21.726 -30.674  1.00 64.03           O  
ATOM   1480  OE2 GLU A 190      16.683  22.087 -28.674  1.00 64.30           O  
ATOM   1481  N   GLN A 191      20.430  16.795 -30.888  1.00 49.44           N  
ATOM   1482  CA  GLN A 191      20.738  15.648 -31.724  1.00 48.63           C  
ATOM   1483  C   GLN A 191      20.917  14.360 -30.916  1.00 49.98           C  
ATOM   1484  O   GLN A 191      20.488  13.279 -31.330  1.00 47.15           O  
ATOM   1485  CB  GLN A 191      22.012  15.916 -32.511  1.00 48.12           C  
ATOM   1486  CG  GLN A 191      22.262  14.687 -33.363  1.00 52.85           C  
ATOM   1487  CD  GLN A 191      23.272  14.924 -34.461  1.00 53.02           C  
ATOM   1488  OE1 GLN A 191      24.049  15.876 -34.432  1.00 56.99           O  
ATOM   1489  NE2 GLN A 191      23.238  14.057 -35.454  1.00 53.63           N  
ATOM   1490  N   GLN A 192      21.583  14.455 -29.768  1.00 51.52           N  
ATOM   1491  CA  GLN A 192      21.810  13.220 -29.006  1.00 54.27           C  
ATOM   1492  C   GLN A 192      20.503  12.569 -28.546  1.00 54.54           C  
ATOM   1493  O   GLN A 192      20.320  11.366 -28.713  1.00 54.39           O  
ATOM   1494  CB  GLN A 192      22.747  13.433 -27.817  1.00 53.22           C  
ATOM   1495  CG  GLN A 192      24.125  13.973 -28.167  1.00 56.57           C  
ATOM   1496  CD  GLN A 192      24.865  13.142 -29.208  1.00 59.15           C  
ATOM   1497  OE1 GLN A 192      25.172  13.649 -30.287  1.00 65.75           O  
ATOM   1498  NE2 GLN A 192      25.151  11.880 -28.908  1.00 56.83           N  
ATOM   1499  N   GLN A 193      19.592  13.370 -28.000  1.00 57.22           N  
ATOM   1500  CA  GLN A 193      18.212  12.959 -27.711  1.00 59.53           C  
ATOM   1501  C   GLN A 193      17.452  12.296 -28.866  1.00 59.00           C  
ATOM   1502  O   GLN A 193      16.887  11.202 -28.739  1.00 59.52           O  
ATOM   1503  CB  GLN A 193      17.431  14.157 -27.160  1.00 60.77           C  
ATOM   1504  CG  GLN A 193      17.478  14.273 -25.638  1.00 68.75           C  
ATOM   1505  CD  GLN A 193      16.787  13.111 -24.923  1.00 77.55           C  
ATOM   1506  OE1 GLN A 193      17.438  12.288 -24.270  1.00 80.51           O  
ATOM   1507  NE2 GLN A 193      15.465  13.021 -25.059  1.00 79.60           N  
ATOM   1508  N   ALA A 194      17.472  12.938 -30.028  1.00 57.92           N  
ATOM   1509  CA  ALA A 194      16.650  12.471 -31.138  1.00 57.23           C  
ATOM   1510  C   ALA A 194      17.142  11.100 -31.573  1.00 57.68           C  
ATOM   1511  O   ALA A 194      16.323  10.256 -31.947  1.00 56.78           O  
ATOM   1512  CB  ALA A 194      16.705  13.473 -32.295  1.00 56.15           C  
ATOM   1513  N   GLN A 195      18.461  10.898 -31.538  1.00 57.79           N  
ATOM   1514  CA  GLN A 195      19.059   9.617 -31.943  1.00 57.73           C  
ATOM   1515  C   GLN A 195      18.627   8.439 -31.079  1.00 57.55           C  
ATOM   1516  O   GLN A 195      18.408   7.329 -31.574  1.00 56.31           O  
ATOM   1517  CB  GLN A 195      20.589   9.655 -32.014  1.00 57.36           C  
ATOM   1518  CG  GLN A 195      21.126  10.113 -33.360  1.00 54.99           C  
ATOM   1519  CD  GLN A 195      22.596  10.479 -33.285  1.00 58.96           C  
ATOM   1520  OE1 GLN A 195      23.247  10.333 -32.246  1.00 59.14           O  
ATOM   1521  NE2 GLN A 195      23.129  10.971 -34.400  1.00 57.10           N  
ATOM   1522  N   ARG A 196      18.505   8.683 -29.780  1.00 59.35           N  
ATOM   1523  CA  ARG A 196      18.066   7.588 -28.914  1.00 61.04           C  
ATOM   1524  C   ARG A 196      16.615   7.151 -29.123  1.00 62.42           C  
ATOM   1525  O   ARG A 196      16.292   5.975 -28.920  1.00 61.70           O  
ATOM   1526  CB  ARG A 196      18.414   7.850 -27.452  1.00 60.65           C  
ATOM   1527  CG  ARG A 196      19.911   8.061 -27.306  1.00 62.55           C  
ATOM   1528  CD  ARG A 196      20.396   7.992 -25.870  1.00 67.79           C  
ATOM   1529  NE  ARG A 196      20.071   9.207 -25.132  1.00 70.76           N  
ATOM   1530  CZ  ARG A 196      20.908  10.205 -24.855  1.00 72.64           C  
ATOM   1531  NH1 ARG A 196      22.175  10.195 -25.247  1.00 69.87           N  
ATOM   1532  NH2 ARG A 196      20.461  11.250 -24.168  1.00 72.92           N  
ATOM   1533  N   LEU A 197      15.743   8.065 -29.556  1.00 64.00           N  
ATOM   1534  CA  LEU A 197      14.349   7.714 -29.861  1.00 64.96           C  
ATOM   1535  C   LEU A 197      14.070   6.994 -31.191  1.00 65.51           C  
ATOM   1536  O   LEU A 197      13.312   6.019 -31.255  1.00 65.08           O  
ATOM   1537  CB  LEU A 197      13.438   8.921 -29.621  1.00 66.53           C  
ATOM   1538  CG  LEU A 197      13.400   9.541 -28.213  1.00 69.06           C  
ATOM   1539  CD1 LEU A 197      12.353  10.650 -28.234  1.00 68.40           C  
ATOM   1540  CD2 LEU A 197      13.196   8.606 -26.996  1.00 67.59           C  
ATOM   1541  N   GLU A 198      14.697   7.441 -32.277  1.00 65.36           N  
ATOM   1542  CA  GLU A 198      14.646   6.708 -33.544  1.00 65.41           C  
ATOM   1543  C   GLU A 198      14.853   5.200 -33.358  1.00 65.55           C  
ATOM   1544  O   GLU A 198      15.553   4.789 -32.421  1.00 63.47           O  
ATOM   1545  CB  GLU A 198      15.712   7.287 -34.483  1.00 66.34           C  
ATOM   1546  CG  GLU A 198      15.615   8.814 -34.666  1.00 65.74           C  
ATOM   1547  CD  GLU A 198      16.700   9.395 -35.578  1.00 73.15           C  
ATOM   1548  OE1 GLU A 198      17.685   8.686 -35.909  1.00 66.51           O  
ATOM   1549  OE2 GLU A 198      16.573  10.576 -36.003  1.00 74.77           O  
TER    1550      GLU A 198                                                      
ATOM   1551  N   MET B   1      32.366  -2.363 -58.598  1.00 30.52           N  
ATOM   1552  CA  MET B   1      33.616  -3.074 -58.226  1.00 31.02           C  
ATOM   1553  C   MET B   1      33.886  -3.916 -59.454  1.00 31.52           C  
ATOM   1554  O   MET B   1      33.037  -3.935 -60.349  1.00 32.86           O  
ATOM   1555  CB  MET B   1      33.405  -3.950 -56.980  1.00 31.55           C  
ATOM   1556  CG  MET B   1      32.993  -3.193 -55.709  1.00 34.35           C  
ATOM   1557  SD  MET B   1      33.124  -4.271 -54.249  1.00 35.02           S  
ATOM   1558  CE  MET B   1      34.905  -4.367 -54.037  1.00 29.09           C  
ATOM   1559  N   HIS B   2      35.016  -4.620 -59.457  1.00 30.65           N  
ATOM   1560  CA  HIS B   2      35.430  -5.389 -60.615  1.00 33.58           C  
ATOM   1561  C   HIS B   2      35.295  -6.858 -60.236  1.00 36.53           C  
ATOM   1562  O   HIS B   2      35.818  -7.237 -59.171  1.00 36.58           O  
ATOM   1563  CB  HIS B   2      36.871  -5.004 -60.994  1.00 31.38           C  
ATOM   1564  CG  HIS B   2      37.613  -6.031 -61.791  1.00 34.12           C  
ATOM   1565  ND1 HIS B   2      37.462  -6.170 -63.156  1.00 32.04           N  
ATOM   1566  CD2 HIS B   2      38.540  -6.948 -61.421  1.00 31.35           C  
ATOM   1567  CE1 HIS B   2      38.223  -7.166 -63.581  1.00 30.54           C  
ATOM   1568  NE2 HIS B   2      38.906  -7.638 -62.553  1.00 35.56           N  
ATOM   1569  N   PRO B   3      34.620  -7.660 -61.090  1.00 37.65           N  
ATOM   1570  CA  PRO B   3      34.346  -9.065 -60.781  1.00 37.16           C  
ATOM   1571  C   PRO B   3      35.622  -9.867 -60.938  1.00 37.59           C  
ATOM   1572  O   PRO B   3      36.329  -9.641 -61.931  1.00 37.55           O  
ATOM   1573  CB  PRO B   3      33.373  -9.531 -61.882  1.00 38.39           C  
ATOM   1574  CG  PRO B   3      33.597  -8.582 -63.028  1.00 43.16           C  
ATOM   1575  CD  PRO B   3      33.932  -7.235 -62.325  1.00 38.45           C  
ATOM   1576  N   LEU B   4      35.886 -10.764 -59.988  1.00 32.94           N  
ATOM   1577  CA  LEU B   4      37.024 -11.656 -60.080  1.00 31.70           C  
ATOM   1578  C   LEU B   4      36.634 -12.902 -60.865  1.00 32.65           C  
ATOM   1579  O   LEU B   4      35.576 -12.881 -61.494  1.00 34.94           O  
ATOM   1580  CB  LEU B   4      37.580 -11.968 -58.697  1.00 31.53           C  
ATOM   1581  CG  LEU B   4      37.997 -10.721 -57.917  1.00 34.17           C  
ATOM   1582  CD1 LEU B   4      38.553 -11.117 -56.552  1.00 28.74           C  
ATOM   1583  CD2 LEU B   4      39.137 -10.023 -58.739  1.00 35.84           C  
ATOM   1584  N   SER B   5      37.473 -13.930 -60.933  1.00 34.51           N  
ATOM   1585  CA  SER B   5      37.070 -15.085 -61.743  1.00 37.48           C  
ATOM   1586  C   SER B   5      36.032 -16.006 -61.071  1.00 39.17           C  
ATOM   1587  O   SER B   5      35.735 -17.045 -61.651  1.00 40.41           O  
ATOM   1588  CB  SER B   5      38.279 -15.938 -62.118  1.00 35.62           C  
ATOM   1589  OG  SER B   5      38.933 -16.475 -60.988  1.00 39.44           O  
ATOM   1590  N   ILE B   6      35.501 -15.667 -59.890  1.00 39.83           N  
ATOM   1591  CA  ILE B   6      34.685 -16.547 -59.046  1.00 37.04           C  
ATOM   1592  C   ILE B   6      33.501 -15.667 -58.718  1.00 37.35           C  
ATOM   1593  O   ILE B   6      33.617 -14.630 -58.073  1.00 38.38           O  
ATOM   1594  CB  ILE B   6      35.395 -16.917 -57.741  1.00 37.73           C  
ATOM   1595  CG1 ILE B   6      36.562 -17.876 -57.988  1.00 36.03           C  
ATOM   1596  CG2 ILE B   6      34.400 -17.413 -56.687  1.00 37.34           C  
ATOM   1597  CD1 ILE B   6      37.295 -18.306 -56.744  1.00 33.36           C  
ATOM   1598  N   GLU B   7      32.331 -16.062 -59.188  1.00 35.91           N  
ATOM   1599  CA  GLU B   7      31.143 -15.241 -59.046  1.00 35.34           C  
ATOM   1600  C   GLU B   7      30.863 -15.001 -57.567  1.00 36.20           C  
ATOM   1601  O   GLU B   7      31.000 -15.924 -56.776  1.00 36.31           O  
ATOM   1602  CB  GLU B   7      29.985 -16.026 -59.695  1.00 35.97           C  
ATOM   1603  CG  GLU B   7      28.653 -15.327 -59.563  1.00 37.65           C  
ATOM   1604  CD  GLU B   7      27.495 -16.258 -59.956  1.00 42.06           C  
ATOM   1605  OE1 GLU B   7      27.686 -17.457 -60.248  1.00 39.39           O  
ATOM   1606  OE2 GLU B   7      26.364 -15.762 -60.037  1.00 40.01           O  
ATOM   1607  N   GLY B   8      30.500 -13.788 -57.164  1.00 36.28           N  
ATOM   1608  CA  GLY B   8      30.445 -13.458 -55.743  1.00 36.99           C  
ATOM   1609  C   GLY B   8      31.714 -12.860 -55.146  1.00 36.46           C  
ATOM   1610  O   GLY B   8      31.738 -12.467 -53.977  1.00 34.20           O  
ATOM   1611  N   ALA B   9      32.786 -12.800 -55.933  1.00 33.78           N  
ATOM   1612  CA  ALA B   9      34.015 -12.188 -55.429  1.00 33.30           C  
ATOM   1613  C   ALA B   9      34.342 -10.969 -56.288  1.00 33.78           C  
ATOM   1614  O   ALA B   9      34.181 -11.036 -57.503  1.00 33.45           O  
ATOM   1615  CB  ALA B   9      35.123 -13.203 -55.484  1.00 32.61           C  
ATOM   1616  N   TRP B  10      34.811  -9.874 -55.691  1.00 34.37           N  
ATOM   1617  CA  TRP B  10      34.998  -8.602 -56.382  1.00 33.76           C  
ATOM   1618  C   TRP B  10      36.233  -7.890 -55.818  1.00 33.79           C  
ATOM   1619  O   TRP B  10      36.589  -8.114 -54.660  1.00 32.20           O  
ATOM   1620  CB  TRP B  10      33.805  -7.678 -56.148  1.00 33.78           C  
ATOM   1621  CG  TRP B  10      32.478  -8.273 -56.506  1.00 42.62           C  
ATOM   1622  CD1 TRP B  10      31.729  -9.130 -55.727  1.00 42.71           C  
ATOM   1623  CD2 TRP B  10      31.748  -8.108 -57.726  1.00 43.11           C  
ATOM   1624  NE1 TRP B  10      30.567  -9.457 -56.368  1.00 44.10           N  
ATOM   1625  CE2 TRP B  10      30.562  -8.870 -57.606  1.00 48.75           C  
ATOM   1626  CE3 TRP B  10      31.966  -7.377 -58.893  1.00 45.47           C  
ATOM   1627  CZ2 TRP B  10      29.595  -8.928 -58.615  1.00 49.39           C  
ATOM   1628  CZ3 TRP B  10      30.998  -7.422 -59.890  1.00 52.97           C  
ATOM   1629  CH2 TRP B  10      29.829  -8.199 -59.752  1.00 55.26           C  
ATOM   1630  N   SER B  11      36.884  -7.060 -56.630  1.00 32.13           N  
ATOM   1631  CA  SER B  11      37.957  -6.191 -56.154  1.00 32.71           C  
ATOM   1632  C   SER B  11      37.762  -4.756 -56.621  1.00 33.23           C  
ATOM   1633  O   SER B  11      36.922  -4.527 -57.491  1.00 32.99           O  
ATOM   1634  CB  SER B  11      39.342  -6.680 -56.525  1.00 31.69           C  
ATOM   1635  OG  SER B  11      39.442  -6.603 -57.930  1.00 30.15           O  
ATOM   1636  N   GLN B  12      38.446  -3.796 -56.000  1.00 33.49           N  
ATOM   1637  CA  GLN B  12      38.422  -2.428 -56.533  1.00 35.04           C  
ATOM   1638  C   GLN B  12      39.685  -1.646 -56.216  1.00 33.95           C  
ATOM   1639  O   GLN B  12      40.258  -1.833 -55.150  1.00 34.44           O  
ATOM   1640  CB  GLN B  12      37.249  -1.628 -55.987  1.00 37.51           C  
ATOM   1641  CG  GLN B  12      36.962  -0.476 -56.909  1.00 46.22           C  
ATOM   1642  CD  GLN B  12      35.661   0.270 -56.653  1.00 56.38           C  
ATOM   1643  OE1 GLN B  12      35.653   1.505 -56.575  1.00 61.71           O  
ATOM   1644  NE2 GLN B  12      34.556  -0.452 -56.565  1.00 52.57           N  
ATOM   1645  N   GLU B  13      40.147  -0.789 -57.118  1.00 33.72           N  
ATOM   1646  CA  GLU B  13      41.382  -0.055 -56.859  1.00 33.75           C  
ATOM   1647  C   GLU B  13      40.885   1.323 -56.474  1.00 32.17           C  
ATOM   1648  O   GLU B  13      40.160   1.973 -57.220  1.00 32.92           O  
ATOM   1649  CB  GLU B  13      42.167   0.153 -58.152  1.00 35.04           C  
ATOM   1650  CG  GLU B  13      42.544  -1.125 -58.890  1.00 38.28           C  
ATOM   1651  CD  GLU B  13      43.155  -2.200 -58.014  1.00 41.19           C  
ATOM   1652  OE1 GLU B  13      43.896  -1.921 -57.057  1.00 38.57           O  
ATOM   1653  OE2 GLU B  13      42.870  -3.382 -58.297  1.00 49.06           O  
ATOM   1654  N   PRO B  14      41.264   1.785 -55.292  1.00 27.99           N  
ATOM   1655  CA  PRO B  14      40.780   3.113 -54.982  1.00 28.52           C  
ATOM   1656  C   PRO B  14      41.595   4.240 -55.672  1.00 30.75           C  
ATOM   1657  O   PRO B  14      42.692   3.996 -56.160  1.00 30.08           O  
ATOM   1658  CB  PRO B  14      40.983   3.140 -53.470  1.00 25.57           C  
ATOM   1659  CG  PRO B  14      42.290   2.365 -53.314  1.00 24.04           C  
ATOM   1660  CD  PRO B  14      42.274   1.272 -54.349  1.00 29.86           C  
ATOM   1661  N   VAL B  15      41.048   5.450 -55.679  1.00 31.83           N  
ATOM   1662  CA  VAL B  15      41.734   6.698 -55.943  1.00 32.18           C  
ATOM   1663  C   VAL B  15      42.420   7.224 -54.685  1.00 31.08           C  
ATOM   1664  O   VAL B  15      41.767   7.630 -53.746  1.00 32.21           O  
ATOM   1665  CB  VAL B  15      40.775   7.736 -56.595  1.00 32.27           C  
ATOM   1666  CG1 VAL B  15      41.539   9.030 -56.968  1.00 28.26           C  
ATOM   1667  CG2 VAL B  15      40.092   7.130 -57.837  1.00 29.42           C  
ATOM   1668  N   ILE B  16      43.741   7.232 -54.630  1.00 29.45           N  
ATOM   1669  CA  ILE B  16      44.458   7.778 -53.479  1.00 31.43           C  
ATOM   1670  C   ILE B  16      44.779   9.250 -53.737  1.00 31.84           C  
ATOM   1671  O   ILE B  16      45.224   9.603 -54.839  1.00 31.22           O  
ATOM   1672  CB  ILE B  16      45.833   7.068 -53.465  1.00 32.75           C  
ATOM   1673  CG1 ILE B  16      45.636   5.560 -53.690  1.00 33.24           C  
ATOM   1674  CG2 ILE B  16      46.589   7.310 -52.164  1.00 30.93           C  
ATOM   1675  CD1 ILE B  16      45.517   4.778 -52.404  1.00 37.08           C  
ATOM   1676  N   HIS B  17      44.580  10.081 -52.723  1.00 29.84           N  
ATOM   1677  CA  HIS B  17      44.755  11.500 -52.773  1.00 29.27           C  
ATOM   1678  C   HIS B  17      45.995  11.777 -51.925  1.00 32.52           C  
ATOM   1679  O   HIS B  17      46.017  11.415 -50.753  1.00 33.84           O  
ATOM   1680  CB  HIS B  17      43.571  12.242 -52.143  1.00 28.80           C  
ATOM   1681  CG  HIS B  17      42.237  11.820 -52.671  1.00 35.65           C  
ATOM   1682  ND1 HIS B  17      41.874  11.936 -53.994  1.00 41.93           N  
ATOM   1683  CD2 HIS B  17      41.182  11.239 -52.054  1.00 42.59           C  
ATOM   1684  CE1 HIS B  17      40.659  11.453 -54.177  1.00 41.40           C  
ATOM   1685  NE2 HIS B  17      40.221  11.023 -53.011  1.00 42.15           N  
ATOM   1686  N   SER B  18      47.008  12.435 -52.483  1.00 32.61           N  
ATOM   1687  CA  SER B  18      48.353  12.615 -51.919  1.00 34.03           C  
ATOM   1688  C   SER B  18      48.690  14.095 -51.981  1.00 32.96           C  
ATOM   1689  O   SER B  18      48.332  14.788 -52.941  1.00 32.13           O  
ATOM   1690  CB  SER B  18      49.408  12.008 -52.854  1.00 32.51           C  
ATOM   1691  OG  SER B  18      49.172  10.612 -52.930  1.00 44.05           O  
ATOM   1692  N   ASP B  19      49.433  14.564 -50.991  1.00 35.25           N  
ATOM   1693  CA  ASP B  19      50.003  15.913 -51.017  1.00 37.53           C  
ATOM   1694  C   ASP B  19      51.211  15.794 -50.104  1.00 39.27           C  
ATOM   1695  O   ASP B  19      51.607  14.677 -49.765  1.00 40.29           O  
ATOM   1696  CB  ASP B  19      49.001  16.995 -50.568  1.00 38.23           C  
ATOM   1697  CG  ASP B  19      48.410  16.775 -49.168  1.00 41.21           C  
ATOM   1698  OD1 ASP B  19      48.939  15.993 -48.345  1.00 38.10           O  
ATOM   1699  OD2 ASP B  19      47.393  17.407 -48.799  1.00 42.97           O  
ATOM   1700  N   HIS B  20      51.746  16.927 -49.658  1.00 39.05           N  
ATOM   1701  CA  HIS B  20      52.951  16.942 -48.834  1.00 38.95           C  
ATOM   1702  C   HIS B  20      52.703  16.382 -47.424  1.00 39.13           C  
ATOM   1703  O   HIS B  20      53.684  16.009 -46.806  1.00 41.14           O  
ATOM   1704  CB  HIS B  20      53.573  18.349 -48.743  1.00 37.46           C  
ATOM   1705  CG  HIS B  20      52.752  19.314 -47.940  1.00 36.12           C  
ATOM   1706  ND1 HIS B  20      51.484  19.705 -48.310  1.00 44.35           N  
ATOM   1707  CD2 HIS B  20      53.021  19.993 -46.798  1.00 41.75           C  
ATOM   1708  CE1 HIS B  20      50.984  20.535 -47.409  1.00 43.83           C  
ATOM   1709  NE2 HIS B  20      51.907  20.740 -46.486  1.00 41.29           N  
ATOM   1710  N   ARG B  21      51.489  16.360 -46.871  1.00 37.12           N  
ATOM   1711  CA  ARG B  21      51.190  15.721 -45.602  1.00 33.38           C  
ATOM   1712  C   ARG B  21      51.146  14.189 -45.572  1.00 33.70           C  
ATOM   1713  O   ARG B  21      51.286  13.598 -44.507  1.00 34.06           O  
ATOM   1714  CB  ARG B  21      49.837  16.256 -45.162  1.00 33.36           C  
ATOM   1715  CG  ARG B  21      49.963  17.699 -44.653  1.00 39.54           C  
ATOM   1716  CD  ARG B  21      48.631  18.413 -44.444  1.00 42.40           C  
ATOM   1717  NE  ARG B  21      47.720  18.093 -45.544  1.00 36.46           N  
ATOM   1718  CZ  ARG B  21      46.399  17.983 -45.458  1.00 38.79           C  
ATOM   1719  NH1 ARG B  21      45.843  18.209 -44.276  1.00 34.42           N  
ATOM   1720  NH2 ARG B  21      45.670  17.676 -46.544  1.00 36.63           N  
ATOM   1721  N   GLY B  22      50.908  13.529 -46.705  1.00 33.06           N  
ATOM   1722  CA  GLY B  22      50.838  12.085 -46.831  1.00 30.88           C  
ATOM   1723  C   GLY B  22      49.736  11.758 -47.833  1.00 33.90           C  
ATOM   1724  O   GLY B  22      49.655  12.364 -48.912  1.00 30.11           O  
ATOM   1725  N   ARG B  23      48.851  10.828 -47.484  1.00 30.98           N  
ATOM   1726  CA  ARG B  23      47.862  10.392 -48.473  1.00 32.86           C  
ATOM   1727  C   ARG B  23      46.650   9.814 -47.774  1.00 33.87           C  
ATOM   1728  O   ARG B  23      46.731   9.424 -46.597  1.00 31.29           O  
ATOM   1729  CB  ARG B  23      48.451   9.377 -49.456  1.00 32.53           C  
ATOM   1730  CG  ARG B  23      48.894   8.043 -48.867  1.00 35.83           C  
ATOM   1731  CD  ARG B  23      49.673   7.222 -49.892  1.00 37.10           C  
ATOM   1732  NE  ARG B  23      49.771   5.841 -49.440  1.00 49.85           N  
ATOM   1733  CZ  ARG B  23      50.797   5.351 -48.738  1.00 54.66           C  
ATOM   1734  NH1 ARG B  23      50.851   4.079 -48.355  1.00 52.41           N  
ATOM   1735  NH2 ARG B  23      51.826   6.119 -48.403  1.00 55.27           N  
ATOM   1736  N   SER B  24      45.548   9.781 -48.524  1.00 33.07           N  
ATOM   1737  CA  SER B  24      44.321   9.231 -47.979  1.00 32.39           C  
ATOM   1738  C   SER B  24      43.393   8.771 -49.080  1.00 32.95           C  
ATOM   1739  O   SER B  24      43.614   9.077 -50.260  1.00 31.82           O  
ATOM   1740  CB  SER B  24      43.640  10.262 -47.093  1.00 32.47           C  
ATOM   1741  OG  SER B  24      43.110  11.310 -47.876  1.00 39.72           O  
ATOM   1742  N   HIS B  25      42.335   8.070 -48.687  1.00 29.49           N  
ATOM   1743  CA  HIS B  25      41.471   7.467 -49.695  1.00 29.31           C  
ATOM   1744  C   HIS B  25      40.241   6.962 -48.968  1.00 30.27           C  
ATOM   1745  O   HIS B  25      40.256   6.716 -47.773  1.00 30.05           O  
ATOM   1746  CB  HIS B  25      42.174   6.379 -50.514  1.00 27.97           C  
ATOM   1747  CG  HIS B  25      42.167   4.994 -49.924  1.00 32.69           C  
ATOM   1748  ND1 HIS B  25      43.122   4.532 -49.039  1.00 31.12           N  
ATOM   1749  CD2 HIS B  25      41.366   3.931 -50.183  1.00 28.02           C  
ATOM   1750  CE1 HIS B  25      42.866   3.271 -48.726  1.00 30.18           C  
ATOM   1751  NE2 HIS B  25      41.799   2.881 -49.406  1.00 29.71           N  
ATOM   1752  N   GLU B  26      39.174   6.823 -49.732  1.00 30.92           N  
ATOM   1753  CA  GLU B  26      37.881   6.404 -49.251  1.00 33.73           C  
ATOM   1754  C   GLU B  26      37.895   4.914 -49.609  1.00 32.15           C  
ATOM   1755  O   GLU B  26      37.797   4.576 -50.771  1.00 31.26           O  
ATOM   1756  CB  GLU B  26      36.839   7.134 -50.081  1.00 32.19           C  
ATOM   1757  CG  GLU B  26      35.453   6.760 -49.589  1.00 47.65           C  
ATOM   1758  CD  GLU B  26      34.369   7.595 -50.262  1.00 50.47           C  
ATOM   1759  OE1 GLU B  26      33.979   7.259 -51.396  1.00 54.16           O  
ATOM   1760  OE2 GLU B  26      33.969   8.598 -49.631  1.00 56.74           O  
ATOM   1761  N   TRP B  27      38.085   4.058 -48.606  1.00 30.29           N  
ATOM   1762  CA  TRP B  27      38.146   2.613 -48.769  1.00 30.06           C  
ATOM   1763  C   TRP B  27      36.742   2.081 -49.004  1.00 27.91           C  
ATOM   1764  O   TRP B  27      36.560   1.296 -49.909  1.00 27.33           O  
ATOM   1765  CB  TRP B  27      38.752   1.967 -47.517  1.00 29.05           C  
ATOM   1766  CG  TRP B  27      38.568   0.475 -47.357  1.00 31.65           C  
ATOM   1767  CD1 TRP B  27      38.513  -0.462 -48.348  1.00 32.45           C  
ATOM   1768  CD2 TRP B  27      38.443  -0.248 -46.119  1.00 24.94           C  
ATOM   1769  NE1 TRP B  27      38.376  -1.722 -47.810  1.00 32.12           N  
ATOM   1770  CE2 TRP B  27      38.310  -1.611 -46.446  1.00 25.90           C  
ATOM   1771  CE3 TRP B  27      38.459   0.129 -44.771  1.00 27.35           C  
ATOM   1772  CZ2 TRP B  27      38.172  -2.606 -45.481  1.00 22.49           C  
ATOM   1773  CZ3 TRP B  27      38.329  -0.863 -43.787  1.00 25.68           C  
ATOM   1774  CH2 TRP B  27      38.194  -2.218 -44.165  1.00 29.36           C  
ATOM   1775  N   PHE B  28      35.767   2.546 -48.229  1.00 29.24           N  
ATOM   1776  CA  PHE B  28      34.443   1.957 -48.312  1.00 28.93           C  
ATOM   1777  C   PHE B  28      33.464   3.112 -48.371  1.00 27.86           C  
ATOM   1778  O   PHE B  28      33.567   4.060 -47.596  1.00 28.85           O  
ATOM   1779  CB  PHE B  28      34.113   1.084 -47.090  1.00 25.63           C  
ATOM   1780  CG  PHE B  28      32.655   0.649 -47.037  1.00 30.08           C  
ATOM   1781  CD1 PHE B  28      31.711   1.414 -46.352  1.00 29.71           C  
ATOM   1782  CD2 PHE B  28      32.208  -0.469 -47.741  1.00 29.96           C  
ATOM   1783  CE1 PHE B  28      30.368   1.067 -46.280  1.00 32.04           C  
ATOM   1784  CE2 PHE B  28      30.851  -0.850 -47.670  1.00 31.45           C  
ATOM   1785  CZ  PHE B  28      29.928  -0.079 -46.945  1.00 32.58           C  
ATOM   1786  N   ARG B  29      32.466   3.017 -49.232  1.00 30.19           N  
ATOM   1787  CA  ARG B  29      31.377   3.994 -49.154  1.00 33.66           C  
ATOM   1788  C   ARG B  29      30.026   3.289 -49.324  1.00 33.62           C  
ATOM   1789  O   ARG B  29      29.781   2.588 -50.323  1.00 33.17           O  
ATOM   1790  CB  ARG B  29      31.527   5.016 -50.286  1.00 34.85           C  
ATOM   1791  CG  ARG B  29      30.605   6.226 -50.002  1.00 46.51           C  
ATOM   1792  CD  ARG B  29      30.152   7.029 -51.236  1.00 62.74           C  
ATOM   1793  NE  ARG B  29      30.735   8.375 -51.306  1.00 74.14           N  
ATOM   1794  CZ  ARG B  29      31.602   8.813 -52.219  1.00 78.40           C  
ATOM   1795  NH1 ARG B  29      32.058  10.061 -52.151  1.00 78.03           N  
ATOM   1796  NH2 ARG B  29      32.030   8.012 -53.192  1.00 77.44           N  
ATOM   1797  N   GLY B  30      29.149   3.496 -48.351  1.00 34.60           N  
ATOM   1798  CA  GLY B  30      27.867   2.791 -48.318  1.00 36.03           C  
ATOM   1799  C   GLY B  30      27.020   3.037 -49.555  1.00 37.97           C  
ATOM   1800  O   GLY B  30      26.438   2.108 -50.118  1.00 36.60           O  
ATOM   1801  N   GLU B  31      26.971   4.295 -49.980  1.00 39.74           N  
ATOM   1802  CA  GLU B  31      26.218   4.664 -51.181  1.00 43.09           C  
ATOM   1803  C   GLU B  31      26.701   3.918 -52.412  1.00 42.84           C  
ATOM   1804  O   GLU B  31      25.862   3.331 -53.105  1.00 44.12           O  
ATOM   1805  CB  GLU B  31      26.283   6.173 -51.434  1.00 45.99           C  
ATOM   1806  CG  GLU B  31      25.312   6.724 -52.476  1.00 53.71           C  
ATOM   1807  CD  GLU B  31      25.793   8.101 -52.897  1.00 70.65           C  
ATOM   1808  OE1 GLU B  31      26.759   8.170 -53.700  1.00 73.35           O  
ATOM   1809  OE2 GLU B  31      25.212   9.090 -52.386  1.00 73.65           O  
ATOM   1810  N   SER B  32      28.007   3.888 -52.680  1.00 40.24           N  
ATOM   1811  CA  SER B  32      28.513   3.090 -53.793  1.00 37.35           C  
ATOM   1812  C   SER B  32      28.205   1.615 -53.706  1.00 38.41           C  
ATOM   1813  O   SER B  32      27.862   1.002 -54.729  1.00 38.98           O  
ATOM   1814  CB  SER B  32      30.029   3.232 -53.988  1.00 37.54           C  
ATOM   1815  OG  SER B  32      30.221   4.638 -54.006  1.00 46.51           O  
ATOM   1816  N   PHE B  33      28.371   1.052 -52.508  1.00 36.33           N  
ATOM   1817  CA  PHE B  33      28.107  -0.381 -52.342  1.00 36.76           C  
ATOM   1818  C   PHE B  33      26.649  -0.610 -52.743  1.00 36.42           C  
ATOM   1819  O   PHE B  33      26.384  -1.529 -53.511  1.00 36.99           O  
ATOM   1820  CB  PHE B  33      28.338  -0.864 -50.900  1.00 34.48           C  
ATOM   1821  CG  PHE B  33      28.313  -2.352 -50.773  1.00 35.91           C  
ATOM   1822  CD1 PHE B  33      29.483  -3.090 -50.842  1.00 33.14           C  
ATOM   1823  CD2 PHE B  33      27.112  -3.024 -50.581  1.00 34.86           C  
ATOM   1824  CE1 PHE B  33      29.422  -4.481 -50.757  1.00 36.83           C  
ATOM   1825  CE2 PHE B  33      27.034  -4.410 -50.481  1.00 30.92           C  
ATOM   1826  CZ  PHE B  33      28.208  -5.142 -50.564  1.00 37.59           C  
ATOM   1827  N   ARG B  34      25.728   0.183 -52.209  1.00 37.77           N  
ATOM   1828  CA  ARG B  34      24.315   0.029 -52.550  1.00 42.67           C  
ATOM   1829  C   ARG B  34      24.070   0.076 -54.055  1.00 43.68           C  
ATOM   1830  O   ARG B  34      23.379  -0.792 -54.580  1.00 43.38           O  
ATOM   1831  CB  ARG B  34      23.446   1.135 -51.965  1.00 43.21           C  
ATOM   1832  CG  ARG B  34      23.018   1.010 -50.516  1.00 49.57           C  
ATOM   1833  CD  ARG B  34      22.022   2.129 -50.171  1.00 56.20           C  
ATOM   1834  NE  ARG B  34      22.600   3.145 -49.285  1.00 65.58           N  
ATOM   1835  CZ  ARG B  34      22.902   4.399 -49.625  1.00 67.64           C  
ATOM   1836  NH1 ARG B  34      22.679   4.856 -50.856  1.00 70.27           N  
ATOM   1837  NH2 ARG B  34      23.428   5.216 -48.718  1.00 60.65           N  
ATOM   1838  N   GLN B  35      24.657   1.062 -54.734  1.00 45.83           N  
ATOM   1839  CA  GLN B  35      24.501   1.243 -56.179  1.00 47.53           C  
ATOM   1840  C   GLN B  35      25.087   0.073 -56.941  1.00 46.31           C  
ATOM   1841  O   GLN B  35      24.516  -0.282 -57.966  1.00 46.29           O  
ATOM   1842  CB  GLN B  35      25.130   2.545 -56.697  1.00 49.39           C  
ATOM   1843  CG  GLN B  35      24.451   3.745 -56.025  1.00 57.68           C  
ATOM   1844  CD  GLN B  35      25.046   5.115 -56.375  1.00 73.38           C  
ATOM   1845  OE1 GLN B  35      26.156   5.241 -56.913  1.00 75.02           O  
ATOM   1846  NE2 GLN B  35      24.291   6.168 -56.040  1.00 74.64           N  
ATOM   1847  N   ALA B  36      26.183  -0.518 -56.472  1.00 45.00           N  
ATOM   1848  CA  ALA B  36      26.772  -1.644 -57.189  1.00 44.71           C  
ATOM   1849  C   ALA B  36      25.959  -2.922 -56.941  1.00 44.71           C  
ATOM   1850  O   ALA B  36      25.851  -3.769 -57.835  1.00 43.44           O  
ATOM   1851  CB  ALA B  36      28.238  -1.896 -56.794  1.00 43.44           C  
ATOM   1852  N   PHE B  37      25.423  -3.071 -55.733  1.00 42.86           N  
ATOM   1853  CA  PHE B  37      24.950  -4.411 -55.384  1.00 45.23           C  
ATOM   1854  C   PHE B  37      23.465  -4.487 -55.103  1.00 44.58           C  
ATOM   1855  O   PHE B  37      22.934  -5.583 -55.026  1.00 46.53           O  
ATOM   1856  CB  PHE B  37      25.774  -5.075 -54.266  1.00 44.37           C  
ATOM   1857  CG  PHE B  37      27.229  -5.285 -54.625  1.00 40.47           C  
ATOM   1858  CD1 PHE B  37      27.608  -6.243 -55.553  1.00 44.14           C  
ATOM   1859  CD2 PHE B  37      28.214  -4.521 -54.023  1.00 35.17           C  
ATOM   1860  CE1 PHE B  37      28.949  -6.487 -55.889  1.00 39.75           C  
ATOM   1861  CE2 PHE B  37      29.543  -4.734 -54.340  1.00 37.19           C  
ATOM   1862  CZ  PHE B  37      29.918  -5.688 -55.285  1.00 39.57           C  
ATOM   1863  N   GLY B  38      22.828  -3.333 -54.951  1.00 46.70           N  
ATOM   1864  CA  GLY B  38      21.392  -3.224 -54.721  1.00 48.20           C  
ATOM   1865  C   GLY B  38      20.960  -3.703 -53.349  1.00 50.77           C  
ATOM   1866  O   GLY B  38      19.807  -4.124 -53.226  1.00 51.20           O  
ATOM   1867  N   HIS B  39      21.874  -3.711 -52.371  1.00 49.41           N  
ATOM   1868  CA  HIS B  39      21.587  -3.667 -50.933  1.00 48.27           C  
ATOM   1869  C   HIS B  39      22.778  -3.074 -50.156  1.00 48.14           C  
ATOM   1870  O   HIS B  39      23.841  -2.777 -50.728  1.00 46.21           O  
ATOM   1871  CB  HIS B  39      21.332  -5.090 -50.459  1.00 47.97           C  
ATOM   1872  CG  HIS B  39      22.487  -5.999 -50.737  1.00 45.76           C  
ATOM   1873  ND1 HIS B  39      23.405  -6.350 -49.773  1.00 42.91           N  
ATOM   1874  CD2 HIS B  39      22.904  -6.586 -51.882  1.00 44.63           C  
ATOM   1875  CE1 HIS B  39      24.299  -7.166 -50.299  1.00 45.60           C  
ATOM   1876  NE2 HIS B  39      24.024  -7.321 -51.582  1.00 44.07           N  
ATOM   1877  N   ASP B  40      22.594  -2.868 -48.855  1.00 47.43           N  
ATOM   1878  CA  ASP B  40      23.638  -2.313 -47.997  1.00 47.24           C  
ATOM   1879  C   ASP B  40      24.592  -3.415 -47.532  1.00 45.11           C  
ATOM   1880  O   ASP B  40      24.236  -4.588 -47.555  1.00 43.73           O  
ATOM   1881  CB  ASP B  40      23.048  -1.611 -46.777  1.00 49.44           C  
ATOM   1882  CG  ASP B  40      22.499  -0.238 -47.109  1.00 57.04           C  
ATOM   1883  OD1 ASP B  40      23.263   0.679 -47.501  1.00 63.98           O  
ATOM   1884  OD2 ASP B  40      21.267  -0.074 -46.988  1.00 64.66           O  
ATOM   1885  N   PHE B  41      25.807  -3.017 -47.164  1.00 42.75           N  
ATOM   1886  CA  PHE B  41      26.760  -3.848 -46.455  1.00 39.12           C  
ATOM   1887  C   PHE B  41      26.629  -3.222 -45.081  1.00 41.24           C  
ATOM   1888  O   PHE B  41      27.303  -2.238 -44.800  1.00 40.69           O  
ATOM   1889  CB  PHE B  41      28.194  -3.664 -46.949  1.00 39.15           C  
ATOM   1890  CG  PHE B  41      29.179  -4.652 -46.370  1.00 32.17           C  
ATOM   1891  CD1 PHE B  41      29.632  -4.477 -45.078  1.00 28.96           C  
ATOM   1892  CD2 PHE B  41      29.615  -5.761 -47.069  1.00 29.82           C  
ATOM   1893  CE1 PHE B  41      30.496  -5.388 -44.467  1.00 29.86           C  
ATOM   1894  CE2 PHE B  41      30.512  -6.658 -46.478  1.00 32.56           C  
ATOM   1895  CZ  PHE B  41      30.950  -6.459 -45.173  1.00 26.53           C  
ATOM   1896  N   PRO B  42      25.821  -3.839 -44.205  1.00 40.82           N  
ATOM   1897  CA  PRO B  42      25.715  -3.331 -42.839  1.00 40.35           C  
ATOM   1898  C   PRO B  42      27.002  -3.671 -42.096  1.00 38.93           C  
ATOM   1899  O   PRO B  42      27.511  -4.774 -42.233  1.00 41.23           O  
ATOM   1900  CB  PRO B  42      24.517  -4.102 -42.253  1.00 39.62           C  
ATOM   1901  CG  PRO B  42      24.452  -5.372 -43.067  1.00 41.09           C  
ATOM   1902  CD  PRO B  42      25.114  -5.112 -44.409  1.00 38.21           C  
ATOM   1903  N   VAL B  43      27.585  -2.741 -41.349  1.00 38.11           N  
ATOM   1904  CA  VAL B  43      28.864  -3.059 -40.743  1.00 35.81           C  
ATOM   1905  C   VAL B  43      28.657  -3.572 -39.323  1.00 35.88           C  
ATOM   1906  O   VAL B  43      28.480  -2.800 -38.392  1.00 36.48           O  
ATOM   1907  CB  VAL B  43      29.852  -1.872 -40.868  1.00 37.07           C  
ATOM   1908  CG1 VAL B  43      31.144  -2.182 -40.116  1.00 31.88           C  
ATOM   1909  CG2 VAL B  43      30.197  -1.664 -42.336  1.00 31.99           C  
ATOM   1910  N   ALA B  44      28.642  -4.880 -39.106  1.00 34.78           N  
ATOM   1911  CA  ALA B  44      28.426  -5.360 -37.737  1.00 34.49           C  
ATOM   1912  C   ALA B  44      29.718  -5.381 -36.916  1.00 33.95           C  
ATOM   1913  O   ALA B  44      29.671  -5.221 -35.690  1.00 34.30           O  
ATOM   1914  CB  ALA B  44      27.851  -6.791 -37.748  1.00 34.61           C  
ATOM   1915  N   GLN B  45      30.850  -5.566 -37.586  1.00 30.90           N  
ATOM   1916  CA  GLN B  45      32.145  -5.634 -36.917  1.00 32.44           C  
ATOM   1917  C   GLN B  45      33.283  -5.162 -37.813  1.00 28.30           C  
ATOM   1918  O   GLN B  45      33.177  -5.357 -39.014  1.00 26.78           O  
ATOM   1919  CB  GLN B  45      32.434  -7.118 -36.697  1.00 34.03           C  
ATOM   1920  CG  GLN B  45      33.181  -7.344 -35.419  1.00 43.07           C  
ATOM   1921  CD  GLN B  45      33.164  -8.829 -35.113  1.00 54.24           C  
ATOM   1922  OE1 GLN B  45      32.092  -9.360 -34.801  1.00 54.95           O  
ATOM   1923  NE2 GLN B  45      34.321  -9.490 -35.227  1.00 47.18           N  
ATOM   1924  N   VAL B  46      34.322  -4.548 -37.254  1.00 25.63           N  
ATOM   1925  CA  VAL B  46      35.524  -4.297 -38.015  1.00 25.58           C  
ATOM   1926  C   VAL B  46      36.679  -4.931 -37.256  1.00 26.83           C  
ATOM   1927  O   VAL B  46      36.783  -4.620 -36.085  1.00 26.73           O  
ATOM   1928  CB  VAL B  46      35.755  -2.789 -38.170  1.00 25.73           C  
ATOM   1929  CG1 VAL B  46      36.956  -2.606 -39.132  1.00 24.97           C  
ATOM   1930  CG2 VAL B  46      34.488  -2.163 -38.825  1.00 22.87           C  
ATOM   1931  N   ASN B  47      37.470  -5.804 -37.887  1.00 28.60           N  
ATOM   1932  CA  ASN B  47      38.672  -6.400 -37.297  1.00 30.70           C  
ATOM   1933  C   ASN B  47      39.931  -5.875 -38.007  1.00 30.84           C  
ATOM   1934  O   ASN B  47      39.912  -5.537 -39.203  1.00 29.44           O  
ATOM   1935  CB  ASN B  47      38.567  -7.935 -37.454  1.00 31.57           C  
ATOM   1936  CG  ASN B  47      37.342  -8.469 -36.726  1.00 35.07           C  
ATOM   1937  OD1 ASN B  47      36.576  -9.276 -37.233  1.00 46.49           O  
ATOM   1938  ND2 ASN B  47      37.112  -7.957 -35.546  1.00 31.61           N  
ATOM   1939  N   VAL B  48      41.005  -5.810 -37.229  1.00 28.48           N  
ATOM   1940  CA  VAL B  48      42.344  -5.454 -37.643  1.00 28.12           C  
ATOM   1941  C   VAL B  48      43.261  -6.636 -37.277  1.00 31.21           C  
ATOM   1942  O   VAL B  48      43.248  -7.090 -36.126  1.00 29.87           O  
ATOM   1943  CB  VAL B  48      42.802  -4.235 -36.887  1.00 27.47           C  
ATOM   1944  CG1 VAL B  48      44.200  -3.926 -37.320  1.00 25.44           C  
ATOM   1945  CG2 VAL B  48      41.886  -3.005 -37.171  1.00 32.48           C  
ATOM   1946  N   ALA B  49      44.010  -7.127 -38.264  1.00 29.42           N  
ATOM   1947  CA  ALA B  49      44.925  -8.235 -38.085  1.00 33.03           C  
ATOM   1948  C   ALA B  49      46.298  -7.827 -38.593  1.00 35.09           C  
ATOM   1949  O   ALA B  49      46.423  -7.253 -39.695  1.00 35.50           O  
ATOM   1950  CB  ALA B  49      44.468  -9.462 -38.846  1.00 32.09           C  
ATOM   1951  N   VAL B  50      47.286  -8.134 -37.757  1.00 32.19           N  
ATOM   1952  CA  VAL B  50      48.654  -7.931 -38.150  1.00 36.31           C  
ATOM   1953  C   VAL B  50      49.170  -9.374 -38.282  1.00 40.81           C  
ATOM   1954  O   VAL B  50      48.804 -10.240 -37.469  1.00 42.86           O  
ATOM   1955  CB  VAL B  50      49.339  -7.097 -37.056  1.00 37.14           C  
ATOM   1956  CG1 VAL B  50      50.796  -6.748 -37.421  1.00 36.89           C  
ATOM   1957  CG2 VAL B  50      48.524  -5.836 -36.775  1.00 32.59           C  
ATOM   1958  N   SER B  51      49.965  -9.668 -39.307  1.00 38.76           N  
ATOM   1959  CA  SER B  51      50.498 -11.008 -39.543  1.00 38.94           C  
ATOM   1960  C   SER B  51      51.988 -10.969 -39.895  1.00 40.55           C  
ATOM   1961  O   SER B  51      52.424 -10.169 -40.730  1.00 39.77           O  
ATOM   1962  CB  SER B  51      49.760 -11.631 -40.709  1.00 40.31           C  
ATOM   1963  OG  SER B  51      48.417 -11.829 -40.313  1.00 41.08           O  
ATOM   1964  N   HIS B  52      52.793 -11.788 -39.222  1.00 39.79           N  
ATOM   1965  CA  HIS B  52      54.217 -11.844 -39.522  1.00 38.89           C  
ATOM   1966  C   HIS B  52      54.441 -12.580 -40.832  1.00 37.29           C  
ATOM   1967  O   HIS B  52      53.542 -13.301 -41.245  1.00 35.04           O  
ATOM   1968  CB  HIS B  52      54.972 -12.584 -38.421  1.00 42.78           C  
ATOM   1969  CG  HIS B  52      54.837 -11.920 -37.091  1.00 46.93           C  
ATOM   1970  ND1 HIS B  52      54.684 -10.554 -36.976  1.00 53.75           N  
ATOM   1971  CD2 HIS B  52      54.805 -12.431 -35.838  1.00 56.11           C  
ATOM   1972  CE1 HIS B  52      54.576 -10.250 -35.695  1.00 58.86           C  
ATOM   1973  NE2 HIS B  52      54.662 -11.363 -34.987  1.00 59.58           N  
ATOM   1974  N   ARG B  53      55.594 -12.359 -41.465  1.00 35.53           N  
ATOM   1975  CA  ARG B  53      55.918 -12.955 -42.768  1.00 36.87           C  
ATOM   1976  C   ARG B  53      55.707 -14.454 -42.703  1.00 34.30           C  
ATOM   1977  O   ARG B  53      56.212 -15.080 -41.778  1.00 34.09           O  
ATOM   1978  CB  ARG B  53      57.353 -12.680 -43.245  1.00 37.05           C  
ATOM   1979  CG  ARG B  53      57.626 -13.167 -44.670  1.00 42.29           C  
ATOM   1980  CD  ARG B  53      59.076 -12.871 -45.099  1.00 49.45           C  
ATOM   1981  NE  ARG B  53      59.604 -13.863 -46.037  1.00 50.91           N  
ATOM   1982  CZ  ARG B  53      59.393 -13.801 -47.347  1.00 59.15           C  
ATOM   1983  NH1 ARG B  53      59.914 -14.738 -48.130  1.00 58.76           N  
ATOM   1984  NH2 ARG B  53      58.656 -12.822 -47.880  1.00 58.11           N  
ATOM   1985  N   GLY B  54      54.948 -15.016 -43.636  1.00 33.71           N  
ATOM   1986  CA  GLY B  54      54.729 -16.450 -43.585  1.00 33.40           C  
ATOM   1987  C   GLY B  54      53.433 -16.836 -42.902  1.00 36.54           C  
ATOM   1988  O   GLY B  54      52.916 -17.918 -43.193  1.00 38.45           O  
ATOM   1989  N   ALA B  55      52.879 -16.009 -42.017  1.00 34.84           N  
ATOM   1990  CA  ALA B  55      51.528 -16.267 -41.491  1.00 34.35           C  
ATOM   1991  C   ALA B  55      50.497 -16.525 -42.584  1.00 34.04           C  
ATOM   1992  O   ALA B  55      50.346 -15.760 -43.534  1.00 31.91           O  
ATOM   1993  CB  ALA B  55      51.026 -15.079 -40.692  1.00 34.67           C  
ATOM   1994  N   LEU B  56      49.776 -17.630 -42.445  1.00 34.12           N  
ATOM   1995  CA  LEU B  56      48.894 -18.045 -43.513  1.00 36.29           C  
ATOM   1996  C   LEU B  56      47.600 -18.400 -42.782  1.00 37.20           C  
ATOM   1997  O   LEU B  56      47.613 -19.338 -41.983  1.00 37.13           O  
ATOM   1998  CB  LEU B  56      49.419 -19.293 -44.236  1.00 35.46           C  
ATOM   1999  CG  LEU B  56      48.707 -19.543 -45.581  1.00 40.39           C  
ATOM   2000  CD1 LEU B  56      49.279 -20.778 -46.286  1.00 41.01           C  
ATOM   2001  CD2 LEU B  56      47.190 -19.713 -45.528  1.00 40.47           C  
ATOM   2002  N   ARG B  57      46.530 -17.655 -43.048  1.00 35.78           N  
ATOM   2003  CA  ARG B  57      45.326 -17.714 -42.244  1.00 34.44           C  
ATOM   2004  C   ARG B  57      44.223 -18.133 -43.205  1.00 35.94           C  
ATOM   2005  O   ARG B  57      43.876 -17.408 -44.152  1.00 33.43           O  
ATOM   2006  CB  ARG B  57      44.960 -16.350 -41.662  1.00 35.65           C  
ATOM   2007  CG  ARG B  57      46.044 -15.657 -40.829  1.00 35.04           C  
ATOM   2008  CD  ARG B  57      45.507 -14.303 -40.359  1.00 38.06           C  
ATOM   2009  NE  ARG B  57      46.436 -13.586 -39.486  1.00 32.44           N  
ATOM   2010  CZ  ARG B  57      46.529 -13.737 -38.171  1.00 36.35           C  
ATOM   2011  NH1 ARG B  57      45.726 -14.569 -37.510  1.00 33.62           N  
ATOM   2012  NH2 ARG B  57      47.434 -13.008 -37.527  1.00 34.25           N  
ATOM   2013  N   GLY B  58      43.635 -19.299 -42.953  1.00 34.13           N  
ATOM   2014  CA  GLY B  58      42.569 -19.746 -43.851  1.00 32.29           C  
ATOM   2015  C   GLY B  58      42.710 -21.241 -44.056  1.00 31.72           C  
ATOM   2016  O   GLY B  58      43.481 -21.862 -43.344  1.00 33.19           O  
ATOM   2017  N   ILE B  59      41.969 -21.858 -44.960  1.00 30.97           N  
ATOM   2018  CA  ILE B  59      40.923 -21.211 -45.732  1.00 32.70           C  
ATOM   2019  C   ILE B  59      39.687 -21.149 -44.823  1.00 35.72           C  
ATOM   2020  O   ILE B  59      39.281 -22.183 -44.268  1.00 36.74           O  
ATOM   2021  CB  ILE B  59      40.617 -22.124 -46.930  1.00 32.50           C  
ATOM   2022  CG1 ILE B  59      41.847 -22.338 -47.819  1.00 33.84           C  
ATOM   2023  CG2 ILE B  59      39.465 -21.611 -47.793  1.00 29.73           C  
ATOM   2024  CD1 ILE B  59      41.649 -23.408 -48.907  1.00 28.20           C  
ATOM   2025  N   HIS B  60      39.065 -19.975 -44.709  1.00 33.96           N  
ATOM   2026  CA  HIS B  60      37.958 -19.738 -43.794  1.00 35.30           C  
ATOM   2027  C   HIS B  60      36.695 -19.469 -44.580  1.00 34.48           C  
ATOM   2028  O   HIS B  60      36.765 -18.786 -45.596  1.00 32.67           O  
ATOM   2029  CB  HIS B  60      38.286 -18.603 -42.813  1.00 35.83           C  
ATOM   2030  CG  HIS B  60      39.433 -18.944 -41.913  1.00 37.89           C  
ATOM   2031  ND1 HIS B  60      40.282 -18.007 -41.367  1.00 41.14           N  
ATOM   2032  CD2 HIS B  60      39.890 -20.152 -41.502  1.00 38.76           C  
ATOM   2033  CE1 HIS B  60      41.198 -18.620 -40.638  1.00 44.51           C  
ATOM   2034  NE2 HIS B  60      40.990 -19.925 -40.712  1.00 38.33           N  
ATOM   2035  N   TYR B  61      35.572 -20.038 -44.146  1.00 33.96           N  
ATOM   2036  CA  TYR B  61      34.266 -19.715 -44.731  1.00 33.08           C  
ATOM   2037  C   TYR B  61      33.184 -19.871 -43.657  1.00 33.91           C  
ATOM   2038  O   TYR B  61      33.419 -20.431 -42.586  1.00 34.68           O  
ATOM   2039  CB  TYR B  61      33.948 -20.615 -45.919  1.00 33.45           C  
ATOM   2040  CG  TYR B  61      33.787 -22.081 -45.535  1.00 37.91           C  
ATOM   2041  CD1 TYR B  61      34.898 -22.916 -45.429  1.00 38.99           C  
ATOM   2042  CD2 TYR B  61      32.529 -22.627 -45.262  1.00 38.30           C  
ATOM   2043  CE1 TYR B  61      34.756 -24.243 -45.059  1.00 39.23           C  
ATOM   2044  CE2 TYR B  61      32.383 -23.978 -44.883  1.00 37.77           C  
ATOM   2045  CZ  TYR B  61      33.506 -24.772 -44.783  1.00 42.21           C  
ATOM   2046  OH  TYR B  61      33.463 -26.100 -44.406  1.00 43.11           O  
ATOM   2047  N   THR B  62      32.003 -19.344 -43.932  1.00 34.49           N  
ATOM   2048  CA  THR B  62      30.899 -19.429 -43.002  1.00 37.32           C  
ATOM   2049  C   THR B  62      29.752 -20.163 -43.694  1.00 39.41           C  
ATOM   2050  O   THR B  62      29.642 -20.101 -44.914  1.00 37.93           O  
ATOM   2051  CB  THR B  62      30.410 -18.037 -42.598  1.00 36.89           C  
ATOM   2052  OG1 THR B  62      30.305 -17.223 -43.773  1.00 37.95           O  
ATOM   2053  CG2 THR B  62      31.352 -17.441 -41.600  1.00 30.62           C  
ATOM   2054  N   GLU B  63      28.900 -20.821 -42.907  1.00 40.30           N  
ATOM   2055  CA  GLU B  63      27.703 -21.535 -43.386  1.00 40.45           C  
ATOM   2056  C   GLU B  63      26.719 -20.438 -43.734  1.00 37.85           C  
ATOM   2057  O   GLU B  63      26.614 -19.443 -43.039  1.00 39.84           O  
ATOM   2058  CB  GLU B  63      27.055 -22.325 -42.229  1.00 38.21           C  
ATOM   2059  CG  GLU B  63      27.889 -23.424 -41.608  1.00 42.31           C  
ATOM   2060  CD  GLU B  63      27.386 -23.958 -40.248  1.00 51.88           C  
ATOM   2061  OE1 GLU B  63      26.233 -23.685 -39.838  1.00 53.23           O  
ATOM   2062  OE2 GLU B  63      28.156 -24.635 -39.522  1.00 51.82           O  
ATOM   2063  N   ILE B  64      25.930 -20.638 -44.774  1.00 37.73           N  
ATOM   2064  CA  ILE B  64      24.980 -19.611 -45.118  1.00 38.94           C  
ATOM   2065  C   ILE B  64      23.591 -20.268 -45.129  1.00 40.66           C  
ATOM   2066  O   ILE B  64      23.484 -21.482 -45.290  1.00 39.48           O  
ATOM   2067  CB  ILE B  64      25.333 -19.074 -46.517  1.00 38.11           C  
ATOM   2068  CG1 ILE B  64      25.682 -20.245 -47.437  1.00 42.59           C  
ATOM   2069  CG2 ILE B  64      26.602 -18.207 -46.464  1.00 38.51           C  
ATOM   2070  CD1 ILE B  64      25.800 -19.840 -48.921  1.00 46.18           C  
ATOM   2071  N   PRO B  65      22.536 -19.456 -45.002  1.00 41.40           N  
ATOM   2072  CA  PRO B  65      22.582 -18.025 -44.670  1.00 44.40           C  
ATOM   2073  C   PRO B  65      22.612 -17.770 -43.171  1.00 44.14           C  
ATOM   2074  O   PRO B  65      22.404 -18.719 -42.436  1.00 45.22           O  
ATOM   2075  CB  PRO B  65      21.259 -17.493 -45.239  1.00 44.71           C  
ATOM   2076  CG  PRO B  65      20.332 -18.718 -45.159  1.00 45.16           C  
ATOM   2077  CD  PRO B  65      21.237 -19.860 -45.564  1.00 44.06           C  
ATOM   2078  N   PRO B  66      22.890 -16.542 -42.704  1.00 45.48           N  
ATOM   2079  CA  PRO B  66      23.419 -15.454 -43.518  1.00 44.59           C  
ATOM   2080  C   PRO B  66      24.944 -15.548 -43.699  1.00 42.82           C  
ATOM   2081  O   PRO B  66      25.444 -15.022 -44.688  1.00 41.61           O  
ATOM   2082  CB  PRO B  66      22.990 -14.200 -42.753  1.00 43.43           C  
ATOM   2083  CG  PRO B  66      23.079 -14.655 -41.288  1.00 46.77           C  
ATOM   2084  CD  PRO B  66      22.654 -16.107 -41.311  1.00 45.82           C  
ATOM   2085  N   GLY B  67      25.692 -16.224 -42.832  1.00 41.12           N  
ATOM   2086  CA  GLY B  67      27.146 -16.159 -42.899  1.00 39.40           C  
ATOM   2087  C   GLY B  67      27.723 -14.754 -42.783  1.00 40.38           C  
ATOM   2088  O   GLY B  67      27.078 -13.813 -42.306  1.00 40.19           O  
ATOM   2089  N   GLN B  68      28.989 -14.593 -43.152  1.00 38.27           N  
ATOM   2090  CA  GLN B  68      29.597 -13.280 -42.953  1.00 39.17           C  
ATOM   2091  C   GLN B  68      30.254 -12.862 -44.269  1.00 36.28           C  
ATOM   2092  O   GLN B  68      31.151 -13.573 -44.722  1.00 35.72           O  
ATOM   2093  CB  GLN B  68      30.571 -13.438 -41.787  1.00 39.62           C  
ATOM   2094  CG  GLN B  68      30.966 -12.236 -40.969  1.00 47.82           C  
ATOM   2095  CD  GLN B  68      32.125 -12.622 -40.066  1.00 54.62           C  
ATOM   2096  OE1 GLN B  68      33.037 -13.328 -40.506  1.00 54.87           O  
ATOM   2097  NE2 GLN B  68      32.121 -12.142 -38.827  1.00 52.62           N  
ATOM   2098  N   ALA B  69      29.770 -11.790 -44.896  1.00 32.98           N  
ATOM   2099  CA  ALA B  69      30.475 -11.176 -46.027  1.00 31.85           C  
ATOM   2100  C   ALA B  69      31.616 -10.315 -45.485  1.00 32.25           C  
ATOM   2101  O   ALA B  69      31.451  -9.793 -44.388  1.00 31.99           O  
ATOM   2102  CB  ALA B  69      29.537 -10.282 -46.870  1.00 29.81           C  
ATOM   2103  N   LYS B  70      32.709 -10.165 -46.236  1.00 31.69           N  
ATOM   2104  CA  LYS B  70      33.929  -9.489 -45.797  1.00 33.38           C  
ATOM   2105  C   LYS B  70      34.390  -8.448 -46.817  1.00 32.95           C  
ATOM   2106  O   LYS B  70      34.354  -8.737 -48.005  1.00 30.36           O  
ATOM   2107  CB  LYS B  70      35.025 -10.539 -45.670  1.00 32.50           C  
ATOM   2108  CG  LYS B  70      34.780 -11.457 -44.450  1.00 41.82           C  
ATOM   2109  CD  LYS B  70      35.193 -10.743 -43.184  1.00 49.56           C  
ATOM   2110  CE  LYS B  70      34.932 -11.606 -41.953  1.00 58.79           C  
ATOM   2111  NZ  LYS B  70      35.844 -12.803 -41.970  1.00 51.88           N  
ATOM   2112  N   TYR B  71      34.781  -7.264 -46.353  1.00 30.90           N  
ATOM   2113  CA  TYR B  71      35.289  -6.205 -47.215  1.00 30.75           C  
ATOM   2114  C   TYR B  71      36.644  -5.865 -46.586  1.00 29.58           C  
ATOM   2115  O   TYR B  71      36.672  -5.531 -45.405  1.00 30.00           O  
ATOM   2116  CB  TYR B  71      34.300  -5.039 -47.178  1.00 30.32           C  
ATOM   2117  CG  TYR B  71      34.483  -4.017 -48.287  1.00 32.08           C  
ATOM   2118  CD1 TYR B  71      35.347  -2.934 -48.137  1.00 30.59           C  
ATOM   2119  CD2 TYR B  71      33.799  -4.154 -49.480  1.00 36.98           C  
ATOM   2120  CE1 TYR B  71      35.552  -2.036 -49.162  1.00 32.48           C  
ATOM   2121  CE2 TYR B  71      33.963  -3.251 -50.497  1.00 38.11           C  
ATOM   2122  CZ  TYR B  71      34.849  -2.204 -50.330  1.00 42.63           C  
ATOM   2123  OH  TYR B  71      34.969  -1.285 -51.351  1.00 51.00           O  
ATOM   2124  N   SER B  72      37.746  -6.040 -47.311  1.00 27.80           N  
ATOM   2125  CA  SER B  72      39.069  -5.982 -46.721  1.00 28.48           C  
ATOM   2126  C   SER B  72      40.030  -5.019 -47.452  1.00 28.77           C  
ATOM   2127  O   SER B  72      39.768  -4.683 -48.595  1.00 27.93           O  
ATOM   2128  CB  SER B  72      39.647  -7.404 -46.635  1.00 28.83           C  
ATOM   2129  OG  SER B  72      39.773  -7.919 -47.952  1.00 33.24           O  
ATOM   2130  N   VAL B  73      41.111  -4.559 -46.816  1.00 28.44           N  
ATOM   2131  CA  VAL B  73      42.127  -3.762 -47.520  1.00 26.55           C  
ATOM   2132  C   VAL B  73      43.410  -3.973 -46.719  1.00 30.27           C  
ATOM   2133  O   VAL B  73      43.341  -4.104 -45.501  1.00 27.66           O  
ATOM   2134  CB  VAL B  73      41.832  -2.264 -47.486  1.00 25.79           C  
ATOM   2135  CG1 VAL B  73      41.769  -1.768 -46.028  1.00 20.81           C  
ATOM   2136  CG2 VAL B  73      42.843  -1.486 -48.346  1.00 26.89           C  
ATOM   2137  N   CYS B  74      44.555  -4.012 -47.398  1.00 30.59           N  
ATOM   2138  CA  CYS B  74      45.838  -4.059 -46.709  1.00 30.78           C  
ATOM   2139  C   CYS B  74      46.301  -2.629 -46.470  1.00 31.48           C  
ATOM   2140  O   CYS B  74      46.360  -1.836 -47.410  1.00 33.41           O  
ATOM   2141  CB  CYS B  74      46.841  -4.857 -47.541  1.00 27.90           C  
ATOM   2142  SG  CYS B  74      48.513  -4.780 -46.861  1.00 34.73           S  
ATOM   2143  N   VAL B  75      46.618  -2.281 -45.228  1.00 31.82           N  
ATOM   2144  CA  VAL B  75      47.094  -0.941 -44.912  1.00 32.04           C  
ATOM   2145  C   VAL B  75      48.561  -0.820 -44.488  1.00 33.92           C  
ATOM   2146  O   VAL B  75      49.022   0.280 -44.193  1.00 34.70           O  
ATOM   2147  CB  VAL B  75      46.195  -0.248 -43.875  1.00 31.12           C  
ATOM   2148  CG1 VAL B  75      44.776  -0.090 -44.474  1.00 28.64           C  
ATOM   2149  CG2 VAL B  75      46.140  -1.036 -42.578  1.00 30.10           C  
ATOM   2150  N   ARG B  76      49.264  -1.947 -44.426  1.00 33.72           N  
ATOM   2151  CA  ARG B  76      50.685  -2.034 -44.121  1.00 32.72           C  
ATOM   2152  C   ARG B  76      51.268  -3.322 -44.707  1.00 33.79           C  
ATOM   2153  O   ARG B  76      50.679  -4.399 -44.573  1.00 32.49           O  
ATOM   2154  CB  ARG B  76      50.966  -1.960 -42.631  1.00 32.67           C  
ATOM   2155  CG  ARG B  76      52.488  -1.850 -42.419  1.00 36.18           C  
ATOM   2156  CD  ARG B  76      52.855  -1.910 -40.944  1.00 43.19           C  
ATOM   2157  NE  ARG B  76      54.298  -1.793 -40.748  1.00 46.53           N  
ATOM   2158  CZ  ARG B  76      54.849  -1.663 -39.542  1.00 51.22           C  
ATOM   2159  NH1 ARG B  76      54.068  -1.649 -38.469  1.00 38.53           N  
ATOM   2160  NH2 ARG B  76      56.175  -1.589 -39.413  1.00 48.15           N  
ATOM   2161  N   GLY B  77      52.371  -3.191 -45.438  1.00 34.44           N  
ATOM   2162  CA  GLY B  77      53.176  -4.332 -45.892  1.00 33.53           C  
ATOM   2163  C   GLY B  77      52.471  -4.943 -47.080  1.00 33.25           C  
ATOM   2164  O   GLY B  77      51.906  -4.223 -47.888  1.00 34.99           O  
ATOM   2165  N   ALA B  78      52.451  -6.269 -47.195  1.00 33.85           N  
ATOM   2166  CA  ALA B  78      51.981  -6.875 -48.428  1.00 33.58           C  
ATOM   2167  C   ALA B  78      51.621  -8.314 -48.157  1.00 31.74           C  
ATOM   2168  O   ALA B  78      52.201  -8.909 -47.269  1.00 31.53           O  
ATOM   2169  CB  ALA B  78      53.072  -6.836 -49.521  1.00 34.99           C  
ATOM   2170  N   GLY B  79      50.671  -8.862 -48.911  1.00 33.64           N  
ATOM   2171  CA  GLY B  79      50.564 -10.303 -48.884  1.00 32.21           C  
ATOM   2172  C   GLY B  79      49.678 -10.746 -50.031  1.00 34.09           C  
ATOM   2173  O   GLY B  79      49.454  -9.991 -50.969  1.00 34.24           O  
ATOM   2174  N   LEU B  80      49.140 -11.961 -49.942  1.00 33.51           N  
ATOM   2175  CA  LEU B  80      48.312 -12.558 -50.998  1.00 32.80           C  
ATOM   2176  C   LEU B  80      47.027 -13.068 -50.371  1.00 34.08           C  
ATOM   2177  O   LEU B  80      47.025 -13.869 -49.426  1.00 31.08           O  
ATOM   2178  CB  LEU B  80      49.026 -13.734 -51.666  1.00 32.49           C  
ATOM   2179  CG  LEU B  80      50.455 -13.518 -52.208  1.00 35.36           C  
ATOM   2180  CD1 LEU B  80      51.045 -14.908 -52.488  1.00 32.85           C  
ATOM   2181  CD2 LEU B  80      50.426 -12.677 -53.501  1.00 31.50           C  
ATOM   2182  N   ASP B  81      45.951 -12.528 -50.924  1.00 36.11           N  
ATOM   2183  CA  ASP B  81      44.620 -12.997 -50.601  1.00 38.11           C  
ATOM   2184  C   ASP B  81      44.319 -14.111 -51.586  1.00 40.37           C  
ATOM   2185  O   ASP B  81      44.756 -14.070 -52.743  1.00 40.73           O  
ATOM   2186  CB  ASP B  81      43.628 -11.860 -50.821  1.00 38.43           C  
ATOM   2187  CG  ASP B  81      42.508 -11.933 -49.818  1.00 37.27           C  
ATOM   2188  OD1 ASP B  81      42.668 -12.591 -48.780  1.00 41.44           O  
ATOM   2189  OD2 ASP B  81      41.441 -11.342 -50.057  1.00 50.65           O  
ATOM   2190  N   VAL B  82      43.626 -15.142 -51.119  1.00 39.45           N  
ATOM   2191  CA  VAL B  82      43.255 -16.207 -52.030  1.00 39.13           C  
ATOM   2192  C   VAL B  82      41.753 -16.289 -51.835  1.00 38.07           C  
ATOM   2193  O   VAL B  82      41.283 -16.233 -50.702  1.00 40.72           O  
ATOM   2194  CB  VAL B  82      43.962 -17.518 -51.670  1.00 40.48           C  
ATOM   2195  CG1 VAL B  82      43.624 -18.592 -52.700  1.00 45.69           C  
ATOM   2196  CG2 VAL B  82      45.463 -17.381 -51.735  1.00 41.07           C  
ATOM   2197  N   VAL B  83      40.982 -16.362 -52.907  1.00 36.96           N  
ATOM   2198  CA  VAL B  83      39.565 -16.656 -52.804  1.00 37.22           C  
ATOM   2199  C   VAL B  83      39.444 -18.111 -53.269  1.00 38.54           C  
ATOM   2200  O   VAL B  83      40.049 -18.457 -54.290  1.00 36.97           O  
ATOM   2201  CB  VAL B  83      38.752 -15.806 -53.787  1.00 36.46           C  
ATOM   2202  CG1 VAL B  83      37.272 -15.910 -53.486  1.00 36.67           C  
ATOM   2203  CG2 VAL B  83      39.121 -14.358 -53.649  1.00 42.07           C  
ATOM   2204  N   VAL B  84      38.660 -18.934 -52.570  1.00 37.27           N  
ATOM   2205  CA  VAL B  84      38.401 -20.311 -52.993  1.00 36.88           C  
ATOM   2206  C   VAL B  84      36.898 -20.574 -53.069  1.00 36.82           C  
ATOM   2207  O   VAL B  84      36.166 -20.241 -52.117  1.00 36.76           O  
ATOM   2208  CB  VAL B  84      38.961 -21.298 -51.963  1.00 37.75           C  
ATOM   2209  CG1 VAL B  84      38.723 -22.760 -52.387  1.00 41.97           C  
ATOM   2210  CG2 VAL B  84      40.412 -21.010 -51.681  1.00 36.08           C  
ATOM   2211  N   ASP B  85      36.437 -21.165 -54.168  1.00 35.91           N  
ATOM   2212  CA  ASP B  85      34.995 -21.390 -54.360  1.00 36.44           C  
ATOM   2213  C   ASP B  85      34.691 -22.723 -53.682  1.00 36.74           C  
ATOM   2214  O   ASP B  85      34.965 -23.812 -54.196  1.00 34.53           O  
ATOM   2215  CB  ASP B  85      34.595 -21.496 -55.828  1.00 35.83           C  
ATOM   2216  CG  ASP B  85      33.106 -21.367 -56.037  1.00 38.53           C  
ATOM   2217  OD1 ASP B  85      32.312 -21.524 -55.082  1.00 43.68           O  
ATOM   2218  OD2 ASP B  85      32.733 -21.054 -57.187  1.00 37.63           O  
ATOM   2219  N   VAL B  86      34.163 -22.592 -52.474  1.00 35.91           N  
ATOM   2220  CA  VAL B  86      33.884 -23.769 -51.661  1.00 36.39           C  
ATOM   2221  C   VAL B  86      32.425 -24.203 -51.804  1.00 36.71           C  
ATOM   2222  O   VAL B  86      32.023 -25.076 -51.042  1.00 40.97           O  
ATOM   2223  CB  VAL B  86      34.227 -23.542 -50.189  1.00 34.49           C  
ATOM   2224  CG1 VAL B  86      35.704 -23.301 -49.959  1.00 32.80           C  
ATOM   2225  CG2 VAL B  86      33.393 -22.414 -49.650  1.00 31.24           C  
ATOM   2226  N   ARG B  87      31.652 -23.617 -52.716  1.00 36.69           N  
ATOM   2227  CA  ARG B  87      30.212 -23.796 -52.820  1.00 36.80           C  
ATOM   2228  C   ARG B  87      29.832 -25.015 -53.687  1.00 40.06           C  
ATOM   2229  O   ARG B  87      30.092 -25.054 -54.897  1.00 37.38           O  
ATOM   2230  CB  ARG B  87      29.555 -22.552 -53.397  1.00 36.72           C  
ATOM   2231  CG  ARG B  87      29.824 -21.260 -52.646  1.00 34.50           C  
ATOM   2232  CD  ARG B  87      29.401 -20.076 -53.499  1.00 39.55           C  
ATOM   2233  NE  ARG B  87      30.201 -19.973 -54.728  1.00 39.50           N  
ATOM   2234  CZ  ARG B  87      30.170 -18.903 -55.520  1.00 40.60           C  
ATOM   2235  NH1 ARG B  87      29.383 -17.876 -55.223  1.00 37.23           N  
ATOM   2236  NH2 ARG B  87      30.946 -18.855 -56.597  1.00 40.14           N  
ATOM   2237  N   ILE B  88      29.222 -26.022 -53.060  1.00 39.74           N  
ATOM   2238  CA  ILE B  88      28.843 -27.268 -53.733  1.00 40.82           C  
ATOM   2239  C   ILE B  88      27.891 -26.989 -54.875  1.00 39.85           C  
ATOM   2240  O   ILE B  88      26.951 -26.214 -54.696  1.00 42.00           O  
ATOM   2241  CB  ILE B  88      28.211 -28.306 -52.766  1.00 41.30           C  
ATOM   2242  CG1 ILE B  88      29.312 -28.863 -51.868  1.00 38.16           C  
ATOM   2243  CG2 ILE B  88      27.702 -29.503 -53.580  1.00 45.49           C  
ATOM   2244  CD1 ILE B  88      28.803 -29.917 -50.907  1.00 52.53           C  
ATOM   2245  N   GLY B  89      28.185 -27.574 -56.034  1.00 42.12           N  
ATOM   2246  CA  GLY B  89      27.382 -27.400 -57.251  1.00 43.13           C  
ATOM   2247  C   GLY B  89      27.734 -26.128 -58.007  1.00 44.75           C  
ATOM   2248  O   GLY B  89      27.066 -25.783 -58.979  1.00 43.73           O  
ATOM   2249  N   SER B  90      28.740 -25.383 -57.545  1.00 43.55           N  
ATOM   2250  CA  SER B  90      29.117 -24.172 -58.273  1.00 44.14           C  
ATOM   2251  C   SER B  90      29.799 -24.540 -59.590  1.00 42.99           C  
ATOM   2252  O   SER B  90      30.668 -25.429 -59.613  1.00 44.16           O  
ATOM   2253  CB  SER B  90      30.123 -23.342 -57.449  1.00 44.43           C  
ATOM   2254  OG  SER B  90      30.633 -22.301 -58.261  1.00 41.76           O  
ATOM   2255  N   PRO B  91      29.468 -23.804 -60.660  1.00 43.42           N  
ATOM   2256  CA  PRO B  91      30.227 -23.908 -61.914  1.00 44.73           C  
ATOM   2257  C   PRO B  91      31.738 -23.770 -61.749  1.00 46.19           C  
ATOM   2258  O   PRO B  91      32.476 -24.333 -62.558  1.00 48.06           O  
ATOM   2259  CB  PRO B  91      29.703 -22.743 -62.751  1.00 44.94           C  
ATOM   2260  CG  PRO B  91      28.370 -22.430 -62.180  1.00 43.85           C  
ATOM   2261  CD  PRO B  91      28.460 -22.734 -60.706  1.00 41.35           C  
ATOM   2262  N   THR B  92      32.223 -23.080 -60.718  1.00 45.52           N  
ATOM   2263  CA  THR B  92      33.664 -23.050 -60.468  1.00 44.48           C  
ATOM   2264  C   THR B  92      34.043 -23.677 -59.124  1.00 45.20           C  
ATOM   2265  O   THR B  92      34.981 -23.264 -58.438  1.00 46.56           O  
ATOM   2266  CB  THR B  92      34.185 -21.597 -60.550  1.00 45.32           C  
ATOM   2267  OG1 THR B  92      33.356 -20.747 -59.744  1.00 42.93           O  
ATOM   2268  CG2 THR B  92      34.108 -21.073 -61.989  1.00 41.26           C  
ATOM   2269  N   PHE B  93      33.302 -24.692 -58.702  1.00 43.74           N  
ATOM   2270  CA  PHE B  93      33.518 -25.248 -57.384  1.00 42.25           C  
ATOM   2271  C   PHE B  93      34.965 -25.691 -57.408  1.00 42.14           C  
ATOM   2272  O   PHE B  93      35.446 -26.195 -58.420  1.00 43.92           O  
ATOM   2273  CB  PHE B  93      32.558 -26.411 -57.104  1.00 45.12           C  
ATOM   2274  CG  PHE B  93      33.033 -27.293 -55.992  1.00 43.81           C  
ATOM   2275  CD1 PHE B  93      32.870 -26.905 -54.674  1.00 48.91           C  
ATOM   2276  CD2 PHE B  93      33.690 -28.474 -56.260  1.00 49.91           C  
ATOM   2277  CE1 PHE B  93      33.306 -27.670 -53.614  1.00 46.32           C  
ATOM   2278  CE2 PHE B  93      34.141 -29.269 -55.212  1.00 52.34           C  
ATOM   2279  CZ  PHE B  93      33.940 -28.868 -53.891  1.00 53.82           C  
ATOM   2280  N   GLY B  94      35.692 -25.506 -56.314  1.00 39.69           N  
ATOM   2281  CA  GLY B  94      37.118 -25.769 -56.368  1.00 39.23           C  
ATOM   2282  C   GLY B  94      38.066 -24.783 -57.040  1.00 39.04           C  
ATOM   2283  O   GLY B  94      39.267 -25.000 -56.934  1.00 40.21           O  
ATOM   2284  N   ARG B  95      37.606 -23.750 -57.733  1.00 38.72           N  
ATOM   2285  CA  ARG B  95      38.515 -22.717 -58.252  1.00 41.56           C  
ATOM   2286  C   ARG B  95      39.067 -21.880 -57.082  1.00 43.15           C  
ATOM   2287  O   ARG B  95      38.368 -21.645 -56.077  1.00 41.25           O  
ATOM   2288  CB  ARG B  95      37.784 -21.863 -59.297  1.00 39.87           C  
ATOM   2289  CG  ARG B  95      38.644 -20.806 -60.013  1.00 45.48           C  
ATOM   2290  CD  ARG B  95      37.941 -19.896 -61.032  1.00 45.03           C  
ATOM   2291  NE  ARG B  95      37.666 -20.607 -62.285  1.00 52.91           N  
ATOM   2292  CZ  ARG B  95      37.027 -20.115 -63.346  1.00 50.75           C  
ATOM   2293  NH1 ARG B  95      36.593 -18.859 -63.334  1.00 51.50           N  
ATOM   2294  NH2 ARG B  95      36.821 -20.865 -64.428  1.00 43.09           N  
ATOM   2295  N   TRP B  96      40.336 -21.484 -57.200  1.00 42.18           N  
ATOM   2296  CA  TRP B  96      40.961 -20.481 -56.349  1.00 42.86           C  
ATOM   2297  C   TRP B  96      41.520 -19.363 -57.219  1.00 43.84           C  
ATOM   2298  O   TRP B  96      41.808 -19.563 -58.400  1.00 44.83           O  
ATOM   2299  CB  TRP B  96      42.072 -21.082 -55.469  1.00 43.50           C  
ATOM   2300  CG  TRP B  96      43.083 -21.897 -56.217  1.00 48.09           C  
ATOM   2301  CD1 TRP B  96      43.023 -23.238 -56.451  1.00 51.33           C  
ATOM   2302  CD2 TRP B  96      44.278 -21.440 -56.867  1.00 48.66           C  
ATOM   2303  NE1 TRP B  96      44.087 -23.648 -57.207  1.00 48.98           N  
ATOM   2304  CE2 TRP B  96      44.893 -22.568 -57.450  1.00 51.15           C  
ATOM   2305  CE3 TRP B  96      44.897 -20.193 -56.997  1.00 52.75           C  
ATOM   2306  CZ2 TRP B  96      46.097 -22.492 -58.154  1.00 51.29           C  
ATOM   2307  CZ3 TRP B  96      46.099 -20.109 -57.690  1.00 52.39           C  
ATOM   2308  CH2 TRP B  96      46.680 -21.254 -58.262  1.00 55.36           C  
ATOM   2309  N   GLU B  97      41.683 -18.178 -56.646  1.00 41.06           N  
ATOM   2310  CA  GLU B  97      42.265 -17.056 -57.368  1.00 41.00           C  
ATOM   2311  C   GLU B  97      43.076 -16.245 -56.345  1.00 40.47           C  
ATOM   2312  O   GLU B  97      42.545 -15.853 -55.293  1.00 37.85           O  
ATOM   2313  CB  GLU B  97      41.164 -16.206 -58.022  1.00 39.77           C  
ATOM   2314  CG  GLU B  97      41.793 -15.045 -58.755  1.00 40.05           C  
ATOM   2315  CD  GLU B  97      40.829 -14.078 -59.403  1.00 45.44           C  
ATOM   2316  OE1 GLU B  97      39.599 -14.315 -59.437  1.00 44.90           O  
ATOM   2317  OE2 GLU B  97      41.329 -13.044 -59.914  1.00 44.62           O  
ATOM   2318  N   ILE B  98      44.354 -16.027 -56.650  1.00 39.85           N  
ATOM   2319  CA  ILE B  98      45.278 -15.208 -55.858  1.00 39.32           C  
ATOM   2320  C   ILE B  98      45.143 -13.739 -56.211  1.00 40.19           C  
ATOM   2321  O   ILE B  98      45.244 -13.386 -57.390  1.00 41.26           O  
ATOM   2322  CB  ILE B  98      46.736 -15.588 -56.103  1.00 42.11           C  
ATOM   2323  CG1 ILE B  98      47.022 -16.915 -55.395  1.00 42.13           C  
ATOM   2324  CG2 ILE B  98      47.718 -14.519 -55.559  1.00 39.34           C  
ATOM   2325  CD1 ILE B  98      48.362 -17.509 -55.803  1.00 44.61           C  
ATOM   2326  N   VAL B  99      44.883 -12.916 -55.200  1.00 38.16           N  
ATOM   2327  CA  VAL B  99      44.774 -11.477 -55.347  1.00 37.01           C  
ATOM   2328  C   VAL B  99      45.840 -10.764 -54.511  1.00 37.48           C  
ATOM   2329  O   VAL B  99      45.672 -10.676 -53.297  1.00 35.92           O  
ATOM   2330  CB  VAL B  99      43.369 -10.968 -54.981  1.00 38.84           C  
ATOM   2331  CG1 VAL B  99      43.277  -9.465 -55.229  1.00 37.35           C  
ATOM   2332  CG2 VAL B  99      42.326 -11.703 -55.807  1.00 37.15           C  
ATOM   2333  N   PRO B 100      46.916 -10.234 -55.142  1.00 35.61           N  
ATOM   2334  CA  PRO B 100      47.972  -9.599 -54.374  1.00 33.49           C  
ATOM   2335  C   PRO B 100      47.456  -8.376 -53.632  1.00 30.80           C  
ATOM   2336  O   PRO B 100      46.643  -7.667 -54.188  1.00 32.24           O  
ATOM   2337  CB  PRO B 100      49.026  -9.228 -55.438  1.00 32.62           C  
ATOM   2338  CG  PRO B 100      48.745 -10.146 -56.621  1.00 36.67           C  
ATOM   2339  CD  PRO B 100      47.219 -10.221 -56.588  1.00 37.54           C  
ATOM   2340  N   MET B 101      47.905  -8.084 -52.415  1.00 30.87           N  
ATOM   2341  CA  MET B 101      47.361  -6.922 -51.730  1.00 34.78           C  
ATOM   2342  C   MET B 101      48.565  -6.237 -51.087  1.00 36.86           C  
ATOM   2343  O   MET B 101      49.457  -6.904 -50.558  1.00 39.30           O  
ATOM   2344  CB  MET B 101      46.279  -7.283 -50.698  1.00 35.07           C  
ATOM   2345  CG  MET B 101      44.952  -7.837 -51.277  1.00 33.61           C  
ATOM   2346  SD  MET B 101      43.703  -8.195 -49.986  1.00 44.35           S  
ATOM   2347  CE  MET B 101      43.285  -6.617 -49.273  1.00 36.94           C  
ATOM   2348  N   ASP B 102      48.587  -4.909 -51.125  1.00 35.88           N  
ATOM   2349  CA  ASP B 102      49.693  -4.169 -50.534  1.00 33.99           C  
ATOM   2350  C   ASP B 102      49.230  -2.808 -50.066  1.00 31.98           C  
ATOM   2351  O   ASP B 102      48.199  -2.282 -50.497  1.00 29.82           O  
ATOM   2352  CB  ASP B 102      50.892  -4.104 -51.492  1.00 34.19           C  
ATOM   2353  CG  ASP B 102      50.604  -3.235 -52.708  1.00 40.48           C  
ATOM   2354  OD1 ASP B 102      50.231  -2.041 -52.589  1.00 41.56           O  
ATOM   2355  OD2 ASP B 102      50.682  -3.781 -53.828  1.00 50.75           O  
ATOM   2356  N   ALA B 103      49.995  -2.239 -49.145  1.00 32.99           N  
ATOM   2357  CA  ALA B 103      49.627  -0.923 -48.666  1.00 33.79           C  
ATOM   2358  C   ALA B 103      49.892   0.262 -49.615  1.00 35.59           C  
ATOM   2359  O   ALA B 103      49.634   1.400 -49.222  1.00 35.29           O  
ATOM   2360  CB  ALA B 103      50.425  -0.674 -47.401  1.00 35.18           C  
ATOM   2361  N   GLU B 104      50.478   0.022 -50.784  1.00 36.06           N  
ATOM   2362  CA  GLU B 104      50.806   1.098 -51.716  1.00 39.72           C  
ATOM   2363  C   GLU B 104      49.578   1.352 -52.577  1.00 40.12           C  
ATOM   2364  O   GLU B 104      49.146   2.499 -52.695  1.00 39.44           O  
ATOM   2365  CB  GLU B 104      51.993   0.735 -52.613  1.00 40.56           C  
ATOM   2366  CG  GLU B 104      53.246   0.305 -51.838  1.00 50.29           C  
ATOM   2367  CD  GLU B 104      53.553   1.234 -50.661  1.00 62.58           C  
ATOM   2368  OE1 GLU B 104      53.810   0.745 -49.531  1.00 65.36           O  
ATOM   2369  OE2 GLU B 104      53.517   2.469 -50.869  1.00 65.20           O  
ATOM   2370  N   ARG B 105      49.004   0.275 -53.109  1.00 37.12           N  
ATOM   2371  CA  ARG B 105      47.821   0.403 -53.934  1.00 38.43           C  
ATOM   2372  C   ARG B 105      46.490   0.243 -53.176  1.00 36.11           C  
ATOM   2373  O   ARG B 105      45.469   0.737 -53.665  1.00 34.82           O  
ATOM   2374  CB  ARG B 105      47.932  -0.667 -55.021  1.00 40.68           C  
ATOM   2375  CG  ARG B 105      49.027  -0.411 -56.052  1.00 49.36           C  
ATOM   2376  CD  ARG B 105      49.716  -1.671 -56.610  1.00 60.59           C  
ATOM   2377  NE  ARG B 105      48.962  -2.924 -56.645  1.00 66.81           N  
ATOM   2378  CZ  ARG B 105      47.999  -3.271 -57.503  1.00 73.10           C  
ATOM   2379  NH1 ARG B 105      47.542  -2.482 -58.478  1.00 72.90           N  
ATOM   2380  NH2 ARG B 105      47.455  -4.474 -57.357  1.00 68.77           N  
ATOM   2381  N   ASN B 106      46.468  -0.409 -52.014  1.00 31.99           N  
ATOM   2382  CA  ASN B 106      45.247  -0.613 -51.236  1.00 29.16           C  
ATOM   2383  C   ASN B 106      44.047  -1.184 -52.008  1.00 27.23           C  
ATOM   2384  O   ASN B 106      42.896  -0.750 -51.890  1.00 29.54           O  
ATOM   2385  CB  ASN B 106      44.795   0.695 -50.579  1.00 28.78           C  
ATOM   2386  CG  ASN B 106      45.860   1.377 -49.724  1.00 36.69           C  
ATOM   2387  OD1 ASN B 106      46.205   2.542 -49.987  1.00 33.74           O  
ATOM   2388  ND2 ASN B 106      46.337   0.697 -48.673  1.00 32.71           N  
ATOM   2389  N   THR B 107      44.300  -2.136 -52.885  1.00 28.89           N  
ATOM   2390  CA  THR B 107      43.257  -2.946 -53.477  1.00 30.06           C  
ATOM   2391  C   THR B 107      42.283  -3.446 -52.411  1.00 30.90           C  
ATOM   2392  O   THR B 107      42.701  -4.024 -51.399  1.00 29.64           O  
ATOM   2393  CB  THR B 107      43.883  -4.142 -54.167  1.00 31.65           C  
ATOM   2394  OG1 THR B 107      44.855  -3.627 -55.093  1.00 33.51           O  
ATOM   2395  CG2 THR B 107      42.798  -4.861 -55.001  1.00 28.78           C  
ATOM   2396  N   ALA B 108      41.016  -3.091 -52.605  1.00 31.20           N  
ATOM   2397  CA  ALA B 108      39.923  -3.582 -51.746  1.00 33.38           C  
ATOM   2398  C   ALA B 108      39.365  -4.914 -52.287  1.00 33.82           C  
ATOM   2399  O   ALA B 108      39.295  -5.084 -53.510  1.00 35.22           O  
ATOM   2400  CB  ALA B 108      38.817  -2.534 -51.537  1.00 25.94           C  
ATOM   2401  N   VAL B 109      38.992  -5.850 -51.412  1.00 31.93           N  
ATOM   2402  CA  VAL B 109      38.395  -7.118 -51.852  1.00 31.50           C  
ATOM   2403  C   VAL B 109      37.056  -7.247 -51.139  1.00 31.54           C  
ATOM   2404  O   VAL B 109      36.912  -6.947 -49.957  1.00 31.00           O  
ATOM   2405  CB  VAL B 109      39.341  -8.312 -51.664  1.00 32.25           C  
ATOM   2406  CG1 VAL B 109      38.695  -9.676 -51.979  1.00 31.72           C  
ATOM   2407  CG2 VAL B 109      40.510  -8.182 -52.631  1.00 31.11           C  
ATOM   2408  N   TYR B 110      36.033  -7.601 -51.906  1.00 31.93           N  
ATOM   2409  CA  TYR B 110      34.741  -7.913 -51.315  1.00 31.01           C  
ATOM   2410  C   TYR B 110      34.357  -9.363 -51.596  1.00 32.64           C  
ATOM   2411  O   TYR B 110      34.293  -9.773 -52.763  1.00 30.67           O  
ATOM   2412  CB  TYR B 110      33.709  -6.967 -51.931  1.00 30.01           C  
ATOM   2413  CG  TYR B 110      32.283  -7.323 -51.581  1.00 35.08           C  
ATOM   2414  CD1 TYR B 110      31.882  -7.575 -50.261  1.00 29.60           C  
ATOM   2415  CD2 TYR B 110      31.341  -7.431 -52.606  1.00 37.68           C  
ATOM   2416  CE1 TYR B 110      30.571  -7.932 -49.987  1.00 33.51           C  
ATOM   2417  CE2 TYR B 110      30.048  -7.819 -52.343  1.00 35.30           C  
ATOM   2418  CZ  TYR B 110      29.665  -8.050 -51.038  1.00 38.69           C  
ATOM   2419  OH  TYR B 110      28.334  -8.357 -50.837  1.00 45.43           O  
ATOM   2420  N   LEU B 111      34.104 -10.135 -50.539  1.00 30.53           N  
ATOM   2421  CA  LEU B 111      33.767 -11.539 -50.743  1.00 31.46           C  
ATOM   2422  C   LEU B 111      32.386 -11.726 -50.117  1.00 31.47           C  
ATOM   2423  O   LEU B 111      32.167 -11.309 -48.977  1.00 29.86           O  
ATOM   2424  CB  LEU B 111      34.721 -12.501 -50.039  1.00 32.87           C  
ATOM   2425  CG  LEU B 111      36.184 -12.451 -50.491  1.00 34.37           C  
ATOM   2426  CD1 LEU B 111      37.023 -13.532 -49.791  1.00 30.02           C  
ATOM   2427  CD2 LEU B 111      36.309 -12.593 -52.020  1.00 32.52           C  
ATOM   2428  N   THR B 112      31.472 -12.307 -50.885  1.00 31.38           N  
ATOM   2429  CA  THR B 112      30.104 -12.507 -50.394  1.00 31.34           C  
ATOM   2430  C   THR B 112      30.242 -13.714 -49.456  1.00 31.09           C  
ATOM   2431  O   THR B 112      31.127 -14.571 -49.593  1.00 28.91           O  
ATOM   2432  CB  THR B 112      29.121 -12.854 -51.539  1.00 30.64           C  
ATOM   2433  OG1 THR B 112      29.710 -13.829 -52.397  1.00 27.78           O  
ATOM   2434  CG2 THR B 112      28.789 -11.674 -52.404  1.00 33.29           C  
ATOM   2435  N   ALA B 113      29.329 -13.796 -48.495  1.00 32.81           N  
ATOM   2436  CA  ALA B 113      29.301 -14.995 -47.634  1.00 30.76           C  
ATOM   2437  C   ALA B 113      29.147 -16.339 -48.329  1.00 31.64           C  
ATOM   2438  O   ALA B 113      28.445 -16.451 -49.324  1.00 31.97           O  
ATOM   2439  CB  ALA B 113      28.270 -14.870 -46.569  1.00 31.21           C  
ATOM   2440  N   GLY B 114      29.851 -17.353 -47.839  1.00 31.80           N  
ATOM   2441  CA  GLY B 114      29.837 -18.622 -48.550  1.00 33.32           C  
ATOM   2442  C   GLY B 114      31.056 -18.946 -49.391  1.00 37.27           C  
ATOM   2443  O   GLY B 114      31.181 -20.085 -49.888  1.00 36.96           O  
ATOM   2444  N   LEU B 115      31.944 -17.956 -49.549  1.00 34.79           N  
ATOM   2445  CA  LEU B 115      33.203 -18.159 -50.235  1.00 32.44           C  
ATOM   2446  C   LEU B 115      34.283 -18.358 -49.207  1.00 32.79           C  
ATOM   2447  O   LEU B 115      34.198 -17.872 -48.066  1.00 34.07           O  
ATOM   2448  CB  LEU B 115      33.533 -16.962 -51.145  1.00 34.25           C  
ATOM   2449  CG  LEU B 115      32.640 -16.781 -52.383  1.00 32.73           C  
ATOM   2450  CD1 LEU B 115      33.097 -15.553 -53.181  1.00 34.85           C  
ATOM   2451  CD2 LEU B 115      32.663 -18.074 -53.235  1.00 34.54           C  
ATOM   2452  N   GLY B 116      35.296 -19.109 -49.617  1.00 32.94           N  
ATOM   2453  CA  GLY B 116      36.518 -19.242 -48.821  1.00 34.87           C  
ATOM   2454  C   GLY B 116      37.565 -18.168 -49.101  1.00 35.75           C  
ATOM   2455  O   GLY B 116      37.647 -17.681 -50.232  1.00 35.32           O  
ATOM   2456  N   ARG B 117      38.378 -17.847 -48.095  1.00 34.02           N  
ATOM   2457  CA  ARG B 117      39.455 -16.877 -48.200  1.00 34.14           C  
ATOM   2458  C   ARG B 117      40.596 -17.416 -47.350  1.00 35.21           C  
ATOM   2459  O   ARG B 117      40.458 -17.977 -46.253  1.00 33.92           O  
ATOM   2460  CB  ARG B 117      39.020 -15.491 -47.710  1.00 35.13           C  
ATOM   2461  CG  ARG B 117      38.601 -15.498 -46.242  1.00 36.91           C  
ATOM   2462  CD  ARG B 117      38.209 -14.106 -45.718  1.00 47.11           C  
ATOM   2463  NE  ARG B 117      38.219 -14.103 -44.250  1.00 44.55           N  
ATOM   2464  CZ  ARG B 117      37.265 -14.684 -43.517  1.00 46.82           C  
ATOM   2465  NH1 ARG B 117      36.207 -15.258 -44.093  1.00 42.09           N  
ATOM   2466  NH2 ARG B 117      37.348 -14.660 -42.190  1.00 44.93           N  
ATOM   2467  N   ALA B 118      41.780 -17.241 -47.913  1.00 35.38           N  
ATOM   2468  CA  ALA B 118      43.002 -17.440 -47.146  1.00 35.76           C  
ATOM   2469  C   ALA B 118      43.882 -16.210 -47.352  1.00 35.43           C  
ATOM   2470  O   ALA B 118      43.759 -15.547 -48.371  1.00 36.00           O  
ATOM   2471  CB  ALA B 118      43.697 -18.721 -47.524  1.00 33.55           C  
ATOM   2472  N   PHE B 119      44.700 -15.864 -46.369  1.00 34.18           N  
ATOM   2473  CA  PHE B 119      45.588 -14.737 -46.528  1.00 35.00           C  
ATOM   2474  C   PHE B 119      46.999 -15.150 -46.151  1.00 33.76           C  
ATOM   2475  O   PHE B 119      47.206 -15.689 -45.065  1.00 33.76           O  
ATOM   2476  CB  PHE B 119      45.177 -13.527 -45.687  1.00 35.23           C  
ATOM   2477  CG  PHE B 119      46.081 -12.356 -45.954  1.00 38.76           C  
ATOM   2478  CD1 PHE B 119      47.152 -12.062 -45.120  1.00 42.60           C  
ATOM   2479  CD2 PHE B 119      45.880 -11.581 -47.078  1.00 35.14           C  
ATOM   2480  CE1 PHE B 119      47.979 -10.974 -45.390  1.00 41.08           C  
ATOM   2481  CE2 PHE B 119      46.706 -10.508 -47.344  1.00 41.00           C  
ATOM   2482  CZ  PHE B 119      47.743 -10.193 -46.494  1.00 35.63           C  
ATOM   2483  N   LEU B 120      47.946 -14.920 -47.057  1.00 33.77           N  
ATOM   2484  CA  LEU B 120      49.341 -15.199 -46.735  1.00 34.17           C  
ATOM   2485  C   LEU B 120      50.109 -13.883 -46.647  1.00 34.76           C  
ATOM   2486  O   LEU B 120      50.161 -13.117 -47.613  1.00 34.19           O  
ATOM   2487  CB  LEU B 120      49.988 -16.011 -47.860  1.00 33.30           C  
ATOM   2488  CG  LEU B 120      51.498 -16.199 -47.742  1.00 36.59           C  
ATOM   2489  CD1 LEU B 120      51.804 -17.074 -46.536  1.00 32.61           C  
ATOM   2490  CD2 LEU B 120      52.094 -16.775 -49.050  1.00 37.66           C  
ATOM   2491  N   SER B 121      50.744 -13.650 -45.512  1.00 34.70           N  
ATOM   2492  CA  SER B 121      51.444 -12.390 -45.395  1.00 37.67           C  
ATOM   2493  C   SER B 121      52.869 -12.516 -45.913  1.00 37.25           C  
ATOM   2494  O   SER B 121      53.577 -13.426 -45.487  1.00 34.98           O  
ATOM   2495  CB  SER B 121      51.496 -11.977 -43.930  1.00 37.55           C  
ATOM   2496  OG  SER B 121      52.722 -11.279 -43.768  1.00 45.25           O  
ATOM   2497  N   LEU B 122      53.261 -11.594 -46.785  1.00 37.29           N  
ATOM   2498  CA  LEU B 122      54.611 -11.612 -47.355  1.00 39.24           C  
ATOM   2499  C   LEU B 122      55.637 -10.776 -46.604  1.00 39.89           C  
ATOM   2500  O   LEU B 122      56.825 -10.862 -46.905  1.00 40.76           O  
ATOM   2501  CB  LEU B 122      54.578 -11.165 -48.820  1.00 39.19           C  
ATOM   2502  CG  LEU B 122      53.837 -12.088 -49.789  1.00 41.94           C  
ATOM   2503  CD1 LEU B 122      53.769 -11.519 -51.219  1.00 39.49           C  
ATOM   2504  CD2 LEU B 122      54.661 -13.352 -49.723  1.00 36.92           C  
ATOM   2505  N   THR B 123      55.225  -9.967 -45.630  1.00 40.25           N  
ATOM   2506  CA  THR B 123      56.122  -9.045 -44.960  1.00 39.57           C  
ATOM   2507  C   THR B 123      55.799  -9.127 -43.481  1.00 40.82           C  
ATOM   2508  O   THR B 123      54.659  -9.458 -43.160  1.00 41.16           O  
ATOM   2509  CB  THR B 123      55.859  -7.540 -45.308  1.00 41.47           C  
ATOM   2510  OG1 THR B 123      54.478  -7.190 -45.117  1.00 40.86           O  
ATOM   2511  CG2 THR B 123      56.235  -7.254 -46.759  1.00 41.02           C  
ATOM   2512  N   ASP B 124      56.753  -8.780 -42.618  1.00 38.94           N  
ATOM   2513  CA  ASP B 124      56.477  -8.563 -41.215  1.00 41.04           C  
ATOM   2514  C   ASP B 124      55.528  -7.384 -40.980  1.00 40.74           C  
ATOM   2515  O   ASP B 124      55.581  -6.378 -41.677  1.00 40.17           O  
ATOM   2516  CB  ASP B 124      57.796  -8.379 -40.457  1.00 44.65           C  
ATOM   2517  CG  ASP B 124      58.555  -9.705 -40.249  1.00 49.24           C  
ATOM   2518  OD1 ASP B 124      59.801  -9.640 -40.272  1.00 59.05           O  
ATOM   2519  OD2 ASP B 124      57.978 -10.802 -40.077  1.00 44.94           O  
ATOM   2520  N   ASP B 125      54.647  -7.506 -39.995  1.00 39.21           N  
ATOM   2521  CA  ASP B 125      53.619  -6.507 -39.724  1.00 37.73           C  
ATOM   2522  C   ASP B 125      52.658  -6.212 -40.879  1.00 35.45           C  
ATOM   2523  O   ASP B 125      52.066  -5.140 -40.874  1.00 36.10           O  
ATOM   2524  CB  ASP B 125      54.260  -5.225 -39.175  1.00 39.88           C  
ATOM   2525  CG  ASP B 125      55.059  -5.491 -37.896  1.00 45.08           C  
ATOM   2526  OD1 ASP B 125      54.554  -5.961 -36.855  1.00 51.21           O  
ATOM   2527  OD2 ASP B 125      56.281  -5.263 -37.886  1.00 52.22           O  
ATOM   2528  N   ALA B 126      52.502  -7.080 -41.874  1.00 31.86           N  
ATOM   2529  CA  ALA B 126      51.403  -6.937 -42.825  1.00 31.77           C  
ATOM   2530  C   ALA B 126      50.100  -6.773 -42.035  1.00 32.26           C  
ATOM   2531  O   ALA B 126      49.813  -7.603 -41.183  1.00 29.92           O  
ATOM   2532  CB  ALA B 126      51.238  -8.110 -43.791  1.00 27.97           C  
ATOM   2533  N   THR B 127      49.345  -5.724 -42.353  1.00 30.09           N  
ATOM   2534  CA  THR B 127      48.183  -5.312 -41.572  1.00 30.46           C  
ATOM   2535  C   THR B 127      46.944  -5.162 -42.471  1.00 29.87           C  
ATOM   2536  O   THR B 127      46.943  -4.448 -43.487  1.00 27.70           O  
ATOM   2537  CB  THR B 127      48.516  -4.012 -40.826  1.00 30.56           C  
ATOM   2538  OG1 THR B 127      49.672  -4.132 -39.991  1.00 30.32           O  
ATOM   2539  CG2 THR B 127      47.353  -3.530 -39.948  1.00 31.36           C  
ATOM   2540  N   LEU B 128      45.927  -5.966 -42.172  1.00 30.55           N  
ATOM   2541  CA  LEU B 128      44.651  -5.961 -42.886  1.00 30.40           C  
ATOM   2542  C   LEU B 128      43.531  -5.467 -41.994  1.00 31.41           C  
ATOM   2543  O   LEU B 128      43.509  -5.805 -40.799  1.00 27.72           O  
ATOM   2544  CB  LEU B 128      44.281  -7.355 -43.377  1.00 33.26           C  
ATOM   2545  CG  LEU B 128      44.766  -7.369 -44.824  1.00 41.05           C  
ATOM   2546  CD1 LEU B 128      46.232  -7.779 -44.756  1.00 46.45           C  
ATOM   2547  CD2 LEU B 128      43.983  -8.202 -45.793  1.00 46.61           C  
ATOM   2548  N   VAL B 129      42.618  -4.700 -42.600  1.00 27.68           N  
ATOM   2549  CA  VAL B 129      41.398  -4.285 -41.932  1.00 25.15           C  
ATOM   2550  C   VAL B 129      40.230  -4.961 -42.638  1.00 26.53           C  
ATOM   2551  O   VAL B 129      40.183  -4.953 -43.850  1.00 27.07           O  
ATOM   2552  CB  VAL B 129      41.216  -2.749 -41.910  1.00 27.80           C  
ATOM   2553  CG1 VAL B 129      40.006  -2.368 -41.044  1.00 24.04           C  
ATOM   2554  CG2 VAL B 129      42.462  -2.009 -41.389  1.00 23.22           C  
ATOM   2555  N   TYR B 130      39.257  -5.528 -41.932  1.00 26.97           N  
ATOM   2556  CA  TYR B 130      38.106  -6.175 -42.539  1.00 28.90           C  
ATOM   2557  C   TYR B 130      36.794  -5.629 -41.994  1.00 28.52           C  
ATOM   2558  O   TYR B 130      36.629  -5.675 -40.791  1.00 28.71           O  
ATOM   2559  CB  TYR B 130      38.020  -7.639 -42.098  1.00 33.06           C  
ATOM   2560  CG  TYR B 130      39.193  -8.471 -42.550  1.00 32.83           C  
ATOM   2561  CD1 TYR B 130      39.091  -9.248 -43.697  1.00 33.93           C  
ATOM   2562  CD2 TYR B 130      40.361  -8.505 -41.806  1.00 37.85           C  
ATOM   2563  CE1 TYR B 130      40.118 -10.060 -44.140  1.00 38.56           C  
ATOM   2564  CE2 TYR B 130      41.428  -9.297 -42.251  1.00 41.24           C  
ATOM   2565  CZ  TYR B 130      41.302 -10.059 -43.404  1.00 44.85           C  
ATOM   2566  OH  TYR B 130      42.378 -10.801 -43.854  1.00 48.10           O  
ATOM   2567  N   LEU B 131      35.847  -5.229 -42.839  1.00 28.00           N  
ATOM   2568  CA  LEU B 131      34.469  -5.006 -42.407  1.00 29.88           C  
ATOM   2569  C   LEU B 131      33.730  -6.348 -42.553  1.00 31.65           C  
ATOM   2570  O   LEU B 131      33.939  -7.034 -43.558  1.00 30.70           O  
ATOM   2571  CB  LEU B 131      33.719  -3.946 -43.252  1.00 29.94           C  
ATOM   2572  CG  LEU B 131      34.562  -2.764 -43.760  1.00 29.67           C  
ATOM   2573  CD1 LEU B 131      33.811  -1.845 -44.736  1.00 31.81           C  
ATOM   2574  CD2 LEU B 131      34.966  -1.942 -42.553  1.00 22.91           C  
ATOM   2575  N   CYS B 132      32.864  -6.673 -41.591  1.00 29.54           N  
ATOM   2576  CA  CYS B 132      32.098  -7.937 -41.592  1.00 31.95           C  
ATOM   2577  C   CYS B 132      30.609  -7.642 -41.531  1.00 30.42           C  
ATOM   2578  O   CYS B 132      30.186  -6.818 -40.721  1.00 29.35           O  
ATOM   2579  CB  CYS B 132      32.384  -8.755 -40.327  1.00 30.05           C  
ATOM   2580  SG  CYS B 132      34.133  -9.233 -40.133  1.00 41.72           S  
ATOM   2581  N   SER B 133      29.847  -8.300 -42.400  1.00 33.48           N  
ATOM   2582  CA  SER B 133      28.417  -8.015 -42.499  1.00 36.48           C  
ATOM   2583  C   SER B 133      27.672  -8.601 -41.304  1.00 38.87           C  
ATOM   2584  O   SER B 133      26.564  -8.181 -41.046  1.00 41.25           O  
ATOM   2585  CB  SER B 133      27.843  -8.617 -43.773  1.00 35.36           C  
ATOM   2586  OG  SER B 133      28.087 -10.021 -43.790  1.00 39.08           O  
ATOM   2587  N   SER B 134      28.232  -9.531 -40.543  1.00 41.32           N  
ATOM   2588  CA  SER B 134      27.553  -9.861 -39.288  1.00 45.46           C  
ATOM   2589  C   SER B 134      28.540 -10.213 -38.173  1.00 46.36           C  
ATOM   2590  O   SER B 134      29.764 -10.265 -38.362  1.00 48.22           O  
ATOM   2591  CB  SER B 134      26.603 -11.033 -39.529  1.00 44.87           C  
ATOM   2592  OG  SER B 134      27.349 -12.024 -40.210  1.00 44.14           O  
ATOM   2593  N   GLY B 135      28.002 -10.461 -36.986  1.00 48.18           N  
ATOM   2594  CA  GLY B 135      28.840 -10.612 -35.798  1.00 51.16           C  
ATOM   2595  C   GLY B 135      29.526 -11.956 -35.662  1.00 52.64           C  
ATOM   2596  O   GLY B 135      29.210 -12.913 -36.374  1.00 51.40           O  
ATOM   2597  N   TYR B 136      30.490 -11.992 -34.747  1.00 54.81           N  
ATOM   2598  CA  TYR B 136      31.218 -13.187 -34.308  1.00 57.86           C  
ATOM   2599  C   TYR B 136      30.277 -14.350 -34.024  1.00 56.86           C  
ATOM   2600  O   TYR B 136      29.390 -14.235 -33.163  1.00 57.72           O  
ATOM   2601  CB  TYR B 136      31.985 -12.885 -33.014  1.00 59.62           C  
ATOM   2602  CG  TYR B 136      32.929 -13.974 -32.550  1.00 64.68           C  
ATOM   2603  CD1 TYR B 136      33.942 -14.460 -33.387  1.00 68.07           C  
ATOM   2604  CD2 TYR B 136      32.811 -14.495 -31.258  1.00 69.25           C  
ATOM   2605  CE1 TYR B 136      34.816 -15.456 -32.941  1.00 73.61           C  
ATOM   2606  CE2 TYR B 136      33.677 -15.485 -30.801  1.00 71.88           C  
ATOM   2607  CZ  TYR B 136      34.677 -15.957 -31.646  1.00 74.86           C  
ATOM   2608  OH  TYR B 136      35.511 -16.954 -31.178  1.00 75.64           O  
ATOM   2609  N   ALA B 137      30.441 -15.436 -34.776  1.00 54.48           N  
ATOM   2610  CA  ALA B 137      29.601 -16.612 -34.528  1.00 53.08           C  
ATOM   2611  C   ALA B 137      30.452 -17.825 -34.861  1.00 51.52           C  
ATOM   2612  O   ALA B 137      30.309 -18.408 -35.937  1.00 51.40           O  
ATOM   2613  CB  ALA B 137      28.314 -16.566 -35.356  1.00 50.86           C  
ATOM   2614  N   PRO B 138      31.361 -18.189 -33.943  1.00 51.17           N  
ATOM   2615  CA  PRO B 138      32.436 -19.121 -34.274  1.00 52.00           C  
ATOM   2616  C   PRO B 138      31.976 -20.551 -34.553  1.00 52.65           C  
ATOM   2617  O   PRO B 138      32.745 -21.357 -35.097  1.00 52.14           O  
ATOM   2618  CB  PRO B 138      33.351 -19.057 -33.050  1.00 53.06           C  
ATOM   2619  CG  PRO B 138      32.403 -18.689 -31.928  1.00 52.00           C  
ATOM   2620  CD  PRO B 138      31.426 -17.735 -32.546  1.00 51.02           C  
ATOM   2621  N   ALA B 139      30.737 -20.850 -34.166  1.00 52.27           N  
ATOM   2622  CA  ALA B 139      30.164 -22.162 -34.448  1.00 51.42           C  
ATOM   2623  C   ALA B 139      29.792 -22.183 -35.929  1.00 51.28           C  
ATOM   2624  O   ALA B 139      29.721 -23.269 -36.513  1.00 50.33           O  
ATOM   2625  CB  ALA B 139      28.936 -22.395 -33.588  1.00 49.72           C  
ATOM   2626  N   ARG B 140      29.551 -20.998 -36.493  1.00 48.43           N  
ATOM   2627  CA  ARG B 140      29.222 -20.851 -37.906  1.00 46.87           C  
ATOM   2628  C   ARG B 140      30.426 -20.843 -38.859  1.00 45.53           C  
ATOM   2629  O   ARG B 140      30.184 -20.978 -40.054  1.00 44.47           O  
ATOM   2630  CB  ARG B 140      28.354 -19.625 -38.193  1.00 47.18           C  
ATOM   2631  CG  ARG B 140      27.146 -19.346 -37.291  1.00 52.71           C  
ATOM   2632  CD  ARG B 140      25.997 -20.363 -37.379  1.00 57.16           C  
ATOM   2633  NE  ARG B 140      25.081 -19.920 -38.435  1.00 61.06           N  
ATOM   2634  CZ  ARG B 140      24.335 -20.711 -39.207  1.00 62.16           C  
ATOM   2635  NH1 ARG B 140      23.549 -20.209 -40.155  1.00 62.03           N  
ATOM   2636  NH2 ARG B 140      24.378 -22.029 -39.064  1.00 67.01           N  
ATOM   2637  N   GLU B 141      31.660 -20.697 -38.373  1.00 43.47           N  
ATOM   2638  CA  GLU B 141      32.885 -20.588 -39.167  1.00 44.18           C  
ATOM   2639  C   GLU B 141      33.692 -21.874 -39.279  1.00 41.57           C  
ATOM   2640  O   GLU B 141      33.910 -22.550 -38.283  1.00 41.59           O  
ATOM   2641  CB  GLU B 141      33.825 -19.497 -38.636  1.00 45.58           C  
ATOM   2642  CG  GLU B 141      34.888 -19.104 -39.703  1.00 54.42           C  
ATOM   2643  CD  GLU B 141      36.117 -18.359 -39.179  1.00 62.04           C  
ATOM   2644  OE1 GLU B 141      37.044 -18.927 -38.542  1.00 65.79           O  
ATOM   2645  OE2 GLU B 141      36.134 -17.142 -39.450  1.00 60.81           O  
ATOM   2646  N   HIS B 142      34.146 -22.248 -40.466  1.00 40.77           N  
ATOM   2647  CA  HIS B 142      34.914 -23.492 -40.600  1.00 41.18           C  
ATOM   2648  C   HIS B 142      36.174 -23.302 -41.457  1.00 41.56           C  
ATOM   2649  O   HIS B 142      36.241 -22.310 -42.168  1.00 39.62           O  
ATOM   2650  CB  HIS B 142      34.013 -24.492 -41.315  1.00 39.02           C  
ATOM   2651  CG  HIS B 142      32.671 -24.705 -40.678  1.00 42.29           C  
ATOM   2652  ND1 HIS B 142      32.489 -25.510 -39.571  1.00 43.13           N  
ATOM   2653  CD2 HIS B 142      31.437 -24.255 -41.017  1.00 44.05           C  
ATOM   2654  CE1 HIS B 142      31.206 -25.525 -39.247  1.00 45.35           C  
ATOM   2655  NE2 HIS B 142      30.542 -24.783 -40.115  1.00 46.03           N  
ATOM   2656  N   SER B 143      37.120 -24.240 -41.461  1.00 40.24           N  
ATOM   2657  CA  SER B 143      38.262 -24.187 -42.351  1.00 40.65           C  
ATOM   2658  C   SER B 143      38.393 -25.388 -43.270  1.00 41.78           C  
ATOM   2659  O   SER B 143      38.033 -26.506 -42.886  1.00 43.00           O  
ATOM   2660  CB  SER B 143      39.565 -24.172 -41.565  1.00 39.15           C  
ATOM   2661  OG  SER B 143      39.364 -23.381 -40.422  1.00 43.86           O  
ATOM   2662  N   VAL B 144      38.953 -25.128 -44.448  1.00 41.44           N  
ATOM   2663  CA  VAL B 144      39.662 -26.147 -45.223  1.00 41.57           C  
ATOM   2664  C   VAL B 144      41.173 -25.998 -45.315  1.00 42.48           C  
ATOM   2665  O   VAL B 144      41.735 -24.898 -45.297  1.00 41.66           O  
ATOM   2666  CB  VAL B 144      39.017 -26.458 -46.585  1.00 42.66           C  
ATOM   2667  CG1 VAL B 144      37.906 -25.549 -47.026  1.00 45.66           C  
ATOM   2668  CG2 VAL B 144      39.977 -26.856 -47.678  1.00 42.02           C  
ATOM   2669  N   ASN B 145      41.861 -27.132 -45.398  1.00 43.87           N  
ATOM   2670  CA  ASN B 145      43.296 -27.084 -45.210  1.00 44.24           C  
ATOM   2671  C   ASN B 145      43.948 -26.245 -46.317  1.00 42.71           C  
ATOM   2672  O   ASN B 145      43.862 -26.575 -47.497  1.00 41.66           O  
ATOM   2673  CB  ASN B 145      43.886 -28.490 -45.157  1.00 46.11           C  
ATOM   2674  CG  ASN B 145      45.331 -28.420 -44.755  1.00 49.87           C  
ATOM   2675  OD1 ASN B 145      46.174 -27.919 -45.498  1.00 51.33           O  
ATOM   2676  ND2 ASN B 145      45.606 -28.817 -43.517  1.00 59.66           N  
ATOM   2677  N   PRO B 146      44.569 -25.114 -45.955  1.00 41.21           N  
ATOM   2678  CA  PRO B 146      45.084 -24.240 -47.004  1.00 41.43           C  
ATOM   2679  C   PRO B 146      46.170 -24.843 -47.897  1.00 40.85           C  
ATOM   2680  O   PRO B 146      46.387 -24.334 -49.011  1.00 38.32           O  
ATOM   2681  CB  PRO B 146      45.635 -23.037 -46.221  1.00 39.51           C  
ATOM   2682  CG  PRO B 146      45.957 -23.594 -44.880  1.00 40.38           C  
ATOM   2683  CD  PRO B 146      44.844 -24.566 -44.616  1.00 41.30           C  
ATOM   2684  N   LEU B 147      46.833 -25.877 -47.386  1.00 41.50           N  
ATOM   2685  CA  LEU B 147      47.892 -26.636 -48.048  1.00 44.72           C  
ATOM   2686  C   LEU B 147      47.424 -27.888 -48.813  1.00 47.86           C  
ATOM   2687  O   LEU B 147      48.233 -28.663 -49.318  1.00 48.91           O  
ATOM   2688  CB  LEU B 147      48.955 -27.017 -47.011  1.00 43.92           C  
ATOM   2689  CG  LEU B 147      49.619 -25.873 -46.228  1.00 47.03           C  
ATOM   2690  CD1 LEU B 147      50.711 -26.343 -45.250  1.00 47.83           C  
ATOM   2691  CD2 LEU B 147      50.202 -24.809 -47.160  1.00 45.05           C  
ATOM   2692  N   ASP B 148      46.119 -28.126 -48.907  1.00 49.53           N  
ATOM   2693  CA  ASP B 148      45.556 -29.221 -49.694  1.00 50.44           C  
ATOM   2694  C   ASP B 148      46.220 -29.304 -51.077  1.00 51.26           C  
ATOM   2695  O   ASP B 148      46.049 -28.401 -51.905  1.00 50.06           O  
ATOM   2696  CB  ASP B 148      44.064 -28.930 -49.869  1.00 48.97           C  
ATOM   2697  CG  ASP B 148      43.298 -30.088 -50.496  1.00 53.87           C  
ATOM   2698  OD1 ASP B 148      42.054 -30.020 -50.587  1.00 53.63           O  
ATOM   2699  OD2 ASP B 148      43.907 -31.086 -50.936  1.00 55.55           O  
ATOM   2700  N   PRO B 149      46.949 -30.396 -51.366  1.00 52.46           N  
ATOM   2701  CA  PRO B 149      47.524 -30.557 -52.707  1.00 52.79           C  
ATOM   2702  C   PRO B 149      46.503 -30.655 -53.846  1.00 54.40           C  
ATOM   2703  O   PRO B 149      46.781 -30.198 -54.960  1.00 53.37           O  
ATOM   2704  CB  PRO B 149      48.380 -31.821 -52.585  1.00 52.92           C  
ATOM   2705  CG  PRO B 149      47.725 -32.580 -51.439  1.00 53.53           C  
ATOM   2706  CD  PRO B 149      47.363 -31.484 -50.459  1.00 53.25           C  
ATOM   2707  N   ASP B 150      45.320 -31.220 -53.602  1.00 54.60           N  
ATOM   2708  CA  ASP B 150      44.327 -31.327 -54.676  1.00 55.16           C  
ATOM   2709  C   ASP B 150      43.767 -29.959 -55.041  1.00 54.58           C  
ATOM   2710  O   ASP B 150      43.439 -29.700 -56.198  1.00 53.06           O  
ATOM   2711  CB  ASP B 150      43.136 -32.212 -54.304  1.00 56.73           C  
ATOM   2712  CG  ASP B 150      43.555 -33.611 -53.888  1.00 64.19           C  
ATOM   2713  OD1 ASP B 150      44.586 -34.120 -54.386  1.00 66.14           O  
ATOM   2714  OD2 ASP B 150      42.832 -34.192 -53.045  1.00 72.41           O  
ATOM   2715  N   LEU B 151      43.641 -29.096 -54.036  1.00 52.79           N  
ATOM   2716  CA  LEU B 151      43.313 -27.702 -54.298  1.00 52.20           C  
ATOM   2717  C   LEU B 151      44.472 -27.075 -55.078  1.00 51.13           C  
ATOM   2718  O   LEU B 151      44.249 -26.432 -56.093  1.00 50.91           O  
ATOM   2719  CB  LEU B 151      43.146 -26.977 -52.965  1.00 51.16           C  
ATOM   2720  CG  LEU B 151      41.838 -26.229 -52.766  1.00 52.51           C  
ATOM   2721  CD1 LEU B 151      42.119 -25.111 -51.782  1.00 50.24           C  
ATOM   2722  CD2 LEU B 151      41.239 -25.708 -54.072  1.00 51.72           C  
ATOM   2723  N   GLY B 152      45.703 -27.233 -54.602  1.00 51.04           N  
ATOM   2724  CA  GLY B 152      46.885 -26.687 -55.276  1.00 51.69           C  
ATOM   2725  C   GLY B 152      47.095 -25.184 -55.401  1.00 50.41           C  
ATOM   2726  O   GLY B 152      47.498 -24.670 -56.447  1.00 49.86           O  
ATOM   2727  N   ILE B 153      46.840 -24.456 -54.322  1.00 48.74           N  
ATOM   2728  CA  ILE B 153      47.028 -23.019 -54.402  1.00 46.58           C  
ATOM   2729  C   ILE B 153      48.525 -22.818 -54.630  1.00 47.70           C  
ATOM   2730  O   ILE B 153      49.340 -23.427 -53.934  1.00 48.03           O  
ATOM   2731  CB  ILE B 153      46.459 -22.323 -53.154  1.00 46.19           C  
ATOM   2732  CG1 ILE B 153      44.942 -22.528 -53.071  1.00 39.95           C  
ATOM   2733  CG2 ILE B 153      46.684 -20.821 -53.233  1.00 43.80           C  
ATOM   2734  CD1 ILE B 153      44.415 -22.342 -51.665  1.00 39.12           C  
ATOM   2735  N   ALA B 154      48.882 -22.005 -55.622  1.00 48.42           N  
ATOM   2736  CA  ALA B 154      50.280 -21.847 -56.018  1.00 50.31           C  
ATOM   2737  C   ALA B 154      50.914 -20.863 -55.048  1.00 51.68           C  
ATOM   2738  O   ALA B 154      51.077 -19.705 -55.415  1.00 52.72           O  
ATOM   2739  CB  ALA B 154      50.360 -21.293 -57.445  1.00 50.42           C  
ATOM   2740  N   TRP B 155      51.215 -21.311 -53.832  1.00 51.91           N  
ATOM   2741  CA  TRP B 155      51.817 -20.474 -52.811  1.00 52.48           C  
ATOM   2742  C   TRP B 155      53.306 -20.439 -53.140  1.00 54.76           C  
ATOM   2743  O   TRP B 155      53.839 -21.450 -53.587  1.00 55.42           O  
ATOM   2744  CB  TRP B 155      51.697 -21.114 -51.424  1.00 50.93           C  
ATOM   2745  CG  TRP B 155      50.331 -21.413 -50.878  1.00 48.71           C  
ATOM   2746  CD1 TRP B 155      49.797 -22.655 -50.687  1.00 47.98           C  
ATOM   2747  CD2 TRP B 155      49.328 -20.483 -50.445  1.00 47.07           C  
ATOM   2748  NE1 TRP B 155      48.537 -22.560 -50.156  1.00 46.97           N  
ATOM   2749  CE2 TRP B 155      48.228 -21.235 -49.982  1.00 49.97           C  
ATOM   2750  CE3 TRP B 155      49.246 -19.090 -50.395  1.00 45.40           C  
ATOM   2751  CZ2 TRP B 155      47.073 -20.636 -49.474  1.00 44.05           C  
ATOM   2752  CZ3 TRP B 155      48.110 -18.500 -49.875  1.00 44.39           C  
ATOM   2753  CH2 TRP B 155      47.032 -19.267 -49.434  1.00 44.81           C  
ATOM   2754  N   PRO B 156      53.990 -19.309 -52.895  1.00 55.70           N  
ATOM   2755  CA  PRO B 156      55.415 -19.210 -53.201  1.00 56.30           C  
ATOM   2756  C   PRO B 156      56.169 -20.301 -52.446  1.00 57.36           C  
ATOM   2757  O   PRO B 156      55.788 -20.637 -51.333  1.00 55.64           O  
ATOM   2758  CB  PRO B 156      55.814 -17.812 -52.717  1.00 56.65           C  
ATOM   2759  CG  PRO B 156      54.621 -17.188 -52.089  1.00 56.16           C  
ATOM   2760  CD  PRO B 156      53.452 -18.130 -52.194  1.00 55.42           C  
ATOM   2761  N   ASP B 157      57.220 -20.883 -53.018  1.00 59.71           N  
ATOM   2762  CA  ASP B 157      57.797 -22.085 -52.412  1.00 62.80           C  
ATOM   2763  C   ASP B 157      58.921 -21.788 -51.435  1.00 63.47           C  
ATOM   2764  O   ASP B 157      59.366 -22.689 -50.721  1.00 64.64           O  
ATOM   2765  CB  ASP B 157      58.316 -23.042 -53.484  1.00 64.76           C  
ATOM   2766  CG  ASP B 157      58.575 -22.334 -54.792  1.00 69.53           C  
ATOM   2767  OD1 ASP B 157      57.782 -22.564 -55.731  1.00 76.17           O  
ATOM   2768  OD2 ASP B 157      59.531 -21.527 -54.846  1.00 75.40           O  
ATOM   2769  N   ASP B 158      59.335 -20.522 -51.432  1.00 63.83           N  
ATOM   2770  CA  ASP B 158      60.406 -19.973 -50.603  1.00 64.19           C  
ATOM   2771  C   ASP B 158      59.884 -19.420 -49.273  1.00 64.70           C  
ATOM   2772  O   ASP B 158      60.623 -18.798 -48.496  1.00 64.43           O  
ATOM   2773  CB  ASP B 158      61.084 -18.852 -51.396  1.00 65.09           C  
ATOM   2774  CG  ASP B 158      60.078 -17.928 -52.083  1.00 68.44           C  
ATOM   2775  OD1 ASP B 158      59.330 -18.368 -52.989  1.00 72.59           O  
ATOM   2776  OD2 ASP B 158      60.014 -16.732 -51.723  1.00 69.91           O  
ATOM   2777  N   ILE B 159      58.595 -19.639 -49.013  1.00 63.69           N  
ATOM   2778  CA  ILE B 159      58.013 -19.267 -47.722  1.00 61.98           C  
ATOM   2779  C   ILE B 159      57.500 -20.437 -46.893  1.00 60.83           C  
ATOM   2780  O   ILE B 159      56.774 -21.305 -47.381  1.00 60.90           O  
ATOM   2781  CB  ILE B 159      56.944 -18.161 -47.826  1.00 62.14           C  
ATOM   2782  CG1 ILE B 159      57.581 -16.897 -48.405  1.00 60.48           C  
ATOM   2783  CG2 ILE B 159      56.492 -17.724 -46.440  1.00 61.50           C  
ATOM   2784  CD1 ILE B 159      56.552 -15.905 -48.885  1.00 60.11           C  
ATOM   2785  N   GLU B 160      57.913 -20.412 -45.631  1.00 59.03           N  
ATOM   2786  CA  GLU B 160      57.519 -21.369 -44.607  1.00 58.82           C  
ATOM   2787  C   GLU B 160      56.277 -20.897 -43.838  1.00 55.34           C  
ATOM   2788  O   GLU B 160      56.382 -20.065 -42.940  1.00 52.87           O  
ATOM   2789  CB  GLU B 160      58.706 -21.506 -43.644  1.00 60.96           C  
ATOM   2790  CG  GLU B 160      58.485 -22.458 -42.468  1.00 67.56           C  
ATOM   2791  CD  GLU B 160      58.550 -23.937 -42.842  1.00 75.87           C  
ATOM   2792  OE1 GLU B 160      58.497 -24.743 -41.884  1.00 80.74           O  
ATOM   2793  OE2 GLU B 160      58.640 -24.309 -44.039  1.00 77.08           O  
ATOM   2794  N   PRO B 161      55.095 -21.424 -44.185  1.00 52.56           N  
ATOM   2795  CA  PRO B 161      53.810 -20.958 -43.670  1.00 50.21           C  
ATOM   2796  C   PRO B 161      53.670 -21.110 -42.160  1.00 48.55           C  
ATOM   2797  O   PRO B 161      54.110 -22.124 -41.639  1.00 48.71           O  
ATOM   2798  CB  PRO B 161      52.801 -21.859 -44.390  1.00 50.40           C  
ATOM   2799  CG  PRO B 161      53.535 -22.348 -45.600  1.00 52.62           C  
ATOM   2800  CD  PRO B 161      54.932 -22.579 -45.082  1.00 52.59           C  
ATOM   2801  N   LEU B 162      53.118 -20.121 -41.456  1.00 47.07           N  
ATOM   2802  CA  LEU B 162      52.793 -20.196 -40.029  1.00 44.65           C  
ATOM   2803  C   LEU B 162      51.286 -20.349 -39.908  1.00 43.29           C  
ATOM   2804  O   LEU B 162      50.541 -19.444 -40.289  1.00 42.38           O  
ATOM   2805  CB  LEU B 162      53.229 -18.925 -39.292  1.00 43.96           C  
ATOM   2806  CG  LEU B 162      54.715 -18.560 -39.463  1.00 49.17           C  
ATOM   2807  CD1 LEU B 162      55.048 -17.092 -39.147  1.00 40.44           C  
ATOM   2808  CD2 LEU B 162      55.628 -19.523 -38.676  1.00 43.68           C  
ATOM   2809  N   LEU B 163      50.825 -21.501 -39.441  1.00 44.20           N  
ATOM   2810  CA  LEU B 163      49.399 -21.827 -39.486  1.00 45.59           C  
ATOM   2811  C   LEU B 163      49.013 -22.145 -38.059  1.00 46.30           C  
ATOM   2812  O   LEU B 163      49.873 -22.668 -37.345  1.00 47.64           O  
ATOM   2813  CB  LEU B 163      49.109 -23.085 -40.292  1.00 46.29           C  
ATOM   2814  CG  LEU B 163      49.687 -22.955 -41.701  1.00 49.16           C  
ATOM   2815  CD1 LEU B 163      50.214 -24.334 -42.056  1.00 49.34           C  
ATOM   2816  CD2 LEU B 163      48.489 -22.597 -42.548  1.00 45.68           C  
ATOM   2817  N   SER B 164      47.778 -21.823 -37.682  1.00 44.89           N  
ATOM   2818  CA  SER B 164      47.208 -22.257 -36.408  1.00 45.90           C  
ATOM   2819  C   SER B 164      46.976 -23.768 -36.451  1.00 48.48           C  
ATOM   2820  O   SER B 164      46.771 -24.338 -37.529  1.00 47.22           O  
ATOM   2821  CB  SER B 164      45.852 -21.580 -36.161  1.00 45.54           C  
ATOM   2822  OG  SER B 164      44.906 -21.989 -37.134  1.00 41.85           O  
ATOM   2823  N   ASP B 165      47.006 -24.408 -35.283  1.00 50.29           N  
ATOM   2824  CA  ASP B 165      46.635 -25.828 -35.161  1.00 52.71           C  
ATOM   2825  C   ASP B 165      45.336 -26.127 -35.925  1.00 50.93           C  
ATOM   2826  O   ASP B 165      45.226 -27.096 -36.677  1.00 50.10           O  
ATOM   2827  CB  ASP B 165      46.561 -26.323 -33.700  1.00 52.82           C  
ATOM   2828  CG  ASP B 165      47.928 -26.472 -33.010  1.00 59.57           C  
ATOM   2829  OD1 ASP B 165      48.971 -26.819 -33.617  1.00 64.92           O  
ATOM   2830  OD2 ASP B 165      48.006 -26.255 -31.772  1.00 65.94           O  
ATOM   2831  N   ARG B 166      44.334 -25.276 -35.776  1.00 50.72           N  
ATOM   2832  CA  ARG B 166      43.053 -25.537 -36.419  1.00 51.60           C  
ATOM   2833  C   ARG B 166      43.070 -25.415 -37.935  1.00 51.29           C  
ATOM   2834  O   ARG B 166      42.269 -26.077 -38.598  1.00 51.36           O  
ATOM   2835  CB  ARG B 166      42.054 -24.519 -35.879  1.00 53.21           C  
ATOM   2836  CG  ARG B 166      40.643 -24.603 -36.435  1.00 59.16           C  
ATOM   2837  CD  ARG B 166      39.704 -23.739 -35.594  1.00 69.90           C  
ATOM   2838  NE  ARG B 166      38.598 -23.277 -36.432  1.00 79.85           N  
ATOM   2839  CZ  ARG B 166      38.742 -22.344 -37.371  1.00 85.53           C  
ATOM   2840  NH1 ARG B 166      39.939 -21.789 -37.554  1.00 85.75           N  
ATOM   2841  NH2 ARG B 166      37.710 -21.958 -38.117  1.00 83.51           N  
ATOM   2842  N   ASP B 167      43.932 -24.555 -38.485  1.00 50.79           N  
ATOM   2843  CA  ASP B 167      44.033 -24.423 -39.941  1.00 48.19           C  
ATOM   2844  C   ASP B 167      44.900 -25.581 -40.454  1.00 46.96           C  
ATOM   2845  O   ASP B 167      44.586 -26.178 -41.479  1.00 44.28           O  
ATOM   2846  CB  ASP B 167      44.586 -23.059 -40.375  1.00 48.53           C  
ATOM   2847  CG  ASP B 167      43.594 -21.893 -40.233  1.00 52.04           C  
ATOM   2848  OD1 ASP B 167      42.357 -22.116 -40.199  1.00 51.85           O  
ATOM   2849  OD2 ASP B 167      44.057 -20.723 -40.157  1.00 46.55           O  
ATOM   2850  N   GLU B 168      45.978 -25.908 -39.748  1.00 45.93           N  
ATOM   2851  CA  GLU B 168      46.834 -27.032 -40.118  1.00 50.62           C  
ATOM   2852  C   GLU B 168      46.111 -28.385 -40.274  1.00 50.85           C  
ATOM   2853  O   GLU B 168      46.414 -29.160 -41.179  1.00 51.24           O  
ATOM   2854  CB  GLU B 168      48.027 -27.141 -39.164  1.00 50.48           C  
ATOM   2855  CG  GLU B 168      49.129 -28.102 -39.585  1.00 57.37           C  
ATOM   2856  CD  GLU B 168      50.479 -27.679 -39.023  1.00 67.44           C  
ATOM   2857  OE1 GLU B 168      51.371 -27.382 -39.853  1.00 69.15           O  
ATOM   2858  OE2 GLU B 168      50.650 -27.632 -37.780  1.00 66.79           O  
ATOM   2859  N   ASN B 169      45.121 -28.646 -39.431  1.00 50.51           N  
ATOM   2860  CA  ASN B 169      44.486 -29.954 -39.354  1.00 50.95           C  
ATOM   2861  C   ASN B 169      43.099 -29.932 -39.949  1.00 50.27           C  
ATOM   2862  O   ASN B 169      42.338 -30.858 -39.670  1.00 50.51           O  
ATOM   2863  CB  ASN B 169      44.233 -30.321 -37.887  1.00 52.81           C  
ATOM   2864  CG  ASN B 169      45.510 -30.527 -37.107  1.00 54.46           C  
ATOM   2865  OD1 ASN B 169      46.450 -31.148 -37.609  1.00 63.98           O  
ATOM   2866  ND2 ASN B 169      45.564 -30.004 -35.888  1.00 57.97           N  
ATOM   2867  N   ALA B 170      42.759 -28.879 -40.688  1.00 47.28           N  
ATOM   2868  CA  ALA B 170      41.411 -28.750 -41.202  1.00 44.96           C  
ATOM   2869  C   ALA B 170      41.310 -29.764 -42.341  1.00 45.24           C  
ATOM   2870  O   ALA B 170      42.316 -30.178 -42.921  1.00 44.56           O  
ATOM   2871  CB  ALA B 170      41.180 -27.335 -41.690  1.00 44.56           C  
ATOM   2872  N   PRO B 171      40.087 -30.205 -42.640  1.00 45.05           N  
ATOM   2873  CA  PRO B 171      39.877 -31.221 -43.666  1.00 46.28           C  
ATOM   2874  C   PRO B 171      40.303 -30.638 -45.012  1.00 47.75           C  
ATOM   2875  O   PRO B 171      40.210 -29.428 -45.228  1.00 47.61           O  
ATOM   2876  CB  PRO B 171      38.342 -31.346 -43.697  1.00 46.17           C  
ATOM   2877  CG  PRO B 171      37.829 -30.098 -43.028  1.00 43.78           C  
ATOM   2878  CD  PRO B 171      38.836 -29.852 -41.950  1.00 43.16           C  
ATOM   2879  N   THR B 172      40.728 -31.504 -45.925  1.00 47.43           N  
ATOM   2880  CA  THR B 172      40.842 -31.145 -47.333  1.00 46.44           C  
ATOM   2881  C   THR B 172      39.461 -30.791 -47.856  1.00 45.39           C  
ATOM   2882  O   THR B 172      38.423 -31.108 -47.273  1.00 46.39           O  
ATOM   2883  CB  THR B 172      41.329 -32.337 -48.206  1.00 48.19           C  
ATOM   2884  OG1 THR B 172      40.310 -33.349 -48.181  1.00 49.12           O  
ATOM   2885  CG2 THR B 172      42.639 -32.925 -47.686  1.00 46.11           C  
ATOM   2886  N   LEU B 173      39.449 -30.136 -49.008  1.00 43.38           N  
ATOM   2887  CA  LEU B 173      38.179 -29.727 -49.560  1.00 44.93           C  
ATOM   2888  C   LEU B 173      37.317 -30.953 -49.903  1.00 46.94           C  
ATOM   2889  O   LEU B 173      36.084 -30.871 -49.860  1.00 44.91           O  
ATOM   2890  CB  LEU B 173      38.451 -28.966 -50.857  1.00 44.35           C  
ATOM   2891  CG  LEU B 173      37.180 -28.395 -51.485  1.00 45.16           C  
ATOM   2892  CD1 LEU B 173      36.535 -27.295 -50.655  1.00 43.40           C  
ATOM   2893  CD2 LEU B 173      37.407 -27.979 -52.933  1.00 48.85           C  
ATOM   2894  N   ALA B 174      37.961 -32.046 -50.315  1.00 46.19           N  
ATOM   2895  CA  ALA B 174      37.217 -33.214 -50.772  1.00 47.33           C  
ATOM   2896  C   ALA B 174      36.576 -33.840 -49.539  1.00 46.84           C  
ATOM   2897  O   ALA B 174      35.397 -34.184 -49.571  1.00 49.11           O  
ATOM   2898  CB  ALA B 174      38.123 -34.193 -51.520  1.00 46.68           C  
ATOM   2899  N   THR B 175      37.330 -33.949 -48.449  1.00 46.97           N  
ATOM   2900  CA  THR B 175      36.814 -34.438 -47.180  1.00 46.96           C  
ATOM   2901  C   THR B 175      35.692 -33.575 -46.611  1.00 50.14           C  
ATOM   2902  O   THR B 175      34.651 -34.101 -46.211  1.00 52.15           O  
ATOM   2903  CB  THR B 175      37.962 -34.579 -46.184  1.00 47.50           C  
ATOM   2904  OG1 THR B 175      38.906 -35.508 -46.736  1.00 48.96           O  
ATOM   2905  CG2 THR B 175      37.488 -34.972 -44.798  1.00 39.87           C  
ATOM   2906  N   ALA B 176      35.840 -32.254 -46.600  1.00 48.03           N  
ATOM   2907  CA  ALA B 176      34.708 -31.407 -46.245  1.00 47.42           C  
ATOM   2908  C   ALA B 176      33.425 -31.550 -47.062  1.00 47.90           C  
ATOM   2909  O   ALA B 176      32.318 -31.475 -46.508  1.00 47.67           O  
ATOM   2910  CB  ALA B 176      35.156 -29.938 -46.195  1.00 48.26           C  
ATOM   2911  N   GLU B 177      33.554 -31.727 -48.375  1.00 48.66           N  
ATOM   2912  CA  GLU B 177      32.420 -31.954 -49.282  1.00 50.28           C  
ATOM   2913  C   GLU B 177      31.610 -33.221 -48.920  1.00 52.68           C  
ATOM   2914  O   GLU B 177      30.382 -33.238 -49.019  1.00 51.21           O  
ATOM   2915  CB  GLU B 177      32.918 -32.133 -50.721  1.00 49.63           C  
ATOM   2916  CG  GLU B 177      31.862 -32.196 -51.834  1.00 48.86           C  
ATOM   2917  CD  GLU B 177      32.434 -32.312 -53.246  1.00 52.85           C  
ATOM   2918  OE1 GLU B 177      33.570 -32.801 -53.455  1.00 55.97           O  
ATOM   2919  OE2 GLU B 177      31.744 -31.930 -54.215  1.00 49.81           O  
ATOM   2920  N   ARG B 178      32.321 -34.274 -48.526  1.00 54.05           N  
ATOM   2921  CA  ARG B 178      31.766 -35.616 -48.374  1.00 55.98           C  
ATOM   2922  C   ARG B 178      30.987 -35.554 -47.073  1.00 56.13           C  
ATOM   2923  O   ARG B 178      29.830 -35.972 -47.041  1.00 57.14           O  
ATOM   2924  CB  ARG B 178      32.852 -36.686 -48.225  1.00 56.07           C  
ATOM   2925  CG  ARG B 178      33.280 -37.302 -49.546  1.00 60.51           C  
ATOM   2926  CD  ARG B 178      34.581 -38.086 -49.387  1.00 68.67           C  
ATOM   2927  NE  ARG B 178      35.372 -37.911 -50.605  1.00 72.69           N  
ATOM   2928  CZ  ARG B 178      36.688 -37.724 -50.657  1.00 73.95           C  
ATOM   2929  NH1 ARG B 178      37.408 -37.676 -49.540  1.00 69.98           N  
ATOM   2930  NH2 ARG B 178      37.271 -37.586 -51.846  1.00 74.81           N  
ATOM   2931  N   LEU B 179      31.657 -35.043 -46.046  1.00 53.43           N  
ATOM   2932  CA  LEU B 179      31.042 -34.792 -44.760  1.00 53.52           C  
ATOM   2933  C   LEU B 179      29.949 -33.741 -44.712  1.00 52.75           C  
ATOM   2934  O   LEU B 179      29.486 -33.470 -43.607  1.00 55.62           O  
ATOM   2935  CB  LEU B 179      32.092 -34.426 -43.717  1.00 53.89           C  
ATOM   2936  CG  LEU B 179      33.275 -35.379 -43.575  1.00 56.71           C  
ATOM   2937  CD1 LEU B 179      34.326 -34.560 -42.872  1.00 62.06           C  
ATOM   2938  CD2 LEU B 179      32.934 -36.546 -42.668  1.00 62.55           C  
ATOM   2939  N   GLY B 180      29.507 -33.160 -45.824  1.00 50.79           N  
ATOM   2940  CA  GLY B 180      28.440 -32.162 -45.718  1.00 49.84           C  
ATOM   2941  C   GLY B 180      28.780 -30.835 -45.047  1.00 50.06           C  
ATOM   2942  O   GLY B 180      27.882 -30.037 -44.763  1.00 48.03           O  
ATOM   2943  N   LEU B 181      30.066 -30.590 -44.788  1.00 48.69           N  
ATOM   2944  CA  LEU B 181      30.565 -29.308 -44.284  1.00 47.12           C  
ATOM   2945  C   LEU B 181      30.451 -28.067 -45.164  1.00 44.59           C  
ATOM   2946  O   LEU B 181      30.522 -26.975 -44.627  1.00 44.85           O  
ATOM   2947  CB  LEU B 181      32.012 -29.422 -43.795  1.00 47.25           C  
ATOM   2948  CG  LEU B 181      32.208 -30.054 -42.419  1.00 48.67           C  
ATOM   2949  CD1 LEU B 181      33.606 -30.657 -42.315  1.00 46.59           C  
ATOM   2950  CD2 LEU B 181      31.952 -29.051 -41.286  1.00 49.79           C  
ATOM   2951  N   LEU B 182      30.221 -28.164 -46.466  1.00 43.38           N  
ATOM   2952  CA  LEU B 182      30.390 -27.035 -47.375  1.00 41.52           C  
ATOM   2953  C   LEU B 182      29.138 -26.265 -47.768  1.00 42.56           C  
ATOM   2954  O   LEU B 182      28.103 -26.892 -47.922  1.00 44.61           O  
ATOM   2955  CB  LEU B 182      31.118 -27.509 -48.635  1.00 41.06           C  
ATOM   2956  CG  LEU B 182      32.538 -28.063 -48.528  1.00 40.16           C  
ATOM   2957  CD1 LEU B 182      32.969 -28.364 -49.941  1.00 45.20           C  
ATOM   2958  CD2 LEU B 182      33.547 -27.096 -47.886  1.00 42.71           C  
ATOM   2959  N   PRO B 183      29.186 -24.934 -47.957  1.00 41.11           N  
ATOM   2960  CA  PRO B 183      27.917 -24.329 -48.346  1.00 40.89           C  
ATOM   2961  C   PRO B 183      27.543 -24.762 -49.753  1.00 41.52           C  
ATOM   2962  O   PRO B 183      28.332 -25.369 -50.475  1.00 42.53           O  
ATOM   2963  CB  PRO B 183      28.215 -22.832 -48.330  1.00 42.66           C  
ATOM   2964  CG  PRO B 183      29.702 -22.769 -48.644  1.00 41.81           C  
ATOM   2965  CD  PRO B 183      30.301 -23.973 -47.950  1.00 40.45           C  
ATOM   2966  N   THR B 184      26.314 -24.487 -50.157  1.00 42.37           N  
ATOM   2967  CA  THR B 184      25.929 -24.937 -51.485  1.00 42.39           C  
ATOM   2968  C   THR B 184      25.819 -23.693 -52.352  1.00 42.18           C  
ATOM   2969  O   THR B 184      25.512 -22.596 -51.848  1.00 41.28           O  
ATOM   2970  CB  THR B 184      24.575 -25.703 -51.560  1.00 42.37           C  
ATOM   2971  OG1 THR B 184      23.506 -24.777 -51.361  1.00 42.67           O  
ATOM   2972  CG2 THR B 184      24.504 -26.881 -50.575  1.00 43.08           C  
ATOM   2973  N   TYR B 185      26.019 -23.934 -53.647  1.00 41.29           N  
ATOM   2974  CA  TYR B 185      25.867 -22.844 -54.609  1.00 42.30           C  
ATOM   2975  C   TYR B 185      24.448 -22.297 -54.571  1.00 42.47           C  
ATOM   2976  O   TYR B 185      24.215 -21.072 -54.597  1.00 40.26           O  
ATOM   2977  CB  TYR B 185      26.355 -23.320 -55.975  1.00 41.76           C  
ATOM   2978  CG  TYR B 185      26.296 -22.260 -57.040  1.00 47.53           C  
ATOM   2979  CD1 TYR B 185      27.099 -21.113 -56.994  1.00 46.98           C  
ATOM   2980  CD2 TYR B 185      25.402 -22.423 -58.093  1.00 49.73           C  
ATOM   2981  CE1 TYR B 185      27.005 -20.122 -57.962  1.00 45.55           C  
ATOM   2982  CE2 TYR B 185      25.320 -21.469 -59.078  1.00 50.75           C  
ATOM   2983  CZ  TYR B 185      26.122 -20.334 -59.006  1.00 50.99           C  
ATOM   2984  OH  TYR B 185      25.923 -19.437 -60.028  1.00 42.80           O  
ATOM   2985  N   GLN B 186      23.510 -23.247 -54.468  1.00 43.29           N  
ATOM   2986  CA  GLN B 186      22.093 -22.906 -54.479  1.00 44.01           C  
ATOM   2987  C   GLN B 186      21.715 -21.997 -53.315  1.00 43.01           C  
ATOM   2988  O   GLN B 186      21.038 -20.990 -53.523  1.00 42.98           O  
ATOM   2989  CB  GLN B 186      21.182 -24.149 -54.504  1.00 46.80           C  
ATOM   2990  CG  GLN B 186      19.822 -23.911 -55.163  1.00 51.15           C  
ATOM   2991  CD  GLN B 186      18.790 -25.033 -54.945  1.00 61.51           C  
ATOM   2992  OE1 GLN B 186      18.224 -25.211 -53.862  1.00 57.56           O  
ATOM   2993  NE2 GLN B 186      18.538 -25.799 -56.001  1.00 59.70           N  
ATOM   2994  N   ALA B 187      22.113 -22.318 -52.085  1.00 43.49           N  
ATOM   2995  CA  ALA B 187      21.844 -21.355 -51.006  1.00 44.11           C  
ATOM   2996  C   ALA B 187      22.514 -19.995 -51.257  1.00 42.22           C  
ATOM   2997  O   ALA B 187      21.962 -18.934 -50.918  1.00 42.98           O  
ATOM   2998  CB  ALA B 187      22.303 -21.882 -49.627  1.00 43.76           C  
ATOM   2999  N   TRP B 188      23.702 -20.021 -51.852  1.00 43.23           N  
ATOM   3000  CA  TRP B 188      24.390 -18.772 -52.234  1.00 43.43           C  
ATOM   3001  C   TRP B 188      23.466 -17.958 -53.125  1.00 43.81           C  
ATOM   3002  O   TRP B 188      23.148 -16.799 -52.830  1.00 43.83           O  
ATOM   3003  CB  TRP B 188      25.726 -18.995 -52.940  1.00 42.89           C  
ATOM   3004  CG  TRP B 188      26.402 -17.683 -53.239  1.00 45.57           C  
ATOM   3005  CD1 TRP B 188      27.183 -16.983 -52.374  1.00 45.18           C  
ATOM   3006  CD2 TRP B 188      26.358 -16.920 -54.452  1.00 44.42           C  
ATOM   3007  NE1 TRP B 188      27.619 -15.829 -52.973  1.00 44.42           N  
ATOM   3008  CE2 TRP B 188      27.139 -15.763 -54.252  1.00 46.71           C  
ATOM   3009  CE3 TRP B 188      25.767 -17.112 -55.703  1.00 45.01           C  
ATOM   3010  CZ2 TRP B 188      27.314 -14.781 -55.235  1.00 37.24           C  
ATOM   3011  CZ3 TRP B 188      25.944 -16.144 -56.692  1.00 44.73           C  
ATOM   3012  CH2 TRP B 188      26.721 -14.990 -56.449  1.00 45.31           C  
ATOM   3013  N   GLN B 189      22.977 -18.603 -54.181  1.00 45.43           N  
ATOM   3014  CA  GLN B 189      22.079 -17.891 -55.093  1.00 46.87           C  
ATOM   3015  C   GLN B 189      20.831 -17.372 -54.401  1.00 48.02           C  
ATOM   3016  O   GLN B 189      20.454 -16.210 -54.556  1.00 47.95           O  
ATOM   3017  CB  GLN B 189      21.711 -18.799 -56.258  1.00 47.18           C  
ATOM   3018  CG  GLN B 189      22.824 -18.973 -57.291  1.00 52.35           C  
ATOM   3019  CD  GLN B 189      22.379 -19.860 -58.455  1.00 57.51           C  
ATOM   3020  OE1 GLN B 189      21.906 -20.974 -58.218  1.00 58.37           O  
ATOM   3021  NE2 GLN B 189      22.511 -19.375 -59.693  1.00 50.38           N  
ATOM   3022  N   GLU B 190      20.239 -18.227 -53.568  1.00 49.49           N  
ATOM   3023  CA  GLU B 190      19.020 -17.849 -52.863  1.00 51.38           C  
ATOM   3024  C   GLU B 190      19.260 -16.660 -51.946  1.00 49.84           C  
ATOM   3025  O   GLU B 190      18.468 -15.719 -51.898  1.00 49.05           O  
ATOM   3026  CB  GLU B 190      18.457 -19.067 -52.111  1.00 52.49           C  
ATOM   3027  CG  GLU B 190      17.765 -19.992 -53.104  1.00 57.55           C  
ATOM   3028  CD  GLU B 190      17.384 -21.384 -52.590  1.00 68.61           C  
ATOM   3029  OE1 GLU B 190      17.804 -21.840 -51.498  1.00 65.53           O  
ATOM   3030  OE2 GLU B 190      16.646 -22.047 -53.359  1.00 71.44           O  
ATOM   3031  N   GLN B 191      20.383 -16.695 -51.234  1.00 49.92           N  
ATOM   3032  CA  GLN B 191      20.678 -15.546 -50.397  1.00 49.16           C  
ATOM   3033  C   GLN B 191      20.876 -14.241 -51.169  1.00 50.50           C  
ATOM   3034  O   GLN B 191      20.482 -13.167 -50.704  1.00 48.95           O  
ATOM   3035  CB  GLN B 191      21.919 -15.827 -49.560  1.00 47.98           C  
ATOM   3036  CG  GLN B 191      22.140 -14.643 -48.625  1.00 51.57           C  
ATOM   3037  CD  GLN B 191      23.252 -14.872 -47.628  1.00 48.86           C  
ATOM   3038  OE1 GLN B 191      24.090 -15.750 -47.808  1.00 53.76           O  
ATOM   3039  NE2 GLN B 191      23.241 -14.109 -46.552  1.00 49.67           N  
ATOM   3040  N   GLN B 192      21.527 -14.329 -52.326  1.00 52.17           N  
ATOM   3041  CA  GLN B 192      21.825 -13.109 -53.078  1.00 54.27           C  
ATOM   3042  C   GLN B 192      20.498 -12.468 -53.482  1.00 55.08           C  
ATOM   3043  O   GLN B 192      20.276 -11.290 -53.206  1.00 55.15           O  
ATOM   3044  CB  GLN B 192      22.736 -13.360 -54.285  1.00 53.59           C  
ATOM   3045  CG  GLN B 192      24.181 -13.793 -53.994  1.00 56.09           C  
ATOM   3046  CD  GLN B 192      24.920 -13.023 -52.897  1.00 55.00           C  
ATOM   3047  OE1 GLN B 192      25.294 -13.612 -51.885  1.00 63.85           O  
ATOM   3048  NE2 GLN B 192      25.128 -11.729 -53.063  1.00 53.44           N  
ATOM   3049  N   GLN B 193      19.604 -13.256 -54.075  1.00 57.42           N  
ATOM   3050  CA  GLN B 193      18.222 -12.839 -54.342  1.00 59.50           C  
ATOM   3051  C   GLN B 193      17.482 -12.223 -53.157  1.00 58.91           C  
ATOM   3052  O   GLN B 193      16.920 -11.121 -53.243  1.00 59.28           O  
ATOM   3053  CB  GLN B 193      17.393 -14.015 -54.860  1.00 60.88           C  
ATOM   3054  CG  GLN B 193      17.397 -14.202 -56.366  1.00 67.51           C  
ATOM   3055  CD  GLN B 193      17.391 -15.672 -56.759  1.00 75.70           C  
ATOM   3056  OE1 GLN B 193      16.781 -16.520 -56.097  1.00 74.37           O  
ATOM   3057  NE2 GLN B 193      18.098 -15.980 -57.848  1.00 76.61           N  
ATOM   3058  N   ALA B 194      17.512 -12.927 -52.030  1.00 57.50           N  
ATOM   3059  CA  ALA B 194      16.702 -12.464 -50.908  1.00 57.48           C  
ATOM   3060  C   ALA B 194      17.161 -11.084 -50.466  1.00 57.24           C  
ATOM   3061  O   ALA B 194      16.320 -10.264 -50.089  1.00 56.46           O  
ATOM   3062  CB  ALA B 194      16.738 -13.463 -49.748  1.00 57.26           C  
ATOM   3063  N   GLN B 195      18.477 -10.864 -50.506  1.00 57.75           N  
ATOM   3064  CA  GLN B 195      19.097  -9.621 -50.031  1.00 57.70           C  
ATOM   3065  C   GLN B 195      18.661  -8.461 -50.920  1.00 57.45           C  
ATOM   3066  O   GLN B 195      18.370  -7.361 -50.443  1.00 56.77           O  
ATOM   3067  CB  GLN B 195      20.630  -9.700 -49.983  1.00 58.48           C  
ATOM   3068  CG  GLN B 195      21.224 -10.118 -48.642  1.00 56.09           C  
ATOM   3069  CD  GLN B 195      22.679 -10.563 -48.760  1.00 62.81           C  
ATOM   3070  OE1 GLN B 195      23.247 -10.633 -49.857  1.00 62.30           O  
ATOM   3071  NE2 GLN B 195      23.290 -10.894 -47.620  1.00 59.19           N  
ATOM   3072  N   ARG B 196      18.588  -8.715 -52.221  1.00 58.37           N  
ATOM   3073  CA  ARG B 196      18.098  -7.661 -53.110  1.00 60.15           C  
ATOM   3074  C   ARG B 196      16.631  -7.231 -52.961  1.00 61.17           C  
ATOM   3075  O   ARG B 196      16.305  -6.095 -53.320  1.00 60.41           O  
ATOM   3076  CB  ARG B 196      18.514  -7.892 -54.567  1.00 60.13           C  
ATOM   3077  CG  ARG B 196      20.022  -7.963 -54.768  1.00 60.92           C  
ATOM   3078  CD  ARG B 196      20.418  -8.013 -56.234  1.00 66.57           C  
ATOM   3079  NE  ARG B 196      20.010  -9.271 -56.851  1.00 71.35           N  
ATOM   3080  CZ  ARG B 196      20.791 -10.315 -57.120  1.00 72.73           C  
ATOM   3081  NH1 ARG B 196      22.092 -10.319 -56.851  1.00 70.46           N  
ATOM   3082  NH2 ARG B 196      20.251 -11.391 -57.682  1.00 71.65           N  
ATOM   3083  N   LEU B 197      15.756  -8.088 -52.428  1.00 61.87           N  
ATOM   3084  CA  LEU B 197      14.365  -7.704 -52.142  1.00 63.05           C  
ATOM   3085  C   LEU B 197      14.083  -6.833 -50.906  1.00 63.74           C  
ATOM   3086  O   LEU B 197      13.348  -5.836 -50.968  1.00 63.61           O  
ATOM   3087  CB  LEU B 197      13.452  -8.931 -52.199  1.00 63.86           C  
ATOM   3088  CG  LEU B 197      13.413  -9.595 -53.583  1.00 65.69           C  
ATOM   3089  CD1 LEU B 197      12.295 -10.627 -53.600  1.00 68.53           C  
ATOM   3090  CD2 LEU B 197      13.266  -8.631 -54.775  1.00 66.71           C  
ATOM   3091  N   GLU B 198      14.663  -7.170 -49.756  1.00 62.91           N  
ATOM   3092  CA  GLU B 198      14.684  -6.193 -48.672  1.00 63.53           C  
ATOM   3093  C   GLU B 198      15.110  -4.821 -49.200  1.00 63.98           C  
ATOM   3094  O   GLU B 198      16.285  -4.691 -49.574  1.00 62.39           O  
ATOM   3095  CB  GLU B 198      15.752  -6.588 -47.648  1.00 65.01           C  
ATOM   3096  CG  GLU B 198      16.216  -5.366 -46.830  1.00 60.48           C  
ATOM   3097  CD  GLU B 198      16.678  -5.766 -45.429  1.00 68.33           C  
ATOM   3098  OE1 GLU B 198      17.137  -4.862 -44.667  1.00 59.57           O  
ATOM   3099  OE2 GLU B 198      16.537  -6.991 -45.142  1.00 61.82           O  
TER    3100      GLU B 198                                                      
ATOM   3101  N   MET C   1      45.779 -30.502 -29.600  1.00 67.80           N  
ATOM   3102  CA  MET C   1      47.172 -29.987 -29.486  1.00 67.05           C  
ATOM   3103  C   MET C   1      48.112 -30.514 -30.569  1.00 66.88           C  
ATOM   3104  O   MET C   1      47.795 -31.478 -31.271  1.00 68.89           O  
ATOM   3105  CB  MET C   1      47.675 -30.414 -28.109  1.00 67.40           C  
ATOM   3106  CG  MET C   1      46.612 -30.244 -27.037  1.00 66.98           C  
ATOM   3107  SD  MET C   1      47.368 -30.548 -25.433  1.00 67.87           S  
ATOM   3108  CE  MET C   1      48.839 -29.532 -25.547  1.00 62.04           C  
ATOM   3109  N   HIS C   2      49.283 -29.901 -30.693  1.00 63.78           N  
ATOM   3110  CA  HIS C   2      50.311 -30.318 -31.633  1.00 63.42           C  
ATOM   3111  C   HIS C   2      51.073 -31.528 -31.083  1.00 62.44           C  
ATOM   3112  O   HIS C   2      51.772 -31.398 -30.086  1.00 61.93           O  
ATOM   3113  CB  HIS C   2      51.227 -29.104 -31.782  1.00 63.95           C  
ATOM   3114  CG  HIS C   2      52.455 -29.345 -32.598  1.00 69.95           C  
ATOM   3115  ND1 HIS C   2      53.587 -29.937 -32.080  1.00 76.36           N  
ATOM   3116  CD2 HIS C   2      52.736 -29.058 -33.892  1.00 75.61           C  
ATOM   3117  CE1 HIS C   2      54.512 -30.014 -33.021  1.00 79.64           C  
ATOM   3118  NE2 HIS C   2      54.021 -29.483 -34.129  1.00 79.40           N  
ATOM   3119  N   PRO C   3      50.970 -32.723 -31.692  1.00 61.72           N  
ATOM   3120  CA  PRO C   3      51.721 -33.880 -31.197  1.00 59.89           C  
ATOM   3121  C   PRO C   3      53.232 -33.682 -31.292  1.00 58.51           C  
ATOM   3122  O   PRO C   3      53.727 -33.070 -32.242  1.00 58.26           O  
ATOM   3123  CB  PRO C   3      51.283 -35.024 -32.107  1.00 59.62           C  
ATOM   3124  CG  PRO C   3      50.862 -34.319 -33.394  1.00 63.01           C  
ATOM   3125  CD  PRO C   3      50.272 -33.001 -32.960  1.00 61.98           C  
ATOM   3126  N   LEU C   4      53.971 -34.173 -30.300  1.00 57.14           N  
ATOM   3127  CA  LEU C   4      55.432 -34.070 -30.344  1.00 56.41           C  
ATOM   3128  C   LEU C   4      56.027 -35.366 -30.894  1.00 56.53           C  
ATOM   3129  O   LEU C   4      55.288 -36.257 -31.306  1.00 56.82           O  
ATOM   3130  CB  LEU C   4      55.987 -33.759 -28.947  1.00 56.94           C  
ATOM   3131  CG  LEU C   4      55.393 -32.537 -28.244  1.00 52.97           C  
ATOM   3132  CD1 LEU C   4      55.796 -32.511 -26.784  1.00 52.13           C  
ATOM   3133  CD2 LEU C   4      55.904 -31.314 -28.972  1.00 46.14           C  
ATOM   3134  N   SER C   5      57.347 -35.488 -30.884  1.00 56.31           N  
ATOM   3135  CA  SER C   5      58.033 -36.633 -31.469  1.00 56.95           C  
ATOM   3136  C   SER C   5      57.832 -37.967 -30.756  1.00 56.09           C  
ATOM   3137  O   SER C   5      58.309 -38.990 -31.241  1.00 57.03           O  
ATOM   3138  CB  SER C   5      59.520 -36.315 -31.660  1.00 57.29           C  
ATOM   3139  OG  SER C   5      60.299 -36.750 -30.555  1.00 62.53           O  
ATOM   3140  N   ILE C   6      57.104 -37.977 -29.643  1.00 56.42           N  
ATOM   3141  CA  ILE C   6      56.876 -39.154 -28.816  1.00 54.67           C  
ATOM   3142  C   ILE C   6      55.392 -39.204 -28.508  1.00 56.10           C  
ATOM   3143  O   ILE C   6      54.760 -38.241 -28.068  1.00 55.65           O  
ATOM   3144  CB  ILE C   6      57.607 -39.088 -27.438  1.00 55.86           C  
ATOM   3145  CG1 ILE C   6      59.132 -39.172 -27.584  1.00 52.57           C  
ATOM   3146  CG2 ILE C   6      57.020 -40.102 -26.435  1.00 50.37           C  
ATOM   3147  CD1 ILE C   6      59.993 -38.437 -26.535  1.00 50.06           C  
ATOM   3148  N   GLU C   7      54.862 -40.400 -28.719  1.00 56.69           N  
ATOM   3149  CA  GLU C   7      53.434 -40.635 -28.695  1.00 57.05           C  
ATOM   3150  C   GLU C   7      52.960 -40.488 -27.265  1.00 55.58           C  
ATOM   3151  O   GLU C   7      53.480 -41.145 -26.369  1.00 55.95           O  
ATOM   3152  CB  GLU C   7      53.132 -42.067 -29.154  1.00 58.98           C  
ATOM   3153  CG  GLU C   7      51.660 -42.488 -29.057  1.00 61.56           C  
ATOM   3154  CD  GLU C   7      51.438 -43.988 -29.289  1.00 65.06           C  
ATOM   3155  OE1 GLU C   7      52.425 -44.758 -29.373  1.00 58.51           O  
ATOM   3156  OE2 GLU C   7      50.255 -44.396 -29.379  1.00 64.01           O  
ATOM   3157  N   GLY C   8      51.932 -39.671 -27.087  1.00 53.01           N  
ATOM   3158  CA  GLY C   8      51.385 -39.439 -25.762  1.00 50.88           C  
ATOM   3159  C   GLY C   8      51.951 -38.128 -25.231  1.00 47.75           C  
ATOM   3160  O   GLY C   8      51.546 -37.728 -24.155  1.00 47.74           O  
ATOM   3161  N   ALA C   9      52.844 -37.472 -25.967  1.00 46.28           N  
ATOM   3162  CA  ALA C   9      53.340 -36.126 -25.709  1.00 47.22           C  
ATOM   3163  C   ALA C   9      52.806 -35.051 -26.675  1.00 47.61           C  
ATOM   3164  O   ALA C   9      52.862 -35.225 -27.892  1.00 47.49           O  
ATOM   3165  CB  ALA C   9      54.863 -36.111 -25.705  1.00 44.22           C  
ATOM   3166  N   TRP C  10      52.328 -33.935 -26.122  1.00 47.78           N  
ATOM   3167  CA  TRP C  10      51.744 -32.799 -26.849  1.00 49.88           C  
ATOM   3168  C   TRP C  10      52.142 -31.423 -26.305  1.00 48.63           C  
ATOM   3169  O   TRP C  10      52.500 -31.246 -25.143  1.00 47.88           O  
ATOM   3170  CB  TRP C  10      50.209 -32.867 -26.844  1.00 49.35           C  
ATOM   3171  CG  TRP C  10      49.710 -34.268 -27.016  1.00 60.88           C  
ATOM   3172  CD1 TRP C  10      49.793 -35.305 -26.116  1.00 66.91           C  
ATOM   3173  CD2 TRP C  10      49.092 -34.809 -28.194  1.00 67.42           C  
ATOM   3174  NE1 TRP C  10      49.257 -36.451 -26.662  1.00 69.63           N  
ATOM   3175  CE2 TRP C  10      48.807 -36.169 -27.927  1.00 70.59           C  
ATOM   3176  CE3 TRP C  10      48.735 -34.266 -29.434  1.00 68.97           C  
ATOM   3177  CZ2 TRP C  10      48.182 -36.999 -28.864  1.00 72.05           C  
ATOM   3178  CZ3 TRP C  10      48.106 -35.087 -30.362  1.00 70.68           C  
ATOM   3179  CH2 TRP C  10      47.842 -36.438 -30.070  1.00 73.68           C  
ATOM   3180  N   SER C  11      52.082 -30.417 -27.169  1.00 48.93           N  
ATOM   3181  CA  SER C  11      52.309 -29.040 -26.766  1.00 48.75           C  
ATOM   3182  C   SER C  11      51.214 -28.237 -27.419  1.00 48.95           C  
ATOM   3183  O   SER C  11      50.572 -28.681 -28.376  1.00 48.63           O  
ATOM   3184  CB  SER C  11      53.663 -28.501 -27.219  1.00 48.33           C  
ATOM   3185  OG  SER C  11      53.674 -28.198 -28.599  1.00 51.43           O  
ATOM   3186  N   GLN C  12      51.020 -27.055 -26.847  1.00 49.79           N  
ATOM   3187  CA  GLN C  12      50.129 -26.080 -27.458  1.00 50.80           C  
ATOM   3188  C   GLN C  12      50.469 -24.641 -27.097  1.00 50.37           C  
ATOM   3189  O   GLN C  12      50.983 -24.351 -26.007  1.00 49.02           O  
ATOM   3190  CB  GLN C  12      48.671 -26.422 -27.203  1.00 51.04           C  
ATOM   3191  CG  GLN C  12      48.092 -25.806 -25.966  1.00 54.50           C  
ATOM   3192  CD  GLN C  12      46.592 -25.743 -26.127  1.00 56.45           C  
ATOM   3193  OE1 GLN C  12      46.084 -25.744 -27.255  1.00 60.53           O  
ATOM   3194  NE2 GLN C  12      45.884 -25.723 -25.001  1.00 56.30           N  
ATOM   3195  N   GLU C  13      50.233 -23.786 -28.088  1.00 47.90           N  
ATOM   3196  CA  GLU C  13      50.552 -22.373 -27.983  1.00 47.79           C  
ATOM   3197  C   GLU C  13      49.181 -21.726 -27.782  1.00 43.29           C  
ATOM   3198  O   GLU C  13      48.289 -21.876 -28.608  1.00 42.92           O  
ATOM   3199  CB  GLU C  13      51.364 -21.859 -29.181  1.00 49.60           C  
ATOM   3200  CG  GLU C  13      52.860 -21.643 -28.815  1.00 58.88           C  
ATOM   3201  CD  GLU C  13      53.779 -22.834 -29.102  1.00 68.51           C  
ATOM   3202  OE1 GLU C  13      53.571 -23.987 -28.655  1.00 72.09           O  
ATOM   3203  OE2 GLU C  13      54.778 -22.635 -29.823  1.00 73.09           O  
ATOM   3204  N   PRO C  14      48.975 -21.077 -26.635  1.00 38.57           N  
ATOM   3205  CA  PRO C  14      47.676 -20.444 -26.447  1.00 37.00           C  
ATOM   3206  C   PRO C  14      47.593 -19.104 -27.192  1.00 35.12           C  
ATOM   3207  O   PRO C  14      48.599 -18.525 -27.605  1.00 35.82           O  
ATOM   3208  CB  PRO C  14      47.637 -20.217 -24.933  1.00 35.82           C  
ATOM   3209  CG  PRO C  14      49.126 -19.899 -24.627  1.00 35.15           C  
ATOM   3210  CD  PRO C  14      49.871 -20.902 -25.475  1.00 37.53           C  
ATOM   3211  N   VAL C  15      46.380 -18.593 -27.345  1.00 35.52           N  
ATOM   3212  CA  VAL C  15      46.212 -17.186 -27.746  1.00 34.95           C  
ATOM   3213  C   VAL C  15      46.342 -16.274 -26.524  1.00 32.66           C  
ATOM   3214  O   VAL C  15      45.657 -16.448 -25.530  1.00 31.22           O  
ATOM   3215  CB  VAL C  15      44.844 -16.994 -28.499  1.00 37.05           C  
ATOM   3216  CG1 VAL C  15      44.523 -15.517 -28.763  1.00 33.36           C  
ATOM   3217  CG2 VAL C  15      44.829 -17.796 -29.862  1.00 34.24           C  
ATOM   3218  N   ILE C  16      47.205 -15.267 -26.578  1.00 32.11           N  
ATOM   3219  CA  ILE C  16      47.350 -14.355 -25.452  1.00 31.44           C  
ATOM   3220  C   ILE C  16      46.470 -13.116 -25.690  1.00 33.62           C  
ATOM   3221  O   ILE C  16      46.494 -12.510 -26.784  1.00 34.08           O  
ATOM   3222  CB  ILE C  16      48.808 -13.825 -25.390  1.00 30.28           C  
ATOM   3223  CG1 ILE C  16      49.838 -14.972 -25.375  1.00 35.67           C  
ATOM   3224  CG2 ILE C  16      49.023 -12.990 -24.119  1.00 28.85           C  
ATOM   3225  CD1 ILE C  16      49.750 -15.812 -24.130  1.00 32.58           C  
ATOM   3226  N   HIS C  17      45.741 -12.751 -24.640  1.00 32.20           N  
ATOM   3227  CA  HIS C  17      44.875 -11.596 -24.598  1.00 29.99           C  
ATOM   3228  C   HIS C  17      45.585 -10.480 -23.856  1.00 33.81           C  
ATOM   3229  O   HIS C  17      46.082 -10.679 -22.735  1.00 32.89           O  
ATOM   3230  CB  HIS C  17      43.577 -11.991 -23.922  1.00 30.56           C  
ATOM   3231  CG  HIS C  17      42.893 -13.146 -24.581  1.00 33.12           C  
ATOM   3232  ND1 HIS C  17      42.363 -14.203 -23.870  1.00 43.23           N  
ATOM   3233  CD2 HIS C  17      42.633 -13.411 -25.882  1.00 37.46           C  
ATOM   3234  CE1 HIS C  17      41.814 -15.072 -24.703  1.00 46.80           C  
ATOM   3235  NE2 HIS C  17      41.963 -14.613 -25.934  1.00 46.39           N  
ATOM   3236  N   SER C  18      45.657  -9.303 -24.471  1.00 31.86           N  
ATOM   3237  CA  SER C  18      46.348  -8.219 -23.768  1.00 33.14           C  
ATOM   3238  C   SER C  18      45.715  -6.851 -23.973  1.00 32.48           C  
ATOM   3239  O   SER C  18      45.066  -6.598 -25.009  1.00 32.19           O  
ATOM   3240  CB  SER C  18      47.843  -8.172 -24.079  1.00 31.83           C  
ATOM   3241  OG  SER C  18      48.029  -8.000 -25.455  1.00 39.22           O  
ATOM   3242  N   ASP C  19      45.893  -5.969 -22.990  1.00 31.41           N  
ATOM   3243  CA  ASP C  19      45.261  -4.666 -23.114  1.00 32.55           C  
ATOM   3244  C   ASP C  19      46.057  -3.803 -22.149  1.00 33.98           C  
ATOM   3245  O   ASP C  19      47.171  -4.170 -21.776  1.00 34.99           O  
ATOM   3246  CB  ASP C  19      43.745  -4.749 -22.862  1.00 32.51           C  
ATOM   3247  CG  ASP C  19      43.396  -5.120 -21.412  1.00 35.74           C  
ATOM   3248  OD1 ASP C  19      44.287  -5.118 -20.547  1.00 37.92           O  
ATOM   3249  OD2 ASP C  19      42.261  -5.447 -21.032  1.00 37.88           O  
ATOM   3250  N   HIS C  20      45.483  -2.668 -21.768  1.00 32.68           N  
ATOM   3251  CA  HIS C  20      46.136  -1.704 -20.887  1.00 34.22           C  
ATOM   3252  C   HIS C  20      46.308  -2.257 -19.478  1.00 33.87           C  
ATOM   3253  O   HIS C  20      47.099  -1.681 -18.726  1.00 37.77           O  
ATOM   3254  CB  HIS C  20      45.346  -0.369 -20.849  1.00 32.16           C  
ATOM   3255  CG  HIS C  20      43.913  -0.504 -20.404  1.00 31.83           C  
ATOM   3256  ND1 HIS C  20      43.065  -1.480 -20.887  1.00 31.69           N  
ATOM   3257  CD2 HIS C  20      43.184   0.213 -19.511  1.00 28.39           C  
ATOM   3258  CE1 HIS C  20      41.880  -1.361 -20.310  1.00 31.06           C  
ATOM   3259  NE2 HIS C  20      41.927  -0.340 -19.467  1.00 29.87           N  
ATOM   3260  N   ARG C  21      45.590  -3.312 -19.093  1.00 31.71           N  
ATOM   3261  CA  ARG C  21      45.718  -3.853 -17.738  1.00 31.53           C  
ATOM   3262  C   ARG C  21      46.822  -4.931 -17.582  1.00 33.03           C  
ATOM   3263  O   ARG C  21      47.315  -5.186 -16.472  1.00 30.26           O  
ATOM   3264  CB  ARG C  21      44.346  -4.393 -17.306  1.00 30.94           C  
ATOM   3265  CG  ARG C  21      43.267  -3.303 -17.214  1.00 32.48           C  
ATOM   3266  CD  ARG C  21      41.831  -3.818 -17.066  1.00 31.45           C  
ATOM   3267  NE  ARG C  21      41.647  -4.792 -18.121  1.00 27.17           N  
ATOM   3268  CZ  ARG C  21      40.853  -5.856 -18.078  1.00 30.35           C  
ATOM   3269  NH1 ARG C  21      40.100  -6.155 -17.032  1.00 32.61           N  
ATOM   3270  NH2 ARG C  21      40.883  -6.693 -19.106  1.00 27.69           N  
ATOM   3271  N   GLY C  22      47.230  -5.534 -18.696  1.00 30.18           N  
ATOM   3272  CA  GLY C  22      48.266  -6.573 -18.699  1.00 32.26           C  
ATOM   3273  C   GLY C  22      47.878  -7.635 -19.719  1.00 32.68           C  
ATOM   3274  O   GLY C  22      47.555  -7.297 -20.864  1.00 30.79           O  
ATOM   3275  N   ARG C  23      47.881  -8.912 -19.328  1.00 32.03           N  
ATOM   3276  CA  ARG C  23      47.703  -9.970 -20.303  1.00 31.07           C  
ATOM   3277  C   ARG C  23      47.170 -11.224 -19.641  1.00 32.99           C  
ATOM   3278  O   ARG C  23      47.395 -11.440 -18.451  1.00 34.22           O  
ATOM   3279  CB  ARG C  23      48.986 -10.172 -21.094  1.00 32.38           C  
ATOM   3280  CG  ARG C  23      50.179 -10.758 -20.369  1.00 37.52           C  
ATOM   3281  CD  ARG C  23      51.368 -10.847 -21.344  1.00 46.45           C  
ATOM   3282  NE  ARG C  23      52.282 -11.887 -20.873  1.00 57.00           N  
ATOM   3283  CZ  ARG C  23      53.187 -11.742 -19.902  1.00 57.12           C  
ATOM   3284  NH1 ARG C  23      53.958 -12.771 -19.533  1.00 52.24           N  
ATOM   3285  NH2 ARG C  23      53.302 -10.550 -19.318  1.00 55.42           N  
ATOM   3286  N   SER C  24      46.441 -12.057 -20.370  1.00 30.80           N  
ATOM   3287  CA  SER C  24      45.794 -13.168 -19.714  1.00 32.44           C  
ATOM   3288  C   SER C  24      45.656 -14.277 -20.747  1.00 33.07           C  
ATOM   3289  O   SER C  24      45.886 -14.056 -21.938  1.00 33.14           O  
ATOM   3290  CB  SER C  24      44.483 -12.800 -19.032  1.00 34.45           C  
ATOM   3291  OG  SER C  24      43.622 -12.183 -19.963  1.00 40.47           O  
ATOM   3292  N   HIS C  25      45.424 -15.502 -20.291  1.00 30.69           N  
ATOM   3293  CA  HIS C  25      45.232 -16.608 -21.219  1.00 31.77           C  
ATOM   3294  C   HIS C  25      44.490 -17.762 -20.570  1.00 31.45           C  
ATOM   3295  O   HIS C  25      44.447 -17.834 -19.350  1.00 29.57           O  
ATOM   3296  CB  HIS C  25      46.497 -17.030 -21.965  1.00 31.85           C  
ATOM   3297  CG  HIS C  25      47.331 -18.083 -21.295  1.00 36.69           C  
ATOM   3298  ND1 HIS C  25      48.292 -17.777 -20.354  1.00 36.82           N  
ATOM   3299  CD2 HIS C  25      47.429 -19.417 -21.517  1.00 36.63           C  
ATOM   3300  CE1 HIS C  25      48.905 -18.891 -19.995  1.00 38.68           C  
ATOM   3301  NE2 HIS C  25      48.405 -19.905 -20.681  1.00 34.67           N  
ATOM   3302  N   GLU C  26      43.882 -18.611 -21.386  1.00 32.81           N  
ATOM   3303  CA  GLU C  26      43.131 -19.763 -20.921  1.00 36.41           C  
ATOM   3304  C   GLU C  26      44.130 -20.895 -21.155  1.00 36.01           C  
ATOM   3305  O   GLU C  26      44.361 -21.350 -22.270  1.00 34.80           O  
ATOM   3306  CB  GLU C  26      41.865 -20.037 -21.752  1.00 38.83           C  
ATOM   3307  CG  GLU C  26      40.677 -19.147 -21.396  1.00 45.94           C  
ATOM   3308  CD  GLU C  26      40.837 -17.735 -21.937  1.00 62.28           C  
ATOM   3309  OE1 GLU C  26      40.554 -17.543 -23.147  1.00 64.55           O  
ATOM   3310  OE2 GLU C  26      41.247 -16.852 -21.137  1.00 67.76           O  
ATOM   3311  N   TRP C  27      44.753 -21.320 -20.059  1.00 36.26           N  
ATOM   3312  CA  TRP C  27      45.788 -22.352 -20.119  1.00 35.49           C  
ATOM   3313  C   TRP C  27      45.076 -23.690 -20.342  1.00 34.06           C  
ATOM   3314  O   TRP C  27      45.458 -24.461 -21.214  1.00 33.87           O  
ATOM   3315  CB  TRP C  27      46.585 -22.297 -18.804  1.00 32.67           C  
ATOM   3316  CG  TRP C  27      47.495 -23.444 -18.526  1.00 36.79           C  
ATOM   3317  CD1 TRP C  27      48.254 -24.137 -19.422  1.00 37.27           C  
ATOM   3318  CD2 TRP C  27      47.760 -24.032 -17.238  1.00 37.06           C  
ATOM   3319  NE1 TRP C  27      48.988 -25.113 -18.778  1.00 37.44           N  
ATOM   3320  CE2 TRP C  27      48.705 -25.068 -17.435  1.00 39.17           C  
ATOM   3321  CE3 TRP C  27      47.325 -23.752 -15.936  1.00 32.23           C  
ATOM   3322  CZ2 TRP C  27      49.184 -25.876 -16.376  1.00 35.38           C  
ATOM   3323  CZ3 TRP C  27      47.826 -24.545 -14.879  1.00 37.40           C  
ATOM   3324  CH2 TRP C  27      48.744 -25.598 -15.112  1.00 30.58           C  
ATOM   3325  N   PHE C  28      44.060 -23.991 -19.543  1.00 35.42           N  
ATOM   3326  CA  PHE C  28      43.503 -25.351 -19.622  1.00 38.77           C  
ATOM   3327  C   PHE C  28      41.993 -25.218 -19.651  1.00 37.69           C  
ATOM   3328  O   PHE C  28      41.393 -24.464 -18.885  1.00 38.53           O  
ATOM   3329  CB  PHE C  28      43.922 -26.217 -18.419  1.00 39.79           C  
ATOM   3330  CG  PHE C  28      43.117 -27.474 -18.226  1.00 39.70           C  
ATOM   3331  CD1 PHE C  28      41.948 -27.471 -17.462  1.00 43.99           C  
ATOM   3332  CD2 PHE C  28      43.518 -28.655 -18.832  1.00 38.44           C  
ATOM   3333  CE1 PHE C  28      41.169 -28.619 -17.295  1.00 45.30           C  
ATOM   3334  CE2 PHE C  28      42.767 -29.823 -18.664  1.00 41.62           C  
ATOM   3335  CZ  PHE C  28      41.593 -29.805 -17.905  1.00 40.56           C  
ATOM   3336  N   ARG C  29      41.396 -25.973 -20.558  1.00 40.97           N  
ATOM   3337  CA  ARG C  29      39.950 -25.913 -20.761  1.00 44.38           C  
ATOM   3338  C   ARG C  29      39.421 -27.344 -20.755  1.00 43.63           C  
ATOM   3339  O   ARG C  29      39.717 -28.092 -21.688  1.00 43.57           O  
ATOM   3340  CB  ARG C  29      39.723 -25.223 -22.115  1.00 47.16           C  
ATOM   3341  CG  ARG C  29      39.035 -23.858 -22.017  1.00 55.45           C  
ATOM   3342  CD  ARG C  29      37.548 -24.150 -21.886  1.00 68.28           C  
ATOM   3343  NE  ARG C  29      36.718 -23.341 -22.774  1.00 76.86           N  
ATOM   3344  CZ  ARG C  29      35.928 -23.834 -23.726  1.00 83.18           C  
ATOM   3345  NH1 ARG C  29      35.846 -25.144 -23.936  1.00 82.01           N  
ATOM   3346  NH2 ARG C  29      35.210 -23.003 -24.477  1.00 84.94           N  
ATOM   3347  N   GLY C  30      38.688 -27.759 -19.725  1.00 45.02           N  
ATOM   3348  CA  GLY C  30      38.344 -29.191 -19.608  1.00 47.93           C  
ATOM   3349  C   GLY C  30      37.625 -29.695 -20.856  1.00 49.42           C  
ATOM   3350  O   GLY C  30      37.886 -30.788 -21.373  1.00 47.71           O  
ATOM   3351  N   GLU C  31      36.751 -28.841 -21.387  1.00 50.57           N  
ATOM   3352  CA  GLU C  31      35.988 -29.175 -22.589  1.00 52.51           C  
ATOM   3353  C   GLU C  31      36.919 -29.342 -23.795  1.00 51.55           C  
ATOM   3354  O   GLU C  31      36.863 -30.362 -24.479  1.00 51.43           O  
ATOM   3355  CB  GLU C  31      34.872 -28.136 -22.769  1.00 54.19           C  
ATOM   3356  CG  GLU C  31      33.775 -28.347 -21.732  1.00 57.23           C  
ATOM   3357  CD  GLU C  31      32.918 -29.549 -22.100  1.00 65.73           C  
ATOM   3358  OE1 GLU C  31      32.178 -29.404 -23.097  1.00 67.45           O  
ATOM   3359  OE2 GLU C  31      32.975 -30.618 -21.448  1.00 66.23           O  
ATOM   3360  N   SER C  32      37.827 -28.406 -24.050  1.00 49.32           N  
ATOM   3361  CA  SER C  32      38.733 -28.616 -25.175  1.00 50.04           C  
ATOM   3362  C   SER C  32      39.597 -29.863 -25.057  1.00 50.65           C  
ATOM   3363  O   SER C  32      39.918 -30.481 -26.069  1.00 51.00           O  
ATOM   3364  CB  SER C  32      39.617 -27.399 -25.453  1.00 50.19           C  
ATOM   3365  OG  SER C  32      38.855 -26.218 -25.264  1.00 53.65           O  
ATOM   3366  N   PHE C  33      39.981 -30.210 -23.831  1.00 50.65           N  
ATOM   3367  CA  PHE C  33      40.757 -31.425 -23.598  1.00 50.48           C  
ATOM   3368  C   PHE C  33      39.961 -32.704 -23.898  1.00 50.14           C  
ATOM   3369  O   PHE C  33      40.411 -33.549 -24.685  1.00 46.99           O  
ATOM   3370  CB  PHE C  33      41.304 -31.460 -22.165  1.00 49.82           C  
ATOM   3371  CG  PHE C  33      42.170 -32.654 -21.899  1.00 49.28           C  
ATOM   3372  CD1 PHE C  33      43.552 -32.549 -21.972  1.00 52.37           C  
ATOM   3373  CD2 PHE C  33      41.605 -33.879 -21.577  1.00 46.29           C  
ATOM   3374  CE1 PHE C  33      44.354 -33.660 -21.731  1.00 47.25           C  
ATOM   3375  CE2 PHE C  33      42.389 -34.993 -21.355  1.00 47.25           C  
ATOM   3376  CZ  PHE C  33      43.769 -34.887 -21.435  1.00 49.79           C  
ATOM   3377  N   ARG C  34      38.799 -32.848 -23.262  1.00 50.86           N  
ATOM   3378  CA  ARG C  34      37.810 -33.822 -23.757  1.00 53.87           C  
ATOM   3379  C   ARG C  34      37.734 -33.949 -25.288  1.00 52.98           C  
ATOM   3380  O   ARG C  34      38.040 -35.009 -25.843  1.00 52.37           O  
ATOM   3381  CB  ARG C  34      36.427 -33.564 -23.145  1.00 53.68           C  
ATOM   3382  CG  ARG C  34      35.433 -34.681 -23.430  1.00 57.73           C  
ATOM   3383  CD  ARG C  34      34.054 -34.267 -22.927  1.00 63.42           C  
ATOM   3384  NE  ARG C  34      33.534 -33.054 -23.570  1.00 64.85           N  
ATOM   3385  CZ  ARG C  34      33.159 -32.965 -24.845  1.00 64.75           C  
ATOM   3386  NH1 ARG C  34      33.253 -33.990 -25.696  1.00 58.31           N  
ATOM   3387  NH2 ARG C  34      32.707 -31.795 -25.279  1.00 64.57           N  
ATOM   3388  N   GLN C  35      37.404 -32.864 -25.984  1.00 53.60           N  
ATOM   3389  CA  GLN C  35      37.318 -32.906 -27.449  1.00 57.29           C  
ATOM   3390  C   GLN C  35      38.496 -33.449 -28.260  1.00 58.32           C  
ATOM   3391  O   GLN C  35      38.291 -33.930 -29.377  1.00 59.48           O  
ATOM   3392  CB  GLN C  35      36.950 -31.552 -28.062  1.00 56.53           C  
ATOM   3393  CG  GLN C  35      35.490 -31.190 -27.812  1.00 59.99           C  
ATOM   3394  CD  GLN C  35      35.235 -29.727 -28.114  1.00 63.18           C  
ATOM   3395  OE1 GLN C  35      36.059 -29.112 -28.790  1.00 66.98           O  
ATOM   3396  NE2 GLN C  35      34.132 -29.162 -27.621  1.00 60.38           N  
ATOM   3397  N   ALA C  36      39.717 -33.349 -27.743  1.00 57.90           N  
ATOM   3398  CA  ALA C  36      40.895 -33.612 -28.561  1.00 58.57           C  
ATOM   3399  C   ALA C  36      41.433 -34.987 -28.209  1.00 58.69           C  
ATOM   3400  O   ALA C  36      42.193 -35.571 -28.988  1.00 59.60           O  
ATOM   3401  CB  ALA C  36      41.978 -32.567 -28.276  1.00 59.30           C  
ATOM   3402  N   PHE C  37      41.066 -35.471 -27.027  1.00 57.14           N  
ATOM   3403  CA  PHE C  37      41.642 -36.712 -26.529  1.00 58.51           C  
ATOM   3404  C   PHE C  37      40.570 -37.734 -26.180  1.00 58.41           C  
ATOM   3405  O   PHE C  37      40.862 -38.904 -25.941  1.00 58.74           O  
ATOM   3406  CB  PHE C  37      42.539 -36.504 -25.298  1.00 58.43           C  
ATOM   3407  CG  PHE C  37      43.766 -35.680 -25.592  1.00 60.28           C  
ATOM   3408  CD1 PHE C  37      44.749 -36.156 -26.453  1.00 57.74           C  
ATOM   3409  CD2 PHE C  37      43.912 -34.418 -25.037  1.00 54.54           C  
ATOM   3410  CE1 PHE C  37      45.874 -35.405 -26.750  1.00 56.82           C  
ATOM   3411  CE2 PHE C  37      45.030 -33.655 -25.349  1.00 58.24           C  
ATOM   3412  CZ  PHE C  37      46.011 -34.140 -26.203  1.00 56.03           C  
ATOM   3413  N   GLY C  38      39.328 -37.278 -26.110  1.00 58.87           N  
ATOM   3414  CA  GLY C  38      38.254 -38.198 -25.755  1.00 59.93           C  
ATOM   3415  C   GLY C  38      38.179 -38.717 -24.332  1.00 61.48           C  
ATOM   3416  O   GLY C  38      37.469 -39.696 -24.102  1.00 62.04           O  
ATOM   3417  N   HIS C  39      38.883 -38.119 -23.373  1.00 61.52           N  
ATOM   3418  CA  HIS C  39      38.592 -38.348 -21.952  1.00 61.42           C  
ATOM   3419  C   HIS C  39      38.703 -37.042 -21.171  1.00 60.46           C  
ATOM   3420  O   HIS C  39      39.271 -36.089 -21.697  1.00 60.46           O  
ATOM   3421  CB  HIS C  39      39.440 -39.466 -21.317  1.00 61.63           C  
ATOM   3422  CG  HIS C  39      40.913 -39.386 -21.587  1.00 63.59           C  
ATOM   3423  ND1 HIS C  39      41.478 -39.779 -22.783  1.00 66.72           N  
ATOM   3424  CD2 HIS C  39      41.944 -38.975 -20.808  1.00 63.62           C  
ATOM   3425  CE1 HIS C  39      42.787 -39.603 -22.741  1.00 64.98           C  
ATOM   3426  NE2 HIS C  39      43.093 -39.119 -21.550  1.00 64.92           N  
ATOM   3427  N   ASP C  40      38.158 -36.973 -19.960  1.00 59.88           N  
ATOM   3428  CA  ASP C  40      38.484 -35.913 -19.008  1.00 60.16           C  
ATOM   3429  C   ASP C  40      39.930 -35.988 -18.507  1.00 58.79           C  
ATOM   3430  O   ASP C  40      40.581 -37.046 -18.485  1.00 60.43           O  
ATOM   3431  CB  ASP C  40      37.582 -35.952 -17.773  1.00 61.60           C  
ATOM   3432  CG  ASP C  40      36.277 -35.197 -17.956  1.00 67.62           C  
ATOM   3433  OD1 ASP C  40      36.147 -34.371 -18.891  1.00 71.94           O  
ATOM   3434  OD2 ASP C  40      35.372 -35.448 -17.128  1.00 73.37           O  
ATOM   3435  N   PHE C  41      40.429 -34.822 -18.110  1.00 56.00           N  
ATOM   3436  CA  PHE C  41      41.647 -34.710 -17.313  1.00 52.80           C  
ATOM   3437  C   PHE C  41      41.160 -34.271 -15.943  1.00 51.63           C  
ATOM   3438  O   PHE C  41      40.864 -33.097 -15.738  1.00 50.79           O  
ATOM   3439  CB  PHE C  41      42.632 -33.708 -17.910  1.00 51.88           C  
ATOM   3440  CG  PHE C  41      43.990 -33.674 -17.235  1.00 51.20           C  
ATOM   3441  CD1 PHE C  41      44.140 -33.240 -15.925  1.00 47.78           C  
ATOM   3442  CD2 PHE C  41      45.122 -34.064 -17.936  1.00 44.75           C  
ATOM   3443  CE1 PHE C  41      45.405 -33.176 -15.332  1.00 51.07           C  
ATOM   3444  CE2 PHE C  41      46.372 -34.024 -17.352  1.00 50.74           C  
ATOM   3445  CZ  PHE C  41      46.534 -33.572 -16.043  1.00 49.21           C  
ATOM   3446  N   PRO C  42      41.056 -35.227 -15.007  1.00 51.63           N  
ATOM   3447  CA  PRO C  42      40.539 -34.947 -13.668  1.00 50.96           C  
ATOM   3448  C   PRO C  42      41.709 -34.323 -12.905  1.00 50.29           C  
ATOM   3449  O   PRO C  42      42.771 -34.930 -12.824  1.00 51.28           O  
ATOM   3450  CB  PRO C  42      40.257 -36.342 -13.114  1.00 50.96           C  
ATOM   3451  CG  PRO C  42      41.348 -37.204 -13.789  1.00 53.92           C  
ATOM   3452  CD  PRO C  42      41.564 -36.604 -15.163  1.00 51.09           C  
ATOM   3453  N   VAL C  43      41.552 -33.116 -12.378  1.00 48.70           N  
ATOM   3454  CA  VAL C  43      42.667 -32.430 -11.738  1.00 46.79           C  
ATOM   3455  C   VAL C  43      42.738 -32.850 -10.266  1.00 46.53           C  
ATOM   3456  O   VAL C  43      41.933 -32.408  -9.448  1.00 44.31           O  
ATOM   3457  CB  VAL C  43      42.524 -30.904 -11.898  1.00 46.46           C  
ATOM   3458  CG1 VAL C  43      43.646 -30.175 -11.168  1.00 44.93           C  
ATOM   3459  CG2 VAL C  43      42.477 -30.531 -13.385  1.00 43.83           C  
ATOM   3460  N   ALA C  44      43.727 -33.684  -9.953  1.00 44.36           N  
ATOM   3461  CA  ALA C  44      43.959 -34.160  -8.598  1.00 43.78           C  
ATOM   3462  C   ALA C  44      44.811 -33.204  -7.753  1.00 43.94           C  
ATOM   3463  O   ALA C  44      44.587 -33.035  -6.549  1.00 42.51           O  
ATOM   3464  CB  ALA C  44      44.696 -35.489  -8.719  1.00 44.83           C  
ATOM   3465  N   GLN C  45      45.809 -32.595  -8.393  1.00 42.34           N  
ATOM   3466  CA  GLN C  45      46.686 -31.645  -7.726  1.00 41.45           C  
ATOM   3467  C   GLN C  45      47.054 -30.502  -8.675  1.00 39.60           C  
ATOM   3468  O   GLN C  45      47.143 -30.700  -9.896  1.00 36.70           O  
ATOM   3469  CB  GLN C  45      48.056 -32.290  -7.482  1.00 41.83           C  
ATOM   3470  CG  GLN C  45      48.165 -33.671  -6.836  1.00 48.06           C  
ATOM   3471  CD  GLN C  45      49.525 -33.737  -6.168  1.00 52.01           C  
ATOM   3472  OE1 GLN C  45      50.486 -34.193  -6.786  1.00 59.81           O  
ATOM   3473  NE2 GLN C  45      49.636 -33.199  -4.957  1.00 56.11           N  
ATOM   3474  N   VAL C  46      47.363 -29.357  -8.070  1.00 36.90           N  
ATOM   3475  CA  VAL C  46      48.061 -28.313  -8.799  1.00 36.78           C  
ATOM   3476  C   VAL C  46      49.271 -27.815  -8.009  1.00 34.98           C  
ATOM   3477  O   VAL C  46      49.114 -27.325  -6.906  1.00 35.56           O  
ATOM   3478  CB  VAL C  46      47.099 -27.120  -9.131  1.00 36.67           C  
ATOM   3479  CG1 VAL C  46      47.808 -26.166 -10.088  1.00 33.91           C  
ATOM   3480  CG2 VAL C  46      45.834 -27.644  -9.799  1.00 34.04           C  
ATOM   3481  N   ASN C  47      50.460 -27.856  -8.599  1.00 34.77           N  
ATOM   3482  CA  ASN C  47      51.668 -27.459  -7.887  1.00 34.67           C  
ATOM   3483  C   ASN C  47      52.326 -26.328  -8.657  1.00 34.65           C  
ATOM   3484  O   ASN C  47      52.151 -26.214  -9.876  1.00 34.67           O  
ATOM   3485  CB  ASN C  47      52.637 -28.656  -7.812  1.00 34.55           C  
ATOM   3486  CG  ASN C  47      51.977 -29.851  -7.135  1.00 37.51           C  
ATOM   3487  OD1 ASN C  47      52.076 -30.989  -7.590  1.00 43.75           O  
ATOM   3488  ND2 ASN C  47      51.216 -29.564  -6.089  1.00 34.12           N  
ATOM   3489  N   VAL C  48      53.052 -25.502  -7.913  1.00 30.11           N  
ATOM   3490  CA  VAL C  48      53.737 -24.412  -8.523  1.00 27.92           C  
ATOM   3491  C   VAL C  48      55.182 -24.560  -8.055  1.00 30.44           C  
ATOM   3492  O   VAL C  48      55.429 -24.745  -6.859  1.00 30.28           O  
ATOM   3493  CB  VAL C  48      53.222 -23.101  -7.922  1.00 30.59           C  
ATOM   3494  CG1 VAL C  48      54.032 -21.916  -8.507  1.00 25.87           C  
ATOM   3495  CG2 VAL C  48      51.700 -22.957  -8.039  1.00 30.53           C  
ATOM   3496  N   ALA C  49      56.117 -24.360  -8.977  1.00 29.59           N  
ATOM   3497  CA  ALA C  49      57.538 -24.421  -8.676  1.00 32.38           C  
ATOM   3498  C   ALA C  49      58.239 -23.220  -9.281  1.00 33.69           C  
ATOM   3499  O   ALA C  49      58.085 -22.982 -10.483  1.00 34.18           O  
ATOM   3500  CB  ALA C  49      58.128 -25.707  -9.291  1.00 29.51           C  
ATOM   3501  N   VAL C  50      59.030 -22.524  -8.463  1.00 33.71           N  
ATOM   3502  CA  VAL C  50      59.891 -21.404  -8.812  1.00 34.37           C  
ATOM   3503  C   VAL C  50      61.312 -21.987  -8.796  1.00 39.65           C  
ATOM   3504  O   VAL C  50      61.761 -22.554  -7.788  1.00 42.52           O  
ATOM   3505  CB  VAL C  50      59.645 -20.211  -7.846  1.00 35.90           C  
ATOM   3506  CG1 VAL C  50      60.446 -18.939  -8.179  1.00 36.04           C  
ATOM   3507  CG2 VAL C  50      58.195 -19.801  -7.828  1.00 31.04           C  
ATOM   3508  N   SER C  51      62.054 -21.913  -9.901  1.00 38.89           N  
ATOM   3509  CA  SER C  51      63.321 -22.606 -10.052  1.00 36.97           C  
ATOM   3510  C   SER C  51      64.366 -21.611 -10.556  1.00 40.50           C  
ATOM   3511  O   SER C  51      64.216 -21.114 -11.692  1.00 41.19           O  
ATOM   3512  CB  SER C  51      63.180 -23.661 -11.136  1.00 37.71           C  
ATOM   3513  OG  SER C  51      62.324 -24.728 -10.765  1.00 37.99           O  
ATOM   3514  N   HIS C  52      65.397 -21.313  -9.762  1.00 38.40           N  
ATOM   3515  CA  HIS C  52      66.542 -20.546 -10.262  1.00 39.56           C  
ATOM   3516  C   HIS C  52      67.291 -21.102 -11.468  1.00 37.46           C  
ATOM   3517  O   HIS C  52      67.150 -22.286 -11.780  1.00 36.54           O  
ATOM   3518  CB  HIS C  52      67.533 -20.315  -9.127  1.00 41.58           C  
ATOM   3519  CG  HIS C  52      66.846 -19.771  -7.914  1.00 49.13           C  
ATOM   3520  ND1 HIS C  52      67.439 -19.699  -6.675  1.00 54.72           N  
ATOM   3521  CD2 HIS C  52      65.584 -19.297  -7.766  1.00 55.74           C  
ATOM   3522  CE1 HIS C  52      66.575 -19.196  -5.812  1.00 57.61           C  
ATOM   3523  NE2 HIS C  52      65.437 -18.963  -6.443  1.00 58.58           N  
ATOM   3524  N   ARG C  53      68.045 -20.242 -12.152  1.00 36.68           N  
ATOM   3525  CA  ARG C  53      68.828 -20.622 -13.320  1.00 37.55           C  
ATOM   3526  C   ARG C  53      69.710 -21.805 -12.911  1.00 36.72           C  
ATOM   3527  O   ARG C  53      70.474 -21.733 -11.935  1.00 35.68           O  
ATOM   3528  CB  ARG C  53      69.723 -19.470 -13.782  1.00 38.85           C  
ATOM   3529  CG  ARG C  53      70.556 -19.813 -15.017  1.00 44.17           C  
ATOM   3530  CD  ARG C  53      71.243 -18.575 -15.589  1.00 45.46           C  
ATOM   3531  NE  ARG C  53      72.285 -18.872 -16.566  1.00 50.13           N  
ATOM   3532  CZ  ARG C  53      72.081 -19.046 -17.873  1.00 57.37           C  
ATOM   3533  NH1 ARG C  53      73.098 -19.306 -18.683  1.00 53.74           N  
ATOM   3534  NH2 ARG C  53      70.869 -19.003 -18.422  1.00 54.61           N  
ATOM   3535  N   GLY C  54      69.553 -22.891 -13.659  1.00 35.70           N  
ATOM   3536  CA  GLY C  54      70.409 -24.075 -13.555  1.00 34.68           C  
ATOM   3537  C   GLY C  54      69.690 -25.187 -12.814  1.00 33.99           C  
ATOM   3538  O   GLY C  54      70.063 -26.359 -12.844  1.00 33.49           O  
ATOM   3539  N   ALA C  55      68.626 -24.825 -12.113  1.00 32.37           N  
ATOM   3540  CA  ALA C  55      67.806 -25.854 -11.498  1.00 32.20           C  
ATOM   3541  C   ALA C  55      67.294 -26.835 -12.539  1.00 33.38           C  
ATOM   3542  O   ALA C  55      66.809 -26.450 -13.608  1.00 31.98           O  
ATOM   3543  CB  ALA C  55      66.644 -25.252 -10.717  1.00 31.12           C  
ATOM   3544  N   LEU C  56      67.422 -28.118 -12.208  1.00 34.22           N  
ATOM   3545  CA  LEU C  56      67.055 -29.184 -13.125  1.00 34.73           C  
ATOM   3546  C   LEU C  56      66.264 -30.205 -12.355  1.00 35.05           C  
ATOM   3547  O   LEU C  56      66.831 -30.939 -11.544  1.00 37.68           O  
ATOM   3548  CB  LEU C  56      68.286 -29.791 -13.789  1.00 33.90           C  
ATOM   3549  CG  LEU C  56      68.055 -30.585 -15.089  1.00 38.88           C  
ATOM   3550  CD1 LEU C  56      69.389 -31.048 -15.685  1.00 38.34           C  
ATOM   3551  CD2 LEU C  56      67.201 -31.832 -14.872  1.00 42.56           C  
ATOM   3552  N   ARG C  57      64.957 -30.256 -12.595  1.00 35.70           N  
ATOM   3553  CA  ARG C  57      64.102 -31.157 -11.844  1.00 36.49           C  
ATOM   3554  C   ARG C  57      63.679 -32.296 -12.788  1.00 40.78           C  
ATOM   3555  O   ARG C  57      62.953 -32.103 -13.765  1.00 41.09           O  
ATOM   3556  CB  ARG C  57      62.881 -30.412 -11.282  1.00 37.02           C  
ATOM   3557  CG  ARG C  57      63.111 -28.993 -10.724  1.00 30.88           C  
ATOM   3558  CD  ARG C  57      61.808 -28.402 -10.192  1.00 30.64           C  
ATOM   3559  NE  ARG C  57      62.047 -27.186  -9.417  1.00 31.98           N  
ATOM   3560  CZ  ARG C  57      62.173 -27.112  -8.094  1.00 34.47           C  
ATOM   3561  NH1 ARG C  57      62.097 -28.171  -7.288  1.00 33.21           N  
ATOM   3562  NH2 ARG C  57      62.396 -25.925  -7.555  1.00 31.82           N  
ATOM   3563  N   GLY C  58      64.108 -33.517 -12.487  1.00 40.73           N  
ATOM   3564  CA  GLY C  58      63.815 -34.717 -13.264  1.00 41.39           C  
ATOM   3565  C   GLY C  58      64.986 -35.686 -13.362  1.00 42.52           C  
ATOM   3566  O   GLY C  58      66.010 -35.432 -12.745  1.00 41.36           O  
ATOM   3567  N   ILE C  59      64.893 -36.755 -14.152  1.00 42.02           N  
ATOM   3568  CA  ILE C  59      63.740 -37.072 -14.977  1.00 40.48           C  
ATOM   3569  C   ILE C  59      62.705 -37.768 -14.114  1.00 42.29           C  
ATOM   3570  O   ILE C  59      63.054 -38.746 -13.476  1.00 45.41           O  
ATOM   3571  CB  ILE C  59      64.188 -37.978 -16.137  1.00 41.10           C  
ATOM   3572  CG1 ILE C  59      65.132 -37.220 -17.064  1.00 37.29           C  
ATOM   3573  CG2 ILE C  59      62.983 -38.493 -16.913  1.00 37.30           C  
ATOM   3574  CD1 ILE C  59      66.078 -38.146 -17.802  1.00 39.57           C  
ATOM   3575  N   HIS C  60      61.455 -37.320 -14.033  1.00 43.98           N  
ATOM   3576  CA  HIS C  60      60.480 -37.913 -13.125  1.00 43.36           C  
ATOM   3577  C   HIS C  60      59.484 -38.713 -13.965  1.00 45.86           C  
ATOM   3578  O   HIS C  60      59.118 -38.343 -15.093  1.00 46.81           O  
ATOM   3579  CB  HIS C  60      59.751 -36.881 -12.254  1.00 42.12           C  
ATOM   3580  CG  HIS C  60      60.644 -36.053 -11.375  1.00 47.99           C  
ATOM   3581  ND1 HIS C  60      60.306 -34.786 -10.939  1.00 46.62           N  
ATOM   3582  CD2 HIS C  60      61.873 -36.308 -10.861  1.00 48.05           C  
ATOM   3583  CE1 HIS C  60      61.277 -34.307 -10.181  1.00 46.20           C  
ATOM   3584  NE2 HIS C  60      62.254 -35.197 -10.146  1.00 48.44           N  
ATOM   3585  N   TYR C  61      59.023 -39.826 -13.408  1.00 46.85           N  
ATOM   3586  CA  TYR C  61      57.968 -40.618 -14.044  1.00 49.85           C  
ATOM   3587  C   TYR C  61      57.265 -41.405 -12.952  1.00 49.98           C  
ATOM   3588  O   TYR C  61      57.818 -41.626 -11.869  1.00 50.16           O  
ATOM   3589  CB  TYR C  61      58.533 -41.628 -15.045  1.00 50.11           C  
ATOM   3590  CG  TYR C  61      59.283 -42.768 -14.376  1.00 54.98           C  
ATOM   3591  CD1 TYR C  61      60.648 -42.638 -14.112  1.00 56.52           C  
ATOM   3592  CD2 TYR C  61      58.640 -43.948 -13.998  1.00 53.78           C  
ATOM   3593  CE1 TYR C  61      61.378 -43.631 -13.489  1.00 59.72           C  
ATOM   3594  CE2 TYR C  61      59.355 -44.956 -13.373  1.00 61.35           C  
ATOM   3595  CZ  TYR C  61      60.715 -44.784 -13.126  1.00 63.59           C  
ATOM   3596  OH  TYR C  61      61.489 -45.743 -12.522  1.00 63.46           O  
ATOM   3597  N   THR C  62      56.042 -41.820 -13.245  1.00 51.30           N  
ATOM   3598  CA  THR C  62      55.327 -42.716 -12.349  1.00 54.58           C  
ATOM   3599  C   THR C  62      55.115 -44.081 -12.992  1.00 57.78           C  
ATOM   3600  O   THR C  62      55.049 -44.183 -14.215  1.00 56.47           O  
ATOM   3601  CB  THR C  62      53.976 -42.144 -11.950  1.00 54.18           C  
ATOM   3602  OG1 THR C  62      54.216 -40.820 -11.460  1.00 55.55           O  
ATOM   3603  CG2 THR C  62      53.303 -43.009 -10.886  1.00 52.14           C  
ATOM   3604  N   GLU C  63      55.036 -45.114 -12.156  1.00 61.34           N  
ATOM   3605  CA  GLU C  63      54.645 -46.462 -12.581  1.00 64.15           C  
ATOM   3606  C   GLU C  63      53.203 -46.530 -13.070  1.00 64.94           C  
ATOM   3607  O   GLU C  63      52.409 -45.669 -12.697  1.00 64.19           O  
ATOM   3608  CB  GLU C  63      54.747 -47.416 -11.390  1.00 63.15           C  
ATOM   3609  CG  GLU C  63      56.182 -47.784 -11.053  1.00 66.56           C  
ATOM   3610  CD  GLU C  63      56.279 -48.588  -9.775  1.00 69.88           C  
ATOM   3611  OE1 GLU C  63      55.222 -49.005  -9.252  1.00 71.32           O  
ATOM   3612  OE2 GLU C  63      57.422 -48.788  -9.314  1.00 74.15           O  
ATOM   3613  N   ILE C  64      52.882 -47.549 -13.866  1.00 68.02           N  
ATOM   3614  CA  ILE C  64      51.498 -47.990 -14.099  1.00 70.75           C  
ATOM   3615  C   ILE C  64      51.205 -49.438 -13.673  1.00 71.50           C  
ATOM   3616  O   ILE C  64      51.915 -50.358 -14.087  1.00 70.59           O  
ATOM   3617  CB  ILE C  64      51.049 -47.754 -15.558  1.00 71.23           C  
ATOM   3618  CG1 ILE C  64      52.260 -47.497 -16.459  1.00 71.78           C  
ATOM   3619  CG2 ILE C  64      50.115 -46.561 -15.620  1.00 73.47           C  
ATOM   3620  CD1 ILE C  64      52.072 -46.406 -17.509  1.00 70.33           C  
ATOM   3621  N   PRO C  65      50.183 -49.651 -12.823  1.00 72.38           N  
ATOM   3622  CA  PRO C  65      49.277 -48.627 -12.297  1.00 72.53           C  
ATOM   3623  C   PRO C  65      50.090 -47.680 -11.417  1.00 72.53           C  
ATOM   3624  O   PRO C  65      51.218 -48.016 -11.039  1.00 72.82           O  
ATOM   3625  CB  PRO C  65      48.294 -49.425 -11.430  1.00 73.01           C  
ATOM   3626  CG  PRO C  65      49.017 -50.698 -11.041  1.00 72.88           C  
ATOM   3627  CD  PRO C  65      50.025 -50.951 -12.142  1.00 72.40           C  
ATOM   3628  N   PRO C  66      49.520 -46.511 -11.081  1.00 71.81           N  
ATOM   3629  CA  PRO C  66      48.174 -46.139 -11.511  1.00 70.29           C  
ATOM   3630  C   PRO C  66      48.321 -45.124 -12.642  1.00 68.90           C  
ATOM   3631  O   PRO C  66      47.335 -44.757 -13.269  1.00 68.57           O  
ATOM   3632  CB  PRO C  66      47.622 -45.445 -10.262  1.00 70.49           C  
ATOM   3633  CG  PRO C  66      48.861 -44.809  -9.624  1.00 71.30           C  
ATOM   3634  CD  PRO C  66      50.097 -45.468 -10.211  1.00 71.11           C  
ATOM   3635  N   GLY C  67      49.554 -44.682 -12.878  1.00 67.06           N  
ATOM   3636  CA  GLY C  67      49.839 -43.591 -13.792  1.00 65.26           C  
ATOM   3637  C   GLY C  67      49.685 -42.174 -13.268  1.00 63.64           C  
ATOM   3638  O   GLY C  67      48.947 -41.882 -12.315  1.00 62.65           O  
ATOM   3639  N   GLN C  68      50.406 -41.282 -13.945  1.00 61.18           N  
ATOM   3640  CA  GLN C  68      50.203 -39.852 -13.737  1.00 57.07           C  
ATOM   3641  C   GLN C  68      50.457 -38.958 -14.952  1.00 54.84           C  
ATOM   3642  O   GLN C  68      51.570 -38.908 -15.495  1.00 51.74           O  
ATOM   3643  CB  GLN C  68      51.046 -39.374 -12.560  1.00 57.29           C  
ATOM   3644  CG  GLN C  68      50.403 -38.154 -11.932  1.00 58.31           C  
ATOM   3645  CD  GLN C  68      51.241 -37.678 -10.774  1.00 61.46           C  
ATOM   3646  OE1 GLN C  68      52.442 -37.463 -10.943  1.00 65.42           O  
ATOM   3647  NE2 GLN C  68      50.627 -37.501  -9.612  1.00 56.72           N  
ATOM   3648  N   ALA C  69      49.397 -38.265 -15.366  1.00 51.48           N  
ATOM   3649  CA  ALA C  69      49.522 -37.363 -16.507  1.00 50.21           C  
ATOM   3650  C   ALA C  69      49.794 -35.959 -15.984  1.00 46.41           C  
ATOM   3651  O   ALA C  69      49.247 -35.552 -14.959  1.00 43.72           O  
ATOM   3652  CB  ALA C  69      48.294 -37.390 -17.424  1.00 49.25           C  
ATOM   3653  N   LYS C  70      50.624 -35.266 -16.751  1.00 45.06           N  
ATOM   3654  CA  LYS C  70      51.123 -33.938 -16.404  1.00 46.66           C  
ATOM   3655  C   LYS C  70      50.757 -32.933 -17.506  1.00 44.92           C  
ATOM   3656  O   LYS C  70      51.038 -33.160 -18.682  1.00 47.04           O  
ATOM   3657  CB  LYS C  70      52.646 -34.028 -16.238  1.00 46.10           C  
ATOM   3658  CG  LYS C  70      53.174 -34.673 -14.956  1.00 49.50           C  
ATOM   3659  CD  LYS C  70      52.370 -34.128 -13.761  1.00 53.38           C  
ATOM   3660  CE  LYS C  70      52.928 -34.475 -12.384  1.00 54.83           C  
ATOM   3661  NZ  LYS C  70      52.105 -33.922 -11.268  1.00 50.40           N  
ATOM   3662  N   TYR C  71      50.154 -31.824 -17.097  1.00 43.12           N  
ATOM   3663  CA  TYR C  71      49.848 -30.645 -17.895  1.00 41.38           C  
ATOM   3664  C   TYR C  71      50.541 -29.409 -17.315  1.00 39.56           C  
ATOM   3665  O   TYR C  71      50.270 -29.036 -16.180  1.00 37.68           O  
ATOM   3666  CB  TYR C  71      48.332 -30.433 -17.869  1.00 42.36           C  
ATOM   3667  CG  TYR C  71      47.858 -29.650 -19.076  1.00 48.79           C  
ATOM   3668  CD1 TYR C  71      47.807 -28.261 -19.060  1.00 50.74           C  
ATOM   3669  CD2 TYR C  71      47.475 -30.309 -20.241  1.00 54.42           C  
ATOM   3670  CE1 TYR C  71      47.394 -27.554 -20.176  1.00 57.49           C  
ATOM   3671  CE2 TYR C  71      47.042 -29.616 -21.356  1.00 59.08           C  
ATOM   3672  CZ  TYR C  71      47.016 -28.235 -21.315  1.00 60.53           C  
ATOM   3673  OH  TYR C  71      46.580 -27.549 -22.423  1.00 64.72           O  
ATOM   3674  N   SER C  72      51.435 -28.769 -18.059  1.00 37.24           N  
ATOM   3675  CA  SER C  72      52.235 -27.705 -17.467  1.00 38.26           C  
ATOM   3676  C   SER C  72      52.346 -26.401 -18.270  1.00 37.09           C  
ATOM   3677  O   SER C  72      52.002 -26.393 -19.449  1.00 37.05           O  
ATOM   3678  CB  SER C  72      53.617 -28.272 -17.120  1.00 37.17           C  
ATOM   3679  OG  SER C  72      54.266 -28.526 -18.342  1.00 38.46           O  
ATOM   3680  N   VAL C  73      52.761 -25.296 -17.652  1.00 35.79           N  
ATOM   3681  CA  VAL C  73      52.996 -24.033 -18.369  1.00 32.34           C  
ATOM   3682  C   VAL C  73      53.975 -23.211 -17.532  1.00 31.89           C  
ATOM   3683  O   VAL C  73      53.931 -23.316 -16.309  1.00 28.66           O  
ATOM   3684  CB  VAL C  73      51.682 -23.252 -18.604  1.00 31.96           C  
ATOM   3685  CG1 VAL C  73      51.035 -22.871 -17.303  1.00 29.66           C  
ATOM   3686  CG2 VAL C  73      51.867 -21.973 -19.428  1.00 36.73           C  
ATOM   3687  N   CYS C  74      54.824 -22.430 -18.189  1.00 30.41           N  
ATOM   3688  CA  CYS C  74      55.718 -21.477 -17.561  1.00 31.00           C  
ATOM   3689  C   CYS C  74      54.999 -20.134 -17.585  1.00 32.38           C  
ATOM   3690  O   CYS C  74      54.523 -19.715 -18.645  1.00 34.42           O  
ATOM   3691  CB  CYS C  74      56.986 -21.418 -18.411  1.00 29.98           C  
ATOM   3692  SG  CYS C  74      58.147 -20.174 -17.771  1.00 35.98           S  
ATOM   3693  N   VAL C  75      54.858 -19.499 -16.424  1.00 31.30           N  
ATOM   3694  CA  VAL C  75      54.161 -18.229 -16.320  1.00 28.55           C  
ATOM   3695  C   VAL C  75      55.168 -17.158 -15.921  1.00 28.49           C  
ATOM   3696  O   VAL C  75      54.813 -15.997 -15.783  1.00 30.74           O  
ATOM   3697  CB  VAL C  75      53.021 -18.307 -15.299  1.00 28.45           C  
ATOM   3698  CG1 VAL C  75      52.028 -19.340 -15.722  1.00 25.95           C  
ATOM   3699  CG2 VAL C  75      53.473 -18.623 -13.854  1.00 28.18           C  
ATOM   3700  N   ARG C  76      56.440 -17.496 -15.780  1.00 27.74           N  
ATOM   3701  CA  ARG C  76      57.450 -16.480 -15.504  1.00 30.64           C  
ATOM   3702  C   ARG C  76      58.791 -17.028 -15.986  1.00 31.98           C  
ATOM   3703  O   ARG C  76      59.108 -18.189 -15.701  1.00 33.13           O  
ATOM   3704  CB  ARG C  76      57.564 -16.103 -14.020  1.00 29.10           C  
ATOM   3705  CG  ARG C  76      58.712 -15.100 -13.793  1.00 29.26           C  
ATOM   3706  CD  ARG C  76      58.796 -14.722 -12.343  1.00 32.47           C  
ATOM   3707  NE  ARG C  76      59.692 -13.604 -12.059  1.00 32.04           N  
ATOM   3708  CZ  ARG C  76      59.827 -13.131 -10.826  1.00 31.40           C  
ATOM   3709  NH1 ARG C  76      59.164 -13.672  -9.806  1.00 33.71           N  
ATOM   3710  NH2 ARG C  76      60.615 -12.098 -10.622  1.00 27.91           N  
ATOM   3711  N   GLY C  77      59.603 -16.200 -16.641  1.00 32.64           N  
ATOM   3712  CA  GLY C  77      60.918 -16.609 -17.155  1.00 32.57           C  
ATOM   3713  C   GLY C  77      60.906 -17.602 -18.312  1.00 33.47           C  
ATOM   3714  O   GLY C  77      60.034 -17.561 -19.183  1.00 30.98           O  
ATOM   3715  N   ALA C  78      61.899 -18.492 -18.351  1.00 33.44           N  
ATOM   3716  CA  ALA C  78      62.096 -19.409 -19.492  1.00 33.35           C  
ATOM   3717  C   ALA C  78      62.876 -20.631 -19.011  1.00 33.19           C  
ATOM   3718  O   ALA C  78      63.640 -20.522 -18.061  1.00 32.31           O  
ATOM   3719  CB  ALA C  78      62.913 -18.724 -20.605  1.00 31.18           C  
ATOM   3720  N   GLY C  79      62.678 -21.781 -19.646  1.00 33.97           N  
ATOM   3721  CA  GLY C  79      63.607 -22.901 -19.532  1.00 34.02           C  
ATOM   3722  C   GLY C  79      63.366 -23.954 -20.597  1.00 35.59           C  
ATOM   3723  O   GLY C  79      62.752 -23.663 -21.633  1.00 33.78           O  
ATOM   3724  N   LEU C  80      63.817 -25.180 -20.325  1.00 35.96           N  
ATOM   3725  CA  LEU C  80      63.754 -26.289 -21.284  1.00 36.46           C  
ATOM   3726  C   LEU C  80      63.043 -27.454 -20.628  1.00 37.13           C  
ATOM   3727  O   LEU C  80      63.510 -27.992 -19.608  1.00 37.97           O  
ATOM   3728  CB  LEU C  80      65.146 -26.685 -21.772  1.00 35.13           C  
ATOM   3729  CG  LEU C  80      66.103 -25.624 -22.329  1.00 41.12           C  
ATOM   3730  CD1 LEU C  80      67.520 -26.172 -22.648  1.00 36.87           C  
ATOM   3731  CD2 LEU C  80      65.629 -24.866 -23.571  1.00 41.65           C  
ATOM   3732  N   ASP C  81      61.899 -27.817 -21.195  1.00 36.61           N  
ATOM   3733  CA  ASP C  81      61.212 -29.025 -20.767  1.00 41.01           C  
ATOM   3734  C   ASP C  81      61.801 -30.154 -21.620  1.00 44.46           C  
ATOM   3735  O   ASP C  81      62.296 -29.929 -22.733  1.00 46.17           O  
ATOM   3736  CB  ASP C  81      59.706 -28.925 -20.956  1.00 40.07           C  
ATOM   3737  CG  ASP C  81      58.902 -29.721 -19.942  1.00 42.80           C  
ATOM   3738  OD1 ASP C  81      59.253 -29.789 -18.749  1.00 49.05           O  
ATOM   3739  OD2 ASP C  81      57.855 -30.306 -20.284  1.00 45.79           O  
ATOM   3740  N   VAL C  82      61.820 -31.370 -21.081  1.00 45.63           N  
ATOM   3741  CA  VAL C  82      62.348 -32.509 -21.822  1.00 44.83           C  
ATOM   3742  C   VAL C  82      61.342 -33.620 -21.566  1.00 45.66           C  
ATOM   3743  O   VAL C  82      60.971 -33.865 -20.420  1.00 45.76           O  
ATOM   3744  CB  VAL C  82      63.727 -32.917 -21.319  1.00 44.23           C  
ATOM   3745  CG1 VAL C  82      64.240 -34.107 -22.097  1.00 47.76           C  
ATOM   3746  CG2 VAL C  82      64.715 -31.769 -21.451  1.00 45.33           C  
ATOM   3747  N   VAL C  83      60.844 -34.224 -22.642  1.00 45.90           N  
ATOM   3748  CA  VAL C  83      60.062 -35.448 -22.519  1.00 46.14           C  
ATOM   3749  C   VAL C  83      60.989 -36.641 -22.817  1.00 45.95           C  
ATOM   3750  O   VAL C  83      61.814 -36.556 -23.727  1.00 45.30           O  
ATOM   3751  CB  VAL C  83      58.925 -35.441 -23.560  1.00 47.72           C  
ATOM   3752  CG1 VAL C  83      57.960 -36.608 -23.291  1.00 42.62           C  
ATOM   3753  CG2 VAL C  83      58.208 -34.085 -23.478  1.00 50.47           C  
ATOM   3754  N   VAL C  84      60.860 -37.739 -22.076  1.00 45.76           N  
ATOM   3755  CA  VAL C  84      61.730 -38.907 -22.252  1.00 46.47           C  
ATOM   3756  C   VAL C  84      60.820 -40.132 -22.305  1.00 47.99           C  
ATOM   3757  O   VAL C  84      59.978 -40.272 -21.404  1.00 48.62           O  
ATOM   3758  CB  VAL C  84      62.798 -39.060 -21.120  1.00 46.91           C  
ATOM   3759  CG1 VAL C  84      63.946 -40.020 -21.503  1.00 46.10           C  
ATOM   3760  CG2 VAL C  84      63.453 -37.742 -20.824  1.00 41.79           C  
ATOM   3761  N   ASP C  85      60.954 -40.969 -23.335  1.00 49.26           N  
ATOM   3762  CA  ASP C  85      60.073 -42.147 -23.452  1.00 53.91           C  
ATOM   3763  C   ASP C  85      60.648 -43.252 -22.575  1.00 55.81           C  
ATOM   3764  O   ASP C  85      61.683 -43.851 -22.906  1.00 56.02           O  
ATOM   3765  CB  ASP C  85      59.984 -42.706 -24.881  1.00 53.13           C  
ATOM   3766  CG  ASP C  85      58.759 -43.582 -25.128  1.00 56.65           C  
ATOM   3767  OD1 ASP C  85      58.191 -44.262 -24.242  1.00 53.26           O  
ATOM   3768  OD2 ASP C  85      58.306 -43.598 -26.295  1.00 60.26           O  
ATOM   3769  N   VAL C  86      59.979 -43.516 -21.460  1.00 57.02           N  
ATOM   3770  CA  VAL C  86      60.619 -44.427 -20.529  1.00 59.70           C  
ATOM   3771  C   VAL C  86      59.973 -45.800 -20.535  1.00 62.18           C  
ATOM   3772  O   VAL C  86      60.373 -46.670 -19.756  1.00 62.89           O  
ATOM   3773  CB  VAL C  86      60.700 -43.886 -19.093  1.00 59.28           C  
ATOM   3774  CG1 VAL C  86      61.588 -42.639 -19.114  1.00 60.45           C  
ATOM   3775  CG2 VAL C  86      59.317 -43.710 -18.457  1.00 57.88           C  
ATOM   3776  N   ARG C  87      58.989 -45.924 -21.422  1.00 63.05           N  
ATOM   3777  CA  ARG C  87      58.245 -47.153 -21.659  1.00 64.34           C  
ATOM   3778  C   ARG C  87      59.120 -48.253 -22.284  1.00 65.71           C  
ATOM   3779  O   ARG C  87      59.679 -48.062 -23.377  1.00 65.07           O  
ATOM   3780  CB  ARG C  87      57.037 -46.828 -22.548  1.00 63.24           C  
ATOM   3781  CG  ARG C  87      56.222 -45.669 -21.997  1.00 60.23           C  
ATOM   3782  CD  ARG C  87      55.159 -45.166 -22.943  1.00 48.61           C  
ATOM   3783  NE  ARG C  87      55.793 -44.556 -24.105  1.00 48.48           N  
ATOM   3784  CZ  ARG C  87      55.108 -43.762 -24.919  1.00 46.07           C  
ATOM   3785  NH1 ARG C  87      53.826 -43.545 -24.669  1.00 43.29           N  
ATOM   3786  NH2 ARG C  87      55.696 -43.234 -25.981  1.00 44.24           N  
ATOM   3787  N   ILE C  88      59.226 -49.391 -21.598  1.00 65.89           N  
ATOM   3788  CA  ILE C  88      59.903 -50.531 -22.221  1.00 68.13           C  
ATOM   3789  C   ILE C  88      59.035 -51.129 -23.333  1.00 68.08           C  
ATOM   3790  O   ILE C  88      57.824 -51.324 -23.150  1.00 68.18           O  
ATOM   3791  CB  ILE C  88      60.299 -51.677 -21.256  1.00 68.75           C  
ATOM   3792  CG1 ILE C  88      61.086 -51.185 -20.039  1.00 68.94           C  
ATOM   3793  CG2 ILE C  88      61.114 -52.744 -22.012  1.00 69.36           C  
ATOM   3794  CD1 ILE C  88      60.845 -52.022 -18.785  1.00 69.65           C  
ATOM   3795  N   GLY C  89      59.697 -51.391 -24.458  1.00 67.84           N  
ATOM   3796  CA  GLY C  89      59.093 -52.018 -25.630  1.00 69.19           C  
ATOM   3797  C   GLY C  89      58.344 -51.076 -26.552  1.00 69.35           C  
ATOM   3798  O   GLY C  89      57.466 -51.504 -27.308  1.00 69.62           O  
ATOM   3799  N   SER C  90      58.725 -49.803 -26.471  1.00 68.77           N  
ATOM   3800  CA  SER C  90      58.046 -48.665 -27.080  1.00 67.14           C  
ATOM   3801  C   SER C  90      58.795 -48.336 -28.360  1.00 66.77           C  
ATOM   3802  O   SER C  90      60.027 -48.218 -28.326  1.00 67.32           O  
ATOM   3803  CB  SER C  90      58.115 -47.438 -26.161  1.00 67.46           C  
ATOM   3804  OG  SER C  90      57.517 -46.307 -26.769  1.00 63.96           O  
ATOM   3805  N   PRO C  91      58.059 -48.179 -29.471  1.00 65.50           N  
ATOM   3806  CA  PRO C  91      58.733 -47.959 -30.745  1.00 65.51           C  
ATOM   3807  C   PRO C  91      59.811 -46.898 -30.619  1.00 65.90           C  
ATOM   3808  O   PRO C  91      60.703 -46.832 -31.463  1.00 64.60           O  
ATOM   3809  CB  PRO C  91      57.600 -47.494 -31.663  1.00 66.07           C  
ATOM   3810  CG  PRO C  91      56.379 -48.167 -31.107  1.00 64.92           C  
ATOM   3811  CD  PRO C  91      56.610 -48.394 -29.632  1.00 65.68           C  
ATOM   3812  N   THR C  92      59.698 -46.083 -29.568  1.00 67.08           N  
ATOM   3813  CA  THR C  92      60.621 -44.980 -29.305  1.00 66.89           C  
ATOM   3814  C   THR C  92      61.328 -44.907 -27.941  1.00 66.11           C  
ATOM   3815  O   THR C  92      62.164 -44.016 -27.774  1.00 67.29           O  
ATOM   3816  CB  THR C  92      59.973 -43.604 -29.637  1.00 67.02           C  
ATOM   3817  OG1 THR C  92      58.964 -43.297 -28.665  1.00 67.34           O  
ATOM   3818  CG2 THR C  92      59.336 -43.584 -31.021  1.00 68.89           C  
ATOM   3819  N   PHE C  93      61.013 -45.764 -26.969  1.00 64.12           N  
ATOM   3820  CA  PHE C  93      61.804 -45.925 -25.738  1.00 62.60           C  
ATOM   3821  C   PHE C  93      63.235 -45.353 -25.764  1.00 60.80           C  
ATOM   3822  O   PHE C  93      64.023 -45.655 -26.666  1.00 59.77           O  
ATOM   3823  CB  PHE C  93      61.750 -47.399 -25.301  1.00 63.70           C  
ATOM   3824  CG  PHE C  93      62.719 -47.793 -24.217  1.00 66.29           C  
ATOM   3825  CD1 PHE C  93      62.353 -47.763 -22.879  1.00 70.32           C  
ATOM   3826  CD2 PHE C  93      64.001 -48.221 -24.531  1.00 69.42           C  
ATOM   3827  CE1 PHE C  93      63.238 -48.139 -21.867  1.00 71.45           C  
ATOM   3828  CE2 PHE C  93      64.901 -48.592 -23.531  1.00 72.89           C  
ATOM   3829  CZ  PHE C  93      64.521 -48.556 -22.194  1.00 71.56           C  
ATOM   3830  N   GLY C  94      63.576 -44.481 -24.811  1.00 57.96           N  
ATOM   3831  CA  GLY C  94      64.931 -43.949 -24.695  1.00 53.44           C  
ATOM   3832  C   GLY C  94      65.107 -42.773 -25.633  1.00 53.81           C  
ATOM   3833  O   GLY C  94      66.183 -42.193 -25.744  1.00 50.84           O  
ATOM   3834  N   ARG C  95      64.038 -42.423 -26.344  1.00 54.01           N  
ATOM   3835  CA  ARG C  95      64.016 -41.143 -27.046  1.00 55.11           C  
ATOM   3836  C   ARG C  95      63.658 -40.021 -26.059  1.00 52.62           C  
ATOM   3837  O   ARG C  95      62.895 -40.216 -25.096  1.00 50.15           O  
ATOM   3838  CB  ARG C  95      63.008 -41.189 -28.198  1.00 55.95           C  
ATOM   3839  CG  ARG C  95      63.192 -40.078 -29.246  1.00 64.70           C  
ATOM   3840  CD  ARG C  95      61.907 -39.871 -30.057  1.00 74.13           C  
ATOM   3841  NE  ARG C  95      62.125 -39.723 -31.496  1.00 83.04           N  
ATOM   3842  CZ  ARG C  95      62.126 -40.702 -32.401  1.00 86.69           C  
ATOM   3843  NH1 ARG C  95      62.339 -40.401 -33.677  1.00 88.88           N  
ATOM   3844  NH2 ARG C  95      61.920 -41.974 -32.073  1.00 85.16           N  
ATOM   3845  N   TRP C  96      64.231 -38.857 -26.357  1.00 50.59           N  
ATOM   3846  CA  TRP C  96      63.903 -37.600 -25.689  1.00 51.24           C  
ATOM   3847  C   TRP C  96      63.774 -36.424 -26.645  1.00 51.52           C  
ATOM   3848  O   TRP C  96      64.296 -36.490 -27.765  1.00 52.56           O  
ATOM   3849  CB  TRP C  96      64.999 -37.207 -24.699  1.00 48.75           C  
ATOM   3850  CG  TRP C  96      66.338 -37.163 -25.339  1.00 48.19           C  
ATOM   3851  CD1 TRP C  96      67.241 -38.196 -25.412  1.00 48.62           C  
ATOM   3852  CD2 TRP C  96      66.951 -36.039 -25.981  1.00 46.71           C  
ATOM   3853  NE1 TRP C  96      68.368 -37.774 -26.078  1.00 51.18           N  
ATOM   3854  CE2 TRP C  96      68.227 -36.459 -26.430  1.00 48.11           C  
ATOM   3855  CE3 TRP C  96      66.544 -34.721 -26.229  1.00 44.78           C  
ATOM   3856  CZ2 TRP C  96      69.107 -35.614 -27.122  1.00 47.95           C  
ATOM   3857  CZ3 TRP C  96      67.417 -33.872 -26.900  1.00 42.07           C  
ATOM   3858  CH2 TRP C  96      68.683 -34.325 -27.344  1.00 47.65           C  
ATOM   3859  N   GLU C  97      63.146 -35.358 -26.146  1.00 48.31           N  
ATOM   3860  CA  GLU C  97      62.854 -34.160 -26.920  1.00 46.70           C  
ATOM   3861  C   GLU C  97      62.815 -32.946 -26.001  1.00 44.90           C  
ATOM   3862  O   GLU C  97      62.028 -32.930 -25.064  1.00 45.09           O  
ATOM   3863  CB  GLU C  97      61.465 -34.260 -27.558  1.00 45.83           C  
ATOM   3864  CG  GLU C  97      61.346 -33.188 -28.630  1.00 49.93           C  
ATOM   3865  CD  GLU C  97      59.999 -33.074 -29.324  1.00 53.24           C  
ATOM   3866  OE1 GLU C  97      59.165 -34.010 -29.280  1.00 54.53           O  
ATOM   3867  OE2 GLU C  97      59.778 -31.985 -29.902  1.00 54.22           O  
ATOM   3868  N   ILE C  98      63.656 -31.960 -26.284  1.00 44.65           N  
ATOM   3869  CA  ILE C  98      63.676 -30.649 -25.651  1.00 45.15           C  
ATOM   3870  C   ILE C  98      62.565 -29.780 -26.256  1.00 45.75           C  
ATOM   3871  O   ILE C  98      62.593 -29.507 -27.463  1.00 45.09           O  
ATOM   3872  CB  ILE C  98      65.062 -29.993 -25.891  1.00 45.67           C  
ATOM   3873  CG1 ILE C  98      66.194 -30.784 -25.219  1.00 44.90           C  
ATOM   3874  CG2 ILE C  98      65.119 -28.580 -25.331  1.00 45.82           C  
ATOM   3875  CD1 ILE C  98      67.579 -30.169 -25.368  1.00 45.99           C  
ATOM   3876  N   VAL C  99      61.598 -29.382 -25.429  1.00 43.62           N  
ATOM   3877  CA  VAL C  99      60.677 -28.297 -25.731  1.00 42.66           C  
ATOM   3878  C   VAL C  99      60.970 -27.013 -24.935  1.00 43.07           C  
ATOM   3879  O   VAL C  99      60.794 -26.974 -23.719  1.00 41.25           O  
ATOM   3880  CB  VAL C  99      59.276 -28.705 -25.298  1.00 42.63           C  
ATOM   3881  CG1 VAL C  99      58.293 -27.600 -25.663  1.00 40.42           C  
ATOM   3882  CG2 VAL C  99      58.894 -30.025 -25.918  1.00 43.00           C  
ATOM   3883  N   PRO C 100      61.418 -25.942 -25.603  1.00 41.65           N  
ATOM   3884  CA  PRO C 100      61.574 -24.659 -24.954  1.00 41.44           C  
ATOM   3885  C   PRO C 100      60.229 -24.226 -24.384  1.00 41.61           C  
ATOM   3886  O   PRO C 100      59.185 -24.613 -24.886  1.00 41.55           O  
ATOM   3887  CB  PRO C 100      62.048 -23.739 -26.087  1.00 42.11           C  
ATOM   3888  CG  PRO C 100      62.753 -24.680 -27.020  1.00 44.87           C  
ATOM   3889  CD  PRO C 100      61.836 -25.887 -27.016  1.00 43.39           C  
ATOM   3890  N   MET C 101      60.240 -23.489 -23.279  1.00 40.89           N  
ATOM   3891  CA  MET C 101      59.001 -23.097 -22.625  1.00 39.94           C  
ATOM   3892  C   MET C 101      59.314 -21.738 -22.045  1.00 39.30           C  
ATOM   3893  O   MET C 101      60.335 -21.584 -21.376  1.00 39.72           O  
ATOM   3894  CB  MET C 101      58.590 -24.003 -21.466  1.00 40.65           C  
ATOM   3895  CG  MET C 101      57.872 -25.263 -21.885  1.00 42.87           C  
ATOM   3896  SD  MET C 101      57.181 -26.251 -20.544  1.00 50.60           S  
ATOM   3897  CE  MET C 101      55.984 -25.121 -19.865  1.00 55.64           C  
ATOM   3898  N   ASP C 102      58.419 -20.778 -22.253  1.00 36.45           N  
ATOM   3899  CA  ASP C 102      58.662 -19.486 -21.640  1.00 36.52           C  
ATOM   3900  C   ASP C 102      57.369 -18.740 -21.349  1.00 36.07           C  
ATOM   3901  O   ASP C 102      56.284 -19.219 -21.684  1.00 34.39           O  
ATOM   3902  CB  ASP C 102      59.640 -18.666 -22.482  1.00 37.76           C  
ATOM   3903  CG  ASP C 102      59.081 -18.352 -23.850  1.00 43.19           C  
ATOM   3904  OD1 ASP C 102      57.849 -18.388 -24.052  1.00 46.30           O  
ATOM   3905  OD2 ASP C 102      59.931 -18.076 -24.711  1.00 51.14           O  
ATOM   3906  N   ALA C 103      57.497 -17.591 -20.695  1.00 34.93           N  
ATOM   3907  CA  ALA C 103      56.285 -16.880 -20.265  1.00 35.95           C  
ATOM   3908  C   ALA C 103      55.806 -15.930 -21.373  1.00 37.21           C  
ATOM   3909  O   ALA C 103      54.737 -15.352 -21.222  1.00 42.13           O  
ATOM   3910  CB  ALA C 103      56.545 -16.069 -18.994  1.00 30.40           C  
ATOM   3911  N   GLU C 104      56.590 -15.657 -22.410  1.00 39.29           N  
ATOM   3912  CA  GLU C 104      56.204 -14.757 -23.495  1.00 40.92           C  
ATOM   3913  C   GLU C 104      55.158 -15.450 -24.358  1.00 39.49           C  
ATOM   3914  O   GLU C 104      54.095 -14.900 -24.621  1.00 40.20           O  
ATOM   3915  CB  GLU C 104      57.412 -14.495 -24.380  1.00 43.27           C  
ATOM   3916  CG  GLU C 104      57.873 -13.055 -24.322  1.00 57.06           C  
ATOM   3917  CD  GLU C 104      59.287 -12.895 -24.885  1.00 69.90           C  
ATOM   3918  OE1 GLU C 104      59.664 -13.703 -25.769  1.00 73.39           O  
ATOM   3919  OE2 GLU C 104      60.016 -11.980 -24.429  1.00 69.95           O  
ATOM   3920  N   ARG C 105      55.409 -16.690 -24.755  1.00 39.42           N  
ATOM   3921  CA  ARG C 105      54.426 -17.547 -25.425  1.00 38.82           C  
ATOM   3922  C   ARG C 105      53.575 -18.501 -24.600  1.00 36.47           C  
ATOM   3923  O   ARG C 105      52.615 -19.073 -25.106  1.00 37.37           O  
ATOM   3924  CB  ARG C 105      55.140 -18.449 -26.436  1.00 38.71           C  
ATOM   3925  CG  ARG C 105      55.115 -17.947 -27.875  1.00 48.36           C  
ATOM   3926  CD  ARG C 105      56.301 -18.593 -28.593  1.00 60.82           C  
ATOM   3927  NE  ARG C 105      57.532 -17.967 -28.109  1.00 65.34           N  
ATOM   3928  CZ  ARG C 105      58.603 -18.602 -27.636  1.00 66.02           C  
ATOM   3929  NH1 ARG C 105      59.642 -17.880 -27.227  1.00 61.83           N  
ATOM   3930  NH2 ARG C 105      58.624 -19.929 -27.578  1.00 63.58           N  
ATOM   3931  N   ASN C 106      53.904 -18.751 -23.341  1.00 35.90           N  
ATOM   3932  CA  ASN C 106      53.120 -19.697 -22.548  1.00 34.20           C  
ATOM   3933  C   ASN C 106      52.834 -21.043 -23.214  1.00 34.30           C  
ATOM   3934  O   ASN C 106      51.771 -21.624 -23.009  1.00 33.61           O  
ATOM   3935  CB  ASN C 106      51.842 -19.041 -22.021  1.00 32.14           C  
ATOM   3936  CG  ASN C 106      52.121 -17.765 -21.210  1.00 38.58           C  
ATOM   3937  OD1 ASN C 106      51.618 -16.689 -21.533  1.00 39.75           O  
ATOM   3938  ND2 ASN C 106      52.894 -17.870 -20.123  1.00 33.98           N  
ATOM   3939  N   THR C 107      53.801 -21.573 -23.960  1.00 35.30           N  
ATOM   3940  CA  THR C 107      53.679 -22.931 -24.466  1.00 39.52           C  
ATOM   3941  C   THR C 107      53.341 -23.860 -23.305  1.00 38.76           C  
ATOM   3942  O   THR C 107      54.051 -23.878 -22.292  1.00 38.98           O  
ATOM   3943  CB  THR C 107      55.008 -23.434 -25.083  1.00 40.60           C  
ATOM   3944  OG1 THR C 107      55.442 -22.548 -26.124  1.00 46.87           O  
ATOM   3945  CG2 THR C 107      54.824 -24.796 -25.705  1.00 43.77           C  
ATOM   3946  N   ALA C 108      52.244 -24.598 -23.445  1.00 37.82           N  
ATOM   3947  CA  ALA C 108      51.818 -25.613 -22.497  1.00 36.06           C  
ATOM   3948  C   ALA C 108      52.269 -26.989 -22.986  1.00 38.16           C  
ATOM   3949  O   ALA C 108      52.318 -27.234 -24.197  1.00 37.59           O  
ATOM   3950  CB  ALA C 108      50.319 -25.581 -22.322  1.00 33.36           C  
ATOM   3951  N   VAL C 109      52.619 -27.889 -22.068  1.00 39.32           N  
ATOM   3952  CA  VAL C 109      53.012 -29.242 -22.505  1.00 39.55           C  
ATOM   3953  C   VAL C 109      52.182 -30.268 -21.775  1.00 39.88           C  
ATOM   3954  O   VAL C 109      52.011 -30.149 -20.568  1.00 42.03           O  
ATOM   3955  CB  VAL C 109      54.486 -29.583 -22.296  1.00 38.67           C  
ATOM   3956  CG1 VAL C 109      54.794 -31.066 -22.595  1.00 38.69           C  
ATOM   3957  CG2 VAL C 109      55.327 -28.720 -23.168  1.00 35.21           C  
ATOM   3958  N   TYR C 110      51.656 -31.238 -22.511  1.00 41.44           N  
ATOM   3959  CA  TYR C 110      50.825 -32.276 -21.934  1.00 42.68           C  
ATOM   3960  C   TYR C 110      51.560 -33.588 -22.166  1.00 43.02           C  
ATOM   3961  O   TYR C 110      52.080 -33.827 -23.252  1.00 40.47           O  
ATOM   3962  CB  TYR C 110      49.463 -32.349 -22.622  1.00 44.17           C  
ATOM   3963  CG  TYR C 110      48.669 -33.607 -22.337  1.00 47.69           C  
ATOM   3964  CD1 TYR C 110      48.568 -34.133 -21.051  1.00 52.98           C  
ATOM   3965  CD2 TYR C 110      47.993 -34.269 -23.354  1.00 53.83           C  
ATOM   3966  CE1 TYR C 110      47.836 -35.280 -20.779  1.00 51.23           C  
ATOM   3967  CE2 TYR C 110      47.242 -35.412 -23.095  1.00 54.31           C  
ATOM   3968  CZ  TYR C 110      47.175 -35.923 -21.810  1.00 55.40           C  
ATOM   3969  OH  TYR C 110      46.428 -37.058 -21.562  1.00 53.15           O  
ATOM   3970  N   LEU C 111      51.562 -34.418 -21.127  1.00 44.63           N  
ATOM   3971  CA  LEU C 111      52.323 -35.670 -21.108  1.00 45.75           C  
ATOM   3972  C   LEU C 111      51.368 -36.662 -20.483  1.00 45.20           C  
ATOM   3973  O   LEU C 111      50.853 -36.459 -19.387  1.00 44.08           O  
ATOM   3974  CB  LEU C 111      53.519 -35.606 -20.161  1.00 45.56           C  
ATOM   3975  CG  LEU C 111      54.903 -35.400 -20.754  1.00 49.47           C  
ATOM   3976  CD1 LEU C 111      54.980 -34.592 -22.038  1.00 47.32           C  
ATOM   3977  CD2 LEU C 111      55.679 -34.711 -19.647  1.00 53.45           C  
ATOM   3978  N   THR C 112      51.133 -37.747 -21.205  1.00 45.58           N  
ATOM   3979  CA  THR C 112      50.315 -38.770 -20.593  1.00 47.15           C  
ATOM   3980  C   THR C 112      51.176 -39.553 -19.588  1.00 46.40           C  
ATOM   3981  O   THR C 112      52.401 -39.468 -19.684  1.00 43.90           O  
ATOM   3982  CB  THR C 112      49.864 -39.770 -21.654  1.00 48.63           C  
ATOM   3983  OG1 THR C 112      49.214 -40.797 -20.894  1.00 54.11           O  
ATOM   3984  CG2 THR C 112      51.085 -40.320 -22.399  1.00 41.89           C  
ATOM   3985  N   ALA C 113      50.551 -40.299 -18.675  1.00 47.32           N  
ATOM   3986  CA  ALA C 113      51.223 -41.290 -17.817  1.00 49.76           C  
ATOM   3987  C   ALA C 113      52.249 -42.181 -18.517  1.00 49.73           C  
ATOM   3988  O   ALA C 113      52.137 -42.403 -19.725  1.00 49.91           O  
ATOM   3989  CB  ALA C 113      50.217 -42.173 -17.114  1.00 50.99           C  
ATOM   3990  N   GLY C 114      53.274 -42.626 -17.793  1.00 49.42           N  
ATOM   3991  CA  GLY C 114      54.380 -43.360 -18.411  1.00 48.03           C  
ATOM   3992  C   GLY C 114      55.461 -42.658 -19.214  1.00 48.80           C  
ATOM   3993  O   GLY C 114      56.351 -43.288 -19.799  1.00 49.87           O  
ATOM   3994  N   LEU C 115      55.437 -41.332 -19.258  1.00 47.61           N  
ATOM   3995  CA  LEU C 115      56.553 -40.620 -19.876  1.00 45.94           C  
ATOM   3996  C   LEU C 115      57.353 -39.972 -18.743  1.00 46.17           C  
ATOM   3997  O   LEU C 115      56.857 -39.783 -17.624  1.00 45.90           O  
ATOM   3998  CB  LEU C 115      56.015 -39.553 -20.834  1.00 47.00           C  
ATOM   3999  CG  LEU C 115      55.024 -40.072 -21.886  1.00 48.87           C  
ATOM   4000  CD1 LEU C 115      54.365 -38.942 -22.695  1.00 48.94           C  
ATOM   4001  CD2 LEU C 115      55.791 -41.015 -22.814  1.00 49.31           C  
ATOM   4002  N   GLY C 116      58.614 -39.701 -19.049  1.00 44.96           N  
ATOM   4003  CA  GLY C 116      59.521 -39.007 -18.151  1.00 46.31           C  
ATOM   4004  C   GLY C 116      59.597 -37.535 -18.528  1.00 47.53           C  
ATOM   4005  O   GLY C 116      59.430 -37.143 -19.698  1.00 47.11           O  
ATOM   4006  N   ARG C 117      59.829 -36.708 -17.513  1.00 45.23           N  
ATOM   4007  CA  ARG C 117      59.862 -35.272 -17.745  1.00 43.80           C  
ATOM   4008  C   ARG C 117      61.012 -34.684 -16.940  1.00 42.43           C  
ATOM   4009  O   ARG C 117      61.245 -35.083 -15.799  1.00 42.70           O  
ATOM   4010  CB  ARG C 117      58.519 -34.664 -17.330  1.00 43.31           C  
ATOM   4011  CG  ARG C 117      58.379 -34.780 -15.847  1.00 46.77           C  
ATOM   4012  CD  ARG C 117      57.184 -34.095 -15.221  1.00 47.94           C  
ATOM   4013  NE  ARG C 117      57.116 -34.878 -13.991  1.00 53.35           N  
ATOM   4014  CZ  ARG C 117      56.211 -34.719 -13.039  1.00 55.79           C  
ATOM   4015  NH1 ARG C 117      56.253 -35.468 -11.950  1.00 46.27           N  
ATOM   4016  NH2 ARG C 117      55.303 -33.767 -13.194  1.00 61.89           N  
ATOM   4017  N   ALA C 118      61.745 -33.772 -17.564  1.00 40.36           N  
ATOM   4018  CA  ALA C 118      62.705 -32.974 -16.827  1.00 40.34           C  
ATOM   4019  C   ALA C 118      62.460 -31.522 -17.225  1.00 40.18           C  
ATOM   4020  O   ALA C 118      61.945 -31.247 -18.308  1.00 42.41           O  
ATOM   4021  CB  ALA C 118      64.115 -33.360 -17.200  1.00 35.53           C  
ATOM   4022  N   PHE C 119      62.847 -30.614 -16.346  1.00 37.22           N  
ATOM   4023  CA  PHE C 119      62.765 -29.202 -16.634  1.00 36.12           C  
ATOM   4024  C   PHE C 119      64.051 -28.559 -16.138  1.00 34.72           C  
ATOM   4025  O   PHE C 119      64.399 -28.671 -14.975  1.00 37.47           O  
ATOM   4026  CB  PHE C 119      61.531 -28.563 -16.003  1.00 34.64           C  
ATOM   4027  CG  PHE C 119      61.440 -27.115 -16.362  1.00 38.08           C  
ATOM   4028  CD1 PHE C 119      61.922 -26.144 -15.499  1.00 40.65           C  
ATOM   4029  CD2 PHE C 119      60.894 -26.724 -17.583  1.00 40.05           C  
ATOM   4030  CE1 PHE C 119      61.872 -24.804 -15.845  1.00 40.92           C  
ATOM   4031  CE2 PHE C 119      60.844 -25.388 -17.944  1.00 39.07           C  
ATOM   4032  CZ  PHE C 119      61.341 -24.432 -17.063  1.00 38.80           C  
ATOM   4033  N   LEU C 120      64.774 -27.885 -17.017  1.00 34.71           N  
ATOM   4034  CA  LEU C 120      65.958 -27.111 -16.698  1.00 34.22           C  
ATOM   4035  C   LEU C 120      65.562 -25.639 -16.771  1.00 35.47           C  
ATOM   4036  O   LEU C 120      65.124 -25.189 -17.838  1.00 35.97           O  
ATOM   4037  CB  LEU C 120      66.998 -27.349 -17.790  1.00 30.35           C  
ATOM   4038  CG  LEU C 120      68.459 -26.981 -17.556  1.00 41.87           C  
ATOM   4039  CD1 LEU C 120      69.144 -26.128 -18.612  1.00 41.43           C  
ATOM   4040  CD2 LEU C 120      68.813 -26.517 -16.147  1.00 36.56           C  
ATOM   4041  N   SER C 121      65.768 -24.897 -15.688  1.00 32.99           N  
ATOM   4042  CA  SER C 121      65.463 -23.495 -15.732  1.00 34.75           C  
ATOM   4043  C   SER C 121      66.623 -22.649 -16.238  1.00 36.75           C  
ATOM   4044  O   SER C 121      67.776 -22.922 -15.902  1.00 37.20           O  
ATOM   4045  CB  SER C 121      64.928 -23.052 -14.377  1.00 35.92           C  
ATOM   4046  OG  SER C 121      65.366 -21.718 -14.223  1.00 37.33           O  
ATOM   4047  N   LEU C 122      66.321 -21.643 -17.059  1.00 36.23           N  
ATOM   4048  CA  LEU C 122      67.360 -20.846 -17.712  1.00 36.05           C  
ATOM   4049  C   LEU C 122      67.366 -19.455 -17.145  1.00 34.31           C  
ATOM   4050  O   LEU C 122      68.222 -18.636 -17.481  1.00 34.25           O  
ATOM   4051  CB  LEU C 122      67.141 -20.721 -19.225  1.00 35.87           C  
ATOM   4052  CG  LEU C 122      67.039 -22.051 -19.978  1.00 41.42           C  
ATOM   4053  CD1 LEU C 122      66.639 -21.719 -21.435  1.00 45.12           C  
ATOM   4054  CD2 LEU C 122      68.365 -22.837 -19.906  1.00 35.72           C  
ATOM   4055  N   THR C 123      66.404 -19.190 -16.267  1.00 32.88           N  
ATOM   4056  CA  THR C 123      66.416 -17.846 -15.734  1.00 32.96           C  
ATOM   4057  C   THR C 123      66.075 -17.924 -14.268  1.00 34.48           C  
ATOM   4058  O   THR C 123      65.280 -18.775 -13.839  1.00 33.82           O  
ATOM   4059  CB  THR C 123      65.271 -16.990 -16.342  1.00 34.86           C  
ATOM   4060  OG1 THR C 123      64.010 -17.629 -16.098  1.00 32.92           O  
ATOM   4061  CG2 THR C 123      65.507 -16.712 -17.842  1.00 34.83           C  
ATOM   4062  N   ASP C 124      66.595 -16.961 -13.519  1.00 34.47           N  
ATOM   4063  CA  ASP C 124      66.161 -16.896 -12.134  1.00 37.96           C  
ATOM   4064  C   ASP C 124      64.668 -16.647 -11.976  1.00 38.59           C  
ATOM   4065  O   ASP C 124      64.089 -15.832 -12.687  1.00 41.96           O  
ATOM   4066  CB  ASP C 124      66.983 -15.827 -11.413  1.00 40.15           C  
ATOM   4067  CG  ASP C 124      68.392 -16.330 -11.054  1.00 46.79           C  
ATOM   4068  OD1 ASP C 124      68.677 -17.548 -10.951  1.00 43.47           O  
ATOM   4069  OD2 ASP C 124      69.276 -15.465 -10.863  1.00 58.07           O  
ATOM   4070  N   ASP C 125      64.033 -17.351 -11.050  1.00 37.90           N  
ATOM   4071  CA  ASP C 125      62.606 -17.214 -10.746  1.00 35.31           C  
ATOM   4072  C   ASP C 125      61.690 -17.769 -11.834  1.00 34.06           C  
ATOM   4073  O   ASP C 125      60.489 -17.438 -11.847  1.00 33.32           O  
ATOM   4074  CB  ASP C 125      62.240 -15.759 -10.464  1.00 36.81           C  
ATOM   4075  CG  ASP C 125      62.990 -15.170  -9.286  1.00 38.43           C  
ATOM   4076  OD1 ASP C 125      62.808 -15.610  -8.134  1.00 39.13           O  
ATOM   4077  OD2 ASP C 125      63.788 -14.240  -9.516  1.00 48.77           O  
ATOM   4078  N   ALA C 126      62.221 -18.611 -12.721  1.00 29.92           N  
ATOM   4079  CA  ALA C 126      61.342 -19.323 -13.651  1.00 28.89           C  
ATOM   4080  C   ALA C 126      60.252 -20.030 -12.860  1.00 29.39           C  
ATOM   4081  O   ALA C 126      60.549 -20.687 -11.872  1.00 28.56           O  
ATOM   4082  CB  ALA C 126      62.046 -20.342 -14.498  1.00 28.98           C  
ATOM   4083  N   THR C 127      59.004 -19.856 -13.270  1.00 27.82           N  
ATOM   4084  CA  THR C 127      57.890 -20.292 -12.466  1.00 28.77           C  
ATOM   4085  C   THR C 127      56.977 -21.130 -13.346  1.00 31.10           C  
ATOM   4086  O   THR C 127      56.498 -20.638 -14.376  1.00 31.91           O  
ATOM   4087  CB  THR C 127      57.102 -19.094 -11.934  1.00 26.36           C  
ATOM   4088  OG1 THR C 127      57.952 -18.262 -11.139  1.00 26.92           O  
ATOM   4089  CG2 THR C 127      55.924 -19.604 -11.094  1.00 23.64           C  
ATOM   4090  N   LEU C 128      56.711 -22.360 -12.912  1.00 30.07           N  
ATOM   4091  CA  LEU C 128      55.908 -23.287 -13.682  1.00 31.13           C  
ATOM   4092  C   LEU C 128      54.780 -23.714 -12.782  1.00 31.66           C  
ATOM   4093  O   LEU C 128      54.951 -23.771 -11.556  1.00 30.78           O  
ATOM   4094  CB  LEU C 128      56.751 -24.501 -14.078  1.00 33.05           C  
ATOM   4095  CG  LEU C 128      57.244 -24.293 -15.519  1.00 38.94           C  
ATOM   4096  CD1 LEU C 128      58.446 -23.345 -15.353  1.00 43.67           C  
ATOM   4097  CD2 LEU C 128      57.689 -25.581 -16.134  1.00 42.16           C  
ATOM   4098  N   VAL C 129      53.655 -24.013 -13.422  1.00 31.45           N  
ATOM   4099  CA  VAL C 129      52.453 -24.571 -12.801  1.00 32.02           C  
ATOM   4100  C   VAL C 129      52.189 -25.902 -13.516  1.00 33.81           C  
ATOM   4101  O   VAL C 129      52.434 -25.997 -14.715  1.00 32.25           O  
ATOM   4102  CB  VAL C 129      51.269 -23.607 -12.952  1.00 32.95           C  
ATOM   4103  CG1 VAL C 129      50.055 -23.976 -12.067  1.00 29.13           C  
ATOM   4104  CG2 VAL C 129      51.729 -22.200 -12.567  1.00 28.50           C  
ATOM   4105  N   TYR C 130      51.744 -26.927 -12.785  1.00 34.25           N  
ATOM   4106  CA  TYR C 130      51.572 -28.296 -13.260  1.00 33.75           C  
ATOM   4107  C   TYR C 130      50.213 -28.711 -12.743  1.00 33.55           C  
ATOM   4108  O   TYR C 130      49.944 -28.632 -11.543  1.00 33.18           O  
ATOM   4109  CB  TYR C 130      52.492 -29.324 -12.546  1.00 35.71           C  
ATOM   4110  CG  TYR C 130      53.902 -29.196 -13.051  1.00 41.93           C  
ATOM   4111  CD1 TYR C 130      54.775 -28.298 -12.451  1.00 45.85           C  
ATOM   4112  CD2 TYR C 130      54.352 -29.955 -14.127  1.00 44.37           C  
ATOM   4113  CE1 TYR C 130      56.059 -28.137 -12.937  1.00 45.31           C  
ATOM   4114  CE2 TYR C 130      55.646 -29.813 -14.614  1.00 48.49           C  
ATOM   4115  CZ  TYR C 130      56.481 -28.881 -14.011  1.00 50.71           C  
ATOM   4116  OH  TYR C 130      57.773 -28.662 -14.442  1.00 56.71           O  
ATOM   4117  N   LEU C 131      49.401 -29.276 -13.631  1.00 35.47           N  
ATOM   4118  CA  LEU C 131      48.241 -30.045 -13.196  1.00 33.95           C  
ATOM   4119  C   LEU C 131      48.645 -31.526 -13.176  1.00 35.19           C  
ATOM   4120  O   LEU C 131      49.383 -31.966 -14.052  1.00 33.14           O  
ATOM   4121  CB  LEU C 131      47.143 -29.866 -14.252  1.00 35.43           C  
ATOM   4122  CG  LEU C 131      46.785 -28.432 -14.619  1.00 34.92           C  
ATOM   4123  CD1 LEU C 131      45.811 -28.413 -15.793  1.00 41.66           C  
ATOM   4124  CD2 LEU C 131      46.117 -27.815 -13.400  1.00 34.68           C  
ATOM   4125  N   CYS C 132      48.134 -32.298 -12.217  1.00 37.08           N  
ATOM   4126  CA  CYS C 132      48.430 -33.728 -12.121  1.00 39.84           C  
ATOM   4127  C   CYS C 132      47.120 -34.502 -12.211  1.00 42.33           C  
ATOM   4128  O   CYS C 132      46.191 -34.202 -11.447  1.00 44.06           O  
ATOM   4129  CB  CYS C 132      49.142 -34.029 -10.788  1.00 39.09           C  
ATOM   4130  SG  CYS C 132      50.633 -32.974 -10.579  1.00 44.85           S  
ATOM   4131  N   SER C 133      47.042 -35.484 -13.105  1.00 44.79           N  
ATOM   4132  CA  SER C 133      45.796 -36.249 -13.217  1.00 50.69           C  
ATOM   4133  C   SER C 133      45.534 -37.084 -11.973  1.00 53.87           C  
ATOM   4134  O   SER C 133      44.388 -37.408 -11.690  1.00 54.05           O  
ATOM   4135  CB  SER C 133      45.810 -37.215 -14.400  1.00 50.97           C  
ATOM   4136  OG  SER C 133      46.917 -38.098 -14.331  1.00 49.99           O  
ATOM   4137  N   SER C 134      46.582 -37.429 -11.230  1.00 57.24           N  
ATOM   4138  CA  SER C 134      46.357 -38.246 -10.038  1.00 61.63           C  
ATOM   4139  C   SER C 134      47.121 -37.791  -8.796  1.00 63.25           C  
ATOM   4140  O   SER C 134      48.096 -37.027  -8.868  1.00 62.20           O  
ATOM   4141  CB  SER C 134      46.583 -39.743 -10.287  1.00 61.33           C  
ATOM   4142  OG  SER C 134      47.883 -39.975 -10.805  1.00 65.87           O  
ATOM   4143  N   GLY C 135      46.599 -38.287  -7.677  1.00 64.74           N  
ATOM   4144  CA  GLY C 135      47.050 -37.975  -6.327  1.00 66.05           C  
ATOM   4145  C   GLY C 135      48.468 -38.405  -6.008  1.00 66.79           C  
ATOM   4146  O   GLY C 135      49.100 -39.132  -6.774  1.00 65.00           O  
ATOM   4147  N   TYR C 136      48.942 -37.908  -4.870  1.00 68.80           N  
ATOM   4148  CA  TYR C 136      50.309 -38.089  -4.395  1.00 71.62           C  
ATOM   4149  C   TYR C 136      50.536 -39.568  -4.086  1.00 71.06           C  
ATOM   4150  O   TYR C 136      49.831 -40.137  -3.255  1.00 71.08           O  
ATOM   4151  CB  TYR C 136      50.512 -37.210  -3.156  1.00 72.39           C  
ATOM   4152  CG  TYR C 136      51.889 -37.254  -2.531  1.00 79.04           C  
ATOM   4153  CD1 TYR C 136      53.045 -37.129  -3.303  1.00 82.94           C  
ATOM   4154  CD2 TYR C 136      52.024 -37.394  -1.153  1.00 84.57           C  
ATOM   4155  CE1 TYR C 136      54.304 -37.158  -2.722  1.00 86.85           C  
ATOM   4156  CE2 TYR C 136      53.279 -37.425  -0.560  1.00 87.53           C  
ATOM   4157  CZ  TYR C 136      54.412 -37.305  -1.346  1.00 89.22           C  
ATOM   4158  OH  TYR C 136      55.643 -37.330  -0.725  1.00 88.29           O  
ATOM   4159  N   ALA C 137      51.492 -40.191  -4.773  1.00 71.10           N  
ATOM   4160  CA  ALA C 137      51.769 -41.615  -4.597  1.00 70.72           C  
ATOM   4161  C   ALA C 137      53.265 -41.884  -4.480  1.00 70.96           C  
ATOM   4162  O   ALA C 137      53.848 -42.514  -5.372  1.00 69.76           O  
ATOM   4163  CB  ALA C 137      51.151 -42.453  -5.720  1.00 70.97           C  
ATOM   4164  N   PRO C 138      53.862 -41.434  -3.360  1.00 71.31           N  
ATOM   4165  CA  PRO C 138      55.295 -41.472  -3.067  1.00 71.45           C  
ATOM   4166  C   PRO C 138      55.943 -42.744  -3.588  1.00 71.29           C  
ATOM   4167  O   PRO C 138      56.950 -42.671  -4.302  1.00 71.00           O  
ATOM   4168  CB  PRO C 138      55.342 -41.531  -1.540  1.00 71.54           C  
ATOM   4169  CG  PRO C 138      54.130 -40.762  -1.116  1.00 72.41           C  
ATOM   4170  CD  PRO C 138      53.089 -40.973  -2.192  1.00 71.80           C  
ATOM   4171  N   ALA C 139      55.327 -43.864  -3.215  1.00 71.12           N  
ATOM   4172  CA  ALA C 139      55.839 -45.198  -3.514  1.00 70.66           C  
ATOM   4173  C   ALA C 139      56.097 -45.403  -5.007  1.00 71.12           C  
ATOM   4174  O   ALA C 139      57.083 -46.057  -5.371  1.00 70.71           O  
ATOM   4175  CB  ALA C 139      54.934 -46.286  -2.936  1.00 69.62           C  
ATOM   4176  N   ARG C 140      55.235 -44.813  -5.837  1.00 70.39           N  
ATOM   4177  CA  ARG C 140      55.186 -45.058  -7.278  1.00 70.30           C  
ATOM   4178  C   ARG C 140      55.941 -44.088  -8.194  1.00 68.83           C  
ATOM   4179  O   ARG C 140      55.992 -44.305  -9.410  1.00 68.30           O  
ATOM   4180  CB  ARG C 140      53.718 -45.137  -7.710  1.00 71.25           C  
ATOM   4181  CG  ARG C 140      53.152 -46.523  -8.035  1.00 76.17           C  
ATOM   4182  CD  ARG C 140      53.056 -47.509  -6.876  1.00 79.89           C  
ATOM   4183  NE  ARG C 140      53.856 -48.704  -7.140  1.00 82.95           N  
ATOM   4184  CZ  ARG C 140      54.581 -49.358  -6.232  1.00 85.98           C  
ATOM   4185  NH1 ARG C 140      54.628 -48.936  -4.973  1.00 85.09           N  
ATOM   4186  NH2 ARG C 140      55.274 -50.438  -6.581  1.00 83.94           N  
ATOM   4187  N   GLU C 141      56.529 -43.036  -7.628  1.00 66.40           N  
ATOM   4188  CA  GLU C 141      57.150 -41.956  -8.400  1.00 64.31           C  
ATOM   4189  C   GLU C 141      58.646 -42.162  -8.243  1.00 61.23           C  
ATOM   4190  O   GLU C 141      59.075 -42.471  -7.139  1.00 61.90           O  
ATOM   4191  CB  GLU C 141      56.728 -40.577  -7.869  1.00 64.94           C  
ATOM   4192  CG  GLU C 141      55.228 -40.513  -7.552  1.00 67.07           C  
ATOM   4193  CD  GLU C 141      54.708 -39.204  -6.969  1.00 73.87           C  
ATOM   4194  OE1 GLU C 141      55.495 -38.239  -6.835  1.00 77.02           O  
ATOM   4195  OE2 GLU C 141      53.498 -39.141  -6.645  1.00 74.37           O  
ATOM   4196  N   HIS C 142      59.414 -42.024  -9.317  1.00 57.30           N  
ATOM   4197  CA  HIS C 142      60.823 -42.387  -9.337  1.00 54.63           C  
ATOM   4198  C   HIS C 142      61.506 -41.416 -10.282  1.00 51.62           C  
ATOM   4199  O   HIS C 142      60.832 -40.598 -10.902  1.00 50.99           O  
ATOM   4200  CB  HIS C 142      61.014 -43.813  -9.881  1.00 56.54           C  
ATOM   4201  CG  HIS C 142      60.273 -44.845  -9.090  1.00 61.65           C  
ATOM   4202  ND1 HIS C 142      60.467 -45.014  -7.734  1.00 64.39           N  
ATOM   4203  CD2 HIS C 142      59.289 -45.707  -9.444  1.00 62.59           C  
ATOM   4204  CE1 HIS C 142      59.647 -45.953  -7.292  1.00 66.33           C  
ATOM   4205  NE2 HIS C 142      58.919 -46.386  -8.308  1.00 64.77           N  
ATOM   4206  N   SER C 143      62.820 -41.537 -10.420  1.00 47.41           N  
ATOM   4207  CA  SER C 143      63.578 -40.733 -11.354  1.00 47.12           C  
ATOM   4208  C   SER C 143      64.573 -41.604 -12.094  1.00 47.43           C  
ATOM   4209  O   SER C 143      65.015 -42.659 -11.620  1.00 48.53           O  
ATOM   4210  CB  SER C 143      64.433 -39.652 -10.671  1.00 45.88           C  
ATOM   4211  OG  SER C 143      63.814 -39.160  -9.494  1.00 50.87           O  
ATOM   4212  N   VAL C 144      64.978 -41.052 -13.230  1.00 45.69           N  
ATOM   4213  CA  VAL C 144      66.122 -41.541 -13.964  1.00 44.55           C  
ATOM   4214  C   VAL C 144      67.002 -40.305 -13.912  1.00 45.56           C  
ATOM   4215  O   VAL C 144      66.532 -39.173 -13.759  1.00 47.03           O  
ATOM   4216  CB  VAL C 144      65.701 -41.885 -15.414  1.00 42.97           C  
ATOM   4217  CG1 VAL C 144      66.905 -42.176 -16.298  1.00 42.09           C  
ATOM   4218  CG2 VAL C 144      64.749 -43.049 -15.377  1.00 40.72           C  
ATOM   4219  N   ASN C 145      68.292 -40.569 -14.039  1.00 45.45           N  
ATOM   4220  CA  ASN C 145      69.335 -39.587 -13.909  1.00 47.30           C  
ATOM   4221  C   ASN C 145      69.345 -38.745 -15.177  1.00 48.20           C  
ATOM   4222  O   ASN C 145      69.553 -39.238 -16.293  1.00 48.26           O  
ATOM   4223  CB  ASN C 145      70.658 -40.311 -13.734  1.00 47.95           C  
ATOM   4224  CG  ASN C 145      71.717 -39.425 -13.150  1.00 50.29           C  
ATOM   4225  OD1 ASN C 145      72.284 -38.548 -13.807  1.00 50.05           O  
ATOM   4226  ND2 ASN C 145      71.999 -39.681 -11.876  1.00 55.52           N  
ATOM   4227  N   PRO C 146      69.103 -37.445 -14.980  1.00 47.09           N  
ATOM   4228  CA  PRO C 146      68.993 -36.555 -16.129  1.00 46.98           C  
ATOM   4229  C   PRO C 146      70.350 -36.454 -16.818  1.00 48.68           C  
ATOM   4230  O   PRO C 146      70.446 -35.883 -17.908  1.00 48.06           O  
ATOM   4231  CB  PRO C 146      68.611 -35.202 -15.500  1.00 45.22           C  
ATOM   4232  CG  PRO C 146      69.020 -35.299 -14.020  1.00 46.72           C  
ATOM   4233  CD  PRO C 146      68.864 -36.772 -13.687  1.00 46.40           C  
ATOM   4234  N   LEU C 147      71.407 -36.942 -16.181  1.00 49.48           N  
ATOM   4235  CA  LEU C 147      72.703 -36.803 -16.844  1.00 53.93           C  
ATOM   4236  C   LEU C 147      73.272 -38.142 -17.347  1.00 55.17           C  
ATOM   4237  O   LEU C 147      74.453 -38.257 -17.692  1.00 55.27           O  
ATOM   4238  CB  LEU C 147      73.724 -36.018 -16.007  1.00 53.51           C  
ATOM   4239  CG  LEU C 147      73.314 -34.717 -15.300  1.00 56.37           C  
ATOM   4240  CD1 LEU C 147      74.444 -34.093 -14.495  1.00 56.35           C  
ATOM   4241  CD2 LEU C 147      72.800 -33.640 -16.243  1.00 55.81           C  
ATOM   4242  N   ASP C 148      72.424 -39.165 -17.364  1.00 56.64           N  
ATOM   4243  CA  ASP C 148      72.753 -40.480 -17.912  1.00 58.92           C  
ATOM   4244  C   ASP C 148      73.391 -40.286 -19.293  1.00 60.30           C  
ATOM   4245  O   ASP C 148      72.709 -39.771 -20.180  1.00 60.27           O  
ATOM   4246  CB  ASP C 148      71.446 -41.269 -17.954  1.00 57.71           C  
ATOM   4247  CG  ASP C 148      71.574 -42.653 -18.556  1.00 58.67           C  
ATOM   4248  OD1 ASP C 148      70.740 -43.503 -18.152  1.00 52.09           O  
ATOM   4249  OD2 ASP C 148      72.482 -42.843 -19.396  1.00 59.98           O  
ATOM   4250  N   PRO C 149      74.679 -40.643 -19.489  1.00 61.25           N  
ATOM   4251  CA  PRO C 149      75.303 -40.109 -20.708  1.00 61.95           C  
ATOM   4252  C   PRO C 149      74.944 -40.945 -21.939  1.00 62.42           C  
ATOM   4253  O   PRO C 149      75.241 -40.541 -23.062  1.00 61.98           O  
ATOM   4254  CB  PRO C 149      76.810 -40.112 -20.410  1.00 60.90           C  
ATOM   4255  CG  PRO C 149      76.972 -41.044 -19.252  1.00 61.60           C  
ATOM   4256  CD  PRO C 149      75.616 -41.517 -18.761  1.00 61.39           C  
ATOM   4257  N   ASP C 150      74.284 -42.076 -21.696  1.00 63.26           N  
ATOM   4258  CA  ASP C 150      73.749 -42.965 -22.726  1.00 64.75           C  
ATOM   4259  C   ASP C 150      72.385 -42.476 -23.216  1.00 64.22           C  
ATOM   4260  O   ASP C 150      71.964 -42.782 -24.338  1.00 62.94           O  
ATOM   4261  CB  ASP C 150      73.640 -44.424 -22.242  1.00 65.26           C  
ATOM   4262  CG  ASP C 150      74.992 -45.053 -21.853  1.00 69.37           C  
ATOM   4263  OD1 ASP C 150      76.086 -44.586 -22.266  1.00 64.98           O  
ATOM   4264  OD2 ASP C 150      74.951 -46.051 -21.092  1.00 66.49           O  
ATOM   4265  N   LEU C 151      71.680 -41.736 -22.362  1.00 63.60           N  
ATOM   4266  CA  LEU C 151      70.405 -41.152 -22.775  1.00 61.74           C  
ATOM   4267  C   LEU C 151      70.786 -39.977 -23.647  1.00 59.48           C  
ATOM   4268  O   LEU C 151      70.188 -39.741 -24.696  1.00 59.36           O  
ATOM   4269  CB  LEU C 151      69.554 -40.690 -21.595  1.00 62.66           C
[truncated: 181,522 more chars]
