# Supplementary material for: Spinning sugars in antigen biosynthesis: characterization of the Coxiella burnetii and Streptomyces griseus TDP-sugar epimerases
Source: J Biol Chem. 2022 Apr 6;298(5):101903. doi: 10.1016/j.jbc.2022.101903 (PMC9095892; doi:10.1016/j.jbc.2022.101903)
Supplement: Cross et al raw data [file mmc2.zip › ORE data drop/Table S1/CBU1838 apo.pdb]

HEADER    HOMO ENSEMBLE                           08-JUL-06   2IXI              
TITLE     ---                                                                   
COMPND    ---
REMARK   3
REMARK   3 REFINEMENT.
REMARK   3   PROGRAM     : REFMAC 5.8.0267   
REMARK   3   AUTHORS     : MURSHUDOV,SKUBAK,LEBEDEV,PANNU,
REMARK   3                 STEINER,NICHOLLS,WINN,LONG,VAGIN
REMARK   3
REMARK   3    REFINEMENT TARGET : MAXIMUM LIKELIHOOD WITH PHASES
REMARK   3
REMARK   3  DATA USED IN REFINEMENT.
REMARK   3   RESOLUTION RANGE HIGH (ANGSTROMS) :   1.43
REMARK   3   RESOLUTION RANGE LOW  (ANGSTROMS) :  71.18
REMARK   3   DATA CUTOFF            (SIGMA(F)) : NONE
REMARK   3   COMPLETENESS FOR RANGE        (%) :  65.74
REMARK   3   NUMBER OF REFLECTIONS             :   52104
REMARK   3
REMARK   3  FIT TO DATA USED IN REFINEMENT.
REMARK   3   CROSS-VALIDATION METHOD          : THROUGHOUT
REMARK   3   FREE R VALUE TEST SET SELECTION  : RANDOM
REMARK   3   R VALUE     (WORKING + TEST SET) : 0.16825
REMARK   3   R VALUE            (WORKING SET) :  0.16668
REMARK   3   FREE R VALUE                     :  0.19856
REMARK   3   FREE R VALUE TEST SET SIZE   (%) :  5.0
REMARK   3   FREE R VALUE TEST SET COUNT      :  2739
REMARK   3
REMARK   3  FIT IN THE HIGHEST RESOLUTION BIN.
REMARK   3   TOTAL NUMBER OF BINS USED           :      20
REMARK   3   BIN RESOLUTION RANGE HIGH           :    1.434
REMARK   3   BIN RESOLUTION RANGE LOW            :    1.471
REMARK   3   REFLECTION IN BIN     (WORKING SET) :       62
REMARK   3   BIN COMPLETENESS (WORKING+TEST) (%) :     1.06
REMARK   3   BIN R VALUE           (WORKING SET) :    0.376
REMARK   3   BIN FREE R VALUE SET COUNT          :        3
REMARK   3   BIN FREE R VALUE                    :    0.480
REMARK   3
REMARK   3  NUMBER OF NON-HYDROGEN ATOMS USED IN REFINEMENT.
REMARK   3   ALL ATOMS                :     4052
REMARK   3
REMARK   3  B VALUES.
REMARK   3   FROM WILSON PLOT           (A**2) : NULL
REMARK   3   MEAN B VALUE      (OVERALL, A**2) :  21.918
REMARK   3   OVERALL ANISOTROPIC B VALUE.
REMARK   3    B11 (A**2) :     0.02
REMARK   3    B22 (A**2) :     0.03
REMARK   3    B33 (A**2) :    -0.03
REMARK   3    B12 (A**2) :     0.00
REMARK   3    B13 (A**2) :    -0.01
REMARK   3    B23 (A**2) :     0.00
REMARK   3
REMARK   3  ESTIMATED OVERALL COORDINATE ERROR.
REMARK   3   ESU BASED ON R VALUE                            (A):   0.094
REMARK   3   ESU BASED ON FREE R VALUE                       (A):   0.093
REMARK   3   ESU BASED ON MAXIMUM LIKELIHOOD                 (A):   0.062
REMARK   3   ESU FOR B VALUES BASED ON MAXIMUM LIKELIHOOD (A**2):   1.753
REMARK   3
REMARK   3 CORRELATION COEFFICIENTS.
REMARK   3   CORRELATION COEFFICIENT FO-FC      :   0.971
REMARK   3   CORRELATION COEFFICIENT FO-FC FREE :   0.958
REMARK   3
REMARK   3  RMS DEVIATIONS FROM IDEAL VALUES        COUNT    RMS    WEIGHT
REMARK   3   BOND LENGTHS REFINED ATOMS        (A):  3740 ; 0.008 ; 0.013
REMARK   3   BOND LENGTHS OTHERS               (A):  3626 ; 0.002 ; 0.017
REMARK   3   BOND ANGLES REFINED ATOMS   (DEGREES):  5140 ; 1.453 ; 1.652
REMARK   3   BOND ANGLES OTHERS          (DEGREES):  8457 ; 1.393 ; 1.589
REMARK   3   TORSION ANGLES, PERIOD 1    (DEGREES):   495 ; 7.172 ; 5.000
REMARK   3   TORSION ANGLES, PERIOD 2    (DEGREES):   207 ;35.163 ;22.947
REMARK   3   TORSION ANGLES, PERIOD 3    (DEGREES):   714 ;15.065 ;15.000
REMARK   3   TORSION ANGLES, PERIOD 4    (DEGREES):    21 ;15.384 ;15.000
REMARK   3   CHIRAL-CENTER RESTRAINTS       (A**3):   484 ; 0.084 ; 0.200
REMARK   3   GENERAL PLANES REFINED ATOMS      (A):  4252 ; 0.006 ; 0.020
REMARK   3   GENERAL PLANES OTHERS             (A):   878 ; 0.001 ; 0.020
REMARK   3
REMARK   3  ISOTROPIC THERMAL FACTOR RESTRAINTS.     COUNT   RMS    WEIGHT
REMARK   3   MAIN-CHAIN BOND REFINED ATOMS  (A**2):  1695 ; 2.072 ; 2.036
REMARK   3   MAIN-CHAIN BOND OTHER ATOMS    (A**2):  1693 ; 2.031 ; 2.032
REMARK   3   MAIN-CHAIN ANGLE REFINED ATOMS (A**2):  2148 ; 3.225 ; 3.037
REMARK   3   MAIN-CHAIN ANGLE OTHER ATOMS (A**2)  :  2148 ; 3.200 ; 3.037
REMARK   3   SIDE-CHAIN BOND REFINED ATOMS  (A**2):  2045 ; 2.530 ; 2.349
REMARK   3   SIDE-CHAIN BOND OTHER ATOMS  (A**2)  :  2044 ; 2.531 ; 2.349
REMARK   3   SIDE-CHAIN ANGLE OTHER ATOMS (A**2)  :  2937 ; 3.824 ; 3.414
REMARK   3   LONG RANGE B REFINED ATOMS (A**2)    :  4195 ; 6.745 ;24.850
REMARK   3   LONG RANGE B OTHER ATOMS (A**2)      :  4057 ; 6.560 ;23.945
REMARK   3
REMARK   3  NCS RESTRAINTS STATISTICS
REMARK   3   NCS TYPE: LOCAL
REMARK   3   NUMBER OF DIFFERENT NCS PAIRS  :   1
REMARK   3  GROUP  CHAIN1    RANGE     CHAIN2     RANGE    COUNT RMS  WEIGHT
REMARK   3    1     A    -2    187       B    -2    187    6356  0.12  0.05
REMARK   3
REMARK   3  TWIN DETAILS
REMARK   3   NUMBER OF TWIN DOMAINS  : NULL
REMARK   3
REMARK   3
REMARK   3  TLS DETAILS
REMARK   3   NUMBER OF TLS GROUPS  : NULL
REMARK   3
REMARK   3
REMARK   3  BULK SOLVENT MODELLING.
REMARK   3   METHOD USED :  MASK
REMARK   3   PARAMETERS FOR MASK CALCULATION
REMARK   3   VDW PROBE RADIUS   :   1.20
REMARK   3   ION PROBE RADIUS   :   0.80
REMARK   3   SHRINKAGE RADIUS   :   0.80
REMARK   3
REMARK   3  OTHER REFINEMENT REMARKS:
REMARK   3  HYDROGENS HAVE BEEN ADDED IN THE RIDING POSITIONS
REMARK   3  U VALUES      : REFINED INDIVIDUALLY
REMARK   3
LINK         O2  XYP B 201                NA    NA C   7     1555   1555  2.44
LINKR            ALA A 184                     TYR A 186                gap
LINKR            ALA B 184                     TYR B 186                gap
CISPEP   1 GLY A   62    LEU A   63                    0.00
CISPEP   2 ASP A   68    PRO A   69                    0.00
CISPEP   3 GLY B   62    LEU B   63                    0.00
CISPEP   4 ASP B   68    PRO B   69                    0.00
CISPEP   5 GLY A   62    LEU A   63                    0.00
CISPEP   6 ASP A   68    PRO A   69                    0.00
CISPEP   7 GLY B   62    LEU B   63                    0.00
CISPEP   8 ASP B   68    PRO B   69                    0.00
CRYST1   77.033   84.539   77.673  90.00 113.59  90.00 C 1 2 1                  
SCALE1      0.012981  0.000000  0.005669        0.00000                         
SCALE2      0.000000  0.011829  0.000000        0.00000                         
SCALE3      0.000000  0.000000  0.014049        0.00000                         
ATOM     99  N   MET A   1       8.477   2.029  -2.599  1.00 29.29      AA-  N
ATOM    100  CA AMET A   1       9.096   1.793  -1.272  0.50 30.83      AA-  C
ATOM    101  CA BMET A   1       9.048   1.838  -1.234  0.50 29.15      AA-  C
ATOM    102  CB AMET A   1       9.048   3.054  -0.412  0.50 34.11      AA-  C
ATOM    103  CB BMET A   1       8.820   3.062  -0.334  0.50 30.42      AA-  C
ATOM    104  CG AMET A   1       9.856   4.205  -1.000  0.50 37.56      AA-  C
ATOM    105  CG BMET A   1       9.801   3.168   0.837  0.50 29.24      AA-  C
ATOM    106  SD AMET A   1      11.575   3.787  -1.400  0.50 41.15      AA-  S
ATOM    107  SD BMET A   1       9.043   3.358   2.486  0.50 29.32      AA-  S
ATOM    108  CE AMET A   1      12.311   3.743   0.232  0.50 41.39      AA-  C
ATOM    109  CE BMET A   1       8.168   4.906   2.273  0.50 27.88      AA-  C
ATOM    110  C   MET A   1       8.336   0.635  -0.620  1.00 27.62      AA-  C
ATOM    111  O   MET A   1       7.202   0.338  -0.997  1.00 24.62      AA-  O
ATOM    112  N   PRO A   2       8.939  -0.112   0.337  1.00 26.96      AA-  N
ATOM    113  CA  PRO A   2       8.276  -1.309   0.855  1.00 26.27      AA-  C
ATOM    114  CB  PRO A   2       9.434  -2.133   1.447  1.00 28.56      AA-  C
ATOM    115  CG  PRO A   2      10.517  -1.124   1.759  1.00 28.69      AA-  C
ATOM    116  CD  PRO A   2      10.266   0.113   0.926  1.00 29.36      AA-  C
ATOM    117  C   PRO A   2       7.158  -1.037   1.880  1.00 22.05      AA-  C
ATOM    118  O   PRO A   2       6.583  -1.990   2.350  1.00 18.87      AA-  O
ATOM    119  N   PHE A   3       6.906   0.221   2.240  1.00 20.70      AA1  N
ATOM    120  CA  PHE A   3       5.896   0.569   3.272  1.00 17.97      AA1  C
ATOM    121  CB  PHE A   3       6.562   0.940   4.595  1.00 18.13      AA1  C
ATOM    122  CG  PHE A   3       7.540  -0.070   5.131  1.00 17.56      AA1  C
ATOM    123  CD1 PHE A   3       7.098  -1.149   5.866  1.00 17.82      AA1  C
ATOM    124  CE1 PHE A   3       7.980  -2.089   6.347  1.00 17.06      AA1  C
ATOM    125  CZ  PHE A   3       9.325  -1.952   6.111  1.00 17.17      AA1  C
ATOM    126  CD2 PHE A   3       8.902   0.072   4.913  1.00 17.19      AA1  C
ATOM    127  CE2 PHE A   3       9.787  -0.878   5.392  1.00 16.58      AA1  C
ATOM    128  C   PHE A   3       5.078   1.771   2.829  1.00 19.27      AA1  C
ATOM    129  O   PHE A   3       5.627   2.687   2.192  1.00 19.65      AA1  O
ATOM    130  N   GLU A   4       3.812   1.789   3.232  1.00 17.20      AA1  N
ATOM    131  CA AGLU A   4       2.984   3.018   3.245  0.60 17.33      AA1  C
ATOM    132  CA BGLU A   4       2.982   3.017   3.242  0.40 17.56      AA1  C
ATOM    133  CB AGLU A   4       1.622   2.767   2.616  0.60 18.97      AA1  C
ATOM    134  CB BGLU A   4       1.623   2.753   2.606  0.40 19.21      AA1  C
ATOM    135  CG AGLU A   4       0.808   4.033   2.443  0.60 21.30      AA1  C
ATOM    136  CG BGLU A   4       1.676   2.307   1.152  0.40 21.21      AA1  C
ATOM    137  CD AGLU A   4      -0.585   3.870   1.863  0.60 23.18      AA1  C
ATOM    138  CD BGLU A   4       0.496   1.440   0.744  0.40 22.47      AA1  C
ATOM    139  OE1AGLU A   4      -0.951   2.756   1.431  0.60 23.50      AA1  O
ATOM    140  OE1BGLU A   4      -0.543   1.497   1.435  0.40 23.35      AA1  O
ATOM    141  OE2AGLU A   4      -1.302   4.878   1.845  0.60 26.70      AA1  O
ATOM    142  OE2BGLU A   4       0.616   0.705  -0.262  0.40 23.96      AA1  O
ATOM    143  C   GLU A   4       2.824   3.432   4.704  1.00 15.66      AA1  C
ATOM    144  O   GLU A   4       2.457   2.565   5.519  1.00 17.10      AA1  O
ATOM    145  N   PHE A   5       3.126   4.679   5.016  1.00 14.38      AA1  N
ATOM    146  CA  PHE A   5       2.986   5.215   6.385  1.00 14.79      AA1  C
ATOM    147  CB  PHE A   5       4.252   5.918   6.854  1.00 14.98      AA1  C
ATOM    148  CG  PHE A   5       5.461   5.022   6.958  1.00 14.39      AA1  C
ATOM    149  CD1 PHE A   5       6.207   4.699   5.833  1.00 16.06      AA1  C
ATOM    150  CE1 PHE A   5       7.326   3.886   5.942  1.00 15.68      AA1  C
ATOM    151  CZ  PHE A   5       7.701   3.400   7.169  1.00 14.92      AA1  C
ATOM    152  CD2 PHE A   5       5.888   4.558   8.188  1.00 14.52      AA1  C
ATOM    153  CE2 PHE A   5       6.991   3.734   8.291  1.00 14.25      AA1  C
ATOM    154  C   PHE A   5       1.811   6.185   6.350  1.00 17.14      AA1  C
ATOM    155  O   PHE A   5       1.803   7.080   5.502  1.00 19.13      AA1  O
ATOM    156  N   GLN A   6       0.821   5.968   7.200  1.00 15.57      AA1  N
ATOM    157  CA AGLN A   6      -0.350   6.863   7.274  0.50 17.71      AA1  C
ATOM    158  CA BGLN A   6      -0.383   6.832   7.272  0.50 16.82      AA1  C
ATOM    159  CB AGLN A   6      -1.620   6.126   6.909  0.50 20.16      AA1  C
ATOM    160  CB BGLN A   6      -1.615   6.018   6.871  0.50 18.10      AA1  C
ATOM    161  CG AGLN A   6      -2.810   7.058   6.875  0.50 22.57      AA1  C
ATOM    162  CG BGLN A   6      -1.597   5.569   5.409  0.50 19.39      AA1  C
ATOM    163  CD AGLN A   6      -3.836   6.402   6.009  0.50 24.91      AA1  C
ATOM    164  CD BGLN A   6      -2.860   4.902   4.916  0.50 22.21      AA1  C
ATOM    165  OE1AGLN A   6      -3.815   6.492   4.786  0.50 26.86      AA1  O
ATOM    166  OE1BGLN A   6      -3.658   4.379   5.688  0.50 25.28      AA1  O
ATOM    167  NE2AGLN A   6      -4.687   5.652   6.659  0.50 24.75      AA1  N
ATOM    168  NE2BGLN A   6      -3.048   4.910   3.606  0.50 23.93      AA1  N
ATOM    169  C   GLN A   6      -0.469   7.392   8.692  1.00 16.82      AA1  C
ATOM    170  O   GLN A   6      -0.694   6.596   9.610  1.00 15.88      AA1  O
ATOM    171  N   LYS A   7      -0.302   8.694   8.845  1.00 16.00      AA1  N
ATOM    172  CA ALYS A   7      -0.521   9.348  10.153  0.60 17.41      AA1  C
ATOM    173  CA BLYS A   7      -0.527   9.354  10.152  0.40 17.41      AA1  C
ATOM    174  CB ALYS A   7      -0.061  10.805  10.101  0.60 20.36      AA1  C
ATOM    175  CB BLYS A   7      -0.150  10.834  10.104  0.40 19.99      AA1  C
ATOM    176  CG ALYS A   7       1.440  10.977   9.873  0.60 23.68      AA1  C
ATOM    177  CG BLYS A   7       1.312  11.129   9.794  0.40 23.10      AA1  C
ATOM    178  CD ALYS A   7       1.926  12.412   9.875  0.60 27.43      AA1  C
ATOM    179  CD BLYS A   7       1.629  12.605   9.836  0.40 26.03      AA1  C
ATOM    180  CE ALYS A   7       2.180  12.974   8.491  0.60 29.17      AA1  C
ATOM    181  CE BLYS A   7       2.523  13.061   8.699  0.40 27.00      AA1  C
ATOM    182  NZ ALYS A   7       0.981  12.895   7.624  0.60 32.12      AA1  N
ATOM    183  NZ BLYS A   7       3.866  12.438   8.761  0.40 29.54      AA1  N
ATOM    184  C   LYS A   7      -2.006   9.200  10.501  1.00 16.14      AA1  C
ATOM    185  O   LYS A   7      -2.842   9.323   9.595  1.00 15.62      AA1  O
ATOM    186  N   MET A   8      -2.289   8.922  11.760  1.00 14.29      AA1  N
ATOM    187  CA AMET A   8      -3.686   8.779  12.220  0.55 14.25      AA1  C
ATOM    188  CA BMET A   8      -3.665   8.772  12.286  0.45 14.52      AA1  C
ATOM    189  CB AMET A   8      -3.790   7.736  13.334  0.55 14.45      AA1  C
ATOM    190  CB BMET A   8      -3.699   7.891  13.541  0.45 14.93      AA1  C
ATOM    191  CG AMET A   8      -3.393   6.329  12.853  0.55 14.09      AA1  C
ATOM    192  CG BMET A   8      -3.208   6.466  13.327  0.45 15.77      AA1  C
ATOM    193  SD AMET A   8      -4.552   5.523  11.721  0.55 14.93      AA1  S
ATOM    194  SD BMET A   8      -4.357   5.379  12.418  0.45 15.71      AA1  S
ATOM    195  CE AMET A   8      -4.007   6.064  10.098  0.55 15.69      AA1  C
ATOM    196  CE BMET A   8      -5.563   5.007  13.696  0.45 16.75      AA1  C
ATOM    197  C   MET A   8      -4.204  10.161  12.630  1.00 13.93      AA1  C
ATOM    198  O   MET A   8      -3.477  11.153  12.457  1.00 13.57      AA1  O
ATOM    199  N   LEU A   9      -5.439  10.226  13.109  1.00 15.11      AA1  N
ATOM    200  CA  LEU A   9      -6.050  11.537  13.407  1.00 15.34      AA1  C
ATOM    201  CB  LEU A   9      -7.510  11.307  13.775  1.00 15.85      AA1  C
ATOM    202  CG  LEU A   9      -8.369  12.549  13.940  1.00 18.06      AA1  C
ATOM    203  CD1 LEU A   9      -8.189  13.548  12.810  1.00 18.01      AA1  C
ATOM    204  CD2 LEU A   9      -9.813  12.117  14.087  1.00 18.77      AA1  C
ATOM    205  C   LEU A   9      -5.288  12.215  14.545  1.00 16.64      AA1  C
ATOM    206  O   LEU A   9      -5.192  13.442  14.543  1.00 16.70      AA1  O
ATOM    207  N   ILE A  10      -4.727  11.431  15.464  1.00 16.22      AA1  N
ATOM    208  CA  ILE A  10      -3.627  11.902  16.345  1.00 15.71      AA1  C
ATOM    209  CB  ILE A  10      -3.669  11.242  17.735  1.00 18.02      AA1  C
ATOM    210  CG1 ILE A  10      -5.014  11.455  18.434  1.00 18.46      AA1  C
ATOM    211  CG2 ILE A  10      -2.509  11.736  18.591  1.00 18.67      AA1  C
ATOM    212  CD1 ILE A  10      -5.202  10.638  19.700  1.00 18.60      AA1  C
ATOM    213  C   ILE A  10      -2.341  11.572  15.597  1.00 17.67      AA1  C
ATOM    214  O   ILE A  10      -2.012  10.389  15.477  1.00 14.99      AA1  O
ATOM    215  N   PRO A  11      -1.674  12.571  14.972  1.00 17.21      AA1  N
ATOM    216  CA  PRO A  11      -0.751  12.287  13.870  1.00 18.21      AA1  C
ATOM    217  CB  PRO A  11      -0.566  13.654  13.208  1.00 19.05      AA1  C
ATOM    218  CG  PRO A  11      -0.761  14.615  14.351  1.00 18.43      AA1  C
ATOM    219  CD  PRO A  11      -1.890  14.019  15.160  1.00 18.08      AA1  C
ATOM    220  C   PRO A  11       0.580  11.642  14.282  1.00 16.48      AA1  C
ATOM    221  O   PRO A  11       1.253  11.121  13.411  1.00 16.45      AA1  O
ATOM    222  N   GLU A  12       0.882  11.631  15.583  1.00 15.57      AA1  N
ATOM    223  CA  GLU A  12       2.087  10.924  16.081  1.00 16.86      AA1  C
ATOM    224  CB  GLU A  12       2.434  11.339  17.501  1.00 19.04      AA1  C
ATOM    225  CG  GLU A  12       2.780  12.804  17.627  1.00 23.53      AA1  C
ATOM    226  CD  GLU A  12       1.641  13.637  18.193  1.00 23.79      AA1  C
ATOM    227  OE1 GLU A  12       0.451  13.430  17.789  1.00 26.66      AA1  O
ATOM    228  OE2 GLU A  12       1.943  14.485  19.045  1.00 29.14      AA1  O
ATOM    229  C   GLU A  12       1.849   9.411  16.046  1.00 16.15      AA1  C
ATOM    230  O   GLU A  12       2.838   8.667  16.028  1.00 16.85      AA1  O
ATOM    231  N   VAL A  13       0.598   8.971  16.033  1.00 13.84      AA1  N
ATOM    232  CA  VAL A  13       0.264   7.531  15.884  1.00 13.60      AA1  C
ATOM    233  CB  VAL A  13      -1.076   7.178  16.539  1.00 13.57      AA1  C
ATOM    234  CG1 VAL A  13      -1.433   5.709  16.373  1.00 13.48      AA1  C
ATOM    235  CG2 VAL A  13      -1.108   7.583  18.013  1.00 13.25      AA1  C
ATOM    236  C   VAL A  13       0.275   7.208  14.396  1.00 14.34      AA1  C
ATOM    237  O   VAL A  13      -0.351   7.914  13.610  1.00 13.03      AA1  O
ATOM    238  N   ILE A  14       1.004   6.172  14.002  1.00 12.03      AA1  N
ATOM    239  CA  ILE A  14       1.199   5.942  12.550  1.00 12.64      AA1  C
ATOM    240  CB  ILE A  14       2.643   6.241  12.124  1.00 13.30      AA1  C
ATOM    241  CG1 ILE A  14       3.033   7.682  12.453  1.00 14.48      AA1  C
ATOM    242  CG2 ILE A  14       2.840   5.911  10.651  1.00 13.42      AA1  C
ATOM    243  CD1 ILE A  14       4.472   8.027  12.208  1.00 15.22      AA1  C
ATOM    244  C   ILE A  14       0.785   4.522  12.203  1.00 13.66      AA1  C
ATOM    245  O   ILE A  14       1.226   3.589  12.861  1.00 13.24      AA1  O
ATOM    246  N   LEU A  15      -0.052   4.385  11.188  1.00 13.59      AA1  N
ATOM    247  CA  LEU A  15      -0.395   3.060  10.650  1.00 14.65      AA1  C
ATOM    248  CB  LEU A  15      -1.834   3.090  10.142  1.00 16.25      AA1  C
ATOM    249  CG  LEU A  15      -2.333   1.780   9.549  1.00 18.14      AA1  C
ATOM    250  CD1 LEU A  15      -2.490   0.710  10.617  1.00 19.03      AA1  C
ATOM    251  CD2 LEU A  15      -3.630   1.990   8.798  1.00 20.33      AA1  C
ATOM    252  C   LEU A  15       0.600   2.726   9.532  1.00 14.66      AA1  C
ATOM    253  O   LEU A  15       0.807   3.547   8.635  1.00 15.51      AA1  O
ATOM    254  N   ILE A  16       1.206   1.546   9.599  1.00 12.75      AA1  N
ATOM    255  CA AILE A  16       2.214   1.114   8.590  0.60 13.15      AA1  C
ATOM    256  CA BILE A  16       2.213   1.114   8.591  0.40 13.35      AA1  C
ATOM    257  CB AILE A  16       3.583   0.820   9.233  0.60 13.69      AA1  C
ATOM    258  CB BILE A  16       3.576   0.837   9.249  0.40 13.61      AA1  C
ATOM    259  CG1AILE A  16       4.071   1.976  10.113  0.60 14.35      AA1  C
ATOM    260  CG1BILE A  16       4.038   2.039  10.077  0.40 14.00      AA1  C
ATOM    261  CG2AILE A  16       4.607   0.463   8.171  0.60 14.03      AA1  C
ATOM    262  CG2BILE A  16       4.606   0.458   8.201  0.40 13.86      AA1  C
ATOM    263  CD1AILE A  16       4.017   1.690  11.587  0.60 14.66      AA1  C
ATOM    264  CD1BILE A  16       5.041   1.728  11.130  0.40 14.10      AA1  C
ATOM    265  C   ILE A  16       1.649  -0.087   7.837  1.00 13.21      AA1  C
ATOM    266  O   ILE A  16       1.227  -1.054   8.468  1.00 14.38      AA1  O
ATOM    267  N   LYS A  17       1.648   0.011   6.515  1.00 12.83      AA1  N
ATOM    268  CA ALYS A  17       1.128  -1.044   5.618  0.50 14.23      AA1  C
ATOM    269  CA BLYS A  17       1.130  -1.046   5.622  0.50 14.39      AA1  C
ATOM    270  CB ALYS A  17       0.023  -0.472   4.728  0.50 14.87      AA1  C
ATOM    271  CB BLYS A  17       0.036  -0.478   4.720  0.50 15.25      AA1  C
ATOM    272  CG ALYS A  17      -1.066   0.288   5.481  0.50 16.14      AA1  C
ATOM    273  CG BLYS A  17      -1.050   0.309   5.443  0.50 16.78      AA1  C
ATOM    274  CD ALYS A  17      -2.289   0.663   4.662  0.50 17.33      AA1  C
ATOM    275  CD BLYS A  17      -1.725   1.335   4.556  0.50 18.15      AA1  C
ATOM    276  CE ALYS A  17      -2.904   1.965   5.144  0.50 18.34      AA1  C
ATOM    277  CE BLYS A  17      -2.483   0.712   3.405  0.50 18.93      AA1  C
ATOM    278  NZ ALYS A  17      -4.070   2.411   4.342  0.50 19.67      AA1  N
ATOM    279  NZ BLYS A  17      -3.389   1.685   2.749  0.50 19.09      AA1  N
ATOM    280  C   LYS A  17       2.307  -1.583   4.819  1.00 15.09      AA1  C
ATOM    281  O   LYS A  17       2.746  -0.954   3.856  1.00 15.10      AA1  O
ATOM    282  N   PRO A  18       2.889  -2.730   5.229  1.00 15.20      AA1  N
ATOM    283  CA  PRO A  18       4.027  -3.291   4.516  1.00 15.11      AA1  C
ATOM    284  CB  PRO A  18       4.633  -4.241   5.549  1.00 14.77      AA1  C
ATOM    285  CG  PRO A  18       3.458  -4.728   6.349  1.00 14.60      AA1  C
ATOM    286  CD  PRO A  18       2.503  -3.556   6.386  1.00 14.59      AA1  C
ATOM    287  C   PRO A  18       3.546  -4.025   3.262  1.00 16.53      AA1  C
ATOM    288  O   PRO A  18       2.416  -4.498   3.209  1.00 16.24      AA1  O
ATOM    289  N   LYS A  19       4.436  -4.110   2.283  1.00 16.05      AA1  N
ATOM    290  CA ALYS A  19       4.159  -4.822   1.017  0.60 17.39      AA1  C
ATOM    291  CA BLYS A  19       4.173  -4.823   1.013  0.40 16.34      AA1  C
ATOM    292  CB ALYS A  19       5.135  -4.385  -0.072  0.60 18.68      AA1  C
ATOM    293  CB BLYS A  19       5.200  -4.429  -0.046  0.40 16.58      AA1  C
ATOM    294  CG ALYS A  19       4.882  -5.016  -1.438  0.60 23.02      AA1  C
ATOM    295  CG BLYS A  19       5.135  -2.985  -0.506  0.40 18.07      AA1  C
ATOM    296  CD ALYS A  19       5.394  -4.201  -2.603  0.60 25.05      AA1  C
ATOM    297  CD BLYS A  19       5.443  -2.801  -1.972  0.40 18.61      AA1  C
ATOM    298  CE ALYS A  19       4.514  -3.018  -2.941  0.60 27.63      AA1  C
ATOM    299  CE BLYS A  19       4.215  -2.383  -2.754  0.40 18.40      AA1  C
ATOM    300  NZ ALYS A  19       3.144  -3.453  -3.294  0.60 29.37      AA1  N
ATOM    301  NZ BLYS A  19       3.572  -1.189  -2.154  0.40 20.02      AA1  N
ATOM    302  C   LYS A  19       4.227  -6.332   1.251  1.00 15.74      AA1  C
ATOM    303  O   LYS A  19       5.190  -6.809   1.890  1.00 17.91      AA1  O
ATOM    304  N   VAL A  20       3.246  -7.047   0.729  1.00 14.28      AA-  N
ATOM    305  CA  VAL A  20       3.255  -8.524   0.741  1.00 15.28      AA-  C
ATOM    306  CB  VAL A  20       1.859  -9.080   1.034  1.00 16.31      AA-  C
ATOM    307  CG1 VAL A  20       1.865 -10.592   1.015  1.00 16.11      AA-  C
ATOM    308  CG2 VAL A  20       1.338  -8.555   2.360  1.00 18.37      AA-  C
ATOM    309  C   VAL A  20       3.804  -8.984  -0.605  1.00 15.28      AA-  C
ATOM    310  O   VAL A  20       3.150  -8.774  -1.631  1.00 18.71      AA-  O
ATOM    311  N   PHE A  21       4.972  -9.592  -0.606  1.00 15.38      AA-  N
ATOM    312  CA  PHE A  21       5.538 -10.117  -1.863  1.00 17.28      AA-  C
ATOM    313  CB  PHE A  21       7.045  -9.967  -1.874  1.00 19.21      AA-  C
ATOM    314  CG  PHE A  21       7.486  -8.529  -1.886  1.00 25.11      AA-  C
ATOM    315  CD1 PHE A  21       7.512  -7.794  -3.063  1.00 29.82      AA-  C
ATOM    316  CE1 PHE A  21       7.930  -6.473  -3.060  1.00 33.06      AA-  C
ATOM    317  CZ  PHE A  21       8.349  -5.886  -1.889  1.00 32.65      AA-  C
ATOM    318  CD2 PHE A  21       7.870  -7.909  -0.710  1.00 30.16      AA-  C
ATOM    319  CE2 PHE A  21       8.311  -6.596  -0.713  1.00 32.68      AA-  C
ATOM    320  C   PHE A  21       5.088 -11.563  -1.976  1.00 17.13      AA-  C
ATOM    321  O   PHE A  21       5.487 -12.406  -1.148  1.00 18.40      AA-  O
ATOM    322  N   THR A  22       4.249 -11.835  -2.958  1.00 15.76      AA-  N
ATOM    323  CA  THR A  22       3.608 -13.153  -3.073  1.00 14.42      AA-  C
ATOM    324  CB  THR A  22       2.168 -13.004  -3.544  1.00 14.72      AA-  C
ATOM    325  OG1 THR A  22       2.164 -12.169  -4.705  1.00 15.18      AA-  O
ATOM    326  CG2 THR A  22       1.279 -12.390  -2.495  1.00 13.75      AA-  C
ATOM    327  C   THR A  22       4.412 -14.002  -4.039  1.00 16.99      AA-  C
ATOM    328  O   THR A  22       4.681 -13.560  -5.168  1.00 20.39      AA-  O
ATOM    329  N   ASP A  23       4.740 -15.209  -3.634  1.00 17.86      AA-  N
ATOM    330  CA  ASP A  23       5.498 -16.117  -4.520  1.00 18.95      AA-  C
ATOM    331  CB  ASP A  23       6.962 -16.177  -4.068  1.00 21.57      AA-  C
ATOM    332  CG  ASP A  23       7.123 -16.652  -2.634  1.00 23.78      AA-  C
ATOM    333  OD1 ASP A  23       6.582 -17.709  -2.349  1.00 21.38      AA-  O
ATOM    334  OD2 ASP A  23       7.746 -15.936  -1.796  1.00 27.73      AA-  O
ATOM    335  C   ASP A  23       4.765 -17.449  -4.550  1.00 19.45      AA-  C
ATOM    336  O   ASP A  23       3.688 -17.601  -3.930  1.00 19.59      AA-  O
ATOM    337  N   ASP A  24       5.340 -18.414  -5.240  1.00 22.67      AA-  N
ATOM    338  CA  ASP A  24       4.624 -19.682  -5.507  1.00 23.01      AA-  C
ATOM    339  CB  ASP A  24       5.197 -20.432  -6.712  1.00 29.20      AA-  C
ATOM    340  CG  ASP A  24       6.680 -20.759  -6.642  1.00 30.53      AA-  C
ATOM    341  OD1 ASP A  24       7.262 -20.644  -5.550  1.00 34.82      AA-  O
ATOM    342  OD2 ASP A  24       7.242 -21.108  -7.691  1.00 38.97      AA-  O
ATOM    343  C   ASP A  24       4.602 -20.556  -4.250  1.00 21.95      AA-  C
ATOM    344  O   ASP A  24       3.901 -21.594  -4.285  1.00 24.23      AA-  O
ATOM    345  N   ARG A  25       5.305 -20.182  -3.177  1.00 19.96      AA-  N
ATOM    346  CA  ARG A  25       5.256 -21.020  -1.955  1.00 19.38      AA-  C
ATOM    347  CB  ARG A  25       6.585 -21.729  -1.705  1.00 19.27      AA-  C
ATOM    348  CG  ARG A  25       7.792 -20.837  -1.483  1.00 19.74      AA-  C
ATOM    349  CD  ARG A  25       7.906 -20.350  -0.053  1.00 22.57      AA-  C
ATOM    350  NE  ARG A  25       7.730 -18.906   0.007  1.00 24.77      AA-  N
ATOM    351  CZ  ARG A  25       8.098 -18.120   1.012  1.00 25.43      AA-  C
ATOM    352  NH1 ARG A  25       7.940 -16.813   0.902  1.00 25.16      AA-  N
ATOM    353  NH2 ARG A  25       8.650 -18.633   2.096  1.00 25.70      AA-  N
ATOM    354  C   ARG A  25       4.744 -20.259  -0.738  1.00 18.67      AA-  C
ATOM    355  O   ARG A  25       4.686 -20.888   0.320  1.00 18.53      AA-  O
ATOM    356  N   GLY A  26       4.353 -18.994  -0.885  1.00 16.67      AA-  N
ATOM    357  CA  GLY A  26       3.786 -18.199   0.212  1.00 16.14      AA-  C
ATOM    358  C   GLY A  26       4.024 -16.727  -0.001  1.00 14.96      AA-  C
ATOM    359  O   GLY A  26       3.767 -16.192  -1.095  1.00 15.84      AA-  O
ATOM    360  N   PHE A  27       4.517 -16.058   1.019  1.00 14.45      AA-  N
ATOM    361  CA  PHE A  27       4.774 -14.612   0.917  1.00 14.84      AA-  C
ATOM    362  CB  PHE A  27       3.552 -13.779   1.322  1.00 14.64      AA-  C
ATOM    363  CG  PHE A  27       3.114 -13.834   2.769  1.00 15.42      AA-  C
ATOM    364  CD1 PHE A  27       3.925 -13.377   3.798  1.00 15.78      AA-  C
ATOM    365  CE1 PHE A  27       3.508 -13.430   5.121  1.00 16.38      AA-  C
ATOM    366  CZ  PHE A  27       2.279 -13.951   5.435  1.00 17.20      AA-  C
ATOM    367  CD2 PHE A  27       1.881 -14.364   3.106  1.00 16.40      AA-  C
ATOM    368  CE2 PHE A  27       1.463 -14.408   4.429  1.00 15.96      AA-  C
ATOM    369  C   PHE A  27       6.000 -14.266   1.738  1.00 14.75      AA-  C
ATOM    370  O   PHE A  27       6.429 -15.018   2.619  1.00 13.71      AA-  O
ATOM    371  N   PHE A  28       6.498 -13.079   1.465  1.00 13.61      AA-  N
ATOM    372  CA  PHE A  28       7.624 -12.452   2.180  1.00 14.01      AA-  C
ATOM    373  CB  PHE A  28       8.897 -12.569   1.344  1.00 15.49      AA-  C
ATOM    374  CG  PHE A  28      10.162 -12.215   2.084  1.00 18.42      AA-  C
ATOM    375  CD1 PHE A  28      10.600 -10.905   2.170  1.00 20.18      AA-  C
ATOM    376  CE1 PHE A  28      11.782 -10.598   2.829  1.00 20.90      AA-  C
ATOM    377  CZ  PHE A  28      12.530 -11.594   3.409  1.00 20.08      AA-  C
ATOM    378  CD2 PHE A  28      10.929 -13.210   2.685  1.00 20.58      AA-  C
ATOM    379  CE2 PHE A  28      12.111 -12.902   3.337  1.00 20.81      AA-  C
ATOM    380  C   PHE A  28       7.219 -11.011   2.460  1.00 14.67      AA-  C
ATOM    381  O   PHE A  28       6.724 -10.327   1.547  1.00 15.26      AA-  O
ATOM    382  N   ILE A  29       7.364 -10.578   3.704  1.00 12.88      AA-  N
ATOM    383  CA  ILE A  29       7.098  -9.174   4.104  1.00 13.13      AA-  C
ATOM    384  CB  ILE A  29       5.860  -9.074   5.011  1.00 13.84      AA-  C
ATOM    385  CG1 ILE A  29       4.645  -9.816   4.440  1.00 14.49      AA-  C
ATOM    386  CG2 ILE A  29       5.555  -7.615   5.294  1.00 13.91      AA-  C
ATOM    387  CD1 ILE A  29       3.458  -9.883   5.394  1.00 15.29      AA-  C
ATOM    388  C   ILE A  29       8.346  -8.633   4.810  1.00 13.41      AA-  C
ATOM    389  O   ILE A  29       8.834  -9.300   5.751  1.00 12.67      AA-  O
ATOM    390  N   GLU A  30       8.847  -7.477   4.385  1.00 13.05      AA-  N
ATOM    391  CA  GLU A  30       9.795  -6.683   5.186  1.00 14.88      AA-  C
ATOM    392  CB  GLU A  30      10.644  -5.764   4.314  1.00 16.15      AA-  C
ATOM    393  CG  GLU A  30      11.477  -6.518   3.293  1.00 19.92      AA-  C
ATOM    394  CD  GLU A  30      12.329  -5.662   2.361  1.00 23.81      AA-  C
ATOM    395  OE1 GLU A  30      11.774  -4.746   1.763  1.00 26.28      AA-  O
ATOM    396  OE2 GLU A  30      13.541  -5.933   2.218  1.00 30.47      AA-  O
ATOM    397  C   GLU A  30       8.949  -5.912   6.187  1.00 14.69      AA-  C
ATOM    398  O   GLU A  30       8.155  -5.094   5.741  1.00 15.66      AA-  O
ATOM    399  N   THR A  31       9.036  -6.251   7.475  1.00 13.68      AA-  N
ATOM    400  CA  THR A  31       8.098  -5.682   8.480  1.00 12.96      AA-  C
ATOM    401  CB  THR A  31       7.646  -6.733   9.495  1.00 12.62      AA-  C
ATOM    402  OG1 THR A  31       8.791  -7.199  10.210  1.00 11.13      AA-  O
ATOM    403  CG2 THR A  31       6.911  -7.867   8.814  1.00 13.59      AA-  C
ATOM    404  C   THR A  31       8.704  -4.468   9.165  1.00 13.23      AA-  C
ATOM    405  O   THR A  31       7.949  -3.671   9.710  1.00 13.67      AA-  O
ATOM    406  N   PHE A  32      10.015  -4.288   9.093  1.00 10.99      AA-  N
ATOM    407  CA  PHE A  32      10.717  -3.157   9.719  1.00 11.71      AA-  C
ATOM    408  CB  PHE A  32      11.014  -3.428  11.193  1.00 11.49      AA-  C
ATOM    409  CG  PHE A  32      11.878  -2.380  11.851  1.00 13.22      AA-  C
ATOM    410  CD1 PHE A  32      11.365  -1.122  12.155  1.00 13.95      AA-  C
ATOM    411  CE1 PHE A  32      12.159  -0.168  12.770  1.00 15.05      AA-  C
ATOM    412  CZ  PHE A  32      13.470  -0.441  13.071  1.00 15.47      AA-  C
ATOM    413  CD2 PHE A  32      13.205  -2.635  12.160  1.00 13.87      AA-  C
ATOM    414  CE2 PHE A  32      13.987  -1.679  12.785  1.00 13.64      AA-  C
ATOM    415  C   PHE A  32      12.013  -2.888   8.974  1.00 12.40      AA-  C
ATOM    416  O   PHE A  32      12.746  -3.835   8.686  1.00 12.29      AA-  O
ATOM    417  N   LYS A  33      12.261  -1.631   8.665  1.00 12.22      AA-  N
ATOM    418  CA ALYS A  33      13.589  -1.171   8.194  0.60 14.26      AA-  C
ATOM    419  CA BLYS A  33      13.581  -1.169   8.187  0.40 14.30      AA-  C
ATOM    420  CB ALYS A  33      13.657  -1.040   6.673  0.60 15.13      AA-  C
ATOM    421  CB BLYS A  33      13.567  -1.061   6.665  0.40 15.23      AA-  C
ATOM    422  CG ALYS A  33      13.397  -2.311   5.887  0.60 17.52      AA-  C
ATOM    423  CG BLYS A  33      14.926  -0.892   6.020  0.40 16.99      AA-  C
ATOM    424  CD ALYS A  33      13.430  -2.095   4.388  0.60 19.59      AA-  C
ATOM    425  CD BLYS A  33      14.854  -0.366   4.608  0.40 18.52      AA-  C
ATOM    426  CE ALYS A  33      14.830  -2.065   3.819  0.60 22.31      AA-  C
ATOM    427  CE BLYS A  33      13.836  -1.052   3.725  0.40 19.82      AA-  C
ATOM    428  NZ ALYS A  33      14.825  -2.358   2.367  0.60 23.49      AA-  N
ATOM    429  NZ BLYS A  33      13.854  -0.457   2.364  0.40 20.74      AA-  N
ATOM    430  C   LYS A  33      13.881   0.167   8.855  1.00 15.40      AA-  C
ATOM    431  O   LYS A  33      13.097   1.110   8.648  1.00 14.06      AA-  O
ATOM    432  N   GLN A  34      14.949   0.217   9.634  1.00 14.07      AA-  N
ATOM    433  CA  GLN A  34      15.230   1.410  10.457  1.00 16.31      AA-  C
ATOM    434  CB  GLN A  34      16.502   1.244  11.269  1.00 17.81      AA-  C
ATOM    435  CG  GLN A  34      16.855   2.512  12.032  1.00 20.32      AA-  C
ATOM    436  CD  GLN A  34      18.114   2.322  12.830  1.00 21.06      AA-  C
ATOM    437  OE1 GLN A  34      18.081   1.861  13.969  1.00 22.11      AA-  O
ATOM    438  NE2 GLN A  34      19.238   2.661  12.220  1.00 22.52      AA-  N
ATOM    439  C   GLN A  34      15.294   2.656   9.573  1.00 14.96      AA-  C
ATOM    440  O   GLN A  34      14.692   3.677   9.958  1.00 15.54      AA-  O
ATOM    441  N   SER A  35      15.968   2.601   8.427  1.00 15.35      AA-  N
ATOM    442  CA  SER A  35      16.139   3.804   7.571  1.00 16.58      AA-  C
ATOM    443  CB  SER A  35      17.017   3.517   6.371  1.00 16.08      AA-  C
ATOM    444  OG  SER A  35      16.436   2.506   5.556  1.00 17.95      AA-  O
ATOM    445  C   SER A  35      14.766   4.374   7.170  1.00 15.71      AA-  C
ATOM    446  O   SER A  35      14.541   5.584   7.360  1.00 16.98      AA-  O
ATOM    447  N   ASP A  36      13.859   3.546   6.651  1.00 15.83      AA-  N
ATOM    448  CA  ASP A  36      12.502   3.986   6.231  1.00 17.30      AA-  C
ATOM    449  CB  ASP A  36      11.758   2.849   5.538  1.00 19.52      AA-  C
ATOM    450  CG  ASP A  36      12.309   2.548   4.155  1.00 24.45      AA-  C
ATOM    451  OD1 ASP A  36      12.644   3.518   3.432  1.00 31.35      AA-  O
ATOM    452  OD2 ASP A  36      12.431   1.356   3.825  1.00 29.98      AA-  O
ATOM    453  C   ASP A  36      11.702   4.498   7.435  1.00 16.53      AA-  C
ATOM    454  O   ASP A  36      10.993   5.522   7.315  1.00 17.04      AA-  O
ATOM    455  N   PHE A  37      11.772   3.799   8.557  1.00 14.51      AA-  N
ATOM    456  CA  PHE A  37      10.963   4.161   9.747  1.00 15.28      AA-  C
ATOM    457  CB  PHE A  37      10.991   3.059  10.799  1.00 14.96      AA-  C
ATOM    458  CG  PHE A  37       9.998   1.951  10.541  1.00 14.04      AA-  C
ATOM    459  CD1 PHE A  37       9.930   1.315   9.308  1.00 13.82      AA-  C
ATOM    460  CE1 PHE A  37       9.006   0.309   9.068  1.00 13.61      AA-  C
ATOM    461  CZ  PHE A  37       8.145  -0.078  10.057  1.00 13.97      AA-  C
ATOM    462  CD2 PHE A  37       9.102   1.562  11.522  1.00 14.50      AA-  C
ATOM    463  CE2 PHE A  37       8.196   0.538  11.283  1.00 13.64      AA-  C
ATOM    464  C   PHE A  37      11.418   5.516  10.295  1.00 17.03      AA-  C
ATOM    465  O   PHE A  37      10.563   6.350  10.660  1.00 15.98      AA-  O
ATOM    466  N   ARG A  38      12.723   5.768  10.317  1.00 16.28      AA-  N
ATOM    467  CA  ARG A  38      13.262   7.046  10.862  1.00 20.35      AA-  C
ATOM    468  CB  ARG A  38      14.759   6.941  11.141  1.00 21.57      AA-  C
ATOM    469  CG  ARG A  38      15.039   6.113  12.381  1.00 23.03      AA-  C
ATOM    470  CD  ARG A  38      16.484   5.997  12.790  1.00 25.43      AA-  C
ATOM    471  NE  ARG A  38      16.533   5.318  14.078  1.00 25.77      AA-  N
ATOM    472  CZ  ARG A  38      17.637   5.151  14.795  1.00 28.53      AA-  C
ATOM    473  NH1 ARG A  38      18.791   5.605  14.334  1.00 31.56      AA-  N
ATOM    474  NH2 ARG A  38      17.591   4.522  15.958  1.00 27.64      AA-  N
ATOM    475  C   ARG A  38      12.896   8.209   9.941  1.00 21.07      AA-  C
ATOM    476  O   ARG A  38      12.668   9.297  10.472  1.00 23.09      AA-  O
ATOM    477  N   ARG A  39      12.760   7.957   8.642  1.00 19.96      AA-  N
ATOM    478  CA AARG A  39      12.330   8.963   7.635  0.60 23.49      AA-  C
ATOM    479  CA BARG A  39      12.337   8.971   7.645  0.40 22.12      AA-  C
ATOM    480  CB AARG A  39      12.407   8.380   6.220  0.60 25.92      AA-  C
ATOM    481  CB BARG A  39      12.515   8.434   6.221  0.40 22.75      AA-  C
ATOM    482  CG AARG A  39      13.402   9.010   5.262  0.60 28.17      AA-  C
ATOM    483  CG BARG A  39      13.958   8.365   5.743  0.40 23.42      AA-  C
ATOM    484  CD AARG A  39      13.510   8.054   4.088  0.60 29.58      AA-  C
ATOM    485  CD BARG A  39      14.073   8.103   4.250  0.40 24.07      AA-  C
ATOM    486  NE AARG A  39      13.408   8.698   2.791  0.60 30.61      AA-  N
ATOM    487  NE BARG A  39      14.076   6.686   3.894  0.40 24.49      AA-  N
ATOM    488  CZ AARG A  39      13.155   8.085   1.639  0.60 29.04      AA-  C
ATOM    489  CZ BARG A  39      15.176   5.957   3.760  0.40 24.23      AA-  C
ATOM    490  NH1AARG A  39      12.955   6.776   1.577  0.60 30.35      AA-  N
ATOM    491  NH1BARG A  39      16.351   6.523   3.966  0.40 25.60      AA-  N
ATOM    492  NH2AARG A  39      13.104   8.804   0.537  0.60 28.32      AA-  N
ATOM    493  NH2BARG A  39      15.105   4.675   3.440  0.40 22.77      AA-  N
ATOM    494  C   ARG A  39      10.870   9.358   7.879  1.00 23.10      AA-  C
ATOM    495  O   ARG A  39      10.425  10.342   7.267  1.00 23.01      AA-  O
ATOM    496  N   HIS A  40      10.132   8.593   8.687  1.00 20.99      AA-  N
ATOM    497  CA  HIS A  40       8.702   8.894   8.958  1.00 21.11      AA-  C
ATOM    498  CB  HIS A  40       7.802   7.769   8.455  1.00 19.51      AA-  C
ATOM    499  CG  HIS A  40       7.745   7.655   6.975  1.00 19.92      AA-  C
ATOM    500  ND1 HIS A  40       8.674   6.947   6.252  1.00 20.97      AA-  N
ATOM    501  CE1 HIS A  40       8.371   7.012   4.971  1.00 21.50      AA-  C
ATOM    502  NE2 HIS A  40       7.286   7.775   4.831  1.00 22.07      AA-  N
ATOM    503  CD2 HIS A  40       6.895   8.199   6.073  1.00 20.70      AA-  C
ATOM    504  C   HIS A  40       8.513   9.212  10.437  1.00 21.63      AA-  C
ATOM    505  O   HIS A  40       7.373   9.171  10.918  1.00 27.67      AA-  O
ATOM    506  N   GLY A  41       9.602   9.525  11.129  1.00 23.05      AA-  N
ATOM    507  CA  GLY A  41       9.568  10.043  12.503  1.00 24.79      AA-  C
ATOM    508  C   GLY A  41       9.495   8.947  13.541  1.00 24.31      AA-  C
ATOM    509  O   GLY A  41       9.282   9.276  14.723  1.00 28.22      AA-  O
ATOM    510  N   ILE A  42       9.684   7.688  13.148  1.00 23.46      AA-  N
ATOM    511  CA  ILE A  42       9.683   6.583  14.145  1.00 21.20      AA-  C
ATOM    512  CB  ILE A  42       9.019   5.319  13.597  1.00 17.03      AA-  C
ATOM    513  CG1 ILE A  42       7.582   5.612  13.162  1.00 17.09      AA-  C
ATOM    514  CG2 ILE A  42       9.111   4.199  14.609  1.00 15.93      AA-  C
ATOM    515  CD1 ILE A  42       6.909   4.532  12.390  1.00 17.73      AA-  C
ATOM    516  C   ILE A  42      11.120   6.363  14.597  1.00 24.85      AA-  C
ATOM    517  O   ILE A  42      11.909   5.665  13.905  1.00 24.87      AA-  O
ATOM    518  N   ASN A  43      11.410   6.953  15.747  1.00 28.68      AA-  N
ATOM    519  CA  ASN A  43      12.778   7.123  16.266  1.00 32.60      AA-  C
ATOM    520  CB  ASN A  43      13.063   8.585  16.601  1.00 34.65      AA-  C
ATOM    521  CG  ASN A  43      13.151   9.458  15.369  1.00 38.76      AA-  C
ATOM    522  OD1 ASN A  43      13.829   9.124  14.396  1.00 40.68      AA-  O
ATOM    523  ND2 ASN A  43      12.443  10.574  15.388  1.00 45.00      AA-  N
ATOM    524  C   ASN A  43      12.913   6.227  17.485  1.00 32.50      AA-  C
ATOM    525  O   ASN A  43      11.877   5.785  18.047  1.00 34.02      AA-  O
ATOM    526  N   GLY A  44      14.155   6.004  17.885  1.00 31.28      AA1  N
ATOM    527  CA  GLY A  44      14.456   5.173  19.050  1.00 29.17      AA1  C
ATOM    528  C   GLY A  44      15.010   3.843  18.611  1.00 25.73      AA1  C
ATOM    529  O   GLY A  44      14.956   3.510  17.405  1.00 27.42      AA1  O
ATOM    530  N   GLU A  45      15.582   3.143  19.571  1.00 23.65      AA1  N
ATOM    531  CA AGLU A  45      16.109   1.775  19.365  0.60 23.26      AA1  C
ATOM    532  CA BGLU A  45      16.118   1.779  19.376  0.40 23.02      AA1  C
ATOM    533  CB AGLU A  45      17.493   1.631  19.996  0.60 26.20      AA1  C
ATOM    534  CB BGLU A  45      17.464   1.591  20.080  0.40 24.92      AA1  C
ATOM    535  CG AGLU A  45      18.540   2.444  19.251  0.60 27.86      AA1  C
ATOM    536  CG BGLU A  45      18.321   2.838  20.238  0.40 24.66      AA1  C
ATOM    537  CD AGLU A  45      19.932   2.500  19.862  0.60 30.48      AA1  C
ATOM    538  CD BGLU A  45      19.163   2.798  21.500  0.40 26.40      AA1  C
ATOM    539  OE1AGLU A  45      20.136   1.901  20.939  0.60 32.95      AA1  O
ATOM    540  OE1BGLU A  45      19.985   1.872  21.625  0.40 26.39      AA1  O
ATOM    541  OE2AGLU A  45      20.814   3.149  19.254  0.60 33.69      AA1  O
ATOM    542  OE2BGLU A  45      18.958   3.665  22.369  0.40 27.37      AA1  O
ATOM    543  C   GLU A  45      15.088   0.806  19.950  1.00 20.53      AA1  C
ATOM    544  O   GLU A  45      14.589   1.067  21.050  1.00 20.23      AA1  O
ATOM    545  N   PHE A  46      14.808  -0.265  19.236  1.00 16.71      AA1  N
ATOM    546  CA  PHE A  46      13.830  -1.266  19.701  1.00 15.12      AA1  C
ATOM    547  CB  PHE A  46      13.007  -1.775  18.528  1.00 14.73      AA1  C
ATOM    548  CG  PHE A  46      12.092  -0.702  17.998  1.00 15.26      AA1  C
ATOM    549  CD1 PHE A  46      10.841  -0.494  18.559  1.00 15.05      AA1  C
ATOM    550  CE1 PHE A  46      10.042   0.545  18.108  1.00 13.88      AA1  C
ATOM    551  CZ  PHE A  46      10.474   1.373  17.096  1.00 14.77      AA1  C
ATOM    552  CD2 PHE A  46      12.524   0.160  17.004  1.00 15.99      AA1  C
ATOM    553  CE2 PHE A  46      11.712   1.182  16.542  1.00 16.18      AA1  C
ATOM    554  C   PHE A  46      14.545  -2.354  20.496  1.00 17.18      AA1  C
ATOM    555  O   PHE A  46      15.028  -3.322  19.897  1.00 19.35      AA1  O
ATOM    556  N   LEU A  47      14.552  -2.223  21.818  1.00 14.14      AA1  N
ATOM    557  CA  LEU A  47      15.402  -3.054  22.702  1.00 15.44      AA1  C
ATOM    558  CB  LEU A  47      15.804  -2.217  23.918  1.00 16.82      AA1  C
ATOM    559  CG  LEU A  47      16.539  -0.913  23.634  1.00 19.33      AA1  C
ATOM    560  CD1 LEU A  47      16.902  -0.230  24.948  1.00 22.04      AA1  C
ATOM    561  CD2 LEU A  47      17.773  -1.138  22.775  1.00 20.18      AA1  C
ATOM    562  C   LEU A  47      14.696  -4.320  23.167  1.00 15.66      AA1  C
ATOM    563  O   LEU A  47      15.354  -5.172  23.802  1.00 15.41      AA1  O
ATOM    564  N   GLN A  48      13.401  -4.452  22.912  1.00 15.06      AA1  N
ATOM    565  CA  GLN A  48      12.677  -5.610  23.461  1.00 14.31      AA1  C
ATOM    566  CB  GLN A  48      12.138  -5.342  24.862  1.00 16.57      AA1  C
ATOM    567  CG  GLN A  48      11.325  -6.524  25.356  1.00 17.77      AA1  C
ATOM    568  CD  GLN A  48      11.151  -6.580  26.849  1.00 20.02      AA1  C
ATOM    569  OE1 GLN A  48      11.903  -5.977  27.596  1.00 19.42      AA1  O
ATOM    570  NE2 GLN A  48      10.160  -7.334  27.295  1.00 23.45      AA1  N
ATOM    571  C   GLN A  48      11.564  -6.008  22.511  1.00 16.33      AA1  C
ATOM    572  O   GLN A  48      10.838  -5.122  22.024  1.00 17.57      AA1  O
ATOM    573  N   ASP A  49      11.446  -7.310  22.281  1.00 13.10      AA1  N
ATOM    574  CA  ASP A  49      10.341  -7.867  21.483  1.00 14.36      AA1  C
ATOM    575  CB  ASP A  49      10.829  -8.679  20.290  1.00 14.82      AA1  C
ATOM    576  CG  ASP A  49      11.641  -7.875  19.297  1.00 18.24      AA1  C
ATOM    577  OD1 ASP A  49      11.411  -6.664  19.206  1.00 20.48      AA1  O
ATOM    578  OD2 ASP A  49      12.554  -8.454  18.684  1.00 17.66      AA1  O
ATOM    579  C   ASP A  49       9.528  -8.804  22.357  1.00 15.06      AA1  C
ATOM    580  O   ASP A  49      10.118  -9.598  23.072  1.00 13.06      AA1  O
ATOM    581  N   ASN A  50       8.211  -8.727  22.220  1.00 13.96      AA1  N
ATOM    582  CA  ASN A  50       7.261  -9.586  22.953  1.00 14.56      AA1  C
ATOM    583  CB  ASN A  50       6.441  -8.804  23.967  1.00 15.30      AA1  C
ATOM    584  CG  ASN A  50       7.282  -8.091  24.996  1.00 17.81      AA1  C
ATOM    585  OD1 ASN A  50       8.281  -8.622  25.458  1.00 18.95      AA1  O
ATOM    586  ND2 ASN A  50       6.836  -6.922  25.414  1.00 20.78      AA1  N
ATOM    587  C   ASN A  50       6.298 -10.243  21.970  1.00 14.69      AA1  C
ATOM    588  O   ASN A  50       6.037  -9.696  20.909  1.00 15.30      AA1  O
ATOM    589  N   HIS A  51       5.777 -11.391  22.376  1.00 14.02      AA1  N
ATOM    590  CA  HIS A  51       4.846 -12.220  21.595  1.00 13.13      AA1  C
ATOM    591  CB  HIS A  51       5.601 -13.410  21.010  1.00 14.39      AA1  C
ATOM    592  CG  HIS A  51       4.769 -14.414  20.298  1.00 15.17      AA1  C
ATOM    593  ND1 HIS A  51       5.294 -15.618  19.862  1.00 15.74      AA1  N
ATOM    594  CE1 HIS A  51       4.340 -16.314  19.286  1.00 15.91      AA1  C
ATOM    595  NE2 HIS A  51       3.210 -15.597  19.312  1.00 14.98      AA1  N
ATOM    596  CD2 HIS A  51       3.465 -14.427  19.961  1.00 14.41      AA1  C
ATOM    597  C   HIS A  51       3.752 -12.644  22.549  1.00 15.04      AA1  C
ATOM    598  O   HIS A  51       4.088 -13.252  23.559  1.00 15.26      AA1  O
ATOM    599  N   SER A  52       2.505 -12.296  22.259  1.00 14.07      AA1  N
ATOM    600  CA  SER A  52       1.401 -12.834  23.076  1.00 16.13      AA1  C
ATOM    601  CB  SER A  52       0.689 -11.762  23.844  1.00 19.95      AA1  C
ATOM    602  OG  SER A  52      -0.170 -11.030  23.012  1.00 22.77      AA1  O
ATOM    603  C   SER A  52       0.472 -13.659  22.208  1.00 15.91      AA1  C
ATOM    604  O   SER A  52       0.234 -13.316  21.031  1.00 16.35      AA1  O
ATOM    605  N   LEU A  53      -0.002 -14.758  22.770  1.00 17.50      AA1  N
ATOM    606  CA ALEU A  53      -1.084 -15.557  22.156  0.50 17.81      AA1  C
ATOM    607  CA BLEU A  53      -1.086 -15.560  22.155  0.50 18.43      AA1  C
ATOM    608  CB ALEU A  53      -0.631 -17.008  22.026  0.50 18.07      AA1  C
ATOM    609  CB BLEU A  53      -0.697 -17.032  22.005  0.50 19.42      AA1  C
ATOM    610  CG ALEU A  53      -1.631 -17.990  21.418  0.50 18.05      AA1  C
ATOM    611  CG BLEU A  53      -1.886 -17.977  21.818  0.50 20.12      AA1  C
ATOM    612  CD1ALEU A  53      -2.603 -18.527  22.451  0.50 19.26      AA1  C
ATOM    613  CD1BLEU A  53      -2.535 -17.791  20.459  0.50 20.24      AA1  C
ATOM    614  CD2ALEU A  53      -2.379 -17.419  20.229  0.50 18.38      AA1  C
ATOM    615  CD2BLEU A  53      -1.496 -19.433  22.008  0.50 21.32      AA1  C
ATOM    616  C   LEU A  53      -2.326 -15.430  23.031  1.00 19.36      AA1  C
ATOM    617  O   LEU A  53      -2.211 -15.654  24.245  1.00 20.77      AA1  O
ATOM    618  N   SER A  54      -3.430 -15.063  22.401  1.00 18.56      AA1  N
ATOM    619  CA  SER A  54      -4.769 -14.992  23.016  1.00 18.48      AA1  C
ATOM    620  CB  SER A  54      -5.341 -13.616  22.847  1.00 17.26      AA1  C
ATOM    621  OG  SER A  54      -4.462 -12.623  23.362  1.00 17.66      AA1  O
ATOM    622  C   SER A  54      -5.642 -16.072  22.385  1.00 19.47      AA1  C
ATOM    623  O   SER A  54      -5.967 -15.965  21.197  1.00 17.72      AA1  O
ATOM    624  N   MET A  55      -6.065 -17.066  23.162  1.00 22.84      AA1  N
ATOM    625  CA  MET A  55      -6.728 -18.266  22.584  1.00 25.07      AA1  C
ATOM    626  CB  MET A  55      -6.752 -19.415  23.594  1.00 30.49      AA1  C
ATOM    627  CG  MET A  55      -5.383 -19.974  23.876  1.00 36.07      AA1  C
ATOM    628  SD  MET A  55      -5.477 -21.378  25.020  1.00 45.79      AA1  S
ATOM    629  CE  MET A  55      -5.854 -20.554  26.568  1.00 42.45      AA1  C
ATOM    630  C   MET A  55      -8.155 -17.934  22.156  1.00 24.75      AA1  C
ATOM    631  O   MET A  55      -8.573 -18.418  21.089  1.00 23.21      AA1  O
ATOM    632  N   LYS A  56      -8.864 -17.126  22.942  1.00 24.35      AA1  N
ATOM    633  CA ALYS A  56     -10.319 -16.900  22.757  0.50 25.28      AA1  C
ATOM    634  CA BLYS A  56     -10.320 -16.897  22.767  0.50 24.87      AA1  C
ATOM    635  CB ALYS A  56     -11.065 -17.086  24.080  0.50 28.06      AA1  C
ATOM    636  CB BLYS A  56     -11.038 -17.110  24.103  0.50 26.87      AA1  C
ATOM    637  CG ALYS A  56     -11.138 -18.508  24.610  0.50 31.01      AA1  C
ATOM    638  CG BLYS A  56     -11.074 -18.554  24.570  0.50 29.10      AA1  C
ATOM    639  CD ALYS A  56     -12.063 -18.590  25.809  0.50 33.11      AA1  C
ATOM    640  CD BLYS A  56     -11.606 -19.476  23.503  0.50 30.60      AA1  C
ATOM    641  CE ALYS A  56     -12.236 -19.994  26.350  0.50 35.55      AA1  C
ATOM    642  CE BLYS A  56     -11.936 -20.859  24.015  0.50 33.51      AA1  C
ATOM    643  NZ ALYS A  56     -12.576 -20.958  25.277  0.50 37.73      AA1  N
ATOM    644  NZ BLYS A  56     -11.919 -21.848  22.911  0.50 34.59      AA1  N
ATOM    645  C   LYS A  56     -10.586 -15.478  22.267  1.00 20.60      AA1  C
ATOM    646  O   LYS A  56      -9.912 -14.538  22.765  1.00 21.55      AA1  O
ATOM    647  N   LYS A  57     -11.559 -15.354  21.376  1.00 23.50      AA1  N
ATOM    648  CA ALYS A  57     -12.236 -14.072  21.084  0.50 23.39      AA1  C
ATOM    649  CA BLYS A  57     -12.264 -14.084  21.084  0.50 24.38      AA1  C
ATOM    650  CB ALYS A  57     -13.393 -14.333  20.118  0.50 23.96      AA1  C
ATOM    651  CB BLYS A  57     -13.501 -14.346  20.220  0.50 26.52      AA1  C
ATOM    652  CG ALYS A  57     -14.366 -13.182  19.913  0.50 24.48      AA1  C
ATOM    653  CG BLYS A  57     -13.238 -14.654  18.756  0.50 28.01      AA1  C
ATOM    654  CD ALYS A  57     -15.146 -13.310  18.631  0.50 26.04      AA1  C
ATOM    655  CD BLYS A  57     -14.499 -14.795  17.938  0.50 31.20      AA1  C
ATOM    656  CE ALYS A  57     -16.466 -12.573  18.654  0.50 26.27      AA1  C
ATOM    657  CE BLYS A  57     -15.245 -16.077  18.250  0.50 33.41      AA1  C
ATOM    658  NZ ALYS A  57     -17.162 -12.706  17.353  0.50 26.44      AA1  N
ATOM    659  NZ BLYS A  57     -16.491 -16.202  17.458  0.50 34.16      AA1  N
ATOM    660  C   LYS A  57     -12.696 -13.448  22.410  1.00 24.42      AA1  C
ATOM    661  O   LYS A  57     -13.146 -14.204  23.305  1.00 23.82      AA1  O
ATOM    662  N   GLY A  58     -12.573 -12.129  22.536  1.00 21.49      AA1  N
ATOM    663  CA  GLY A  58     -13.067 -11.409  23.725  1.00 22.57      AA1  C
ATOM    664  C   GLY A  58     -12.004 -11.189  24.782  1.00 21.18      AA1  C
ATOM    665  O   GLY A  58     -12.280 -10.480  25.775  1.00 22.57      AA1  O
ATOM    666  N   VAL A  59     -10.808 -11.751  24.608  1.00 18.78      AA1  N
ATOM    667  CA  VAL A  59      -9.649 -11.339  25.438  1.00 17.85      AA1  C
ATOM    668  CB  VAL A  59      -8.391 -12.171  25.135  1.00 17.44      AA1  C
ATOM    669  CG1 VAL A  59      -7.151 -11.509  25.700  1.00 18.88      AA1  C
ATOM    670  CG2 VAL A  59      -8.518 -13.604  25.633  1.00 18.27      AA1  C
ATOM    671  C   VAL A  59      -9.421  -9.840  25.206  1.00 17.71      AA1  C
ATOM    672  O   VAL A  59      -9.376  -9.401  24.049  1.00 16.30      AA1  O
ATOM    673  N   LEU A  60      -9.305  -9.074  26.284  1.00 18.50      AA1  N
ATOM    674  CA  LEU A  60      -8.922  -7.646  26.197  1.00 21.43      AA1  C
ATOM    675  CB  LEU A  60     -10.114  -6.764  26.585  1.00 22.42      AA1  C
ATOM    676  CG  LEU A  60      -9.966  -5.275  26.260  1.00 22.17      AA1  C
ATOM    677  CD1 LEU A  60     -11.302  -4.602  26.198  1.00 20.87      AA1  C
ATOM    678  CD2 LEU A  60      -9.066  -4.567  27.246  1.00 25.21      AA1  C
ATOM    679  C   LEU A  60      -7.716  -7.420  27.098  1.00 23.05      AA1  C
ATOM    680  O   LEU A  60      -7.771  -7.821  28.261  1.00 25.73      AA1  O
ATOM    681  N   ARG A  61      -6.648  -6.853  26.549  1.00 20.78      AA1  N
ATOM    682  CA  ARG A  61      -5.409  -6.518  27.296  1.00 21.13      AA1  C
ATOM    683  CB  ARG A  61      -4.212  -7.294  26.743  1.00 22.49      AA1  C
ATOM    684  CG  ARG A  61      -4.441  -8.791  26.594  1.00 25.85      AA1  C
ATOM    685  CD  ARG A  61      -3.273  -9.552  25.972  1.00 30.13      AA1  C
ATOM    686  NE  ARG A  61      -3.541 -10.979  25.753  1.00 34.55      AA1  N
ATOM    687  CZ  ARG A  61      -2.875 -12.002  26.305  1.00 39.36      AA1  C
ATOM    688  NH1 ARG A  61      -3.236 -13.243  26.026  1.00 41.04      AA1  N
ATOM    689  NH2 ARG A  61      -1.854 -11.797  27.122  1.00 43.40      AA1  N
ATOM    690  C   ARG A  61      -5.199  -5.005  27.209  1.00 21.97      AA1  C
ATOM    691  O   ARG A  61      -5.263  -4.442  26.115  1.00 24.51      AA1  O
ATOM    692  N   GLY A  62      -5.005  -4.350  28.342  1.00 19.16      AA1  N
ATOM    693  CA  GLY A  62      -4.774  -2.899  28.413  1.00 17.81      AA1  C
ATOM    694  C   GLY A  62      -5.568  -2.287  29.559  1.00 19.42      AA1  C
ATOM    695  O   GLY A  62      -6.237  -3.026  30.281  1.00 20.01      AA1  O
ATOM    696  N   LEU A  63      -5.519  -0.955  29.721  1.00 17.51      AA1  N
ATOM    697  CA  LEU A  63      -4.664  -0.049  28.975  1.00 17.49      AA1  C
ATOM    698  CB  LEU A  63      -5.292   1.344  28.900  1.00 18.11      AA1  C
ATOM    699  CG  LEU A  63      -6.684   1.386  28.273  1.00 19.63      AA1  C
ATOM    700  CD1 LEU A  63      -7.350   2.753  28.448  1.00 19.96      AA1  C
ATOM    701  CD2 LEU A  63      -6.639   1.020  26.801  1.00 20.04      AA1  C
ATOM    702  C   LEU A  63      -3.305   0.023  29.667  1.00 18.84      AA1  C
ATOM    703  O   LEU A  63      -3.265   0.297  30.880  1.00 21.09      AA1  O
ATOM    704  N   HIS A  64      -2.242  -0.164  28.908  1.00 17.99      AA1  N
ATOM    705  CA  HIS A  64      -0.882  -0.341  29.458  1.00 17.45      AA1  C
ATOM    706  CB  HIS A  64      -0.302  -1.680  29.017  1.00 16.89      AA1  C
ATOM    707  CG  HIS A  64      -1.087  -2.840  29.507  1.00 22.38      AA1  C
ATOM    708  ND1 HIS A  64      -1.092  -4.055  28.857  1.00 24.94      AA1  N
ATOM    709  CE1 HIS A  64      -1.860  -4.896  29.523  1.00 25.80      AA1  C
ATOM    710  NE2 HIS A  64      -2.362  -4.253  30.591  1.00 26.36      AA1  N
ATOM    711  CD2 HIS A  64      -1.890  -2.972  30.588  1.00 24.59      AA1  C
ATOM    712  C   HIS A  64       0.060   0.768  29.028  1.00 16.33      AA1  C
ATOM    713  O   HIS A  64       0.072   1.144  27.854  1.00 16.86      AA1  O
ATOM    714  N   TYR A  65       0.893   1.194  29.969  1.00 16.43      AA1  N
ATOM    715  CA  TYR A  65       2.014   2.118  29.707  1.00 17.76      AA1  C
ATOM    716  CB  TYR A  65       1.527   3.563  29.584  1.00 18.64      AA1  C
ATOM    717  CG  TYR A  65       0.872   4.115  30.829  1.00 20.34      AA1  C
ATOM    718  CD1 TYR A  65      -0.423   3.761  31.166  1.00 20.95      AA1  C
ATOM    719  CE1 TYR A  65      -1.039   4.226  32.321  1.00 21.87      AA1  C
ATOM    720  CZ  TYR A  65      -0.365   5.104  33.157  1.00 22.06      AA1  C
ATOM    721  OH  TYR A  65      -0.974   5.567  34.296  1.00 20.86      AA1  O
ATOM    722  CE2 TYR A  65       0.927   5.475  32.833  1.00 20.47      AA1  C
ATOM    723  CD2 TYR A  65       1.537   4.980  31.686  1.00 20.83      AA1  C
ATOM    724  C   TYR A  65       3.043   1.953  30.826  1.00 18.99      AA1  C
ATOM    725  O   TYR A  65       2.715   1.373  31.869  1.00 18.72      AA1  O
ATOM    726  N   GLN A  66       4.260   2.421  30.580  1.00 18.73      AA1  N
ATOM    727  CA  GLN A  66       5.352   2.455  31.590  1.00 20.08      AA1  C
ATOM    728  CB  GLN A  66       6.595   1.708  31.100  1.00 19.97      AA1  C
ATOM    729  CG  GLN A  66       6.498   0.196  31.248  1.00 20.93      AA1  C
ATOM    730  CD  GLN A  66       7.768  -0.611  31.056  1.00 21.33      AA1  C
ATOM    731  OE1 GLN A  66       7.762  -1.807  31.328  1.00 22.54      AA1  O
ATOM    732  NE2 GLN A  66       8.842  -0.017  30.552  1.00 22.34      AA1  N
ATOM    733  C   GLN A  66       5.673   3.917  31.902  1.00 20.21      AA1  C
ATOM    734  O   GLN A  66       5.781   4.727  30.969  1.00 20.13      AA1  O
ATOM    735  N   LEU A  67       5.804   4.243  33.186  1.00 19.91      AA1  N
ATOM    736  CA  LEU A  67       6.190   5.604  33.619  1.00 21.24      AA1  C
ATOM    737  CB  LEU A  67       6.192   5.673  35.147  1.00 23.46      AA1  C
ATOM    738  CG  LEU A  67       4.839   5.536  35.840  1.00 24.33      AA1  C
ATOM    739  CD1 LEU A  67       5.026   5.427  37.346  1.00 26.75      AA1  C
ATOM    740  CD2 LEU A  67       3.906   6.690  35.505  1.00 23.06      AA1  C
ATOM    741  C   LEU A  67       7.575   5.963  33.071  1.00 19.96      AA1  C
ATOM    742  O   LEU A  67       8.441   5.087  32.960  1.00 22.10      AA1  O
ATOM    743  N   ASP A  68       7.762   7.244  32.760  1.00 20.69      AA1  N
ATOM    744  CA  ASP A  68       9.096   7.826  32.482  1.00 22.19      AA1  C
ATOM    745  CB  ASP A  68       9.023   9.339  32.276  1.00 24.04      AA1  C
ATOM    746  CG  ASP A  68       8.301   9.820  31.022  1.00 26.11      AA1  C
ATOM    747  OD1 ASP A  68       7.741   8.992  30.274  1.00 24.72      AA1  O
ATOM    748  OD2 ASP A  68       8.273  11.033  30.818  1.00 29.18      AA1  O
ATOM    749  C   ASP A  68       9.996   7.495  33.675  1.00 25.22      AA1  C
ATOM    750  O   ASP A  68       9.517   7.467  34.807  1.00 25.64      AA1  O
ATOM    751  N   PRO A  69      11.307   7.213  33.494  1.00 26.54      AA1  N
ATOM    752  CA  PRO A  69      11.968   7.240  32.184  1.00 25.94      AA1  C
ATOM    753  CB  PRO A  69      13.410   7.554  32.610  1.00 26.84      AA1  C
ATOM    754  CG  PRO A  69      13.570   6.764  33.887  1.00 26.76      AA1  C
ATOM    755  CD  PRO A  69      12.241   6.911  34.593  1.00 27.98      AA1  C
ATOM    756  C   PRO A  69      11.951   5.928  31.381  1.00 23.99      AA1  C
ATOM    757  O   PRO A  69      12.795   5.752  30.532  1.00 26.36      AA1  O
ATOM    758  N   HIS A  70      10.969   5.065  31.629  1.00 22.42      AA1  N
ATOM    759  CA  HIS A  70      10.887   3.721  31.006  1.00 23.81      AA1  C
ATOM    760  CB  HIS A  70      10.725   2.655  32.096  1.00 27.80      AA1  C
ATOM    761  CG  HIS A  70      11.728   2.828  33.180  1.00 32.08      AA1  C
ATOM    762  ND1 HIS A  70      13.082   2.703  32.935  1.00 34.84      AA1  N
ATOM    763  CE1 HIS A  70      13.745   2.961  34.040  1.00 35.53      AA1  C
ATOM    764  NE2 HIS A  70      12.858   3.254  34.999  1.00 36.16      AA1  N
ATOM    765  CD2 HIS A  70      11.597   3.188  34.473  1.00 34.80      AA1  C
ATOM    766  C   HIS A  70       9.763   3.630  29.971  1.00 20.76      AA1  C
ATOM    767  O   HIS A  70       9.364   2.499  29.677  1.00 20.43      AA1  O
ATOM    768  N   ALA A  71       9.254   4.746  29.442  1.00 19.08      AA1  N
ATOM    769  CA  ALA A  71       8.132   4.700  28.474  1.00 18.95      AA1  C
ATOM    770  CB  ALA A  71       7.680   6.079  28.076  1.00 17.76      AA1  C
ATOM    771  C   ALA A  71       8.541   3.877  27.245  1.00 17.63      AA1  C
ATOM    772  O   ALA A  71       9.670   4.024  26.744  1.00 18.93      AA1  O
ATOM    773  N   GLN A  72       7.646   3.018  26.791  1.00 17.28      AA1  N
ATOM    774  CA  GLN A  72       7.903   2.191  25.599  1.00 17.61      AA1  C
ATOM    775  CB  GLN A  72       7.490   0.749  25.858  1.00 18.20      AA1  C
ATOM    776  CG  GLN A  72       8.299   0.047  26.931  1.00 18.59      AA1  C
ATOM    777  CD  GLN A  72       7.728  -1.301  27.288  1.00 20.12      AA1  C
ATOM    778  OE1 GLN A  72       6.530  -1.440  27.539  1.00 22.26      AA1  O
ATOM    779  NE2 GLN A  72       8.586  -2.309  27.350  1.00 19.60      AA1  N
ATOM    780  C   GLN A  72       7.114   2.745  24.423  1.00 17.55      AA1  C
ATOM    781  O   GLN A  72       5.882   2.704  24.497  1.00 19.66      AA1  O
ATOM    782  N   GLY A  73       7.798   3.170  23.372  1.00 14.10      AA1  N
ATOM    783  CA  GLY A  73       7.207   3.205  22.028  1.00 15.27      AA1  C
ATOM    784  C   GLY A  73       6.981   1.781  21.563  1.00 15.33      AA1  C
ATOM    785  O   GLY A  73       7.816   0.921  21.884  1.00 14.72      AA1  O
ATOM    786  N   LYS A  74       5.892   1.506  20.853  1.00 13.63      AA1  N
ATOM    787  CA  LYS A  74       5.585   0.113  20.441  1.00 13.72      AA1  C
ATOM    788  CB  LYS A  74       4.460  -0.509  21.261  1.00 15.39      AA1  C
ATOM    789  CG  LYS A  74       4.745  -0.646  22.749  1.00 17.80      AA1  C
ATOM    790  CD  LYS A  74       3.551  -0.983  23.591  1.00 19.98      AA1  C
ATOM    791  CE  LYS A  74       3.784  -0.660  25.057  1.00 23.21      AA1  C
ATOM    792  NZ  LYS A  74       2.544  -0.735  25.876  1.00 25.79      AA1  N
ATOM    793  C   LYS A  74       5.208   0.065  18.968  1.00 13.34      AA1  C
ATOM    794  O   LYS A  74       4.416   0.881  18.515  1.00 12.25      AA1  O
ATOM    795  N   LEU A  75       5.785  -0.892  18.245  1.00 10.98      AA1  N
ATOM    796  CA  LEU A  75       5.286  -1.288  16.923  1.00 11.33      AA1  C
ATOM    797  CB  LEU A  75       6.444  -1.463  15.943  1.00 11.43      AA1  C
ATOM    798  CG  LEU A  75       7.175  -0.191  15.543  1.00 12.66      AA1  C
ATOM    799  CD1 LEU A  75       8.501  -0.541  14.891  1.00 13.51      AA1  C
ATOM    800  CD2 LEU A  75       6.302   0.677  14.639  1.00 12.02      AA1  C
ATOM    801  C   LEU A  75       4.507  -2.583  17.123  1.00 12.32      AA1  C
ATOM    802  O   LEU A  75       5.099  -3.577  17.557  1.00 11.36      AA1  O
ATOM    803  N   VAL A  76       3.217  -2.566  16.817  1.00 10.57      AA1  N
ATOM    804  CA  VAL A  76       2.300  -3.700  17.086  1.00 11.70      AA1  C
ATOM    805  CB  VAL A  76       1.103  -3.200  17.913  1.00 13.96      AA1  C
ATOM    806  CG1 VAL A  76       0.139  -4.310  18.247  1.00 14.98      AA1  C
ATOM    807  CG2 VAL A  76       1.552  -2.475  19.169  1.00 15.11      AA1  C
ATOM    808  C   VAL A  76       1.847  -4.295  15.758  1.00 11.76      AA1  C
ATOM    809  O   VAL A  76       1.453  -3.548  14.892  1.00 10.90      AA1  O
ATOM    810  N   ARG A  77       1.868  -5.625  15.643  1.00 11.76      AA1  N
ATOM    811  CA  ARG A  77       1.323  -6.282  14.441  1.00 10.86      AA1  C
ATOM    812  CB  ARG A  77       2.366  -6.438  13.329  1.00 12.31      AA1  C
ATOM    813  CG  ARG A  77       3.438  -7.480  13.614  1.00 12.66      AA1  C
ATOM    814  CD  ARG A  77       4.571  -7.492  12.591  1.00 15.86      AA1  C
ATOM    815  NE  ARG A  77       4.106  -8.004  11.313  1.00 17.75      AA1  N
ATOM    816  CZ  ARG A  77       4.352  -9.220  10.812  1.00 16.67      AA1  C
ATOM    817  NH1 ARG A  77       3.821  -9.544   9.648  1.00 20.18      AA1  N
ATOM    818  NH2 ARG A  77       5.163 -10.067  11.420  1.00 17.06      AA1  N
ATOM    819  C   ARG A  77       0.731  -7.634  14.842  1.00 11.67      AA1  C
ATOM    820  O   ARG A  77       1.024  -8.142  15.915  1.00 10.49      AA1  O
ATOM    821  N   VAL A  78      -0.094  -8.179  13.975  1.00 12.45      AA1  N
ATOM    822  CA  VAL A  78      -0.788  -9.459  14.266  1.00 13.68      AA1  C
ATOM    823  CB  VAL A  78      -2.321  -9.292  14.297  1.00 13.73      AA1  C
ATOM    824  CG1 VAL A  78      -3.022 -10.640  14.352  1.00 13.84      AA1  C
ATOM    825  CG2 VAL A  78      -2.778  -8.419  15.440  1.00 14.30      AA1  C
ATOM    826  C   VAL A  78      -0.347 -10.461  13.212  1.00 15.08      AA1  C
ATOM    827  O   VAL A  78      -0.616 -10.235  12.017  1.00 15.65      AA1  O
ATOM    828  N   VAL A  79       0.300 -11.544  13.621  1.00 14.67      AA1  N
ATOM    829  CA AVAL A  79       0.810 -12.564  12.654  0.60 17.14      AA1  C
ATOM    830  CA BVAL A  79       0.803 -12.562  12.649  0.40 15.78      AA1  C
ATOM    831  CB AVAL A  79       2.149 -13.191  13.097  0.60 18.77      AA1  C
ATOM    832  CB BVAL A  79       2.153 -13.169  13.076  0.40 15.64      AA1  C
ATOM    833  CG1BVAL A  79       3.242 -12.142  12.942  0.40 14.86      AA1  C
ATOM    834  CG1AVAL A  79       2.057 -13.889  14.436  0.60 19.35      AA1  C
ATOM    835  CG2AVAL A  79       2.640 -14.191  12.067  0.60 19.94      AA1  C
ATOM    836  CG2BVAL A  79       2.144 -13.788  14.465  0.40 15.83      AA1  C
ATOM    837  C   VAL A  79      -0.263 -13.629  12.401  1.00 16.84      AA1  C
ATOM    838  O   VAL A  79      -0.244 -14.234  11.320  1.00 15.91      AA1  O
ATOM    839  N   LEU A  80      -1.154 -13.857  13.356  1.00 16.33      AA1  N
ATOM    840  CA ALEU A  80      -2.329 -14.748  13.156  0.60 16.12      AA1  C
ATOM    841  CA BLEU A  80      -2.325 -14.739  13.157  0.40 17.26      AA1  C
ATOM    842  CB ALEU A  80      -2.018 -16.184  13.600  0.60 16.71      AA1  C
ATOM    843  CB BLEU A  80      -1.981 -16.158  13.612  0.40 19.50      AA1  C
ATOM    844  CG ALEU A  80      -3.165 -17.199  13.445  0.60 17.41      AA1  C
ATOM    845  CG BLEU A  80      -2.627 -17.257  12.768  0.40 19.36      AA1  C
ATOM    846  CD1ALEU A  80      -3.474 -17.510  11.982  0.60 18.45      AA1  C
ATOM    847  CD1BLEU A  80      -1.983 -17.320  11.390  0.40 22.59      AA1  C
ATOM    848  CD2ALEU A  80      -2.895 -18.493  14.192  0.60 18.30      AA1  C
ATOM    849  CD2BLEU A  80      -2.559 -18.609  13.458  0.40 22.30      AA1  C
ATOM    850  C   LEU A  80      -3.504 -14.157  13.934  1.00 14.94      AA1  C
ATOM    851  O   LEU A  80      -3.304 -13.767  15.076  1.00 14.98      AA1  O
ATOM    852  N   GLY A  81      -4.674 -14.113  13.306  1.00 15.58      AA1  N
ATOM    853  CA  GLY A  81      -5.892 -13.643  13.970  1.00 14.67      AA1  C
ATOM    854  C   GLY A  81      -6.124 -12.168  13.743  1.00 13.92      AA1  C
ATOM    855  O   GLY A  81      -5.796 -11.650  12.689  1.00 12.29      AA1  O
ATOM    856  N   LYS A  82      -6.732 -11.498  14.718  1.00 12.65      AA1  N
ATOM    857  CA ALYS A  82      -7.271 -10.145  14.490  0.60 14.28      AA1  C
ATOM    858  CA BLYS A  82      -7.269 -10.142  14.490  0.40 14.37      AA1  C
ATOM    859  CB ALYS A  82      -8.570 -10.238  13.687  0.60 15.98      AA1  C
ATOM    860  CB BLYS A  82      -8.565 -10.235  13.681  0.40 15.95      AA1  C
ATOM    861  CG ALYS A  82      -9.195  -8.899  13.348  0.60 18.52      AA1  C
ATOM    862  CG BLYS A  82      -9.208  -8.900  13.352  0.40 18.05      AA1  C
ATOM    863  CD ALYS A  82     -10.561  -9.007  12.716  0.60 21.16      AA1  C
ATOM    864  CD BLYS A  82     -10.460  -9.045  12.521  0.40 19.80      AA1  C
ATOM    865  CE ALYS A  82     -10.557  -9.597  11.326  0.60 23.68      AA1  C
ATOM    866  CE BLYS A  82     -11.307 -10.212  12.980  0.40 22.05      AA1  C
ATOM    867  NZ ALYS A  82     -11.873  -9.408  10.663  0.60 25.76      AA1  N
ATOM    868  NZ BLYS A  82     -12.334 -10.605  11.985  0.40 20.68      AA1  N
ATOM    869  C   LYS A  82      -7.516  -9.453  15.826  1.00 13.93      AA1  C
ATOM    870  O   LYS A  82      -8.058 -10.097  16.732  1.00 13.04      AA1  O
ATOM    871  N   VAL A  83      -7.120  -8.193  15.907  1.00 13.33      AA1  N
ATOM    872  CA  VAL A  83      -7.475  -7.363  17.087  1.00 13.56      AA1  C
ATOM    873  CB  VAL A  83      -6.319  -7.140  18.075  1.00 12.99      AA1  C
ATOM    874  CG1 VAL A  83      -5.658  -8.439  18.460  1.00 14.10      AA1  C
ATOM    875  CG2 VAL A  83      -5.294  -6.131  17.583  1.00 12.49      AA1  C
ATOM    876  C   VAL A  83      -8.043  -6.029  16.631  1.00 13.85      AA1  C
ATOM    877  O   VAL A  83      -7.723  -5.545  15.555  1.00 12.53      AA1  O
ATOM    878  N   PHE A  84      -8.844  -5.466  17.523  1.00 13.43      AA1  N
ATOM    879  CA  PHE A  84      -9.165  -4.034  17.559  1.00 12.17      AA1  C
ATOM    880  CB  PHE A  84     -10.577  -3.864  18.105  1.00 13.37      AA1  C
ATOM    881  CG  PHE A  84     -11.022  -2.445  18.367  1.00 14.35      AA1  C
ATOM    882  CD1 PHE A  84     -11.631  -1.712  17.366  1.00 16.16      AA1  C
ATOM    883  CE1 PHE A  84     -12.087  -0.428  17.613  1.00 16.51      AA1  C
ATOM    884  CZ  PHE A  84     -11.942   0.120  18.867  1.00 15.06      AA1  C
ATOM    885  CD2 PHE A  84     -10.888  -1.870  19.621  1.00 15.16      AA1  C
ATOM    886  CE2 PHE A  84     -11.359  -0.594  19.875  1.00 16.52      AA1  C
ATOM    887  C   PHE A  84      -8.103  -3.408  18.453  1.00 12.87      AA1  C
ATOM    888  O   PHE A  84      -8.053  -3.727  19.646  1.00 12.92      AA1  O
ATOM    889  N   ASP A  85      -7.237  -2.591  17.863  1.00 11.50      AA1  N
ATOM    890  CA  ASP A  85      -6.076  -2.016  18.558  1.00 13.01      AA1  C
ATOM    891  CB  ASP A  85      -4.808  -2.198  17.732  1.00 13.47      AA1  C
ATOM    892  CG  ASP A  85      -3.574  -2.245  18.610  1.00 16.07      AA1  C
ATOM    893  OD1 ASP A  85      -3.439  -3.219  19.378  1.00 16.91      AA1  O
ATOM    894  OD2 ASP A  85      -2.807  -1.285  18.594  1.00 17.22      AA1  O
ATOM    895  C   ASP A  85      -6.337  -0.537  18.844  1.00 13.88      AA1  C
ATOM    896  O   ASP A  85      -6.821   0.148  17.954  1.00 13.69      AA1  O
ATOM    897  N   VAL A  86      -5.989  -0.085  20.050  1.00 12.83      AA1  N
ATOM    898  CA  VAL A  86      -6.263   1.301  20.510  1.00 13.27      AA1  C
ATOM    899  CB  VAL A  86      -7.360   1.340  21.589  1.00 14.66      AA1  C
ATOM    900  CG1 VAL A  86      -7.662   2.770  22.020  1.00 14.77      AA1  C
ATOM    901  CG2 VAL A  86      -8.607   0.623  21.116  1.00 16.44      AA1  C
ATOM    902  C   VAL A  86      -4.989   1.925  21.055  1.00 13.81      AA1  C
ATOM    903  O   VAL A  86      -4.285   1.266  21.833  1.00 13.41      AA1  O
ATOM    904  N   ALA A  87      -4.767   3.180  20.693  1.00 11.21      AA1  N
ATOM    905  CA  ALA A  87      -3.707   4.027  21.239  1.00 11.90      AA1  C
ATOM    906  CB  ALA A  87      -2.826   4.507  20.129  1.00 13.15      AA1  C
ATOM    907  C   ALA A  87      -4.359   5.205  21.940  1.00 13.92      AA1  C
ATOM    908  O   ALA A  87      -5.173   5.863  21.314  1.00 13.08      AA1  O
ATOM    909  N   VAL A  88      -3.976   5.445  23.187  1.00 13.83      AA1  N
ATOM    910  CA  VAL A  88      -4.557   6.554  23.984  1.00 14.95      AA1  C
ATOM    911  CB  VAL A  88      -5.210   6.060  25.280  1.00 15.07      AA1  C
ATOM    912  CG1 VAL A  88      -5.846   7.228  26.005  1.00 15.79      AA1  C
ATOM    913  CG2 VAL A  88      -6.182   4.919  25.049  1.00 16.02      AA1  C
ATOM    914  C   VAL A  88      -3.447   7.545  24.317  1.00 15.20      AA1  C
ATOM    915  O   VAL A  88      -2.430   7.157  24.889  1.00 13.88      AA1  O
ATOM    916  N   ASP A  89      -3.664   8.816  24.019  1.00 14.76      AA1  N
ATOM    917  CA  ASP A  89      -2.651   9.852  24.314  1.00 15.65      AA1  C
ATOM    918  CB  ASP A  89      -2.915  11.093  23.466  1.00 16.19      AA1  C
ATOM    919  CG  ASP A  89      -1.892  12.205  23.619  1.00 16.37      AA1  C
ATOM    920  OD1 ASP A  89      -0.998  12.092  24.502  1.00 16.72      AA1  O
ATOM    921  OD2 ASP A  89      -1.986  13.177  22.847  1.00 17.80      AA1  O
ATOM    922  C   ASP A  89      -2.687  10.142  25.819  1.00 17.68      AA1  C
ATOM    923  O   ASP A  89      -3.693  10.690  26.275  1.00 17.05      AA1  O
ATOM    924  N   LEU A  90      -1.633   9.807  26.559  1.00 16.76      AA1  N
ATOM    925  CA  LEU A  90      -1.579  10.101  28.015  1.00 16.93      AA1  C
ATOM    926  CB  LEU A  90      -1.548   8.808  28.825  1.00 17.22      AA1  C
ATOM    927  CG  LEU A  90      -2.786   7.922  28.723  1.00 19.03      AA1  C
ATOM    928  CD1 LEU A  90      -2.586   6.639  29.502  1.00 21.23      AA1  C
ATOM    929  CD2 LEU A  90      -4.060   8.648  29.150  1.00 17.65      AA1  C
ATOM    930  C   LEU A  90      -0.381  11.002  28.314  1.00 19.24      AA1  C
ATOM    931  O   LEU A  90       0.303  10.789  29.334  1.00 23.70      AA1  O
ATOM    932  N   ARG A  91      -0.132  11.980  27.453  1.00 18.79      AA1  N
ATOM    933  CA  ARG A  91       0.943  12.972  27.683  1.00 19.32      AA1  C
ATOM    934  CB  ARG A  91       1.604  13.357  26.368  1.00 19.39      AA1  C
ATOM    935  CG  ARG A  91       2.367  12.219  25.719  1.00 18.72      AA1  C
ATOM    936  CD  ARG A  91       2.734  12.542  24.294  1.00 18.68      AA1  C
ATOM    937  NE  ARG A  91       1.579  12.875  23.467  1.00 20.24      AA1  N
ATOM    938  CZ  ARG A  91       1.635  13.325  22.216  1.00 20.63      AA1  C
ATOM    939  NH1 ARG A  91       2.798  13.536  21.630  1.00 23.11      AA1  N
ATOM    940  NH2 ARG A  91       0.525  13.603  21.553  1.00 20.03      AA1  N
ATOM    941  C   ARG A  91       0.341  14.196  28.370  1.00 20.58      AA1  C
ATOM    942  O   ARG A  91      -0.484  14.866  27.747  1.00 17.68      AA1  O
ATOM    943  N   ARG A  92       0.711  14.457  29.620  1.00 22.27      AA-  N
ATOM    944  CA  ARG A  92       0.237  15.676  30.325  1.00 23.36      AA-  C
ATOM    945  CB  ARG A  92       0.910  15.862  31.687  1.00 24.83      AA-  C
ATOM    946  CG  ARG A  92       0.619  14.761  32.692  1.00 29.81      AA-  C
ATOM    947  CD  ARG A  92      -0.813  14.716  33.184  1.00 32.93      AA-  C
ATOM    948  NE  ARG A  92      -0.951  13.860  34.355  1.00 36.03      AA-  N
ATOM    949  CZ  ARG A  92      -2.105  13.391  34.818  1.00 37.57      AA-  C
ATOM    950  NH1 ARG A  92      -3.237  13.680  34.197  1.00 38.01      AA-  N
ATOM    951  NH2 ARG A  92      -2.124  12.611  35.887  1.00 39.06      AA-  N
ATOM    952  C   ARG A  92       0.496  16.909  29.449  1.00 21.99      AA-  C
ATOM    953  O   ARG A  92       1.610  17.068  28.891  1.00 23.70      AA-  O
ATOM    954  N   GLU A  93      -0.526  17.770  29.364  1.00 23.82      AA-  N
ATOM    955  CA  GLU A  93      -0.495  19.060  28.634  1.00 26.19      AA-  C
ATOM    956  CB  GLU A  93       0.822  19.833  28.799  1.00 32.61      AA-  C
ATOM    957  CG  GLU A  93       1.267  20.104  30.228  1.00 38.37      AA-  C
ATOM    958  CD  GLU A  93       0.211  20.587  31.210  1.00 46.57      AA-  C
ATOM    959  OE1 GLU A  93      -0.727  21.290  30.782  1.00 48.39      AA-  O
ATOM    960  OE2 GLU A  93       0.343  20.267  32.410  1.00 51.81      AA-  O
ATOM    961  C   GLU A  93      -0.705  18.819  27.140  1.00 25.71      AA-  C
ATOM    962  O   GLU A  93      -0.652  19.797  26.386  1.00 25.61      AA-  O
ATOM    963  N   SER A  94      -0.896  17.575  26.703  1.00 22.65      AA-  N
ATOM    964  CA  SER A  94      -1.214  17.324  25.278  1.00 21.54      AA-  C
ATOM    965  CB  SER A  94      -1.218  15.880  24.904  1.00 21.62      AA-  C
ATOM    966  OG  SER A  94      -1.652  15.760  23.551  1.00 19.60      AA-  O
ATOM    967  C   SER A  94      -2.582  17.920  24.970  1.00 18.84      AA-  C
ATOM    968  O   SER A  94      -3.523  17.740  25.736  1.00 20.40      AA-  O
ATOM    969  N   PRO A  95      -2.748  18.603  23.819  1.00 23.83      AA-  N
ATOM    970  CA  PRO A  95      -4.078  19.034  23.387  1.00 23.26      AA-  C
ATOM    971  CB  PRO A  95      -3.801  19.803  22.091  1.00 24.57      AA-  C
ATOM    972  CG  PRO A  95      -2.343  20.178  22.171  1.00 27.18      AA-  C
ATOM    973  CD  PRO A  95      -1.689  19.009  22.880  1.00 26.00      AA-  C
ATOM    974  C   PRO A  95      -5.019  17.857  23.090  1.00 22.61      AA-  C
ATOM    975  O   PRO A  95      -6.225  18.056  23.052  1.00 22.06      AA-  O
ATOM    976  N   THR A  96      -4.458  16.655  22.896  1.00 20.56      AA-  N
ATOM    977  CA  THR A  96      -5.251  15.412  22.714  1.00 19.75      AA-  C
ATOM    978  CB  THR A  96      -4.934  14.754  21.364  1.00 19.68      AA-  C
ATOM    979  OG1 THR A  96      -3.532  14.524  21.241  1.00 18.73      AA-  O
ATOM    980  CG2 THR A  96      -5.361  15.609  20.194  1.00 18.26      AA-  C
ATOM    981  C   THR A  96      -5.090  14.464  23.912  1.00 18.59      AA-  C
ATOM    982  O   THR A  96      -5.448  13.290  23.771  1.00 16.71      AA-  O
ATOM    983  N   PHE A  97      -4.706  14.951  25.086  1.00 18.19      AA1  N
ATOM    984  CA  PHE A  97      -4.726  14.129  26.323  1.00 19.05      AA1  C
ATOM    985  CB  PHE A  97      -4.374  14.942  27.567  1.00 19.70      AA1  C
ATOM    986  CG  PHE A  97      -4.320  14.097  28.812  1.00 20.38      AA1  C
ATOM    987  CD1 PHE A  97      -5.454  13.885  29.580  1.00 22.15      AA1  C
ATOM    988  CE1 PHE A  97      -5.404  13.093  30.717  1.00 22.63      AA1  C
ATOM    989  CZ  PHE A  97      -4.229  12.469  31.077  1.00 21.68      AA1  C
ATOM    990  CD2 PHE A  97      -3.141  13.476  29.199  1.00 21.10      AA1  C
ATOM    991  CE2 PHE A  97      -3.098  12.672  30.326  1.00 20.87      AA1  C
ATOM    992  C   PHE A  97      -6.080  13.427  26.499  1.00 18.87      AA1  C
ATOM    993  O   PHE A  97      -7.149  14.062  26.404  1.00 17.82      AA1  O
ATOM    994  N   GLY A  98      -6.041  12.118  26.738  1.00 16.17      AA1  N
ATOM    995  CA  GLY A  98      -7.229  11.298  27.017  1.00 15.61      AA1  C
ATOM    996  C   GLY A  98      -7.990  10.923  25.761  1.00 16.25      AA1  C
ATOM    997  O   GLY A  98      -8.971  10.184  25.868  1.00 15.30      AA1  O
ATOM    998  N   LYS A  99      -7.518  11.356  24.599  1.00 14.87      AA1  N
ATOM    999  CA ALYS A  99      -8.131  10.979  23.303  0.40 15.55      AA1  C
ATOM   1000  CA BLYS A  99      -8.127  10.990  23.297  0.60 15.50      AA1  C
ATOM   1001  CB ALYS A  99      -8.070  12.144  22.319  0.40 16.85      AA1  C
ATOM   1002  CB BLYS A  99      -8.024  12.133  22.285  0.60 16.95      AA1  C
ATOM   1003  CG ALYS A  99      -8.946  13.318  22.728  0.40 18.00      AA1  C
ATOM   1004  CG BLYS A  99      -8.627  13.468  22.711  0.60 18.56      AA1  C
ATOM   1005  CD ALYS A  99     -10.350  12.874  23.047  0.40 19.98      AA1  C
ATOM   1006  CD BLYS A  99     -10.131  13.467  22.839  0.60 20.65      AA1  C
ATOM   1007  CE ALYS A  99     -11.327  14.022  23.181  0.40 20.26      AA1  C
ATOM   1008  CE BLYS A  99     -10.689  14.665  23.582  0.60 21.61      AA1  C
ATOM   1009  NZ ALYS A  99     -11.331  14.869  21.967  0.40 22.68      AA1  N
ATOM   1010  NZ BLYS A  99     -10.137  15.937  23.069  0.60 22.12      AA1  N
ATOM   1011  C   LYS A  99      -7.451   9.718  22.759  1.00 14.27      AA1  C
ATOM   1012  O   LYS A  99      -6.363   9.386  23.191  1.00 14.28      AA1  O
ATOM   1013  N   TRP A 100      -8.142   9.045  21.857  1.00 14.79      AA1  N
ATOM   1014  CA  TRP A 100      -7.696   7.728  21.365  1.00 14.36      AA1  C
ATOM   1015  CB  TRP A 100      -8.332   6.611  22.196  1.00 14.22      AA1  C
ATOM   1016  CG  TRP A 100      -9.829   6.642  22.206  1.00 14.59      AA1  C
ATOM   1017  CD1 TRP A 100     -10.632   7.345  23.063  1.00 15.87      AA1  C
ATOM   1018  NE1 TRP A 100     -11.944   7.142  22.759  1.00 16.60      AA1  N
ATOM   1019  CE2 TRP A 100     -12.030   6.321  21.664  1.00 16.55      AA1  C
ATOM   1020  CD2 TRP A 100     -10.716   5.979  21.284  1.00 15.36      AA1  C
ATOM   1021  CE3 TRP A 100     -10.542   5.117  20.194  1.00 16.25      AA1  C
ATOM   1022  CZ3 TRP A 100     -11.643   4.645  19.519  1.00 16.10      AA1  C
ATOM   1023  CH2 TRP A 100     -12.931   5.030  19.890  1.00 16.55      AA1  C
ATOM   1024  CZ2 TRP A 100     -13.145   5.854  20.969  1.00 16.17      AA1  C
ATOM   1025  C   TRP A 100      -7.996   7.583  19.887  1.00 14.66      AA1  C
ATOM   1026  O   TRP A 100      -8.903   8.209  19.371  1.00 13.05      AA1  O
ATOM   1027  N   VAL A 101      -7.211   6.742  19.226  1.00 14.06      AA1  N
ATOM   1028  CA  VAL A 101      -7.565   6.280  17.862  1.00 14.30      AA1  C
ATOM   1029  CB  VAL A 101      -6.673   6.921  16.790  1.00 14.57      AA1  C
ATOM   1030  CG1 VAL A 101      -6.837   8.437  16.698  1.00 16.55      AA1  C
ATOM   1031  CG2 VAL A 101      -5.221   6.550  16.975  1.00 14.21      AA1  C
ATOM   1032  C   VAL A 101      -7.487   4.754  17.859  1.00 14.01      AA1  C
ATOM   1033  O   VAL A 101      -6.856   4.186  18.733  1.00 12.10      AA1  O
ATOM   1034  N   SER A 102      -8.168   4.122  16.918  1.00 12.89      AA1  N
ATOM   1035  CA  SER A 102      -8.230   2.647  16.841  1.00 13.67      AA1  C
ATOM   1036  CB  SER A 102      -9.495   2.129  17.434  1.00 13.82      AA1  C
ATOM   1037  OG  SER A 102     -10.616   2.549  16.667  1.00 13.28      AA1  O
ATOM   1038  C   SER A 102      -8.076   2.188  15.397  1.00 15.08      AA1  C
ATOM   1039  O   SER A 102      -8.296   2.965  14.474  1.00 14.05      AA1  O
ATOM   1040  N   THR A 103      -7.691   0.932  15.224  1.00 15.82      AA1  N
ATOM   1041  CA  THR A 103      -7.607   0.324  13.883  1.00 15.52      AA1  C
ATOM   1042  CB  THR A 103      -6.352   0.800  13.144  1.00 16.31      AA1  C
ATOM   1043  OG1 THR A 103      -6.583   0.562  11.751  1.00 15.56      AA1  O
ATOM   1044  CG2 THR A 103      -5.090   0.120  13.629  1.00 16.09      AA1  C
ATOM   1045  C   THR A 103      -7.655  -1.189  14.059  1.00 14.40      AA1  C
ATOM   1046  O   THR A 103      -7.394  -1.676  15.156  1.00 12.72      AA1  O
ATOM   1047  N   GLU A 104      -8.026  -1.893  13.008  1.00 13.52      AA1  N
ATOM   1048  CA  GLU A 104      -8.029  -3.363  13.040  1.00 16.32      AA1  C
ATOM   1049  CB  GLU A 104      -9.134  -3.889  12.143  1.00 21.10      AA1  C
ATOM   1050  CG  GLU A 104      -9.242  -5.384  12.170  1.00 26.23      AA1  C
ATOM   1051  CD  GLU A 104     -10.527  -5.819  11.498  1.00 27.74      AA1  C
ATOM   1052  OE1 GLU A 104     -11.609  -5.484  12.024  1.00 33.52      AA1  O
ATOM   1053  OE2 GLU A 104     -10.432  -6.437  10.428  1.00 30.03      AA1  O
ATOM   1054  C   GLU A 104      -6.681  -3.861  12.545  1.00 14.55      AA1  C
ATOM   1055  O   GLU A 104      -6.324  -3.547  11.389  1.00 15.64      AA1  O
ATOM   1056  N   LEU A 105      -5.950  -4.567  13.395  1.00 13.44      AA1  N
ATOM   1057  CA  LEU A 105      -4.697  -5.210  12.959  1.00 12.91      AA1  C
ATOM   1058  CB  LEU A 105      -3.580  -4.973  13.968  1.00 12.44      AA1  C
ATOM   1059  CG  LEU A 105      -3.268  -3.517  14.314  1.00 12.36      AA1  C
ATOM   1060  CD1 LEU A 105      -2.227  -3.449  15.406  1.00 12.74      AA1  C
ATOM   1061  CD2 LEU A 105      -2.806  -2.724  13.093  1.00 12.64      AA1  C
ATOM   1062  C   LEU A 105      -4.981  -6.692  12.768  1.00 13.62      AA1  C
ATOM   1063  O   LEU A 105      -5.478  -7.328  13.690  1.00 12.71      AA1  O
ATOM   1064  N   SER A 106      -4.636  -7.247  11.608  1.00 12.08      AA1  N
ATOM   1065  CA  SER A 106      -4.926  -8.678  11.403  1.00 11.91      AA1  C
ATOM   1066  CB  SER A 106      -6.256  -8.848  10.756  1.00 13.14      AA1  C
ATOM   1067  OG  SER A 106      -6.197  -8.419   9.410  1.00 14.02      AA1  O
ATOM   1068  C   SER A 106      -3.846  -9.371  10.583  1.00 12.45      AA1  C
ATOM   1069  O   SER A 106      -3.020  -8.703   9.959  1.00 10.74      AA1  O
ATOM   1070  N   SER A 107      -3.939 -10.696  10.548  1.00 12.37      AA1  N
ATOM   1071  CA  SER A 107      -3.057 -11.514   9.691  1.00 12.21      AA1  C
ATOM   1072  CB  SER A 107      -3.009 -12.911  10.160  1.00 12.97      AA1  C
ATOM   1073  OG  SER A 107      -4.288 -13.501  10.145  1.00 12.61      AA1  O
ATOM   1074  C   SER A 107      -3.544 -11.419   8.254  1.00 12.87      AA1  C
ATOM   1075  O   SER A 107      -2.826 -11.882   7.330  1.00 14.58      AA1  O
ATOM   1076  N   THR A 108      -4.717 -10.856   8.026  1.00 13.17      AA1  N
ATOM   1077  CA ATHR A 108      -5.243 -10.656   6.658  0.50 14.51      AA1  C
ATOM   1078  CA BTHR A 108      -5.177 -10.697   6.622  0.50 13.74      AA1  C
ATOM   1079  CB ATHR A 108      -6.771 -10.626   6.654  0.50 15.66      AA1  C
ATOM   1080  CB BTHR A 108      -6.675 -10.961   6.446  0.50 14.08      AA1  C
ATOM   1081  OG1ATHR A 108      -7.293 -11.730   7.391  0.50 18.39      AA1  O
ATOM   1082  OG1BTHR A 108      -7.344  -9.943   7.186  0.50 15.31      AA1  O
ATOM   1083  CG2ATHR A 108      -7.289 -10.655   5.241  0.50 14.91      AA1  C
ATOM   1084  CG2BTHR A 108      -7.057 -12.363   6.875  0.50 13.34      AA1  C
ATOM   1085  C   THR A 108      -4.693  -9.353   6.074  1.00 15.07      AA1  C
ATOM   1086  O   THR A 108      -4.350  -9.323   4.894  1.00 14.30      AA1  O
ATOM   1087  N   ASN A 109      -4.659  -8.292   6.873  1.00 14.47      AA1  N
ATOM   1088  CA  ASN A 109      -4.192  -6.980   6.353  1.00 13.71      AA1  C
ATOM   1089  CB  ASN A 109      -5.028  -5.790   6.837  1.00 13.73      AA1  C
ATOM   1090  CG  ASN A 109      -5.022  -5.528   8.332  1.00 13.58      AA1  C
ATOM   1091  OD1 ASN A 109      -4.062  -5.799   9.038  1.00 12.42      AA1  O
ATOM   1092  ND2 ASN A 109      -6.090  -4.937   8.819  1.00 13.97      AA1  N
ATOM   1093  C   ASN A 109      -2.682  -6.818   6.545  1.00 13.70      AA1  C
ATOM   1094  O   ASN A 109      -2.097  -6.047   5.774  1.00 14.52      AA1  O
ATOM   1095  N   ASN A 110      -2.075  -7.486   7.530  1.00 13.29      AA1  N
ATOM   1096  CA  ASN A 110      -0.624  -7.377   7.850  1.00 14.50      AA1  C
ATOM   1097  CB  ASN A 110       0.248  -7.902   6.697  1.00 15.09      AA1  C
ATOM   1098  CG  ASN A 110      -0.107  -9.330   6.339  1.00 18.03      AA1  C
ATOM   1099  OD1 ASN A 110       0.114 -10.219   7.142  1.00 19.69      AA1  O
ATOM   1100  ND2 ASN A 110      -0.757  -9.549   5.207  1.00 20.12      AA1  N
ATOM   1101  C   ASN A 110      -0.259  -5.940   8.231  1.00 14.45      AA1  C
ATOM   1102  O   ASN A 110       0.908  -5.568   8.092  1.00 13.68      AA1  O
ATOM   1103  N   HIS A 111      -1.207  -5.137   8.695  1.00 13.74      AA1  N
ATOM   1104  CA  HIS A 111      -0.918  -3.751   9.124  1.00 13.19      AA1  C
ATOM   1105  CB  HIS A 111      -2.199  -2.929   9.217  1.00 13.09      AA1  C
ATOM   1106  CG  HIS A 111      -2.867  -2.666   7.911  1.00 14.09      AA1  C
ATOM   1107  ND1 HIS A 111      -4.089  -2.046   7.821  1.00 15.33      AA1  N
ATOM   1108  CE1 HIS A 111      -4.425  -1.934   6.553  1.00 16.85      AA1  C
ATOM   1109  NE2 HIS A 111      -3.462  -2.470   5.817  1.00 15.68      AA1  N
ATOM   1110  CD2 HIS A 111      -2.497  -2.945   6.645  1.00 14.28      AA1  C
ATOM   1111  C   HIS A 111      -0.173  -3.749  10.462  1.00 12.80      AA1  C
ATOM   1112  O   HIS A 111      -0.286  -4.685  11.239  1.00 12.65      AA1  O
ATOM   1113  N   MET A 112       0.546  -2.669  10.708  1.00 11.77      AA1  N
ATOM   1114  CA AMET A 112       1.289  -2.459  11.967  0.40 12.41      AA1  C
ATOM   1115  CA BMET A 112       1.321  -2.453  11.957  0.60 12.61      AA1  C
ATOM   1116  CB AMET A 112       2.784  -2.590  11.687  0.40 12.48      AA1  C
ATOM   1117  CB BMET A 112       2.824  -2.553  11.661  0.60 12.79      AA1  C
ATOM   1118  CG AMET A 112       3.045  -3.620  10.613  0.40 12.43      AA1  C
ATOM   1119  CG BMET A 112       3.781  -2.087  12.770  0.60 12.17      AA1  C
ATOM   1120  SD AMET A 112       4.762  -4.063  10.463  0.40 12.92      AA1  S
ATOM   1121  SD BMET A 112       5.563  -2.186  12.264  0.60 12.57      AA1  S
ATOM   1122  CE AMET A 112       5.206  -3.146   9.001  0.40  8.80      AA1  C
ATOM   1123  CE BMET A 112       5.850  -3.928  12.538  0.60 14.86      AA1  C
ATOM   1124  C   MET A 112       0.957  -1.064  12.496  1.00 12.35      AA1  C
ATOM   1125  O   MET A 112       0.756  -0.154  11.684  1.00 12.90      AA1  O
ATOM   1126  N   LEU A 113       0.873  -0.926  13.809  1.00 11.95      AA1  N
ATOM   1127  CA  LEU A 113       0.602   0.395  14.400  1.00 11.54      AA1  C
ATOM   1128  CB  LEU A 113      -0.653   0.318  15.268  1.00 12.61      AA1  C
ATOM   1129  CG  LEU A 113      -1.216   1.674  15.679  1.00 13.67      AA1  C
ATOM   1130  CD1 LEU A 113      -1.628   2.463  14.447  1.00 13.18      AA1  C
ATOM   1131  CD2 LEU A 113      -2.371   1.497  16.661  1.00 14.24      AA1  C
ATOM   1132  C   LEU A 113       1.814   0.843  15.221  1.00 12.13      AA1  C
ATOM   1133  O   LEU A 113       2.303   0.073  16.046  1.00 10.92      AA1  O
ATOM   1134  N   TRP A 114       2.247   2.076  14.997  1.00 11.38      AA1  N
ATOM   1135  CA  TRP A 114       3.247   2.771  15.832  1.00 12.61      AA1  C
ATOM   1136  CB  TRP A 114       4.106   3.695  14.984  1.00 13.44      AA1  C
ATOM   1137  CG  TRP A 114       4.939   4.679  15.748  1.00 14.09      AA1  C
ATOM   1138  CD1 TRP A 114       4.870   6.039  15.633  1.00 15.31      AA1  C
ATOM   1139  NE1 TRP A 114       5.800   6.638  16.432  1.00 15.11      AA1  N
ATOM   1140  CE2 TRP A 114       6.493   5.672  17.116  1.00 14.65      AA1  C
ATOM   1141  CD2 TRP A 114       5.977   4.417  16.712  1.00 14.49      AA1  C
ATOM   1142  CE3 TRP A 114       6.541   3.262  17.268  1.00 14.55      AA1  C
ATOM   1143  CZ3 TRP A 114       7.551   3.389  18.201  1.00 14.70      AA1  C
ATOM   1144  CH2 TRP A 114       8.060   4.641  18.560  1.00 14.64      AA1  C
ATOM   1145  CZ2 TRP A 114       7.531   5.798  18.036  1.00 13.79      AA1  C
ATOM   1146  C   TRP A 114       2.534   3.542  16.932  1.00 14.62      AA1  C
ATOM   1147  O   TRP A 114       1.771   4.462  16.615  1.00 13.79      AA1  O
ATOM   1148  N   ILE A 115       2.797   3.168  18.172  1.00 13.92      AA1  N
ATOM   1149  CA  ILE A 115       2.204   3.832  19.357  1.00 14.43      AA1  C
ATOM   1150  CB  ILE A 115       1.442   2.822  20.221  1.00 13.84      AA1  C
ATOM   1151  CG1 ILE A 115       0.339   2.134  19.420  1.00 14.83      AA1  C
ATOM   1152  CG2 ILE A 115       0.917   3.464  21.500  1.00 14.93      AA1  C
ATOM   1153  CD1 ILE A 115      -0.383   1.077  20.176  1.00 15.92      AA1  C
ATOM   1154  C   ILE A 115       3.366   4.471  20.093  1.00 15.19      AA1  C
ATOM   1155  O   ILE A 115       4.171   3.752  20.672  1.00 14.37      AA1  O
ATOM   1156  N   PRO A 116       3.559   5.805  19.985  1.00 14.37      AA1  N
ATOM   1157  CA  PRO A 116       4.755   6.432  20.522  1.00 15.25      AA1  C
ATOM   1158  CB  PRO A 116       4.749   7.894  20.047  1.00 17.11      AA1  C
ATOM   1159  CG  PRO A 116       3.498   8.050  19.219  1.00 16.55      AA1  C
ATOM   1160  CD  PRO A 116       2.699   6.767  19.271  1.00 15.39      AA1  C
ATOM   1161  C   PRO A 116       4.780   6.400  22.042  1.00 13.25      AA1  C
ATOM   1162  O   PRO A 116       3.786   6.146  22.700  1.00 12.71      AA1  O
ATOM   1163  N   PRO A 117       5.953   6.668  22.644  1.00 14.50      AA1  N
ATOM   1164  CA  PRO A 117       6.027   6.822  24.094  1.00 15.98      AA1  C
ATOM   1165  CB  PRO A 117       7.485   7.211  24.370  1.00 17.23      AA1  C
ATOM   1166  CG  PRO A 117       8.243   7.019  23.071  1.00 17.59      AA1  C
ATOM   1167  CD  PRO A 117       7.227   6.908  21.965  1.00 15.60      AA1  C
ATOM   1168  C   PRO A 117       5.076   7.946  24.547  1.00 15.73      AA1  C
ATOM   1169  O   PRO A 117       4.902   8.901  23.836  1.00 16.18      AA1  O
ATOM   1170  N   GLY A 118       4.502   7.785  25.731  1.00 18.18      AA1  N
ATOM   1171  CA  GLY A 118       3.512   8.727  26.275  1.00 17.56      AA1  C
ATOM   1172  C   GLY A 118       2.091   8.275  25.990  1.00 17.92      AA1  C
ATOM   1173  O   GLY A 118       1.157   8.898  26.477  1.00 16.43      AA1  O
ATOM   1174  N   PHE A 119       1.920   7.215  25.207  1.00 15.36      AA1  N
ATOM   1175  CA  PHE A 119       0.594   6.656  24.879  1.00 13.92      AA1  C
ATOM   1176  CB  PHE A 119       0.462   6.425  23.375  1.00 14.19      AA1  C
ATOM   1177  CG  PHE A 119       0.281   7.678  22.556  1.00 14.46      AA1  C
ATOM   1178  CD1 PHE A 119       1.295   8.618  22.435  1.00 13.93      AA1  C
ATOM   1179  CE1 PHE A 119       1.119   9.772  21.692  1.00 14.12      AA1  C
ATOM   1180  CZ  PHE A 119      -0.083   9.998  21.062  1.00 14.29      AA1  C
ATOM   1181  CD2 PHE A 119      -0.926   7.930  21.923  1.00 15.53      AA1  C
ATOM   1182  CE2 PHE A 119      -1.102   9.084  21.175  1.00 14.96      AA1  C
ATOM   1183  C   PHE A 119       0.384   5.332  25.614  1.00 16.41      AA1  C
ATOM   1184  O   PHE A 119       1.354   4.583  25.818  1.00 16.91      AA1  O
ATOM   1185  N   ALA A 120      -0.858   5.027  25.974  1.00 15.94      AA1  N
ATOM   1186  CA  ALA A 120      -1.254   3.687  26.455  1.00 14.94      AA1  C
ATOM   1187  CB  ALA A 120      -2.307   3.756  27.520  1.00 14.96      AA1  C
ATOM   1188  C   ALA A 120      -1.738   2.857  25.272  1.00 16.43      AA1  C
ATOM   1189  O   ALA A 120      -2.270   3.407  24.300  1.00 14.84      AA1  O
ATOM   1190  N   HIS A 121      -1.560   1.548  25.383  1.00 15.84      AA1  N
ATOM   1191  CA  HIS A 121      -2.012   0.562  24.378  1.00 14.68      AA1  C
ATOM   1192  CB  HIS A 121      -0.830  -0.273  23.884  1.00 15.59      AA1  C
ATOM   1193  CG  HIS A 121      -1.232  -1.398  22.987  1.00 15.92      AA1  C
ATOM   1194  ND1 HIS A 121      -1.012  -2.720  23.308  1.00 19.25      AA1  N
ATOM   1195  CE1 HIS A 121      -1.466  -3.482  22.334  1.00 19.82      AA1  C
ATOM   1196  NE2 HIS A 121      -1.970  -2.701  21.386  1.00 18.05      AA1  N
ATOM   1197  CD2 HIS A 121      -1.847  -1.403  21.788  1.00 16.98      AA1  C
ATOM   1198  C   HIS A 121      -3.114  -0.311  24.987  1.00 13.22      AA1  C
ATOM   1199  O   HIS A 121      -3.017  -0.715  26.137  1.00 13.77      AA1  O
ATOM   1200  N   GLY A 122      -4.132  -0.597  24.202  1.00 13.37      AA1  N
ATOM   1201  CA  GLY A 122      -5.086  -1.662  24.509  1.00 14.04      AA1  C
ATOM   1202  C   GLY A 122      -5.448  -2.432  23.265  1.00 15.10      AA1  C
ATOM   1203  O   GLY A 122      -5.320  -1.907  22.159  1.00 11.84      AA1  O
ATOM   1204  N   MET A 123      -5.877  -3.668  23.442  1.00 16.36      AA1  N
ATOM   1205  CA  MET A 123      -6.318  -4.481  22.301  1.00 16.65      AA1  C
ATOM   1206  CB  MET A 123      -5.166  -5.286  21.695  1.00 17.66      AA1  C
ATOM   1207  CG  MET A 123      -4.475  -6.268  22.607  1.00 18.52      AA1  C
ATOM   1208  SD  MET A 123      -5.370  -7.848  22.785  1.00 22.56      AA1  S
ATOM   1209  CE  MET A 123      -4.055  -9.033  22.491  1.00 23.83      AA1  C
ATOM   1210  C   MET A 123      -7.455  -5.394  22.742  1.00 17.07      AA1  C
ATOM   1211  O   MET A 123      -7.504  -5.797  23.911  1.00 18.12      AA1  O
ATOM   1212  N   LEU A 124      -8.364  -5.632  21.816  1.00 16.08      AA1  N
ATOM   1213  CA  LEU A 124      -9.474  -6.575  21.987  1.00 14.61      AA1  C
ATOM   1214  CB  LEU A 124     -10.797  -5.817  21.880  1.00 14.81      AA1  C
ATOM   1215  CG  LEU A 124     -12.049  -6.690  21.829  1.00 16.65      AA1  C
ATOM   1216  CD1 LEU A 124     -12.233  -7.443  23.142  1.00 17.89      AA1  C
ATOM   1217  CD2 LEU A 124     -13.282  -5.848  21.518  1.00 18.27      AA1  C
ATOM   1218  C   LEU A 124      -9.334  -7.638  20.907  1.00 14.84      AA1  C
ATOM   1219  O   LEU A 124      -9.302  -7.295  19.714  1.00 13.73      AA1  O
ATOM   1220  N   VAL A 125      -9.309  -8.895  21.325  1.00 15.47      AA1  N
ATOM   1221  CA  VAL A 125      -9.126 -10.025  20.383  1.00 15.40      AA1  C
ATOM   1222  CB  VAL A 125      -8.522 -11.230  21.112  1.00 15.34      AA1  C
ATOM   1223  CG1 VAL A 125      -8.449 -12.439  20.228  1.00 14.54      AA1  C
ATOM   1224  CG2 VAL A 125      -7.166 -10.903  21.708  1.00 15.72      AA1  C
ATOM   1225  C   VAL A 125     -10.454 -10.357  19.702  1.00 17.13      AA1  C
ATOM   1226  O   VAL A 125     -11.444 -10.637  20.388  1.00 16.94      AA1  O
ATOM   1227  N   LEU A 126     -10.452 -10.348  18.374  1.00 18.14      AA1  N
ATOM   1228  CA  LEU A 126     -11.686 -10.545  17.581  1.00 19.17      AA1  C
ATOM   1229  CB  LEU A 126     -11.794  -9.461  16.510  1.00 18.69      AA1  C
ATOM   1230  CG  LEU A 126     -11.796  -8.016  16.995  1.00 18.54      AA1  C
ATOM   1231  CD1 LEU A 126     -11.905  -7.045  15.825  1.00 19.24      AA1  C
ATOM   1232  CD2 LEU A 126     -12.900  -7.780  18.019  1.00 19.34      AA1  C
ATOM   1233  C   LEU A 126     -11.715 -11.930  16.942  1.00 20.56      AA1  C
ATOM   1234  O   LEU A 126     -12.757 -12.282  16.370  1.00 20.62      AA1  O
ATOM   1235  N   GLU A 127     -10.617 -12.679  16.996  1.00 19.74      AA1  N
ATOM   1236  CA  GLU A 127     -10.577 -14.039  16.416  1.00 21.42      AA1  C
ATOM   1237  CB  GLU A 127      -9.860 -14.058  15.076  1.00 22.96      AA1  C
ATOM   1238  CG  GLU A 127     -10.672 -13.434  13.977  1.00 26.79      AA1  C
ATOM   1239  CD  GLU A 127      -9.978 -13.442  12.626  1.00 30.30      AA1  C
ATOM   1240  OE1 GLU A 127      -8.884 -14.030  12.523  1.00 33.72      AA1  O
ATOM   1241  OE2 GLU A 127     -10.525 -12.850  11.689  1.00 36.15      AA1  O
ATOM   1242  C   GLU A 127      -9.823 -14.969  17.340  1.00 20.41      AA1  C
ATOM   1243  O   GLU A 127      -8.903 -14.525  18.020  1.00 16.31      AA1  O
ATOM   1244  N   GLU A 128     -10.202 -16.238  17.344  1.00 21.51      AA1  N
ATOM   1245  CA AGLU A 128      -9.484 -17.242  18.158  0.60 22.98      AA1  C
ATOM   1246  CA BGLU A 128      -9.490 -17.254  18.153  0.40 21.61      AA1  C
ATOM   1247  CB AGLU A 128     -10.171 -18.604  18.091  0.60 26.53      AA1  C
ATOM   1248  CB BGLU A 128     -10.168 -18.621  18.048  0.40 23.01      AA1  C
ATOM   1249  CG AGLU A 128     -11.348 -18.699  19.036  0.60 29.47      AA1  C
ATOM   1250  CG BGLU A 128      -9.857 -19.342  16.750  0.40 23.14      AA1  C
ATOM   1251  CD AGLU A 128     -11.913 -20.098  19.214  0.60 31.60      AA1  C
ATOM   1252  CD BGLU A 128     -10.706 -20.573  16.475  0.40 25.39      AA1  C
ATOM   1253  OE1AGLU A 128     -11.719 -20.929  18.306  0.60 33.30      AA1  O
ATOM   1254  OE1BGLU A 128     -11.756 -20.728  17.133  0.40 27.26      AA1  O
ATOM   1255  OE2AGLU A 128     -12.535 -20.353  20.267  0.60 35.19      AA1  O
ATOM   1256  OE2BGLU A 128     -10.309 -21.382  15.611  0.40 27.44      AA1  O
ATOM   1257  C   GLU A 128      -8.026 -17.352  17.706  1.00 21.16      AA1  C
ATOM   1258  O   GLU A 128      -7.721 -17.106  16.516  1.00 20.96      AA1  O
ATOM   1259  N   ASN A 129      -7.175 -17.726  18.647  1.00 19.23      AA1  N
ATOM   1260  CA  ASN A 129      -5.750 -18.047  18.404  1.00 20.94      AA1  C
ATOM   1261  CB  ASN A 129      -5.615 -19.284  17.514  1.00 25.36      AA1  C
ATOM   1262  CG  ASN A 129      -6.161 -20.517  18.201  1.00 28.33      AA1  C
ATOM   1263  OD1 ASN A 129      -5.870 -20.747  19.373  1.00 31.53      AA1  O
ATOM   1264  ND2 ASN A 129      -6.973 -21.292  17.502  1.00 34.22      AA1  N
ATOM   1265  C   ASN A 129      -5.064 -16.829  17.793  1.00 20.05      AA1  C
ATOM   1266  O   ASN A 129      -4.388 -16.975  16.767  1.00 19.28      AA1  O
ATOM   1267  N   THR A 130      -5.225 -15.670  18.413  1.00 16.62      AA1  N
ATOM   1268  CA  THR A 130      -4.598 -14.433  17.907  1.00 14.39      AA1  C
ATOM   1269  CB  THR A 130      -5.475 -13.202  18.131  1.00 13.58      AA1  C
ATOM   1270  OG1 THR A 130      -6.610 -13.310  17.272  1.00 14.91      AA1  O
ATOM   1271  CG2 THR A 130      -4.763 -11.901  17.835  1.00 13.55      AA1  C
ATOM   1272  C   THR A 130      -3.190 -14.278  18.487  1.00 14.55      AA1  C
ATOM   1273  O   THR A 130      -3.017 -14.278  19.690  1.00 13.06      AA1  O
ATOM   1274  N   HIS A 131      -2.223 -14.105  17.598  1.00 14.30      AA1  N
ATOM   1275  CA  HIS A 131      -0.803 -13.905  17.949  1.00 14.11      AA1  C
ATOM   1276  CB  HIS A 131       0.080 -14.850  17.136  1.00 15.73      AA1  C
ATOM   1277  CG  HIS A 131      -0.029 -16.292  17.488  1.00 16.43      AA1  C
ATOM   1278  ND1 HIS A 131       0.927 -16.928  18.264  1.00 16.56      AA1  N
ATOM   1279  CE1 HIS A 131       0.608 -18.200  18.380  1.00 19.26      AA1  C
ATOM   1280  NE2 HIS A 131      -0.535 -18.414  17.714  1.00 20.28      AA1  N
ATOM   1281  CD2 HIS A 131      -0.948 -17.226  17.162  1.00 18.38      AA1  C
ATOM   1282  C   HIS A 131      -0.411 -12.465  17.641  1.00 13.81      AA1  C
ATOM   1283  O   HIS A 131      -0.405 -12.085  16.455  1.00 14.42      AA1  O
ATOM   1284  N   LEU A 132      -0.088 -11.715  18.682  1.00 12.85      AA1  N
ATOM   1285  CA ALEU A 132       0.331 -10.294  18.608  0.60 14.78      AA1  C
ATOM   1286  CA BLEU A 132       0.343 -10.298  18.591  0.40 15.10      AA1  C
ATOM   1287  CB ALEU A 132      -0.450  -9.521  19.674  0.60 15.98      AA1  C
ATOM   1288  CB BLEU A 132      -0.415  -9.423  19.592  0.40 16.36      AA1  C
ATOM   1289  CG ALEU A 132      -0.348  -8.002  19.656  0.60 17.30      AA1  C
ATOM   1290  CG BLEU A 132      -1.560  -8.644  18.960  0.40 16.95      AA1  C
ATOM   1291  CD1ALEU A 132      -1.092  -7.413  18.483  0.60 17.77      AA1  C
ATOM   1292  CD1BLEU A 132      -2.814  -9.487  18.960  0.40 18.58      AA1  C
ATOM   1293  CD2ALEU A 132      -0.937  -7.448  20.938  0.60 18.93      AA1  C
ATOM   1294  CD2BLEU A 132      -1.783  -7.308  19.644  0.40 17.28      AA1  C
ATOM   1295  C   LEU A 132       1.842 -10.221  18.840  1.00 15.55      AA1  C
ATOM   1296  O   LEU A 132       2.320 -10.859  19.775  1.00 15.49      AA1  O
ATOM   1297  N   LEU A 133       2.536  -9.459  18.008  1.00 14.75      AA1  N
ATOM   1298  CA  LEU A 133       3.979  -9.240  18.178  1.00 15.41      AA1  C
ATOM   1299  CB  LEU A 133       4.699  -9.678  16.908  1.00 16.95      AA1  C
ATOM   1300  CG  LEU A 133       4.533 -11.132  16.485  1.00 18.15      AA1  C
ATOM   1301  CD1 LEU A 133       5.209 -11.366  15.160  1.00 20.30      AA1  C
ATOM   1302  CD2 LEU A 133       5.096 -12.076  17.502  1.00 17.96      AA1  C
ATOM   1303  C   LEU A 133       4.204  -7.751  18.433  1.00 17.69      AA1  C
ATOM   1304  O   LEU A 133       3.603  -6.937  17.730  1.00 17.39      AA1  O
ATOM   1305  N   TYR A 134       5.035  -7.436  19.416  1.00 16.84      AA1  N
ATOM   1306  CA  TYR A 134       5.400  -6.057  19.796  1.00 18.85      AA1  C
ATOM   1307  CB  TYR A 134       5.154  -5.829  21.278  1.00 20.90      AA1  C
ATOM   1308  CG  TYR A 134       3.761  -6.041  21.773  1.00 25.00      AA1  C
ATOM   1309  CD1 TYR A 134       3.334  -7.276  22.218  1.00 27.87      AA1  C
ATOM   1310  CE1 TYR A 134       2.066  -7.447  22.746  1.00 33.27      AA1  C
ATOM   1311  CZ  TYR A 134       1.222  -6.354  22.866  1.00 36.85      AA1  C
ATOM   1312  OH  TYR A 134      -0.041  -6.485  23.371  1.00 42.27      AA1  O
ATOM   1313  CE2 TYR A 134       1.647  -5.107  22.442  1.00 35.48      AA1  C
ATOM   1314  CD2 TYR A 134       2.919  -4.957  21.924  1.00 31.42      AA1  C
ATOM   1315  C   TYR A 134       6.903  -5.857  19.696  1.00 16.45      AA1  C
ATOM   1316  O   TYR A 134       7.629  -6.715  20.201  1.00 16.67      AA1  O
ATOM   1317  N   LYS A 135       7.341  -4.772  19.076  1.00 13.44      AA1  N
ATOM   1318  CA  LYS A 135       8.713  -4.240  19.234  1.00 14.99      AA1  C
ATOM   1319  CB  LYS A 135       9.350  -3.742  17.934  1.00 17.40      AA1  C
ATOM   1320  CG  LYS A 135       9.646  -4.771  16.859  1.00 18.07      AA1  C
ATOM   1321  CD  LYS A 135       9.959  -4.154  15.493  1.00 16.85      AA1  C
ATOM   1322  CE  LYS A 135      11.244  -3.359  15.411  1.00 17.23      AA1  C
ATOM   1323  NZ  LYS A 135      12.468  -4.187  15.543  1.00 16.88      AA1  N
ATOM   1324  C   LYS A 135       8.609  -3.018  20.133  1.00 16.12      AA1  C
ATOM   1325  O   LYS A 135       7.775  -2.156  19.838  1.00 15.85      AA1  O
ATOM   1326  N   CYS A 136       9.399  -2.975  21.201  1.00 14.00      AA1  N
ATOM   1327  CA  CYS A 136       9.319  -1.928  22.244  1.00 15.89      AA1  C
ATOM   1328  CB  CYS A 136       9.069  -2.536  23.614  1.00 16.04      AA1  C
ATOM   1329  SG  CYS A 136       7.569  -3.550  23.667  1.00 18.27      AA1  S
ATOM   1330  C   CYS A 136      10.624  -1.148  22.280  1.00 16.00      AA1  C
ATOM   1331  O   CYS A 136      11.692  -1.778  22.154  1.00 16.08      AA1  O
ATOM   1332  N  ATHR A 137      10.556   0.168  22.461  0.50 15.49      AA1  N
ATOM   1333  N  BTHR A 137      10.563   0.175  22.486  0.50 14.70      AA1  N
ATOM   1334  CA ATHR A 137      11.789   0.993  22.548  0.50 16.38      AA1  C
ATOM   1335  CA BTHR A 137      11.763   1.067  22.484  0.50 15.12      AA1  C
ATOM   1336  CB ATHR A 137      11.472   2.460  22.232  0.50 16.45      AA1  C
ATOM   1337  CB BTHR A 137      11.446   2.510  22.089  0.50 15.51      AA1  C
ATOM   1338  OG1ATHR A 137      10.560   2.914  23.229  0.50 16.02      AA1  O
ATOM   1339  OG1BTHR A 137      10.566   3.031  23.085  0.50 16.32      AA1  O
ATOM   1340  CG2ATHR A 137      10.903   2.618  20.836  0.50 16.56      AA1  C
ATOM   1341  CG2BTHR A 137      10.852   2.625  20.709  0.50 15.93      AA1  C
ATOM   1342  C  ATHR A 137      12.502   0.580  23.850  0.50 17.31      AA1  C
ATOM   1343  C  BTHR A 137      12.416   1.166  23.864  0.50 15.09      AA1  C
ATOM   1344  O  ATHR A 137      13.524  -0.119  23.755  0.50 18.58      AA1  O
ATOM   1345  O  BTHR A 137      13.447   1.862  23.989  0.50 16.72      AA1  O
ATOM   1346  N  AALA A 138      11.938   0.861  25.019  0.50 17.29      AA1  N
ATOM   1347  N  BALA A 138      11.842   0.526  24.870  0.50 15.94      AA1  N
ATOM   1348  CA AALA A 138      12.555   0.515  26.319  0.50 17.74      AA1  C
ATOM   1349  CA BALA A 138      12.472   0.398  26.195  0.50 16.92      AA1  C
ATOM   1350  CB AALA A 138      12.071   1.471  27.376  0.50 18.07      AA1  C
ATOM   1351  CB BALA A 138      11.900   1.393  27.163  0.50 17.40      AA1  C
ATOM   1352  C  AALA A 138      12.285  -0.947  26.715  0.50 17.55      AA1  C
ATOM   1353  C  BALA A 138      12.266  -1.023  26.691  0.50 17.14      AA1  C
ATOM   1354  O  AALA A 138      11.247  -1.529  26.342  0.50 16.08      AA1  O
ATOM   1355  O  BALA A 138      11.233  -1.637  26.352  0.50 15.50      AA1  O
ATOM   1356  N   GLU A 139      13.227  -1.521  27.466  1.00 18.80      AA1  N
ATOM   1357  CA  GLU A 139      13.066  -2.836  28.110  1.00 19.59      AA1  C
ATOM   1358  CB  GLU A 139      14.411  -3.418  28.561  1.00 20.75      AA1  C
ATOM   1359  CG  GLU A 139      15.363  -3.653  27.393  1.00 21.12      AA1  C
ATOM   1360  CD  GLU A 139      16.694  -4.330  27.695  1.00 22.75      AA1  C
ATOM   1361  OE1 GLU A 139      16.844  -4.859  28.797  1.00 22.86      AA1  O
ATOM   1362  OE2 GLU A 139      17.578  -4.316  26.828  1.00 21.96      AA1  O
ATOM   1363  C   GLU A 139      12.014  -2.707  29.209  1.00 21.28      AA1  C
ATOM   1364  O   GLU A 139      11.791  -1.608  29.758  1.00 23.02      AA1  O
ATOM   1365  N   TYR A 140      11.359  -3.823  29.472  1.00 20.56      AA1  N
ATOM   1366  CA  TYR A 140      10.373  -4.013  30.558  1.00 23.68      AA1  C
ATOM   1367  CB  TYR A 140       9.899  -5.461  30.551  1.00 26.54      AA1  C
ATOM   1368  CG  TYR A 140       9.136  -5.945  31.752  1.00 32.10      AA1  C
ATOM   1369  CD1 TYR A 140       7.864  -5.484  32.017  1.00 35.74      AA1  C
ATOM   1370  CE1 TYR A 140       7.129  -5.972  33.084  1.00 38.22      AA1  C
ATOM   1371  CZ  TYR A 140       7.668  -6.943  33.906  1.00 41.04      AA1  C
ATOM   1372  OH  TYR A 140       6.954  -7.408  34.970  1.00 51.80      AA1  O
ATOM   1373  CE2 TYR A 140       8.940  -7.422  33.654  1.00 40.76      AA1  C
ATOM   1374  CD2 TYR A 140       9.655  -6.934  32.574  1.00 37.46      AA1  C
ATOM   1375  C   TYR A 140      11.003  -3.660  31.906  1.00 24.66      AA1  C
ATOM   1376  O   TYR A 140      12.117  -4.096  32.211  1.00 23.36      AA1  O
ATOM   1377  N   VAL A 141      10.291  -2.850  32.670  1.00 23.77      AA1  N
ATOM   1378  CA  VAL A 141      10.670  -2.439  34.047  1.00 26.13      AA1  C
ATOM   1379  CB  VAL A 141      11.259  -1.015  34.110  1.00 24.79      AA1  C
ATOM   1380  CG1 VAL A 141      11.592  -0.612  35.538  1.00 26.22      AA1  C
ATOM   1381  CG2 VAL A 141      12.497  -0.895  33.242  1.00 24.78      AA1  C
ATOM   1382  C   VAL A 141       9.412  -2.609  34.881  1.00 29.58      AA1  C
ATOM   1383  O   VAL A 141       8.514  -1.768  34.824  1.00 26.96      AA1  O
ATOM   1384  N   PRO A 142       9.286  -3.738  35.616  1.00 34.86      AA1  N
ATOM   1385  CA  PRO A 142       8.029  -4.094  36.274  1.00 34.25      AA1  C
ATOM   1386  CB  PRO A 142       8.364  -5.333  37.125  1.00 37.25      AA1  C
ATOM   1387  CG  PRO A 142       9.883  -5.388  37.157  1.00 37.78      AA1  C
ATOM   1388  CD  PRO A 142      10.344  -4.727  35.870  1.00 37.35      AA1  C
ATOM   1389  C   PRO A 142       7.470  -2.971  37.155  1.00 35.15      AA1  C
ATOM   1390  O   PRO A 142       6.262  -2.765  37.144  1.00 34.01      AA1  O
ATOM   1391  N   GLU A 143       8.346  -2.254  37.862  1.00 31.05      AA1  N
ATOM   1392  CA  GLU A 143       7.901  -1.247  38.858  1.00 34.83      AA1  C
ATOM   1393  CB  GLU A 143       9.015  -0.904  39.849  1.00 39.24      AA1  C
ATOM   1394  CG  GLU A 143      10.258  -0.307  39.215  1.00 44.44      AA1  C
ATOM   1395  CD  GLU A 143      11.363  -1.286  38.842  1.00 61.87      AA1  C
ATOM   1396  OE1 GLU A 143      11.059  -2.463  38.528  1.00 49.93      AA1  O
ATOM   1397  OE2 GLU A 143      12.532  -0.860  38.853  1.00 51.62      AA1  O
ATOM   1398  C   GLU A 143       7.346  -0.013  38.134  1.00 31.59      AA1  C
ATOM   1399  O   GLU A 143       6.633   0.759  38.785  1.00 28.51      AA1  O
ATOM   1400  N   SER A 144       7.618   0.150  36.838  1.00 28.91      AA1  N
ATOM   1401  CA  SER A 144       7.184   1.333  36.045  1.00 26.26      AA1  C
ATOM   1402  CB  SER A 144       8.199   1.641  34.989  1.00 28.01      AA1  C
ATOM   1403  OG  SER A 144       8.069   0.691  33.937  1.00 26.76      AA1  O
ATOM   1404  C   SER A 144       5.813   1.098  35.390  1.00 23.35      AA1  C
ATOM   1405  O   SER A 144       5.228   2.072  34.870  1.00 21.94      AA1  O
ATOM   1406  N   GLU A 145       5.338  -0.143  35.359  1.00 22.63      AA1  N
ATOM   1407  CA  GLU A 145       4.122  -0.535  34.609  1.00 24.75      AA1  C
ATOM   1408  CB  GLU A 145       3.947  -2.043  34.611  1.00 26.64      AA1  C
ATOM   1409  CG  GLU A 145       4.905  -2.776  33.722  1.00 32.90      AA1  C
ATOM   1410  CD  GLU A 145       4.420  -4.200  33.569  1.00 33.89      AA1  C
ATOM   1411  OE1 GLU A 145       4.257  -4.870  34.602  1.00 39.42      AA1  O
ATOM   1412  OE2 GLU A 145       4.160  -4.614  32.433  1.00 39.03      AA1  O
ATOM   1413  C   GLU A 145       2.890   0.038  35.298  1.00 25.02      AA1  C
ATOM   1414  O   GLU A 145       2.771  -0.120  36.521  1.00 23.43      AA1  O
ATOM   1415  N   ARG A 146       1.994   0.645  34.535  1.00 22.93      AA1  N
ATOM   1416  CA  ARG A 146       0.722   1.160  35.077  1.00 23.18      AA1  C
ATOM   1417  CB  ARG A 146       0.761   2.685  35.183  1.00 23.88      AA1  C
ATOM   1418  CG  ARG A 146       1.726   3.209  36.236  1.00 24.02      AA1  C
ATOM   1419  CD  ARG A 146       1.315   2.805  37.643  1.00 24.50      AA1  C
ATOM   1420  NE  ARG A 146       2.234   3.337  38.641  1.00 25.28      AA1  N
ATOM   1421  CZ  ARG A 146       3.398   2.797  38.987  1.00 26.60      AA1  C
ATOM   1422  NH1 ARG A 146       3.831   1.681  38.420  1.00 27.74      AA1  N
ATOM   1423  NH2 ARG A 146       4.144   3.397  39.898  1.00 27.86      AA1  N
ATOM   1424  C   ARG A 146      -0.419   0.679  34.196  1.00 23.64      AA1  C
ATOM   1425  O   ARG A 146      -0.183   0.309  33.032  1.00 22.08      AA1  O
ATOM   1426  N   TYR A 147      -1.610   0.672  34.781  1.00 22.94      AA1  N
ATOM   1427  CA  TYR A 147      -2.816   0.025  34.223  1.00 23.67      AA1  C
ATOM   1428  CB  TYR A 147      -3.116  -1.293  34.936  1.00 26.92      AA1  C
ATOM   1429  CG  TYR A 147      -2.007  -2.307  34.862  1.00 30.28      AA1  C
ATOM   1430  CD1 TYR A 147      -0.906  -2.216  35.696  1.00 32.69      AA1  C
ATOM   1431  CE1 TYR A 147       0.120  -3.143  35.632  1.00 35.08      AA1  C
ATOM   1432  CZ  TYR A 147       0.076  -4.159  34.696  1.00 34.74      AA1  C
ATOM   1433  OH  TYR A 147       1.098  -5.061  34.622  1.00 36.95      AA1  O
ATOM   1434  CE2 TYR A 147      -1.001  -4.245  33.832  1.00 34.03      AA1  C
ATOM   1435  CD2 TYR A 147      -2.032  -3.326  33.927  1.00 32.29      AA1  C
ATOM   1436  C   TYR A 147      -3.978   0.992  34.384  1.00 24.60      AA1  C
ATOM   1437  O   TYR A 147      -4.269   1.394  35.516  1.00 23.06      AA1  O
ATOM   1438  N   ILE A 148      -4.607   1.366  33.279  1.00 21.47      AA1  N
ATOM   1439  CA  ILE A 148      -5.872   2.146  33.314  1.00 21.71      AA1  C
ATOM   1440  CB  ILE A 148      -5.741   3.480  32.565  1.00 22.45      AA1  C
ATOM   1441  CG1 ILE A 148      -4.810   4.423  33.329  1.00 22.11      AA1  C
ATOM   1442  CG2 ILE A 148      -7.103   4.113  32.309  1.00 23.42      AA1  C
ATOM   1443  CD1 ILE A 148      -4.413   5.661  32.589  1.00 21.04      AA1  C
ATOM   1444  C   ILE A 148      -7.002   1.260  32.797  1.00 22.09      AA1  C
ATOM   1445  O   ILE A 148      -6.807   0.501  31.833  1.00 21.69      AA1  O
ATOM   1446  N   ARG A 149      -8.146   1.344  33.470  1.00 20.26      AA1  N
ATOM   1447  CA  ARG A 149      -9.327   0.506  33.179  1.00 20.53      AA1  C
ATOM   1448  CB  ARG A 149     -10.462   0.901  34.119  1.00 25.65      AA1  C
ATOM   1449  CG  ARG A 149     -11.562  -0.138  34.259  1.00 29.94      AA1  C
ATOM   1450  CD  ARG A 149     -11.165  -1.486  34.822  1.00 32.63      AA1  C
ATOM   1451  NE  ARG A 149     -10.869  -1.351  36.236  1.00 34.41      AA1  N
ATOM   1452  CZ  ARG A 149     -11.773  -1.378  37.218  1.00 33.89      AA1  C
ATOM   1453  NH1 ARG A 149     -13.061  -1.538  36.948  1.00 31.39      AA1  N
ATOM   1454  NH2 ARG A 149     -11.377  -1.224  38.468  1.00 33.54      AA1  N
ATOM   1455  C   ARG A 149      -9.754   0.704  31.726  1.00 19.05      AA1  C
ATOM   1456  O   ARG A 149      -9.955   1.863  31.310  1.00 17.14      AA1  O
ATOM   1457  N   TRP A 150      -9.909  -0.409  31.016  1.00 19.82      AA-  N
ATOM   1458  CA  TRP A 150     -10.260  -0.467  29.575  1.00 20.11      AA-  C
ATOM   1459  CB  TRP A 150     -10.441  -1.923  29.146  1.00 20.79      AA-  C
ATOM   1460  CG  TRP A 150     -11.585  -2.610  29.822  1.00 23.30      AA-  C
ATOM   1461  CD1 TRP A 150     -11.608  -3.129  31.087  1.00 24.02      AA-  C
ATOM   1462  NE1 TRP A 150     -12.844  -3.641  31.366  1.00 26.37      AA-  N
ATOM   1463  CE2 TRP A 150     -13.659  -3.467  30.279  1.00 24.58      AA-  C
ATOM   1464  CD2 TRP A 150     -12.902  -2.811  29.285  1.00 23.67      AA-  C
ATOM   1465  CE3 TRP A 150     -13.519  -2.524  28.066  1.00 23.85      AA-  C
ATOM   1466  CZ3 TRP A 150     -14.832  -2.897  27.867  1.00 25.08      AA-  C
ATOM   1467  CH2 TRP A 150     -15.564  -3.532  28.871  1.00 26.54      AA-  C
ATOM   1468  CZ2 TRP A 150     -14.989  -3.841  30.082  1.00 26.37      AA-  C
ATOM   1469  C   TRP A 150     -11.525   0.361  29.318  1.00 19.89      AA-  C
ATOM   1470  O   TRP A 150     -11.617   1.019  28.274  1.00 18.20      AA-  O
ATOM   1471  N   ASP A 151     -12.476   0.328  30.257  1.00 18.03      AA-  N
ATOM   1472  CA  ASP A 151     -13.801   0.954  30.050  1.00 20.65      AA-  C
ATOM   1473  CB  ASP A 151     -14.933  -0.024  30.362  1.00 21.94      AA-  C
ATOM   1474  CG  ASP A 151     -14.984  -0.460  31.812  1.00 24.84      AA-  C
ATOM   1475  OD1 ASP A 151     -13.982  -0.242  32.523  1.00 26.40      AA-  O
ATOM   1476  OD2 ASP A 151     -16.037  -0.994  32.211  1.00 30.29      AA-  O
ATOM   1477  C   ASP A 151     -13.897   2.251  30.855  1.00 21.95      AA-  C
ATOM   1478  O   ASP A 151     -15.027   2.712  31.134  1.00 21.73      AA-  O
ATOM   1479  N   ASP A 152     -12.762   2.868  31.155  1.00 21.87      AA-  N
ATOM   1480  CA  ASP A 152     -12.740   4.213  31.771  1.00 22.84      AA-  C
ATOM   1481  CB  ASP A 152     -11.362   4.856  31.732  1.00 21.97      AA-  C
ATOM   1482  CG  ASP A 152     -11.416   6.204  32.416  1.00 23.61      AA-  C
ATOM   1483  OD1 ASP A 152     -11.333   6.227  33.670  1.00 23.65      AA-  O
ATOM   1484  OD2 ASP A 152     -11.617   7.202  31.697  1.00 22.91      AA-  O
ATOM   1485  C   ASP A 152     -13.751   5.109  31.054  1.00 23.76      AA-  C
ATOM   1486  O   ASP A 152     -13.698   5.285  29.829  1.00 20.03      AA-  O
ATOM   1487  N   PRO A 153     -14.713   5.715  31.790  1.00 23.63      AA-  N
ATOM   1488  CA  PRO A 153     -15.752   6.517  31.138  1.00 22.79      AA-  C
ATOM   1489  CB  PRO A 153     -16.836   6.612  32.229  1.00 20.31      AA-  C
ATOM   1490  CG  PRO A 153     -16.058   6.513  33.527  1.00 22.32      AA-  C
ATOM   1491  CD  PRO A 153     -14.915   5.559  33.247  1.00 22.10      AA-  C
ATOM   1492  C   PRO A 153     -15.309   7.899  30.622  1.00 22.17      AA-  C
ATOM   1493  O   PRO A 153     -15.988   8.461  29.785  1.00 23.98      AA-  O
ATOM   1494  N   ASP A 154     -14.183   8.428  31.091  1.00 21.28      AA-  N
ATOM   1495  CA  ASP A 154     -13.619   9.680  30.533  1.00 20.19      AA-  C
ATOM   1496  CB  ASP A 154     -12.619  10.357  31.473  1.00 25.31      AA-  C
ATOM   1497  CG  ASP A 154     -13.271  10.916  32.726  1.00 28.05      AA-  C
ATOM   1498  OD1 ASP A 154     -14.423  11.374  32.615  1.00 34.38      AA-  O
ATOM   1499  OD2 ASP A 154     -12.640  10.866  33.800  1.00 32.12      AA-  O
ATOM   1500  C   ASP A 154     -12.955   9.392  29.186  1.00 21.69      AA-  C
ATOM   1501  O   ASP A 154     -13.156  10.168  28.242  1.00 20.32      AA-  O
ATOM   1502  N   ILE A 155     -12.150   8.341  29.097  1.00 20.58      AA-  N
ATOM   1503  CA  ILE A 155     -11.501   7.999  27.798  1.00 19.17      AA-  C
ATOM   1504  CB  ILE A 155     -10.388   6.948  27.966  1.00 17.76      AA-  C
ATOM   1505  CG1 ILE A 155      -9.333   7.437  28.962  1.00 19.07      AA-  C
ATOM   1506  CG2 ILE A 155      -9.765   6.616  26.614  1.00 15.71      AA-  C
ATOM   1507  CD1 ILE A 155      -8.251   6.438  29.301  1.00 19.54      AA-  C
ATOM   1508  C   ILE A 155     -12.610   7.548  26.842  1.00 17.03      AA-  C
ATOM   1509  O   ILE A 155     -12.608   7.971  25.673  1.00 17.28      AA-  O
ATOM   1510  N   ASN A 156     -13.506   6.693  27.335  1.00 17.96      AA-  N
ATOM   1511  CA  ASN A 156     -14.739   6.296  26.629  1.00 19.39      AA-  C
ATOM   1512  CB  ASN A 156     -15.653   7.508  26.478  1.00 22.34      AA-  C
ATOM   1513  CG  ASN A 156     -17.035   7.122  26.023  1.00 22.67      AA-  C
ATOM   1514  OD1 ASN A 156     -17.478   6.005  26.275  1.00 23.28      AA-  O
ATOM   1515  ND2 ASN A 156     -17.699   8.043  25.350  1.00 26.59      AA-  N
ATOM   1516  C   ASN A 156     -14.382   5.683  25.272  1.00 19.71      AA-  C
ATOM   1517  O   ASN A 156     -14.880   6.134  24.222  1.00 17.53      AA-  O
ATOM   1518  N   ILE A 157     -13.535   4.667  25.296  1.00 18.81      AA-  N
ATOM   1519  CA  ILE A 157     -13.222   3.897  24.069  1.00 17.42      AA-  C
ATOM   1520  CB  ILE A 157     -12.035   2.951  24.300  1.00 15.93      AA-  C
ATOM   1521  CG1 ILE A 157     -10.775   3.731  24.671  1.00 15.23      AA-  C
ATOM   1522  CG2 ILE A 157     -11.827   2.042  23.090  1.00 15.96      AA-  C
ATOM   1523  CD1 ILE A 157      -9.688   2.897  25.276  1.00 14.79      AA-  C
ATOM   1524  C   ILE A 157     -14.497   3.157  23.681  1.00 18.33      AA-  C
ATOM   1525  O   ILE A 157     -15.134   2.542  24.555  1.00 17.71      AA-  O
ATOM   1526  N   LYS A 158     -14.841   3.185  22.403  1.00 17.38      AA-  N
ATOM   1527  CA  LYS A 158     -16.007   2.427  21.901  1.00 18.46      AA-  C
ATOM   1528  CB  LYS A 158     -16.683   3.226  20.792  1.00 24.00      AA-  C
ATOM   1529  CG  LYS A 158     -16.893   4.700  21.103  1.00 29.41      AA-  C
ATOM   1530  CD  LYS A 158     -17.698   4.939  22.352  1.00 36.15      AA-  C
ATOM   1531  CE  LYS A 158     -17.982   6.407  22.580  1.00 57.54      AA-  C
ATOM   1532  NZ  LYS A 158     -19.244   6.846  21.937  1.00 45.47      AA-  N
ATOM   1533  C   LYS A 158     -15.526   1.048  21.444  1.00 18.29      AA-  C
ATOM   1534  O   LYS A 158     -15.312   0.851  20.247  1.00 19.87      AA-  O
ATOM   1535  N   TRP A 159     -15.371   0.138  22.385  1.00 16.74      AA-  N
ATOM   1536  CA  TRP A 159     -14.916  -1.249  22.127  1.00 18.11      AA-  C
ATOM   1537  CB  TRP A 159     -14.596  -1.943  23.447  1.00 17.16      AA-  C
ATOM   1538  CG  TRP A 159     -13.481  -1.338  24.230  1.00 16.94      AA-  C
ATOM   1539  CD1 TRP A 159     -13.601  -0.483  25.280  1.00 16.74      AA-  C
ATOM   1540  NE1 TRP A 159     -12.379  -0.154  25.774  1.00 17.78      AA-  N
ATOM   1541  CE2 TRP A 159     -11.413  -0.806  25.053  1.00 17.20      AA-  C
ATOM   1542  CD2 TRP A 159     -12.074  -1.569  24.063  1.00 16.44      AA-  C
ATOM   1543  CE3 TRP A 159     -11.306  -2.343  23.185  1.00 16.51      AA-  C
ATOM   1544  CZ3 TRP A 159      -9.934  -2.311  23.321  1.00 15.63      AA-  C
ATOM   1545  CH2 TRP A 159      -9.313  -1.578  24.328  1.00 15.60      AA-  C
ATOM   1546  CZ2 TRP A 159     -10.030  -0.801  25.201  1.00 16.60      AA-  C
ATOM   1547  C   TRP A 159     -16.024  -1.992  21.391  1.00 20.79      AA-  C
ATOM   1548  O   TRP A 159     -17.180  -1.940  21.817  1.00 21.64      AA-  O
ATOM   1549  N  APRO A 160     -15.734  -2.691  20.270  0.50 20.80      AA-  N
ATOM   1550  N  BPRO A 160     -15.721  -2.679  20.264  0.50 21.49      AA-  N
ATOM   1551  CA APRO A 160     -16.777  -3.420  19.541  0.50 22.27      AA-  C
ATOM   1552  CA BPRO A 160     -16.725  -3.462  19.543  0.50 23.44      AA-  C
ATOM   1553  CB APRO A 160     -16.074  -3.995  18.304  0.50 21.97      AA-  C
ATOM   1554  CB BPRO A 160     -16.114  -3.562  18.142  0.50 22.63      AA-  C
ATOM   1555  CG APRO A 160     -14.593  -3.666  18.440  0.50 21.32      AA-  C
ATOM   1556  CG BPRO A 160     -14.623  -3.621  18.411  0.50 21.91      AA-  C
ATOM   1557  CD APRO A 160     -14.430  -2.691  19.581  0.50 20.89      AA-  C
ATOM   1558  CD BPRO A 160     -14.412  -2.688  19.583  0.50 21.46      AA-  C
ATOM   1559  C  APRO A 160     -17.482  -4.568  20.286  0.50 25.28      AA-  C
ATOM   1560  C  BPRO A 160     -16.925  -4.835  20.195  0.50 26.94      AA-  C
ATOM   1561  O  APRO A 160     -18.513  -5.008  19.813  0.50 25.77      AA-  O
ATOM   1562  O  BPRO A 160     -16.762  -5.853  19.552  0.50 26.09      AA-  O
ATOM   1563  N  AILE A 161     -16.939  -4.995  21.428  0.50 28.72      AA-  N
ATOM   1564  N  BILE A 161     -17.240  -4.800  21.484  0.50 33.84      AA-  N
ATOM   1565  CA AILE A 161     -17.542  -6.038  22.311  0.50 34.34      AA-  C
ATOM   1566  CA BILE A 161     -17.686  -5.963  22.294  0.50 40.17      AA-  C
ATOM   1567  CB AILE A 161     -16.884  -7.416  22.079  0.50 36.07      AA-  C
ATOM   1568  CB BILE A 161     -17.016  -7.275  21.848  0.50 44.12      AA-  C
ATOM   1569  CG1AILE A 161     -16.688  -7.734  20.594  0.50 36.16      AA-  C
ATOM   1570  CG1BILE A 161     -18.056  -8.312  21.413  0.50 46.34      AA-  C
ATOM   1571  CG2AILE A 161     -17.668  -8.515  22.785  0.50 36.73      AA-  C
ATOM   1572  CG2BILE A 161     -16.113  -7.809  22.943  0.50 44.46      AA-  C
ATOM   1573  CD1AILE A 161     -15.751  -8.895  20.347  0.50 35.48      AA-  C
ATOM   1574  CD1BILE A 161     -18.992  -8.755  22.520  0.50 46.79      AA-  C
ATOM   1575  C  AILE A 161     -17.389  -5.570  23.760  0.50 38.62      AA-  C
ATOM   1576  C  BILE A 161     -17.408  -5.605  23.752  0.50 42.76      AA-  C
ATOM   1577  O  AILE A 161     -16.284  -5.098  24.099  0.50 37.16      AA-  O
ATOM   1578  O  BILE A 161     -16.269  -5.219  24.078  0.50 41.12      AA-  O
ATOM   1579  N   LYS A 162     -18.450  -5.679  24.574  1.00 47.69      AA-  N
ATOM   1580  CA  LYS A 162     -18.442  -5.175  25.971  1.00 55.47      AA-  C
ATOM   1581  CB  LYS A 162     -19.304  -3.908  26.053  1.00 63.07      AA-  C
ATOM   1582  CG  LYS A 162     -18.512  -2.616  26.233  1.00 68.31      AA-  C
ATOM   1583  CD  LYS A 162     -19.001  -1.435  25.415  1.00 69.63      AA-  C
ATOM   1584  CE  LYS A 162     -17.925  -0.389  25.212  1.00 70.11      AA-  C
ATOM   1585  NZ  LYS A 162     -18.388   0.693  24.312  1.00 71.74      AA-  N
ATOM   1586  C   LYS A 162     -18.909  -6.252  26.952  1.00 60.24      AA-  C
ATOM   1587  O   LYS A 162     -18.825  -5.991  28.171  1.00 58.88      AA-  O
ATOM   1588  N   ASN A 163     -19.350  -7.408  26.454  1.00 62.89      AA-  N
ATOM   1589  CA AASN A 163     -19.870  -8.523  27.285  0.40 61.82      AA-  C
ATOM   1590  CA BASN A 163     -19.852  -8.511  27.316  0.60 65.37      AA-  C
ATOM   1591  CB AASN A 163     -21.283  -8.919  26.856  0.40 58.40      AA-  C
ATOM   1592  CB BASN A 163     -21.308  -8.866  27.007  0.60 65.94      AA-  C
ATOM   1593  CG AASN A 163     -21.325  -9.598  25.501  0.40 54.05      AA-  C
ATOM   1594  CG BASN A 163     -22.278  -7.762  27.378  0.60 65.50      AA-  C
ATOM   1595  OD1AASN A 163     -20.695  -9.142  24.546  0.40 49.97      AA-  O
ATOM   1596  OD1BASN A 163     -22.338  -7.341  28.531  0.60 63.48      AA-  O
ATOM   1597  ND2AASN A 163     -22.063 -10.692  25.408  0.40 50.53      AA-  N
ATOM   1598  ND2BASN A 163     -23.054  -7.293  26.412  0.60 65.28      AA-  N
ATOM   1599  C   ASN A 163     -18.920  -9.718  27.188  1.00 64.63      AA-  C
ATOM   1600  O   ASN A 163     -18.244  -9.840  26.142  1.00 67.08      AA-  O
ATOM   1601  N   ASN A 164     -18.895 -10.535  28.241  1.00 63.63      AA-  N
ATOM   1602  CA  ASN A 164     -18.081 -11.776  28.345  1.00 61.55      AA-  C
ATOM   1603  CB  ASN A 164     -18.699 -12.939  27.575  1.00 66.88      AA-  C
ATOM   1604  CG  ASN A 164     -20.151 -13.154  27.936  1.00 69.56      AA-  C
ATOM   1605  OD1 ASN A 164     -20.503 -13.240  29.111  1.00 72.59      AA-  O
ATOM   1606  ND2 ASN A 164     -21.003 -13.225  26.929  1.00 69.19      AA-  N
ATOM   1607  C   ASN A 164     -16.655 -11.507  27.868  1.00 55.58      AA-  C
ATOM   1608  O   ASN A 164     -16.111 -12.284  27.048  1.00 50.52      AA-  O
ATOM   1609  N   LEU A 165     -16.068 -10.438  28.387  1.00 48.59      AA-  N
ATOM   1610  CA  LEU A 165     -14.651 -10.127  28.135  1.00 45.08      AA-  C
ATOM   1611  CB  LEU A 165     -14.384  -8.641  28.365  1.00 47.39      AA-  C
ATOM   1612  CG  LEU A 165     -14.922  -7.725  27.269  1.00 47.10      AA-  C
ATOM   1613  CD1 LEU A 165     -14.172  -6.411  27.270  1.00 50.76      AA-  C
ATOM   1614  CD2 LEU A 165     -14.839  -8.374  25.891  1.00 50.52      AA-  C
ATOM   1615  C   LEU A 165     -13.815 -11.000  29.054  1.00 39.12      AA-  C
ATOM   1616  O   LEU A 165     -14.264 -11.351  30.160  1.00 41.14      AA-  O
ATOM   1617  N   LEU A 166     -12.627 -11.337  28.583  1.00 29.91      AA-  N
ATOM   1618  CA  LEU A 166     -11.640 -12.085  29.385  1.00 31.65      AA-  C
ATOM   1619  CB  LEU A 166     -11.234 -13.340  28.613  1.00 32.03      AA-  C
ATOM   1620  CG  LEU A 166     -12.412 -14.232  28.207  1.00 35.78      AA-  C
ATOM   1621  CD1 LEU A 166     -12.149 -15.014  26.926  1.00 37.70      AA-  C
ATOM   1622  CD2 LEU A 166     -12.815 -15.145  29.357  1.00 37.21      AA-  C
ATOM   1623  C   LEU A 166     -10.482 -11.144  29.707  1.00 31.41      AA-  C
ATOM   1624  O   LEU A 166      -9.712 -10.794  28.807  1.00 28.61      AA-  O
ATOM   1625  N   LEU A 167     -10.439 -10.699  30.960  1.00 31.06      AA-  N
ATOM   1626  CA  LEU A 167      -9.443  -9.732  31.465  1.00 33.40      AA-  C
ATOM   1627  CB  LEU A 167     -10.164  -8.618  32.223  1.00 36.76      AA-  C
ATOM   1628  CG  LEU A 167     -10.942  -7.579  31.418  1.00 38.23      AA-  C
ATOM   1629  CD1 LEU A 167     -11.846  -6.786  32.346  1.00 40.68      AA-  C
ATOM   1630  CD2 LEU A 167     -10.010  -6.627  30.698  1.00 37.76      AA-  C
ATOM   1631  C   LEU A 167      -8.514 -10.481  32.414  1.00 34.11      AA-  C
ATOM   1632  O   LEU A 167      -9.011 -11.337  33.155  1.00 37.34      AA-  O
ATOM   1633  N   SER A 168      -7.233 -10.133  32.442  1.00 33.11      AA-  N
ATOM   1634  CA  SER A 168      -6.293 -10.556  33.511  1.00 32.98      AA-  C
ATOM   1635  CB  SER A 168      -4.873 -10.201  33.170  1.00 33.39      AA-  C
ATOM   1636  OG  SER A 168      -4.631  -8.810  33.330  1.00 31.66      AA-  O
ATOM   1637  C   SER A 168      -6.719  -9.906  34.828  1.00 33.74      AA-  C
ATOM   1638  O   SER A 168      -7.538  -8.980  34.797  1.00 28.58      AA-  O
ATOM   1639  N   GLU A 169      -6.181 -10.357  35.957  1.00 37.77      AA-  N
ATOM   1640  CA  GLU A 169      -6.506  -9.748  37.276  1.00 40.29      AA-  C
ATOM   1641  CB  GLU A 169      -5.986 -10.606  38.432  1.00 47.39      AA-  C
ATOM   1642  CG  GLU A 169      -6.873 -11.805  38.741  1.00 54.52      AA-  C
ATOM   1643  CD  GLU A 169      -8.261 -11.492  39.283  1.00 80.37      AA-  C
ATOM   1644  OE1 GLU A 169      -8.513 -11.816  40.460  1.00 75.85      AA-  O
ATOM   1645  OE2 GLU A 169      -9.098 -10.952  38.526  1.00 83.93      AA-  O
ATOM   1646  C   GLU A 169      -5.941  -8.325  37.326  1.00 32.98      AA-  C
ATOM   1647  O   GLU A 169      -6.644  -7.425  37.826  1.00 30.89      AA-  O
ATOM   1648  N   LYS A 170      -4.729  -8.122  36.807  1.00 36.05      AA-  N
ATOM   1649  CA  LYS A 170      -4.097  -6.779  36.768  1.00 37.29      AA-  C
ATOM   1650  CB  LYS A 170      -2.710  -6.845  36.131  1.00 42.54      AA-  C
ATOM   1651  CG  LYS A 170      -1.662  -7.631  36.905  1.00 48.80      AA-  C
ATOM   1652  CD  LYS A 170      -0.828  -6.783  37.837  1.00 52.79      AA-  C
ATOM   1653  CE  LYS A 170       0.446  -7.479  38.266  1.00 55.61      AA-  C
ATOM   1654  NZ  LYS A 170       1.447  -6.505  38.753  1.00 57.88      AA-  N
ATOM   1655  C   LYS A 170      -4.994  -5.827  35.972  1.00 35.95      AA-  C
ATOM   1656  O   LYS A 170      -5.176  -4.675  36.411  1.00 35.19      AA-  O
ATOM   1657  N   ASP A 171      -5.544  -6.295  34.852  1.00 32.59      AA-  N
ATOM   1658  CA  ASP A 171      -6.310  -5.423  33.927  1.00 30.56      AA-  C
ATOM   1659  CB  ASP A 171      -6.360  -6.020  32.522  1.00 29.26      AA-  C
ATOM   1660  CG  ASP A 171      -5.093  -5.774  31.741  1.00 28.28      AA-  C
ATOM   1661  OD1 ASP A 171      -4.212  -5.063  32.263  1.00 30.74      AA-  O
ATOM   1662  OD2 ASP A 171      -5.013  -6.280  30.619  1.00 26.18      AA-  O
ATOM   1663  C   ASP A 171      -7.701  -5.151  34.499  1.00 27.20      AA-  C
ATOM   1664  O   ASP A 171      -8.156  -3.988  34.415  1.00 31.61      AA-  O
ATOM   1665  N   ALA A 172      -8.355  -6.183  35.037  1.00 30.84      AA-  N
ATOM   1666  CA  ALA A 172      -9.639  -6.061  35.761  1.00 31.41      AA-  C
ATOM   1667  CB  ALA A 172     -10.067  -7.402  36.306  1.00 33.21      AA-  C
ATOM   1668  C   ALA A 172      -9.483  -5.032  36.881  1.00 32.34      AA-  C
ATOM   1669  O   ALA A 172     -10.476  -4.355  37.211  1.00 32.84      AA-  O
ATOM   1670  N   ALA A 173      -8.273  -4.894  37.428  1.00 35.45      AA-  N
ATOM   1671  CA  ALA A 173      -8.010  -4.007  38.583  1.00 35.17      AA-  C
ATOM   1672  CB  ALA A 173      -7.148  -4.726  39.593  1.00 37.92      AA-  C
ATOM   1673  C   ALA A 173      -7.362  -2.695  38.136  1.00 33.12      AA-  C
ATOM   1674  O   ALA A 173      -6.847  -1.997  39.008  1.00 32.89      AA-  O
ATOM   1675  N   GLY A 174      -7.369  -2.356  36.842  1.00 29.54      AA-  N
ATOM   1676  CA  GLY A 174      -6.798  -1.077  36.385  1.00 25.93      AA-  C
ATOM   1677  C   GLY A 174      -7.495   0.096  37.050  1.00 26.51      AA-  C
ATOM   1678  O   GLY A 174      -8.679  -0.034  37.404  1.00 26.20      AA-  O
ATOM   1679  N   VAL A 175      -6.809   1.217  37.210  1.00 24.90      AA-  N
ATOM   1680  CA  VAL A 175      -7.405   2.409  37.873  1.00 27.50      AA-  C
ATOM   1681  CB  VAL A 175      -6.352   3.212  38.653  1.00 29.78      AA-  C
ATOM   1682  CG1 VAL A 175      -5.637   2.325  39.657  1.00 30.85      AA-  C
ATOM   1683  CG2 VAL A 175      -5.374   3.936  37.743  1.00 31.70      AA-  C
ATOM   1684  C   VAL A 175      -8.143   3.275  36.852  1.00 26.05      AA-  C
ATOM   1685  O   VAL A 175      -7.837   3.243  35.650  1.00 24.69      AA-  O
ATOM   1686  N   PHE A 176      -9.096   4.064  37.330  1.00 25.11      AA-  N
ATOM   1687  CA  PHE A 176      -9.772   5.068  36.480  1.00 24.02      AA-  C
ATOM   1688  CB  PHE A 176     -11.155   5.421  37.044  1.00 24.58      AA-  C
ATOM   1689  CG  PHE A 176     -12.106   4.249  36.994  1.00 24.33      AA-  C
ATOM   1690  CD1 PHE A 176     -12.727   3.892  35.808  1.00 24.21      AA-  C
ATOM   1691  CE1 PHE A 176     -13.570   2.788  35.751  1.00 26.03      AA-  C
ATOM   1692  CZ  PHE A 176     -13.777   2.004  36.870  1.00 26.07      AA-  C
ATOM   1693  CD2 PHE A 176     -12.319   3.442  38.109  1.00 25.30      AA-  C
ATOM   1694  CE2 PHE A 176     -13.143   2.326  38.047  1.00 25.71      AA-  C
ATOM   1695  C   PHE A 176      -8.805   6.227  36.234  1.00 25.21      AA-  C
ATOM   1696  O   PHE A 176      -7.908   6.531  37.055  1.00 26.72      AA-  O
ATOM   1697  N   LEU A 177      -8.945   6.814  35.052  1.00 24.15      AA-  N
ATOM   1698  CA  LEU A 177      -8.039   7.863  34.543  1.00 26.33      AA-  C
ATOM   1699  CB  LEU A 177      -8.593   8.427  33.239  1.00 26.93      AA-  C
ATOM   1700  CG  LEU A 177      -7.779   9.579  32.658  1.00 26.49      AA-  C
ATOM   1701  CD1 LEU A 177      -6.357   9.142  32.318  1.00 28.88      AA-  C
ATOM   1702  CD2 LEU A 177      -8.465  10.188  31.450  1.00 26.74      AA-  C
ATOM   1703  C   LEU A 177      -7.900   8.979  35.580  1.00 28.94      AA-  C
ATOM   1704  O   LEU A 177      -6.793   9.491  35.738  1.00 26.46      AA-  O
ATOM   1705  N   GLN A 178      -8.990   9.363  36.238  1.00 30.99      AA-  N
ATOM   1706  CA  GLN A 178      -8.966  10.495  37.200  1.00 33.37      AA-  C
ATOM   1707  CB  GLN A 178     -10.380  10.831  37.679  1.00 33.48      AA-  C
ATOM   1708  CG  GLN A 178     -11.195   9.645  38.186  1.00 36.87      AA-  C
ATOM   1709  CD  GLN A 178     -12.607  10.075  38.486  1.00 38.34      AA-  C
ATOM   1710  OE1 GLN A 178     -12.861  10.722  39.497  1.00 38.56      AA-  O
ATOM   1711  NE2 GLN A 178     -13.531   9.741  37.594  1.00 41.13      AA-  N
ATOM   1712  C   GLN A 178      -7.999  10.197  38.358  1.00 31.71      AA-  C
ATOM   1713  O   GLN A 178      -7.534  11.165  38.983  1.00 33.47      AA-  O
ATOM   1714  N   ARG A 179      -7.672   8.930  38.617  1.00 29.25      AA-  N
ATOM   1715  CA  ARG A 179      -6.795   8.550  39.757  1.00 31.57      AA-  C
ATOM   1716  CB  ARG A 179      -7.565   7.642  40.723  1.00 33.81      AA-  C
ATOM   1717  CG  ARG A 179      -8.702   8.388  41.412  1.00 35.70      AA-  C
ATOM   1718  CD  ARG A 179      -9.432   7.785  42.600  1.00 37.41      AA-  C
ATOM   1719  NE  ARG A 179     -10.463   8.742  43.008  1.00 38.62      AA-  N
ATOM   1720  CZ  ARG A 179     -11.737   8.724  42.608  1.00 37.82      AA-  C
ATOM   1721  NH1 ARG A 179     -12.186   7.770  41.810  1.00 32.77      AA-  N
ATOM   1722  NH2 ARG A 179     -12.570   9.664  43.016  1.00 41.26      AA-  N
ATOM   1723  C   ARG A 179      -5.497   7.925  39.242  1.00 29.82      AA-  C
ATOM   1724  O   ARG A 179      -4.725   7.431  40.058  1.00 28.91      AA-  O
ATOM   1725  N   ALA A 180      -5.245   7.959  37.937  1.00 28.02      AA-  N
ATOM   1726  CA  ALA A 180      -4.089   7.261  37.337  1.00 28.13      AA-  C
ATOM   1727  CB  ALA A 180      -4.257   7.106  35.854  1.00 28.71      AA-  C
ATOM   1728  C   ALA A 180      -2.803   8.020  37.648  1.00 25.68      AA-  C
ATOM   1729  O   ALA A 180      -2.802   9.272  37.663  1.00 26.28      AA-  O
ATOM   1730  N   GLU A 181      -1.724   7.272  37.819  1.00 25.08      AA-  N
ATOM   1731  CA  GLU A 181      -0.378   7.862  37.943  1.00 25.46      AA-  C
ATOM   1732  CB  GLU A 181       0.513   7.006  38.827  1.00 27.80      AA-  C
ATOM   1733  CG  GLU A 181       1.843   7.674  39.103  1.00 29.99      AA-  C
ATOM   1734  CD  GLU A 181       2.819   6.863  39.928  1.00 30.56      AA-  C
ATOM   1735  OE1 GLU A 181       2.469   5.734  40.326  1.00 31.09      AA-  O
ATOM   1736  OE2 GLU A 181       3.923   7.377  40.159  1.00 31.64      AA-  O
ATOM   1737  C   GLU A 181       0.240   7.975  36.551  1.00 24.16      AA-  C
ATOM   1738  O   GLU A 181       0.502   6.929  35.934  1.00 24.70      AA-  O
ATOM   1739  N   ILE A 182       0.491   9.209  36.132  1.00 22.16      AA-  N
ATOM   1740  CA  ILE A 182       0.998   9.550  34.781  1.00 22.35      AA-  C
ATOM   1741  CB  ILE A 182      -0.135  10.076  33.872  1.00 21.10      AA-  C
ATOM   1742  CG1 ILE A 182      -1.253   9.045  33.673  1.00 21.97      AA-  C
ATOM   1743  CG2 ILE A 182       0.448  10.593  32.566  1.00 21.65      AA-  C
ATOM   1744  CD1 ILE A 182      -2.495   9.565  32.959  1.00 22.07      AA-  C
ATOM   1745  C   ILE A 182       2.088  10.597  34.954  1.00 25.13      AA-  C
ATOM   1746  O   ILE A 182       1.811  11.636  35.581  1.00 28.15      AA-  O
ATOM   1747  N   ASN A 183       3.260  10.364  34.380  1.00 24.52      AA-  N
ATOM   1748  CA  ASN A 183       4.324  11.395  34.436  1.00 24.06      AA-  C
ATOM   1749  CB  ASN A 183       5.462  10.967  35.361  1.00 26.80      AA-  C
ATOM   1750  CG  ASN A 183       6.253   9.783  34.855  1.00 27.93      AA-  C
ATOM   1751  OD1 ASN A 183       5.935   9.204  33.820  1.00 25.87      AA-  O
ATOM   1752  ND2 ASN A 183       7.285   9.415  35.591  1.00 28.73      AA-  N
ATOM   1753  C   ASN A 183       4.760  11.803  33.027  1.00 23.52      AA-  C
ATOM   1754  O   ASN A 183       5.567  12.735  32.928  1.00 24.94      AA-  O
ATOM   1755  N   ALA A 184       4.255  11.171  31.966  1.00 23.41      AA-  N
ATOM   1756  CA  ALA A 184       4.638  11.578  30.596  1.00 22.18      AA-  C
ATOM   1757  CB  ALA A 184       4.066  10.667  29.542  1.00 20.65      AA   C
ATOM   1758  C   ALA A 184       4.210  13.027  30.358  1.00 23.99      AA-  C
ATOM   1759  O   ALA A 184       3.119  13.417  30.803  1.00 25.04      AA-  O
ATOM   1760  N   GLN A 185       5.053  13.773  29.657  1.00 25.23      AA   N
ATOM   1761  CA  GLN A 185       4.853  15.204  29.344  1.00 29.01      AA   C
ATOM   1762  CB  GLN A 185       6.009  16.015  29.921  1.00 32.80      AA   C
ATOM   1763  CG  GLN A 185       6.170  15.849  31.427  1.00 35.87      AA   C
ATOM   1764  CD  GLN A 185       4.958  16.334  32.183  1.00 38.79      AA   C
ATOM   1765  OE1 GLN A 185       4.454  17.425  31.929  1.00 40.13      AA   O
ATOM   1766  NE2 GLN A 185       4.473  15.518  33.111  1.00 40.92      AA   N
ATOM   1767  C   GLN A 185       4.774  15.387  27.828  1.00 28.01      AA   C
ATOM   1768  O   GLN A 185       5.532  14.741  27.088  1.00 29.55      AA   O
ATOM   1769  N   TYR A 186       3.857  16.227  27.379  1.00 25.59      AA   N
ATOM   1770  CA  TYR A 186       3.742  16.578  25.948  1.00 25.90      AA   C
ATOM   1771  CB  TYR A 186       2.418  17.290  25.725  1.00 25.80      AA   C
ATOM   1772  CG  TYR A 186       2.186  17.718  24.306  1.00 27.11      AA   C
ATOM   1773  CD1 TYR A 186       1.982  16.775  23.319  1.00 27.06      AA   C
ATOM   1774  CE1 TYR A 186       1.782  17.147  22.004  1.00 27.11      AA   C
ATOM   1775  CZ  TYR A 186       1.748  18.484  21.666  1.00 29.36      AA   C
ATOM   1776  OH  TYR A 186       1.543  18.812  20.361  1.00 29.34      AA   O
ATOM   1777  CE2 TYR A 186       1.963  19.446  22.638  1.00 28.74      AA   C
ATOM   1778  CD2 TYR A 186       2.182  19.056  23.947  1.00 28.08      AA   C
ATOM   1779  C   TYR A 186       4.904  17.485  25.542  1.00 30.77      AA   C
ATOM   1780  O   TYR A 186       5.224  18.403  26.316  1.00 33.92      AA   O
ATOM   1781  N   HIS A 187       5.471  17.281  24.351  1.00 34.35      AA   N
ATOM   1782  CA  HIS A 187       6.549  18.155  23.820  1.00 43.91      AA   C
ATOM   1783  CB  HIS A 187       7.901  17.448  23.947  1.00 49.47      AA   C
ATOM   1784  CG  HIS A 187       8.383  17.407  25.354  1.00 53.54      AA   C
ATOM   1785  ND1 HIS A 187       8.642  16.222  26.001  1.00 55.68      AA   N
ATOM   1786  CE1 HIS A 187       9.045  16.481  27.228  1.00 66.67      AA   C
ATOM   1787  NE2 HIS A 187       9.023  17.809  27.409  1.00 59.31      AA   N
ATOM   1788  CD2 HIS A 187       8.606  18.397  26.248  1.00 56.54      AA   C
ATOM   1789  C   HIS A 187       6.308  18.647  22.387  1.00 49.59      AA   C
ATOM   1790  O   HIS A 187       7.310  18.889  21.693  1.00 59.48      AA   O
ATOM   1791  N   GLY A 188       5.063  18.845  21.955  1.00 54.70      AA   N
ATOM   1792  CA  GLY A 188       4.776  19.670  20.761  1.00 56.21      AA   C
ATOM   1793  C   GLY A 188       4.800  18.858  19.478  1.00 56.07      AA   C
ATOM   1794  O   GLY A 188       4.758  17.633  19.547  1.00 54.55      AA   O
TER    1795      GLY A 188
HETATM 1796  C1  XYP A 201      -0.239  -2.273   0.487  0.50 23.38           C
HETATM 1797  O1  XYP A 201      -1.078  -1.166   0.599  0.50 23.40           O
HETATM 1798  O5  XYP A 201       0.258  -2.411  -0.844  0.50 24.20           O
HETATM 1799  C5  XYP A 201       1.101  -3.563  -0.963  0.50 22.52           C
HETATM 1800  C4  XYP A 201       0.315  -4.838  -0.724  0.50 22.15           C
HETATM 1801  C3  XYP A 201      -0.275  -4.800   0.677  0.50 21.98           C
HETATM 1802  O3  XYP A 201      -1.138  -5.915   0.881  0.50 21.31           O
HETATM 1803  C2  XYP A 201      -1.042  -3.498   0.877  0.50 22.01           C
HETATM 1804  O2  XYP A 201      -1.460  -3.368   2.230  0.50 20.66           O
HETATM 1805  O4  XYP A 201       1.177  -5.969  -0.876  0.50 21.46           O
HETATM 1806  C1  XYS A 202      -9.703  13.522  29.978  0.60 52.53           C
HETATM 1807  O1  XYS A 202     -10.903  13.847  30.688  0.60 53.56           O
HETATM 1808  O5  XYS A 202      -9.884  12.299  29.269  0.60 50.44           O
HETATM 1809  C5  XYS A 202     -10.925  12.333  28.294  0.60 50.54           C
HETATM 1810  C4  XYS A 202     -10.599  13.358  27.224  0.60 50.75           C
HETATM 1811  C3  XYS A 202     -10.342  14.725  27.841  0.60 52.59           C
HETATM 1812  O3  XYS A 202      -9.825  15.583  26.820  0.60 52.65           O
HETATM 1813  C2  XYS A 202      -9.336  14.625  28.988  0.60 52.86           C
HETATM 1814  O2  XYS A 202      -9.250  15.877  29.677  0.60 54.10           O
HETATM 1815  O4  XYS A 202     -11.695  13.429  26.313  0.60 52.47           O
TER    1816      XYS A 202
ATOM   1843  N   MET B   1      14.674 -19.780  34.106  1.00 59.72      BA-  N
ATOM   1844  CA AMET B   1      15.373 -18.509  33.758  0.50 54.82      BA-  C
ATOM   1845  CA BMET B   1      15.379 -18.510  33.752  0.50 54.40      BA-  C
ATOM   1846  CB AMET B   1      16.869 -18.771  33.524  0.50 58.46      BA-  C
ATOM   1847  CB BMET B   1      16.877 -18.744  33.506  0.50 57.28      BA-  C
ATOM   1848  CG AMET B   1      17.588 -19.278  34.769  0.50 59.04      BA-  C
ATOM   1849  CG BMET B   1      17.209 -19.881  32.549  0.50 56.74      BA-  C
ATOM   1850  SD AMET B   1      17.369 -18.177  36.197  0.50 57.51      BA-  S
ATOM   1851  SD BMET B   1      18.993 -20.022  32.247  0.50 55.99      BA-  S
ATOM   1852  CE AMET B   1      17.655 -19.314  37.553  0.50 58.74      BA-  C
ATOM   1853  CE BMET B   1      19.630 -19.777  33.906  0.50 52.64      BA-  C
ATOM   1854  C   MET B   1      14.733 -17.875  32.519  1.00 50.81      BA-  C
ATOM   1855  O   MET B   1      14.107 -18.574  31.727  1.00 48.97      BA-  O
ATOM   1856  N   PRO B   2      14.850 -16.532  32.310  1.00 37.40      BA-  N
ATOM   1857  CA  PRO B   2      14.140 -15.844  31.219  1.00 33.85      BA-  C
ATOM   1858  CB  PRO B   2      14.428 -14.354  31.455  1.00 33.01      BA-  C
ATOM   1859  CG  PRO B   2      15.710 -14.329  32.261  1.00 36.80      BA-  C
ATOM   1860  CD  PRO B   2      15.651 -15.582  33.106  1.00 38.21      BA-  C
ATOM   1861  C   PRO B   2      14.605 -16.145  29.782  1.00 27.56      BA-  C
ATOM   1862  O   PRO B   2      13.784 -16.298  28.885  1.00 21.79      BA-  O
ATOM   1863  N   PHE B   3      15.910 -16.257  29.601  1.00 24.58      BA1  N
ATOM   1864  CA  PHE B   3      16.494 -16.907  28.405  1.00 21.39      BA1  C
ATOM   1865  CB  PHE B   3      17.209 -15.899  27.515  1.00 21.96      BA1  C
ATOM   1866  CG  PHE B   3      16.332 -14.800  26.985  1.00 20.35      BA1  C
ATOM   1867  CD1 PHE B   3      15.486 -15.017  25.910  1.00 18.81      BA1  C
ATOM   1868  CE1 PHE B   3      14.683 -13.995  25.424  1.00 18.87      BA1  C
ATOM   1869  CZ  PHE B   3      14.724 -12.750  26.001  1.00 18.72      BA1  C
ATOM   1870  CD2 PHE B   3      16.353 -13.548  27.563  1.00 20.36      BA1  C
ATOM   1871  CE2 PHE B   3      15.554 -12.527  27.073  1.00 20.21      BA1  C
ATOM   1872  C   PHE B   3      17.525 -17.938  28.835  1.00 22.99      BA1  C
ATOM   1873  O   PHE B   3      18.234 -17.725  29.832  1.00 23.24      BA1  O
ATOM   1874  N   GLU B   4      17.596 -19.016  28.071  1.00 21.23      BA1  N
ATOM   1875  CA AGLU B   4      18.754 -19.939  28.098  0.60 20.34      BA1  C
ATOM   1876  CA BGLU B   4      18.753 -19.942  28.102  0.40 21.10      BA1  C
ATOM   1877  CB AGLU B   4      18.306 -21.386  28.268  0.60 21.49      BA1  C
ATOM   1878  CB BGLU B   4      18.277 -21.375  28.335  0.40 22.80      BA1  C
ATOM   1879  CG AGLU B   4      19.470 -22.337  28.481  0.60 23.83      BA1  C
ATOM   1880  CG BGLU B   4      17.537 -21.557  29.652  0.40 24.56      BA1  C
ATOM   1881  CD AGLU B   4      19.116 -23.809  28.375  0.60 25.51      BA1  C
ATOM   1882  CD BGLU B   4      17.046 -22.961  29.963  0.40 25.62      BA1  C
ATOM   1883  OE1AGLU B   4      18.011 -24.175  28.817  0.60 26.84      BA1  O
ATOM   1884  OE1BGLU B   4      17.329 -23.448  31.076  0.40 26.18      BA1  O
ATOM   1885  OE2AGLU B   4      19.943 -24.582  27.840  0.60 28.03      BA1  O
ATOM   1886  OE2BGLU B   4      16.361 -23.555  29.107  0.40 26.50      BA1  O
ATOM   1887  C   GLU B   4      19.495 -19.766  26.777  1.00 19.41      BA1  C
ATOM   1888  O   GLU B   4      18.827 -19.845  25.733  1.00 18.52      BA1  O
ATOM   1889  N   PHE B   5      20.793 -19.503  26.849  1.00 18.73      BA1  N
ATOM   1890  CA  PHE B   5      21.663 -19.383  25.661  1.00 16.95      BA1  C
ATOM   1891  CB  PHE B   5      22.506 -18.116  25.716  1.00 17.47      BA1  C
ATOM   1892  CG  PHE B   5      21.697 -16.843  25.756  1.00 18.46      BA1  C
ATOM   1893  CD1 PHE B   5      21.208 -16.341  26.954  1.00 19.88      BA1  C
ATOM   1894  CE1 PHE B   5      20.455 -15.175  26.975  1.00 19.95      BA1  C
ATOM   1895  CZ  PHE B   5      20.178 -14.518  25.798  1.00 19.95      BA1  C
ATOM   1896  CD2 PHE B   5      21.392 -16.178  24.581  1.00 18.76      BA1  C
ATOM   1897  CE2 PHE B   5      20.634 -15.021  24.604  1.00 18.99      BA1  C
ATOM   1898  C   PHE B   5      22.539 -20.638  25.619  1.00 19.77      BA1  C
ATOM   1899  O   PHE B   5      23.171 -20.958  26.620  1.00 21.97      BA1  O
ATOM   1900  N   GLN B   6      22.511 -21.364  24.515  1.00 17.91      BA1  N
ATOM   1901  CA AGLN B   6      23.304 -22.607  24.344  0.60 17.99      BA1  C
ATOM   1902  CA BGLN B   6      23.311 -22.603  24.348  0.40 18.05      BA1  C
ATOM   1903  CB AGLN B   6      22.378 -23.810  24.199  0.60 20.31      BA1  C
ATOM   1904  CB BGLN B   6      22.398 -23.819  24.237  0.40 19.31      BA1  C
ATOM   1905  CG AGLN B   6      23.113 -25.124  23.998  0.60 23.66      BA1  C
ATOM   1906  CG BGLN B   6      21.332 -23.864  25.320  0.40 21.08      BA1  C
ATOM   1907  CD AGLN B   6      22.263 -26.156  23.299  0.60 26.35      BA1  C
ATOM   1908  CD BGLN B   6      20.825 -25.257  25.585  0.40 22.06      BA1  C
ATOM   1909  OE1AGLN B   6      21.167 -26.491  23.742  0.60 30.42      BA1  O
ATOM   1910  OE1BGLN B   6      21.197 -26.217  24.916  0.40 24.10      BA1  O
ATOM   1911  NE2AGLN B   6      22.758 -26.661  22.180  0.60 29.09      BA1  N
ATOM   1912  NE2BGLN B   6      19.975 -25.378  26.589  0.40 23.67      BA1  N
ATOM   1913  C   GLN B   6      24.158 -22.459  23.088  1.00 17.03      BA1  C
ATOM   1914  O   GLN B   6      23.579 -22.358  22.001  1.00 17.37      BA1  O
ATOM   1915  N   LYS B   7      25.475 -22.465  23.241  1.00 17.67      BA1  N
ATOM   1916  CA ALYS B   7      26.384 -22.456  22.071  0.60 18.61      BA1  C
ATOM   1917  CA BLYS B   7      26.381 -22.445  22.064  0.40 17.84      BA1  C
ATOM   1918  CB ALYS B   7      27.845 -22.260  22.481  0.60 21.46      BA1  C
ATOM   1919  CB BLYS B   7      27.815 -22.104  22.488  0.40 19.42      BA1  C
ATOM   1920  CG ALYS B   7      28.156 -20.967  23.214  0.60 24.29      BA1  C
ATOM   1921  CG BLYS B   7      27.999 -20.655  22.935  0.40 20.63      BA1  C
ATOM   1922  CD ALYS B   7      29.619 -20.837  23.584  0.60 27.37      BA1  C
ATOM   1923  CD BLYS B   7      29.374 -20.296  23.478  0.40 22.35      BA1  C
ATOM   1924  CE ALYS B   7      30.119 -21.976  24.446  0.60 29.70      BA1  C
ATOM   1925  CE BLYS B   7      29.370 -19.057  24.355  0.40 23.45      BA1  C
ATOM   1926  NZ ALYS B   7      31.589 -21.916  24.606  0.60 31.07      BA1  N
ATOM   1927  NZ BLYS B   7      28.661 -17.914  23.726  0.40 24.49      BA1  N
ATOM   1928  C   LYS B   7      26.224 -23.779  21.322  1.00 16.65      BA1  C
ATOM   1929  O   LYS B   7      26.037 -24.816  21.975  1.00 15.46      BA1  O
ATOM   1930  N   MET B   8      26.246 -23.718  19.999  1.00 15.37      BA1  N
ATOM   1931  CA AMET B   8      26.210 -24.893  19.106  0.60 15.29      BA1  C
ATOM   1932  CA BMET B   8      26.189 -24.949  19.171  0.40 15.58      BA1  C
ATOM   1933  CB AMET B   8      25.659 -24.508  17.727  0.60 15.53      BA1  C
ATOM   1934  CB BMET B   8      25.470 -24.730  17.829  0.40 15.76      BA1  C
ATOM   1935  CG AMET B   8      24.246 -23.908  17.790  0.60 15.73      BA1  C
ATOM   1936  CG BMET B   8      24.022 -24.222  17.955  0.40 15.77      BA1  C
ATOM   1937  SD AMET B   8      23.023 -25.075  18.465  0.60 15.71      BA1  S
ATOM   1938  SD BMET B   8      22.834 -25.463  18.553  0.40 15.26      BA1  S
ATOM   1939  CE AMET B   8      22.625 -25.889  16.922  0.60 15.10      BA1  C
ATOM   1940  CE BMET B   8      23.102 -25.328  20.318  0.40 16.99      BA1  C
ATOM   1941  C   MET B   8      27.630 -25.459  18.979  1.00 15.60      BA1  C
ATOM   1942  O   MET B   8      28.570 -24.869  19.561  1.00 15.50      BA1  O
ATOM   1943  N   LEU B   9      27.788 -26.553  18.243  1.00 16.74      BA1  N
ATOM   1944  CA ALEU B   9      29.136 -27.161  18.131  0.50 17.43      BA1  C
ATOM   1945  CA BLEU B   9      29.113 -27.206  18.045  0.50 18.12      BA1  C
ATOM   1946  CB ALEU B   9      29.073 -28.569  17.544  0.50 17.46      BA1  C
ATOM   1947  CB BLEU B   9      28.947 -28.500  17.240  0.50 19.17      BA1  C
ATOM   1948  CG ALEU B   9      29.179 -29.652  18.614  0.50 17.55      BA1  C
ATOM   1949  CG BLEU B   9      28.807 -29.770  18.079  0.50 19.26      BA1  C
ATOM   1950  CD1ALEU B   9      27.978 -29.598  19.541  0.50 16.46      BA1  C
ATOM   1951  CD1BLEU B   9      28.223 -30.902  17.272  0.50 20.14      BA1  C
ATOM   1952  CD2ALEU B   9      29.333 -31.026  17.999  0.50 17.95      BA1  C
ATOM   1953  CD2BLEU B   9      30.144 -30.202  18.640  0.50 18.64      BA1  C
ATOM   1954  C   LEU B   9      30.061 -26.220  17.355  1.00 18.08      BA1  C
ATOM   1955  O   LEU B   9      31.261 -26.263  17.636  1.00 18.94      BA1  O
ATOM   1956  N   ILE B  10      29.520 -25.374  16.477  1.00 14.66      BA1  N
ATOM   1957  CA  ILE B  10      30.230 -24.161  15.998  1.00 15.13      BA1  C
ATOM   1958  CB  ILE B  10      29.915 -23.804  14.533  1.00 15.29      BA1  C
ATOM   1959  CG1 ILE B  10      30.204 -24.975  13.588  1.00 15.91      BA1  C
ATOM   1960  CG2 ILE B  10      30.689 -22.555  14.137  1.00 14.83      BA1  C
ATOM   1961  CD1 ILE B  10      29.774 -24.761  12.142  1.00 15.93      BA1  C
ATOM   1962  C   ILE B  10      29.811 -23.068  16.974  1.00 17.53      BA1  C
ATOM   1963  O   ILE B  10      28.641 -22.651  16.946  1.00 16.64      BA1  O
ATOM   1964  N   PRO B  11      30.695 -22.674  17.924  1.00 17.95      BA1  N
ATOM   1965  CA  PRO B  11      30.256 -22.004  19.150  1.00 17.62      BA1  C
ATOM   1966  CB  PRO B  11      31.517 -22.106  20.036  1.00 18.17      BA1  C
ATOM   1967  CG  PRO B  11      32.651 -22.089  19.061  1.00 18.09      BA1  C
ATOM   1968  CD  PRO B  11      32.143 -22.967  17.941  1.00 18.18      BA1  C
ATOM   1969  C   PRO B  11      29.728 -20.572  18.959  1.00 17.21      BA1  C
ATOM   1970  O   PRO B  11      29.044 -20.086  19.854  1.00 17.76      BA1  O
ATOM   1971  N   GLU B  12      29.998 -19.960  17.806  1.00 15.46      BA1  N
ATOM   1972  CA  GLU B  12      29.473 -18.607  17.490  1.00 16.67      BA1  C
ATOM   1973  CB  GLU B  12      30.217 -18.000  16.313  1.00 16.87      BA1  C
ATOM   1974  CG  GLU B  12      31.685 -17.761  16.606  1.00 18.81      BA1  C
ATOM   1975  CD  GLU B  12      32.640 -18.844  16.135  1.00 20.02      BA1  C
ATOM   1976  OE1 GLU B  12      32.227 -20.006  15.982  1.00 18.20      BA1  O
ATOM   1977  OE2 GLU B  12      33.792 -18.505  15.898  1.00 23.85      BA1  O
ATOM   1978  C   GLU B  12      27.977 -18.692  17.186  1.00 16.16      BA1  C
ATOM   1979  O   GLU B  12      27.287 -17.663  17.300  1.00 16.11      BA1  O
ATOM   1980  N   VAL B  13      27.489 -19.862  16.788  1.00 14.53      BA1  N
ATOM   1981  CA  VAL B  13      26.042 -20.060  16.534  1.00 14.07      BA1  C
ATOM   1982  CB  VAL B  13      25.782 -21.158  15.497  1.00 14.02      BA1  C
ATOM   1983  CG1 VAL B  13      24.310 -21.329  15.223  1.00 13.41      BA1  C
ATOM   1984  CG2 VAL B  13      26.544 -20.899  14.209  1.00 13.33      BA1  C
ATOM   1985  C   VAL B  13      25.380 -20.366  17.874  1.00 14.91      BA1  C
ATOM   1986  O   VAL B  13      25.857 -21.233  18.602  1.00 13.77      BA1  O
ATOM   1987  N   ILE B  14      24.288 -19.673  18.201  1.00 12.89      BA1  N
ATOM   1988  CA  ILE B  14      23.734 -19.783  19.570  1.00 14.19      BA1  C
ATOM   1989  CB  ILE B  14      23.983 -18.512  20.396  1.00 14.39      BA1  C
ATOM   1990  CG1 ILE B  14      25.481 -18.200  20.494  1.00 16.48      BA1  C
ATOM   1991  CG2 ILE B  14      23.317 -18.616  21.761  1.00 14.14      BA1  C
ATOM   1992  CD1 ILE B  14      25.811 -16.894  21.151  1.00 17.15      BA1  C
ATOM   1993  C   ILE B  14      22.255 -20.123  19.467  1.00 14.88      BA1  C
ATOM   1994  O   ILE B  14      21.521 -19.453  18.748  1.00 13.22      BA1  O
ATOM   1995  N   LEU B  15      21.843 -21.151  20.190  1.00 14.57      BA1  N
ATOM   1996  CA  LEU B  15      20.419 -21.483  20.319  1.00 13.88      BA1  C
ATOM   1997  CB  LEU B  15      20.282 -22.996  20.438  1.00 14.53      BA1  C
ATOM   1998  CG  LEU B  15      18.861 -23.518  20.570  1.00 15.75      BA1  C
ATOM   1999  CD1 LEU B  15      18.078 -23.288  19.285  1.00 14.90      BA1  C
ATOM   2000  CD2 LEU B  15      18.880 -24.985  20.954  1.00 17.63      BA1  C
ATOM   2001  C   LEU B  15      19.866 -20.752  21.545  1.00 15.45      BA1  C
ATOM   2002  O   LEU B  15      20.446 -20.843  22.637  1.00 14.58      BA1  O
ATOM   2003  N   ILE B  16      18.759 -20.039  21.361  1.00 14.85      BA1  N
ATOM   2004  CA  ILE B  16      18.118 -19.273  22.460  1.00 15.94      BA1  C
ATOM   2005  CB  ILE B  16      18.035 -17.773  22.122  1.00 16.44      BA1  C
ATOM   2006  CG1 ILE B  16      19.392 -17.203  21.688  1.00 16.94      BA1  C
ATOM   2007  CG2 ILE B  16      17.398 -17.006  23.277  1.00 16.99      BA1  C
ATOM   2008  CD1 ILE B  16      19.468 -16.859  20.224  1.00 18.30      BA1  C
ATOM   2009  C   ILE B  16      16.752 -19.886  22.764  1.00 14.80      BA1  C
ATOM   2010  O   ILE B  16      15.952 -20.085  21.844  1.00 14.30      BA1  O
ATOM   2011  N   LYS B  17      16.509 -20.162  24.039  1.00 14.66      BA1  N
ATOM   2012  CA  LYS B  17      15.234 -20.716  24.528  1.00 16.98      BA1  C
ATOM   2013  CB  LYS B  17      15.489 -22.041  25.255  1.00 18.46      BA1  C
ATOM   2014  CG  LYS B  17      16.408 -23.009  24.526  1.00 21.70      BA1  C
ATOM   2015  CD  LYS B  17      16.439 -24.405  25.079  1.00 25.11      BA1  C
ATOM   2016  CE  LYS B  17      17.588 -25.176  24.476  1.00 29.34      BA1  C
ATOM   2017  NZ  LYS B  17      17.749 -26.491  25.134  1.00 31.81      BA1  N
ATOM   2018  C   LYS B  17      14.590 -19.701  25.461  1.00 17.65      BA1  C
ATOM   2019  O   LYS B  17      15.032 -19.547  26.593  1.00 17.25      BA1  O
ATOM   2020  N   PRO B  18      13.554 -18.956  25.011  1.00 18.03      BA1  N
ATOM   2021  CA  PRO B  18      12.880 -18.005  25.886  1.00 19.03      BA1  C
ATOM   2022  CB  PRO B  18      12.181 -17.069  24.893  1.00 19.13      BA1  C
ATOM   2023  CG  PRO B  18      11.840 -17.969  23.734  1.00 18.26      BA1  C
ATOM   2024  CD  PRO B  18      12.965 -18.990  23.661  1.00 18.86      BA1  C
ATOM   2025  C   PRO B  18      11.874 -18.724  26.789  1.00 21.11      BA1  C
ATOM   2026  O   PRO B  18      11.336 -19.743  26.407  1.00 21.09      BA1  O
ATOM   2027  N   LYS B  19      11.627 -18.145  27.952  1.00 21.81      BA1  N
ATOM   2028  CA ALYS B  19      10.618 -18.649  28.913  0.50 24.02      BA1  C
ATOM   2029  CA BLYS B  19      10.623 -18.661  28.910  0.50 23.82      BA1  C
ATOM   2030  CB ALYS B  19      10.847 -18.053  30.302  0.50 27.68      BA1  C
ATOM   2031  CB BLYS B  19      10.954 -18.123  30.303  0.50 27.08      BA1  C
ATOM   2032  CG ALYS B  19       9.942 -18.616  31.385  0.50 32.04      BA1  C
ATOM   2033  CG BLYS B  19      10.146 -18.710  31.448  0.50 30.54      BA1  C
ATOM   2034  CD ALYS B  19      10.504 -18.437  32.778  0.50 35.76      BA1  C
ATOM   2035  CD BLYS B  19      10.722 -18.319  32.786  0.50 33.94      BA1  C
ATOM   2036  CE ALYS B  19       9.532 -18.829  33.874  0.50 37.71      BA1  C
ATOM   2037  CE BLYS B  19       9.856 -18.712  33.962  0.50 34.85      BA1  C
ATOM   2038  NZ ALYS B  19       9.025 -20.213  33.713  0.50 40.87      BA1  N
ATOM   2039  NZ BLYS B  19      10.384 -18.143  35.224  0.50 37.35      BA1  N
ATOM   2040  C   LYS B  19       9.219 -18.298  28.401  1.00 21.37      BA1  C
ATOM   2041  O   LYS B  19       8.983 -17.141  28.014  1.00 22.35      BA1  O
ATOM   2042  N   VAL B  20       8.327 -19.273  28.410  1.00 20.13      BA-  N
ATOM   2043  CA  VAL B  20       6.917 -19.080  27.997  1.00 22.84      BA-  C
ATOM   2044  CB  VAL B  20       6.416 -20.226  27.104  1.00 23.38      BA-  C
ATOM   2045  CG1 VAL B  20       4.984 -19.970  26.649  1.00 22.90      BA-  C
ATOM   2046  CG2 VAL B  20       7.329 -20.421  25.901  1.00 25.52      BA-  C
ATOM   2047  C   VAL B  20       6.077 -18.924  29.260  1.00 24.50      BA-  C
ATOM   2048  O   VAL B  20       6.077 -19.829  30.092  1.00 25.84      BA-  O
ATOM   2049  N   PHE B  21       5.415 -17.788  29.417  1.00 23.68      BA-  N
ATOM   2050  CA  PHE B  21       4.492 -17.574  30.557  1.00 27.14      BA-  C
ATOM   2051  CB  PHE B  21       4.631 -16.141  31.055  1.00 27.78      BA-  C
ATOM   2052  CG  PHE B  21       5.975 -15.904  31.688  1.00 33.30      BA-  C
ATOM   2053  CD1 PHE B  21       6.179 -16.231  33.019  1.00 35.86      BA-  C
ATOM   2054  CE1 PHE B  21       7.419 -16.049  33.608  1.00 38.36      BA-  C
ATOM   2055  CZ  PHE B  21       8.477 -15.586  32.860  1.00 37.43      BA-  C
ATOM   2056  CD2 PHE B  21       7.052 -15.440  30.946  1.00 34.93      BA-  C
ATOM   2057  CE2 PHE B  21       8.295 -15.274  31.534  1.00 36.87      BA-  C
ATOM   2058  C   PHE B  21       3.079 -17.917  30.120  1.00 26.81      BA-  C
ATOM   2059  O   PHE B  21       2.562 -17.259  29.241  1.00 23.56      BA-  O
ATOM   2060  N   THR B  22       2.474 -18.962  30.661  1.00 28.10      BA-  N
ATOM   2061  CA  THR B  22       1.126 -19.375  30.198  1.00 30.81      BA-  C
ATOM   2062  CB  THR B  22       1.043 -20.872  29.890  1.00 32.26      BA-  C
ATOM   2063  OG1 THR B  22       1.473 -21.531  31.077  1.00 37.42      BA-  O
ATOM   2064  CG2 THR B  22       1.908 -21.306  28.733  1.00 30.97      BA-  C
ATOM   2065  C   THR B  22       0.096 -19.024  31.262  1.00 32.72      BA-  C
ATOM   2066  O   THR B  22       0.373 -19.248  32.441  1.00 33.91      BA-  O
ATOM   2067  N   ASP B  23      -1.055 -18.518  30.849  1.00 32.89      BA-  N
ATOM   2068  CA  ASP B  23      -2.202 -18.341  31.773  1.00 35.94      BA-  C
ATOM   2069  CB  ASP B  23      -2.280 -16.904  32.279  1.00 35.78      BA-  C
ATOM   2070  CG  ASP B  23      -2.423 -15.866  31.181  1.00 38.82      BA-  C
ATOM   2071  OD1 ASP B  23      -2.911 -16.209  30.069  1.00 40.02      BA-  O
ATOM   2072  OD2 ASP B  23      -2.067 -14.718  31.455  1.00 42.28      BA-  O
ATOM   2073  C   ASP B  23      -3.467 -18.817  31.069  1.00 36.91      BA-  C
ATOM   2074  O   ASP B  23      -3.358 -19.463  30.027  1.00 37.70      BA-  O
ATOM   2075  N   ASP B  24      -4.641 -18.518  31.619  1.00 41.94      BA-  N
ATOM   2076  CA AASP B  24      -5.919 -19.026  31.062  0.50 43.03      BA-  C
ATOM   2077  CA BASP B  24      -5.918 -19.040  31.062  0.50 43.60      BA-  C
ATOM   2078  CB AASP B  24      -7.069 -18.882  32.060  0.50 45.44      BA-  C
ATOM   2079  CB BASP B  24      -7.034 -19.039  32.114  0.50 46.31      BA-  C
ATOM   2080  CG AASP B  24      -7.038 -19.883  33.202  0.50 46.38      BA-  C
ATOM   2081  CG BASP B  24      -7.545 -17.672  32.535  0.50 48.53      BA-  C
ATOM   2082  OD1AASP B  24      -6.438 -20.965  33.028  0.50 47.10      BA-  O
ATOM   2083  OD1BASP B  24      -6.816 -16.679  32.334  0.50 49.50      BA-  O
ATOM   2084  OD2AASP B  24      -7.632 -19.577  34.255  0.50 47.30      BA-  O
ATOM   2085  OD2BASP B  24      -8.671 -17.614  33.068  0.50 53.41      BA-  O
ATOM   2086  C   ASP B  24      -6.271 -18.291  29.766  1.00 42.59      BA-  C
ATOM   2087  O   ASP B  24      -7.147 -18.789  29.042  1.00 43.91      BA-  O
ATOM   2088  N   ARG B  25      -5.623 -17.156  29.487  1.00 39.89      BA-  N
ATOM   2089  CA  ARG B  25      -5.913 -16.359  28.261  1.00 37.96      BA-  C
ATOM   2090  CB  ARG B  25      -5.623 -14.870  28.488  1.00 45.20      BA-  C
ATOM   2091  CG  ARG B  25      -6.471 -14.197  29.561  1.00 52.79      BA-  C
ATOM   2092  CD  ARG B  25      -6.004 -12.769  29.795  1.00 58.77      BA-  C
ATOM   2093  NE  ARG B  25      -4.603 -12.728  30.207  1.00 79.65      BA-  N
ATOM   2094  CZ  ARG B  25      -3.781 -11.688  30.069  1.00 73.10      BA-  C
ATOM   2095  NH1 ARG B  25      -4.204 -10.558  29.525  1.00 66.61      BA-  N
ATOM   2096  NH2 ARG B  25      -2.529 -11.781  30.486  1.00 61.00      BA-  N
ATOM   2097  C   ARG B  25      -5.071 -16.868  27.074  1.00 30.75      BA-  C
ATOM   2098  O   ARG B  25      -5.512 -16.692  25.918  1.00 27.27      BA-  O
ATOM   2099  N   GLY B  26      -3.911 -17.466  27.350  1.00 26.41      BA-  N
ATOM   2100  CA  GLY B  26      -2.925 -17.877  26.335  1.00 23.84      BA-  C
ATOM   2101  C   GLY B  26      -1.513 -17.856  26.887  1.00 23.16      BA-  C
ATOM   2102  O   GLY B  26      -1.272 -18.403  27.980  1.00 22.25      BA-  O
ATOM   2103  N   PHE B  27      -0.577 -17.237  26.183  1.00 20.13      BA-  N
ATOM   2104  CA  PHE B  27       0.810 -17.160  26.692  1.00 19.42      BA-  C
ATOM   2105  CB  PHE B  27       1.661 -18.333  26.189  1.00 20.62      BA-  C
ATOM   2106  CG  PHE B  27       1.983 -18.364  24.709  1.00 22.25      BA-  C
ATOM   2107  CD1 PHE B  27       2.779 -17.393  24.112  1.00 21.61      BA-  C
ATOM   2108  CE1 PHE B  27       3.064 -17.432  22.755  1.00 21.22      BA-  C
ATOM   2109  CZ  PHE B  27       2.592 -18.461  21.982  1.00 22.68      BA-  C
ATOM   2110  CD2 PHE B  27       1.515 -19.393  23.907  1.00 23.67      BA-  C
ATOM   2111  CE2 PHE B  27       1.816 -19.440  22.554  1.00 23.69      BA-  C
ATOM   2112  C   PHE B  27       1.423 -15.811  26.338  1.00 18.08      BA-  C
ATOM   2113  O   PHE B  27       0.890 -15.062  25.497  1.00 16.53      BA-  O
ATOM   2114  N   PHE B  28       2.532 -15.526  27.003  1.00 17.53      BA-  N
ATOM   2115  CA  PHE B  28       3.359 -14.331  26.754  1.00 18.36      BA-  C
ATOM   2116  CB  PHE B  28       3.068 -13.267  27.818  1.00 19.15      BA-  C
ATOM   2117  CG  PHE B  28       3.804 -11.961  27.650  1.00 22.77      BA-  C
ATOM   2118  CD1 PHE B  28       3.396 -11.014  26.718  1.00 25.04      BA-  C
ATOM   2119  CE1 PHE B  28       4.090  -9.823  26.569  1.00 25.82      BA-  C
ATOM   2120  CZ  PHE B  28       5.186  -9.561  27.359  1.00 25.44      BA-  C
ATOM   2121  CD2 PHE B  28       4.921 -11.689  28.419  1.00 24.68      BA-  C
ATOM   2122  CE2 PHE B  28       5.610 -10.494  28.276  1.00 25.91      BA-  C
ATOM   2123  C   PHE B  28       4.819 -14.783  26.710  1.00 19.47      BA-  C
ATOM   2124  O   PHE B  28       5.251 -15.554  27.589  1.00 18.83      BA-  O
ATOM   2125  N   ILE B  29       5.564 -14.321  25.702  1.00 16.91      BA-  N
ATOM   2126  CA  ILE B  29       7.025 -14.579  25.613  1.00 17.50      BA-  C
ATOM   2127  CB  ILE B  29       7.365 -15.556  24.473  1.00 16.78      BA-  C
ATOM   2128  CG1 ILE B  29       6.450 -16.781  24.449  1.00 18.02      BA-  C
ATOM   2129  CG2 ILE B  29       8.837 -15.941  24.568  1.00 17.04      BA-  C
ATOM   2130  CD1 ILE B  29       6.592 -17.635  23.219  1.00 19.21      BA-  C
ATOM   2131  C   ILE B  29       7.756 -13.254  25.403  1.00 17.19      BA-  C
ATOM   2132  O   ILE B  29       7.362 -12.502  24.502  1.00 16.12      BA-  O
ATOM   2133  N   GLU B  30       8.802 -12.984  26.185  1.00 15.88      BA-  N
ATOM   2134  CA  GLU B  30       9.763 -11.918  25.831  1.00 17.23      BA-  C
ATOM   2135  CB  GLU B  30      10.387 -11.266  27.064  1.00 20.32      BA-  C
ATOM   2136  CG  GLU B  30       9.355 -10.628  27.988  1.00 23.75      BA-  C
ATOM   2137  CD  GLU B  30       9.888 -10.027  29.280  1.00 27.21      BA-  C
ATOM   2138  OE1 GLU B  30      10.775 -10.635  29.883  1.00 30.33      BA-  O
ATOM   2139  OE2 GLU B  30       9.394  -8.953  29.683  1.00 33.20      BA-  O
ATOM   2140  C   GLU B  30      10.773 -12.600  24.915  1.00 17.41      BA-  C
ATOM   2141  O   GLU B  30      11.487 -13.481  25.408  1.00 16.27      BA-  O
ATOM   2142  N   THR B  31      10.749 -12.313  23.609  1.00 15.80      BA-  N
ATOM   2143  CA  THR B  31      11.538 -13.102  22.628  1.00 15.08      BA-  C
ATOM   2144  CB  THR B  31      10.810 -13.258  21.292  1.00 14.24      BA-  C
ATOM   2145  OG1 THR B  31      10.599 -11.968  20.707  1.00 13.69      BA-  O
ATOM   2146  CG2 THR B  31       9.501 -13.995  21.429  1.00 16.18      BA-  C
ATOM   2147  C   THR B  31      12.928 -12.508  22.421  1.00 14.40      BA-  C
ATOM   2148  O   THR B  31      13.818 -13.227  21.923  1.00 15.55      BA-  O
ATOM   2149  N   PHE B  32      13.130 -11.250  22.777  1.00 12.18      BA-  N
ATOM   2150  CA  PHE B  32      14.406 -10.544  22.608  1.00 14.05      BA-  C
ATOM   2151  CB  PHE B  32      14.513  -9.937  21.210  1.00 13.83      BA-  C
ATOM   2152  CG  PHE B  32      15.691  -9.018  21.007  1.00 13.96      BA-  C
ATOM   2153  CD1 PHE B  32      16.972  -9.525  20.868  1.00 13.67      BA-  C
ATOM   2154  CE1 PHE B  32      18.057  -8.684  20.673  1.00 13.93      BA-  C
ATOM   2155  CZ  PHE B  32      17.890  -7.321  20.667  1.00 13.61      BA-  C
ATOM   2156  CD2 PHE B  32      15.547  -7.638  20.989  1.00 13.30      BA-  C
ATOM   2157  CE2 PHE B  32      16.632  -6.795  20.811  1.00 12.92      BA-  C
ATOM   2158  C   PHE B  32      14.506  -9.451  23.656  1.00 15.47      BA-  C
ATOM   2159  O   PHE B  32      13.541  -8.715  23.877  1.00 13.19      BA-  O
ATOM   2160  N   LYS B  33      15.667  -9.363  24.279  1.00 15.23      BA-  N
ATOM   2161  CA ALYS B  33      16.020  -8.207  25.133  0.60 16.35      BA-  C
ATOM   2162  CA BLYS B  33      16.023  -8.229  25.159  0.40 16.38      BA-  C
ATOM   2163  CB ALYS B  33      15.796  -8.505  26.614  0.60 17.49      BA-  C
ATOM   2164  CB BLYS B  33      15.793  -8.645  26.611  0.40 17.28      BA-  C
ATOM   2165  CG ALYS B  33      14.364  -8.798  27.019  0.60 19.44      BA-  C
ATOM   2166  CG BLYS B  33      15.564  -7.515  27.597  0.40 18.71      BA-  C
ATOM   2167  CD ALYS B  33      14.245  -9.063  28.495  0.60 21.82      BA-  C
ATOM   2168  CD BLYS B  33      15.161  -8.021  28.973  0.40 20.74      BA-  C
ATOM   2169  CE ALYS B  33      14.138  -7.804  29.324  0.60 23.46      BA-  C
ATOM   2170  CE BLYS B  33      13.779  -8.643  28.999  0.40 22.28      BA-  C
ATOM   2171  NZ ALYS B  33      14.187  -8.125  30.766  0.60 25.41      BA-  N
ATOM   2172  NZ BLYS B  33      13.260  -8.806  30.379  0.40 23.39      BA-  N
ATOM   2173  C   LYS B  33      17.479  -7.874  24.878  1.00 16.54      BA-  C
ATOM   2174  O   LYS B  33      18.328  -8.769  25.081  1.00 16.54      BA-  O
ATOM   2175  N   GLN B  34      17.740  -6.650  24.436  1.00 15.13      BA-  N
ATOM   2176  CA  GLN B  34      19.103  -6.305  23.983  1.00 17.94      BA-  C
ATOM   2177  CB  GLN B  34      19.193  -4.882  23.456  1.00 18.34      BA-  C
ATOM   2178  CG  GLN B  34      20.617  -4.490  23.120  1.00 20.69      BA-  C
ATOM   2179  CD  GLN B  34      20.709  -3.067  22.646  1.00 22.60      BA-  C
ATOM   2180  OE1 GLN B  34      20.576  -2.773  21.459  1.00 23.86      BA-  O
ATOM   2181  NE2 GLN B  34      20.932  -2.176  23.597  1.00 23.48      BA-  N
ATOM   2182  C   GLN B  34      20.091  -6.538  25.132  1.00 18.76      BA-  C
ATOM   2183  O   GLN B  34      21.158  -7.110  24.884  1.00 17.63      BA-  O
ATOM   2184  N   SER B  35      19.743  -6.142  26.351  1.00 18.03      BA-  N
ATOM   2185  CA  SER B  35      20.647  -6.265  27.521  1.00 19.83      BA-  C
ATOM   2186  CB  SER B  35      19.987  -5.747  28.773  1.00 18.93      BA-  C
ATOM   2187  OG  SER B  35      18.823  -6.482  29.109  1.00 20.81      BA-  O
ATOM   2188  C   SER B  35      21.110  -7.722  27.671  1.00 19.87      BA-  C
ATOM   2189  O   SER B  35      22.325  -7.957  27.697  1.00 22.56      BA-  O
ATOM   2190  N   ASP B  36      20.175  -8.668  27.760  1.00 18.62      BA-  N
ATOM   2191  CA AASP B  36      20.478 -10.111  27.940  0.50 19.56      BA-  C
ATOM   2192  CA BASP B  36      20.485 -10.113  27.946  0.50 19.71      BA-  C
ATOM   2193  CB AASP B  36      19.193 -10.910  28.129  0.50 20.41      BA-  C
ATOM   2194  CB BASP B  36      19.225 -10.961  28.105  0.50 20.85      BA-  C
ATOM   2195  CG AASP B  36      18.553 -10.678  29.485  0.50 21.37      BA-  C
ATOM   2196  CG BASP B  36      18.399 -10.607  29.328  0.50 22.35      BA-  C
ATOM   2197  OD1AASP B  36      19.295 -10.565  30.466  0.50 22.45      BA-  O
ATOM   2198  OD1BASP B  36      17.850  -9.490  29.355  0.50 24.16      BA-  O
ATOM   2199  OD2AASP B  36      17.319 -10.603  29.545  0.50 22.44      BA-  O
ATOM   2200  OD2BASP B  36      18.310 -11.449  30.237  0.50 24.33      BA-  O
ATOM   2201  C   ASP B  36      21.276 -10.640  26.747  1.00 19.51      BA-  C
ATOM   2202  O   ASP B  36      22.234 -11.405  26.966  1.00 19.69      BA-  O
ATOM   2203  N   PHE B  37      20.873 -10.280  25.533  1.00 17.09      BA-  N
ATOM   2204  CA  PHE B  37      21.495 -10.835  24.310  1.00 18.04      BA-  C
ATOM   2205  CB  PHE B  37      20.711 -10.490  23.047  1.00 16.71      BA-  C
ATOM   2206  CG  PHE B  37      19.568 -11.429  22.781  1.00 14.68      BA-  C
ATOM   2207  CD1 PHE B  37      18.641 -11.710  23.775  1.00 14.15      BA-  C
ATOM   2208  CE1 PHE B  37      17.597 -12.589  23.548  1.00 13.89      BA-  C
ATOM   2209  CZ  PHE B  37      17.440 -13.164  22.312  1.00 14.42      BA-  C
ATOM   2210  CD2 PHE B  37      19.411 -12.042  21.547  1.00 14.63      BA-  C
ATOM   2211  CE2 PHE B  37      18.360 -12.916  21.323  1.00 14.86      BA-  C
ATOM   2212  C   PHE B  37      22.949 -10.377  24.227  1.00 20.85      BA-  C
ATOM   2213  O   PHE B  37      23.815 -11.223  23.906  1.00 21.17      BA-  O
ATOM   2214  N   ARG B  38      23.219  -9.111  24.538  1.00 22.06      BA-  N
ATOM   2215  CA  ARG B  38      24.595  -8.560  24.432  1.00 24.79      BA-  C
ATOM   2216  CB  ARG B  38      24.604  -7.035  24.509  1.00 26.38      BA-  C
ATOM   2217  CG  ARG B  38      24.113  -6.429  23.209  1.00 27.35      BA-  C
ATOM   2218  CD  ARG B  38      24.160  -4.932  23.148  1.00 28.68      BA-  C
ATOM   2219  NE  ARG B  38      23.861  -4.550  21.779  1.00 29.90      BA-  N
ATOM   2220  CZ  ARG B  38      23.923  -3.314  21.318  1.00 31.31      BA-  C
ATOM   2221  NH1 ARG B  38      24.289  -2.335  22.125  1.00 31.41      BA-  N
ATOM   2222  NH2 ARG B  38      23.621  -3.058  20.060  1.00 32.85      BA-  N
ATOM   2223  C   ARG B  38      25.490  -9.186  25.496  1.00 25.60      BA-  C
ATOM   2224  O   ARG B  38      26.677  -9.388  25.196  1.00 26.47      BA-  O
ATOM   2225  N   ARG B  39      24.924  -9.539  26.648  1.00 26.39      BA-  N
ATOM   2226  CA  ARG B  39      25.666 -10.203  27.746  1.00 29.38      BA-  C
ATOM   2227  CB  ARG B  39      24.795 -10.291  28.994  1.00 32.35      BA-  C
ATOM   2228  CG  ARG B  39      25.564 -10.102  30.287  1.00 37.61      BA-  C
ATOM   2229  CD  ARG B  39      24.625 -10.282  31.454  1.00 40.92      BA-  C
ATOM   2230  NE  ARG B  39      23.717  -9.147  31.512  1.00 43.23      BA-  N
ATOM   2231  CZ  ARG B  39      22.388  -9.212  31.516  1.00 42.93      BA-  C
ATOM   2232  NH1 ARG B  39      21.686  -8.091  31.566  1.00 45.55      BA-  N
ATOM   2233  NH2 ARG B  39      21.770 -10.383  31.505  1.00 44.17      BA-  N
ATOM   2234  C   ARG B  39      26.090 -11.609  27.318  1.00 31.14      BA-  C
ATOM   2235  O   ARG B  39      26.941 -12.193  27.995  1.00 30.29      BA-  O
ATOM   2236  N   HIS B  40      25.496 -12.151  26.255  1.00 31.45      BA-  N
ATOM   2237  CA  HIS B  40      25.777 -13.539  25.804  1.00 31.04      BA-  C
ATOM   2238  CB  HIS B  40      24.527 -14.420  25.921  1.00 30.66      BA-  C
ATOM   2239  CG  HIS B  40      24.149 -14.699  27.337  1.00 32.26      BA-  C
ATOM   2240  ND1 HIS B  40      23.336 -13.851  28.055  1.00 33.81      BA-  N
ATOM   2241  CE1 HIS B  40      23.186 -14.302  29.284  1.00 35.55      BA-  C
ATOM   2242  NE2 HIS B  40      23.864 -15.447  29.381  1.00 35.16      BA-  N
ATOM   2243  CD2 HIS B  40      24.479 -15.700  28.182  1.00 33.90      BA-  C
ATOM   2244  C   HIS B  40      26.411 -13.494  24.417  1.00 28.73      BA-  C
ATOM   2245  O   HIS B  40      26.395 -14.517  23.718  1.00 34.48      BA-  O
ATOM   2246  N   GLY B  41      26.947 -12.335  24.047  1.00 29.59      BA-  N
ATOM   2247  CA  GLY B  41      27.792 -12.192  22.856  1.00 30.52      BA-  C
ATOM   2248  C   GLY B  41      27.001 -11.905  21.602  1.00 32.09      BA-  C
ATOM   2249  O   GLY B  41      27.631 -11.871  20.532  1.00 34.51      BA-  O
ATOM   2250  N   ILE B  42      25.689 -11.682  21.697  1.00 27.41      BA-  N
ATOM   2251  CA  ILE B  42      24.898 -11.340  20.483  1.00 25.44      BA-  C
ATOM   2252  CB  ILE B  42      23.512 -11.991  20.472  1.00 21.59      BA-  C
ATOM   2253  CG1 ILE B  42      23.659 -13.511  20.533  1.00 21.23      BA-  C
ATOM   2254  CG2 ILE B  42      22.734 -11.550  19.238  1.00 19.61      BA-  C
ATOM   2255  CD1 ILE B  42      22.403 -14.249  20.823  1.00 20.28      BA-  C
ATOM   2256  C   ILE B  42      24.866  -9.824  20.347  1.00 27.28      BA-  C
ATOM   2257  O   ILE B  42      24.046  -9.156  20.989  1.00 27.29      BA-  O
ATOM   2258  N   ASN B  43      25.731  -9.344  19.470  1.00 28.79      BA-  N
ATOM   2259  CA  ASN B  43      26.072  -7.922  19.328  1.00 32.01      BA-  C
ATOM   2260  CB  ASN B  43      27.581  -7.705  19.433  1.00 35.18      BA-  C
ATOM   2261  CG  ASN B  43      28.084  -7.941  20.838  1.00 37.91      BA-  C
ATOM   2262  OD1 ASN B  43      27.540  -7.386  21.788  1.00 41.80      BA-  O
ATOM   2263  ND2 ASN B  43      29.110  -8.761  20.981  1.00 41.38      BA-  N
ATOM   2264  C   ASN B  43      25.534  -7.448  17.993  1.00 32.91      BA-  C
ATOM   2265  O   ASN B  43      25.238  -8.289  17.115  1.00 36.67      BA-  O
ATOM   2266  N   GLY B  44      25.452  -6.137  17.856  1.00 31.78      BA1  N
ATOM   2267  CA  GLY B  44      24.957  -5.532  16.619  1.00 29.56      BA1  C
ATOM   2268  C   GLY B  44      23.584  -4.954  16.841  1.00 25.26      BA1  C
ATOM   2269  O   GLY B  44      22.933  -5.271  17.862  1.00 30.68      BA1  O
ATOM   2270  N   GLU B  45      23.199  -4.094  15.918  1.00 24.59      BA1  N
ATOM   2271  CA AGLU B  45      21.850  -3.488  15.902  0.50 23.78      BA1  C
ATOM   2272  CA BGLU B  45      21.857  -3.474  15.890  0.50 23.54      BA1  C
ATOM   2273  CB AGLU B  45      21.943  -1.993  15.611  0.50 26.36      BA1  C
ATOM   2274  CB BGLU B  45      21.944  -2.004  15.489  0.50 25.70      BA1  C
ATOM   2275  CG AGLU B  45      22.571  -1.237  16.760  0.50 28.14      BA1  C
ATOM   2276  CG BGLU B  45      23.210  -1.307  15.943  0.50 28.09      BA1  C
ATOM   2277  CD AGLU B  45      22.805   0.248  16.535  0.50 30.23      BA1  C
ATOM   2278  CD BGLU B  45      23.591  -0.126  15.071  0.50 28.80      BA1  C
ATOM   2279  OE1AGLU B  45      23.249   0.924  17.486  0.50 32.88      BA1  O
ATOM   2280  OE1BGLU B  45      22.709   0.716  14.798  0.50 29.06      BA1  O
ATOM   2281  OE2AGLU B  45      22.539   0.726  15.415  0.50 32.17      BA1  O
ATOM   2282  OE2BGLU B  45      24.761  -0.061  14.650  0.50 38.13      BA1  O
ATOM   2283  C   GLU B  45      21.025  -4.228  14.858  1.00 20.93      BA1  C
ATOM   2284  O   GLU B  45      21.533  -4.448  13.758  1.00 22.50      BA1  O
ATOM   2285  N   PHE B  46      19.801  -4.565  15.206  1.00 17.48      BA1  N
ATOM   2286  CA  PHE B  46      18.893  -5.280  14.286  1.00 15.91      BA1  C
ATOM   2287  CB  PHE B  46      18.074  -6.286  15.079  1.00 14.71      BA1  C
ATOM   2288  CG  PHE B  46      18.932  -7.415  15.587  1.00 15.42      BA1  C
ATOM   2289  CD1 PHE B  46      19.268  -8.483  14.767  1.00 14.26      BA1  C
ATOM   2290  CE1 PHE B  46      20.083  -9.505  15.237  1.00 14.53      BA1  C
ATOM   2291  CZ  PHE B  46      20.608  -9.433  16.510  1.00 14.34      BA1  C
ATOM   2292  CD2 PHE B  46      19.478  -7.355  16.857  1.00 16.95      BA1  C
ATOM   2293  CE2 PHE B  46      20.306  -8.366  17.319  1.00 16.94      BA1  C
ATOM   2294  C   PHE B  46      18.073  -4.268  13.492  1.00 15.95      BA1  C
ATOM   2295  O   PHE B  46      17.005  -3.861  13.955  1.00 17.48      BA1  O
ATOM   2296  N   LEU B  47      18.525  -3.935  12.290  1.00 13.39      BA1  N
ATOM   2297  CA  LEU B  47      17.987  -2.802  11.507  1.00 14.39      BA1  C
ATOM   2298  CB  LEU B  47      19.130  -2.180  10.702  1.00 15.09      BA1  C
ATOM   2299  CG  LEU B  47      20.319  -1.672  11.515  1.00 18.25      BA1  C
ATOM   2300  CD1 LEU B  47      21.358  -1.064  10.595  1.00 20.60      BA1  C
ATOM   2301  CD2 LEU B  47      19.876  -0.677  12.582  1.00 20.87      BA1  C
ATOM   2302  C   LEU B  47      16.864  -3.250  10.573  1.00 14.03      BA1  C
ATOM   2303  O   LEU B  47      16.208  -2.399   9.968  1.00 13.64      BA1  O
ATOM   2304  N   GLN B  48      16.644  -4.551  10.423  1.00 13.37      BA1  N
ATOM   2305  CA  GLN B  48      15.639  -5.011   9.457  1.00 13.26      BA1  C
ATOM   2306  CB  GLN B  48      16.202  -5.217   8.061  1.00 14.74      BA1  C
ATOM   2307  CG  GLN B  48      15.161  -5.837   7.145  1.00 15.80      BA1  C
ATOM   2308  CD  GLN B  48      15.388  -5.590   5.680  1.00 17.12      BA1  C
ATOM   2309  OE1 GLN B  48      16.275  -4.843   5.284  1.00 17.00      BA1  O
ATOM   2310  NE2 GLN B  48      14.530  -6.194   4.874  1.00 20.95      BA1  N
ATOM   2311  C   GLN B  48      15.001  -6.285   9.978  1.00 14.08      BA1  C
ATOM   2312  O   GLN B  48      15.713  -7.184  10.456  1.00 14.05      BA1  O
ATOM   2313  N   ASP B  49      13.679  -6.331   9.909  1.00 11.59      BA1  N
ATOM   2314  CA  ASP B  49      12.895  -7.512  10.278  1.00 11.57      BA1  C
ATOM   2315  CB  ASP B  49      11.877  -7.197  11.356  1.00 11.45      BA1  C
ATOM   2316  CG  ASP B  49      12.470  -6.793  12.691  1.00 14.94      BA1  C
ATOM   2317  OD1 ASP B  49      13.657  -7.063  12.931  1.00 16.22      BA1  O
ATOM   2318  OD2 ASP B  49      11.743  -6.153  13.457  1.00 15.62      BA1  O
ATOM   2319  C   ASP B  49      12.123  -7.980   9.061  1.00 11.66      BA1  C
ATOM   2320  O   ASP B  49      11.564  -7.149   8.363  1.00 11.49      BA1  O
ATOM   2321  N   ASN B  50      12.052  -9.295   8.886  1.00 12.32      BA1  N
ATOM   2322  CA  ASN B  50      11.334  -9.928   7.757  1.00 13.38      BA1  C
ATOM   2323  CB  ASN B  50      12.262 -10.516   6.691  1.00 14.11      BA1  C
ATOM   2324  CG  ASN B  50      13.238  -9.502   6.137  1.00 15.86      BA1  C
ATOM   2325  OD1 ASN B  50      12.837  -8.399   5.801  1.00 17.12      BA1  O
ATOM   2326  ND2 ASN B  50      14.513  -9.845   6.084  1.00 19.51      BA1  N
ATOM   2327  C   ASN B  50      10.475 -11.062   8.301  1.00 13.64      BA1  C
ATOM   2328  O   ASN B  50      10.796 -11.635   9.338  1.00 13.98      BA1  O
ATOM   2329  N   HIS B  51       9.411 -11.355   7.581  1.00 12.42      BA1  N
ATOM   2330  CA  HIS B  51       8.408 -12.373   7.928  1.00 11.89      BA1  C
ATOM   2331  CB  HIS B  51       7.145 -11.688   8.423  1.00 12.82      BA1  C
ATOM   2332  CG  HIS B  51       5.977 -12.591   8.643  1.00 12.96      BA1  C
ATOM   2333  ND1 HIS B  51       4.715 -12.086   8.898  1.00 14.48      BA1  N
ATOM   2334  CE1 HIS B  51       3.868 -13.085   9.031  1.00 15.32      BA1  C
ATOM   2335  NE2 HIS B  51       4.537 -14.236   8.850  1.00 13.20      BA1  N
ATOM   2336  CD2 HIS B  51       5.847 -13.934   8.592  1.00 13.70      BA1  C
ATOM   2337  C   HIS B  51       8.191 -13.167   6.656  1.00 13.16      BA1  C
ATOM   2338  O   HIS B  51       7.801 -12.584   5.652  1.00 12.37      BA1  O
ATOM   2339  N   SER B  52       8.483 -14.449   6.675  1.00 14.09      BA1  N
ATOM   2340  CA ASER B  52       8.233 -15.269   5.474  0.50 15.84      BA1  C
ATOM   2341  CA BSER B  52       8.284 -15.303   5.488  0.50 14.35      BA1  C
ATOM   2342  CB ASER B  52       9.506 -15.757   4.837  0.50 17.68      BA1  C
ATOM   2343  CB BSER B  52       9.607 -15.848   5.006  0.50 14.08      BA1  C
ATOM   2344  OG ASER B  52       9.852 -17.041   5.322  0.50 19.12      BA1  O
ATOM   2345  OG BSER B  52       9.506 -16.338   3.679  0.50 13.39      BA1  O
ATOM   2346  C   SER B  52       7.266 -16.392   5.827  1.00 16.16      BA1  C
ATOM   2347  O   SER B  52       7.438 -17.066   6.852  1.00 18.90      BA1  O
ATOM   2348  N   LEU B  53       6.247 -16.534   5.008  1.00 15.44      BA1  N
ATOM   2349  CA ALEU B  53       5.297 -17.659   5.158  0.60 16.58      BA1  C
ATOM   2350  CA BLEU B  53       5.285 -17.640   5.152  0.40 15.75      BA1  C
ATOM   2351  CB ALEU B  53       3.846 -17.184   5.095  0.60 17.63      BA1  C
ATOM   2352  CB BLEU B  53       3.880 -17.040   5.091  0.40 15.17      BA1  C
ATOM   2353  CG ALEU B  53       2.842 -18.283   4.718  0.60 17.73      BA1  C
ATOM   2354  CG BLEU B  53       2.721 -18.022   5.242  0.40 14.60      BA1  C
ATOM   2355  CD1ALEU B  53       2.626 -19.270   5.851  0.60 17.30      BA1  C
ATOM   2356  CD1BLEU B  53       2.338 -18.619   3.899  0.40 15.31      BA1  C
ATOM   2357  CD2ALEU B  53       1.511 -17.722   4.238  0.60 19.11      BA1  C
ATOM   2358  CD2BLEU B  53       3.041 -19.112   6.248  0.40 14.77      BA1  C
ATOM   2359  C   LEU B  53       5.573 -18.673   4.059  1.00 17.21      BA1  C
ATOM   2360  O   LEU B  53       5.580 -18.294   2.863  1.00 16.19      BA1  O
ATOM   2361  N   SER B  54       5.826 -19.904   4.480  1.00 16.80      BA1  N
ATOM   2362  CA  SER B  54       5.936 -21.066   3.585  1.00 16.75      BA1  C
ATOM   2363  CB  SER B  54       7.152 -21.865   3.893  1.00 14.83      BA1  C
ATOM   2364  OG  SER B  54       8.324 -21.100   3.677  1.00 15.67      BA1  O
ATOM   2365  C   SER B  54       4.652 -21.876   3.739  1.00 17.99      BA1  C
ATOM   2366  O   SER B  54       4.478 -22.569   4.751  1.00 18.24      BA1  O
ATOM   2367  N   MET B  55       3.739 -21.740   2.786  1.00 22.67      BA1  N
ATOM   2368  CA  MET B  55       2.418 -22.408   2.900  1.00 25.59      BA1  C
ATOM   2369  CB  MET B  55       1.431 -21.868   1.864  1.00 28.78      BA1  C
ATOM   2370  CG  MET B  55      -0.009 -22.061   2.296  1.00 30.59      BA1  C
ATOM   2371  SD  MET B  55      -1.165 -20.912   1.519  1.00 30.32      BA1  S
ATOM   2372  CE  MET B  55      -1.411 -19.744   2.854  1.00 26.06      BA1  C
ATOM   2373  C   MET B  55       2.605 -23.924   2.750  1.00 25.13      BA1  C
ATOM   2374  O   MET B  55       1.953 -24.707   3.486  1.00 23.50      BA1  O
ATOM   2375  N   LYS B  56       3.583 -24.309   1.931  1.00 26.34      BA1  N
ATOM   2376  CA ALYS B  56       3.835 -25.712   1.526  0.50 26.81      BA1  C
ATOM   2377  CA BLYS B  56       3.833 -25.711   1.527  0.50 26.35      BA1  C
ATOM   2378  CB ALYS B  56       4.206 -25.758   0.041  0.50 27.94      BA1  C
ATOM   2379  CB BLYS B  56       4.166 -25.749   0.035  0.50 26.83      BA1  C
ATOM   2380  CG ALYS B  56       3.473 -24.772  -0.871  0.50 27.90      BA1  C
ATOM   2381  CG BLYS B  56       3.030 -25.323  -0.885  0.50 25.94      BA1  C
ATOM   2382  CD ALYS B  56       3.940 -24.771  -2.314  0.50 27.76      BA1  C
ATOM   2383  CD BLYS B  56       3.459 -25.162  -2.327  0.50 25.76      BA1  C
ATOM   2384  CE ALYS B  56       2.874 -24.284  -3.270  0.50 26.47      BA1  C
ATOM   2385  CE BLYS B  56       2.380 -24.546  -3.187  0.50 25.22      BA1  C
ATOM   2386  NZ ALYS B  56       3.150 -24.691  -4.669  0.50 25.69      BA1  N
ATOM   2387  NZ BLYS B  56       1.078 -25.222  -2.975  0.50 23.26      BA1  N
ATOM   2388  C   LYS B  56       4.963 -26.339   2.356  1.00 26.76      BA1  C
ATOM   2389  O   LYS B  56       6.043 -25.740   2.487  1.00 26.37      BA1  O
ATOM   2390  N   LYS B  57       4.683 -27.509   2.891  1.00 24.08      BA1  N
ATOM   2391  CA  LYS B  57       5.680 -28.439   3.458  1.00 22.51      BA1  C
ATOM   2392  CB  LYS B  57       4.937 -29.683   3.929  1.00 29.03      BA1  C
ATOM   2393  CG  LYS B  57       5.621 -30.577   4.942  1.00 33.72      BA1  C
ATOM   2394  CD  LYS B  57       4.632 -31.581   5.567  1.00 37.56      BA1  C
ATOM   2395  CE  LYS B  57       3.356 -31.844   4.790  1.00 40.68      BA1  C
ATOM   2396  NZ  LYS B  57       2.679 -33.072   5.275  1.00 43.25      BA1  N
ATOM   2397  C   LYS B  57       6.675 -28.789   2.347  1.00 22.60      BA1  C
ATOM   2398  O   LYS B  57       6.233 -28.903   1.179  1.00 20.80      BA1  O
ATOM   2399  N   GLY B  58       7.963 -28.904   2.672  1.00 19.34      BA1  N
ATOM   2400  CA  GLY B  58       9.010 -29.327   1.722  1.00 17.16      BA1  C
ATOM   2401  C   GLY B  58       9.670 -28.180   0.972  1.00 15.56      BA1  C
ATOM   2402  O   GLY B  58      10.591 -28.426   0.165  1.00 16.45      BA1  O
ATOM   2403  N   VAL B  59       9.234 -26.943   1.199  1.00 13.34      BA1  N
ATOM   2404  CA  VAL B  59       9.968 -25.737   0.754  1.00 13.17      BA1  C
ATOM   2405  CB  VAL B  59       9.227 -24.460   1.179  1.00 13.91      BA1  C
ATOM   2406  CG1 VAL B  59      10.115 -23.218   1.114  1.00 15.02      BA1  C
ATOM   2407  CG2 VAL B  59       7.959 -24.270   0.367  1.00 14.67      BA1  C
ATOM   2408  C   VAL B  59      11.370 -25.796   1.356  1.00 14.01      BA1  C
ATOM   2409  O   VAL B  59      11.491 -25.977   2.584  1.00 12.92      BA1  O
ATOM   2410  N   LEU B  60      12.389 -25.655   0.519  1.00 14.59      BA1  N
ATOM   2411  CA  LEU B  60      13.783 -25.553   0.985  1.00 16.50      BA1  C
ATOM   2412  CB  LEU B  60      14.564 -26.790   0.533  1.00 17.11      BA1  C
ATOM   2413  CG  LEU B  60      15.910 -27.007   1.231  1.00 18.36      BA1  C
ATOM   2414  CD1 LEU B  60      16.431 -28.416   0.981  1.00 18.43      BA1  C
ATOM   2415  CD2 LEU B  60      16.932 -25.947   0.827  1.00 19.77      BA1  C
ATOM   2416  C   LEU B  60      14.334 -24.256   0.402  1.00 17.53      BA1  C
ATOM   2417  O   LEU B  60      14.295 -24.095  -0.828  1.00 18.59      BA1  O
ATOM   2418  N   ARG B  61      14.761 -23.342   1.270  1.00 16.63      BA1  N
ATOM   2419  CA  ARG B  61      15.380 -22.066   0.853  1.00 17.77      BA1  C
ATOM   2420  CB  ARG B  61      14.507 -20.914   1.329  1.00 19.87      BA1  C
ATOM   2421  CG  ARG B  61      13.292 -20.783   0.428  1.00 22.34      BA1  C
ATOM   2422  CD  ARG B  61      12.433 -19.615   0.763  1.00 25.36      BA1  C
ATOM   2423  NE  ARG B  61      11.664 -19.294  -0.430  1.00 25.65      BA1  N
ATOM   2424  CZ  ARG B  61      11.036 -18.145  -0.638  1.00 28.28      BA1  C
ATOM   2425  NH1 ARG B  61      10.385 -17.958  -1.772  1.00 29.07      BA1  N
ATOM   2426  NH2 ARG B  61      11.052 -17.192   0.281  1.00 30.86      BA1  N
ATOM   2427  C   ARG B  61      16.803 -21.959   1.375  1.00 18.40      BA1  C
ATOM   2428  O   ARG B  61      17.031 -22.267   2.548  1.00 17.50      BA1  O
ATOM   2429  N   GLY B  62      17.720 -21.526   0.521  1.00 17.12      BA1  N
ATOM   2430  CA  GLY B  62      19.138 -21.393   0.904  1.00 15.95      BA1  C
ATOM   2431  C   GLY B  62      20.026 -21.938  -0.201  1.00 16.79      BA1  C
ATOM   2432  O   GLY B  62      19.515 -22.409  -1.207  1.00 17.41      BA1  O
ATOM   2433  N   LEU B  63      21.341 -21.919  -0.005  1.00 16.43      BA1  N
ATOM   2434  CA  LEU B  63      22.013 -21.350   1.151  1.00 14.79      BA1  C
ATOM   2435  CB  LEU B  63      23.295 -22.134   1.428  1.00 14.43      BA1  C
ATOM   2436  CG  LEU B  63      23.092 -23.612   1.719  1.00 15.19      BA1  C
ATOM   2437  CD1 LEU B  63      24.430 -24.325   1.792  1.00 14.78      BA1  C
ATOM   2438  CD2 LEU B  63      22.327 -23.791   3.022  1.00 16.13      BA1  C
ATOM   2439  C   LEU B  63      22.341 -19.901   0.841  1.00 15.54      BA1  C
ATOM   2440  O   LEU B  63      22.988 -19.636  -0.190  1.00 18.36      BA1  O
ATOM   2441  N   HIS B  64      21.912 -19.010   1.719  1.00 13.78      BA1  N
ATOM   2442  CA  HIS B  64      21.938 -17.563   1.441  1.00 14.13      BA1  C
ATOM   2443  CB  HIS B  64      20.528 -16.993   1.492  1.00 14.66      BA1  C
ATOM   2444  CG  HIS B  64      19.598 -17.596   0.497  1.00 16.05      BA1  C
ATOM   2445  ND1 HIS B  64      18.234 -17.610   0.719  1.00 17.39      BA1  N
ATOM   2446  CE1 HIS B  64      17.637 -18.212  -0.286  1.00 17.80      BA1  C
ATOM   2447  NE2 HIS B  64      18.567 -18.597  -1.161  1.00 21.07      BA1  N
ATOM   2448  CD2 HIS B  64      19.791 -18.216  -0.686  1.00 18.32      BA1  C
ATOM   2449  C   HIS B  64      22.870 -16.824   2.391  1.00 13.17      BA1  C
ATOM   2450  O   HIS B  64      22.858 -17.036   3.619  1.00 12.90      BA1  O
ATOM   2451  N   TYR B  65      23.593 -15.863   1.847  1.00 13.33      BA1  N
ATOM   2452  CA  TYR B  65      24.457 -14.964   2.649  1.00 14.29      BA1  C
ATOM   2453  CB  TYR B  65      25.801 -15.631   2.978  1.00 14.04      BA1  C
ATOM   2454  CG  TYR B  65      26.638 -16.012   1.781  1.00 14.19      BA1  C
ATOM   2455  CD1 TYR B  65      26.332 -17.112   1.000  1.00 13.74      BA1  C
ATOM   2456  CE1 TYR B  65      27.095 -17.473  -0.103  1.00 16.20      BA1  C
ATOM   2457  CZ  TYR B  65      28.201 -16.717  -0.457  1.00 15.56      BA1  C
ATOM   2458  OH  TYR B  65      28.942 -17.048  -1.563  1.00 15.37      BA1  O
ATOM   2459  CE2 TYR B  65      28.526 -15.620   0.323  1.00 14.54      BA1  C
ATOM   2460  CD2 TYR B  65      27.747 -15.267   1.417  1.00 15.67      BA1  C
ATOM   2461  C   TYR B  65      24.641 -13.675   1.858  1.00 15.45      BA1  C
ATOM   2462  O   TYR B  65      24.326 -13.664   0.663  1.00 14.28      BA1  O
ATOM   2463  N   GLN B  66      25.119 -12.632   2.524  1.00 16.23      BA1  N
ATOM   2464  CA AGLN B  66      25.396 -11.309   1.892  0.40 16.15      BA1  C
ATOM   2465  CA BGLN B  66      25.396 -11.330   1.881  0.60 16.07      BA1  C
ATOM   2466  CB AGLN B  66      24.569 -10.156   2.488  0.40 16.43      BA1  C
ATOM   2467  CB BGLN B  66      24.453 -10.303   2.502  0.60 16.06      BA1  C
ATOM   2468  CG AGLN B  66      23.136 -10.085   1.961  0.40 16.18      BA1  C
ATOM   2469  CG BGLN B  66      23.045 -10.841   2.783  0.60 15.03      BA1  C
ATOM   2470  CD AGLN B  66      22.353  -8.810   2.217  0.40 16.82      BA1  C
ATOM   2471  CD BGLN B  66      22.843 -11.865   3.894  0.60 15.29      BA1  C
ATOM   2472  OE1AGLN B  66      21.274  -8.598   1.671  0.40 16.76      BA1  O
ATOM   2473  OE1BGLN B  66      21.964 -12.727   3.836  0.60 16.65      BA1  O
ATOM   2474  NE2AGLN B  66      22.876  -7.926   3.041  0.40 17.25      BA1  N
ATOM   2475  NE2BGLN B  66      23.644 -11.823   4.939  0.60 14.72      BA1  N
ATOM   2476  C   GLN B  66      26.889 -11.016   2.042  1.00 16.36      BA1  C
ATOM   2477  O   GLN B  66      27.418 -11.172   3.142  1.00 14.31      BA1  O
ATOM   2478  N   LEU B  67      27.537 -10.592   0.968  1.00 15.59      BA1  N
ATOM   2479  CA  LEU B  67      28.976 -10.251   1.011  1.00 15.75      BA1  C
ATOM   2480  CB  LEU B  67      29.435  -9.901  -0.400  1.00 17.20      BA1  C
ATOM   2481  CG  LEU B  67      29.486 -11.044  -1.404  1.00 17.92      BA1  C
ATOM   2482  CD1 LEU B  67      29.868 -10.505  -2.770  1.00 19.57      BA1  C
ATOM   2483  CD2 LEU B  67      30.463 -12.125  -0.963  1.00 17.71      BA1  C
ATOM   2484  C   LEU B  67      29.223  -9.067   1.944  1.00 16.47      BA1  C
ATOM   2485  O   LEU B  67      28.362  -8.168   2.029  1.00 15.37      BA1  O
ATOM   2486  N   ASP B  68      30.378  -9.060   2.601  1.00 16.22      BA1  N
ATOM   2487  CA  ASP B  68      30.874  -7.874   3.336  1.00 17.61      BA1  C
ATOM   2488  CB  ASP B  68      32.265  -8.103   3.928  1.00 17.48      BA1  C
ATOM   2489  CG  ASP B  68      32.357  -9.097   5.065  1.00 19.04      BA1  C
ATOM   2490  OD1 ASP B  68      31.307  -9.631   5.481  1.00 18.88      BA1  O
ATOM   2491  OD2 ASP B  68      33.485  -9.316   5.525  1.00 22.21      BA1  O
ATOM   2492  C   ASP B  68      30.900  -6.718   2.335  1.00 18.41      BA1  C
ATOM   2493  O   ASP B  68      31.171  -6.923   1.153  1.00 19.73      BA1  O
ATOM   2494  N   PRO B  69      30.628  -5.461   2.741  1.00 19.44      BA1  N
ATOM   2495  CA  PRO B  69      30.312  -5.099   4.128  1.00 17.16      BA1  C
ATOM   2496  CB  PRO B  69      30.790  -3.638   4.152  1.00 18.68      BA1  C
ATOM   2497  CG  PRO B  69      30.405  -3.136   2.783  1.00 19.03      BA1  C
ATOM   2498  CD  PRO B  69      30.728  -4.287   1.857  1.00 20.87      BA1  C
ATOM   2499  C   PRO B  69      28.830  -5.155   4.520  1.00 18.56      BA1  C
ATOM   2500  O   PRO B  69      28.431  -4.490   5.466  1.00 20.90      BA1  O
ATOM   2501  N   HIS B  70      28.044  -5.974   3.827  1.00 16.88      BA1  N
ATOM   2502  CA  HIS B  70      26.577  -6.035   4.003  1.00 18.37      BA1  C
ATOM   2503  CB  HIS B  70      25.894  -5.855   2.657  1.00 19.27      BA1  C
ATOM   2504  CG  HIS B  70      26.435  -4.692   1.900  1.00 22.38      BA1  C
ATOM   2505  ND1 HIS B  70      26.314  -3.401   2.361  1.00 25.31      BA1  N
ATOM   2506  CE1 HIS B  70      26.892  -2.581   1.504  1.00 25.87      BA1  C
ATOM   2507  NE2 HIS B  70      27.396  -3.302   0.503  1.00 26.59      BA1  N
ATOM   2508  CD2 HIS B  70      27.126  -4.623   0.742  1.00 24.84      BA1  C
ATOM   2509  C   HIS B  70      26.130  -7.320   4.712  1.00 17.34      BA1  C
ATOM   2510  O   HIS B  70      24.931  -7.605   4.635  1.00 16.46      BA1  O
ATOM   2511  N   ALA B  71      27.019  -8.074   5.361  1.00 16.60      BA1  N
ATOM   2512  CA  ALA B  71      26.631  -9.367   5.971  1.00 17.30      BA1  C
ATOM   2513  CB  ALA B  71      27.812 -10.096   6.558  1.00 16.97      BA1  C
ATOM   2514  C   ALA B  71      25.545  -9.124   7.028  1.00 17.04      BA1  C
ATOM   2515  O   ALA B  71      25.657  -8.189   7.839  1.00 16.61      BA1  O
ATOM   2516  N   GLN B  72      24.507  -9.939   7.003  1.00 15.38      BA1  N
ATOM   2517  CA  GLN B  72      23.417  -9.865   7.995  1.00 16.13      BA1  C
ATOM   2518  CB  GLN B  72      22.073 -10.031   7.294  1.00 17.69      BA1  C
ATOM   2519  CG  GLN B  72      21.728  -8.934   6.291  1.00 18.17      BA1  C
ATOM   2520  CD  GLN B  72      20.433  -9.216   5.558  1.00 19.58      BA1  C
ATOM   2521  OE1 GLN B  72      20.238 -10.287   4.997  1.00 20.92      BA1  O
ATOM   2522  NE2 GLN B  72      19.514  -8.264   5.567  1.00 19.11      BA1  N
ATOM   2523  C   GLN B  72      23.635 -10.973   9.020  1.00 17.08      BA1  C
ATOM   2524  O   GLN B  72      23.539 -12.147   8.622  1.00 21.46      BA1  O
ATOM   2525  N   GLY B  73      23.870 -10.625  10.289  1.00 12.18      BA1  N
ATOM   2526  CA  GLY B  73      23.593 -11.537  11.396  1.00 12.36      BA1  C
ATOM   2527  C   GLY B  73      22.086 -11.705  11.504  1.00 12.78      BA1  C
ATOM   2528  O   GLY B  73      21.350 -10.734  11.212  1.00 13.19      BA1  O
ATOM   2529  N   LYS B  74      21.614 -12.886  11.850  1.00 11.69      BA1  N
ATOM   2530  CA  LYS B  74      20.161 -13.136  11.867  1.00 12.04      BA1  C
ATOM   2531  CB  LYS B  74      19.701 -13.992  10.691  1.00 12.48      BA1  C
ATOM   2532  CG  LYS B  74      19.880 -13.366   9.326  1.00 13.40      BA1  C
ATOM   2533  CD  LYS B  74      19.488 -14.224   8.169  1.00 16.09      BA1  C
ATOM   2534  CE  LYS B  74      19.562 -13.456   6.871  1.00 19.25      BA1  C
ATOM   2535  NZ  LYS B  74      19.206 -14.264   5.681  1.00 20.86      BA1  N
ATOM   2536  C   LYS B  74      19.760 -13.833  13.161  1.00 12.46      BA1  C
ATOM   2537  O   LYS B  74      20.387 -14.811  13.544  1.00 12.45      BA1  O
ATOM   2538  N   LEU B  75      18.679 -13.361  13.770  1.00 10.96      BA1  N
ATOM   2539  CA  LEU B  75      17.936 -14.154  14.758  1.00 12.32      BA1  C
ATOM   2540  CB  LEU B  75      17.526 -13.295  15.947  1.00 12.22      BA1  C
ATOM   2541  CG  LEU B  75      18.653 -12.782  16.827  1.00 14.10      BA1  C
ATOM   2542  CD1 LEU B  75      18.150 -11.675  17.733  1.00 15.37      BA1  C
ATOM   2543  CD2 LEU B  75      19.264 -13.901  17.651  1.00 15.22      BA1  C
ATOM   2544  C   LEU B  75      16.712 -14.737  14.053  1.00 13.06      BA1  C
ATOM   2545  O   LEU B  75      15.894 -13.987  13.526  1.00 12.26      BA1  O
ATOM   2546  N   VAL B  76      16.614 -16.059  14.062  1.00 11.94      BA1  N
ATOM   2547  CA  VAL B  76      15.567 -16.810  13.337  1.00 12.46      BA1  C
ATOM   2548  CB  VAL B  76      16.212 -17.867  12.429  1.00 14.38      BA1  C
ATOM   2549  CG1 VAL B  76      15.178 -18.580  11.593  1.00 14.85      BA1  C
ATOM   2550  CG2 VAL B  76      17.290 -17.267  11.541  1.00 15.92      BA1  C
ATOM   2551  C   VAL B  76      14.644 -17.471  14.349  1.00 12.29      BA1  C
ATOM   2552  O   VAL B  76      15.130 -18.093  15.272  1.00 10.70      BA1  O
ATOM   2553  N   ARG B  77      13.334 -17.322  14.184  1.00 11.74      BA1  N
ATOM   2554  CA  ARG B  77      12.392 -18.085  15.013  1.00 12.32      BA1  C
ATOM   2555  CB  ARG B  77      11.983 -17.348  16.293  1.00 16.43      BA1  C
ATOM   2556  CG  ARG B  77      11.000 -16.210  16.075  1.00 18.32      BA1  C
ATOM   2557  CD  ARG B  77      10.688 -15.370  17.294  1.00 20.75      BA1  C
ATOM   2558  NE  ARG B  77       9.904 -16.130  18.258  1.00 22.88      BA1  N
ATOM   2559  CZ  ARG B  77       8.632 -15.898  18.597  1.00 20.87      BA1  C
ATOM   2560  NH1 ARG B  77       8.044 -16.680  19.491  1.00 23.19      BA1  N
ATOM   2561  NH2 ARG B  77       7.976 -14.867  18.095  1.00 20.23      BA1  N
ATOM   2562  C   ARG B  77      11.189 -18.474  14.156  1.00 12.67      BA1  C
ATOM   2563  O   ARG B  77      10.912 -17.871  13.139  1.00 11.24      BA1  O
ATOM   2564  N   VAL B  78      10.491 -19.486  14.619  1.00 13.93      BA1  N
ATOM   2565  CA  VAL B  78       9.276 -19.957  13.918  1.00 13.58      BA1  C
ATOM   2566  CB  VAL B  78       9.373 -21.447  13.564  1.00 13.81      BA1  C
ATOM   2567  CG1 VAL B  78       8.017 -21.970  13.124  1.00 12.76      BA1  C
ATOM   2568  CG2 VAL B  78      10.453 -21.688  12.522  1.00 13.29      BA1  C
ATOM   2569  C   VAL B  78       8.105 -19.657  14.835  1.00 15.64      BA1  C
ATOM   2570  O   VAL B  78       8.049 -20.207  15.947  1.00 16.03      BA1  O
ATOM   2571  N   VAL B  79       7.205 -18.791  14.391  1.00 15.98      BA1  N
ATOM   2572  CA AVAL B  79       6.054 -18.376  15.240  0.60 16.31      BA1  C
ATOM   2573  CA BVAL B  79       6.038 -18.366  15.223  0.40 16.69      BA1  C
ATOM   2574  CB AVAL B  79       5.702 -16.898  14.982  0.60 15.70      BA1  C
ATOM   2575  CB BVAL B  79       5.588 -16.917  14.948  0.40 17.24      BA1  C
ATOM   2576  CG1AVAL B  79       5.120 -16.662  13.601  0.60 16.12      BA1  C
ATOM   2577  CG1BVAL B  79       6.450 -15.947  15.717  0.40 17.45      BA1  C
ATOM   2578  CG2AVAL B  79       4.834 -16.320  16.073  0.60 15.39      BA1  C
ATOM   2579  CG2BVAL B  79       5.557 -16.548  13.475  0.40 17.63      BA1  C
ATOM   2580  C   VAL B  79       4.897 -19.365  15.030  1.00 16.39      BA1  C
ATOM   2581  O   VAL B  79       4.118 -19.558  15.959  1.00 18.12      BA1  O
ATOM   2582  N   LEU B  80       4.806 -19.979  13.852  1.00 15.84      BA1  N
ATOM   2583  CA ALEU B  80       3.837 -21.058  13.567  0.60 15.65      BA1  C
ATOM   2584  CA BLEU B  80       3.853 -21.086  13.597  0.40 17.03      BA1  C
ATOM   2585  CB ALEU B  80       2.619 -20.413  12.900  0.60 17.57      BA1  C
ATOM   2586  CB BLEU B  80       2.544 -20.586  12.983  0.40 19.63      BA1  C
ATOM   2587  CG ALEU B  80       1.900 -19.357  13.749  0.60 18.44      BA1  C
ATOM   2588  CG BLEU B  80       1.580 -21.706  12.579  0.40 21.91      BA1  C
ATOM   2589  CD1ALEU B  80       1.196 -18.311  12.891  0.60 19.68      BA1  C
ATOM   2590  CD1BLEU B  80       1.035 -22.434  13.801  0.40 23.31      BA1  C
ATOM   2591  CD2ALEU B  80       0.929 -20.026  14.707  0.60 19.36      BA1  C
ATOM   2592  CD2BLEU B  80       0.441 -21.188  11.712  0.40 22.82      BA1  C
ATOM   2593  C   LEU B  80       4.504 -22.099  12.662  1.00 15.10      BA1  C
ATOM   2594  O   LEU B  80       5.136 -21.699  11.690  1.00 14.49      BA1  O
ATOM   2595  N   GLY B  81       4.315 -23.372  12.958  1.00 14.59      BA1  N
ATOM   2596  CA  GLY B  81       4.846 -24.456  12.124  1.00 13.14      BA1  C
ATOM   2597  C   GLY B  81       6.201 -24.923  12.597  1.00 12.23      BA1  C
ATOM   2598  O   GLY B  81       6.483 -24.900  13.796  1.00 11.01      BA1  O
ATOM   2599  N   LYS B  82       7.047 -25.364  11.663  1.00 12.20      BA1  N
ATOM   2600  CA ALYS B  82       8.301 -26.048  12.048  0.50 12.93      BA1  C
ATOM   2601  CA BLYS B  82       8.308 -26.033  12.051  0.50 12.86      BA1  C
ATOM   2602  CB ALYS B  82       7.982 -27.479  12.478  0.50 14.65      BA1  C
ATOM   2603  CB BLYS B  82       8.013 -27.459  12.516  0.50 14.59      BA1  C
ATOM   2604  CG ALYS B  82       9.174 -28.300  12.941  0.50 16.54      BA1  C
ATOM   2605  CG BLYS B  82       9.223 -28.246  12.989  0.50 16.38      BA1  C
ATOM   2606  CD ALYS B  82       8.777 -29.635  13.523  0.50 19.02      BA1  C
ATOM   2607  CD BLYS B  82       8.912 -29.684  13.327  0.50 18.76      BA1  C
ATOM   2608  CE ALYS B  82       8.205 -30.610  12.523  0.50 21.03      BA1  C
ATOM   2609  CE BLYS B  82       8.015 -29.815  14.539  0.50 20.61      BA1  C
ATOM   2610  NZ ALYS B  82       8.025 -31.950  13.131  0.50 23.24      BA1  N
ATOM   2611  NZ BLYS B  82       7.907 -31.220  14.995  0.50 22.63      BA1  N
ATOM   2612  C   LYS B  82       9.276 -26.050  10.872  1.00 11.93      BA1  C
ATOM   2613  O   LYS B  82       8.842 -26.312   9.746  1.00 11.75      BA1  O
ATOM   2614  N   VAL B  83      10.540 -25.752  11.153  1.00 12.79      BA1  N
ATOM   2615  CA  VAL B  83      11.596 -25.890  10.118  1.00 12.51      BA1  C
ATOM   2616  CB  VAL B  83      12.077 -24.563   9.508  1.00 13.74      BA1  C
ATOM   2617  CG1 VAL B  83      10.926 -23.742   8.977  1.00 14.54      BA1  C
ATOM   2618  CG2 VAL B  83      12.982 -23.760  10.424  1.00 14.20      BA1  C
ATOM   2619  C   VAL B  83      12.784 -26.649  10.697  1.00 13.24      BA1  C
ATOM   2620  O   VAL B  83      13.028 -26.622  11.901  1.00 11.05      BA1  O
ATOM   2621  N   PHE B  84      13.537 -27.240   9.785  1.00 12.89      BA1  N
ATOM   2622  CA  PHE B  84      14.931 -27.655  10.006  1.00 12.43      BA1  C
ATOM   2623  CB  PHE B  84      15.190 -28.897   9.169  1.00 12.51      BA1  C
ATOM   2624  CG  PHE B  84      16.603 -29.409   9.136  1.00 13.16      BA1  C
ATOM   2625  CD1 PHE B  84      17.066 -30.266  10.123  1.00 13.51      BA1  C
ATOM   2626  CE1 PHE B  84      18.354 -30.777  10.061  1.00 14.55      BA1  C
ATOM   2627  CZ  PHE B  84      19.183 -30.427   9.023  1.00 13.72      BA1  C
ATOM   2628  CD2 PHE B  84      17.446 -29.075   8.092  1.00 13.24      BA1  C
ATOM   2629  CE2 PHE B  84      18.729 -29.597   8.030  1.00 14.67      BA1  C
ATOM   2630  C   PHE B  84      15.793 -26.477   9.566  1.00 11.79      BA1  C
ATOM   2631  O   PHE B  84      15.767 -26.137   8.378  1.00 12.34      BA1  O
ATOM   2632  N   ASP B  85      16.477 -25.853  10.513  1.00 10.94      BA1  N
ATOM   2633  CA  ASP B  85      17.223 -24.604  10.263  1.00 11.41      BA1  C
ATOM   2634  CB  ASP B  85      16.859 -23.530  11.285  1.00 12.02      BA1  C
ATOM   2635  CG  ASP B  85      17.092 -22.148  10.715  1.00 13.92      BA1  C
ATOM   2636  OD1 ASP B  85      16.413 -21.789   9.705  1.00 15.00      BA1  O
ATOM   2637  OD2 ASP B  85      17.946 -21.454  11.260  1.00 14.36      BA1  O
ATOM   2638  C   ASP B  85      18.717 -24.924  10.262  1.00 13.05      BA1  C
ATOM   2639  O   ASP B  85      19.151 -25.674  11.153  1.00 12.63      BA1  O
ATOM   2640  N   VAL B  86      19.466 -24.360   9.320  1.00 12.28      BA1  N
ATOM   2641  CA  VAL B  86      20.907 -24.682   9.128  1.00 12.95      BA1  C
ATOM   2642  CB  VAL B  86      21.152 -25.499   7.849  1.00 13.60      BA1  C
ATOM   2643  CG1 VAL B  86      22.629 -25.856   7.683  1.00 12.61      BA1  C
ATOM   2644  CG2 VAL B  86      20.267 -26.728   7.799  1.00 15.03      BA1  C
ATOM   2645  C   VAL B  86      21.710 -23.390   9.086  1.00 13.03      BA1  C
ATOM   2646  O   VAL B  86      21.315 -22.474   8.367  1.00 12.02      BA1  O
ATOM   2647  N   ALA B  87      22.845 -23.388   9.773  1.00 10.80      BA1  N
ATOM   2648  CA  ALA B  87      23.870 -22.332   9.709  1.00 10.77      BA1  C
ATOM   2649  CB  ALA B  87      24.098 -21.792  11.077  1.00 11.31      BA1  C
ATOM   2650  C   ALA B  87      25.145 -22.958   9.172  1.00 12.17      BA1  C
ATOM   2651  O   ALA B  87      25.544 -23.985   9.696  1.00 10.97      BA1  O
ATOM   2652  N   VAL B  88      25.749 -22.329   8.176  1.00 11.63      BA1  N
ATOM   2653  CA  VAL B  88      26.998 -22.823   7.550  1.00 11.65      BA1  C
ATOM   2654  CB  VAL B  88      26.824 -23.108   6.053  1.00 12.20      BA1  C
ATOM   2655  CG1 VAL B  88      28.130 -23.643   5.492  1.00 12.75      BA1  C
ATOM   2656  CG2 VAL B  88      25.672 -24.067   5.769  1.00 13.29      BA1  C
ATOM   2657  C   VAL B  88      28.081 -21.776   7.763  1.00 12.38      BA1  C
ATOM   2658  O   VAL B  88      27.890 -20.608   7.401  1.00 11.43      BA1  O
ATOM   2659  N   ASP B  89      29.227 -22.187   8.281  1.00 10.74      BA1  N
ATOM   2660  CA  ASP B  89      30.325 -21.228   8.535  1.00 13.03      BA1  C
ATOM   2661  CB  ASP B  89      31.271 -21.810   9.579  1.00 13.31      BA1  C
ATOM   2662  CG  ASP B  89      32.428 -20.927   9.990  1.00 14.68      BA1  C
ATOM   2663  OD1 ASP B  89      32.571 -19.839   9.385  1.00 14.27      BA1  O
ATOM   2664  OD2 ASP B  89      33.136 -21.313  10.954  1.00 15.42      BA1  O
ATOM   2665  C   ASP B  89      31.000 -20.928   7.198  1.00 13.42      BA1  C
ATOM   2666  O   ASP B  89      31.627 -21.840   6.646  1.00 13.59      BA1  O
ATOM   2667  N   LEU B  90      30.910 -19.688   6.710  1.00 12.99      BA1  N
ATOM   2668  CA  LEU B  90      31.606 -19.307   5.457  1.00 13.32      BA1  C
ATOM   2669  CB  LEU B  90      30.614 -18.961   4.347  1.00 13.50      BA1  C
ATOM   2670  CG  LEU B  90      29.659 -20.076   3.926  1.00 14.00      BA1  C
ATOM   2671  CD1 LEU B  90      28.692 -19.580   2.884  1.00 14.84      BA1  C
ATOM   2672  CD2 LEU B  90      30.411 -21.292   3.420  1.00 13.88      BA1  C
ATOM   2673  C   LEU B  90      32.595 -18.185   5.734  1.00 14.18      BA1  C
ATOM   2674  O   LEU B  90      32.746 -17.336   4.873  1.00 17.60      BA1  O
ATOM   2675  N   ARG B  91      33.287 -18.236   6.865  1.00 12.77      BA1  N
ATOM   2676  CA  ARG B  91      34.364 -17.274   7.188  1.00 12.69      BA1  C
ATOM   2677  CB  ARG B  91      34.367 -17.001   8.684  1.00 13.39      BA1  C
ATOM   2678  CG  ARG B  91      33.105 -16.326   9.200  1.00 13.62      BA1  C
ATOM   2679  CD  ARG B  91      33.103 -16.356  10.715  1.00 14.55      BA1  C
ATOM   2680  NE  ARG B  91      33.144 -17.707  11.259  1.00 14.59      BA1  N
ATOM   2681  CZ  ARG B  91      33.270 -18.013  12.545  1.00 15.05      BA1  C
ATOM   2682  NH1 ARG B  91      33.393 -17.048  13.431  1.00 16.66      BA1  N
ATOM   2683  NH2 ARG B  91      33.292 -19.266  12.944  1.00 16.29      BA1  N
ATOM   2684  C   ARG B  91      35.699 -17.845   6.710  1.00 14.00      BA1  C
ATOM   2685  O   ARG B  91      36.139 -18.870   7.233  1.00 11.84      BA1  O
ATOM   2686  N   ARG B  92      36.314 -17.209   5.726  1.00 15.32      BA-  N
ATOM   2687  CA  ARG B  92      37.649 -17.658   5.257  1.00 15.96      BA-  C
ATOM   2688  CB  ARG B  92      38.212 -16.730   4.187  1.00 16.88      BA-  C
ATOM   2689  CG  ARG B  92      37.403 -16.675   2.906  1.00 18.20      BA-  C
ATOM   2690  CD  ARG B  92      37.422 -17.938   2.089  1.00 19.51      BA-  C
ATOM   2691  NE  ARG B  92      36.875 -17.729   0.760  1.00 20.27      BA-  N
ATOM   2692  CZ  ARG B  92      36.579 -18.703  -0.085  1.00 19.83      BA-  C
ATOM   2693  NH1 ARG B  92      36.764 -19.965   0.259  1.00 23.09      BA-  N
ATOM   2694  NH2 ARG B  92      36.084 -18.417  -1.272  1.00 21.51      BA-  N
ATOM   2695  C   ARG B  92      38.614 -17.747   6.445  1.00 15.69      BA-  C
ATOM   2696  O   ARG B  92      38.671 -16.807   7.266  1.00 15.81      BA-  O
ATOM   2697  N   GLU B  93      39.390 -18.839   6.488  1.00 15.79      BA-  N
ATOM   2698  CA  GLU B  93      40.424 -19.114   7.511  1.00 17.03      BA-  C
ATOM   2699  CB  GLU B  93      41.257 -17.895   7.914  1.00 18.84      BA-  C
ATOM   2700  CG  GLU B  93      41.933 -17.167   6.766  1.00 20.87      BA-  C
ATOM   2701  CD  GLU B  93      42.422 -15.781   7.166  1.00 24.94      BA-  C
ATOM   2702  OE1 GLU B  93      42.111 -14.808   6.458  1.00 26.89      BA-  O
ATOM   2703  OE2 GLU B  93      43.124 -15.691   8.183  1.00 28.48      BA-  O
ATOM   2704  C   GLU B  93      39.777 -19.675   8.768  1.00 17.39      BA-  C
ATOM   2705  O   GLU B  93      40.531 -19.992   9.703  1.00 17.06      BA-  O
ATOM   2706  N   SER B  94      38.452 -19.821   8.803  1.00 16.13      BA-  N
ATOM   2707  CA  SER B  94      37.808 -20.443   9.981  1.00 15.88      BA-  C
ATOM   2708  CB  SER B  94      36.313 -20.362   9.955  1.00 15.30      BA-  C
ATOM   2709  OG  SER B  94      35.802 -21.106  11.047  1.00 15.98      BA-  O
ATOM   2710  C   SER B  94      38.242 -21.903  10.085  1.00 13.85      BA-  C
ATOM   2711  O   SER B  94      38.258 -22.613   9.085  1.00 13.18      BA-  O
ATOM   2712  N   PRO B  95      38.532 -22.415  11.305  1.00 15.50      BA-  N
ATOM   2713  CA  PRO B  95      38.765 -23.848  11.501  1.00 16.98      BA-  C
ATOM   2714  CB  PRO B  95      39.136 -23.945  12.989  1.00 18.40      BA-  C
ATOM   2715  CG  PRO B  95      38.498 -22.734  13.615  1.00 19.52      BA-  C
ATOM   2716  CD  PRO B  95      38.631 -21.656  12.561  1.00 16.86      BA-  C
ATOM   2717  C   PRO B  95      37.532 -24.709  11.169  1.00 16.82      BA-  C
ATOM   2718  O   PRO B  95      37.680 -25.904  10.958  1.00 17.36      BA-  O
ATOM   2719  N   THR B  96      36.348 -24.083  11.134  1.00 15.34      BA-  N
ATOM   2720  CA  THR B  96      35.078 -24.763  10.788  1.00 14.37      BA-  C
ATOM   2721  CB  THR B  96      34.076 -24.707  11.947  1.00 15.44      BA-  C
ATOM   2722  OG1 THR B  96      33.909 -23.358  12.386  1.00 14.57      BA-  O
ATOM   2723  CG2 THR B  96      34.514 -25.545  13.127  1.00 16.60      BA-  C
ATOM   2724  C   THR B  96      34.519 -24.211   9.472  1.00 14.32      BA-  C
ATOM   2725  O   THR B  96      33.332 -24.447   9.194  1.00 14.10      BA-  O
ATOM   2726  N   PHE B  97      35.342 -23.594   8.624  1.00 13.35      BA1  N
ATOM   2727  CA  PHE B  97      34.890 -23.208   7.264  1.00 13.29      BA1  C
ATOM   2728  CB  PHE B  97      36.028 -22.671   6.399  1.00 12.38      BA1  C
ATOM   2729  CG  PHE B  97      35.567 -22.219   5.040  1.00 13.60      BA1  C
ATOM   2730  CD1 PHE B  97      35.027 -20.957   4.864  1.00 13.16      BA1  C
ATOM   2731  CE1 PHE B  97      34.543 -20.558   3.633  1.00 13.87      BA1  C
ATOM   2732  CZ  PHE B  97      34.603 -21.412   2.559  1.00 14.46      BA1  C
ATOM   2733  CD2 PHE B  97      35.601 -23.076   3.952  1.00 14.61      BA1  C
ATOM   2734  CE2 PHE B  97      35.118 -22.678   2.716  1.00 14.89      BA1  C
ATOM   2735  C   PHE B  97      34.218 -24.386   6.542  1.00 14.19      BA1  C
ATOM   2736  O   PHE B  97      34.762 -25.513   6.487  1.00 13.28      BA1  O
ATOM   2737  N   GLY B  98      33.038 -24.140   5.984  1.00 13.21      BA1  N
ATOM   2738  CA  GLY B  98      32.283 -25.114   5.182  1.00 12.90      BA1  C
ATOM   2739  C   GLY B  98      31.517 -26.096   6.034  1.00 12.49      BA1  C
ATOM   2740  O   GLY B  98      30.876 -26.983   5.474  1.00 13.09      BA1  O
ATOM   2741  N   LYS B  99      31.611 -25.988   7.359  1.00 11.95      BA1  N
ATOM   2742  CA  LYS B  99      30.898 -26.896   8.283  1.00 12.52      BA1  C
ATOM   2743  CB  LYS B  99      31.772 -27.271   9.482  1.00 13.96      BA1  C
ATOM   2744  CG  LYS B  99      32.998 -28.094   9.075  1.00 15.50      BA1  C
ATOM   2745  CD  LYS B  99      33.834 -28.638  10.181  1.00 18.15      BA1  C
ATOM   2746  CE  LYS B  99      34.994 -29.477   9.681  1.00 18.30      BA1  C
ATOM   2747  NZ  LYS B  99      34.590 -30.457   8.645  1.00 20.36      BA1  N
ATOM   2748  C   LYS B  99      29.562 -26.271   8.692  1.00 12.36      BA1  C
ATOM   2749  O   LYS B  99      29.401 -25.059   8.568  1.00 13.25      BA1  O
ATOM   2750  N   TRP B 100      28.666 -27.104   9.207  1.00 11.98      BA1  N
ATOM   2751  CA  TRP B 100      27.283 -26.648   9.464  1.00 12.51      BA1  C
ATOM   2752  CB  TRP B 100      26.385 -27.009   8.287  1.00 12.92      BA1  C
ATOM   2753  CG  TRP B 100      26.338 -28.473   8.006  1.00 13.10      BA1  C
ATOM   2754  CD1 TRP B 100      27.208 -29.186   7.233  1.00 14.34      BA1  C
ATOM   2755  NE1 TRP B 100      26.855 -30.506   7.229  1.00 14.35      BA1  N
ATOM   2756  CE2 TRP B 100      25.744 -30.682   8.002  1.00 14.66      BA1  C
ATOM   2757  CD2 TRP B 100      25.384 -29.420   8.522  1.00 12.10      BA1  C
ATOM   2758  CE3 TRP B 100      24.249 -29.342   9.337  1.00 11.97      BA1  C
ATOM   2759  CZ3 TRP B 100      23.515 -30.479   9.577  1.00 12.23      BA1  C
ATOM   2760  CH2 TRP B 100      23.916 -31.718   9.094  1.00 14.65      BA1  C
ATOM   2761  CZ2 TRP B 100      25.021 -31.839   8.284  1.00 14.49      BA1  C
ATOM   2762  C   TRP B 100      26.757 -27.180  10.789  1.00 12.89      BA1  C
ATOM   2763  O   TRP B 100      27.199 -28.203  11.261  1.00 12.20      BA1  O
ATOM   2764  N   VAL B 101      25.798 -26.457  11.350  1.00 12.26      BA1  N
ATOM   2765  CA  VAL B 101      25.015 -26.970  12.497  1.00 12.66      BA1  C
ATOM   2766  CB  VAL B 101      25.391 -26.270  13.808  1.00 13.59      BA1  C
ATOM   2767  CG1 VAL B 101      26.818 -26.590  14.237  1.00 14.14      BA1  C
ATOM   2768  CG2 VAL B 101      25.136 -24.776  13.752  1.00 14.31      BA1  C
ATOM   2769  C   VAL B 101      23.538 -26.792  12.155  1.00 12.39      BA1  C
ATOM   2770  O   VAL B 101      23.212 -25.982  11.311  1.00 10.99      BA1  O
ATOM   2771  N   SER B 102      22.677 -27.585  12.779  1.00 11.72      BA1  N
ATOM   2772  CA  SER B 102      21.223 -27.505  12.507  1.00 13.39      BA1  C
ATOM   2773  CB  SER B 102      20.771 -28.572  11.580  1.00 14.47      BA1  C
ATOM   2774  OG  SER B 102      20.933 -29.856  12.169  1.00 14.45      BA1  O
ATOM   2775  C   SER B 102      20.446 -27.564  13.805  1.00 14.01      BA1  C
ATOM   2776  O   SER B 102      20.958 -28.043  14.821  1.00 13.43      BA1  O
ATOM   2777  N   THR B 103      19.220 -27.077  13.759  1.00 13.96      BA1  N
ATOM   2778  CA  THR B 103      18.294 -27.247  14.885  1.00 14.06      BA1  C
ATOM   2779  CB  THR B 103      18.562 -26.189  15.953  1.00 15.99      BA1  C
ATOM   2780  OG1 THR B 103      18.024 -26.710  17.174  1.00 18.71      BA1  O
ATOM   2781  CG2 THR B 103      17.961 -24.849  15.607  1.00 14.99      BA1  C
ATOM   2782  C   THR B 103      16.884 -27.227  14.324  1.00 13.83      BA1  C
ATOM   2783  O   THR B 103      16.669 -26.683  13.245  1.00 12.58      BA1  O
ATOM   2784  N   GLU B 104      15.956 -27.811  15.060  1.00 13.95      BA1  N
ATOM   2785  CA AGLU B 104      14.539 -27.768  14.669  0.50 14.91      BA1  C
ATOM   2786  CA BGLU B 104      14.543 -27.752  14.624  0.50 14.92      BA1  C
ATOM   2787  CB AGLU B 104      13.847 -29.065  15.047  0.50 15.59      BA1  C
ATOM   2788  CB BGLU B 104      13.897 -29.142  14.642  0.50 15.93      BA1  C
ATOM   2789  CG AGLU B 104      12.400 -29.063  14.640  0.50 17.66      BA1  C
ATOM   2790  CG BGLU B 104      14.444 -29.996  13.496  0.50 17.12      BA1  C
ATOM   2791  CD AGLU B 104      11.735 -30.376  14.974  0.50 18.97      BA1  C
ATOM   2792  CD BGLU B 104      13.806 -31.325  13.128  0.50 17.89      BA1  C
ATOM   2793  OE1AGLU B 104      12.060 -31.359  14.307  0.50 21.24      BA1  O
ATOM   2794  OE1BGLU B 104      12.845 -31.745  13.804  0.50 19.84      BA1  O
ATOM   2795  OE2AGLU B 104      10.940 -30.411  15.922  0.50 22.58      BA1  O
ATOM   2796  OE2BGLU B 104      14.290 -31.941  12.155  0.50 18.02      BA1  O
ATOM   2797  C   GLU B 104      13.898 -26.586  15.385  1.00 14.41      BA1  C
ATOM   2798  O   GLU B 104      13.891 -26.580  16.626  1.00 16.77      BA1  O
ATOM   2799  N   LEU B 105      13.448 -25.603  14.628  1.00 13.81      BA1  N
ATOM   2800  CA  LEU B 105      12.765 -24.440  15.215  1.00 13.15      BA1  C
ATOM   2801  CB  LEU B 105      13.242 -23.159  14.545  1.00 13.92      BA1  C
ATOM   2802  CG  LEU B 105      14.728 -22.839  14.621  1.00 13.53      BA1  C
ATOM   2803  CD1 LEU B 105      15.020 -21.579  13.836  1.00 14.61      BA1  C
ATOM   2804  CD2 LEU B 105      15.192 -22.688  16.056  1.00 13.57      BA1  C
ATOM   2805  C   LEU B 105      11.274 -24.641  15.018  1.00 12.63      BA1  C
ATOM   2806  O   LEU B 105      10.859 -24.905  13.895  1.00 12.47      BA1  O
ATOM   2807  N   SER B 106      10.486 -24.504  16.081  1.00 13.07      BA1  N
ATOM   2808  CA  SER B 106       9.035 -24.689  15.904  1.00 13.45      BA1  C
ATOM   2809  CB  SER B 106       8.658 -26.114  16.171  1.00 13.64      BA1  C
ATOM   2810  OG  SER B 106       8.747 -26.372  17.561  1.00 13.44      BA1  O
ATOM   2811  C   SER B 106       8.234 -23.742  16.796  1.00 12.60      BA1  C
ATOM   2812  O   SER B 106       8.780 -23.138  17.712  1.00 11.99      BA1  O
ATOM   2813  N   SER B 107       6.936 -23.697  16.520  1.00 13.81      BA1  N
ATOM   2814  CA  SER B 107       5.974 -22.962  17.372  1.00 15.04      BA1  C
ATOM   2815  CB  SER B 107       4.731 -22.685  16.624  1.00 15.19      BA1  C
ATOM   2816  OG  SER B 107       4.123 -23.870  16.168  1.00 15.00      BA1  O
ATOM   2817  C   SER B 107       5.728 -23.746  18.661  1.00 17.86      BA1  C
ATOM   2818  O   SER B 107       5.199 -23.174  19.625  1.00 19.58      BA1  O
ATOM   2819  N   THR B 108       6.148 -25.003  18.719  1.00 17.20      BA1  N
ATOM   2820  CA  THR B 108       6.045 -25.798  19.967  1.00 19.62      BA1  C
ATOM   2821  CB  THR B 108       5.975 -27.295  19.661  1.00 22.42      BA1  C
ATOM   2822  OG1 THR B 108       4.775 -27.496  18.916  1.00 25.26      BA1  O
ATOM   2823  CG2 THR B 108       5.922 -28.156  20.903  1.00 25.21      BA1  C
ATOM   2824  C   THR B 108       7.217 -25.505  20.901  1.00 19.37      BA1  C
ATOM   2825  O   THR B 108       7.003 -25.403  22.124  1.00 18.64      BA1  O
ATOM   2826  N   ASN B 109       8.433 -25.416  20.371  1.00 16.89      BA1  N
ATOM   2827  CA  ASN B 109       9.603 -25.167  21.247  1.00 16.11      BA1  C
ATOM   2828  CB  ASN B 109      10.824 -25.987  20.840  1.00 15.46      BA1  C
ATOM   2829  CG  ASN B 109      11.395 -25.700  19.462  1.00 15.99      BA1  C
ATOM   2830  OD1 ASN B 109      11.323 -24.588  18.956  1.00 15.53      BA1  O
ATOM   2831  ND2 ASN B 109      12.014 -26.708  18.871  1.00 14.90      BA1  N
ATOM   2832  C   ASN B 109       9.842 -23.663  21.434  1.00 15.45      BA1  C
ATOM   2833  O   ASN B 109      10.444 -23.316  22.451  1.00 17.72      BA1  O
ATOM   2834  N   ASN B 110       9.422 -22.815  20.489  1.00 15.93      BA1  N
ATOM   2835  CA  ASN B 110       9.662 -21.344  20.528  1.00 16.49      BA1  C
ATOM   2836  CB  ASN B 110       8.888 -20.678  21.667  1.00 19.23      BA1  C
ATOM   2837  CG  ASN B 110       7.413 -20.636  21.344  1.00 24.14      BA1  C
ATOM   2838  OD1 ASN B 110       6.614 -21.248  22.035  1.00 29.47      BA1  O
ATOM   2839  ND2 ASN B 110       7.054 -19.958  20.267  1.00 28.53      BA1  N
ATOM   2840  C   ASN B 110      11.155 -21.014  20.593  1.00 16.33      BA1  C
ATOM   2841  O   ASN B 110      11.503 -19.928  21.073  1.00 16.69      BA1  O
ATOM   2842  N   HIS B 111      11.998 -21.904  20.087  1.00 15.06      BA1  N
ATOM   2843  CA  HIS B 111      13.453 -21.665  20.054  1.00 15.86      BA1  C
ATOM   2844  CB  HIS B 111      14.214 -22.964  19.810  1.00 17.27      BA1  C
ATOM   2845  CG  HIS B 111      14.160 -23.928  20.942  1.00 17.75      BA1  C
ATOM   2846  ND1 HIS B 111      14.710 -25.195  20.851  1.00 19.12      BA1  N
ATOM   2847  CE1 HIS B 111      14.537 -25.824  21.997  1.00 20.90      BA1  C
ATOM   2848  NE2 HIS B 111      13.855 -25.018  22.820  1.00 20.02      BA1  N
ATOM   2849  CD2 HIS B 111      13.623 -23.829  22.180  1.00 18.73      BA1  C
ATOM   2850  C   HIS B 111      13.794 -20.616  18.997  1.00 14.07      BA1  C
ATOM   2851  O   HIS B 111      13.062 -20.457  18.023  1.00 13.43      BA1  O
ATOM   2852  N   MET B 112      14.940 -19.981  19.188  1.00 12.35      BA1  N
ATOM   2853  CA  MET B 112      15.475 -18.972  18.257  1.00 13.63      BA1  C
ATOM   2854  CB  MET B 112      15.353 -17.584  18.882  1.00 14.06      BA1  C
ATOM   2855  CG  MET B 112      16.043 -16.452  18.155  1.00 15.53      BA1  C
ATOM   2856  SD  MET B 112      15.848 -14.862  19.082  1.00 17.38      BA1  S
ATOM   2857  CE  MET B 112      14.197 -14.368  18.585  1.00 19.03      BA1  C
ATOM   2858  C   MET B 112      16.929 -19.352  17.977  1.00 14.08      BA1  C
ATOM   2859  O   MET B 112      17.612 -19.812  18.893  1.00 14.64      BA1  O
ATOM   2860  N   LEU B 113      17.379 -19.152  16.747  1.00 12.20      BA1  N
ATOM   2861  CA  LEU B 113      18.792 -19.401  16.419  1.00 12.03      BA1  C
ATOM   2862  CB  LEU B 113      18.879 -20.405  15.273  1.00 11.87      BA1  C
ATOM   2863  CG  LEU B 113      20.267 -20.988  15.032  1.00 12.58      BA1  C
ATOM   2864  CD1 LEU B 113      20.716 -21.734  16.288  1.00 12.03      BA1  C
ATOM   2865  CD2 LEU B 113      20.259 -21.879  13.795  1.00 13.27      BA1  C
ATOM   2866  C   LEU B 113      19.460 -18.076  16.046  1.00 11.76      BA1  C
ATOM   2867  O   LEU B 113      18.927 -17.348  15.227  1.00 11.78      BA1  O
ATOM   2868  N   TRP B 114      20.631 -17.821  16.622  1.00 10.55      BA1  N
ATOM   2869  CA  TRP B 114      21.523 -16.711  16.231  1.00 10.90      BA1  C
ATOM   2870  CB  TRP B 114      22.234 -16.185  17.461  1.00 12.06      BA1  C
ATOM   2871  CG  TRP B 114      23.394 -15.283  17.188  1.00 12.70      BA1  C
ATOM   2872  CD1 TRP B 114      24.676 -15.497  17.608  1.00 13.91      BA1  C
ATOM   2873  NE1 TRP B 114      25.481 -14.467  17.222  1.00 13.96      BA1  N
ATOM   2874  CE2 TRP B 114      24.741 -13.550  16.522  1.00 13.39      BA1  C
ATOM   2875  CD2 TRP B 114      23.407 -14.031  16.473  1.00 13.58      BA1  C
ATOM   2876  CE3 TRP B 114      22.447 -13.257  15.805  1.00 13.93      BA1  C
ATOM   2877  CZ3 TRP B 114      22.844 -12.081  15.202  1.00 15.08      BA1  C
ATOM   2878  CH2 TRP B 114      24.163 -11.632  15.267  1.00 14.83      BA1  C
ATOM   2879  CZ2 TRP B 114      25.129 -12.350  15.932  1.00 14.03      BA1  C
ATOM   2880  C   TRP B 114      22.508 -17.221  15.197  1.00 12.88      BA1  C
ATOM   2881  O   TRP B 114      23.301 -18.108  15.545  1.00 11.94      BA1  O
ATOM   2882  N   ILE B 115      22.444 -16.672  13.993  1.00 12.39      BA1  N
ATOM   2883  CA  ILE B 115      23.363 -17.028  12.893  1.00 11.63      BA1  C
ATOM   2884  CB  ILE B 115      22.591 -17.490  11.650  1.00 11.67      BA1  C
ATOM   2885  CG1 ILE B 115      21.672 -18.676  11.962  1.00 12.47      BA1  C
ATOM   2886  CG2 ILE B 115      23.560 -17.778  10.509  1.00 12.50      BA1  C
ATOM   2887  CD1 ILE B 115      20.881 -19.174  10.788  1.00 14.07      BA1  C
ATOM   2888  C   ILE B 115      24.193 -15.777  12.647  1.00 13.04      BA1  C
ATOM   2889  O   ILE B 115      23.687 -14.794  12.111  1.00 12.29      BA1  O
ATOM   2890  N   PRO B 116      25.466 -15.743  13.097  1.00 12.67      BA1  N
ATOM   2891  CA  PRO B 116      26.246 -14.513  13.036  1.00 14.05      BA1  C
ATOM   2892  CB  PRO B 116      27.520 -14.774  13.844  1.00 15.92      BA1  C
ATOM   2893  CG  PRO B 116      27.421 -16.189  14.348  1.00 16.12      BA1  C
ATOM   2894  CD  PRO B 116      26.184 -16.836  13.775  1.00 14.52      BA1  C
ATOM   2895  C   PRO B 116      26.626 -14.152  11.610  1.00 12.99      BA1  C
ATOM   2896  O   PRO B 116      26.533 -14.952  10.686  1.00 10.70      BA1  O
ATOM   2897  N   PRO B 117      27.070 -12.901  11.385  1.00 14.42      BA1  N
ATOM   2898  CA  PRO B 117      27.627 -12.531  10.088  1.00 14.30      BA1  C
ATOM   2899  CB  PRO B 117      28.152 -11.103  10.286  1.00 16.17      BA1  C
ATOM   2900  CG  PRO B 117      27.493 -10.608  11.538  1.00 17.31      BA1  C
ATOM   2901  CD  PRO B 117      27.147 -11.819  12.370  1.00 15.80      BA1  C
ATOM   2902  C   PRO B 117      28.787 -13.471   9.720  1.00 12.80      BA1  C
ATOM   2903  O   PRO B 117      29.501 -13.898  10.601  1.00 13.54      BA1  O
ATOM   2904  N   GLY B 118      28.942 -13.756   8.434  1.00 14.03      BA1  N
ATOM   2905  CA  GLY B 118      29.969 -14.699   7.972  1.00 14.02      BA1  C
ATOM   2906  C   GLY B 118      29.401 -16.081   7.747  1.00 13.87      BA1  C
ATOM   2907  O   GLY B 118      30.102 -16.938   7.243  1.00 12.87      BA1  O
ATOM   2908  N   PHE B 119      28.151 -16.315   8.143  1.00 13.57      BA1  N
ATOM   2909  CA  PHE B 119      27.488 -17.629   7.993  1.00 13.08      BA1  C
ATOM   2910  CB  PHE B 119      26.858 -18.053   9.314  1.00 12.41      BA1  C
ATOM   2911  CG  PHE B 119      27.834 -18.547  10.349  1.00 11.74      BA1  C
ATOM   2912  CD1 PHE B 119      28.739 -17.681  10.955  1.00 12.73      BA1  C
ATOM   2913  CE1 PHE B 119      29.652 -18.138  11.896  1.00 12.88      BA1  C
ATOM   2914  CZ  PHE B 119      29.674 -19.464  12.224  1.00 12.51      BA1  C
ATOM   2915  CD2 PHE B 119      27.875 -19.882  10.695  1.00 11.90      BA1  C
ATOM   2916  CE2 PHE B 119      28.788 -20.331  11.631  1.00 12.22      BA1  C
ATOM   2917  C   PHE B 119      26.401 -17.559   6.924  1.00 14.02      BA1  C
ATOM   2918  O   PHE B 119      25.767 -16.496   6.776  1.00 15.54      BA1  O
ATOM   2919  N   ALA B 120      26.159 -18.659   6.217  1.00 12.95      BA1  N
ATOM   2920  CA  ALA B 120      25.004 -18.803   5.313  1.00 12.97      BA1  C
ATOM   2921  CB  ALA B 120      25.327 -19.604   4.091  1.00 13.31      BA1  C
ATOM   2922  C   ALA B 120      23.873 -19.455   6.097  1.00 13.22      BA1  C
ATOM   2923  O   ALA B 120      24.122 -20.210   7.050  1.00 11.58      BA1  O
ATOM   2924  N   HIS B 121      22.652 -19.175   5.683  1.00 11.90      BA1  N
ATOM   2925  CA  HIS B 121      21.422 -19.725   6.282  1.00 12.15      BA1  C
ATOM   2926  CB  HIS B 121      20.568 -18.588   6.836  1.00 11.90      BA1  C
ATOM   2927  CG  HIS B 121      19.233 -19.029   7.318  1.00 13.53      BA1  C
ATOM   2928  ND1 HIS B 121      18.058 -18.576   6.761  1.00 15.08      BA1  N
ATOM   2929  CE1 HIS B 121      17.036 -19.151   7.377  1.00 14.56      BA1  C
ATOM   2930  NE2 HIS B 121      17.519 -19.940   8.353  1.00 14.08      BA1  N
ATOM   2931  CD2 HIS B 121      18.877 -19.900   8.284  1.00 13.96      BA1  C
ATOM   2932  C   HIS B 121      20.681 -20.562   5.241  1.00 10.78      BA1  C
ATOM   2933  O   HIS B 121      20.584 -20.210   4.067  1.00 11.21      BA1  O
ATOM   2934  N   GLY B 122      20.150 -21.689   5.691  1.00 11.76      BA1  N
ATOM   2935  CA  GLY B 122      19.226 -22.488   4.882  1.00 12.81      BA1  C
ATOM   2936  C   GLY B 122      18.141 -23.033   5.768  1.00 13.17      BA1  C
ATOM   2937  O   GLY B 122      18.317 -23.116   7.018  1.00 10.81      BA1  O
ATOM   2938  N   MET B 123      16.996 -23.347   5.192  1.00 12.45      BA1  N
ATOM   2939  CA AMET B 123      15.892 -23.927   5.989  0.60 14.09      BA1  C
ATOM   2940  CA BMET B 123      15.989 -24.049   6.010  0.40 13.84      BA1  C
ATOM   2941  CB AMET B 123      14.994 -22.835   6.585  0.60 15.22      BA1  C
ATOM   2942  CB BMET B 123      15.191 -23.096   6.905  0.40 14.46      BA1  C
ATOM   2943  CG AMET B 123      14.373 -21.874   5.583  0.60 16.03      BA1  C
ATOM   2944  CG BMET B 123      14.349 -22.085   6.170  0.40 14.30      BA1  C
ATOM   2945  SD AMET B 123      12.848 -22.557   4.845  0.60 19.13      BA1  S
ATOM   2946  SD BMET B 123      12.696 -22.722   5.798  0.40 14.04      BA1  S
ATOM   2947  CE AMET B 123      11.720 -21.204   5.174  0.60 16.80      BA1  C
ATOM   2948  CE BMET B 123      12.439 -21.996   4.187  0.40 15.22      BA1  C
ATOM   2949  C   MET B 123      15.072 -24.888   5.129  1.00 14.28      BA1  C
ATOM   2950  O   MET B 123      14.982 -24.665   3.912  1.00 13.71      BA1  O
ATOM   2951  N   LEU B 124      14.530 -25.906   5.768  1.00 13.64      BA1  N
ATOM   2952  CA  LEU B 124      13.597 -26.857   5.150  1.00 14.11      BA1  C
ATOM   2953  CB  LEU B 124      14.222 -28.252   5.136  1.00 15.68      BA1  C
ATOM   2954  CG  LEU B 124      13.285 -29.366   4.676  1.00 16.71      BA1  C
ATOM   2955  CD1 LEU B 124      12.883 -29.220   3.216  1.00 17.28      BA1  C
ATOM   2956  CD2 LEU B 124      13.924 -30.719   4.900  1.00 19.56      BA1  C
ATOM   2957  C   LEU B 124      12.298 -26.842   5.947  1.00 13.46      BA1  C
ATOM   2958  O   LEU B 124      12.328 -27.043   7.172  1.00 11.31      BA1  O
ATOM   2959  N   VAL B 125      11.188 -26.583   5.268  1.00 12.35      BA1  N
ATOM   2960  CA  VAL B 125       9.885 -26.447   5.964  1.00 12.74      BA1  C
ATOM   2961  CB  VAL B 125       8.944 -25.540   5.161  1.00 11.69      BA1  C
ATOM   2962  CG1 VAL B 125       7.563 -25.495   5.777  1.00 12.90      BA1  C
ATOM   2963  CG2 VAL B 125       9.519 -24.146   5.027  1.00 11.52      BA1  C
ATOM   2964  C   VAL B 125       9.311 -27.842   6.215  1.00 13.03      BA1  C
ATOM   2965  O   VAL B 125       9.099 -28.612   5.247  1.00 14.51      BA1  O
ATOM   2966  N   LEU B 126       8.984 -28.135   7.471  1.00 14.78      BA1  N
ATOM   2967  CA  LEU B 126       8.540 -29.491   7.864  1.00 16.38      BA1  C
ATOM   2968  CB  LEU B 126       9.288 -29.920   9.126  1.00 16.11      BA1  C
ATOM   2969  CG  LEU B 126      10.805 -29.983   9.020  1.00 15.86      BA1  C
ATOM   2970  CD1 LEU B 126      11.436 -30.451  10.323  1.00 15.72      BA1  C
ATOM   2971  CD2 LEU B 126      11.247 -30.848   7.852  1.00 17.57      BA1  C
ATOM   2972  C   LEU B 126       7.033 -29.536   8.100  1.00 18.66      BA1  C
ATOM   2973  O   LEU B 126       6.504 -30.653   8.257  1.00 18.63      BA1  O
ATOM   2974  N   GLU B 127       6.359 -28.397   8.132  1.00 17.69      BA1  N
ATOM   2975  CA  GLU B 127       4.895 -28.356   8.368  1.00 19.39      BA1  C
ATOM   2976  CB  GLU B 127       4.553 -27.991   9.809  1.00 21.48      BA1  C
ATOM   2977  CG  GLU B 127       4.885 -29.082  10.780  1.00 23.41      BA1  C
ATOM   2978  CD  GLU B 127       4.565 -28.780  12.232  1.00 27.06      BA1  C
ATOM   2979  OE1 GLU B 127       4.013 -27.694  12.521  1.00 28.04      BA1  O
ATOM   2980  OE2 GLU B 127       4.896 -29.630  13.075  1.00 29.53      BA1  O
ATOM   2981  C   GLU B 127       4.290 -27.299   7.459  1.00 18.26      BA1  C
ATOM   2982  O   GLU B 127       4.941 -26.308   7.164  1.00 15.67      BA1  O
ATOM   2983  N   GLU B 128       3.060 -27.519   7.030  1.00 18.94      BA1  N
ATOM   2984  CA  GLU B 128       2.324 -26.515   6.235  1.00 19.23      BA1  C
ATOM   2985  CB  GLU B 128       0.969 -27.067   5.790  1.00 24.88      BA1  C
ATOM   2986  CG  GLU B 128       1.072 -28.089   4.681  1.00 29.67      BA1  C
ATOM   2987  CD  GLU B 128      -0.255 -28.675   4.235  1.00 35.21      BA1  C
ATOM   2988  OE1 GLU B 128      -0.324 -29.906   4.072  1.00 76.12      BA1  O
ATOM   2989  OE2 GLU B 128      -1.217 -27.899   4.044  1.00 32.91      BA1  O
ATOM   2990  C   GLU B 128       2.121 -25.246   7.061  1.00 16.40      BA1  C
ATOM   2991  O   GLU B 128       2.097 -25.311   8.321  1.00 16.32      BA1  O
ATOM   2992  N   ASN B 129       1.997 -24.126   6.358  1.00 16.53      BA1  N
ATOM   2993  CA AASN B 129       1.678 -22.806   6.956  0.50 16.94      BA1  C
ATOM   2994  CA BASN B 129       1.694 -22.785   6.931  0.50 16.87      BA1  C
ATOM   2995  CB AASN B 129       0.281 -22.796   7.586  0.50 18.66      BA1  C
ATOM   2996  CB BASN B 129       0.245 -22.684   7.421  0.50 18.89      BA1  C
ATOM   2997  CG AASN B 129      -0.816 -23.039   6.574  0.50 20.83      BA1  C
ATOM   2998  CG BASN B 129      -0.744 -22.633   6.274  0.50 20.45      BA1  C
ATOM   2999  OD1AASN B 129      -1.393 -24.121   6.532  0.50 21.50      BA1  O
ATOM   3000  OD1BASN B 129      -0.579 -23.332   5.278  0.50 23.00      BA1  O
ATOM   3001  ND2AASN B 129      -1.081 -22.050   5.737  0.50 22.63      BA1  N
ATOM   3002  ND2BASN B 129      -1.755 -21.787   6.384  0.50 21.54      BA1  N
ATOM   3003  C   ASN B 129       2.738 -22.458   8.002  1.00 16.90      BA1  C
ATOM   3004  O   ASN B 129       2.377 -22.093   9.149  1.00 16.09      BA1  O
ATOM   3005  N   THR B 130       4.004 -22.566   7.629  1.00 14.43      BA1  N
ATOM   3006  CA  THR B 130       5.098 -22.227   8.563  1.00 13.02      BA1  C
ATOM   3007  CB  THR B 130       6.305 -23.146   8.389  1.00 13.41      BA1  C
ATOM   3008  OG1 THR B 130       5.935 -24.438   8.864  1.00 13.45      BA1  O
ATOM   3009  CG2 THR B 130       7.510 -22.687   9.163  1.00 13.25      BA1  C
ATOM   3010  C   THR B 130       5.468 -20.754   8.384  1.00 11.98      BA1  C
ATOM   3011  O   THR B 130       5.792 -20.326   7.275  1.00 12.70      BA1  O
ATOM   3012  N   HIS B 131       5.453 -20.029   9.492  1.00 12.81      BA1  N
ATOM   3013  CA  HIS B 131       5.784 -18.590   9.530  1.00 13.48      BA1  C
ATOM   3014  CB  HIS B 131       4.715 -17.827  10.307  1.00 14.35      BA1  C
ATOM   3015  CG  HIS B 131       3.388 -17.736   9.631  1.00 14.93      BA1  C
ATOM   3016  ND1 HIS B 131       2.975 -16.591   8.997  1.00 14.33      BA1  N
ATOM   3017  CE1 HIS B 131       1.753 -16.770   8.519  1.00 15.32      BA1  C
ATOM   3018  NE2 HIS B 131       1.353 -18.012   8.829  1.00 16.69      BA1  N
ATOM   3019  CD2 HIS B 131       2.375 -18.625   9.510  1.00 15.80      BA1  C
ATOM   3020  C   HIS B 131       7.137 -18.433  10.203  1.00 13.10      BA1  C
ATOM   3021  O   HIS B 131       7.240 -18.763  11.396  1.00 13.16      BA1  O
ATOM   3022  N   LEU B 132       8.113 -17.922   9.458  1.00 13.20      BA1  N
ATOM   3023  CA ALEU B 132       9.486 -17.627   9.933  0.60 14.77      BA1  C
ATOM   3024  CA BLEU B 132       9.487 -17.633   9.935  0.40 15.11      BA1  C
ATOM   3025  CB ALEU B 132      10.467 -17.993   8.820  0.60 15.82      BA1  C
ATOM   3026  CB BLEU B 132      10.477 -18.091   8.861  0.40 17.14      BA1  C
ATOM   3027  CG ALEU B 132      11.177 -19.332   8.885  0.60 17.53      BA1  C
ATOM   3028  CG BLEU B 132      11.044 -19.498   9.020  0.40 18.59      BA1  C
ATOM   3029  CD1ALEU B 132      12.082 -19.453  10.104  0.60 17.42      BA1  C
ATOM   3030  CD1BLEU B 132      11.503 -20.045   7.678  0.40 19.70      BA1  C
ATOM   3031  CD2ALEU B 132      10.156 -20.446   8.828  0.60 18.93      BA1  C
ATOM   3032  CD2BLEU B 132      12.194 -19.513  10.013  0.40 19.24      BA1  C
ATOM   3033  C   LEU B 132       9.620 -16.130  10.169  1.00 14.35      BA1  C
ATOM   3034  O   LEU B 132       9.198 -15.369   9.290  1.00 14.34      BA1  O
ATOM   3035  N   LEU B 133      10.185 -15.743  11.301  1.00 13.10      BA1  N
ATOM   3036  CA  LEU B 133      10.483 -14.326  11.559  1.00 13.28      BA1  C
ATOM   3037  CB  LEU B 133       9.804 -13.891  12.851  1.00 14.81      BA1  C
ATOM   3038  CG  LEU B 133       8.292 -14.044  12.954  1.00 15.42      BA1  C
ATOM   3039  CD1 LEU B 133       7.882 -13.548  14.327  1.00 18.22      BA1  C
ATOM   3040  CD2 LEU B 133       7.564 -13.236  11.908  1.00 16.87      BA1  C
ATOM   3041  C   LEU B 133      11.996 -14.190  11.679  1.00 14.30      BA1  C
ATOM   3042  O   LEU B 133      12.614 -15.012  12.388  1.00 14.37      BA1  O
ATOM   3043  N   TYR B 134      12.549 -13.169  11.030  1.00 12.90      BA1  N
ATOM   3044  CA  TYR B 134      13.991 -12.856  11.025  1.00 13.92      BA1  C
ATOM   3045  CB  TYR B 134      14.546 -12.853   9.604  1.00 15.29      BA1  C
ATOM   3046  CG  TYR B 134      14.350 -14.164   8.910  1.00 16.41      BA1  C
ATOM   3047  CD1 TYR B 134      15.168 -15.230   9.226  1.00 19.65      BA1  C
ATOM   3048  CE1 TYR B 134      14.980 -16.470   8.646  1.00 20.40      BA1  C
ATOM   3049  CZ  TYR B 134      13.956 -16.660   7.734  1.00 20.55      BA1  C
ATOM   3050  OH  TYR B 134      13.801 -17.893   7.162  1.00 20.20      BA1  O
ATOM   3051  CE2 TYR B 134      13.108 -15.607   7.428  1.00 18.99      BA1  C
ATOM   3052  CD2 TYR B 134      13.297 -14.380   8.039  1.00 17.83      BA1  C
ATOM   3053  C   TYR B 134      14.214 -11.451  11.534  1.00 13.77      BA1  C
ATOM   3054  O   TYR B 134      13.519 -10.537  11.078  1.00 13.84      BA1  O
ATOM   3055  N   LYS B 135      15.138 -11.289  12.469  1.00 12.75      BA1  N
ATOM   3056  CA  LYS B 135      15.757  -9.982  12.787  1.00 12.19      BA1  C
ATOM   3057  CB  LYS B 135      15.921  -9.787  14.298  1.00 13.88      BA1  C
ATOM   3058  CG  LYS B 135      14.658  -9.717  15.131  1.00 14.66      BA1  C
ATOM   3059  CD  LYS B 135      14.897  -9.824  16.646  1.00 14.15      BA1  C
ATOM   3060  CE  LYS B 135      15.635  -8.647  17.246  1.00 15.45      BA1  C
ATOM   3061  NZ  LYS B 135      14.822  -7.406  17.284  1.00 15.03      BA1  N
ATOM   3062  C   LYS B 135      17.147  -9.996  12.178  1.00 14.23      BA1  C
ATOM   3063  O   LYS B 135      17.856 -10.976  12.434  1.00 13.01      BA1  O
ATOM   3064  N   CYS B 136      17.492  -9.001  11.368  1.00 12.98      BA1  N
ATOM   3065  CA  CYS B 136      18.767  -8.923  10.614  1.00 12.78      BA1  C
ATOM   3066  CB  CYS B 136      18.519  -8.794   9.120  1.00 12.78      BA1  C
ATOM   3067  SG  CYS B 136      17.476 -10.132   8.479  1.00 15.43      BA1  S
ATOM   3068  C   CYS B 136      19.570  -7.720  11.091  1.00 14.55      BA1  C
ATOM   3069  O   CYS B 136      18.973  -6.653  11.318  1.00 14.30      BA1  O
ATOM   3070  N  ATHR B 137      20.897  -7.858  11.181  0.50 13.65      BA1  N
ATOM   3071  N  BTHR B 137      20.879  -7.874  11.261  0.50 15.22      BA1  N
ATOM   3072  CA ATHR B 137      21.808  -6.793  11.686  0.50 13.97      BA1  C
ATOM   3073  CA BTHR B 137      21.740  -6.744  11.685  0.50 16.62      BA1  C
ATOM   3074  CB ATHR B 137      23.092  -7.350  12.303  0.50 13.27      BA1  C
ATOM   3075  CB BTHR B 137      23.151  -7.228  12.021  0.50 17.05      BA1  C
ATOM   3076  OG1ATHR B 137      23.812  -8.027  11.271  0.50 13.55      BA1  O
ATOM   3077  OG1BTHR B 137      23.659  -7.906  10.873  0.50 17.19      BA1  O
ATOM   3078  CG2ATHR B 137      22.822  -8.264  13.473  0.50 13.20      BA1  C
ATOM   3079  CG2BTHR B 137      23.164  -8.142  13.224  0.50 17.62      BA1  C
ATOM   3080  C  ATHR B 137      22.273  -5.844  10.586  0.50 14.26      BA1  C
ATOM   3081  C  BTHR B 137      21.653  -5.659  10.608  0.50 16.89      BA1  C
ATOM   3082  O  ATHR B 137      22.997  -4.870  10.895  0.50 14.85      BA1  O
ATOM   3083  O  BTHR B 137      21.043  -4.605  10.877  0.50 18.39      BA1  O
ATOM   3084  N  AALA B 138      21.919  -6.122   9.346  0.50 14.58      BA1  N
ATOM   3085  N  BALA B 138      22.162  -5.948   9.415  0.50 16.76      BA1  N
ATOM   3086  CA AALA B 138      22.142  -5.162   8.250  0.50 15.20      BA1  C
ATOM   3087  CA BALA B 138      22.210  -5.005   8.276  0.50 17.05      BA1  C
ATOM   3088  CB AALA B 138      23.287  -5.606   7.372  0.50 14.87      BA1  C
ATOM   3089  CB BALA B 138      23.380  -5.333   7.383  0.50 16.77      BA1  C
ATOM   3090  C  AALA B 138      20.844  -5.046   7.463  0.50 15.83      BA1  C
ATOM   3091  C  BALA B 138      20.893  -5.019   7.486  0.50 17.02      BA1  C
ATOM   3092  O  AALA B 138      20.147  -6.073   7.353  0.50 14.02      BA1  O
ATOM   3093  O  BALA B 138      20.239  -6.084   7.377  0.50 15.53      BA1  O
ATOM   3094  N   GLU B 139      20.543  -3.864   6.922  1.00 17.13      BA1  N
ATOM   3095  CA  GLU B 139      19.437  -3.734   5.946  1.00 17.70      BA1  C
ATOM   3096  CB  GLU B 139      19.018  -2.277   5.728  1.00 18.71      BA1  C
ATOM   3097  CG  GLU B 139      18.573  -1.576   7.004  1.00 19.28      BA1  C
ATOM   3098  CD  GLU B 139      17.963  -0.188   6.854  1.00 20.57      BA1  C
ATOM   3099  OE1 GLU B 139      17.733   0.227   5.714  1.00 22.16      BA1  O
ATOM   3100  OE2 GLU B 139      17.759   0.489   7.881  1.00 19.03      BA1  O
ATOM   3101  C   GLU B 139      19.850  -4.457   4.663  1.00 19.57      BA1  C
ATOM   3102  O   GLU B 139      21.057  -4.574   4.349  1.00 19.90      BA1  O
ATOM   3103  N   TYR B 140      18.855  -4.953   3.962  1.00 19.18      BA1  N
ATOM   3104  CA ATYR B 140      19.075  -5.812   2.783  0.60 17.57      BA1  C
ATOM   3105  CA BTYR B 140      18.998  -5.804   2.752  0.40 20.90      BA1  C
ATOM   3106  CB ATYR B 140      17.786  -6.465   2.325  0.60 15.67      BA1  C
ATOM   3107  CB BTYR B 140      17.598  -6.329   2.422  0.40 23.92      BA1  C
ATOM   3108  CG ATYR B 140      18.062  -7.555   1.325  0.60 15.05      BA1  C
ATOM   3109  CG BTYR B 140      17.236  -6.609   0.986  0.40 27.53      BA1  C
ATOM   3110  CD1ATYR B 140      19.098  -8.463   1.521  0.60 14.87      BA1  C
ATOM   3111  CD1BTYR B 140      17.600  -7.794   0.373  0.40 29.63      BA1  C
ATOM   3112  CE1ATYR B 140      19.361  -9.467   0.605  0.60 15.14      BA1  C
ATOM   3113  CE1BTYR B 140      17.220  -8.080  -0.927  0.40 31.20      BA1  C
ATOM   3114  CZ ATYR B 140      18.590  -9.560  -0.541  0.60 16.13      BA1  C
ATOM   3115  CZ BTYR B 140      16.423  -7.189  -1.624  0.40 31.53      BA1  C
ATOM   3116  OH ATYR B 140      18.836 -10.552  -1.448  0.60 17.78      BA1  O
ATOM   3117  OH BTYR B 140      16.050  -7.467  -2.908  0.40 33.83      BA1  O
ATOM   3118  CE2ATYR B 140      17.558  -8.662  -0.752  0.60 16.16      BA1  C
ATOM   3119  CE2BTYR B 140      16.024  -6.012  -1.017  0.40 31.29      BA1  C
ATOM   3120  CD2ATYR B 140      17.316  -7.659   0.172  0.60 15.77      BA1  C
ATOM   3121  CD2BTYR B 140      16.419  -5.741   0.282  0.40 29.71      BA1  C
ATOM   3122  C   TYR B 140      19.703  -5.010   1.643  1.00 18.70      BA1  C
ATOM   3123  O   TYR B 140      19.246  -3.910   1.327  1.00 18.00      BA1  O
ATOM   3124  N   VAL B 141      20.753  -5.578   1.061  1.00 18.55      BA1  N
ATOM   3125  CA  VAL B 141      21.453  -5.016  -0.121  1.00 19.94      BA1  C
ATOM   3126  CB  VAL B 141      22.863  -4.538   0.239  1.00 19.33      BA1  C
ATOM   3127  CG1 VAL B 141      23.600  -4.015  -0.986  1.00 21.18      BA1  C
ATOM   3128  CG2 VAL B 141      22.832  -3.495   1.340  1.00 18.96      BA1  C
ATOM   3129  C   VAL B 141      21.429  -6.099  -1.190  1.00 21.13      BA1  C
ATOM   3130  O   VAL B 141      22.229  -7.036  -1.165  1.00 20.41      BA1  O
ATOM   3131  N   PRO B 142      20.458  -6.025  -2.124  1.00 22.79      BA1  N
ATOM   3132  CA  PRO B 142      20.194  -7.130  -3.041  1.00 25.75      BA1  C
ATOM   3133  CB  PRO B 142      19.105  -6.596  -3.984  1.00 27.32      BA1  C
ATOM   3134  CG  PRO B 142      18.453  -5.453  -3.225  1.00 28.18      BA1  C
ATOM   3135  CD  PRO B 142      19.509  -4.908  -2.295  1.00 26.35      BA1  C
ATOM   3136  C   PRO B 142      21.441  -7.529  -3.838  1.00 24.48      BA1  C
ATOM   3137  O   PRO B 142      21.633  -8.711  -4.058  1.00 24.54      BA1  O
ATOM   3138  N   GLU B 143      22.290  -6.564  -4.198  1.00 22.36      BA1  N
ATOM   3139  CA AGLU B 143      23.459  -6.850  -5.073  0.70 24.00      BA1  C
ATOM   3140  CA BGLU B 143      23.466  -6.841  -5.065  0.30 22.52      BA1  C
ATOM   3141  CB AGLU B 143      23.984  -5.574  -5.726  0.70 26.82      BA1  C
ATOM   3142  CB BGLU B 143      23.994  -5.546  -5.674  0.30 23.46      BA1  C
ATOM   3143  CG AGLU B 143      24.476  -4.535  -4.739  0.70 30.03      BA1  C
ATOM   3144  CG BGLU B 143      23.094  -5.025  -6.774  0.30 24.51      BA1  C
ATOM   3145  CD AGLU B 143      23.467  -3.475  -4.311  0.70 29.21      BA1  C
ATOM   3146  CD BGLU B 143      23.820  -4.183  -7.805  0.30 24.95      BA1  C
ATOM   3147  OE1AGLU B 143      22.239  -3.761  -4.279  0.70 28.27      BA1  O
ATOM   3148  OE1BGLU B 143      24.826  -3.549  -7.439  0.30 25.36      BA1  O
ATOM   3149  OE2AGLU B 143      23.917  -2.362  -3.991  0.70 33.35      BA1  O
ATOM   3150  OE2BGLU B 143      23.383  -4.169  -8.971  0.30 26.43      BA1  O
ATOM   3151  C   GLU B 143      24.541  -7.611  -4.284  1.00 20.93      BA1  C
ATOM   3152  O   GLU B 143      25.429  -8.201  -4.928  1.00 21.14      BA1  O
ATOM   3153  N   SER B 144      24.458  -7.634  -2.952  1.00 18.64      BA1  N
ATOM   3154  CA  SER B 144      25.426  -8.361  -2.086  1.00 17.53      BA1  C
ATOM   3155  CB  SER B 144      25.573  -7.660  -0.795  1.00 19.18      BA1  C
ATOM   3156  OG  SER B 144      24.427  -7.898   0.013  1.00 21.00      BA1  O
ATOM   3157  C   SER B 144      25.008  -9.818  -1.836  1.00 16.74      BA1  C
ATOM   3158  O   SER B 144      25.843 -10.580  -1.293  1.00 17.78      BA1  O
ATOM   3159  N   GLU B 145      23.795 -10.205  -2.227  1.00 16.10      BA1  N
ATOM   3160  CA AGLU B 145      23.250 -11.564  -1.940  0.60 16.10      BA1  C
ATOM   3161  CA BGLU B 145      23.254 -11.559  -1.957  0.40 17.53      BA1  C
ATOM   3162  CB AGLU B 145      21.729 -11.628  -2.138  0.60 16.47      BA1  C
ATOM   3163  CB BGLU B 145      21.776 -11.662  -2.306  0.40 19.70      BA1  C
ATOM   3164  CG AGLU B 145      21.041 -12.955  -1.786  0.60 17.16      BA1  C
ATOM   3165  CG BGLU B 145      20.897 -10.728  -1.514  0.40 21.76      BA1  C
ATOM   3166  CD AGLU B 145      20.500 -13.141  -0.374  0.60 18.05      BA1  C
ATOM   3167  CD BGLU B 145      19.432 -10.891  -1.869  0.40 22.42      BA1  C
ATOM   3168  OE1AGLU B 145      19.556 -13.971  -0.184  0.60 17.81      BA1  O
ATOM   3169  OE1BGLU B 145      19.091 -10.766  -3.064  0.40 23.90      BA1  O
ATOM   3170  OE2AGLU B 145      21.010 -12.460   0.543  0.60 16.74      BA1  O
ATOM   3171  OE2BGLU B 145      18.647 -11.175  -0.956  0.40 24.26      BA1  O
ATOM   3172  C   GLU B 145      23.973 -12.597  -2.812  1.00 16.74      BA1  C
ATOM   3173  O   GLU B 145      24.153 -12.369  -4.029  1.00 16.74      BA1  O
ATOM   3174  N   ARG B 146      24.345 -13.706  -2.193  1.00 14.71      BA1  N
ATOM   3175  CA  ARG B 146      24.986 -14.828  -2.908  1.00 16.24      BA1  C
ATOM   3176  CB  ARG B 146      26.479 -14.871  -2.610  1.00 16.61      BA1  C
ATOM   3177  CG  ARG B 146      27.264 -13.705  -3.188  1.00 16.59      BA1  C
ATOM   3178  CD  ARG B 146      27.271 -13.703  -4.701  1.00 18.71      BA1  C
ATOM   3179  NE  ARG B 146      28.068 -12.613  -5.243  1.00 19.41      BA1  N
ATOM   3180  CZ  ARG B 146      27.666 -11.347  -5.361  1.00 19.72      BA1  C
ATOM   3181  NH1 ARG B 146      26.455 -10.983  -4.977  1.00 21.19      BA1  N
ATOM   3182  NH2 ARG B 146      28.493 -10.439  -5.857  1.00 20.41      BA1  N
ATOM   3183  C   ARG B 146      24.265 -16.109  -2.517  1.00 16.71      BA1  C
ATOM   3184  O   ARG B 146      23.591 -16.116  -1.481  1.00 16.26      BA1  O
ATOM   3185  N   TYR B 147      24.405 -17.129  -3.354  1.00 16.85      BA1  N
ATOM   3186  CA  TYR B 147      23.609 -18.373  -3.336  1.00 17.71      BA1  C
ATOM   3187  CB  TYR B 147      22.619 -18.345  -4.497  1.00 18.94      BA1  C
ATOM   3188  CG  TYR B 147      21.594 -17.250  -4.408  1.00 21.76      BA1  C
ATOM   3189  CD1 TYR B 147      21.881 -15.937  -4.754  1.00 23.86      BA1  C
ATOM   3190  CE1 TYR B 147      20.936 -14.933  -4.603  1.00 24.51      BA1  C
ATOM   3191  CZ  TYR B 147      19.670 -15.246  -4.136  1.00 26.51      BA1  C
ATOM   3192  OH  TYR B 147      18.699 -14.294  -4.014  1.00 29.56      BA1  O
ATOM   3193  CE2 TYR B 147      19.362 -16.556  -3.818  1.00 24.60      BA1  C
ATOM   3194  CD2 TYR B 147      20.330 -17.534  -3.932  1.00 22.65      BA1  C
ATOM   3195  C   TYR B 147      24.549 -19.561  -3.518  1.00 17.19      BA1  C
ATOM   3196  O   TYR B 147      25.278 -19.618  -4.535  1.00 17.65      BA1  O
ATOM   3197  N   ILE B 148      24.551 -20.477  -2.555  1.00 15.12      BA1  N
ATOM   3198  CA  ILE B 148      25.285 -21.760  -2.681  1.00 14.47      BA1  C
ATOM   3199  CB  ILE B 148      26.332 -21.935  -1.565  1.00 14.87      BA1  C
ATOM   3200  CG1 ILE B 148      27.489 -20.957  -1.772  1.00 16.10      BA1  C
ATOM   3201  CG2 ILE B 148      26.837 -23.376  -1.492  1.00 14.42      BA1  C
ATOM   3202  CD1 ILE B 148      28.400 -20.831  -0.590  1.00 15.87      BA1  C
ATOM   3203  C   ILE B 148      24.245 -22.876  -2.708  1.00 15.70      BA1  C
ATOM   3204  O   ILE B 148      23.285 -22.818  -1.911  1.00 15.55      BA1  O
ATOM   3205  N   ARG B 149      24.452 -23.857  -3.585  1.00 15.95      BA1  N
ATOM   3206  CA  ARG B 149      23.566 -25.033  -3.779  1.00 17.22      BA1  C
ATOM   3207  CB  ARG B 149      24.242 -26.039  -4.716  1.00 22.62      BA1  C
ATOM   3208  CG  ARG B 149      24.023 -25.799  -6.201  1.00 27.58      BA1  C
ATOM   3209  CD  ARG B 149      22.767 -26.451  -6.751  1.00 30.40      BA1  C
ATOM   3210  NE  ARG B 149      22.858 -27.910  -6.780  1.00 32.68      BA1  N
ATOM   3211  CZ  ARG B 149      23.286 -28.651  -7.803  1.00 33.82      BA1  C
ATOM   3212  NH1 ARG B 149      23.326 -29.972  -7.693  1.00 31.04      BA1  N
ATOM   3213  NH2 ARG B 149      23.654 -28.089  -8.942  1.00 35.87      BA1  N
ATOM   3214  C   ARG B 149      23.303 -25.700  -2.426  1.00 14.75      BA1  C
ATOM   3215  O   ARG B 149      24.274 -26.062  -1.733  1.00 13.61      BA1  O
ATOM   3216  N   TRP B 150      22.023 -25.897  -2.098  1.00 14.37      BA-  N
ATOM   3217  CA  TRP B 150      21.534 -26.575  -0.863  1.00 14.46      BA-  C
ATOM   3218  CB  TRP B 150      20.003 -26.748  -0.930  1.00 14.64      BA-  C
ATOM   3219  CG  TRP B 150      19.545 -27.648  -2.038  1.00 16.77      BA-  C
ATOM   3220  CD1 TRP B 150      19.420 -27.325  -3.360  1.00 18.76      BA-  C
ATOM   3221  NE1 TRP B 150      19.038 -28.415  -4.088  1.00 20.75      BA-  N
ATOM   3222  CE2 TRP B 150      18.894 -29.485  -3.246  1.00 19.21      BA-  C
ATOM   3223  CD2 TRP B 150      19.219 -29.046  -1.942  1.00 17.99      BA-  C
ATOM   3224  CE3 TRP B 150      19.162 -29.966  -0.886  1.00 18.93      BA-  C
ATOM   3225  CZ3 TRP B 150      18.821 -31.276  -1.160  1.00 20.57      BA-  C
ATOM   3226  CH2 TRP B 150      18.501 -31.682  -2.457  1.00 20.73      BA-  C
ATOM   3227  CZ2 TRP B 150      18.549 -30.809  -3.520  1.00 20.96      BA-  C
ATOM   3228  C   TRP B 150      22.237 -27.932  -0.695  1.00 13.97      BA-  C
ATOM   3229  O   TRP B 150      22.516 -28.361   0.439  1.00 13.12      BA-  O
ATOM   3230  N   ASP B 151      22.490 -28.601  -1.814  1.00 12.27      BA-  N
ATOM   3231  CA  ASP B 151      23.036 -29.981  -1.853  1.00 13.69      BA-  C
ATOM   3232  CB  ASP B 151      22.253 -30.826  -2.855  1.00 16.05      BA-  C
ATOM   3233  CG  ASP B 151      22.319 -30.308  -4.277  1.00 18.33      BA-  C
ATOM   3234  OD1 ASP B 151      22.765 -29.153  -4.473  1.00 18.72      BA-  O
ATOM   3235  OD2 ASP B 151      21.985 -31.072  -5.189  1.00 22.59      BA-  O
ATOM   3236  C   ASP B 151      24.534 -29.971  -2.171  1.00 13.06      BA-  C
ATOM   3237  O   ASP B 151      25.056 -31.031  -2.596  1.00 13.86      BA-  O
ATOM   3238  N   ASP B 152      25.217 -28.849  -1.960  1.00 12.44      BA-  N
ATOM   3239  CA  ASP B 152      26.686 -28.799  -2.121  1.00 14.37      BA-  C
ATOM   3240  CB  ASP B 152      27.289 -27.517  -1.564  1.00 13.92      BA-  C
ATOM   3241  CG  ASP B 152      28.787 -27.522  -1.805  1.00 14.42      BA-  C
ATOM   3242  OD1 ASP B 152      29.182 -27.151  -2.922  1.00 15.63      BA-  O
ATOM   3243  OD2 ASP B 152      29.528 -27.979  -0.911  1.00 16.06      BA-  O
ATOM   3244  C   ASP B 152      27.310 -30.020  -1.442  1.00 15.36      BA-  C
ATOM   3245  O   ASP B 152      27.080 -30.277  -0.258  1.00 14.47      BA-  O
ATOM   3246  N   PRO B 153      28.118 -30.828  -2.168  1.00 14.56      BA-  N
ATOM   3247  CA  PRO B 153      28.689 -32.038  -1.586  1.00 15.46      BA-  C
ATOM   3248  CB  PRO B 153      29.132 -32.818  -2.838  1.00 16.44      BA-  C
ATOM   3249  CG  PRO B 153      29.480 -31.752  -3.843  1.00 15.88      BA-  C
ATOM   3250  CD  PRO B 153      28.444 -30.675  -3.606  1.00 15.86      BA-  C
ATOM   3251  C   PRO B 153      29.856 -31.856  -0.610  1.00 14.81      BA-  C
ATOM   3252  O   PRO B 153      30.109 -32.770   0.151  1.00 17.37      BA-  O
ATOM   3253  N   ASP B 154      30.526 -30.700  -0.621  1.00 13.90      BA-  N
ATOM   3254  CA  ASP B 154      31.584 -30.400   0.366  1.00 15.15      BA-  C
ATOM   3255  CB  ASP B 154      32.508 -29.279  -0.089  1.00 16.46      BA-  C
ATOM   3256  CG  ASP B 154      33.329 -29.600  -1.330  1.00 21.09      BA-  C
ATOM   3257  OD1 ASP B 154      33.616 -30.793  -1.570  1.00 25.30      BA-  O
ATOM   3258  OD2 ASP B 154      33.647 -28.658  -2.060  1.00 23.47      BA-  O
ATOM   3259  C   ASP B 154      30.903 -30.057   1.692  1.00 15.65      BA-  C
ATOM   3260  O   ASP B 154      31.340 -30.557   2.728  1.00 16.82      BA-  O
ATOM   3261  N   ILE B 155      29.859 -29.227   1.665  1.00 16.23      BA-  N
ATOM   3262  CA  ILE B 155      29.137 -28.880   2.919  1.00 14.58      BA-  C
ATOM   3263  CB  ILE B 155      28.205 -27.667   2.710  1.00 14.18      BA-  C
ATOM   3264  CG1 ILE B 155      28.989 -26.464   2.175  1.00 14.62      BA-  C
ATOM   3265  CG2 ILE B 155      27.479 -27.321   3.997  1.00 14.20      BA-  C
ATOM   3266  CD1 ILE B 155      28.162 -25.307   1.719  1.00 15.34      BA-  C
ATOM   3267  C   ILE B 155      28.404 -30.134   3.402  1.00 13.66      BA-  C
ATOM   3268  O   ILE B 155      28.475 -30.454   4.583  1.00 15.30      BA-  O
ATOM   3269  N   ASN B 156      27.702 -30.787   2.492  1.00 13.62      BA-  N
ATOM   3270  CA  ASN B 156      27.045 -32.096   2.708  1.00 15.09      BA-  C
ATOM   3271  CB  ASN B 156      28.059 -33.216   2.902  1.00 18.40      BA-  C
ATOM   3272  CG  ASN B 156      27.409 -34.572   2.726  1.00 20.30      BA-  C
ATOM   3273  OD1 ASN B 156      26.392 -34.705   2.044  1.00 23.92      BA-  O
ATOM   3274  ND2 ASN B 156      27.974 -35.579   3.360  1.00 25.52      BA-  N
ATOM   3275  C   ASN B 156      26.081 -32.022   3.890  1.00 15.25      BA-  C
ATOM   3276  O   ASN B 156      26.188 -32.813   4.842  1.00 15.95      BA-  O
ATOM   3277  N   ILE B 157      25.139 -31.093   3.825  1.00 13.38      BA-  N
ATOM   3278  CA  ILE B 157      24.055 -31.026   4.829  1.00 13.09      BA-  C
ATOM   3279  CB  ILE B 157      23.231 -29.741   4.641  1.00 11.29      BA-  C
ATOM   3280  CG1 ILE B 157      24.103 -28.508   4.853  1.00 12.88      BA-  C
ATOM   3281  CG2 ILE B 157      22.009 -29.730   5.558  1.00 11.86      BA-  C
ATOM   3282  CD1 ILE B 157      23.514 -27.256   4.271  1.00 12.80      BA-  C
ATOM   3283  C   ILE B 157      23.193 -32.277   4.684  1.00 14.52      BA-  C
ATOM   3284  O   ILE B 157      22.845 -32.646   3.552  1.00 16.49      BA-  O
ATOM   3285  N   LYS B 158      22.881 -32.904   5.806  1.00 13.57      BA-  N
ATOM   3286  CA ALYS B 158      21.948 -34.055   5.818  0.60 15.78      BA-  C
ATOM   3287  CA BLYS B 158      21.954 -34.059   5.862  0.40 15.57      BA-  C
ATOM   3288  CB ALYS B 158      22.371 -35.103   6.841  0.60 17.84      BA-  C
ATOM   3289  CB BLYS B 158      22.420 -35.016   6.959  0.40 16.94      BA-  C
ATOM   3290  CG ALYS B 158      21.734 -36.468   6.615  0.60 19.94      BA-  C
ATOM   3291  CG BLYS B 158      23.723 -35.731   6.631  0.40 18.46      BA-  C
ATOM   3292  CD ALYS B 158      21.716 -37.305   7.857  0.60 21.43      BA-  C
ATOM   3293  CD BLYS B 158      23.619 -36.519   5.344  0.40 20.11      BA-  C
ATOM   3294  CE ALYS B 158      20.664 -38.387   7.835  0.60 22.66      BA-  C
ATOM   3295  CE BLYS B 158      24.932 -36.646   4.606  0.40 20.77      BA-  C
ATOM   3296  NZ ALYS B 158      21.249 -39.674   7.417  0.60 23.88      BA-  N
ATOM   3297  NZ BLYS B 158      25.943 -37.366   5.415  0.40 21.88      BA-  N
ATOM   3298  C   LYS B 158      20.533 -33.531   6.060  1.00 15.34      BA-  C
ATOM   3299  O   LYS B 158      20.066 -33.510   7.209  1.00 18.07      BA-  O
ATOM   3300  N   TRP B 159      19.887 -33.136   4.977  1.00 15.05      BA-  N
ATOM   3301  CA  TRP B 159      18.511 -32.581   5.014  1.00 15.80      BA-  C
ATOM   3302  CB  TRP B 159      18.207 -31.954   3.664  1.00 14.33      BA-  C
ATOM   3303  CG  TRP B 159      19.068 -30.797   3.267  1.00 13.85      BA-  C
ATOM   3304  CD1 TRP B 159      20.131 -30.802   2.411  1.00 14.86      BA-  C
ATOM   3305  NE1 TRP B 159      20.648 -29.539   2.287  1.00 15.48      BA-  N
ATOM   3306  CE2 TRP B 159      19.879 -28.672   3.012  1.00 14.25      BA-  C
ATOM   3307  CD2 TRP B 159      18.871 -29.429   3.650  1.00 13.70      BA-  C
ATOM   3308  CE3 TRP B 159      17.949 -28.775   4.477  1.00 14.96      BA-  C
ATOM   3309  CZ3 TRP B 159      18.069 -27.415   4.649  1.00 15.57      BA-  C
ATOM   3310  CH2 TRP B 159      19.075 -26.688   4.010  1.00 14.96      BA-  C
ATOM   3311  CZ2 TRP B 159      19.984 -27.292   3.178  1.00 14.97      BA-  C
ATOM   3312  C   TRP B 159      17.540 -33.719   5.313  1.00 18.12      BA-  C
ATOM   3313  O   TRP B 159      17.615 -34.760   4.666  1.00 20.99      BA-  O
ATOM   3314  N   PRO B 160      16.624 -33.583   6.297  1.00 17.89      BA-  N
ATOM   3315  CA  PRO B 160      15.661 -34.642   6.610  1.00 21.04      BA-  C
ATOM   3316  CB  PRO B 160      15.233 -34.294   8.040  1.00 20.73      BA-  C
ATOM   3317  CG  PRO B 160      15.289 -32.781   8.062  1.00 19.53      BA-  C
ATOM   3318  CD  PRO B 160      16.506 -32.442   7.215  1.00 17.38      BA-  C
ATOM   3319  C   PRO B 160      14.458 -34.598   5.659  1.00 25.56      BA-  C
ATOM   3320  O   PRO B 160      13.345 -34.465   6.114  1.00 32.10      BA-  O
ATOM   3321  N   ILE B 161      14.725 -34.671   4.361  1.00 27.22      BA-  N
ATOM   3322  CA  ILE B 161      13.718 -34.597   3.264  1.00 35.28      BA-  C
ATOM   3323  CB  ILE B 161      14.460 -34.592   1.922  1.00 33.44      BA-  C
ATOM   3324  CG1 ILE B 161      15.292 -33.321   1.758  1.00 33.55      BA-  C
ATOM   3325  CG2 ILE B 161      13.528 -34.824   0.739  1.00 36.13      BA-  C
ATOM   3326  CD1 ILE B 161      16.498 -33.521   0.869  1.00 37.06      BA-  C
ATOM   3327  C   ILE B 161      12.744 -35.776   3.350  1.00 43.38      BA-  C
ATOM   3328  O   ILE B 161      13.201 -36.932   3.244  1.00 43.92      BA-  O
ATOM   3329  N   LYS B 162      11.451 -35.486   3.469  1.00 55.13      BA-  N
ATOM   3330  CA  LYS B 162      10.384 -36.527   3.530  1.00 71.47      BA-  C
ATOM   3331  CB  LYS B 162       9.806 -36.613   4.945  1.00 64.88      BA-  C
ATOM   3332  CG  LYS B 162       9.412 -35.284   5.578  1.00 64.14      BA-  C
ATOM   3333  CD  LYS B 162       8.705 -35.443   6.909  1.00 67.07      BA-  C
ATOM   3334  CE  LYS B 162       8.669 -34.176   7.744  1.00 59.31      BA-  C
ATOM   3335  NZ  LYS B 162       7.712 -33.173   7.213  1.00 51.37      BA-  N
ATOM   3336  C   LYS B 162       9.289 -36.249   2.493  1.00 63.46      BA-  C
ATOM   3337  O   LYS B 162       8.467 -37.145   2.259  1.00 66.53      BA-  O
ATOM   3338  N   ASN B 163       9.287 -35.055   1.901  1.00 65.65      BA-  N
ATOM   3339  CA  ASN B 163       8.239 -34.577   0.966  1.00 63.72      BA-  C
ATOM   3340  CB  ASN B 163       7.519 -33.340   1.520  1.00 65.83      BA-  C
ATOM   3341  CG  ASN B 163       6.662 -33.641   2.733  1.00 69.86      BA-  C
ATOM   3342  OD1 ASN B 163       6.910 -33.123   3.819  1.00 70.83      BA-  O
ATOM   3343  ND2 ASN B 163       5.659 -34.486   2.564  1.00 76.65      BA-  N
ATOM   3344  C   ASN B 163       8.905 -34.247  -0.367  1.00 57.80      BA-  C
ATOM   3345  O   ASN B 163      10.145 -34.110  -0.396  1.00 60.13      BA-  O
ATOM   3346  N   ASN B 164       8.111 -34.090  -1.425  1.00 51.57      BA-  N
ATOM   3347  CA AASN B 164       8.608 -33.530  -2.712  0.50 48.79      BA-  C
ATOM   3348  CA BASN B 164       8.575 -33.510  -2.710  0.50 49.06      BA-  C
ATOM   3349  CB AASN B 164       7.515 -33.451  -3.780  0.50 48.94      BA-  C
ATOM   3350  CB BASN B 164       7.404 -33.307  -3.671  0.50 49.73      BA-  C
ATOM   3351  CG AASN B 164       7.447 -34.713  -4.614  0.50 48.70      BA-  C
ATOM   3352  CG BASN B 164       7.855 -33.071  -5.093  0.50 50.37      BA-  C
ATOM   3353  OD1AASN B 164       7.321 -35.809  -4.078  0.50 46.52      BA-  O
ATOM   3354  OD1BASN B 164       8.609 -33.868  -5.649  0.50 51.28      BA-  O
ATOM   3355  ND2AASN B 164       7.555 -34.570  -5.924  0.50 49.81      BA-  N
ATOM   3356  ND2BASN B 164       7.400 -31.980  -5.685  0.50 50.62      BA-  N
ATOM   3357  C   ASN B 164       9.286 -32.189  -2.399  1.00 45.11      BA-  C
ATOM   3358  O   ASN B 164       8.660 -31.347  -1.740  1.00 44.61      BA-  O
ATOM   3359  N   LEU B 165      10.537 -32.041  -2.818  1.00 40.81      BA-  N
ATOM   3360  CA  LEU B 165      11.342 -30.863  -2.421  1.00 36.55      BA-  C
ATOM   3361  CB  LEU B 165      12.824 -31.212  -2.506  1.00 38.29      BA-  C
ATOM   3362  CG  LEU B 165      13.710 -30.283  -1.689  1.00 40.15      BA-  C
ATOM   3363  CD1 LEU B 165      14.666 -31.055  -0.798  1.00 43.39      BA-  C
ATOM   3364  CD2 LEU B 165      14.441 -29.340  -2.611  1.00 43.28      BA-  C
ATOM   3365  C   LEU B 165      10.980 -29.691  -3.317  1.00 31.67      BA-  C
ATOM   3366  O   LEU B 165      10.861 -29.917  -4.529  1.00 29.39      BA-  O
ATOM   3367  N   LEU B 166      10.758 -28.513  -2.737  1.00 24.57      BA-  N
ATOM   3368  CA  LEU B 166      10.310 -27.350  -3.530  1.00 24.08      BA-  C
ATOM   3369  CB  LEU B 166       8.952 -26.864  -3.022  1.00 21.79      BA-  C
ATOM   3370  CG  LEU B 166       7.814 -27.882  -3.017  1.00 26.11      BA-  C
ATOM   3371  CD1 LEU B 166       6.667 -27.311  -2.213  1.00 28.95      BA-  C
ATOM   3372  CD2 LEU B 166       7.316 -28.218  -4.421  1.00 27.18      BA-  C
ATOM   3373  C   LEU B 166      11.376 -26.260  -3.470  1.00 24.67      BA-  C
ATOM   3374  O   LEU B 166      11.487 -25.559  -2.436  1.00 20.67      BA-  O
ATOM   3375  N   LEU B 167      12.129 -26.127  -4.555  1.00 24.29      BA-  N
ATOM   3376  CA  LEU B 167      13.263 -25.184  -4.656  1.00 26.98      BA-  C
ATOM   3377  CB  LEU B 167      14.487 -25.921  -5.198  1.00 28.91      BA-  C
ATOM   3378  CG  LEU B 167      15.262 -26.799  -4.229  1.00 34.05      BA-  C
ATOM   3379  CD1 LEU B 167      16.186 -27.718  -5.013  1.00 37.13      BA-  C
ATOM   3380  CD2 LEU B 167      16.047 -25.949  -3.240  1.00 35.20      BA-  C
ATOM   3381  C   LEU B 167      12.870 -24.078  -5.623  1.00 28.66      BA-  C
ATOM   3382  O   LEU B 167      12.276 -24.392  -6.661  1.00 32.65      BA-  O
ATOM   3383  N   SER B 168      13.224 -22.844  -5.299  1.00 26.57      BA-  N
ATOM   3384  CA  SER B 168      13.119 -21.701  -6.236  1.00 31.69      BA-  C
ATOM   3385  CB  SER B 168      13.331 -20.405  -5.529  1.00 32.12      BA-  C
ATOM   3386  OG  SER B 168      14.710 -20.202  -5.253  1.00 32.01      BA-  O
ATOM   3387  C   SER B 168      14.117 -21.883  -7.388  1.00 33.02      BA-  C
ATOM   3388  O   SER B 168      15.028 -22.737  -7.293  1.00 31.29      BA-  O
ATOM   3389  N   GLU B 169      13.946 -21.099  -8.450  1.00 35.61      BA-  N
ATOM   3390  CA AGLU B 169      14.876 -21.127  -9.609  0.50 35.73      BA-  C
ATOM   3391  CA BGLU B 169      14.870 -21.118  -9.618  0.50 36.28      BA-  C
ATOM   3392  CB AGLU B 169      14.284 -20.383 -10.807  0.50 37.34      BA-  C
ATOM   3393  CB BGLU B 169      14.227 -20.412 -10.819  0.50 38.63      BA-  C
ATOM   3394  CG AGLU B 169      13.292 -21.211 -11.604  0.50 38.28      BA-  C
ATOM   3395  CG BGLU B 169      14.298 -18.892 -10.800  0.50 40.79      BA-  C
ATOM   3396  CD AGLU B 169      13.698 -22.652 -11.862  0.50 38.64      BA-  C
ATOM   3397  CD BGLU B 169      15.210 -18.277 -11.848  0.50 41.90      BA-  C
ATOM   3398  OE1AGLU B 169      14.721 -22.870 -12.540  0.50 40.34      BA-  O
ATOM   3399  OE1BGLU B 169      15.018 -18.576 -13.045  0.50 42.27      BA-  O
ATOM   3400  OE2AGLU B 169      12.991 -23.549 -11.374  0.50 41.28      BA-  O
ATOM   3401  OE2BGLU B 169      16.113 -17.504 -11.465  0.50 43.83      BA-  O
ATOM   3402  C   GLU B 169      16.231 -20.548  -9.180  1.00 32.85      BA-  C
ATOM   3403  O   GLU B 169      17.260 -21.103  -9.593  1.00 34.63      BA-  O
ATOM   3404  N   LYS B 170      16.230 -19.498  -8.365  1.00 34.13      BA-  N
ATOM   3405  CA ALYS B 170      17.489 -18.903  -7.841  0.50 36.64      BA-  C
ATOM   3406  CA BLYS B 170      17.473 -18.896  -7.810  0.50 36.67      BA-  C
ATOM   3407  CB ALYS B 170      17.213 -17.704  -6.932  0.50 39.13      BA-  C
ATOM   3408  CB BLYS B 170      17.140 -17.761  -6.839  0.50 38.97      BA-  C
ATOM   3409  CG ALYS B 170      18.240 -16.591  -7.042  0.50 41.27      BA-  C
ATOM   3410  CG BLYS B 170      17.099 -16.365  -7.441  0.50 39.99      BA-  C
ATOM   3411  CD ALYS B 170      17.766 -15.442  -7.892  0.50 42.37      BA-  C
ATOM   3412  CD BLYS B 170      16.701 -15.313  -6.427  0.50 41.03      BA-  C
ATOM   3413  CE ALYS B 170      18.769 -14.312  -7.973  0.50 43.09      BA-  C
ATOM   3414  CE BLYS B 170      17.013 -13.902  -6.877  0.50 40.87      BA-  C
ATOM   3415  NZ ALYS B 170      20.122 -14.809  -8.314  0.50 43.74      BA-  N
ATOM   3416  NZ BLYS B 170      16.438 -13.625  -8.214  0.50 39.17      BA-  N
ATOM   3417  C   LYS B 170      18.268 -19.972  -7.064  1.00 35.69      BA-  C
ATOM   3418  O   LYS B 170      19.502 -20.022  -7.209  1.00 34.42      BA-  O
ATOM   3419  N   ASP B 171      17.570 -20.787  -6.273  1.00 32.62      BA-  N
ATOM   3420  CA  ASP B 171      18.226 -21.763  -5.367  1.00 29.24      BA-  C
ATOM   3421  CB  ASP B 171      17.313 -22.110  -4.189  1.00 28.53      BA-  C
ATOM   3422  CG  ASP B 171      17.290 -21.003  -3.143  1.00 26.68      BA-  C
ATOM   3423  OD1 ASP B 171      18.096 -20.056  -3.272  1.00 28.41      BA-  O
ATOM   3424  OD2 ASP B 171      16.474 -21.086  -2.195  1.00 22.42      BA-  O
ATOM   3425  C   ASP B 171      18.710 -22.972  -6.165  1.00 31.71      BA-  C
ATOM   3426  O   ASP B 171      19.842 -23.441  -5.906  1.00 30.39      BA-  O
ATOM   3427  N   ALA B 172      17.893 -23.455  -7.100  1.00 31.74      BA-  N
ATOM   3428  CA  ALA B 172      18.278 -24.505  -8.068  1.00 35.79      BA-  C
ATOM   3429  CB  ALA B 172      17.131 -24.783  -9.004  1.00 38.21      BA-  C
ATOM   3430  C   ALA B 172      19.542 -24.058  -8.818  1.00 34.45      BA-  C
ATOM   3431  O   ALA B 172      20.332 -24.921  -9.210  1.00 35.53      BA-  O
ATOM   3432  N   ALA B 173      19.741 -22.750  -8.986  1.00 33.07      BA-  N
ATOM   3433  CA  ALA B 173      20.880 -22.190  -9.749  1.00 33.46      BA-  C
ATOM   3434  CB  ALA B 173      20.409 -21.072 -10.645  1.00 35.68      BA-  C
ATOM   3435  C   ALA B 173      22.002 -21.709  -8.819  1.00 31.79      BA-  C
ATOM   3436  O   ALA B 173      22.898 -21.033  -9.318  1.00 32.52      BA-  O
ATOM   3437  N   GLY B 174      21.985 -22.043  -7.527  1.00 28.14      BA-  N
ATOM   3438  CA  GLY B 174      23.107 -21.674  -6.641  1.00 25.28      BA-  C
ATOM   3439  C   GLY B 174      24.392 -22.324  -7.124  1.00 23.20      BA-  C
ATOM   3440  O   GLY B 174      24.335 -23.363  -7.813  1.00 25.15      BA-  O
ATOM   3441  N   VAL B 175      25.536 -21.764  -6.765  1.00 20.64      BA-  N
ATOM   3442  CA  VAL B 175      26.851 -22.299  -7.211  1.00 19.76      BA-  C
ATOM   3443  CB  VAL B 175      27.846 -21.153  -7.484  1.00 22.80      BA-  C
ATOM   3444  CG1 VAL B 175      27.239 -20.122  -8.420  1.00 24.22      BA-  C
ATOM   3445  CG2 VAL B 175      28.303 -20.468  -6.214  1.00 23.32      BA-  C
ATOM   3446  C   VAL B 175      27.373 -23.302  -6.176  1.00 19.29      BA-  C
ATOM   3447  O   VAL B 175      26.947 -23.245  -5.009  1.00 17.69      BA-  O
ATOM   3448  N   PHE B 176      28.335 -24.139  -6.549  1.00 17.31      BA-  N
ATOM   3449  CA  PHE B 176      29.009 -25.011  -5.559  1.00 17.47      BA-  C
ATOM   3450  CB  PHE B 176      29.628 -26.246  -6.221  1.00 20.58      BA-  C
ATOM   3451  CG  PHE B 176      28.600 -27.211  -6.761  1.00 20.82      BA-  C
ATOM   3452  CD1 PHE B 176      27.721 -27.877  -5.917  1.00 23.28      BA-  C
ATOM   3453  CE1 PHE B 176      26.773 -28.752  -6.419  1.00 25.01      BA-  C
ATOM   3454  CZ  PHE B 176      26.716 -28.993  -7.771  1.00 26.14      BA-  C
ATOM   3455  CD2 PHE B 176      28.515 -27.452  -8.120  1.00 24.99      BA-  C
ATOM   3456  CE2 PHE B 176      27.588 -28.353  -8.622  1.00 26.46      BA-  C
ATOM   3457  C   PHE B 176      29.999 -24.175  -4.759  1.00 18.41      BA-  C
ATOM   3458  O   PHE B 176      30.514 -23.151  -5.240  1.00 18.06      BA-  O
ATOM   3459  N   LEU B 177      30.239 -24.610  -3.532  1.00 16.16      BA-  N
ATOM   3460  CA  LEU B 177      31.123 -23.924  -2.575  1.00 16.69      BA-  C
ATOM   3461  CB  LEU B 177      31.331 -24.832  -1.367  1.00 16.75      BA-  C
ATOM   3462  CG  LEU B 177      32.252 -24.271  -0.296  1.00 17.61      BA-  C
ATOM   3463  CD1 LEU B 177      31.712 -22.951   0.235  1.00 20.48      BA-  C
ATOM   3464  CD2 LEU B 177      32.411 -25.256   0.849  1.00 18.45      BA-  C
ATOM   3465  C   LEU B 177      32.468 -23.609  -3.235  1.00 19.54      BA-  C
ATOM   3466  O   LEU B 177      32.985 -22.513  -3.021  1.00 17.52      BA-  O
ATOM   3467  N   GLN B 178      33.037 -24.555  -3.983  1.00 20.23      BA-  N
ATOM   3468  CA  GLN B 178      34.394 -24.352  -4.539  1.00 22.18      BA-  C
ATOM   3469  CB  GLN B 178      34.938 -25.668  -5.079  1.00 21.07      BA-  C
ATOM   3470  CG  GLN B 178      35.482 -26.557  -3.983  1.00 23.66      BA-  C
ATOM   3471  CD  GLN B 178      36.123 -27.793  -4.561  1.00 25.72      BA-  C
ATOM   3472  OE1 GLN B 178      37.026 -27.722  -5.389  1.00 28.85      BA-  O
ATOM   3473  NE2 GLN B 178      35.641 -28.945  -4.140  1.00 24.73      BA-  N
ATOM   3474  C   GLN B 178      34.386 -23.217  -5.569  1.00 22.12      BA-  C
ATOM   3475  O   GLN B 178      35.470 -22.727  -5.885  1.00 26.82      BA-  O
ATOM   3476  N   ARG B 179      33.230 -22.782  -6.058  1.00 20.27      BA-  N
ATOM   3477  CA  ARG B 179      33.158 -21.705  -7.078  1.00 23.66      BA-  C
ATOM   3478  CB  ARG B 179      32.424 -22.190  -8.329  1.00 25.20      BA-  C
ATOM   3479  CG  ARG B 179      32.995 -23.479  -8.910  1.00 26.01      BA-  C
ATOM   3480  CD  ARG B 179      34.455 -23.381  -9.333  1.00 27.79      BA-  C
ATOM   3481  NE  ARG B 179      34.669 -22.227 -10.193  1.00 30.64      BA-  N
ATOM   3482  CZ  ARG B 179      34.535 -22.204 -11.519  1.00 31.79      BA-  C
ATOM   3483  NH1 ARG B 179      34.213 -23.299 -12.192  1.00 31.37      BA-  N
ATOM   3484  NH2 ARG B 179      34.742 -21.070 -12.172  1.00 33.04      BA-  N
ATOM   3485  C   ARG B 179      32.517 -20.450  -6.474  1.00 22.06      BA-  C
ATOM   3486  O   ARG B 179      32.376 -19.471  -7.202  1.00 23.48      BA-  O
ATOM   3487  N   ALA B 180      32.145 -20.471  -5.195  1.00 20.05      BA-  N
ATOM   3488  CA  ALA B 180      31.342 -19.388  -4.595  1.00 18.24      BA-  C
ATOM   3489  CB  ALA B 180      30.714 -19.856  -3.304  1.00 18.95      BA-  C
ATOM   3490  C   ALA B 180      32.222 -18.166  -4.345  1.00 17.72      BA-  C
ATOM   3491  O   ALA B 180      33.389 -18.302  -3.959  1.00 18.93      BA-  O
ATOM   3492  N   GLU B 181      31.611 -17.001  -4.463  1.00 16.23      BA-  N
ATOM   3493  CA  GLU B 181      32.221 -15.721  -4.060  1.00 17.25      BA-  C
ATOM   3494  CB  GLU B 181      31.643 -14.583  -4.877  1.00 17.45      BA-  C
ATOM   3495  CG  GLU B 181      32.351 -13.270  -4.642  1.00 17.62      BA-  C
ATOM   3496  CD  GLU B 181      31.817 -12.094  -5.448  1.00 20.00      BA-  C
ATOM   3497  OE1 GLU B 181      30.809 -12.254  -6.158  1.00 19.05      BA-  O
ATOM   3498  OE2 GLU B 181      32.428 -11.013  -5.365  1.00 21.33      BA-  O
ATOM   3499  C   GLU B 181      31.918 -15.473  -2.585  1.00 17.21      BA-  C
ATOM   3500  O   GLU B 181      30.739 -15.276  -2.248  1.00 17.60      BA-  O
ATOM   3501  N   ILE B 182      32.969 -15.430  -1.780  1.00 17.14      BA-  N
ATOM   3502  CA  ILE B 182      32.931 -15.309  -0.301  1.00 18.50      BA-  C
ATOM   3503  CB  ILE B 182      33.140 -16.673   0.383  1.00 16.01      BA-  C
ATOM   3504  CG1 ILE B 182      32.051 -17.687   0.031  1.00 15.82      BA-  C
ATOM   3505  CG2 ILE B 182      33.275 -16.480   1.885  1.00 18.19      BA-  C
ATOM   3506  CD1 ILE B 182      32.361 -19.112   0.439  1.00 15.98      BA-  C
ATOM   3507  C   ILE B 182      34.040 -14.339   0.084  1.00 20.39      BA-  C
ATOM   3508  O   ILE B 182      35.193 -14.570  -0.322  1.00 24.89      BA-  O
ATOM   3509  N   ASN B 183      33.724 -13.309   0.855  1.00 17.11      BA-  N
ATOM   3510  CA  ASN B 183      34.767 -12.362   1.307  1.00 18.38      BA-  C
ATOM   3511  CB  ASN B 183      34.631 -11.022   0.600  1.00 18.65      BA-  C
ATOM   3512  CG  ASN B 183      33.392 -10.244   0.975  1.00 19.40      BA-  C
ATOM   3513  OD1 ASN B 183      32.529 -10.727   1.712  1.00 17.98      BA-  O
ATOM   3514  ND2 ASN B 183      33.295  -9.031   0.458  1.00 18.65      BA-  N
ATOM   3515  C   ASN B 183      34.798 -12.279   2.830  1.00 16.57      BA-  C
ATOM   3516  O   ASN B 183      35.697 -11.605   3.360  1.00 19.47      BA-  O
ATOM   3517  N   ALA B 184      33.895 -12.962   3.534  1.00 15.89      BA-  N
ATOM   3518  CA  ALA B 184      33.917 -12.936   5.008  1.00 14.16      BA-  C
ATOM   3519  CB  ALA B 184      32.750 -13.673   5.584  1.00 15.17      BA   C
ATOM   3520  C   ALA B 184      35.236 -13.529   5.499  1.00 16.19      BA-  C
ATOM   3521  O   ALA B 184      35.720 -14.507   4.889  1.00 17.15      BA-  O
ATOM   3522  N   GLN B 185      35.787 -12.966   6.571  1.00 19.16      BA   N
ATOM   3523  CA AGLN B 185      37.081 -13.406   7.148  0.60 20.34      BA   C
ATOM   3524  CA BGLN B 185      37.065 -13.467   7.133  0.40 20.96      BA   C
ATOM   3525  CB AGLN B 185      38.119 -12.286   7.005  0.60 21.55      BA   C
ATOM   3526  CB BGLN B 185      38.205 -12.462   6.944  0.40 23.53      BA   C
ATOM   3527  CG AGLN B 185      39.548 -12.766   7.190  0.60 21.67      BA   C
ATOM   3528  CG BGLN B 185      38.409 -12.005   5.506  0.40 25.13      BA   C
ATOM   3529  CD AGLN B 185      40.584 -11.706   6.913  0.60 23.54      BA   C
ATOM   3530  CD BGLN B 185      38.835 -13.106   4.568  0.40 26.41      BA   C
ATOM   3531  OE1AGLN B 185      40.409 -10.533   7.222  0.60 24.80      BA   O
ATOM   3532  OE1BGLN B 185      38.192 -13.362   3.550  0.40 26.59      BA   O
ATOM   3533  NE2AGLN B 185      41.691 -12.127   6.333  0.60 24.15      BA   N
ATOM   3534  NE2BGLN B 185      39.943 -13.753   4.892  0.40 27.51      BA   N
ATOM   3535  C   GLN B 185      36.874 -13.814   8.609  1.00 20.40      BA   C
ATOM   3536  O   GLN B 185      36.182 -13.090   9.330  1.00 22.68      BA   O
ATOM   3537  N   TYR B 186      37.478 -14.914   9.018  1.00 18.20      BA   N
ATOM   3538  CA  TYR B 186      37.456 -15.387  10.414  1.00 18.21      BA   C
ATOM   3539  CB  TYR B 186      38.010 -16.804  10.457  1.00 16.78      BA   C
ATOM   3540  CG  TYR B 186      38.066 -17.402  11.829  1.00 18.46      BA   C
ATOM   3541  CD1 TYR B 186      36.898 -17.755  12.474  1.00 18.74      BA   C
ATOM   3542  CE1 TYR B 186      36.918 -18.323  13.732  1.00 21.35      BA   C
ATOM   3543  CZ  TYR B 186      38.128 -18.557  14.359  1.00 22.22      BA   C
ATOM   3544  OH  TYR B 186      38.107 -19.132  15.591  1.00 25.03      BA   O
ATOM   3545  CE2 TYR B 186      39.312 -18.223  13.727  1.00 19.95      BA   C
ATOM   3546  CD2 TYR B 186      39.272 -17.648  12.468  1.00 19.58      BA   C
ATOM   3547  C   TYR B 186      38.313 -14.467  11.277  1.00 24.89      BA   C
ATOM   3548  O   TYR B 186      39.409 -14.085  10.825  1.00 23.91      BA   O
ATOM   3549  N   HIS B 187      37.862 -14.141  12.488  1.00 30.35      BA   N
ATOM   3550  CA  HIS B 187      38.675 -13.319  13.432  1.00 39.34      BA   C
ATOM   3551  CB  HIS B 187      38.144 -11.885  13.520  1.00 42.40      BA   C
ATOM   3552  CG  HIS B 187      38.330 -11.124  12.253  1.00 43.46      BA   C
ATOM   3553  ND1 HIS B 187      37.265 -10.656  11.507  1.00 44.84      BA   N
ATOM   3554  CE1 HIS B 187      37.719 -10.058  10.427  1.00 45.48      BA   C
ATOM   3555  NE2 HIS B 187      39.057 -10.120  10.445  1.00 45.11      BA   N
ATOM   3556  CD2 HIS B 187      39.448 -10.789  11.574  1.00 45.15      BA   C
ATOM   3557  C   HIS B 187      38.767 -13.992  14.803  1.00 43.73      BA   C
ATOM   3558  O   HIS B 187      39.818 -13.840  15.460  1.00 60.41      BA   O
ATOM   3559  N   GLY B 188      37.717 -14.704  15.210  1.00 47.10      BA   N
ATOM   3560  CA  GLY B 188      37.725 -15.494  16.453  1.00 47.91      BA   C
ATOM   3561  C   GLY B 188      39.054 -16.208  16.636  1.00 49.37      BA   C
ATOM   3562  O   GLY B 188      39.306 -16.851  17.655  1.00 66.41      BA   O
TER    3563      GLY B 188
HETATM 3564  C1  XYP B 201      17.807 -11.786   3.159  1.00 23.68           C
HETATM 3565  O1  XYP B 201      18.326 -11.917   4.478  1.00 20.63           O
HETATM 3566  O5  XYP B 201      16.583 -11.018   3.201  1.00 27.25           O
HETATM 3567  C5  XYP B 201      15.965 -10.837   1.917  1.00 26.34           C
HETATM 3568  C4  XYP B 201      15.612 -12.164   1.276  1.00 27.61           C
HETATM 3569  C3  XYP B 201      16.878 -13.004   1.145  1.00 26.20           C
HETATM 3570  O3  XYP B 201      16.596 -14.278   0.560  1.00 24.68           O
HETATM 3571  C2  XYP B 201      17.535 -13.157   2.513  1.00 24.61           C
HETATM 3572  O2  XYP B 201      18.744 -13.900   2.406  1.00 22.85           O
HETATM 3573  O4  XYP B 201      15.022 -11.921  -0.007  1.00 29.64           O
HETATM 3574  C1  XYS B 202      35.480 -27.373   2.980  1.00 29.48           C
HETATM 3575  O1  XYS B 202      35.701 -28.268   1.883  1.00 31.08           O
HETATM 3576  O5  XYS B 202      34.081 -27.367   3.282  1.00 28.33           O
HETATM 3577  C5  XYS B 202      33.578 -28.562   3.903  1.00 27.51           C
HETATM 3578  C4  XYS B 202      34.272 -28.804   5.237  1.00 30.02           C
HETATM 3579  C3  XYS B 202      35.778 -28.954   5.012  1.00 32.49           C
HETATM 3580  O3  XYS B 202      36.489 -29.085   6.259  1.00 35.47           O
HETATM 3581  C2  XYS B 202      36.322 -27.772   4.208  1.00 31.32           C
HETATM 3582  O2  XYS B 202      37.664 -28.045   3.772  1.00 34.51           O
HETATM 3583  O4  XYS B 202      33.739 -30.007   5.806  1.00 29.08           O
HETATM 3584  CAC FLC B 203      12.546 -17.795   3.923  1.00 21.73           C
HETATM 3585  CA  FLC B 203      13.920 -18.391   3.713  1.00 21.58           C
HETATM 3586  CB  FLC B 203      15.004 -17.342   3.466  1.00 21.49           C
HETATM 3587  CBC FLC B 203      14.893 -16.807   2.012  1.00 23.08           C
HETATM 3588  CG  FLC B 203      16.397 -17.924   3.753  1.00 22.80           C
HETATM 3589  CGC FLC B 203      17.500 -16.876   3.693  1.00 22.96           C
HETATM 3590  OA1 FLC B 203      12.063 -17.816   5.084  1.00 21.66           O
HETATM 3591  OA2 FLC B 203      12.007 -17.271   2.941  1.00 20.35           O
HETATM 3592  OB1 FLC B 203      15.054 -17.610   1.089  1.00 25.28           O
HETATM 3593  OB2 FLC B 203      14.611 -15.591   1.871  1.00 21.96           O
HETATM 3594  OG1 FLC B 203      18.191 -16.641   4.714  1.00 22.31           O
HETATM 3595  OG2 FLC B 203      17.595 -16.240   2.626  1.00 21.68           O
HETATM 3596  OHB FLC B 203      14.786 -16.265   4.354  1.00 21.95           O
HETATM 3597  O   HOH D   1      -5.748  -1.231   9.920  1.00 15.58           O
HETATM 3598  O   HOH D   2       9.106  -6.030  12.710  1.00 13.31           O
HETATM 3599  O   HOH D   3      -2.579 -11.956  21.683  1.00 16.64           O
HETATM 3600  O   HOH D   5      31.219 -13.603   2.395  1.00 14.41           O
HETATM 3601  O   HOH D   6      20.162 -24.106  -3.351  1.00 21.17           O
HETATM 3602  O   HOH D   7      -0.141  -4.260   4.374  1.00 18.20           O
HETATM 3603  O   HOH D   8      29.714  -7.359   6.502  1.00 17.65           O
HETATM 3604  O   HOH D   9      13.487 -13.761  15.011  1.00 14.70           O
HETATM 3605  O   HOH D  10       1.478   8.264  30.193  1.00 20.72           O
HETATM 3606  O   HOH D  12      10.319   7.555  29.271  1.00 25.31           O
HETATM 3607  O   HOH D  13      -4.898  15.528  16.472  1.00 18.06           O
HETATM 3608  O   HOH D  14       3.630   2.727  23.250  1.00 21.44           O
HETATM 3609  O   HOH D  15      12.332 -11.217  18.716  1.00 16.28           O
HETATM 3610  O   HOH D  16      14.533  13.015 -15.020  1.00 24.39           O
HETATM 3611  O   HOH D  17      30.326 -15.575   3.913  1.00 21.81           O
HETATM 3612  O   HOH D  19      18.660 -30.471  13.876  1.00 18.93           O
HETATM 3613  O   HOH D  20      13.958 -15.928  21.678  1.00 20.33           O
HETATM 3614  O   HOH D  21      -7.161 -12.286  10.029  1.00 25.78           O
HETATM 3615  O   HOH D  22      13.112  -5.032  18.128  1.00 18.82           O
HETATM 3616  O   HOH D  24       4.592 -14.723  -7.758  1.00 23.96           O
HETATM 3617  O   HOH D  25      29.941 -11.726   4.106  1.00 16.01           O
HETATM 3618  O   HOH D  26      16.272  -4.621  17.915  1.00 15.77           O
HETATM 3619  O   HOH D  27       5.388   7.380  30.644  1.00 18.41           O
HETATM 3620  O   HOH D  28       3.953   4.972  26.646  1.00 24.85           O
HETATM 3621  O   HOH D  29      16.216  -0.651  16.798  1.00 19.63           O
HETATM 3622  O   HOH D  30       8.948  -9.773  11.068  1.00 19.28           O
HETATM 3623  O   HOH D  31      -8.614  -7.615   8.809  1.00 21.96           O
HETATM 3624  O   HOH D  32       4.318   0.135  27.924  1.00 24.18           O
HETATM 3625  O   HOH D  33      11.713 -12.190  16.226  1.00 17.01           O
HETATM 3626  O   HOH D  34      15.659   1.406  15.170  1.00 21.30           O
HETATM 3627  O   HOH D  35       4.970   2.774  27.837  1.00 19.21           O
HETATM 3628  O   HOH D  36      28.301 -15.216  17.819  1.00 19.82           O
HETATM 3629  O   HOH D  37      -0.954  -7.215  11.492  1.00 20.55           O
HETATM 3630  O   HOH D  38      18.870  -3.746  17.807  1.00 18.22           O
HETATM 3631  O   HOH D  39      25.467 -28.114  17.364  1.00 20.91           O
HETATM 3632  O   HOH D  40      11.518 -21.338  -2.534  1.00 24.33           O
HETATM 3633  O   HOH D  41       3.831  11.757  12.739  1.00 20.39           O
HETATM 3634  O   HOH D  42      30.628 -29.939   6.142  1.00 20.72           O
HETATM 3635  O   HOH D  43       5.601  -3.235  30.614  1.00 26.34           O
HETATM 3636  O   HOH D  44       5.608  -5.554  15.707  1.00 19.15           O
HETATM 3637  O   HOH D  45      23.310 -14.652   9.258  1.00 20.72           O
HETATM 3638  O   HOH D  46       3.267   8.450  32.241  1.00 21.01           O
HETATM 3639  O   HOH D  47      21.551 -15.379   5.245  1.00 23.56           O
HETATM 3640  O   HOH D  48      15.240  -3.068  15.845  1.00 16.44           O
HETATM 3641  O   HOH D  49      15.702 -26.167  18.437  1.00 21.14           O
HETATM 3642  O   HOH D  50       7.459  -7.081  14.658  1.00 16.97           O
HETATM 3643  O   HOH D  51      22.394  -1.648   7.335  1.00 22.47           O
HETATM 3644  O   HOH D  53       1.035 -16.317  -1.949  1.00 24.99           O
HETATM 3645  O   HOH D  54      23.365 -32.095   1.038  1.00 22.95           O
HETATM 3646  O   HOH D  55      -0.647  10.526   6.617  1.00 26.76           O
HETATM 3647  O   HOH D  56      23.021 -16.133   7.129  1.00 18.74           O
HETATM 3648  O   HOH D  57      34.567 -10.543   7.603  1.00 23.27           O
HETATM 3649  O   HOH D  58       1.709   1.934  24.940  1.00 21.19           O
HETATM 3650  O   HOH D  59      28.370 -13.642   5.367  1.00 19.53           O
HETATM 3651  O   HOH D  60       7.970  11.930   7.494  1.00 25.69           O
HETATM 3652  O   HOH D  62       9.344 -31.408   4.470  1.00 35.13           O
HETATM 3653  O   HOH D  63       7.366  -9.426  13.260  1.00 22.62           O
HETATM 3654  O   HOH D  64       9.589 -14.714  28.334  1.00 23.50           O
HETATM 3655  O   HOH D  65      11.875 -17.262  20.206  1.00 20.03           O
HETATM 3656  O   HOH D  66       3.492  -1.478  29.934  1.00 22.03           O
HETATM 3657  O   HOH D  67      16.533   7.491   7.677  1.00 24.50           O
HETATM 3658  O   HOH D  68       9.349  -1.074 -10.506  1.00 23.05           O
HETATM 3659  O   HOH D  69      17.331   8.743   5.168  1.00 30.27           O
HETATM 3660  O   HOH D  70      -8.282 -16.950  25.602  1.00 27.73           O
HETATM 3661  O   HOH D  71     -14.503  -1.977  34.679  1.00 28.91           O
HETATM 3662  O   HOH D  72      12.600 -15.238  -2.675  1.00 37.59           O
HETATM 3663  O   HOH D  73      10.439   6.473  20.341  1.00 27.19           O
HETATM 3664  O   HOH D  74      16.638  -8.804   4.490  1.00 23.35           O
HETATM 3665  O   HOH D  75       1.336 -16.715  -4.634  1.00 27.17           O
HETATM 3666  O   HOH D  76      22.847  -2.393   4.728  1.00 22.66           O
HETATM 3667  O   HOH D  77       9.221 -28.914  17.904  1.00 24.55           O
HETATM 3668  O   HOH D  78      15.482   0.078  28.141  1.00 26.53           O
HETATM 3669  O   HOH D  79      35.510 -27.326  -0.547  1.00 24.47           O
HETATM 3670  O   HOH D  80      20.294  -4.883  19.741  1.00 23.32           O
HETATM 3671  O   HOH D  81     -17.003   3.288  29.469  1.00 28.24           O
HETATM 3672  O   HOH D  82      22.035 -19.343  29.406  1.00 25.31           O
HETATM 3673  O   HOH D  83      25.500  -2.655   4.802  1.00 30.26           O
HETATM 3674  O   HOH D  84      31.105 -10.883   7.964  1.00 22.74           O
HETATM 3675  O   HOH D  85       3.226  14.643  12.768  1.00 27.05           O
HETATM 3676  O   HOH D  86      19.690 -14.111  30.477  1.00 33.27           O
HETATM 3677  O   HOH D  87     -11.536  10.404  24.954  1.00 25.97           O
HETATM 3678  O   HOH D  88       5.132 -26.822  16.101  1.00 30.08           O
HETATM 3679  O   HOH D  89       9.360 -22.144  28.736  1.00 32.87           O
HETATM 3680  O   HOH D  90       9.023 -12.438  17.141  1.00 25.56           O
HETATM 3681  O   HOH D  91      30.704  -6.198  -1.455  1.00 29.87           O
HETATM 3682  O   HOH D  92      29.048 -24.129  -9.214  1.00 32.66           O
HETATM 3683  O   HOH D  93      35.703  -9.092   4.038  1.00 28.90           O
HETATM 3684  O   HOH D  94       9.935 -23.446  -2.684  1.00 26.94           O
HETATM 3685  O   HOH D  95      16.237   7.788  16.404  1.00 38.48           O
HETATM 3686  O   HOH D  96      -7.347   8.037  12.963  1.00 26.44           O
HETATM 3687  O   HOH D  97      12.071  -4.012 -14.002  1.00 33.80           O
HETATM 3688  O   HOH D  98      19.350 -28.518  18.407  1.00 34.47           O
HETATM 3689  O   HOH D  99       8.211 -13.496  -1.937  1.00 30.82           O
HETATM 3690  O   HOH D 100      29.590 -17.853  21.261  1.00 25.92           O
HETATM 3691  O   HOH D 101       7.203   9.593  27.452  1.00 25.97           O
HETATM 3692  O   HOH D 102      16.719 -14.803  -2.175  1.00 35.12           O
HETATM 3693  O   HOH D 103      21.989   2.619  13.016  1.00 37.46           O
HETATM 3694  O   HOH D 104       1.643  -4.198  31.358  1.00 40.57           O
HETATM 3695  O   HOH D 105      35.728 -20.459  16.117  1.00 26.71           O
HETATM 3696  O   HOH D 106       3.962   6.411   2.884  1.00 24.87           O
HETATM 3697  O   HOH D 107     -11.581   8.565  35.127  1.00 32.71           O
HETATM 3698  O   HOH D 108      29.043 -15.065  20.215  1.00 34.92           O
HETATM 3699  O   HOH D 110      34.421 -22.480  14.923  1.00 29.64           O
HETATM 3700  O   HOH D 111      10.639   6.647 -11.240  1.00 34.79           O
HETATM 3701  O   HOH D 112      16.264 -29.613  17.278  1.00 24.05           O
HETATM 3702  O   HOH D 113      17.152 -10.546  -3.483  0.60 25.48           O
HETATM 3703  O   HOH D 115       0.000 -17.747   0.000  0.50 29.97           O
HETATM 3704  O   HOH D 116      13.319 -14.224  -0.037  1.00 30.49           O
HETATM 3705  O   HOH D 117      29.458 -35.493  -0.029  1.00 34.81           O
HETATM 3706  O   HOH D 118      26.142 -17.084  -5.599  1.00 25.54           O
HETATM 3707  O   HOH D 119      11.842   5.392  27.375  1.00 30.42           O
HETATM 3708  O   HOH D 120      -1.771 -21.005  17.325  1.00 31.67           O
HETATM 3709  O   HOH D 121      12.412 -29.229  20.344  1.00 30.62           O
HETATM 3710  O   HOH D 122     -12.175 -11.446  32.825  1.00 39.61           O
HETATM 3711  O   HOH D 123       0.855 -14.932  29.995  1.00 38.43           O
HETATM 3712  O   HOH D 124      11.512   5.608  23.069  1.00 35.11           O
HETATM 3713  O   HOH D 125     -14.989   8.234  22.900  1.00 32.80           O
HETATM 3714  O   HOH D 126      12.428   6.752  -9.279  1.00 36.60           O
HETATM 3715  O   HOH D 127       3.603   6.648  28.800  1.00 28.26           O
HETATM 3716  O   HOH D 128      -0.616  11.267  37.853  1.00 34.84           O
HETATM 3717  O   HOH D 129      35.471 -24.846  16.409  1.00 32.72           O
HETATM 3718  O   HOH D 130      10.684 -14.689  -0.944  1.00 29.71           O
HETATM 3719  O   HOH D 131      10.634 -33.224  13.024  1.00 39.96           O
HETATM 3720  O   HOH D 132      38.933 -28.217   1.128  1.00 28.59           O
HETATM 3721  O   HOH D 133      -3.026 -10.400  35.926  1.00 41.55           O
HETATM 3722  O   HOH D 134      27.051  -5.909   7.998  1.00 28.18           O
HETATM 3723  O   HOH D 135      21.541   9.824 -12.683  1.00 30.06           O
HETATM 3724  O   HOH D 136       9.603   9.335  26.301  1.00 34.00           O
HETATM 3725  O   HOH D 137      14.675  -8.015   2.317  1.00 36.36           O
HETATM 3726  O   HOH D 138      14.023   0.113  30.314  1.00 30.42           O
HETATM 3727  O   HOH D 140      34.179 -10.586  -3.285  1.00 32.02           O
HETATM 3728  O   HOH D 141      32.032 -31.944   9.414  1.00 37.42           O
HETATM 3729  O   HOH D 142      28.589  -7.476  -5.155  1.00 37.76           O
HETATM 3730  O   HOH D 144       1.476  -1.702  31.944  1.00 28.75           O
HETATM 3731  O   HOH D 145       4.637   0.234  -0.645  1.00 39.71           O
HETATM 3732  O   HOH D 147       7.519  -5.026  27.975  1.00 30.40           O
HETATM 3733  O   HOH D 148       6.216  10.801  14.002  1.00 28.41           O
HETATM 3734  O   HOH D 149       7.623 -23.354  24.157  1.00 42.94           O
HETATM 3735  O   HOH D 150       8.345 -23.568  -4.741  1.00 35.46           O
HETATM 3736  O   HOH D 151       8.915   6.338 -13.921  1.00 43.82           O
HETATM 3737  O   HOH D 152      34.886 -14.283  13.064  1.00 30.84           O
HETATM 3738  O   HOH D 154      11.823 -22.052  24.639  1.00 33.03           O
HETATM 3739  O   HOH D 155       5.110  11.118  10.313  1.00 37.96           O
HETATM 3740  O   HOH D 156      24.370  -2.268   9.076  1.00 31.53           O
HETATM 3741  O   HOH D 157       5.827  11.763  26.421  1.00 27.45           O
HETATM 3742  O   HOH D 158       7.194  -7.375  29.077  1.00 32.23           O
HETATM 3743  O   HOH D 159      34.937 -16.240  16.818  1.00 41.90           O
HETATM 3744  O   HOH D 160      15.664   2.628  26.454  1.00 40.31           O
HETATM 3745  O   HOH D 161       5.556  10.714  22.041  1.00 33.13           O
HETATM 3746  O   HOH D 162      30.666 -13.412  12.894  1.00 29.83           O
HETATM 3747  O   HOH D 163      31.648  -8.564  -5.816  1.00 37.10           O
HETATM 3748  O   HOH D 164       6.296 -30.875  -0.923  1.00 33.51           O
HETATM 3749  O   HOH D 165      24.448 -28.913  19.649  1.00 33.15           O
HETATM 3750  O   HOH D 166      22.026  -0.425   3.204  1.00 36.04           O
HETATM 3751  O   HOH D 168      10.856   7.104  25.524  1.00 42.76           O
HETATM 3752  O   HOH D 169      -4.734 -12.822  35.906  1.00 54.88           O
HETATM 3753  O   HOH D 170     -19.120   4.917  29.756  1.00 42.28           O
HETATM 3754  O   HOH D 172     -13.371 -17.898  20.841  1.00 38.33           O
HETATM 3755  O   HOH D 173      18.063  -0.559  28.300  1.00 30.99           O
HETATM 3756  O   HOH D 175      28.307  -6.671  -2.578  1.00 35.03           O
HETATM 3757  O   HOH D 176      -1.351 -18.997   8.577  1.00 32.64           O
HETATM 3758  O   HOH D 177       0.155  16.669  18.970  1.00 43.08           O
HETATM 3759  O   HOH D 178      -1.820  15.147  19.263  1.00 46.60           O
HETATM 3760  O   HOH D 180      -8.054  -4.049   6.818  1.00 35.45           O
HETATM 3761  O   HOH D 181      -7.726   4.113  42.194  1.00 33.27           O
HETATM 3762  O   HOH D 182      13.002 -25.537  25.417  1.00 39.41           O
HETATM 3763  O   HOH D 183     -15.173 -11.052  16.409  1.00 54.15           O
HETATM 3764  O   HOH D 184      12.956   3.672  -8.837  1.00 33.77           O
HETATM 3765  O   HOH D 186     -18.069  -1.331  30.150  1.00 43.50           O
HETATM 3766  O   HOH D 187       7.690  13.128  14.278  1.00 33.11           O
HETATM 3767  O   HOH D 189      -3.492  -3.585  38.236  1.00 32.89           O
HETATM 3768  O   HOH D 191      10.017 -19.691  -3.911  1.00 35.47           O
HETATM 3769  O   HOH D 192      21.193   0.599  23.431  1.00 31.77           O
HETATM 3770  O   HOH D 193      30.020 -30.191   8.859  1.00 25.00           O
HETATM 3771  O   HOH D 194       1.688  15.594  10.726  1.00 23.20           O
HETATM 3772  O   HOH D 195      32.901 -12.734   9.169  1.00 28.77           O
HETATM 3773  O   HOH D 196      -7.621  -1.057   7.710  1.00 27.22           O
HETATM 3774  O   HOH D 197      34.473 -13.900  15.535  1.00 40.38           O
HETATM 3775  O   HOH D 198      30.414 -14.351  15.611  1.00 34.39           O
HETATM 3776  O   HOH D 199      32.636 -33.916  -2.383  1.00 36.21           O
HETATM 3777  O   HOH D 200      -8.361  -2.729  32.062  1.00 22.01           O
HETATM 3778  O   HOH D 201       8.886 -19.110  18.252  1.00 43.28           O
HETATM 3779  O   HOH D 202      22.717  -6.807  20.016  1.00 28.43           O
HETATM 3780  O   HOH D 203      21.221 -21.135  -3.523  1.00 37.46           O
HETATM 3781  O   HOH D 205      -9.970  -9.974   8.570  1.00 42.75           O
HETATM 3782  O   HOH D 206       5.547 -31.997  12.505  1.00 39.19           O
HETATM 3783  O   HOH D 207      13.882 -18.328  -8.090  1.00 38.95           O
HETATM 3784  O   HOH D 208      26.621 -23.085  25.843  1.00 34.81           O
HETATM 3785  O   HOH D 209       8.298  12.754  32.902  1.00 44.85           O
HETATM 3786  O   HOH D 210     -15.348   2.251  27.060  1.00 29.43           O
HETATM 3787  O   HOH D 211      24.290  -6.179  28.283  1.00 33.26           O
HETATM 3788  O   HOH D 212      11.255   5.964   3.290  1.00 41.85           O
HETATM 3789  O   HOH D 213      14.268   2.609  30.527  1.00 39.60           O
HETATM 3790  O   HOH D 214      11.563 -31.399   0.608  1.00 42.80           O
HETATM 3791  O   HOH D 215      17.126  -2.693   1.549  1.00 35.30           O
HETATM 3792  O   HOH D 216      21.123 -18.047  -8.044  1.00 45.81           O
HETATM 3793  O   HOH D 217     -12.952  -5.108  36.362  1.00 46.69           O
HETATM 3794  O   HOH D 218      -6.573 -15.697  11.397  1.00 38.98           O
HETATM 3795  O   HOH D 219      33.487 -31.309  -4.690  1.00 35.95           O
HETATM 3796  O   HOH D 220      16.734   1.579 -11.738  1.00 38.12           O
HETATM 3797  O   HOH D 221       9.476   6.260  37.171  1.00 36.68           O
HETATM 3798  O   HOH D 223      15.302 -10.588  31.161  1.00 51.37           O
HETATM 3799  O   HOH D 224      -8.252  -7.239   6.099  1.00 36.36           O
HETATM 3800  O   HOH D 226      -4.200  -1.013  38.712  1.00 34.62           O
HETATM 3801  O   HOH D 227      23.023 -10.850  -5.801  1.00 33.25           O
HETATM 3802  O   HOH D 228      -0.533  -6.778  26.378  1.00 55.07           O
HETATM 3803  O   HOH D 230      11.733 -34.486   8.930  1.00 43.29           O
HETATM 3804  O   HOH D 231      11.940 -28.490  -6.539  1.00 37.66           O
HETATM 3805  O   HOH D 232      -4.119  18.365  28.278  1.00 42.29           O
HETATM 3806  O   HOH D 233       6.332   3.515  -2.581  1.00 39.64           O
HETATM 3807  O   HOH D 234     -14.848  12.158  40.426  1.00 46.35           O
HETATM 3808  O   HOH D 235       7.687   8.442 -10.317  1.00 38.66           O
HETATM 3809  O   HOH D 236      -7.009 -17.418  14.098  1.00 47.91           O
HETATM 3810  O   HOH D 237       9.335  15.428  30.136  1.00 54.32           O
HETATM 3811  O   HOH D 238     -13.711  -4.613  33.929  1.00 50.23           O
HETATM 3812  O   HOH D 239      25.516  -8.644  -7.497  1.00 47.36           O
HETATM 3813  O   HOH D 240      21.755 -30.019  16.955  1.00 37.12           O
HETATM 3814  O   HOH D 241       5.386  14.617  23.045  1.00 34.76           O
HETATM 3815  O   HOH D 243      19.021   4.133   9.787  1.00 44.22           O
HETATM 3816  O   HOH D 244       5.690 -23.960  -4.887  1.00 40.79           O
HETATM 3817  O   HOH D 245     -13.513  -7.600  12.015  1.00 46.54           O
HETATM 3818  O   HOH D 246      -2.199  -7.909  32.754  1.00 53.02           O
HETATM 3819  O   HOH D 248      19.876  -1.360   1.604  1.00 47.43           O
HETATM 3820  O   HOH D 251       6.546 -20.524  32.763  1.00 48.20           O
HETATM 3821  O   HOH D 252       9.982  12.169  35.065  1.00 49.49           O
HETATM 3822  O   HOH D 253      23.632 -18.474  -7.986  1.00 48.72           O
HETATM 3823  O   HOH D 254      18.861 -30.602  16.517  1.00 43.97           O
HETATM 3824  O   HOH D 255       6.598  12.365  24.174  1.00 38.83           O
HETATM 3825  O   HOH D 256       8.756   3.793  37.691  1.00 39.53           O
HETATM 3826  O   HOH D 257      13.841 -24.620  27.954  1.00 50.50           O
HETATM 3827  O   HOH D 258       5.411 -23.953  -7.918  1.00 46.41           O
HETATM 3828  O   HOH D 259      13.362 -33.751  10.990  1.00 38.30           O
HETATM 3829  O   HOH D 260      20.029   0.930  15.886  1.00 26.71           O
HETATM 3830  O   HOH D 261       1.924  18.567  33.747  1.00 40.54           O
HETATM 3831  O   HOH D 263      24.390 -25.313  27.140  1.00 42.57           O
HETATM 3832  O   HOH D 264      26.209 -17.701  24.842  1.00 42.74           O
HETATM 3833  O   HOH D 265     -19.584   1.711  26.572  1.00 54.09           O
HETATM 3834  O   HOH D 266      35.932  -7.913  -0.562  1.00 38.68           O
HETATM 3835  O   HOH D 267      13.721  -9.325  -0.171  1.00 46.19           O
HETATM 3836  O   HOH D 268      13.441 -24.827  -9.195  1.00 57.22           O
HETATM 3837  O   HOH D 269       7.597   3.578  39.998  1.00 43.40           O
HETATM 3838  O   HOH D 270       7.591  11.343  37.930  1.00 42.42           O
HETATM 3839  O   HOH D 271      11.484 -19.871  -8.653  1.00 52.01           O
HETATM 3840  O   HOH D 272      32.041  -7.145  -3.579  1.00 49.12           O
HETATM 3841  O   HOH D 273      35.700 -23.841  18.822  1.00 32.73           O
HETATM 3842  O   HOH D 275      14.829  -5.964  14.772  1.00 19.88           O
HETATM 3843  O   HOH D 276      15.667 -12.461   5.985  1.00 26.34           O
HETATM 3844  O   HOH D 278       4.515   9.466   8.243  1.00 36.51           O
HETATM 3845  O   HOH D 279       7.500  12.920   9.901  1.00 31.99           O
HETATM 3846  O   HOH D 280       9.261  13.503  11.732  1.00 37.57           O
HETATM 3847  O   HOH D 281      11.943  12.559  12.483  1.00 47.22           O
HETATM 3848  O   HOH D 282       1.000 -19.032  -6.461  1.00 35.54           O
HETATM 3849  O   HOH D 283       7.710 -15.329  -7.741  1.00 37.56           O
HETATM 3850  O   HOH D 284      -0.536  -8.708  24.286  1.00 34.81           O
HETATM 3851  O   HOH D 285      -3.853  21.380  28.758  1.00 48.05           O
HETATM 3852  O   HOH D 287     -13.191  11.304  20.735  1.00 41.58           O
HETATM 3853  O   HOH D 288       6.922  15.749   9.676  1.00 38.09           O
HETATM 3854  O   HOH D 289       5.288  14.776   7.722  1.00 34.76           O
HETATM 3855  O   HOH D 290      15.635  -1.140  31.895  1.00 34.22           O
HETATM 3856  O   HOH D 291     -16.389  11.024  28.170  1.00 49.27           O
HETATM 3857  O   HOH D 292     -20.178   9.005  23.478  1.00 49.04           O
HETATM 3858  O   HOH D 293      -5.316 -14.026  32.877  1.00 49.15           O
HETATM 3859  O   HOH D 294     -10.849  12.284  40.866  1.00 40.37           O
HETATM 3860  O   HOH D 295       2.798  15.742  14.913  1.00 43.64           O
HETATM 3861  O   HOH D 296      34.418 -19.085  20.044  1.00 41.97           O
HETATM 3862  O   HOH D 297      32.474 -19.063  21.873  1.00 48.72           O
HETATM 3863  O   HOH D 298      22.960   0.010  19.666  1.00 41.71           O
HETATM 3864  O   HOH D 299      24.904  -2.458  24.769  1.00 49.12           O
HETATM 3865  O   HOH D 301       0.570 -11.800  29.566  1.00 53.85           O
HETATM 3866  O   HOH D 302       8.661 -10.343  15.500  1.00 33.35           O
HETATM 3867  O   HOH D 303       9.370 -12.379  -4.105  1.00 44.19           O
HETATM 3868  O   HOH D 304      -2.755 -20.841   9.797  1.00 37.55           O
HETATM 3869  O   HOH D 305      26.288   0.032   3.833  1.00 47.43           O
HETATM 3870  O   HOH D 306      37.020  -8.771   7.681  1.00 53.49           O
HETATM 3871  O   HOH D 307      37.929  -8.711   5.564  0.60 32.79           O
HETATM 3872  O   HOH D 308      29.875 -17.081  -8.322  1.00 42.61           O
HETATM 3873  O   HOH D 310      32.128 -18.393  -9.320  1.00 44.68           O
HETATM 3874  O   HOH D 312       2.604 -28.583  -1.502  1.00 47.91           O
HETATM 3875  O   HOH D 314      30.868  -8.918   9.670  1.00 35.21           O
HETATM 3876  O   HOH D 315      28.484  -7.540   9.503  1.00 50.19           O
HETATM 3877  O   HOH D 316      38.700 -25.169  16.349  1.00 48.21           O
HETATM 3878  O   HOH D 317      31.374 -34.849   4.341  1.00 45.75           O
HETATM 3879  O   HOH D 318      30.855 -33.183   6.423  1.00 47.87           O
HETATM 3880  O   HOH D 320      18.357   6.463   9.527  1.00 40.26           O
HETATM 3881  O   HOH D 321      20.277   9.556   6.430  1.00 40.68           O
HETATM 3882  O   HOH D 322      21.606 -33.692  -0.449  1.00 42.74           O
HETATM 3883  O   HOH D 323       1.871 -29.921   7.890  1.00 26.68           O
HETATM 3884  O   HOH D 324     -16.956 -12.328  22.045  1.00 50.67           O
HETATM 3885  O   HOH D 326      19.605   1.960   8.851  1.00 32.78           O
HETATM 3886  O   HOH D 327      23.125   6.432 -11.349  1.00 36.42           O
HETATM 3887  O   HOH D 330       9.464   8.688  19.744  1.00 45.75           O
HETATM 3888  O   HOH D 331      19.026  -7.655  31.527  1.00 45.83           O
HETATM 3889  O   HOH D 333      11.111 -32.888   3.025  1.00 50.57           O
HETATM 3890  O   HOH D 334       2.999   9.970   6.271  1.00 37.19           O
HETATM 3891  O   HOH D 336      34.482 -18.385 -11.508  1.00 45.22           O
HETATM 3892  O   HOH D 339      19.964 -29.355  -6.869  1.00 49.72           O
HETATM 3893  O   HOH D 340       4.191 -25.883  23.290  1.00 48.97           O
HETATM 3894  O   HOH D 341      -0.271   7.283   3.089  1.00 55.78           O
HETATM 3895  O   HOH D 344       4.041  -1.428  38.359  1.00 42.64           O
HETATM 3896  O   HOH D 345      13.201  11.863  10.620  1.00 48.90           O
HETATM 3897  O   HOH D 347     -16.126  -4.091  33.262  1.00 51.52           O
HETATM 3898  O   HOH D 349     -18.921   1.064  29.378  1.00 35.06           O
HETATM 3899  O   HOH D 350     -12.481   3.687  27.900  1.00 18.20           O
HETATM 3900  O   HOH D 351      18.917  -0.883  17.596  1.00 26.26           O
HETATM 3901  O   HOH D 352      38.376 -21.531   2.379  1.00 29.46           O
HETATM 3902  O   HOH D 353      35.028 -20.372  -3.429  1.00 26.64           O
HETATM 3903  O   HOH D 354     -17.702 -11.808  24.560  1.00 51.32           O
HETATM 3904  O   HOH D 355      35.697 -22.177  -1.300  1.00 30.64           O
HETATM 3905  O   HOH D 356      36.319 -24.508  -0.360  1.00 28.81           O
HETATM 3906  O   HOH D 357       1.354 -25.798  10.775  1.00 45.94           O
HETATM 3907  O   HOH D 359      20.222 -34.550   2.076  1.00 45.06           O
HETATM 3908  O   HOH D 361      25.065 -25.328  -9.702  1.00 55.09           O
HETATM 3909  O   HOH D 362      -1.200 -24.761  10.655  1.00 48.27           O
HETATM 3910  O   HOH D 363      38.673 -24.566  -2.127  1.00 31.46           O
HETATM 3911  O   HOH D 364     -20.984  -6.311  30.724  1.00 44.02           O
HETATM 3912  O   HOH D 365      21.451 -36.923   2.804  1.00 53.76           O
HETATM 3913  O   HOH D 368     -10.217 -10.968  35.885  1.00 52.37           O
HETATM 3914  O   HOH D 369       9.076  11.692  15.985  1.00 45.76           O
HETATM 3915  O   HOH D 370       0.679  -6.717  30.807  1.00 49.77           O
HETATM 3916  O   HOH D 371      32.627 -32.897   3.192  1.00 48.43           O
HETATM 3917  O   HOH D 372      -3.902 -28.351   4.659  1.00 50.30           O
HETATM 3918  O   HOH D 374      29.221  -2.713  -1.477  1.00 49.43           O
HETATM 3919  O   HOH D 375       7.983  16.694  34.547  1.00 51.37           O
HETATM 3920  O   HOH D 377       0.953 -23.155  11.186  0.60 31.75           O
HETATM 3921  O   HOH D 378       3.578 -22.922  21.709  1.00 45.97           O
HETATM 3922  O   HOH D 380      -1.291   3.442  40.586  1.00 54.29           O
HETATM 3923  O   HOH D 382       5.793  18.941  35.802  1.00 55.93           O
HETATM 3924  O   HOH D 384       5.614  14.870  15.762  1.00 48.89           O
HETATM 3925  O   HOH D 385      24.161   0.105   1.103  1.00 56.11           O
HETATM 3926  O   HOH D 387       2.667  -3.819  28.535  1.00 49.17           O
HETATM 3927  O   HOH D 388      -6.342 -19.939  13.624  1.00 45.45           O
HETATM 3928  O   HOH D 389       9.292 -29.769  20.687  1.00 48.86           O
HETATM 3929  O   HOH D 390       6.339 -26.113  32.938  1.00 50.45           O
HETATM 3930  O   HOH D 391       6.305  13.596  18.526  1.00 48.43           O
HETATM 3931  O   HOH D 393      12.627 -12.054  -3.283  1.00 42.24           O
HETATM 3932  O   HOH D 394      11.705  -7.647  15.918  1.00 20.02           O
HETATM 3933  O   HOH D 395       4.515 -21.826  30.394  1.00 49.58           O
HETATM 3934  O   HOH D 396       6.235   1.735  41.365  1.00 44.60           O
HETATM 3935  O   HOH D 397     -15.543   9.876  35.590  0.50 51.87           O
HETATM 3936  O   HOH D 399      -8.603  -1.169  40.669  1.00 46.09           O
HETATM 3937  O   HOH D 400     -10.007   0.926  40.062  1.00 50.06           O
HETATM 3938  O   HOH D 401       1.117  -3.073  25.604  1.00 30.90           O
HETATM 3939  O   HOH D 402       4.905 -19.245  34.301  1.00 59.80           O
HETATM 3940  O   HOH D 403       2.962  -0.886   1.084  1.00 25.07           O
HETATM 3941  O   HOH D 404      31.813 -27.424  -3.675  1.00 19.38           O
HETATM 3942  O   HOH D 405      37.543 -20.818  -4.504  1.00 22.34           O
HETATM 3943  O   HOH D 407      36.745 -26.774   7.806  1.00 24.11           O
HETATM 3944  O   HOH D 408      35.502 -16.425  -2.981  1.00 26.67           O
HETATM 3945  O   HOH D 410      14.135 -22.269  -2.798  1.00 24.70           O
HETATM 3946  O   HOH D 411      29.023 -16.764  -5.725  1.00 30.15           O
HETATM 3947  O   HOH D 413      12.305 -14.388  27.864  1.00 24.10           O
HETATM 3948  O   HOH D 414      -6.161  -8.711  30.368  1.00 30.81           O
HETATM 3949  O   HOH D 415       4.137  -5.723  24.857  1.00 34.26           O
HETATM 3950  O   HOH D 417      13.988   3.978  14.895  1.00 27.45           O
HETATM 3951  O   HOH D 418      19.392  -2.311  26.749  1.00 31.96           O
HETATM 3952  O   HOH D 419       7.655  12.819  28.819  1.00 29.71           O
HETATM 3953  O   HOH D 420      41.047 -12.409   2.693  1.00 30.74           O
HETATM 3954  O   HOH D 421       5.731  11.008  19.108  1.00 34.82           O
HETATM 3955  O   HOH D 422      -1.852   4.434  38.291  1.00 37.84           O
HETATM 3956  O   HOH D 424      -3.668  -5.655  40.398  1.00 44.64           O
HETATM 3957  O   HOH D 425      10.619 -10.345  -1.421  1.00 45.00           O
HETATM 3958  O   HOH D 427      32.265 -29.044  -5.760  1.00 28.21           O
HETATM 3959  O   HOH D 428       4.927  -3.565  26.912  1.00 33.87           O
HETATM 3960  O   HOH D 430      21.627  -2.980  26.019  1.00 44.74           O
HETATM 3961  O   HOH D 431      16.089  -4.972  31.106  1.00 44.64           O
HETATM 3962  O   HOH D 433      -7.770  16.503  25.649  1.00 33.77           O
HETATM 3963  O   HOH D 434      -2.996  17.522  30.618  1.00 31.67           O
HETATM 3964  O   HOH D 435      39.187 -24.720   7.409  1.00 33.82           O
HETATM 3965  O   HOH D 436      12.961 -12.082  29.658  1.00 39.18           O
HETATM 3966  O   HOH D 437     -21.205  -6.668  24.223  1.00 50.75           O
HETATM 3967  O   HOH D 438       0.986  14.200  36.036  1.00 46.52           O
HETATM 3968  O   HOH D 439       9.278   8.801  17.044  1.00 40.09           O
HETATM 3969  O   HOH D 440     -14.334  -4.431  15.164  1.00 40.66           O
HETATM 3970  O   HOH D 441      28.111 -33.407   6.943  1.00 40.79           O
HETATM 3971  O   HOH D 442      20.356   3.492  16.941  1.00 43.52           O
HETATM 3972  O   HOH D 444      -3.191   5.094  -0.008  1.00 49.14           O
HETATM 3973  O   HOH D 452       8.296 -11.316  19.329  1.00 21.89           O
HETATM 3974  O   HOH D 453      26.575  -8.959  14.696  1.00 29.15           O
HETATM 3975  O   HOH D 459       7.523  -3.042  -4.604  1.00 45.62           O
HETATM 3976  O   HOH D 464     -21.050  10.948  25.678  1.00 48.69           O
HETATM 3977  O   HOH D 471       0.068  21.957  25.719  1.00 44.39           O
HETATM 3978  O   HOH D 473     -20.634   6.796  24.489  1.00 50.81           O
HETATM 3979  O   HOH D 474      -1.341 -14.634   6.993  1.00 20.68           O
HETATM 3980  O   HOH D 475       0.500 -13.232   8.805  1.00 23.07           O
HETATM 3981  O   HOH D 476      20.265  -0.356  19.928  1.00 27.54           O
HETATM 3982  O   HOH D 478       8.860  -8.199  16.802  1.00 29.47           O
HETATM 3983  O   HOH D 479      10.932 -10.447  12.396  1.00 28.48           O
HETATM 3984  O   HOH D 480      38.516 -14.144  -0.000  0.50 42.86           O
HETATM 3985  O   HOH D 482     -15.004  -1.041  15.487  1.00 46.80           O
HETATM 3986  O   HOH D 483      14.641 -16.838  -1.413  1.00 29.62           O
HETATM 3987  O   HOH D 484       4.315 -19.570  18.616  1.00 22.80           O
HETATM 3988  O   HOH D 485      -9.525   3.879  40.259  1.00 27.31           O
HETATM 3989  O   HOH D 486       5.320   9.513  16.318  1.00 21.32           O
HETATM 3990  O   HOH D 487      16.367 -14.974   6.322  1.00 24.25           O
HETATM 3991  O   HOH D 489      26.088 -13.879   7.142  1.00 26.57           O
HETATM 3992  O   HOH D 490       7.717 -17.712  -7.029  1.00 33.55           O
HETATM 3993  O   HOH D 492     -20.289  -6.443  21.217  1.00 40.82           O
HETATM 3994  O   HOH D 493      -2.083   1.531  37.495  1.00 34.14           O
HETATM 3995  O   HOH D 494      -1.516 -16.300   9.327  0.50 17.42           O
HETATM 3996  O   HOH D 495      21.932   0.957   7.563  1.00 30.52           O
HETATM 3997  O   HOH D 496      38.699 -24.805   4.783  1.00 41.33           O
HETATM 3998  O   HOH D 497      24.872 -29.485   1.341  1.00 15.62           O
HETATM 3999  O   HOH D 498      10.905 -21.071  16.893  1.00 18.24           O
HETATM 4000  O   HOH D 499     -11.018   9.822  20.952  1.00 27.68           O
HETATM 4001  O   HOH D 500       2.644 -21.324  19.592  1.00 38.37           O
HETATM 4002  O   HOH D 501       2.060 -24.178  17.752  1.00 34.82           O
HETATM 4003  O   HOH D 502      26.302  -7.276  12.031  1.00 32.08           O
HETATM 4004  O   HOH D 503      -4.446   3.100   0.840  1.00 42.81           O
HETATM 4005  O   HOH D 504      26.861  -4.557  19.673  1.00 57.31           O
HETATM 4006  O   HOH D 505      -1.422 -14.536  28.385  1.00 46.21           O
HETATM 4007  O   HOH D 506       0.934 -10.207   9.453  1.00 35.64           O
HETATM 4008  O   HOH D 507       1.802  -7.662  10.012  1.00 47.27           O
HETATM 4009  O   HOH D 511       9.136 -19.311   5.366  1.00 28.88           O
HETATM 4010  O   HOH D 512       7.594  -6.101   2.289  1.00 24.63           O
HETATM 4011  O   HOH D 513      36.240 -21.137  18.633  1.00 30.60           O
HETATM 4012  O   HOH D 514      26.104 -25.340  24.637  1.00 40.36           O
HETATM 4013  O   HOH D 515      24.035  -3.534  12.701  0.50 15.18           O
HETATM 4014  O   HOH D 516       9.340 -25.092  -6.317  1.00 48.84           O
HETATM 4015  O   HOH D 517      11.736  11.055  30.217  1.00 49.76           O
HETATM 4016  O   HOH D 519      13.443  -6.022  31.788  1.00 36.06           O
HETATM 4017  O   HOH D 520       3.329  12.064  38.835  1.00 45.13           O
HETATM 4018  O   HOH D 521      21.844 -28.941  19.228  1.00 48.40           O
HETATM 4019  O   HOH D 522       2.176 -28.754   1.553  1.00 38.84           O
HETATM 4020  O   HOH D 525      32.954 -12.653  11.759  1.00 43.74           O
HETATM 4021  O   HOH D 527       3.369  -5.546   9.791  0.60 15.95           O
HETATM 4022  O   HOH D 528      13.836  -3.698   0.258  1.00 57.62           O
HETATM 4023  O   HOH D 529      -9.333 -21.925  23.794  1.00 38.97           O
HETATM 4024  O   HOH D 530       4.495   9.754  38.508  1.00 52.70           O
HETATM 4025  O   HOH D 531      28.400 -10.227  15.621  1.00 52.33           O
HETATM 4026  O   HOH D 532      11.720 -35.354  -1.869  1.00 64.23           O
HETATM 4027  O   HOH D 533      24.922 -12.602   5.452  0.40 10.89           O
HETATM 4028  O   HOH D 534      22.514  -6.857   3.321  0.50 19.34           O
HETATM 4029  O   HOH D 535      38.352 -11.601   1.423  1.00 47.24           O
HETATM 4030  O   HOH D 538       7.549  -4.025   3.334  1.00 35.18           O
HETATM 4031  O   HOH D 540     -14.445 -18.031  18.332  0.50 36.13           O
HETATM 4032  O   HOH D 541     -12.377 -17.003  15.871  1.00 33.43           O
HETATM 4033  O   HOH D 542      -8.597  16.926  22.119  0.50 11.75           O
HETATM 4034  O   HOH D 543      24.667  -1.105  12.939  0.50 20.33           O
HETATM 4035  O   HOH D 544       7.191 -30.557  17.104  0.50 23.94           O
HETATM 4036  O   HOH D 545       1.696 -23.988  14.081  0.60 24.30           O
HETATM 4037  O   HOH D 546      17.800   3.586  23.338  0.50 20.00           O
HETATM 4038  O   HOH D 548      24.971  -0.377  10.759  1.00 46.08           O
HETATM 4039  O   HOH D 549       1.720  -7.224  -3.270  0.50 11.24           O
HETATM 4040  O   HOH D 551       7.694  -3.808  12.836  0.40 28.03           O
HETATM 4041  O   HOH D 552      16.362 -22.242  32.894  0.50 36.03           O
HETATM 4042  O   HOH D 553      23.740  -3.767  27.131  1.00 43.83           O
HETATM 4043  O   HOH D 554      40.310 -19.993  16.694  1.00 39.69           O
HETATM 4044  O   HOH D 555      35.766  -6.903   2.354  1.00 42.85           O
HETATM 4045  O   HOH D 556      33.391  -5.577   6.482  1.00 42.70           O
HETATM 4046  O   HOH D 557      34.207  -5.128   3.985  1.00 40.96           O
HETATM 4047  O   HOH D 558      17.750  -0.495   3.239  1.00 48.93           O
HETATM 4048  O   HOH D 559      15.474 -12.847  -3.230  1.00 47.76           O
HETATM 4049  O   HOH D 560      41.167 -14.659   4.645  0.60 19.48           O
HETATM 4050 NA   NA  C   1      27.893 -11.540  18.351  1.00 44.21          NA
HETATM 4051 NA   NA  C   4      -0.454 -12.786   7.174  1.00 38.50          NA
HETATM 4052 NA   NA  C   6      11.026 -10.244  14.689  1.00 38.17          NA
HETATM 4053 NA   NA  C   7      21.026 -13.061   2.264  0.50 21.83          NA
HETATM 4054 NA   NA  C   8       7.940  -9.457  18.431  1.00 53.28          NA
HETATM 4055 NA   NA  C   9      15.206   3.192  23.060  1.00 40.31          NA
END
