# Supplementary material for: Spinning sugars in antigen biosynthesis: characterization of the Coxiella burnetii and Streptomyces griseus TDP-sugar epimerases
Source: J Biol Chem. 2022 Apr 6;298(5):101903. doi: 10.1016/j.jbc.2022.101903 (PMC9095892; doi:10.1016/j.jbc.2022.101903)
Supplement: Cross et al raw data [file mmc2.zip › ORE data drop/Table S1/Protein alignment 2.nex]

#NEXUS
begin taxa;
	dimensions ntax=11;
	taxlabels
	1NYW[&"% Charged Amino Acids"=28.43%,"% Acidic Amino Acids"=15.74%,Organism="Streptococcus suis","% Hydrophobic Amino Acids"=51.78%,Description="RmlC",Modified=Tue Mar 22 16:44:50 GMT 2022,"% GC-rich Amino Acids"=23.35%,"Extinction Coefficient"=37930.0,"Molecular Weight (kDa)"=22.46335988,Topology="linear",Created=Tue Mar 22 16:44:50 GMT 2022,URN="urn:local:.:11w-eluyomh","Charge at pH 7"=-8.771107854073197,"Isoelectric Point"=4.610919952392578,"% Basic Amino Acids"=12.69%,"% AT-rich Amino Acids"=27.92%,"% Polar Uncharged Amino Acids"=22.34%,"Molecule Type"="AA"]
	3RYK[&"% Charged Amino Acids"=27.62%,"% Acidic Amino Acids"=13.26%,Organism="Bacillus anthracis","% Hydrophobic Amino Acids"=47.51%,Description="RmlC",Modified=Tue Mar 22 16:43:01 GMT 2022,"% GC-rich Amino Acids"=19.34%,"Extinction Coefficient"=27055.0,"Molecular Weight (kDa)"=20.681581980000004,Topology="linear",Created=Tue Mar 22 16:43:01 GMT 2022,URN="urn:local:.:11n-eluyg55","Charge at pH 7"=-3.621010607297946,"Isoelectric Point"=5.828357696533203,"% Basic Amino Acids"=14.36%,"% AT-rich Amino Acids"=25.41%,"% Polar Uncharged Amino Acids"=26.52%,"Molecule Type"="AA"]
	1EP0[&"% Charged Amino Acids"=32.97%,"% Acidic Amino Acids"=20.00%,Organism="Methanothermobacter thermautotrophicus","% Hydrophobic Amino Acids"=48.11%,Description="RmlC",Modified=Tue Mar 22 16:44:19 GMT 2022,"% GC-rich Amino Acids"=22.70%,"Extinction Coefficient"=32555.0,"Molecular Weight (kDa)"=21.678371579999997,Topology="linear",Created=Tue Mar 22 16:44:19 GMT 2022,URN="urn:local:.:11t-eluym7e","Charge at pH 7"=-15.898784079755691,"Isoelectric Point"=4.244396209716797,"% Basic Amino Acids"=12.97%,"% AT-rich Amino Acids"=25.95%,"% Polar Uncharged Amino Acids"=21.08%,"Molecule Type"="AA"]
	7PVI[&"% Charged Amino Acids"=29.10%,"% Acidic Amino Acids"=12.70%,Organism="Coxiella burnetii","% Hydrophobic Amino Acids"=49.74%,Description="CBU1838",Modified=Tue Mar 22 16:56:38 GMT 2022,"% GC-rich Amino Acids"=21.16%,"Extinction Coefficient"=29450.0,"Molecular Weight (kDa)"=21.765971880000016,Topology="linear",Created=Tue Mar 22 16:56:38 GMT 2022,URN="urn:local:.:12t-elv077t","Charge at pH 7"=-0.35067888422733684,"Isoelectric Point"=6.844829559326172,"% Basic Amino Acids"=16.40%,"% AT-rich Amino Acids"=26.46%,"% Polar Uncharged Amino Acids"=22.75%,"Molecule Type"="AA"]
	1DZR[&"% Charged Amino Acids"=25.14%,"% Acidic Amino Acids"=13.66%,Organism="Salmonella typhimurium","% Hydrophobic Amino Acids"=51.91%,Description="RmlC",Modified=Tue Mar 22 16:43:43 GMT 2022,"% GC-rich Amino Acids"=22.95%,"Extinction Coefficient"=29450.0,"Molecular Weight (kDa)"=20.663443580000003,Topology="linear",Created=Tue Mar 22 16:43:43 GMT 2022,URN="urn:local:.:11q-eluyjdo","Charge at pH 7"=-6.840189023030637,"Isoelectric Point"=4.744594573974609,"% Basic Amino Acids"=11.48%,"% AT-rich Amino Acids"=25.68%,"% Polar Uncharged Amino Acids"=25.14%,"Molecule Type"="AA"]
	2IXH[&"% Charged Amino Acids"=28.96%,"% Acidic Amino Acids"=14.21%,Organism="Pseudomonas aeruginosa","% Hydrophobic Amino Acids"=53.01%,Description="RmlC",Modified=Tue Mar 22 16:46:29 GMT 2022,"% GC-rich Amino Acids"=30.60%,"Extinction Coefficient"=33585.0,"Molecular Weight (kDa)"=20.968732980000002,Topology="linear",Created=Tue Mar 22 16:46:29 GMT 2022,URN="urn:local:.:11z-eluyw8w","Charge at pH 7"=-3.7791567731301345,"Isoelectric Point"=5.674015045166016,"% Basic Amino Acids"=14.75%,"% AT-rich Amino Acids"=19.67%,"% Polar Uncharged Amino Acids"=20.77%,"Molecule Type"="AA"]
	1OI6[&"% Charged Amino Acids"=23.90%,"% Acidic Amino Acids"=12.68%,Organism="Amycolatopsis orientalis","% Hydrophobic Amino Acids"=55.12%,Description="EvaD",Modified=Tue Mar 22 16:42:23 GMT 2022,"% GC-rich Amino Acids"=30.73%,"Extinction Coefficient"=17420.0,"Molecular Weight (kDa)"=22.488740680000006,Topology="linear",Created=Tue Mar 22 16:42:23 GMT 2022,URN="urn:local:.:11k-eluyda2","Charge at pH 7"=-6.748097265412374,"Isoelectric Point"=4.774822235107422,"% Basic Amino Acids"=11.22%,"% AT-rich Amino Acids"=14.63%,"% Polar Uncharged Amino Acids"=21.46%,"Molecule Type"="AA"]
	2IXC[&"% Charged Amino Acids"=24.75%,"% Acidic Amino Acids"=13.37%,Organism="Mycobacterium tuberculosis","% Hydrophobic Amino Acids"=51.49%,Description="RmC",Modified=Tue Mar 22 16:47:10 GMT 2022,"% GC-rich Amino Acids"=29.21%,"Extinction Coefficient"=33710.0,"Molecular Weight (kDa)"=22.313993379999992,Topology="linear",Created=Tue Mar 22 16:47:10 GMT 2022,URN="urn:local:.:122-eluyzdl","Charge at pH 7"=-9.749006120020942,"Isoelectric Point"=4.643390655517578,"% Basic Amino Acids"=11.39%,"% AT-rich Amino Acids"=12.38%,"% Polar Uncharged Amino Acids"=26.24%,"Molecule Type"="AA"]
	2C0Z[&"% Charged Amino Acids"=23.19%,"% Acidic Amino Acids"=12.56%,Organism="Streptomyces niveus","% Hydrophobic Amino Acids"=57.00%,Description="NovW",Modified=Tue Mar 22 16:53:34 GMT 2022,"% GC-rich Amino Acids"=36.23%,"Extinction Coefficient"=32680.0,"Molecular Weight (kDa)"=22.28922597999999,Topology="linear",Created=Tue Mar 22 16:53:34 GMT 2022,URN="urn:local:.:12k-eluzszr","Charge at pH 7"=-8.918057204431724,"Isoelectric Point"=4.635326385498047,"% Basic Amino Acids"=10.63%,"% AT-rich Amino Acids"=10.14%,"% Polar Uncharged Amino Acids"=21.74%,"Molecule Type"="AA"]
	4HN0[&"% Charged Amino Acids"=25.25%,"% Acidic Amino Acids"=13.13%,Organism="Streptomyces bikiniensis","% Hydrophobic Amino Acids"=52.53%,Description="ChmJ",Modified=Tue Mar 22 16:54:15 GMT 2022,"% GC-rich Amino Acids"=32.83%,"Extinction Coefficient"=36565.0,"Molecular Weight (kDa)"=21.92548668000001,Topology="linear",Created=Tue Mar 22 16:54:15 GMT 2022,URN="urn:local:.:12n-eluzw6z","Charge at pH 7"=-9.41547212399549,"Isoelectric Point"=4.933917999267578,"% Basic Amino Acids"=12.12%,"% AT-rich Amino Acids"=12.63%,"% Polar Uncharged Amino Acids"=24.75%,"Molecule Type"="AA"]
	7PWI[&"% Charged Amino Acids"=27.00%,"% Acidic Amino Acids"=13.50%,Organism="Streptomyces griseus","% Hydrophobic Amino Acids"=53.00%,Description="RmlC",Modified=Tue Mar 22 16:56:06 GMT 2022,"% GC-rich Amino Acids"=36.00%,"Extinction Coefficient"=28545.0,"Molecular Weight (kDa)"=21.955721079999993,Topology="linear",Created=Tue Mar 22 16:56:06 GMT 2022,URN="urn:local:.:12q-elv04r9","Charge at pH 7"=-4.780789929297544,"Isoelectric Point"=5.409496307373047,"% Basic Amino Acids"=13.50%,"% AT-rich Amino Acids"=10.00%,"% Polar Uncharged Amino Acids"=21.50%,"Molecule Type"="AA"]
;
end;

begin characters;
	dimensions nchar=230;
	format datatype=protein missing=? gap=-;
	matrix
	1NYW	MTENFFGKTLAARPVEAIPGMLEFDIPVHGDNRGWFKENFQKEKMLPL-GFPE-SFFAEGKLQNNVSFS-RKNVLRGLH---AEPWDKYISVADGGKVLGTWVDLREGE-TFGNTYQTVIDAS--KSIFVPRGVANGFQVLSDFVAYSYLVNDYWALELKPKYAFVNYADPSLDIKWE--NLEEAEVSEADENHPFLKDVK---PLRKEDL-------------------
	3RYK	---------MKVIET-NFTDAKLLEPRLFGDDRGFFTESYNKKVLETL-GVTH-SF-----VQDNVSYSAEAGTIRGLHFQKNPKAQTKLIQVMQGAIYDVIVDLRKDSPTFKQWRGYILSADNHRQLLVPKGFAHGFCTLVPHTIVMYKVDEYYSADHD---SGVLWNDKELAIPWP---VTSPILSDKDRILPLLQECE---DSF-----------------------
	1EP0	------MAEFRFIKT-SLDGAIIIEPEVYTDERGYFMETFNEAIFQEN-GLEV-RF-----VQDNESMS-VRGVLRGLHFQREKP-QGKLVRVIRGEIFDVAVDLRKNSDTYGEWTGVRLSDENRREFFIPEGFAHGFLALSDECIVNYKCTELYHPEYD---SGIPWDDPDIGIDWPLEMVDDLIISEKDRNWKPLRENP---VYL-----------------------
	7PVI	--------PFEFQKM-LIPEVILIKPKVFTDDRGFFIETFKQSDFRRH-GING-EF-----LQDNHSLSMKKGVLRGLHYQLDPHAQGKLVRVVLGKVFDVAVDLRRESPTFGKWVSTELSSTNNHMLWIPPGFAHGMLVLEENTHLLYKCTAEYVPESE---RYIRWDDPDINIKWP--IKNNLLLSEKDAAGVFLQRAE---INAQYHGS*-----------------
	1DZR	--------MMIVIKT-AIPDVLILEPKVFGDERGFFFESYNQQTFEELIGRKV-TF-----VQDNHSKS-KKNVLRGLHFQRGENAQGKLVRCAVGEVFDVAVDIRKESPTFGQWVGVNLSAENKRQLWIPEGFAHGFVTLSEYAEFLYKATNYYSPSSE---GSILWNDEAIGIEWP--FSQLPELSAKDAAAPLLDQAL---LTE-----------------------
	2IXH	-------MAMKATRL-AIPDVILFEPRVFGDDRGFFFESYNQRAFEEACGHPV-SF-----VQDNHSRS-ARGVLRGLHYQ-IRQAQGKLVRATLGEVFDVAVDLRRGSPTFGQWVGERLSAENKRQMWIPAGFAHGFVVLSEYAEFLYKTTDFWAPEHE---RCIVWNDPELKIDWP--LQDAPLLSEKDRQGKAFADAD---CFP-----------------------
	1OI6	---------MQARKL-AVDGAIEFTPRVFADDRGLLILPYQEEAFVEAHGGPLFRV-----AQTIHSMS-KRGVVRGIHYTVTPPGTAKYVYCARGKAMDIVIDIRVGSPTFGQWDSVLMDQQDPRAVYLPVGVGHAFVALEDDTVMSYMLSRSYVTQDE---LALSALDPALGLPID--IGVEPIVSDRDRVAITLAEAQRQGLLPDYTTSQEIERRLTAVPVST----
	2IXC	---------MKAREL-DVPGAWEITPTIHVDSRGLFFEWLTDHGFRAFAGHSL-DV-----RQVNCSVS-SAGVLRGLHFAQLPPSQAKYVTCVSGSVFDVVVDIREGSPTFGRWDSVLLDDQDRRTIYVSEGLAHGFLALQDNSTVMYLCSAEYNPQRE---HTICATDPTLAVDWPLVDGAAPSLSDRDAAAPSFEDVRASGLLPRWEQTQRFIGEMRGT--------
	2C0Z	---------MRLRPL-GIEGVWEITPEQRADPRGVFLDWYHVDRFAEAIGRPL-RL-----AQANLSVS-VRGVVRGIHFVDVPPGQAKYVTCVRGAVFDVVVDLRVGSPTYGCWEGTRLDDVSRRAVYLSEGIGHGFCAISDEATLCYLSSGTYDPATE---HGVHPLDPELAIDWP--TGT-PLLSPRDQDALLLAEARDAGLLPTYATCQAVTVPSPAPGSVGDPGP
	4HN0	-----------MHPL-SIEGAWSQEPVIHSDHRGRSHEWFRGESFRQAFGHDF-PV-----AQVNVAVS-HRGALRGIHYTEIPPGQAKYSVCVRGAGLDVVVDVRIGSPTFGRWEIVPMDAERNTAVYLTAGLGRAFLSLTDDATLVYLCSSGYAPARE---HSVNPLDPDLGIAWP--DDIEPLLSDRDENAPTLATAERLGLLPTYQAWQEQQQAQRLE--------
	7PWI	-----------MRPL-SVQGAWLSETRAFADDRGEFQELYSARSLRGALGYDP-GV-----AQVNRSVS-RRGVLRGVHFAQLPPSQAKYVTCLSGAVLDVVVDIRTGSPTYRAWEAVRLDDP-HRSLYVEAGLGHSFMALTDDAVVVYLTSQGYAAGRE---HGVHPLDPDLGIAWP--DGIEPVLSEKDRQAPGIAEMERRGLLPDYEECLAFRRSLCERGTG-----

;
end;
