# Supplementary material for: Spinning sugars in antigen biosynthesis: characterization of the Coxiella burnetii and Streptomyces griseus TDP-sugar epimerases
Source: J Biol Chem. 2022 Apr 6;298(5):101903. doi: 10.1016/j.jbc.2022.101903 (PMC9095892; doi:10.1016/j.jbc.2022.101903)
Supplement: Cross et al raw data [file mmc2.zip › ORE data drop/Table S1/StrMapo.pdb]

HEADER    UNKNOWN FUNCTION                        18-OCT-12   4HMZ              
TITLE     ---                                                                   
COMPND    ---
REMARK   3
REMARK   3 REFINEMENT.
REMARK   3   PROGRAM     : REFMAC 5.8.0267   
REMARK   3   AUTHORS     : MURSHUDOV,SKUBAK,LEBEDEV,PANNU,
REMARK   3                 STEINER,NICHOLLS,WINN,LONG,VAGIN
REMARK   3
REMARK   3    REFINEMENT TARGET : MAXIMUM LIKELIHOOD
REMARK   3
REMARK   3  DATA USED IN REFINEMENT.
REMARK   3   RESOLUTION RANGE HIGH (ANGSTROMS) :   1.33
REMARK   3   RESOLUTION RANGE LOW  (ANGSTROMS) :  66.18
REMARK   3   DATA CUTOFF            (SIGMA(F)) : NONE
REMARK   3   COMPLETENESS FOR RANGE        (%) :  71.82
REMARK   3   NUMBER OF REFLECTIONS             :   34752
REMARK   3
REMARK   3  FIT TO DATA USED IN REFINEMENT.
REMARK   3   CROSS-VALIDATION METHOD          : THROUGHOUT
REMARK   3   FREE R VALUE TEST SET SELECTION  : RANDOM
REMARK   3   R VALUE     (WORKING + TEST SET) : 0.20137
REMARK   3   R VALUE            (WORKING SET) :  0.19959
REMARK   3   FREE R VALUE                     :  0.23437
REMARK   3   FREE R VALUE TEST SET SIZE   (%) :  5.1
REMARK   3   FREE R VALUE TEST SET COUNT      :  1849
REMARK   3
REMARK   3  FIT IN THE HIGHEST RESOLUTION BIN.
REMARK   3   TOTAL NUMBER OF BINS USED           :      20
REMARK   3   BIN RESOLUTION RANGE HIGH           :    1.326
REMARK   3   BIN RESOLUTION RANGE LOW            :    1.360
REMARK   3   REFLECTION IN BIN     (WORKING SET) :      327
REMARK   3   BIN COMPLETENESS (WORKING+TEST) (%) :     9.27
REMARK   3   BIN R VALUE           (WORKING SET) :    0.315
REMARK   3   BIN FREE R VALUE SET COUNT          :       20
REMARK   3   BIN FREE R VALUE                    :    0.320
REMARK   3
REMARK   3  NUMBER OF NON-HYDROGEN ATOMS USED IN REFINEMENT.
REMARK   3   ALL ATOMS                :     1955
REMARK   3
REMARK   3  B VALUES.
REMARK   3   FROM WILSON PLOT           (A**2) : NULL
REMARK   3   MEAN B VALUE      (OVERALL, A**2) :  15.358
REMARK   3   OVERALL ANISOTROPIC B VALUE.
REMARK   3    B11 (A**2) :    -0.19
REMARK   3    B22 (A**2) :     0.23
REMARK   3    B33 (A**2) :    -0.05
REMARK   3    B12 (A**2) :     0.00
REMARK   3    B13 (A**2) :    -0.00
REMARK   3    B23 (A**2) :    -0.00
REMARK   3
REMARK   3  ESTIMATED OVERALL COORDINATE ERROR.
REMARK   3   ESU BASED ON R VALUE                            (A):   0.081
REMARK   3   ESU BASED ON FREE R VALUE                       (A):   0.084
REMARK   3   ESU BASED ON MAXIMUM LIKELIHOOD                 (A):   0.053
REMARK   3   ESU FOR B VALUES BASED ON MAXIMUM LIKELIHOOD (A**2):   1.341
REMARK   3
REMARK   3 CORRELATION COEFFICIENTS.
REMARK   3   CORRELATION COEFFICIENT FO-FC      :   0.950
REMARK   3   CORRELATION COEFFICIENT FO-FC FREE :   0.933
REMARK   3
REMARK   3  RMS DEVIATIONS FROM IDEAL VALUES        COUNT    RMS    WEIGHT
REMARK   3   BOND LENGTHS REFINED ATOMS        (A):  1803 ; 0.009 ; 0.012
REMARK   3   BOND ANGLES REFINED ATOMS   (DEGREES):  2477 ; 1.777 ; 1.649
REMARK   3   TORSION ANGLES, PERIOD 1    (DEGREES):   253 ; 5.907 ; 5.000
REMARK   3   TORSION ANGLES, PERIOD 2    (DEGREES):   122 ;24.322 ;18.852
REMARK   3   TORSION ANGLES, PERIOD 3    (DEGREES):   298 ;13.875 ;15.000
REMARK   3   TORSION ANGLES, PERIOD 4    (DEGREES):    28 ;21.655 ;15.000
REMARK   3   CHIRAL-CENTER RESTRAINTS       (A**3):   220 ; 0.130 ; 0.200
REMARK   3   GENERAL PLANES REFINED ATOMS      (A):  1462 ; 0.012 ; 0.020
REMARK   3
REMARK   3  ISOTROPIC THERMAL FACTOR RESTRAINTS.     COUNT   RMS    WEIGHT
REMARK   3   MAIN-CHAIN BOND REFINED ATOMS  (A**2):   873 ; 3.587 ; 2.778
REMARK   3   MAIN-CHAIN ANGLE REFINED ATOMS (A**2):  1100 ; 3.638 ; 4.593
REMARK   3   SIDE-CHAIN BOND REFINED ATOMS  (A**2):   929 ; 5.639 ; 4.214
REMARK   3   LONG RANGE B REFINED ATOMS (A**2)    :  7451 ; 7.802 ;23.207
REMARK   3
REMARK   3  NCS RESTRAINTS STATISTICS
REMARK   3   NUMBER OF NCS GROUPS : NULL
REMARK   3
REMARK   3  TWIN DETAILS
REMARK   3   NUMBER OF TWIN DOMAINS  : NULL
REMARK   3
REMARK   3
REMARK   3  TLS DETAILS
REMARK   3   NUMBER OF TLS GROUPS  : NULL
REMARK   3
REMARK   3
REMARK   3  BULK SOLVENT MODELLING.
REMARK   3   METHOD USED :  MASK
REMARK   3   PARAMETERS FOR MASK CALCULATION
REMARK   3   VDW PROBE RADIUS   :   1.20
REMARK   3   ION PROBE RADIUS   :   0.80
REMARK   3   SHRINKAGE RADIUS   :   0.80
REMARK   3
REMARK   3  OTHER REFINEMENT REMARKS:
REMARK   3  U VALUES      : REFINED INDIVIDUALLY
REMARK   3
LINK         O   HOH B 252                CA    CA E   1     1555   1555  2.32
LINK         O   HOH B 251                CA    CA E   1     1555   1555  2.32
LINK         O   HOH B 255                CA    CA E   1     1555   1555  2.32
LINK        CA    CA E   1                 O   ASP A 102     1555   1555  2.32
LINK         O   HOH B 253                CA    CA E   1     1555   1555  2.32
LINK         O   HOH B 254                CA    CA E   1     1555   1555  2.39
CISPEP   1 GLY A   58    VAL A   59                    0.00
CISPEP   2 LEU A   64    PRO A   65                    0.00
CISPEP   3 PRO A   65    PRO A   66                    0.00
CISPEP   4 GLY A   58    VAL A   59                    0.00
CISPEP   5 LEU A   64    PRO A   65                    0.00
CISPEP   6 PRO A   65    PRO A   66                    0.00
CRYST1   42.349  132.361   77.557  90.00  90.00  90.00 C 2 2 21                 
SCALE1      0.023613  0.000000  0.000000        0.00000                         
SCALE2      0.000000  0.007555  0.000000        0.00000                         
SCALE3      0.000000  0.000000  0.012894        0.00000                         
ATOM     12  N   MET A   1      16.191   3.212 -17.218  1.00  9.83      AA   N
ATOM     13  CA AMET A   1      16.506   4.364 -16.414  0.60  9.91      AA   C
ATOM     14  CA BMET A   1      16.569   4.344 -16.397  0.40 10.33      AA   C
ATOM     15  CB AMET A   1      17.612   4.018 -15.417  0.60  9.82      AA   C
ATOM     16  CB BMET A   1      17.762   3.931 -15.521  0.40 10.18      AA   C
ATOM     17  CG AMET A   1      17.600   4.984 -14.282  0.60  9.43      AA   C
ATOM     18  CG BMET A   1      18.354   5.036 -14.682  0.40 10.98      AA   C
ATOM     19  SD AMET A   1      18.856   4.611 -13.070  0.60 11.96      AA   S
ATOM     20  SD BMET A   1      17.352   5.362 -13.206  0.40 13.99      AA   S
ATOM     21  CE AMET A   1      19.183   6.343 -12.752  0.60  7.83      AA   C
ATOM     22  CE BMET A   1      18.551   6.089 -12.094  0.40 10.48      AA   C
ATOM     23  C   MET A   1      17.013   5.421 -17.373  1.00 11.85      AA   C
ATOM     24  O   MET A   1      18.052   5.219 -18.010  1.00 11.83      AA   O
ATOM     25  N   ARG A   2      16.244   6.507 -17.484  1.00  6.42      AA   N
ATOM     26  CA  ARG A   2      16.534   7.517 -18.501  1.00  8.48      AA   C
ATOM     27  CB  ARG A   2      15.487   7.433 -19.627  1.00  7.64      AA   C
ATOM     28  CG  ARG A   2      15.508   6.038 -20.237  1.00  9.49      AA   C
ATOM     29  CD  ARG A   2      14.628   6.088 -21.479  1.00  9.71      AA   C
ATOM     30  NE  ARG A   2      14.590   4.742 -22.067  1.00  8.78      AA   N
ATOM     31  CZ  ARG A   2      13.504   4.072 -22.445  1.00 11.02      AA   C
ATOM     32  NH1 ARG A   2      12.270   4.473 -22.152  1.00 13.11      AA   N
ATOM     33  NH2 ARG A   2      13.691   2.950 -23.130  1.00 11.28      AA   N
ATOM     34  C   ARG A   2      16.501   8.911 -17.898  1.00  7.69      AA   C
ATOM     35  O   ARG A   2      15.724   9.183 -16.971  1.00  6.94      AA   O
ATOM     36  N   PRO A   3      17.308   9.859 -18.420  1.00  5.36      AA   N
ATOM     37  CA  PRO A   3      17.370  11.198 -17.837  1.00  4.70      AA   C
ATOM     38  CB  PRO A   3      18.485  11.906 -18.618  1.00  9.76      AA   C
ATOM     39  CG  PRO A   3      19.283  10.794 -19.239  1.00  9.72      AA   C
ATOM     40  CD  PRO A   3      18.300   9.656 -19.506  1.00  6.90      AA   C
ATOM     41  C   PRO A   3      16.130  12.013 -18.117  1.00  7.48      AA   C
ATOM     42  O   PRO A   3      15.501  11.899 -19.173  1.00  9.44      AA   O
ATOM     43  N   LEU A   4      15.829  12.869 -17.140  1.00  5.87      AA   N
ATOM     44  CA  LEU A   4      14.760  13.850 -17.255  1.00  7.00      AA   C
ATOM     45  CB  LEU A   4      14.000  13.961 -15.914  1.00  9.80      AA   C
ATOM     46  CG  LEU A   4      13.195  12.687 -15.605  1.00 10.08      AA   C
ATOM     47  CD1 LEU A   4      12.698  12.681 -14.185  1.00 11.97      AA   C
ATOM     48  CD2 LEU A   4      12.017  12.504 -16.587  1.00 16.06      AA   C
ATOM     49  C   LEU A   4      15.397  15.156 -17.747  1.00  9.78      AA   C
ATOM     50  O   LEU A   4      16.544  15.146 -18.204  1.00 14.64      AA   O
ATOM     51  N   SER A   5      14.628  16.259 -17.709  1.00  9.94      AA   N
ATOM     52  CA ASER A   5      15.039  17.515 -18.325  0.70 11.71      AA   C
ATOM     53  CA BSER A   5      15.024  17.522 -18.315  0.30 11.03      AA   C
ATOM     54  CB ASER A   5      13.848  18.382 -18.725  0.70 13.83      AA   C
ATOM     55  CB BSER A   5      13.808  18.355 -18.635  0.30 11.43      AA   C
ATOM     56  OG ASER A   5      13.200  18.936 -17.589  0.70 13.54      AA   O
ATOM     57  OG BSER A   5      12.920  17.610 -19.452  0.30 11.95      AA   O
ATOM     58  C   SER A   5      16.015  18.295 -17.447  1.00 11.48      AA   C
ATOM     59  O   SER A   5      16.672  19.207 -17.927  1.00 17.69      AA   O
ATOM     60  N   VAL A   6      16.082  17.971 -16.156  1.00  8.74      AA   N
ATOM     61  CA  VAL A   6      17.011  18.606 -15.238  1.00  7.30      AA   C
ATOM     62  CB  VAL A   6      16.328  18.909 -13.886  1.00 11.23      AA   C
ATOM     63  CG1 VAL A   6      17.347  19.403 -12.853  1.00 11.20      AA   C
ATOM     64  CG2 VAL A   6      15.156  19.897 -13.992  1.00 15.20      AA   C
ATOM     65  C   VAL A   6      18.149  17.589 -15.096  1.00  8.01      AA   C
ATOM     66  O   VAL A   6      17.892  16.434 -14.733  1.00  7.39      AA   O
ATOM     67  N   GLN A   7      19.385  18.003 -15.390  1.00  6.80      AA   N
ATOM     68  CA  GLN A   7      20.508  17.095 -15.329  1.00  5.57      AA   C
ATOM     69  CB  GLN A   7      21.794  17.780 -15.801  1.00  8.00      AA   C
ATOM     70  CG  GLN A   7      22.884  16.734 -15.928  1.00 10.40      AA   C
ATOM     71  CD  GLN A   7      24.156  17.484 -16.234  1.00 23.39      AA   C
ATOM     72  OE1 GLN A   7      24.905  17.778 -15.323  1.00 18.52      AA   O
ATOM     73  NE2 GLN A   7      24.341  17.899 -17.484  1.00 19.04      AA   N
ATOM     74  C   GLN A   7      20.687  16.642 -13.870  1.00  6.08      AA   C
ATOM     75  O   GLN A   7      20.812  17.458 -12.953  1.00  7.68      AA   O
ATOM     76  N   GLY A   8      20.696  15.300 -13.647  1.00  5.36      AA   N
ATOM     77  CA  GLY A   8      20.786  14.769 -12.289  1.00  6.70      AA   C
ATOM     78  C   GLY A   8      19.483  14.097 -11.869  1.00  5.59      AA   C
ATOM     79  O   GLY A   8      19.467  13.405 -10.861  1.00  6.95      AA   O
ATOM     80  N   ALA A   9      18.387  14.349 -12.604  1.00  4.61      AA   N
ATOM     81  CA  ALA A   9      17.122  13.654 -12.331  1.00  4.76      AA   C
ATOM     82  CB  ALA A   9      15.988  14.652 -12.276  1.00  7.51      AA   C
ATOM     83  C   ALA A   9      16.875  12.607 -13.415  1.00  5.58      AA   C
ATOM     84  O   ALA A   9      17.147  12.857 -14.607  1.00  5.46      AA   O
ATOM     85  N   TRP A  10      16.378  11.441 -12.978  1.00  4.12      AA   N
ATOM     86  CA  TRP A  10      16.200  10.276 -13.828  1.00  4.69      AA   C
ATOM     87  CB  TRP A  10      17.322   9.268 -13.567  1.00  4.74      AA   C
ATOM     88  CG  TRP A  10      18.691   9.734 -13.939  1.00  5.58      AA   C
ATOM     89  CD1 TRP A  10      19.474  10.668 -13.293  1.00  5.91      AA   C
ATOM     90  NE1 TRP A  10      20.687  10.793 -13.925  1.00  7.64      AA   N
ATOM     91  CE2 TRP A  10      20.714   9.936 -14.996  1.00  5.53      AA   C
ATOM     92  CD2 TRP A  10      19.479   9.252 -15.044  1.00  4.82      AA   C
ATOM     93  CE3 TRP A  10      19.218   8.290 -16.026  1.00  6.12      AA   C
ATOM     94  CZ3 TRP A  10      20.222   7.977 -16.932  1.00 10.10      AA   C
ATOM     95  CH2 TRP A  10      21.443   8.662 -16.876  1.00  8.31      AA   C
ATOM     96  CZ2 TRP A  10      21.745   9.613 -15.904  1.00  8.33      AA   C
ATOM     97  C   TRP A  10      14.858   9.636 -13.542  1.00  5.74      AA   C
ATOM     98  O   TRP A  10      14.422   9.608 -12.385  1.00  4.97      AA   O
ATOM     99  N   LEU A  11      14.286   9.029 -14.591  1.00  5.04      AA   N
ATOM    100  CA  LEU A  11      13.075   8.231 -14.441  1.00  6.93      AA   C
ATOM    101  CB  LEU A  11      12.007   8.695 -15.452  1.00  7.37      AA   C
ATOM    102  CG  LEU A  11      10.669   7.989 -15.268  1.00 14.35      AA   C
ATOM    103  CD1 LEU A  11       9.974   8.518 -14.005  1.00 15.57      AA   C
ATOM    104  CD2 LEU A  11       9.800   8.156 -16.509  1.00 18.20      AA   C
ATOM    105  C   LEU A  11      13.419   6.750 -14.651  1.00  6.65      AA   C
ATOM    106  O   LEU A  11      14.009   6.348 -15.676  1.00  5.63      AA   O
ATOM    107  N   SER A  12      13.008   5.928 -13.688  1.00  5.43      AA   N
ATOM    108  CA ASER A  12      13.228   4.483 -13.696  0.50  7.81      AA   C
ATOM    109  CA BSER A  12      13.233   4.495 -13.730  0.50  7.58      AA   C
ATOM    110  CB ASER A  12      13.760   3.983 -12.344  0.50 10.96      AA   C
ATOM    111  CB BSER A  12      13.875   4.074 -12.417  0.50 10.82      AA   C
ATOM    112  OG ASER A  12      15.177   3.982 -12.274  0.50 12.68      AA   O
ATOM    113  OG BSER A  12      13.930   2.672 -12.287  0.50 10.26      AA   O
ATOM    114  C   SER A  12      11.882   3.819 -13.953  1.00 10.05      AA   C
ATOM    115  O   SER A  12      10.922   4.126 -13.242  1.00  8.53      AA   O
ATOM    116  N   GLU A  13      11.770   2.977 -15.012  1.00  6.46      AA   N
ATOM    117  CA  GLU A  13      10.539   2.220 -15.193  1.00  8.97      AA   C
ATOM    118  CB  GLU A  13       9.922   2.531 -16.562  1.00 18.26      AA   C
ATOM    119  CG  GLU A  13       9.389   3.949 -16.564  1.00 21.86      AA   C
ATOM    120  CD  GLU A  13       8.579   4.425 -17.755  1.00 51.37      AA   C
ATOM    121  OE1 GLU A  13       8.842   3.958 -18.884  1.00 63.03      AA   O
ATOM    122  OE2 GLU A  13       7.703   5.289 -17.546  1.00 52.19      AA   O
ATOM    123  C   GLU A  13      10.863   0.737 -15.024  1.00 11.22      AA   C
ATOM    124  O   GLU A  13      11.738   0.231 -15.701  1.00 10.66      AA   O
ATOM    125  N   THR A  14      10.195   0.078 -14.063  1.00  7.75      AA   N
ATOM    126  CA  THR A  14      10.647  -1.242 -13.644  1.00  9.04      AA   C
ATOM    127  CB  THR A  14      10.951  -1.259 -12.127  1.00  9.64      AA   C
ATOM    128  OG1 THR A  14       9.769  -0.879 -11.442  1.00 11.13      AA   O
ATOM    129  CG2 THR A  14      12.046  -0.292 -11.742  1.00 13.26      AA   C
ATOM    130  C   THR A  14       9.615  -2.262 -14.130  1.00 11.81      AA   C
ATOM    131  O   THR A  14       8.468  -1.905 -14.374  1.00 16.10      AA   O
ATOM    132  N   ARG A  15      10.024  -3.532 -14.293  1.00 17.30      AA   N
ATOM    133  CA AARG A  15       9.120  -4.496 -14.907  0.60 22.16      AA   C
ATOM    134  CA BARG A  15       9.151  -4.525 -14.910  0.40 21.98      AA   C
ATOM    135  CB AARG A  15       9.845  -5.385 -15.928  0.60 19.87      AA   C
ATOM    136  CB BARG A  15       9.956  -5.444 -15.841  0.40 21.71      AA   C
ATOM    137  CG AARG A  15      10.559  -4.617 -17.033  0.60 30.80      AA   C
ATOM    138  CG BARG A  15       9.181  -6.626 -16.412  0.40 30.38      AA   C
ATOM    139  CD AARG A  15       9.691  -3.708 -17.890  0.60 28.30      AA   C
ATOM    140  CD BARG A  15       8.530  -6.427 -17.768  0.40 34.68      AA   C
ATOM    141  NE AARG A  15      10.514  -2.565 -18.271  0.60 45.57      AA   N
ATOM    142  NE BARG A  15       7.413  -7.346 -17.959  0.40 29.56      AA   N
ATOM    143  CZ AARG A  15      10.082  -1.411 -18.773  0.60 35.27      AA   C
ATOM    144  CZ BARG A  15       7.519  -8.666 -17.931  0.40 29.39      AA   C
ATOM    145  NH1AARG A  15       8.794  -1.197 -18.986  0.60 29.46      AA   N
ATOM    146  NH1BARG A  15       8.696  -9.225 -17.713  0.40 40.34      AA   N
ATOM    147  NH2AARG A  15      10.957  -0.468 -19.061  0.60 35.18      AA   N
ATOM    148  NH2BARG A  15       6.457  -9.426 -18.123  0.40 30.83      AA   N
ATOM    149  C   ARG A  15       8.393  -5.305 -13.831  1.00 20.04      AA   C
ATOM    150  O   ARG A  15       8.946  -5.591 -12.774  1.00 24.57      AA   O
ATOM    151  N   ALA A  16       7.126  -5.625 -14.116  1.00 23.44      AA   N
ATOM    152  CA  ALA A  16       6.351  -6.533 -13.280  1.00 20.27      AA   C
ATOM    153  CB  ALA A  16       4.944  -6.008 -13.138  1.00 27.76      AA   C
ATOM    154  C   ALA A  16       6.338  -7.911 -13.953  1.00 21.28      AA   C
ATOM    155  O   ALA A  16       6.131  -8.021 -15.158  1.00 28.79      AA   O
ATOM    156  N   PHE A  17       6.659  -8.947 -13.189  1.00 17.75      AA   N
ATOM    157  CA  PHE A  17       6.412 -10.314 -13.614  1.00 15.44      AA   C
ATOM    158  CB  PHE A  17       7.650 -11.141 -13.295  1.00 18.00      AA   C
ATOM    159  CG  PHE A  17       8.908 -10.514 -13.851  1.00 29.56      AA   C
ATOM    160  CD1 PHE A  17       9.565  -9.491 -13.168  1.00 35.49      AA   C
ATOM    161  CE1 PHE A  17      10.714  -8.902 -13.684  1.00 32.80      AA   C
ATOM    162  CZ  PHE A  17      11.195  -9.308 -14.908  1.00 35.55      AA   C
ATOM    163  CD2 PHE A  17       9.407 -10.909 -15.085  1.00 35.48      AA   C
ATOM    164  CE2 PHE A  17      10.546 -10.308 -15.607  1.00 32.85      AA   C
ATOM    165  C   PHE A  17       5.161 -10.821 -12.905  1.00 22.18      AA   C
ATOM    166  O   PHE A  17       5.185 -11.019 -11.693  1.00 16.48      AA   O
ATOM    167  N   ALA A  18       4.063 -10.983 -13.661  1.00 14.87      AA   N
ATOM    168  CA  ALA A  18       2.785 -11.310 -13.053  1.00 18.33      AA   C
ATOM    169  CB  ALA A  18       1.746 -10.302 -13.469  1.00 21.28      AA   C
ATOM    170  C   ALA A  18       2.383 -12.722 -13.446  1.00 27.70      AA   C
ATOM    171  O   ALA A  18       2.697 -13.162 -14.541  1.00 27.17      AA   O
ATOM    172  N   ASP A  19       1.687 -13.400 -12.530  1.00 18.41      AA   N
ATOM    173  CA  ASP A  19       1.148 -14.736 -12.744  1.00 13.82      AA   C
ATOM    174  CB  ASP A  19       2.208 -15.817 -12.567  1.00 16.86      AA   C
ATOM    175  CG  ASP A  19       2.737 -16.034 -11.155  1.00 29.45      AA   C
ATOM    176  OD1 ASP A  19       2.150 -15.493 -10.187  1.00 20.72      AA   O
ATOM    177  OD2 ASP A  19       3.746 -16.743 -11.033  1.00 34.80      AA   O
ATOM    178  C   ASP A  19      -0.094 -14.842 -11.869  1.00 15.50      AA   C
ATOM    179  O   ASP A  19      -0.524 -13.838 -11.321  1.00 17.54      AA   O
ATOM    180  N   ASP A  20      -0.694 -16.040 -11.741  1.00 16.39      AA   N
ATOM    181  CA AASP A  20      -1.961 -16.212 -11.047  0.50 17.83      AA   C
ATOM    182  CA BASP A  20      -1.984 -16.004 -11.070  0.50 17.45      AA   C
ATOM    183  CB AASP A  20      -2.537 -17.623 -11.230  0.50 13.90      AA   C
ATOM    184  CB BASP A  20      -2.960 -17.085 -11.549  0.50 18.25      AA   C
ATOM    185  CG AASP A  20      -2.827 -17.965 -12.674  0.50 22.16      AA   C
ATOM    186  CG BASP A  20      -2.481 -18.463 -11.164  0.50 24.70      AA   C
ATOM    187  OD1AASP A  20      -3.186 -17.041 -13.427  0.50 28.84      AA   O
ATOM    188  OD1BASP A  20      -1.306 -18.566 -10.755  0.50 23.10      AA   O
ATOM    189  OD2AASP A  20      -2.665 -19.147 -13.032  0.50 27.49      AA   O
ATOM    190  OD2BASP A  20      -3.284 -19.412 -11.263  0.50 41.99      AA   O
ATOM    191  C   ASP A  20      -1.784 -15.964  -9.552  1.00 14.05      AA   C
ATOM    192  O   ASP A  20      -2.763 -15.830  -8.820  1.00 15.15      AA   O
ATOM    193  N   ARG A  21      -0.524 -15.935  -9.105  1.00 11.98      AA   N
ATOM    194  CA  ARG A  21      -0.299 -15.856  -7.655  1.00  9.99      AA   C
ATOM    195  CB  ARG A  21       0.906 -16.721  -7.260  1.00 16.54      AA   C
ATOM    196  CG  ARG A  21       0.681 -18.231  -7.268  1.00 19.79      AA   C
ATOM    197  CD  ARG A  21       1.961 -18.901  -6.771  1.00 24.65      AA   C
ATOM    198  NE  ARG A  21       3.011 -18.357  -7.622  1.00 39.86      AA   N
ATOM    199  CZ  ARG A  21       4.254 -18.028  -7.283  1.00 31.81      AA   C
ATOM    200  NH1 ARG A  21       4.725 -18.237  -6.060  1.00 28.86      AA   N
ATOM    201  NH2 ARG A  21       5.040 -17.500  -8.208  1.00 32.96      AA   N
ATOM    202  C   ARG A  21      -0.079 -14.384  -7.248  1.00 10.33      AA   C
ATOM    203  O   ARG A  21      -0.126 -14.032  -6.059  1.00  8.80      AA   O
ATOM    204  N   GLY A  22       0.134 -13.500  -8.218  1.00  9.52      AA   N
ATOM    205  CA  GLY A  22       0.376 -12.089  -7.895  1.00 10.16      AA   C
ATOM    206  C   GLY A  22       1.455 -11.547  -8.825  1.00 15.67      AA   C
ATOM    207  O   GLY A  22       1.457 -11.836 -10.030  1.00 12.47      AA   O
ATOM    208  N   GLU A  23       2.363 -10.752  -8.266  1.00 10.32      AA   N
ATOM    209  CA  GLU A  23       3.398 -10.147  -9.082  1.00 11.49      AA   C
ATOM    210  CB  GLU A  23       2.916  -8.818  -9.662  1.00 15.87      AA   C
ATOM    211  CG  GLU A  23       3.206  -7.595  -8.833  1.00 29.12      AA   C
ATOM    212  CD  GLU A  23       3.232  -6.346  -9.703  1.00 37.83      AA   C
ATOM    213  OE1 GLU A  23       2.208  -6.067 -10.363  1.00 32.19      AA   O
ATOM    214  OE2 GLU A  23       4.292  -5.692  -9.757  1.00 32.25      AA   O
ATOM    215  C   GLU A  23       4.705 -10.060  -8.320  1.00 10.77      AA   C
ATOM    216  O   GLU A  23       4.709 -10.017  -7.072  1.00  8.59      AA   O
ATOM    217  N  APHE A  24       5.799 -10.118  -9.088  0.50  8.48      AA   N
ATOM    218  N  BPHE A  24       5.829 -10.052  -9.061  0.50  7.85      AA   N
ATOM    219  CA APHE A  24       7.117  -9.827  -8.579  0.50 10.00      AA   C
ATOM    220  CA BPHE A  24       7.144  -9.873  -8.468  0.50  8.88      AA   C
ATOM    221  CB APHE A  24       8.034 -11.041  -8.748  0.50 11.42      AA   C
ATOM    222  CB BPHE A  24       7.915 -11.196  -8.451  0.50 11.46      AA   C
ATOM    223  CG APHE A  24       9.492 -10.731  -8.527  0.50 16.79      AA   C
ATOM    224  CG BPHE A  24       9.317 -11.049  -7.919  0.50 18.82      AA   C
ATOM    225  CD1BPHE A  24       9.552 -11.009  -6.556  0.50 17.65      AA   C
ATOM    226  CD1APHE A  24      10.022 -10.703  -7.246  0.50 13.69      AA   C
ATOM    227  CE1BPHE A  24      10.843 -10.861  -6.065  0.50 14.07      AA   C
ATOM    228  CE1APHE A  24      11.360 -10.406  -7.035  0.50 17.79      AA   C
ATOM    229  CZ APHE A  24      12.186 -10.133  -8.104  0.50 18.28      AA   C
ATOM    230  CZ BPHE A  24      11.905 -10.730  -6.931  0.50 18.98      AA   C
ATOM    231  CD2APHE A  24      10.327 -10.439  -9.591  0.50 15.79      AA   C
ATOM    232  CD2BPHE A  24      10.395 -10.915  -8.781  0.50 18.63      AA   C
ATOM    233  CE2APHE A  24      11.668 -10.141  -9.381  0.50 22.62      AA   C
ATOM    234  CE2BPHE A  24      11.684 -10.761  -8.289  0.50 23.04      AA   C
ATOM    235  C  APHE A  24       7.627  -8.617  -9.350  0.50 11.47      AA   C
ATOM    236  C  BPHE A  24       7.902  -8.831  -9.285  0.50  7.83      AA   C
ATOM    237  O  APHE A  24       7.367  -8.449 -10.557  0.50  8.21      AA   O
ATOM    238  O  BPHE A  24       7.992  -8.956 -10.511  0.50  6.04      AA   O
ATOM    239  N   GLN A  25       8.312  -7.732  -8.624  1.00  6.46      AA   N
ATOM    240  CA  GLN A  25       8.900  -6.553  -9.252  1.00  6.66      AA   C
ATOM    241  CB  GLN A  25       7.968  -5.384  -8.978  1.00  7.69      AA   C
ATOM    242  CG  GLN A  25       8.477  -4.043  -9.484  1.00  8.20      AA   C
ATOM    243  CD  GLN A  25       7.783  -2.891  -8.817  1.00 10.41      AA   C
ATOM    244  OE1 GLN A  25       6.842  -3.046  -8.017  1.00 11.43      AA   O
ATOM    245  NE2 GLN A  25       8.231  -1.706  -9.195  1.00  6.96      AA   N
ATOM    246  C   GLN A  25      10.263  -6.277  -8.640  1.00  7.42      AA   C
ATOM    247  O   GLN A  25      10.424  -6.272  -7.415  1.00  5.50      AA   O
ATOM    248  N   GLU A  26      11.216  -5.937  -9.492  1.00  7.06      AA   N
ATOM    249  CA AGLU A  26      12.507  -5.453  -9.026  0.60  7.21      AA   C
ATOM    250  CA BGLU A  26      12.496  -5.457  -8.987  0.40  7.28      AA   C
ATOM    251  CB AGLU A  26      13.585  -5.868 -10.031  0.60 10.93      AA   C
ATOM    252  CB BGLU A  26      13.682  -6.018  -9.787  0.40  9.75      AA   C
ATOM    253  CG AGLU A  26      15.003  -5.705  -9.491  0.60 13.37      AA   C
ATOM    254  CG BGLU A  26      13.875  -7.531  -9.695  0.40 10.75      AA   C
ATOM    255  CD AGLU A  26      16.190  -5.910 -10.441  0.60 18.95      AA   C
ATOM    256  CD BGLU A  26      15.105  -8.112 -10.380  0.40 19.31      AA   C
ATOM    257  OE1AGLU A  26      17.263  -6.277  -9.951  0.60 28.22      AA   O
ATOM    258  OE1BGLU A  26      15.945  -7.315 -10.841  0.40 14.76      AA   O
ATOM    259  OE2AGLU A  26      16.069  -5.661 -11.659  0.60 24.97      AA   O
ATOM    260  OE2BGLU A  26      15.232  -9.371 -10.447  0.40 18.40      AA   O
ATOM    261  C   GLU A  26      12.430  -3.931  -8.990  1.00  7.60      AA   C
ATOM    262  O   GLU A  26      12.597  -3.308 -10.026  1.00 10.61      AA   O
ATOM    263  N   LEU A  27      12.101  -3.370  -7.818  1.00  6.41      AA   N
ATOM    264  CA  LEU A  27      11.787  -1.962  -7.719  1.00  6.42      AA   C
ATOM    265  CB  LEU A  27      11.057  -1.770  -6.393  1.00  9.72      AA   C
ATOM    266  CG  LEU A  27      10.594  -0.353  -6.088  1.00 15.60      AA   C
ATOM    267  CD1 LEU A  27       9.319  -0.427  -5.252  1.00 23.46      AA   C
ATOM    268  CD2 LEU A  27      11.684   0.372  -5.323  1.00 19.34      AA   C
ATOM    269  C   LEU A  27      13.029  -1.090  -7.804  1.00  7.64      AA   C
ATOM    270  O   LEU A  27      12.924   0.032  -8.283  1.00  8.60      AA   O
ATOM    271  N   TYR A  28      14.175  -1.612  -7.361  1.00  6.16      AA   N
ATOM    272  CA  TYR A  28      15.433  -0.879  -7.302  1.00  5.35      AA   C
ATOM    273  CB  TYR A  28      15.681  -0.284  -5.908  1.00  6.64      AA   C
ATOM    274  CG  TYR A  28      17.060   0.325  -5.707  1.00  5.67      AA   C
ATOM    275  CD1 TYR A  28      17.300   1.669  -6.003  1.00  6.10      AA   C
ATOM    276  CE1 TYR A  28      18.534   2.244  -5.708  1.00  8.89      AA   C
ATOM    277  CZ  TYR A  28      19.525   1.483  -5.099  1.00  7.18      AA   C
ATOM    278  OH  TYR A  28      20.729   2.069  -4.823  1.00 10.33      AA   O
ATOM    279  CE2 TYR A  28      19.321   0.157  -4.792  1.00  6.43      AA   C
ATOM    280  CD2 TYR A  28      18.082  -0.403  -5.088  1.00  5.70      AA   C
ATOM    281  C   TYR A  28      16.532  -1.900  -7.566  1.00  5.69      AA   C
ATOM    282  O   TYR A  28      16.558  -3.004  -7.007  1.00  4.91      AA   O
ATOM    283  N   SER A  29      17.470  -1.522  -8.450  1.00  5.18      AA   N
ATOM    284  CA  SER A  29      18.604  -2.337  -8.777  1.00  4.63      AA   C
ATOM    285  CB  SER A  29      18.426  -2.923 -10.174  1.00  9.57      AA   C
ATOM    286  OG  SER A  29      19.672  -3.519 -10.533  1.00 10.89      AA   O
ATOM    287  C   SER A  29      19.893  -1.485  -8.743  1.00  6.05      AA   C
ATOM    288  O   SER A  29      20.039  -0.533  -9.546  1.00  7.73      AA   O
ATOM    289  N   ALA A  30      20.800  -1.780  -7.806  1.00  4.43      AA   N
ATOM    290  CA  ALA A  30      22.058  -1.060  -7.740  1.00  4.81      AA   C
ATOM    291  CB  ALA A  30      22.886  -1.469  -6.519  1.00  6.34      AA   C
ATOM    292  C   ALA A  30      22.813  -1.252  -9.061  1.00  7.15      AA   C
ATOM    293  O   ALA A  30      23.480  -0.330  -9.491  1.00  7.71      AA   O
ATOM    294  N   ARG A  31      22.801  -2.467  -9.609  1.00  6.67      AA   N
ATOM    295  CA  ARG A  31      23.463  -2.725 -10.890  1.00 12.63      AA   C
ATOM    296  CB  ARG A  31      23.397  -4.242 -11.172  1.00 11.66      AA   C
ATOM    297  CG  ARG A  31      23.831  -4.661 -12.570  1.00 23.29      AA   C
ATOM    298  CD  ARG A  31      23.621  -6.175 -12.689  1.00 27.40      AA   C
ATOM    299  NE  ARG A  31      24.335  -6.711 -13.842  1.00 56.58      AA   N
ATOM    300  CZ  ARG A  31      23.894  -6.711 -15.098  1.00 55.97      AA   C
ATOM    301  NH1 ARG A  31      24.647  -7.215 -16.061  1.00 64.25      AA   N
ATOM    302  NH2 ARG A  31      22.708  -6.211 -15.395  1.00 66.15      AA   N
ATOM    303  C   ARG A  31      22.904  -1.811 -11.989  1.00  7.98      AA   C
ATOM    304  O   ARG A  31      23.671  -1.244 -12.789  1.00 10.15      AA   O
ATOM    305  N   SER A  32      21.586  -1.604 -12.029  1.00  7.50      AA   N
ATOM    306  CA ASER A  32      21.006  -0.739 -13.040  0.50  8.64      AA   C
ATOM    307  CA BSER A  32      20.963  -0.730 -13.015  0.50  8.28      AA   C
ATOM    308  CB ASER A  32      19.528  -0.849 -13.015  0.50 10.88      AA   C
ATOM    309  CB BSER A  32      19.466  -0.775 -12.898  0.50  9.69      AA   C
ATOM    310  OG ASER A  32      19.155  -2.152 -13.422  0.50 17.57      AA   O
ATOM    311  OG BSER A  32      18.845   0.193 -13.744  0.50 14.54      AA   O
ATOM    312  C   SER A  32      21.447   0.707 -12.839  1.00  9.16      AA   C
ATOM    313  O   SER A  32      21.776   1.404 -13.804  1.00  8.48      AA   O
ATOM    314  N   LEU A  33      21.459   1.146 -11.566  1.00  7.93      AA   N
ATOM    315  CA  LEU A  33      21.884   2.493 -11.268  1.00  7.93      AA   C
ATOM    316  CB  LEU A  33      21.642   2.857  -9.786  1.00  8.55      AA   C
ATOM    317  CG  LEU A  33      20.328   3.599  -9.525  1.00 12.96      AA   C
ATOM    318  CD1 LEU A  33      19.141   2.662  -9.687  1.00 19.10      AA   C
ATOM    319  CD2 LEU A  33      20.334   4.227  -8.135  1.00 17.20      AA   C
ATOM    320  C   LEU A  33      23.344   2.653 -11.636  1.00  6.12      AA   C
ATOM    321  O   LEU A  33      23.696   3.701 -12.173  1.00  8.54      AA   O
ATOM    322  N   ARG A  34      24.235   1.709 -11.316  1.00  6.70      AA   N
ATOM    323  CA AARG A  34      25.633   1.905 -11.651  0.50  8.25      AA   C
ATOM    324  CA BARG A  34      25.644   1.846 -11.654  0.50  8.43      AA   C
ATOM    325  CB AARG A  34      26.522   0.769 -11.135  0.50 11.08      AA   C
ATOM    326  CB BARG A  34      26.459   0.625 -11.198  0.50 10.45      AA   C
ATOM    327  CG AARG A  34      27.998   1.131 -11.157  0.50 12.23      AA   C
ATOM    328  CG BARG A  34      26.667   0.559  -9.691  0.50 11.69      AA   C
ATOM    329  CD AARG A  34      28.835  -0.134 -11.025  0.50 16.43      AA   C
ATOM    330  CD BARG A  34      27.852  -0.261  -9.217  0.50 22.42      AA   C
ATOM    331  NE AARG A  34      28.880  -0.465  -9.615  0.50 20.31      AA   N
ATOM    332  NE BARG A  34      27.915  -1.491  -9.978  0.50 22.54      AA   N
ATOM    333  CZ AARG A  34      29.667   0.137  -8.729  0.50 25.63      AA   C
ATOM    334  CZ BARG A  34      27.217  -2.582  -9.707  0.50 20.82      AA   C
ATOM    335  NH1AARG A  34      30.500   1.084  -9.127  0.50 24.47      AA   N
ATOM    336  NH1BARG A  34      27.342  -3.640 -10.487  0.50 27.41      AA   N
ATOM    337  NH2AARG A  34      29.616  -0.208  -7.452  0.50 20.20      AA   N
ATOM    338  NH2BARG A  34      26.401  -2.614  -8.669  0.50 19.36      AA   N
ATOM    339  C   ARG A  34      25.786   1.985 -13.175  1.00  9.58      AA   C
ATOM    340  O   ARG A  34      26.618   2.734 -13.669  1.00 10.12      AA   O
ATOM    341  N   GLY A  35      24.987   1.222 -13.924  1.00  7.69      AA   N
ATOM    342  CA  GLY A  35      25.089   1.258 -15.376  1.00  9.27      AA   C
ATOM    343  C   GLY A  35      24.725   2.637 -15.916  1.00  8.16      AA   C
ATOM    344  O   GLY A  35      25.371   3.143 -16.824  1.00 10.51      AA   O
ATOM    345  N   ALA A  36      23.646   3.233 -15.381  1.00  8.66      AA   N
ATOM    346  CA  ALA A  36      23.198   4.541 -15.842  1.00  8.51      AA   C
ATOM    347  CB  ALA A  36      21.737   4.779 -15.560  1.00  9.19      AA   C
ATOM    348  C   ALA A  36      24.061   5.692 -15.317  1.00  7.29      AA   C
ATOM    349  O   ALA A  36      24.339   6.621 -16.068  1.00  7.37      AA   O
ATOM    350  N   LEU A  37      24.503   5.613 -14.038  1.00  5.47      AA   N
ATOM    351  CA  LEU A  37      25.042   6.807 -13.371  1.00  5.90      AA   C
ATOM    352  CB  LEU A  37      24.538   6.831 -11.899  1.00  5.08      AA   C
ATOM    353  CG  LEU A  37      23.022   6.883 -11.688  1.00  5.40      AA   C
ATOM    354  CD1 LEU A  37      22.673   6.756 -10.199  1.00  7.75      AA   C
ATOM    355  CD2 LEU A  37      22.414   8.164 -12.281  1.00  6.74      AA   C
ATOM    356  C   LEU A  37      26.560   6.804 -13.296  1.00  6.54      AA   C
ATOM    357  O   LEU A  37      27.177   7.839 -13.126  1.00  8.48      AA   O
ATOM    358  N   GLY A  38      27.174   5.629 -13.281  1.00  5.07      AA   N
ATOM    359  CA  GLY A  38      28.611   5.495 -13.116  1.00  6.52      AA   C
ATOM    360  C   GLY A  38      28.985   5.169 -11.671  1.00  8.15      AA   C
ATOM    361  O   GLY A  38      30.162   4.970 -11.377  1.00 10.36      AA   O
ATOM    362  N   TYR A  39      27.976   5.115 -10.793  1.00  6.56      AA   N
ATOM    363  CA  TYR A  39      28.241   4.848  -9.389  1.00  6.39      AA   C
ATOM    364  CB  TYR A  39      28.630   6.136  -8.631  1.00  6.93      AA   C
ATOM    365  CG  TYR A  39      27.529   7.163  -8.577  1.00  7.69      AA   C
ATOM    366  CD1 TYR A  39      27.406   8.114  -9.568  1.00  6.17      AA   C
ATOM    367  CE1 TYR A  39      26.389   9.052  -9.572  1.00  7.67      AA   C
ATOM    368  CZ  TYR A  39      25.438   9.033  -8.555  1.00  6.72      AA   C
ATOM    369  OH  TYR A  39      24.406   9.944  -8.543  1.00  8.01      AA   O
ATOM    370  CE2 TYR A  39      25.555   8.096  -7.544  1.00  8.56      AA   C
ATOM    371  CD2 TYR A  39      26.601   7.187  -7.536  1.00  6.98      AA   C
ATOM    372  C   TYR A  39      27.014   4.137  -8.804  1.00  5.56      AA   C
ATOM    373  O   TYR A  39      25.889   4.307  -9.284  1.00  6.86      AA   O
ATOM    374  N   ASP A  40      27.234   3.444  -7.670  1.00  8.70      AA   N
ATOM    375  CA  ASP A  40      26.137   2.894  -6.881  1.00  9.24      AA   C
ATOM    376  CB  ASP A  40      26.556   1.535  -6.311  1.00 12.22      AA   C
ATOM    377  CG  ASP A  40      25.582   0.906  -5.314  1.00 12.06      AA   C
ATOM    378  OD1 ASP A  40      24.528   1.530  -4.987  1.00 11.64      AA   O
ATOM    379  OD2 ASP A  40      25.919  -0.182  -4.809  1.00 15.11      AA   O
ATOM    380  C   ASP A  40      25.893   3.899  -5.750  1.00  9.14      AA   C
ATOM    381  O   ASP A  40      26.773   4.140  -4.929  1.00 11.81      AA   O
ATOM    382  N   PRO A  41      24.723   4.560  -5.674  1.00  8.85      AA   N
ATOM    383  CA  PRO A  41      24.523   5.565  -4.633  1.00  8.61      AA   C
ATOM    384  CB  PRO A  41      23.137   6.157  -4.891  1.00 10.51      AA   C
ATOM    385  CG  PRO A  41      22.739   5.577  -6.245  1.00 12.02      AA   C
ATOM    386  CD  PRO A  41      23.539   4.326  -6.492  1.00  7.21      AA   C
ATOM    387  C   PRO A  41      24.590   5.017  -3.210  1.00  8.79      AA   C
ATOM    388  O   PRO A  41      24.986   5.740  -2.275  1.00  8.46      AA   O
ATOM    389  N   GLY A  42      24.303   3.722  -3.068  1.00  7.83      AA   N
ATOM    390  CA  GLY A  42      24.230   3.138  -1.736  1.00  6.67      AA   C
ATOM    391  C   GLY A  42      22.900   3.516  -1.107  1.00  7.07      AA   C
ATOM    392  O   GLY A  42      22.260   4.528  -1.487  1.00  7.11      AA   O
ATOM    393  N   VAL A  43      22.482   2.684  -0.141  1.00  6.96      AA   N
ATOM    394  CA  VAL A  43      21.246   2.913   0.586  1.00  4.76      AA   C
ATOM    395  CB  VAL A  43      20.208   1.805   0.341  1.00  5.12      AA   C
ATOM    396  CG1 VAL A  43      18.928   2.128   1.107  1.00  6.11      AA   C
ATOM    397  CG2 VAL A  43      19.900   1.749  -1.173  1.00  7.26      AA   C
ATOM    398  C   VAL A  43      21.638   3.028   2.055  1.00  4.57      AA   C
ATOM    399  O   VAL A  43      21.942   2.019   2.672  1.00  8.57      AA   O
ATOM    400  N   ALA A  44      21.591   4.242   2.575  1.00  3.82      AA   N
ATOM    401  CA  ALA A  44      21.843   4.419   4.003  1.00  3.73      AA   C
ATOM    402  CB  ALA A  44      22.417   5.799   4.202  1.00  5.86      AA   C
ATOM    403  C   ALA A  44      20.523   4.334   4.766  1.00  4.37      AA   C
ATOM    404  O   ALA A  44      20.480   4.012   5.976  1.00  5.26      AA   O
ATOM    405  N   GLN A  45      19.401   4.722   4.110  1.00  3.62      AA   N
ATOM    406  CA  GLN A  45      18.139   4.739   4.837  1.00  4.75      AA   C
ATOM    407  CB  GLN A  45      17.995   6.140   5.463  1.00 10.04      AA   C
ATOM    408  CG  GLN A  45      17.187   6.233   6.738  1.00 16.82      AA   C
ATOM    409  CD  GLN A  45      17.380   7.650   7.247  1.00 18.07      AA   C
ATOM    410  OE1 GLN A  45      16.914   8.592   6.635  1.00 27.50      AA   O
ATOM    411  NE2 GLN A  45      18.205   7.825   8.259  1.00 21.84      AA   N
ATOM    412  C   GLN A  45      17.003   4.515   3.853  1.00  4.52      AA   C
ATOM    413  O   GLN A  45      17.159   4.799   2.651  1.00  4.03      AA   O
ATOM    414  N   VAL A  46      15.961   3.826   4.305  1.00  5.24      AA   N
ATOM    415  CA  VAL A  46      14.710   3.784   3.537  1.00  6.68      AA   C
ATOM    416  CB  VAL A  46      14.291   2.346   3.210  1.00  7.20      AA   C
ATOM    417  CG1 VAL A  46      12.941   2.372   2.452  1.00  8.00      AA   C
ATOM    418  CG2 VAL A  46      15.350   1.619   2.364  1.00  8.85      AA   C
ATOM    419  C   VAL A  46      13.644   4.441   4.389  1.00  9.12      AA   C
ATOM    420  O   VAL A  46      13.446   4.052   5.534  1.00  9.17      AA   O
ATOM    421  N   ASN A  47      13.026   5.486   3.845  1.00  5.96      AA   N
ATOM    422  CA  ASN A  47      11.981   6.196   4.570  1.00  6.27      AA   C
ATOM    423  CB  ASN A  47      12.326   7.675   4.628  1.00  8.00      AA   C
ATOM    424  CG  ASN A  47      13.596   7.902   5.426  1.00 11.62      AA   C
ATOM    425  OD1 ASN A  47      13.856   7.177   6.374  1.00 17.32      AA   O
ATOM    426  ND2 ASN A  47      14.371   8.892   5.041  1.00 19.80      AA   N
ATOM    427  C   ASN A  47      10.628   5.963   3.930  1.00  6.07      AA   C
ATOM    428  O   ASN A  47      10.533   5.771   2.714  1.00  6.08      AA   O
ATOM    429  N   ARG A  48       9.558   6.026   4.733  1.00  4.41      AA   N
ATOM    430  CA  ARG A  48       8.234   5.890   4.177  1.00  4.27      AA   C
ATOM    431  CB  ARG A  48       7.659   4.534   4.639  1.00  5.03      AA   C
ATOM    432  CG  ARG A  48       6.169   4.328   4.378  1.00  5.73      AA   C
ATOM    433  CD  ARG A  48       5.818   2.904   4.843  1.00  7.88      AA   C
ATOM    434  NE  ARG A  48       4.380   2.749   4.869  1.00 12.43      AA   N
ATOM    435  CZ  ARG A  48       3.589   3.124   5.872  1.00  8.57      AA   C
ATOM    436  NH1 ARG A  48       4.081   3.572   7.019  1.00 11.09      AA   N
ATOM    437  NH2 ARG A  48       2.293   2.946   5.759  1.00 10.35      AA   N
ATOM    438  C   ARG A  48       7.419   7.054   4.720  1.00  6.13      AA   C
ATOM    439  O   ARG A  48       7.467   7.378   5.913  1.00  6.55      AA   O
ATOM    440  N  ASER A  49       6.667   7.704   3.839  0.50  5.73      AA   N
ATOM    441  N  BSER A  49       6.618   7.605   3.818  0.50  5.62      AA   N
ATOM    442  CA ASER A  49       5.858   8.840   4.257  0.50  6.35      AA   C
ATOM    443  CA BSER A  49       5.774   8.757   4.061  0.50  6.84      AA   C
ATOM    444  CB ASER A  49       6.416  10.103   3.687  0.50  8.64      AA   C
ATOM    445  CB BSER A  49       6.210   9.855   3.119  0.50  6.90      AA   C
ATOM    446  OG ASER A  49       6.069  10.253   2.315  0.50  9.45      AA   O
ATOM    447  OG BSER A  49       5.599  11.120   3.345  0.50  7.39      AA   O
ATOM    448  C  ASER A  49       4.440   8.615   3.762  0.50  7.48      AA   C
ATOM    449  C  BSER A  49       4.343   8.306   3.796  0.50  7.82      AA   C
ATOM    450  O  ASER A  49       4.249   8.246   2.613  0.50  3.86      AA   O
ATOM    451  O  BSER A  49       4.030   7.500   2.900  0.50  4.12      AA   O
ATOM    452  N   VAL A  50       3.472   8.792   4.662  1.00  6.64      AA   N
ATOM    453  CA  VAL A  50       2.051   8.736   4.371  1.00  6.99      AA   C
ATOM    454  CB  VAL A  50       1.285   7.837   5.372  1.00 10.40      AA   C
ATOM    455  CG1 VAL A  50      -0.203   7.710   5.029  1.00  9.97      AA   C
ATOM    456  CG2 VAL A  50       1.889   6.424   5.492  1.00 11.95      AA   C
ATOM    457  C   VAL A  50       1.567  10.187   4.431  1.00  9.52      AA   C
ATOM    458  O   VAL A  50       1.924  10.944   5.356  1.00  8.72      AA   O
ATOM    459  N   SER A  51       0.796  10.601   3.415  1.00  4.32      AA   N
ATOM    460  CA  SER A  51       0.466  12.023   3.375  1.00  5.45      AA   C
ATOM    461  CB  SER A  51       1.233  12.663   2.272  1.00  8.38      AA   C
ATOM    462  OG  SER A  51       2.659  12.563   2.499  1.00  8.33      AA   O
ATOM    463  C   SER A  51      -1.028  12.182   3.094  1.00  6.83      AA   C
ATOM    464  O   SER A  51      -1.554  11.578   2.160  1.00  8.73      AA   O
ATOM    465  N   ARG A  52      -1.668  13.087   3.846  1.00  5.71      AA   N
ATOM    466  CA  ARG A  52      -3.042  13.443   3.512  1.00  7.71      AA   C
ATOM    467  CB  ARG A  52      -3.668  14.339   4.581  1.00 10.18      AA   C
ATOM    468  CG  ARG A  52      -3.581  13.768   5.989  1.00 10.37      AA   C
ATOM    469  CD  ARG A  52      -4.368  12.506   6.208  1.00 16.12      AA   C
ATOM    470  NE  ARG A  52      -5.724  12.381   5.664  1.00 16.08      AA   N
ATOM    471  CZ  ARG A  52      -6.837  12.501   6.388  1.00 40.05      AA   C
ATOM    472  NH1 ARG A  52      -6.758  12.812   7.676  1.00 28.33      AA   N
ATOM    473  NH2 ARG A  52      -8.022  12.307   5.825  1.00 26.02      AA   N
ATOM    474  C   ARG A  52      -3.120  14.171   2.164  1.00  5.86      AA   C
ATOM    475  O   ARG A  52      -2.164  14.783   1.690  1.00  5.08      AA   O
ATOM    476  N   ARG A  53      -4.325  14.180   1.571  1.00  7.00      AA   N
ATOM    477  CA  ARG A  53      -4.481  14.774   0.257  1.00  4.98      AA   C
ATOM    478  CB  ARG A  53      -5.901  14.538  -0.242  1.00  7.72      AA   C
ATOM    479  CG  ARG A  53      -6.069  14.992  -1.682  1.00  8.26      AA   C
ATOM    480  CD  ARG A  53      -7.516  14.703  -2.061  1.00 10.30      AA   C
ATOM    481  NE  ARG A  53      -7.707  15.101  -3.449  1.00 10.78      AA   N
ATOM    482  CZ  ARG A  53      -8.301  16.237  -3.824  1.00  8.36      AA   C
ATOM    483  NH1 ARG A  53      -8.683  17.096  -2.905  1.00  9.86      AA   N
ATOM    484  NH2 ARG A  53      -8.465  16.457  -5.125  1.00 11.55      AA   N
ATOM    485  C   ARG A  53      -4.138  16.251   0.272  1.00  6.41      AA   C
ATOM    486  O   ARG A  53      -4.571  16.973   1.171  1.00  7.80      AA   O
ATOM    487  N   GLY A  54      -3.283  16.659  -0.684  1.00  5.16      AA   N
ATOM    488  CA  GLY A  54      -2.892  18.053  -0.822  1.00  5.21      AA   C
ATOM    489  C   GLY A  54      -1.681  18.412   0.060  1.00  6.97      AA   C
ATOM    490  O   GLY A  54      -1.117  19.494  -0.039  1.00  7.74      AA   O
ATOM    491  N   VAL A  55      -1.210  17.486   0.886  1.00  6.15      AA   N
ATOM    492  CA  VAL A  55       0.016  17.737   1.625  1.00  6.70      AA   C
ATOM    493  CB  VAL A  55       0.245  16.635   2.671  1.00  6.76      AA   C
ATOM    494  CG1 VAL A  55       1.669  16.626   3.208  1.00  8.56      AA   C
ATOM    495  CG2 VAL A  55      -0.767  16.807   3.814  1.00  8.52      AA   C
ATOM    496  C   VAL A  55       1.187  17.869   0.651  1.00  6.98      AA   C
ATOM    497  O   VAL A  55       1.337  17.033  -0.247  1.00  7.27      AA   O
ATOM    498  N   LEU A  56       1.932  18.959   0.805  1.00  6.10      AA   N
ATOM    499  CA  LEU A  56       3.029  19.319  -0.074  1.00  7.22      AA   C
ATOM    500  CB  LEU A  56       2.798  20.719  -0.619  1.00  7.06      AA   C
ATOM    501  CG  LEU A  56       3.575  21.047  -1.906  1.00  6.89      AA   C
ATOM    502  CD1 LEU A  56       3.176  22.419  -2.408  1.00  8.15      AA   C
ATOM    503  CD2 LEU A  56       5.114  20.920  -1.745  1.00  7.66      AA   C
ATOM    504  C   LEU A  56       4.273  19.295   0.792  1.00  8.01      AA   C
ATOM    505  O   LEU A  56       4.360  20.075   1.749  1.00  9.61      AA   O
ATOM    506  N   ARG A  57       5.151  18.315   0.520  1.00  6.77      AA   N
ATOM    507  CA  ARG A  57       6.383  18.123   1.284  1.00  8.32      AA   C
ATOM    508  CB  ARG A  57       6.604  16.652   1.667  1.00  8.89      AA   C
ATOM    509  CG  ARG A  57       5.453  16.169   2.550  1.00  7.90      AA   C
ATOM    510  CD  ARG A  57       5.713  14.759   3.039  1.00  8.79      AA   C
ATOM    511  NE  ARG A  57       4.625  14.127   3.750  1.00  8.64      AA   N
ATOM    512  CZ  ARG A  57       4.405  14.238   5.045  1.00 12.79      AA   C
ATOM    513  NH1 ARG A  57       5.177  15.030   5.767  1.00 19.11      AA   N
ATOM    514  NH2 ARG A  57       3.414  13.572   5.604  1.00 13.68      AA   N
ATOM    515  C   ARG A  57       7.526  18.630   0.420  1.00 10.87      AA   C
ATOM    516  O   ARG A  57       7.771  18.101  -0.686  1.00  9.79      AA   O
ATOM    517  N   GLY A  58       8.213  19.684   0.883  1.00  9.51      AA   N
ATOM    518  CA  GLY A  58       9.290  20.221   0.063  1.00 11.53      AA   C
ATOM    519  C   GLY A  58       9.335  21.739   0.108  1.00 12.14      AA   C
ATOM    520  O   GLY A  58       8.562  22.356   0.859  1.00 10.32      AA   O
ATOM    521  N   VAL A  59      10.231  22.349  -0.659  1.00  8.61      AA   N
ATOM    522  CA  VAL A  59      11.286  21.731  -1.460  1.00  9.39      AA   C
ATOM    523  CB  VAL A  59      11.703  22.669  -2.595  1.00  8.76      AA   C
ATOM    524  CG1 VAL A  59      12.954  22.175  -3.317  1.00  9.80      AA   C
ATOM    525  CG2 VAL A  59      10.590  22.935  -3.601  1.00  8.31      AA   C
ATOM    526  C   VAL A  59      12.500  21.520  -0.556  1.00 10.38      AA   C
ATOM    527  O   VAL A  59      13.039  22.514  -0.043  1.00 14.32      AA   O
ATOM    528  N   HIS A  60      12.972  20.276  -0.433  1.00 10.60      AA   N
ATOM    529  CA  HIS A  60      13.986  19.934   0.559  1.00 11.06      AA   C
ATOM    530  CB  HIS A  60      13.530  18.716   1.344  1.00 11.76      AA   C
ATOM    531  CG  HIS A  60      12.366  19.067   2.208  1.00 17.34      AA   C
ATOM    532  ND1 HIS A  60      11.423  18.138   2.616  1.00 23.82      AA   N
ATOM    533  CE1 HIS A  60      10.534  18.739   3.383  1.00 32.32      AA   C
ATOM    534  NE2 HIS A  60      10.849  20.034   3.460  1.00 24.56      AA   N
ATOM    535  CD2 HIS A  60      11.987  20.258   2.725  1.00 21.67      AA   C
ATOM    536  C   HIS A  60      15.264  19.526  -0.159  1.00 12.27      AA   C
ATOM    537  O   HIS A  60      15.224  18.992  -1.282  1.00 10.16      AA   O
ATOM    538  N   PHE A  61      16.380  19.767   0.530  1.00  9.77      AA   N
ATOM    539  CA  PHE A  61      17.665  19.287   0.045  1.00  8.31      AA   C
ATOM    540  CB  PHE A  61      18.202  20.202  -1.057  1.00 10.46      AA   C
ATOM    541  CG  PHE A  61      18.560  21.602  -0.637  1.00 11.22      AA   C
ATOM    542  CD1 PHE A  61      17.623  22.620  -0.630  1.00 10.39      AA   C
ATOM    543  CE1 PHE A  61      17.971  23.912  -0.238  1.00 12.25      AA   C
ATOM    544  CZ  PHE A  61      19.281  24.192   0.123  1.00 15.59      AA   C
ATOM    545  CD2 PHE A  61      19.859  21.898  -0.251  1.00 14.17      AA   C
ATOM    546  CE2 PHE A  61      20.225  23.184   0.102  1.00 14.17      AA   C
ATOM    547  C   PHE A  61      18.605  19.195   1.250  1.00  9.29      AA   C
ATOM    548  O   PHE A  61      18.422  19.894   2.228  1.00 11.03      AA   O
ATOM    549  N   ALA A  62      19.575  18.281   1.185  1.00 10.73      AA   N
ATOM    550  CA  ALA A  62      20.612  18.175   2.213  1.00 12.36      AA   C
ATOM    551  CB  ALA A  62      20.928  16.720   2.418  1.00 14.36      AA   C
ATOM    552  C   ALA A  62      21.831  18.935   1.733  1.00 13.88      AA   C
ATOM    553  O   ALA A  62      22.160  18.911   0.539  1.00 12.28      AA   O
ATOM    554  N   GLN A  63      22.540  19.575   2.681  1.00 14.42      AA   N
ATOM    555  CA  GLN A  63      23.731  20.350   2.365  1.00 13.13      AA   C
ATOM    556  CB  GLN A  63      24.381  20.730   3.700  1.00 13.63      AA   C
ATOM    557  CG  GLN A  63      25.463  21.774   3.550  1.00 22.91      AA   C
ATOM    558  CD  GLN A  63      25.647  22.460   4.876  1.00 39.72      AA   C
ATOM    559  OE1 GLN A  63      24.752  22.463   5.728  1.00 42.00      AA   O
ATOM    560  NE2 GLN A  63      26.824  23.039   5.046  1.00 37.53      AA   N
ATOM    561  C   GLN A  63      24.757  19.477   1.626  1.00 10.37      AA   C
ATOM    562  O   GLN A  63      25.024  18.360   2.061  1.00 11.96      AA   O
ATOM    563  N   LEU A  64      25.377  20.040   0.568  1.00 12.83      AA   N
ATOM    564  CA  LEU A  64      26.398  19.320  -0.183  1.00 12.11      AA   C
ATOM    565  CB  LEU A  64      26.277  19.688  -1.666  1.00 14.83      AA   C
ATOM    566  CG  LEU A  64      27.243  18.915  -2.578  1.00 19.07      AA   C
ATOM    567  CD1 LEU A  64      26.578  17.711  -3.227  1.00 19.31      AA   C
ATOM    568  CD2 LEU A  64      27.839  19.816  -3.631  1.00 22.06      AA   C
ATOM    569  C   LEU A  64      27.753  19.750   0.367  1.00 19.35      AA   C
ATOM    570  O   LEU A  64      27.960  20.932   0.623  1.00 18.53      AA   O
ATOM    571  N   PRO A  65      28.744  18.857   0.567  1.00 20.10      AA   N
ATOM    572  CA  PRO A  65      28.576  17.404   0.511  1.00 20.64      AA   C
ATOM    573  CB  PRO A  65      29.988  16.943   0.096  1.00 23.81      AA   C
ATOM    574  CG  PRO A  65      30.892  17.927   0.827  1.00 22.11      AA   C
ATOM    575  CD  PRO A  65      30.146  19.246   0.807  1.00 30.14      AA   C
ATOM    576  C   PRO A  65      28.261  16.826   1.888  1.00 21.19      AA   C
ATOM    577  O   PRO A  65      28.442  17.470   2.922  1.00 21.21      AA   O
ATOM    578  N   PRO A  66      27.786  15.568   1.986  1.00 18.17      AA   N
ATOM    579  CA  PRO A  66      27.551  14.701   0.828  1.00 13.22      AA   C
ATOM    580  CB  PRO A  66      27.681  13.304   1.450  1.00 16.37      AA   C
ATOM    581  CG  PRO A  66      27.322  13.449   2.918  1.00 17.30      AA   C
ATOM    582  CD  PRO A  66      27.488  14.915   3.269  1.00 21.23      AA   C
ATOM    583  C   PRO A  66      26.130  14.797   0.290  1.00 14.53      AA   C
ATOM    584  O   PRO A  66      25.735  14.050  -0.622  1.00 13.86      AA   O
ATOM    585  N   SER A  67      25.343  15.691   0.904  1.00 12.67      AA   N
ATOM    586  CA  SER A  67      23.951  15.818   0.508  1.00 12.12      AA   C
ATOM    587  CB  SER A  67      23.882  16.443  -0.902  1.00 12.80      AA   C
ATOM    588  OG  SER A  67      22.534  16.706  -1.301  1.00 13.84      AA   O
ATOM    589  C   SER A  67      23.276  14.449   0.626  1.00 10.87      AA   C
ATOM    590  O   SER A  67      23.658  13.637   1.461  1.00 11.84      AA   O
ATOM    591  N   GLN A  68      22.197  14.218  -0.142  1.00 10.71      AA   N
ATOM    592  CA  GLN A  68      21.495  12.936  -0.135  1.00  9.44      AA   C
ATOM    593  CB  GLN A  68      20.211  13.052   0.700  1.00 13.08      AA   C
ATOM    594  CG  GLN A  68      20.388  12.942   2.189  1.00 21.99      AA   C
ATOM    595  CD  GLN A  68      19.009  12.987   2.797  1.00 23.23      AA   C
ATOM    596  OE1 GLN A  68      18.216  13.883   2.499  1.00 30.21      AA   O
ATOM    597  NE2 GLN A  68      18.717  12.011   3.639  1.00 22.14      AA   N
ATOM    598  C   GLN A  68      20.987  12.753  -1.570  1.00  8.88      AA   C
ATOM    599  O   GLN A  68      20.384  13.673  -2.113  1.00 11.73      AA   O
ATOM    600  N   ALA A  69      21.253  11.596  -2.176  1.00  7.62      AA   N
ATOM    601  CA  ALA A  69      20.568  11.203  -3.403  1.00  5.49      AA   C
ATOM    602  CB  ALA A  69      21.477  10.391  -4.289  1.00  5.46      AA   C
ATOM    603  C   ALA A  69      19.360  10.373  -2.995  1.00  6.24      AA   C
ATOM    604  O   ALA A  69      19.371   9.752  -1.909  1.00  8.62      AA   O
ATOM    605  N   LYS A  70      18.277  10.524  -3.757  1.00  3.23      AA   N
ATOM    606  CA ALYS A  70      17.031   9.878  -3.374  0.40  4.54      AA   C
ATOM    607  CA BLYS A  70      17.007   9.921  -3.385  0.60  4.37      AA   C
ATOM    608  CB ALYS A  70      16.012  10.907  -2.874  0.40  4.95      AA   C
ATOM    609  CB BLYS A  70      16.015  11.027  -2.993  0.60  4.21      AA   C
ATOM    610  CG ALYS A  70      16.279  11.399  -1.455  0.40  6.57      AA   C
ATOM    611  CG BLYS A  70      16.517  11.914  -1.853  0.60  6.17      AA   C
ATOM    612  CD ALYS A  70      15.126  12.234  -0.922  0.40  8.30      AA   C
ATOM    613  CD BLYS A  70      15.676  13.182  -1.632  0.60  6.92      AA   C
ATOM    614  CE ALYS A  70      15.532  13.076   0.274  0.40 11.42      AA   C
ATOM    615  CE BLYS A  70      16.298  14.125  -0.618  0.60 10.73      AA   C
ATOM    616  NZ ALYS A  70      16.679  12.441   0.957  0.40 17.97      AA   N
ATOM    617  NZ BLYS A  70      15.638  15.468  -0.546  0.60 11.67      AA   N
ATOM    618  C   LYS A  70      16.441   9.093  -4.544  1.00  3.91      AA   C
ATOM    619  O   LYS A  70      16.488   9.553  -5.684  1.00  4.39      AA   O
ATOM    620  N  ATYR A  71      15.957   7.866  -4.278  0.50  4.05      AA   N
ATOM    621  N  BTYR A  71      15.853   7.925  -4.240  0.50  3.66      AA   N
ATOM    622  CA ATYR A  71      15.199   7.091  -5.256  0.50  3.64      AA   C
ATOM    623  CA BTYR A  71      15.196   7.100  -5.245  0.50  3.27      AA   C
ATOM    624  CB ATYR A  71      15.851   5.718  -5.458  0.50  4.68      AA   C
ATOM    625  CB BTYR A  71      15.985   5.800  -5.398  0.50  4.05      AA   C
ATOM    626  CG ATYR A  71      15.259   4.793  -6.492  0.50  3.80      AA   C
ATOM    627  CG BTYR A  71      15.509   4.867  -6.475  0.50  3.27      AA   C
ATOM    628  CD1BTYR A  71      14.505   3.947  -6.240  0.50  3.35      AA   C
ATOM    629  CD1ATYR A  71      14.295   3.855  -6.154  0.50  4.14      AA   C
ATOM    630  CE1BTYR A  71      14.118   3.055  -7.228  0.50  3.75      AA   C
ATOM    631  CE1ATYR A  71      13.790   2.981  -7.106  0.50  5.24      AA   C
ATOM    632  CZ ATYR A  71      14.255   3.023  -8.415  0.50  5.16      AA   C
ATOM    633  CZ BTYR A  71      14.712   3.082  -8.482  0.50  3.92      AA   C
ATOM    634  OH ATYR A  71      13.813   2.153  -9.376  0.50  8.03      AA   O
ATOM    635  OH BTYR A  71      14.374   2.188  -9.470  0.50  4.29      AA   O
ATOM    636  CE2ATYR A  71      15.235   3.931  -8.762  0.50  4.73      AA   C
ATOM    637  CE2BTYR A  71      15.724   3.993  -8.716  0.50  3.91      AA   C
ATOM    638  CD2ATYR A  71      15.743   4.787  -7.798  0.50  4.34      AA   C
ATOM    639  CD2BTYR A  71      16.122   4.864  -7.719  0.50  3.57      AA   C
ATOM    640  C  ATYR A  71      13.795   6.965  -4.674  0.50  3.46      AA   C
ATOM    641  C  BTYR A  71      13.774   6.821  -4.760  0.50  2.94      AA   C
ATOM    642  O  ATYR A  71      13.637   6.552  -3.526  0.50  2.73      AA   O
ATOM    643  O  BTYR A  71      13.585   6.075  -3.786  0.50  2.34      AA   O
ATOM    644  N   VAL A  72      12.825   7.537  -5.382  1.00  2.78      AA   N
ATOM    645  CA  VAL A  72      11.491   7.779  -4.826  1.00  2.80      AA   C
ATOM    646  CB  VAL A  72      11.202   9.294  -4.918  1.00  3.81      AA   C
ATOM    647  CG1 VAL A  72       9.849   9.709  -4.351  1.00  6.44      AA   C
ATOM    648  CG2 VAL A  72      12.326  10.128  -4.294  1.00  6.21      AA   C
ATOM    649  C   VAL A  72      10.433   7.018  -5.605  1.00  3.18      AA   C
ATOM    650  O   VAL A  72      10.380   7.112  -6.840  1.00  2.27      AA   O
ATOM    651  N   THR A  73       9.532   6.345  -4.882  1.00  2.65      AA   N
ATOM    652  CA  THR A  73       8.476   5.628  -5.568  1.00  3.24      AA   C
ATOM    653  CB  THR A  73       8.766   4.116  -5.564  1.00  4.76      AA   C
ATOM    654  OG1 THR A  73      10.110   3.846  -6.043  1.00  5.64      AA   O
ATOM    655  CG2 THR A  73       7.819   3.344  -6.479  1.00  6.60      AA   C
ATOM    656  C   THR A  73       7.196   5.835  -4.776  1.00  3.43      AA   C
ATOM    657  O   THR A  73       7.197   5.788  -3.530  1.00  3.22      AA   O
ATOM    658  N   CYS A  74       6.070   6.022  -5.487  1.00  3.43      AA   N
ATOM    659  CA  CYS A  74       4.786   6.023  -4.798  1.00  4.90      AA   C
ATOM    660  CB  CYS A  74       3.875   7.017  -5.502  1.00  6.05      AA   C
ATOM    661  SG  CYS A  74       2.223   7.074  -4.762  1.00  7.06      AA   S
ATOM    662  C   CYS A  74       4.164   4.618  -4.882  1.00  5.84      AA   C
ATOM    663  O   CYS A  74       3.846   4.147  -5.953  1.00  5.60      AA   O
ATOM    664  N   LEU A  75       4.051   3.980  -3.733  1.00  5.42      AA   N
ATOM    665  CA  LEU A  75       3.670   2.566  -3.592  1.00  6.65      AA   C
ATOM    666  CB  LEU A  75       4.157   2.050  -2.240  1.00  9.49      AA   C
ATOM    667  CG  LEU A  75       5.631   1.659  -2.337  1.00 15.21      AA   C
ATOM    668  CD1 LEU A  75       5.980   0.762  -1.147  1.00 19.29      AA   C
ATOM    669  CD2 LEU A  75       5.926   0.962  -3.667  1.00 22.37      AA   C
ATOM    670  C   LEU A  75       2.177   2.448  -3.659  1.00  8.68      AA   C
ATOM    671  O   LEU A  75       1.677   1.395  -4.063  1.00 10.35      AA   O
ATOM    672  N   SER A  76       1.466   3.505  -3.265  1.00  8.29      AA   N
ATOM    673  CA  SER A  76       0.014   3.436  -3.279  1.00  8.27      AA   C
ATOM    674  CB  SER A  76      -0.619   2.632  -2.166  1.00 14.71      AA   C
ATOM    675  OG  SER A  76      -0.294   3.151  -0.894  1.00 16.28      AA   O
ATOM    676  C   SER A  76      -0.498   4.859  -3.299  1.00  8.38      AA   C
ATOM    677  O   SER A  76       0.088   5.782  -2.714  1.00  8.04      AA   O
ATOM    678  N   GLY A  77      -1.568   4.998  -4.057  1.00  6.15      AA   N
ATOM    679  CA  GLY A  77      -2.130   6.301  -4.369  1.00  7.10      AA   C
ATOM    680  C   GLY A  77      -1.316   6.994  -5.450  1.00  8.28      AA   C
ATOM    681  O   GLY A  77      -0.779   6.376  -6.352  1.00  7.27      AA   O
ATOM    682  N   ALA A  78      -1.258   8.329  -5.385  1.00  6.61      AA   N
ATOM    683  CA  ALA A  78      -0.547   9.091  -6.412  1.00  5.55      AA   C
ATOM    684  CB  ALA A  78      -1.479   9.485  -7.555  1.00  6.01      AA   C
ATOM    685  C   ALA A  78      -0.019  10.368  -5.785  1.00  4.45      AA   C
ATOM    686  O   ALA A  78      -0.724  10.998  -4.976  1.00  4.44      AA   O
ATOM    687  N   VAL A  79       1.179  10.779  -6.210  1.00  4.38      AA   N
ATOM    688  CA  VAL A  79       1.713  12.092  -5.870  1.00  3.98      AA   C
ATOM    689  CB  VAL A  79       2.847  11.994  -4.811  1.00  4.12      AA   C
ATOM    690  CG1 VAL A  79       2.373  11.188  -3.604  1.00  6.78      AA   C
ATOM    691  CG2 VAL A  79       4.098  11.350  -5.450  1.00  5.41      AA   C
ATOM    692  C   VAL A  79       2.221  12.740  -7.133  1.00  5.76      AA   C
ATOM    693  O   VAL A  79       2.566  12.087  -8.111  1.00  3.93      AA   O
ATOM    694  N   LEU A  80       2.294  14.083  -7.097  1.00  5.25      AA   N
ATOM    695  CA  LEU A  80       2.996  14.815  -8.138  1.00  4.93      AA   C
ATOM    696  CB  LEU A  80       2.225  16.069  -8.531  1.00  5.67      AA   C
ATOM    697  CG  LEU A  80       2.959  16.812  -9.641  1.00  7.30      AA   C
ATOM    698  CD1 LEU A  80       2.704  16.132 -10.997  1.00  8.24      AA   C
ATOM    699  CD2 LEU A  80       2.468  18.270  -9.709  1.00  7.89      AA   C
ATOM    700  C   LEU A  80       4.361  15.201  -7.558  1.00  5.59      AA   C
ATOM    701  O   LEU A  80       4.412  15.963  -6.595  1.00  5.77      AA   O
ATOM    702  N   ASP A  81       5.448  14.616  -8.084  1.00  4.60      AA   N
ATOM    703  CA  ASP A  81       6.793  14.908  -7.618  1.00  6.51      AA   C
ATOM    704  CB  ASP A  81       7.605  13.630  -7.794  1.00  6.74      AA   C
ATOM    705  CG  ASP A  81       8.847  13.636  -6.973  1.00 16.18      AA   C
ATOM    706  OD1 ASP A  81       9.788  14.362  -7.393  1.00 17.03      AA   O
ATOM    707  OD2 ASP A  81       8.838  12.961  -5.903  1.00 13.61      AA   O
ATOM    708  C   ASP A  81       7.406  15.992  -8.489  1.00  5.81      AA   C
ATOM    709  O   ASP A  81       7.256  15.967  -9.723  1.00  5.72      AA   O
ATOM    710  N   VAL A  82       8.080  16.961  -7.836  1.00  6.46      AA   N
ATOM    711  CA  VAL A  82       8.697  18.054  -8.566  1.00  5.76      AA   C
ATOM    712  CB  VAL A  82       7.984  19.403  -8.377  1.00  6.09      AA   C
ATOM    713  CG1 VAL A  82       8.754  20.522  -9.016  1.00  6.07      AA   C
ATOM    714  CG2 VAL A  82       6.525  19.342  -8.873  1.00  6.75      AA   C
ATOM    715  C   VAL A  82      10.160  18.130  -8.157  1.00  5.47      AA   C
ATOM    716  O   VAL A  82      10.395  18.271  -6.954  1.00  7.26      AA   O
ATOM    717  N   VAL A  83      11.066  17.949  -9.137  1.00  4.77      AA   N
ATOM    718  CA  VAL A  83      12.483  18.163  -8.917  1.00  6.22      AA   C
ATOM    719  CB  VAL A  83      13.289  17.159  -9.770  1.00  7.35      AA   C
ATOM    720  CG1 VAL A  83      14.786  17.472  -9.769  1.00 10.66      AA   C
ATOM    721  CG2 VAL A  83      13.041  15.739  -9.250  1.00 11.73      AA   C
ATOM    722  C   VAL A  83      12.792  19.612  -9.278  1.00  6.78      AA   C
ATOM    723  O   VAL A  83      12.357  20.105 -10.327  1.00  6.18      AA   O
ATOM    724  N   VAL A  84      13.609  20.293  -8.445  1.00  5.37      AA   N
ATOM    725  CA  VAL A  84      13.937  21.689  -8.698  1.00  4.70      AA   C
ATOM    726  CB  VAL A  84      13.371  22.575  -7.573  1.00  7.27      AA   C
ATOM    727  CG1 VAL A  84      13.681  24.032  -7.882  1.00  7.54      AA   C
ATOM    728  CG2 VAL A  84      11.859  22.300  -7.373  1.00  8.76      AA   C
ATOM    729  C   VAL A  84      15.465  21.814  -8.798  1.00  5.51      AA   C
ATOM    730  O   VAL A  84      16.180  21.360  -7.927  1.00  5.48      AA   O
ATOM    731  N   ASP A  85      15.897  22.521  -9.849  1.00  4.73      AA   N
ATOM    732  CA  ASP A  85      17.324  22.832 -10.017  1.00  4.56      AA   C
ATOM    733  CB  ASP A  85      17.710  23.016 -11.494  1.00  4.76      AA   C
ATOM    734  CG  ASP A  85      19.226  22.991 -11.653  1.00  3.78      AA   C
ATOM    735  OD1 ASP A  85      19.921  23.110 -10.621  1.00  4.74      AA   O
ATOM    736  OD2 ASP A  85      19.671  22.805 -12.833  1.00  5.77      AA   O
ATOM    737  C   ASP A  85      17.711  24.038  -9.153  1.00  6.08      AA   C
ATOM    738  O   ASP A  85      17.566  25.174  -9.563  1.00  6.24      AA   O
ATOM    739  N   ILE A  86      18.118  23.755  -7.900  1.00  6.03      AA   N
ATOM    740  CA  ILE A  86      18.487  24.746  -6.905  1.00  6.65      AA   C
ATOM    741  CB  ILE A  86      18.182  24.181  -5.518  1.00  8.07      AA   C
ATOM    742  CG1 ILE A  86      18.873  22.830  -5.246  1.00  5.51      AA   C
ATOM    743  CG2 ILE A  86      16.665  24.063  -5.370  1.00  8.04      AA   C
ATOM    744  CD1 ILE A  86      18.795  22.397  -3.781  1.00  7.83      AA   C
ATOM    745  C   ILE A  86      19.986  25.092  -7.018  1.00  7.18      AA   C
ATOM    746  O   ILE A  86      20.478  25.710  -6.085  1.00  7.63      AA   O
ATOM    747  N   ARG A  87      20.692  24.661  -8.080  1.00  5.40      AA   N
ATOM    748  CA  ARG A  87      22.152  24.716  -8.106  1.00  6.67      AA   C
ATOM    749  CB  ARG A  87      22.748  23.468  -8.767  1.00  6.02      AA   C
ATOM    750  CG  ARG A  87      22.199  22.174  -8.168  1.00  6.75      AA   C
ATOM    751  CD  ARG A  87      22.529  20.958  -9.028  1.00  5.98      AA   C
ATOM    752  NE  ARG A  87      21.863  21.106 -10.325  1.00  5.27      AA   N
ATOM    753  CZ  ARG A  87      21.716  20.087 -11.183  1.00  5.52      AA   C
ATOM    754  NH1 ARG A  87      22.321  18.928 -10.921  1.00  7.05      AA   N
ATOM    755  NH2 ARG A  87      21.098  20.261 -12.343  1.00  5.71      AA   N
ATOM    756  C   ARG A  87      22.620  26.001  -8.780  1.00  5.09      AA   C
ATOM    757  O   ARG A  87      22.406  26.188  -9.987  1.00  6.46      AA   O
ATOM    758  N   THR A  88      23.299  26.875  -8.009  1.00  6.83      AA   N
ATOM    759  CA  THR A  88      23.648  28.195  -8.520  1.00  7.39      AA   C
ATOM    760  CB  THR A  88      24.081  29.129  -7.376  1.00  9.91      AA   C
ATOM    761  OG1 THR A  88      25.222  28.560  -6.725  1.00  8.28      AA   O
ATOM    762  CG2 THR A  88      22.968  29.372  -6.376  1.00  9.24      AA   C
ATOM    763  C   THR A  88      24.710  27.984  -9.588  1.00  8.13      AA   C
ATOM    764  O   THR A  88      25.593  27.130  -9.418  1.00  8.37      AA   O
ATOM    765  N   GLY A  89      24.557  28.625 -10.737  1.00  8.03      AA   N
ATOM    766  CA  GLY A  89      25.513  28.471 -11.823  1.00  9.40      AA   C
ATOM    767  C   GLY A  89      25.071  27.374 -12.787  1.00 10.14      AA   C
ATOM    768  O   GLY A  89      25.648  27.180 -13.852  1.00  9.61      AA   O
ATOM    769  N   SER A  90      23.986  26.688 -12.439  1.00  7.52      AA   N
ATOM    770  CA  SER A  90      23.506  25.688 -13.371  1.00  8.11      AA   C
ATOM    771  CB  SER A  90      22.425  24.770 -12.738  1.00  6.77      AA   C
ATOM    772  OG  SER A  90      21.823  23.934 -13.745  1.00  8.25      AA   O
ATOM    773  C   SER A  90      22.936  26.367 -14.614  1.00  5.76      AA   C
ATOM    774  O   SER A  90      22.184  27.352 -14.504  1.00  7.10      AA   O
ATOM    775  N   PRO A  91      23.118  25.821 -15.824  1.00  7.49      AA   N
ATOM    776  CA  PRO A  91      22.392  26.349 -16.987  1.00  8.00      AA   C
ATOM    777  CB  PRO A  91      22.847  25.449 -18.148  1.00 11.59      AA   C
ATOM    778  CG  PRO A  91      24.134  24.779 -17.664  1.00 14.65      AA   C
ATOM    779  CD  PRO A  91      24.018  24.689 -16.142  1.00  8.15      AA   C
ATOM    780  C   PRO A  91      20.863  26.354 -16.801  1.00  7.36      AA   C
ATOM    781  O   PRO A  91      20.144  27.113 -17.445  1.00  9.21      AA   O
ATOM    782  N   THR A  92      20.366  25.467 -15.936  1.00  6.35      AA   N
ATOM    783  CA  THR A  92      18.922  25.367 -15.699  1.00  5.23      AA   C
ATOM    784  CB  THR A  92      18.352  23.980 -16.047  1.00  7.12      AA   C
ATOM    785  OG1 THR A  92      19.047  22.934 -15.347  1.00  8.72      AA   O
ATOM    786  CG2 THR A  92      18.399  23.691 -17.527  1.00  9.08      AA   C
ATOM    787  C   THR A  92      18.574  25.725 -14.264  1.00  4.93      AA   C
ATOM    788  O   THR A  92      17.566  25.246 -13.741  1.00  5.35      AA   O
ATOM    789  N   TYR A  93      19.355  26.618 -13.665  1.00  5.93      AA   N
ATOM    790  CA  TYR A  93      19.054  27.082 -12.321  1.00  6.01      AA   C
ATOM    791  CB  TYR A  93      20.113  28.136 -11.953  1.00  6.86      AA   C
ATOM    792  CG  TYR A  93      19.815  28.827 -10.641  1.00  9.12      AA   C
ATOM    793  CD1 TYR A  93      19.670  28.125  -9.451  1.00 10.00      AA   C
ATOM    794  CE1 TYR A  93      19.420  28.762  -8.245  1.00  9.79      AA   C
ATOM    795  CZ  TYR A  93      19.266  30.153  -8.235  1.00 12.64      AA   C
ATOM    796  OH  TYR A  93      19.040  30.819  -7.046  1.00 15.01      AA   O
ATOM    797  CE2 TYR A  93      19.397  30.863  -9.415  1.00 13.82      AA   C
ATOM    798  CD2 TYR A  93      19.637  30.213 -10.613  1.00 15.05      AA   C
ATOM    799  C   TYR A  93      17.627  27.686 -12.283  1.00  8.52      AA   C
ATOM    800  O   TYR A  93      17.232  28.427 -13.201  1.00  9.32      AA   O
ATOM    801  N   ARG A  94      16.851  27.183 -11.312  1.00  7.88      AA   N
ATOM    802  CA AARG A  94      15.473  27.585 -11.008  0.60  7.34      AA   C
ATOM    803  CA BARG A  94      15.475  27.587 -11.015  0.40  8.13      AA   C
ATOM    804  CB AARG A  94      15.269  29.110 -11.033  0.60 11.10      AA   C
ATOM    805  CB BARG A  94      15.268  29.105 -11.123  0.40 11.53      AA   C
ATOM    806  CG AARG A  94      15.995  29.805  -9.891  0.60 13.58      AA   C
ATOM    807  CG BARG A  94      15.954  29.881 -10.009  0.40 15.15      AA   C
ATOM    808  CD AARG A  94      15.592  31.261  -9.671  0.60 15.70      AA   C
ATOM    809  CD BARG A  94      15.472  31.319 -10.026  0.40 16.56      AA   C
ATOM    810  NE AARG A  94      16.481  31.915  -8.711  0.60 17.13      AA   N
ATOM    811  NE BARG A  94      15.301  31.713 -11.410  0.40 19.53      AA   N
ATOM    812  CZ AARG A  94      16.356  33.172  -8.258  0.60 24.39      AA   C
ATOM    813  CZ BARG A  94      14.426  32.606 -11.860  0.40 23.81      AA   C
ATOM    814  NH1AARG A  94      15.346  33.946  -8.642  0.60 14.88      AA   N
ATOM    815  NH1BARG A  94      14.389  32.858 -13.158  0.40 28.29      AA   N
ATOM    816  NH2AARG A  94      17.257  33.641  -7.410  0.60 17.40      AA   N
ATOM    817  NH2BARG A  94      13.610  33.251 -11.034  0.40 13.55      AA   N
ATOM    818  C   ARG A  94      14.451  26.820 -11.856  1.00  9.64      AA   C
ATOM    819  O   ARG A  94      13.224  26.971 -11.654  1.00 11.11      AA   O
ATOM    820  N   ALA A  95      14.919  26.031 -12.841  1.00  7.13      AA   N
ATOM    821  CA  ALA A  95      14.025  25.143 -13.572  1.00  7.28      AA   C
ATOM    822  CB  ALA A  95      14.632  24.582 -14.861  1.00 11.66      AA   C
ATOM    823  C   ALA A  95      13.523  24.020 -12.672  1.00  7.63      AA   C
ATOM    824  O   ALA A  95      14.079  23.704 -11.606  1.00  8.25      AA   O
ATOM    825  N   TRP A  96      12.356  23.508 -13.053  1.00  7.30      AA   N
ATOM    826  CA  TRP A  96      11.768  22.385 -12.341  1.00  7.88      AA   C
ATOM    827  CB  TRP A  96      10.744  22.856 -11.284  1.00  8.22      AA   C
ATOM    828  CG  TRP A  96       9.698  23.749 -11.877  1.00  7.84      AA   C
ATOM    829  CD1 TRP A  96       9.748  25.109 -11.969  1.00  9.30      AA   C
ATOM    830  NE1 TRP A  96       8.657  25.594 -12.628  1.00  9.25      AA   N
ATOM    831  CE2 TRP A  96       7.828  24.556 -12.953  1.00  9.40      AA   C
ATOM    832  CD2 TRP A  96       8.459  23.373 -12.507  1.00  5.76      AA   C
ATOM    833  CE3 TRP A  96       7.829  22.146 -12.767  1.00  8.15      AA   C
ATOM    834  CZ3 TRP A  96       6.587  22.148 -13.380  1.00  8.76      AA   C
ATOM    835  CH2 TRP A  96       5.988  23.327 -13.845  1.00  8.30      AA   C
ATOM    836  CZ2 TRP A  96       6.589  24.547 -13.619  1.00 10.43      AA   C
ATOM    837  C   TRP A  96      11.137  21.435 -13.347  1.00 11.17      AA   C
ATOM    838  O   TRP A  96      10.875  21.773 -14.524  1.00  9.70      AA   O
ATOM    839  N   GLU A  97      10.890  20.215 -12.868  1.00  8.60      AA   N
ATOM    840  CA AGLU A  97      10.142  19.269 -13.682  0.70  8.78      AA   C
ATOM    841  CA BGLU A  97      10.179  19.239 -13.681  0.30  8.52      AA   C
ATOM    842  CB AGLU A  97      11.086  18.364 -14.462  0.70 10.72      AA   C
ATOM    843  CB BGLU A  97      11.181  18.358 -14.428  0.30  9.92      AA   C
ATOM    844  CG AGLU A  97      10.358  17.379 -15.372  0.70 11.14      AA   C
ATOM    845  CG BGLU A  97      12.074  17.561 -13.502  0.30 10.54      AA   C
ATOM    846  CD AGLU A  97      11.257  16.654 -16.372  0.70 18.99      AA   C
ATOM    847  CD BGLU A  97      13.152  16.700 -14.123  0.30 15.31      AA   C
ATOM    848  OE1AGLU A  97      12.473  16.792 -16.270  0.70 19.92      AA   O
ATOM    849  OE1BGLU A  97      13.568  17.001 -15.260  0.30 15.51      AA   O
ATOM    850  OE2AGLU A  97      10.733  15.973 -17.273  0.70 23.22      AA   O
ATOM    851  OE2BGLU A  97      13.563  15.717 -13.464  0.30 19.69      AA   O
ATOM    852  C   GLU A  97       9.250  18.425 -12.786  1.00  6.31      AA   C
ATOM    853  O   GLU A  97       9.671  17.956 -11.731  1.00  6.32      AA   O
ATOM    854  N   ALA A  98       8.006  18.295 -13.226  1.00  6.64      AA   N
ATOM    855  CA  ALA A  98       6.994  17.535 -12.486  1.00  8.18      AA   C
ATOM    856  CB  ALA A  98       5.673  18.289 -12.497  1.00  8.61      AA   C
ATOM    857  C   ALA A  98       6.862  16.157 -13.129  1.00 10.29      AA   C
ATOM    858  O   ALA A  98       6.782  16.020 -14.363  1.00 10.38      AA   O
ATOM    859  N   VAL A  99       6.804  15.130 -12.271  1.00  7.53      AA   N
ATOM    860  CA  VAL A  99       6.545  13.777 -12.716  1.00  9.64      AA   C
ATOM    861  CB  VAL A  99       7.812  12.941 -12.469  1.00 17.02      AA   C
ATOM    862  CG1 VAL A  99       7.573  11.468 -12.761  1.00 22.66      AA   C
ATOM    863  CG2 VAL A  99       9.007  13.484 -13.269  1.00 18.75      AA   C
ATOM    864  C   VAL A  99       5.383  13.225 -11.883  1.00  7.83      AA   C
ATOM    865  O   VAL A  99       5.441  13.262 -10.650  1.00  7.21      AA   O
ATOM    866  N   ARG A 100       4.339  12.678 -12.530  1.00  7.95      AA   N
ATOM    867  CA AARG A 100       3.286  12.019 -11.788  0.50 10.58      AA   C
ATOM    868  CA BARG A 100       3.274  11.995 -11.830  0.50 11.29      AA   C
ATOM    869  CB AARG A 100       1.901  12.149 -12.446  0.50 10.85      AA   C
ATOM    870  CB BARG A 100       2.006  11.930 -12.686  0.50 14.33      AA   C
ATOM    871  CG AARG A 100       0.755  11.674 -11.564  0.50 13.20      AA   C
ATOM    872  CG BARG A 100       1.165  13.185 -12.532  0.50 16.54      AA   C
ATOM    873  CD AARG A 100      -0.629  12.001 -12.099  0.50 19.39      AA   C
ATOM    874  CD BARG A 100      -0.010  13.400 -13.482  0.50 27.44      AA   C
ATOM    875  NE AARG A 100      -0.822  11.249 -13.323  0.50 22.94      AA   N
ATOM    876  NE BARG A 100      -0.122  14.815 -13.835  0.50 30.67      AA   N
ATOM    877  CZ AARG A 100      -1.938  10.612 -13.633  0.50 28.84      AA   C
ATOM    878  CZ BARG A 100      -0.624  15.778 -13.063  0.50 30.53      AA   C
ATOM    879  NH1AARG A 100      -2.030   9.949 -14.773  0.50 29.77      AA   N
ATOM    880  NH1BARG A 100      -0.660  17.020 -13.513  0.50 42.65      AA   N
ATOM    881  NH2AARG A 100      -2.954  10.625 -12.789  0.50 43.54      AA   N
ATOM    882  NH2BARG A 100      -1.091  15.510 -11.854  0.50 16.58      AA   N
ATOM    883  C   ARG A 100       3.761  10.615 -11.400  1.00 10.76      AA   C
ATOM    884  O   ARG A 100       4.135   9.803 -12.241  1.00 12.31      AA   O
ATOM    885  N   LEU A 101       3.790  10.370 -10.088  1.00  4.42      AA   N
ATOM    886  CA  LEU A 101       4.147   9.035  -9.598  1.00  5.41      AA   C
ATOM    887  CB  LEU A 101       5.167   9.160  -8.453  1.00  5.75      AA   C
ATOM    888  CG  LEU A 101       6.528   9.735  -8.876  1.00  6.40      AA   C
ATOM    889  CD1 LEU A 101       7.450   9.801  -7.655  1.00  7.84      AA   C
ATOM    890  CD2 LEU A 101       7.191   8.804  -9.951  1.00  8.46      AA   C
ATOM    891  C   LEU A 101       2.841   8.436  -9.108  1.00  7.09      AA   C
ATOM    892  O   LEU A 101       2.424   8.663  -7.960  1.00  7.03      AA   O
ATOM    893  N   ASP A 102       2.237   7.595  -9.953  1.00  7.59      AA   N
ATOM    894  CA  ASP A 102       0.919   7.081  -9.617  1.00  8.65      AA   C
ATOM    895  CB  ASP A 102      -0.179   7.798 -10.400  1.00 14.27      AA   C
ATOM    896  CG  ASP A 102      -0.026   7.547 -11.901  1.00 26.21      AA   C
ATOM    897  OD1 ASP A 102       1.035   7.006 -12.302  1.00 21.64      AA   O
ATOM    898  OD2 ASP A 102      -0.941   7.904 -12.667  1.00 44.66      AA   O
ATOM    899  C   ASP A 102       0.890   5.573  -9.855  1.00  7.65      AA   C
ATOM    900  O   ASP A 102      -0.166   4.939  -9.900  1.00 10.08      AA   O
ATOM    901  N   ASP A 103       2.071   4.969  -9.932  1.00  7.45      AA   N
ATOM    902  CA  ASP A 103       2.123   3.527 -10.071  1.00  8.93      AA   C
ATOM    903  CB  ASP A 103       2.081   3.197 -11.554  1.00 12.13      AA   C
ATOM    904  CG  ASP A 103       1.933   1.700 -11.736  1.00 21.71      AA   C
ATOM    905  OD1 ASP A 103       2.967   1.040 -11.707  1.00 15.33      AA   O
ATOM    906  OD2 ASP A 103       0.785   1.206 -11.800  1.00 37.40      AA   O
ATOM    907  C   ASP A 103       3.428   3.049  -9.450  1.00  8.16      AA   C
ATOM    908  O   ASP A 103       4.439   3.711  -9.636  1.00  7.95      AA   O
ATOM    909  N   PRO A 104       3.470   1.894  -8.749  1.00  7.41      AA   N
ATOM    910  CA APRO A 104       4.701   1.409  -8.138  0.60  6.98      AA   C
ATOM    911  CA BPRO A 104       4.708   1.418  -8.141  0.40  6.89      AA   C
ATOM    912  CB APRO A 104       4.223   0.165  -7.354  0.60 10.66      AA   C
ATOM    913  CB BPRO A 104       4.293   0.168  -7.337  0.40  8.74      AA   C
ATOM    914  CG APRO A 104       2.986  -0.288  -8.100  0.60  9.08      AA   C
ATOM    915  CG BPRO A 104       2.813   0.346  -7.126  0.40  6.67      AA   C
ATOM    916  CD APRO A 104       2.313   1.011  -8.484  0.60  8.80      AA   C
ATOM    917  CD BPRO A 104       2.313   1.061  -8.366  0.40  7.38      AA   C
ATOM    918  C   PRO A 104       5.803   1.062  -9.144  1.00  7.75      AA   C
ATOM    919  O   PRO A 104       6.957   0.915  -8.755  1.00  8.60      AA   O
ATOM    920  N   HIS A 105       5.467   0.984 -10.444  1.00  7.13      AA   N
ATOM    921  CA  HIS A 105       6.511   0.630 -11.398  1.00  6.78      AA   C
ATOM    922  CB  HIS A 105       5.904  -0.220 -12.533  1.00 10.19      AA   C
ATOM    923  CG  HIS A 105       5.265  -1.446 -11.982  1.00 13.12      AA   C
ATOM    924  ND1 HIS A 105       3.929  -1.445 -11.585  1.00 21.22      AA   N
ATOM    925  CE1 HIS A 105       3.630  -2.622 -11.064  1.00 19.08      AA   C
ATOM    926  NE2 HIS A 105       4.740  -3.381 -11.088  1.00 19.06      AA   N
ATOM    927  CD2 HIS A 105       5.778  -2.640 -11.618  1.00 21.66      AA   C
ATOM    928  C   HIS A 105       7.280   1.822 -11.965  1.00  9.01      AA   C
ATOM    929  O   HIS A 105       8.071   1.654 -12.910  1.00  9.68      AA   O
ATOM    930  N   ARG A 106       7.004   3.029 -11.471  1.00  6.45      AA   N
ATOM    931  CA AARG A 106       7.740   4.209 -11.911  0.70  6.28      AA   C
ATOM    932  CA BARG A 106       7.766   4.193 -11.912  0.30  6.67      AA   C
ATOM    933  CB AARG A 106       6.721   5.254 -12.367  0.70 10.84      AA   C
ATOM    934  CB BARG A 106       6.858   5.213 -12.608  0.30  9.68      AA   C
ATOM    935  CG AARG A 106       7.357   6.543 -12.851  0.70 13.58      AA   C
ATOM    936  CG BARG A 106       6.390   4.759 -13.982  0.30 10.40      AA   C
ATOM    937  CD AARG A 106       6.213   7.418 -13.282  0.70 22.39      AA   C
ATOM    938  CD BARG A 106       5.867   5.817 -14.936  0.30 15.74      AA   C
ATOM    939  NE AARG A 106       5.991   7.272 -14.707  0.70 31.97      AA   N
ATOM    940  NE BARG A 106       5.234   5.150 -16.066  0.30 20.71      AA   N
ATOM    941  CZ AARG A 106       5.373   8.185 -15.432  0.70 34.64      AA   C
ATOM    942  CZ BARG A 106       4.284   5.694 -16.817  0.30 21.04      AA   C
ATOM    943  NH1AARG A 106       4.907   9.277 -14.852  0.70 22.51      AA   N
ATOM    944  NH1BARG A 106       3.867   6.923 -16.563  0.30 16.93      AA   N
ATOM    945  NH2AARG A 106       5.211   7.993 -16.729  0.70 40.33      AA   N
ATOM    946  NH2BARG A 106       3.763   5.012 -17.821  0.30 22.77      AA   N
ATOM    947  C   ARG A 106       8.472   4.813 -10.708  1.00  6.61      AA   C
ATOM    948  O   ARG A 106       7.870   5.008  -9.670  1.00  6.43      AA   O
ATOM    949  N   SER A 107       9.774   5.076 -10.830  1.00  4.23      AA   N
ATOM    950  CA  SER A 107      10.511   5.646  -9.698  1.00  3.91      AA   C
ATOM    951  CB  SER A 107      11.501   4.685  -9.106  1.00  5.15      AA   C
ATOM    952  OG  SER A 107      10.850   3.532  -8.655  1.00  6.50      AA   O
ATOM    953  C   SER A 107      11.332   6.823 -10.207  1.00  7.25      AA   C
ATOM    954  O   SER A 107      11.639   6.893 -11.411  1.00  6.92      AA   O
ATOM    955  N   LEU A 108      11.580   7.797  -9.341  1.00  4.11      AA   N
ATOM    956  CA  LEU A 108      12.372   8.957  -9.705  1.00  4.37      AA   C
ATOM    957  CB  LEU A 108      11.542  10.177  -9.299  1.00  5.55      AA   C
ATOM    958  CG  LEU A 108      12.235  11.537  -9.394  1.00 10.82      AA   C
ATOM    959  CD1 LEU A 108      12.348  11.933 -10.867  1.00 11.75      AA   C
ATOM    960  CD2 LEU A 108      11.432  12.588  -8.639  1.00 17.08      AA   C
ATOM    961  C   LEU A 108      13.669   8.908  -8.916  1.00  5.61      AA   C
ATOM    962  O   LEU A 108      13.640   8.718  -7.695  1.00  5.08      AA   O
ATOM    963  N   TYR A 109      14.781   9.116  -9.622  1.00  3.33      AA   N
ATOM    964  CA  TYR A 109      16.078   9.244  -8.960  1.00  4.48      AA   C
ATOM    965  CB  TYR A 109      17.127   8.303  -9.569  1.00  4.29      AA   C
ATOM    966  CG  TYR A 109      18.506   8.490  -8.990  1.00  4.98      AA   C
ATOM    967  CD1 TYR A 109      18.776   8.015  -7.697  1.00  4.81      AA   C
ATOM    968  CE1 TYR A 109      20.035   8.178  -7.134  1.00  5.52      AA   C
ATOM    969  CZ  TYR A 109      21.005   8.880  -7.826  1.00  5.51      AA   C
ATOM    970  OH  TYR A 109      22.247   9.033  -7.244  1.00  8.70      AA   O
ATOM    971  CE2 TYR A 109      20.748   9.382  -9.102  1.00  6.44      AA   C
ATOM    972  CD2 TYR A 109      19.484   9.211  -9.651  1.00  5.76      AA   C
ATOM    973  C   TYR A 109      16.503  10.697  -9.055  1.00  4.72      AA   C
ATOM    974  O   TYR A 109      16.514  11.299 -10.146  1.00  5.09      AA   O
ATOM    975  N   VAL A 110      16.865  11.228  -7.873  1.00  3.06      AA   N
ATOM    976  CA AVAL A 110      17.317  12.609  -7.771  0.60  4.37      AA   C
ATOM    977  CA BVAL A 110      17.372  12.586  -7.872  0.40  4.22      AA   C
ATOM    978  CB AVAL A 110      16.323  13.347  -6.860  0.60  7.30      AA   C
ATOM    979  CB BVAL A 110      16.364  13.541  -7.230  0.40  5.15      AA   C
ATOM    980  CG1AVAL A 110      16.694  14.801  -6.647  0.60  5.34      AA   C
ATOM    981  CG1BVAL A 110      16.165  13.254  -5.745  0.40  4.36      AA   C
ATOM    982  CG2AVAL A 110      14.884  13.227  -7.362  0.60  4.99      AA   C
ATOM    983  CG2BVAL A 110      16.706  15.000  -7.488  0.40  4.10      AA   C
ATOM    984  C   VAL A 110      18.732  12.603  -7.201  1.00  5.58      AA   C
ATOM    985  O   VAL A 110      18.891  12.238  -6.029  1.00  4.94      AA   O
ATOM    986  N   GLU A 111      19.736  13.034  -7.970  1.00  3.95      AA   N
ATOM    987  CA  GLU A 111      21.098  12.930  -7.427  1.00  6.08      AA   C
ATOM    988  CB  GLU A 111      22.154  13.052  -8.542  1.00  7.42      AA   C
ATOM    989  CG  GLU A 111      22.360  14.485  -8.999  1.00  7.85      AA   C
ATOM    990  CD  GLU A 111      23.452  14.683 -10.041  1.00 10.36      AA   C
ATOM    991  OE1 GLU A 111      24.214  13.724 -10.350  1.00 13.73      AA   O
ATOM    992  OE2 GLU A 111      23.587  15.817 -10.544  1.00 12.60      AA   O
ATOM    993  C   GLU A 111      21.306  13.986  -6.336  1.00  5.15      AA   C
ATOM    994  O   GLU A 111      20.534  14.960  -6.212  1.00  5.52      AA   O
ATOM    995  N   ALA A 112      22.419  13.822  -5.600  1.00  4.73      AA   N
ATOM    996  CA  ALA A 112      22.838  14.763  -4.571  1.00  6.41      AA   C
ATOM    997  CB  ALA A 112      24.195  14.343  -4.035  1.00  6.57      AA   C
ATOM    998  C   ALA A 112      22.975  16.160  -5.186  1.00  5.65      AA   C
ATOM    999  O   ALA A 112      23.571  16.337  -6.268  1.00  6.86      AA   O
ATOM   1000  N   GLY A 113      22.359  17.122  -4.493  1.00  6.27      AA   N
ATOM   1001  CA  GLY A 113      22.480  18.538  -4.843  1.00  6.17      AA   C
ATOM   1002  C   GLY A 113      21.233  19.132  -5.500  1.00  8.06      AA   C
ATOM   1003  O   GLY A 113      21.180  20.344  -5.699  1.00  8.91      AA   O
ATOM   1004  N   LEU A 114      20.217  18.310  -5.830  1.00  4.69      AA   N
ATOM   1005  CA  LEU A 114      18.956  18.850  -6.376  1.00  5.13      AA   C
ATOM   1006  CB  LEU A 114      18.444  17.891  -7.451  1.00  6.09      AA   C
ATOM   1007  CG  LEU A 114      19.215  18.005  -8.765  1.00  6.69      AA   C
ATOM   1008  CD1 LEU A 114      18.793  16.842  -9.645  1.00  9.42      AA   C
ATOM   1009  CD2 LEU A 114      18.946  19.362  -9.483  1.00  7.40      AA   C
ATOM   1010  C   LEU A 114      17.900  19.003  -5.287  1.00  5.02      AA   C
ATOM   1011  O   LEU A 114      18.059  18.484  -4.199  1.00  7.96      AA   O
ATOM   1012  N   GLY A 115      16.845  19.788  -5.583  1.00  5.38      AA   N
ATOM   1013  CA  GLY A 115      15.763  19.911  -4.598  1.00  7.39      AA   C
ATOM   1014  C   GLY A 115      14.599  18.993  -4.948  1.00  5.78      AA   C
ATOM   1015  O   GLY A 115      14.346  18.744  -6.144  1.00  5.18      AA   O
ATOM   1016  N   HIS A 116      13.987  18.442  -3.912  1.00  5.65      AA   N
ATOM   1017  CA  HIS A 116      12.935  17.471  -4.171  1.00  6.19      AA   C
ATOM   1018  CB  HIS A 116      13.380  16.045  -3.733  1.00 12.49      AA   C
ATOM   1019  CG  HIS A 116      12.344  14.969  -3.942  1.00 12.56      AA   C
ATOM   1020  ND1 HIS A 116      11.764  14.266  -2.890  1.00 21.31      AA   N
ATOM   1021  CE1 HIS A 116      10.862  13.421  -3.371  1.00 12.51      AA   C
ATOM   1022  NE2 HIS A 116      10.788  13.598  -4.713  1.00 15.06      AA   N
ATOM   1023  CD2 HIS A 116      11.728  14.551  -5.079  1.00 14.97      AA   C
ATOM   1024  C   HIS A 116      11.675  17.926  -3.426  1.00  7.00      AA   C
ATOM   1025  O   HIS A 116      11.741  18.433  -2.313  1.00  7.15      AA   O
ATOM   1026  N   SER A 117      10.514  17.588  -3.986  1.00  4.47      AA   N
ATOM   1027  CA  SER A 117       9.229  17.906  -3.358  1.00  4.25      AA   C
ATOM   1028  CB  SER A 117       8.819  19.365  -3.615  1.00  3.97      AA   C
ATOM   1029  OG  SER A 117       8.715  19.566  -5.016  1.00  5.67      AA   O
ATOM   1030  C   SER A 117       8.187  16.970  -3.951  1.00  5.26      AA   C
ATOM   1031  O   SER A 117       8.376  16.453  -5.069  1.00  5.71      AA   O
ATOM   1032  N   PHE A 118       7.080  16.851  -3.227  1.00  4.19      AA   N
ATOM   1033  CA  PHE A 118       5.933  16.226  -3.880  1.00  3.65      AA   C
ATOM   1034  CB  PHE A 118       6.010  14.673  -3.893  1.00  5.27      AA   C
ATOM   1035  CG  PHE A 118       5.937  14.022  -2.532  1.00  6.01      AA   C
ATOM   1036  CD1 PHE A 118       4.680  13.765  -2.001  1.00  7.18      AA   C
ATOM   1037  CE1 PHE A 118       4.565  13.160  -0.752  1.00 10.06      AA   C
ATOM   1038  CZ  PHE A 118       5.693  12.744  -0.083  1.00 10.18      AA   C
ATOM   1039  CD2 PHE A 118       7.081  13.598  -1.850  1.00  8.28      AA   C
ATOM   1040  CE2 PHE A 118       6.954  13.002  -0.594  1.00 11.60      AA   C
ATOM   1041  C   PHE A 118       4.653  16.751  -3.219  1.00  5.19      AA   C
ATOM   1042  O   PHE A 118       4.668  17.122  -2.018  1.00  3.47      AA   O
ATOM   1043  N   MET A 119       3.528  16.567  -3.937  1.00  4.48      AA   N
ATOM   1044  CA  MET A 119       2.220  16.814  -3.322  1.00  4.93      AA   C
ATOM   1045  CB  MET A 119       1.508  17.950  -4.060  1.00  8.28      AA   C
ATOM   1046  CG  MET A 119       0.071  18.146  -3.539  1.00  7.62      AA   C
ATOM   1047  SD  MET A 119      -0.901  19.419  -4.356  1.00 13.01      AA   S
ATOM   1048  CE  MET A 119       0.098  20.776  -3.795  1.00  7.80      AA   C
ATOM   1049  C   MET A 119       1.385  15.535  -3.457  1.00  5.11      AA   C
ATOM   1050  O   MET A 119       1.354  14.959  -4.529  1.00  5.30      AA   O
ATOM   1051  N   ALA A 120       0.689  15.163  -2.384  1.00  4.16      AA   N
ATOM   1052  CA  ALA A 120      -0.192  14.008  -2.398  1.00  4.02      AA   C
ATOM   1053  CB  ALA A 120      -0.488  13.590  -0.955  1.00  5.89      AA   C
ATOM   1054  C   ALA A 120      -1.465  14.332  -3.184  1.00  5.63      AA   C
ATOM   1055  O   ALA A 120      -2.153  15.293  -2.866  1.00  4.91      AA   O
ATOM   1056  N   LEU A 121      -1.728  13.574  -4.265  1.00  4.75      AA   N
ATOM   1057  CA  LEU A 121      -2.926  13.761  -5.067  1.00  4.50      AA   C
ATOM   1058  CB  LEU A 121      -2.659  13.343  -6.512  1.00  4.52      AA   C
ATOM   1059  CG  LEU A 121      -1.482  14.048  -7.178  1.00  7.70      AA   C
ATOM   1060  CD1 LEU A 121      -1.359  13.524  -8.624  1.00  8.28      AA   C
ATOM   1061  CD2 LEU A 121      -1.712  15.554  -7.176  1.00 10.05      AA   C
ATOM   1062  C   LEU A 121      -4.120  12.977  -4.541  1.00  5.70      AA   C
ATOM   1063  O   LEU A 121      -5.284  13.296  -4.885  1.00  8.57      AA   O
ATOM   1064  N   THR A 122      -3.827  11.978  -3.714  1.00  5.30      AA   N
ATOM   1065  CA  THR A 122      -4.835  11.131  -3.095  1.00  5.03      AA   C
ATOM   1066  CB  THR A 122      -4.752   9.702  -3.657  1.00  5.39      AA   C
ATOM   1067  OG1 THR A 122      -3.457   9.095  -3.433  1.00  6.24      AA   O
ATOM   1068  CG2 THR A 122      -4.996   9.647  -5.155  1.00  6.93      AA   C
ATOM   1069  C   THR A 122      -4.615  11.113  -1.589  1.00  5.96      AA   C
ATOM   1070  O   THR A 122      -3.494  11.319  -1.112  1.00  7.96      AA   O
ATOM   1071  N   ASP A 123      -5.704  10.862  -0.865  1.00  6.35      AA   N
ATOM   1072  CA  ASP A 123      -5.586  10.799   0.569  1.00  6.78      AA   C
ATOM   1073  CB  ASP A 123      -6.985  10.877   1.215  1.00 12.44      AA   C
ATOM   1074  CG  ASP A 123      -6.967  11.421   2.644  1.00 19.48      AA   C
ATOM   1075  OD1 ASP A 123      -6.058  12.223   3.011  1.00 15.39      AA   O
ATOM   1076  OD2 ASP A 123      -7.870  11.021   3.422  1.00 20.75      AA   O
ATOM   1077  C   ASP A 123      -4.799   9.566   0.995  1.00  9.65      AA   C
ATOM   1078  O   ASP A 123      -5.075   8.419   0.614  1.00 11.10      AA   O
ATOM   1079  N   ASP A 124      -3.822   9.800   1.854  1.00  8.93      AA   N
ATOM   1080  CA  ASP A 124      -2.994   8.744   2.411  1.00  9.19      AA   C
ATOM   1081  CB  ASP A 124      -3.776   7.768   3.301  1.00 14.47      AA   C
ATOM   1082  CG  ASP A 124      -4.107   8.353   4.670  1.00 25.60      AA   C
ATOM   1083  OD1 ASP A 124      -3.507   9.395   5.062  1.00 17.93      AA   O
ATOM   1084  OD2 ASP A 124      -4.963   7.760   5.362  1.00 39.17      AA   O
ATOM   1085  C   ASP A 124      -2.103   8.102   1.351  1.00  7.29      AA   C
ATOM   1086  O   ASP A 124      -1.829   6.901   1.429  1.00  7.62      AA   O
ATOM   1087  N   ALA A 125      -1.620   8.876   0.383  1.00  7.11      AA   N
ATOM   1088  CA  ALA A 125      -0.627   8.385  -0.574  1.00  5.45      AA   C
ATOM   1089  CB  ALA A 125      -0.346   9.486  -1.535  1.00  4.75      AA   C
ATOM   1090  C   ALA A 125       0.638   7.982   0.171  1.00  6.43      AA   C
ATOM   1091  O   ALA A 125       1.023   8.640   1.136  1.00  5.32      AA   O
ATOM   1092  N   VAL A 126       1.217   6.846  -0.234  1.00  3.86      AA   N
ATOM   1093  CA  VAL A 126       2.396   6.323   0.439  1.00  3.61      AA   C
ATOM   1094  CB  VAL A 126       2.167   4.853   0.833  1.00  4.43      AA   C
ATOM   1095  CG1 VAL A 126       3.425   4.263   1.436  1.00  5.95      AA   C
ATOM   1096  CG2 VAL A 126       1.001   4.684   1.800  1.00  6.55      AA   C
ATOM   1097  C   VAL A 126       3.568   6.423  -0.526  1.00  4.50      AA   C
ATOM   1098  O   VAL A 126       3.489   5.927  -1.669  1.00  3.54      AA   O
ATOM   1099  N   VAL A 127       4.611   7.099  -0.065  1.00  4.01      AA   N
ATOM   1100  CA  VAL A 127       5.858   7.221  -0.823  1.00  4.42      AA   C
ATOM   1101  CB  VAL A 127       6.170   8.717  -1.026  1.00  4.11      AA   C
ATOM   1102  CG1 VAL A 127       7.579   8.908  -1.595  1.00  6.81      AA   C
ATOM   1103  CG2 VAL A 127       5.106   9.367  -1.948  1.00  7.73      AA   C
ATOM   1104  C   VAL A 127       6.968   6.539  -0.045  1.00  6.00      AA   C
ATOM   1105  O   VAL A 127       7.068   6.688   1.182  1.00  4.53      AA   O
ATOM   1106  N  AVAL A 128       7.767   5.731  -0.754  0.50  3.99      AA   N
ATOM   1107  N  BVAL A 128       7.804   5.743  -0.722  0.50  4.02      AA   N
ATOM   1108  CA AVAL A 128       8.949   5.164  -0.139  0.50  4.50      AA   C
ATOM   1109  CA BVAL A 128       8.899   5.089  -0.024  0.50  4.59      AA   C
ATOM   1110  CB AVAL A 128       8.963   3.630  -0.241  0.50  4.86      AA   C
ATOM   1111  CB BVAL A 128       8.685   3.558  -0.043  0.50  5.47      AA   C
ATOM   1112  CG1AVAL A 128      10.356   3.035   0.010  0.50  7.34      AA   C
ATOM   1113  CG1BVAL A 128       9.868   2.786   0.539  0.50  7.81      AA   C
ATOM   1114  CG2AVAL A 128       7.940   3.066   0.733  0.50  6.57      AA   C
ATOM   1115  CG2BVAL A 128       7.405   3.170   0.698  0.50  6.20      AA   C
ATOM   1116  C  AVAL A 128      10.137   5.771  -0.839  0.50  4.35      AA   C
ATOM   1117  C  BVAL A 128      10.144   5.505  -0.778  0.50  4.25      AA   C
ATOM   1118  O  AVAL A 128      10.153   5.997  -2.052  0.50  4.08      AA   O
ATOM   1119  O  BVAL A 128      10.143   5.361  -2.022  0.50  3.34      AA   O
ATOM   1120  N   TYR A 129      11.146   6.053  -0.049  1.00  4.79      AA   N
ATOM   1121  CA  TYR A 129      12.325   6.519  -0.771  1.00  5.97      AA   C
ATOM   1122  CB  TYR A 129      12.269   8.017  -1.056  1.00 12.27      AA   C
ATOM   1123  CG  TYR A 129      12.362   8.885   0.163  1.00 12.27      AA   C
ATOM   1124  CD1 TYR A 129      13.607   9.287   0.612  1.00 17.41      AA   C
ATOM   1125  CE1 TYR A 129      13.752  10.068   1.755  1.00 20.83      AA   C
ATOM   1126  CZ  TYR A 129      12.621  10.465   2.448  1.00 27.05      AA   C
ATOM   1127  OH  TYR A 129      12.777  11.259   3.553  1.00 34.80      AA   O
ATOM   1128  CE2 TYR A 129      11.361  10.067   2.017  1.00 21.80      AA   C
ATOM   1129  CD2 TYR A 129      11.235   9.277   0.874  1.00 16.52      AA   C
ATOM   1130  C   TYR A 129      13.581   5.991  -0.111  1.00  5.30      AA   C
ATOM   1131  O   TYR A 129      13.631   5.806   1.109  1.00  6.67      AA   O
ATOM   1132  N   LEU A 130      14.526   5.650  -0.979  1.00  3.93      AA   N
ATOM   1133  CA  LEU A 130      15.832   5.206  -0.553  1.00  4.94      AA   C
ATOM   1134  CB  LEU A 130      16.359   4.157  -1.559  1.00  6.68      AA   C
ATOM   1135  CG  LEU A 130      15.371   3.108  -2.101  1.00 12.31      AA   C
ATOM   1136  CD1 LEU A 130      16.112   2.038  -2.881  1.00 21.25      AA   C
ATOM   1137  CD2 LEU A 130      14.436   2.492  -1.085  1.00 15.06      AA   C
ATOM   1138  C   LEU A 130      16.731   6.439  -0.609  1.00  6.73      AA   C
ATOM   1139  O   LEU A 130      16.735   7.200  -1.596  1.00  7.09      AA   O
ATOM   1140  N   THR A 131      17.604   6.619   0.400  1.00  4.26      AA   N
ATOM   1141  CA ATHR A 131      18.505   7.752   0.368  0.50  4.73      AA   C
ATOM   1142  CA BTHR A 131      18.513   7.755   0.377  0.50  4.69      AA   C
ATOM   1143  CB ATHR A 131      18.037   8.823   1.368  0.50  8.17      AA   C
ATOM   1144  CB BTHR A 131      18.252   8.754   1.520  0.50  7.68      AA   C
ATOM   1145  OG1ATHR A 131      19.051   9.815   1.394  0.50 10.85      AA   O
ATOM   1146  OG1BTHR A 131      18.565   8.086   2.751  0.50  8.24      AA   O
ATOM   1147  CG2ATHR A 131      17.828   8.296   2.775  0.50  5.98      AA   C
ATOM   1148  CG2BTHR A 131      16.831   9.274   1.527  0.50  8.23      AA   C
ATOM   1149  C   THR A 131      19.936   7.264   0.579  1.00  5.06      AA   C
ATOM   1150  O   THR A 131      20.150   6.264   1.267  1.00  5.35      AA   O
ATOM   1151  N   SER A 132      20.887   7.979  -0.043  1.00  4.99      AA   N
ATOM   1152  CA  SER A 132      22.292   7.604   0.033  1.00  5.20      AA   C
ATOM   1153  CB  SER A 132      23.056   8.306  -1.075  1.00  4.79      AA   C
ATOM   1154  OG  SER A 132      22.989   9.733  -0.898  1.00  8.01      AA   O
ATOM   1155  C   SER A 132      22.893   7.977   1.397  1.00  5.53      AA   C
ATOM   1156  O   SER A 132      23.969   7.446   1.725  1.00  7.06      AA   O
ATOM   1157  N   GLN A 133      22.273   8.912   2.126  1.00  6.77      AA   N
ATOM   1158  CA  GLN A 133      22.810   9.299   3.432  1.00  9.14      AA   C
ATOM   1159  CB  GLN A 133      23.445  10.688   3.352  1.00  9.63      AA   C
ATOM   1160  CG  GLN A 133      24.707  10.721   2.500  1.00 10.75      AA   C
ATOM   1161  CD  GLN A 133      25.837   9.929   3.089  1.00 20.32      AA   C
ATOM   1162  OE1 GLN A 133      25.912   9.739   4.303  1.00 26.66      AA   O
ATOM   1163  NE2 GLN A 133      26.708   9.438   2.224  1.00 23.27      AA   N
ATOM   1164  C   GLN A 133      21.652   9.417   4.418  1.00  9.98      AA   C
ATOM   1165  O   GLN A 133      20.551   9.760   4.024  1.00 15.59      AA   O
ATOM   1166  N   GLY A 134      21.937   9.119   5.693  1.00 15.63      AA   N
ATOM   1167  CA  GLY A 134      20.887   9.197   6.706  1.00 18.57      AA   C
ATOM   1168  C   GLY A 134      20.363  10.631   6.851  1.00 34.38      AA   C
ATOM   1169  O   GLY A 134      21.130  11.583   6.713  1.00 24.85      AA   O
ATOM   1170  N   TYR A 135      19.051  10.781   7.097  1.00 29.42      AA   N
ATOM   1171  CA ATYR A 135      18.444  12.074   7.390  0.60 37.83      AA   C
ATOM   1172  CA BTYR A 135      18.480  12.088   7.366  0.40 37.59      AA   C
ATOM   1173  CB ATYR A 135      16.928  11.959   7.609  0.60 35.04      AA   C
ATOM   1174  CB BTYR A 135      16.950  12.025   7.360  0.40 36.10      AA   C
ATOM   1175  CG ATYR A 135      16.276  13.220   8.132  0.60 33.11      AA   C
ATOM   1176  CG BTYR A 135      16.353  12.511   6.066  0.40 34.74      AA   C
ATOM   1177  CD1ATYR A 135      16.108  14.328   7.312  0.60 28.19      AA   C
ATOM   1178  CD1BTYR A 135      16.285  13.866   5.780  0.40 42.59      AA   C
ATOM   1179  CE1ATYR A 135      15.529  15.499   7.779  0.60 26.18      AA   C
ATOM   1180  CE1BTYR A 135      15.752  14.329   4.588  0.40 38.89      AA   C
ATOM   1181  CZ ATYR A 135      15.106  15.578   9.095  0.60 26.38      AA   C
ATOM   1182  CZ BTYR A 135      15.287  13.425   3.651  0.40 29.44      AA   C
ATOM   1183  OH ATYR A 135      14.545  16.741   9.551  0.60 32.41      AA   O
ATOM   1184  OH BTYR A 135      14.763  13.875   2.475  0.40 39.97      AA   O
ATOM   1185  CE2BTYR A 135      15.357  12.072   3.919  0.40 12.41      AA   C
ATOM   1186  CE2ATYR A 135      15.280  14.491   9.936  0.60 34.96      AA   C
ATOM   1187  CD2BTYR A 135      15.888  11.626   5.113  0.40 21.98      AA   C
ATOM   1188  CD2ATYR A 135      15.860  13.326   9.455  0.60 30.93      AA   C
ATOM   1189  C   TYR A 135      19.094  12.683   8.633  1.00 45.07      AA   C
ATOM   1190  O   TYR A 135      19.236  12.006   9.649  1.00 30.81      AA   O
ATOM   1191  N   ALA A 136      19.479  13.964   8.533  1.00 49.09      AA   N
ATOM   1192  CA  ALA A 136      20.014  14.745   9.640  1.00 49.38      AA   C
ATOM   1193  CB  ALA A 136      21.528  14.775   9.564  1.00 32.52      AA   C
ATOM   1194  C   ALA A 136      19.384  16.141   9.582  1.00 55.20      AA   C
ATOM   1195  O   ALA A 136      19.557  16.861   8.600  1.00 32.73      AA   O
ATOM   1196  N   ALA A 137      18.593  16.500  10.606  1.00 45.78      AA   N
ATOM   1197  CA  ALA A 137      17.843  17.755  10.597  1.00 49.14      AA   C
ATOM   1198  CB  ALA A 137      16.963  17.864  11.826  1.00 48.14      AA   C
ATOM   1199  C   ALA A 137      18.766  18.971  10.425  1.00 44.19      AA   C
ATOM   1200  O   ALA A 137      18.404  19.922   9.721  1.00 29.94      AA   O
ATOM   1201  N   GLY A 138      19.962  18.920  11.042  1.00 32.58      AA   N
ATOM   1202  CA  GLY A 138      20.973  19.973  10.973  1.00 25.25      AA   C
ATOM   1203  C   GLY A 138      21.567  20.207   9.576  1.00 32.70      AA   C
ATOM   1204  O   GLY A 138      22.124  21.271   9.307  1.00 28.89      AA   O
ATOM   1205  N   ARG A 139      21.471  19.215   8.682  1.00 19.47      AA   N
ATOM   1206  CA  ARG A 139      22.034  19.375   7.340  1.00 20.85      AA   C
ATOM   1207  CB  ARG A 139      22.833  18.139   6.913  1.00 25.16      AA   C
ATOM   1208  CG  ARG A 139      23.920  17.752   7.907  1.00 34.25      AA   C
ATOM   1209  CD  ARG A 139      25.146  18.633   7.771  1.00 31.49      AA   C
ATOM   1210  NE  ARG A 139      25.835  18.462   6.485  1.00 32.89      AA   N
ATOM   1211  CZ  ARG A 139      26.959  19.094   6.148  1.00 50.98      AA   C
ATOM   1212  NH1 ARG A 139      27.506  18.895   4.959  1.00 36.98      AA   N
ATOM   1213  NH2 ARG A 139      27.532  19.931   7.001  1.00 31.17      AA   N
ATOM   1214  C   ARG A 139      20.930  19.619   6.313  1.00 20.45      AA   C
ATOM   1215  O   ARG A 139      21.217  19.839   5.135  1.00 15.64      AA   O
ATOM   1216  N   GLU A 140      19.685  19.597   6.785  1.00 19.36      AA   N
ATOM   1217  CA  GLU A 140      18.492  19.648   5.964  1.00 29.05      AA   C
ATOM   1218  CB  GLU A 140      17.386  18.888   6.697  1.00 33.50      AA   C
ATOM   1219  CG  GLU A 140      16.140  18.685   5.871  1.00 33.86      AA   C
ATOM   1220  CD  GLU A 140      16.408  17.973   4.558  1.00 42.03      AA   C
ATOM   1221  OE1 GLU A 140      15.781  18.365   3.572  1.00 44.27      AA   O
ATOM   1222  OE2 GLU A 140      17.266  17.041   4.527  1.00 44.10      AA   O
ATOM   1223  C   GLU A 140      18.081  21.102   5.766  1.00 26.81      AA   C
ATOM   1224  O   GLU A 140      18.025  21.859   6.734  1.00 28.48      AA   O
ATOM   1225  N   HIS A 141      17.814  21.473   4.507  1.00 14.92      AA   N
ATOM   1226  CA  HIS A 141      17.391  22.813   4.160  1.00 14.20      AA   C
ATOM   1227  CB  HIS A 141      18.465  23.584   3.397  1.00 17.13      AA   C
ATOM   1228  CG  HIS A 141      19.719  23.702   4.183  1.00 20.78      AA   C
ATOM   1229  ND1 HIS A 141      19.764  24.396   5.382  1.00 33.45      AA   N
ATOM   1230  CE1 HIS A 141      20.977  24.289   5.909  1.00 31.15      AA   C
ATOM   1231  NE2 HIS A 141      21.703  23.489   5.099  1.00 37.01      AA   N
ATOM   1232  CD2 HIS A 141      20.919  23.097   4.035  1.00 28.76      AA   C
ATOM   1233  C   HIS A 141      16.124  22.711   3.311  1.00 13.47      AA   C
ATOM   1234  O   HIS A 141      15.719  21.629   2.878  1.00 12.07      AA   O
ATOM   1235  N   GLY A 142      15.486  23.868   3.180  1.00 14.91      AA   N
ATOM   1236  CA  GLY A 142      14.204  23.967   2.508  1.00 15.57      AA   C
ATOM   1237  C   GLY A 142      14.076  25.295   1.787  1.00 15.52      AA   C
ATOM   1238  O   GLY A 142      14.530  26.337   2.273  1.00 17.32      AA   O
ATOM   1239  N   VAL A 143      13.390  25.244   0.632  1.00 13.04      AA   N
ATOM   1240  CA  VAL A 143      12.956  26.411  -0.092  1.00 11.22      AA   C
ATOM   1241  CB  VAL A 143      13.563  26.441  -1.517  1.00 16.00      AA   C
ATOM   1242  CG1 VAL A 143      12.978  27.571  -2.347  1.00 15.36      AA   C
ATOM   1243  CG2 VAL A 143      15.073  26.646  -1.437  1.00 22.73      AA   C
ATOM   1244  C   VAL A 143      11.426  26.359  -0.171  1.00 10.43      AA   C
ATOM   1245  O   VAL A 143      10.827  25.289  -0.299  1.00 10.79      AA   O
ATOM   1246  N   HIS A 144      10.786  27.522  -0.065  1.00 10.96      AA   N
ATOM   1247  CA  HIS A 144       9.327  27.549  -0.062  1.00 13.51      AA   C
ATOM   1248  CB  HIS A 144       8.806  28.970   0.185  1.00 12.58      AA   C
ATOM   1249  CG  HIS A 144       7.363  28.985   0.590  1.00 16.99      AA   C
ATOM   1250  ND1 HIS A 144       6.314  28.630  -0.280  1.00 12.61      AA   N
ATOM   1251  CE1 HIS A 144       5.159  28.720   0.381  1.00 14.15      AA   C
ATOM   1252  NE2 HIS A 144       5.423  29.047   1.660  1.00 16.77      AA   N
ATOM   1253  CD2 HIS A 144       6.778  29.226   1.792  1.00 16.60      AA   C
ATOM   1254  C   HIS A 144       8.777  27.022  -1.388  1.00  8.52      AA   C
ATOM   1255  O   HIS A 144       9.114  27.524  -2.470  1.00  8.96      AA   O
ATOM   1256  N   PRO A 145       7.899  25.965  -1.358  1.00  8.35      AA   N
ATOM   1257  CA  PRO A 145       7.453  25.335  -2.616  1.00  8.56      AA   C
ATOM   1258  CB  PRO A 145       6.732  24.064  -2.162  1.00  7.21      AA   C
ATOM   1259  CG  PRO A 145       6.281  24.376  -0.712  1.00  8.10      AA   C
ATOM   1260  CD  PRO A 145       7.385  25.293  -0.173  1.00  8.47      AA   C
ATOM   1261  C   PRO A 145       6.527  26.147  -3.517  1.00  7.22      AA   C
ATOM   1262  O   PRO A 145       6.361  25.845  -4.701  1.00  6.17      AA   O
ATOM   1263  N   LEU A 146       5.946  27.231  -2.955  1.00  8.93      AA   N
ATOM   1264  CA  LEU A 146       5.042  28.089  -3.701  1.00  8.68      AA   C
ATOM   1265  CB  LEU A 146       3.785  28.370  -2.852  1.00  7.30      AA   C
ATOM   1266  CG  LEU A 146       3.086  27.132  -2.282  1.00  8.78      AA   C
ATOM   1267  CD1 LEU A 146       1.794  27.502  -1.520  1.00  8.11      AA   C
ATOM   1268  CD2 LEU A 146       2.733  26.135  -3.390  1.00  9.35      AA   C
ATOM   1269  C   LEU A 146       5.729  29.389  -4.114  1.00 10.02      AA   C
ATOM   1270  O   LEU A 146       5.094  30.300  -4.646  1.00 11.23      AA   O
ATOM   1271  N   ASP A 147       7.062  29.449  -4.000  1.00 11.67      AA   N
ATOM   1272  CA  ASP A 147       7.781  30.647  -4.407  1.00 12.14      AA   C
ATOM   1273  CB  ASP A 147       9.287  30.410  -4.258  1.00 14.48      AA   C
ATOM   1274  CG  ASP A 147      10.104  31.675  -4.427  1.00 20.29      AA   C
ATOM   1275  OD1 ASP A 147       9.508  32.718  -4.750  1.00 20.80      AA   O
ATOM   1276  OD2 ASP A 147      11.322  31.591  -4.269  1.00 15.74      AA   O
ATOM   1277  C   ASP A 147       7.508  30.974  -5.869  1.00 12.88      AA   C
ATOM   1278  O   ASP A 147       7.821  30.198  -6.747  1.00 11.72      AA   O
ATOM   1279  N   PRO A 148       6.981  32.178  -6.223  1.00 15.84      AA   N
ATOM   1280  CA  PRO A 148       6.723  32.530  -7.618  1.00 14.83      AA   C
ATOM   1281  CB  PRO A 148       5.953  33.869  -7.518  1.00 16.70      AA   C
ATOM   1282  CG  PRO A 148       6.383  34.403  -6.195  1.00 15.57      AA   C
ATOM   1283  CD  PRO A 148       6.557  33.220  -5.274  1.00 17.26      AA   C
ATOM   1284  C   PRO A 148       8.012  32.692  -8.418  1.00 13.40      AA   C
ATOM   1285  O   PRO A 148       7.984  32.632  -9.634  1.00 14.14      AA   O
ATOM   1286  N   ASP A 149       9.163  32.788  -7.711  1.00 14.80      AA   N
ATOM   1287  CA  ASP A 149      10.458  32.799  -8.405  1.00 15.86      AA   C
ATOM   1288  CB  ASP A 149      11.572  33.286  -7.459  1.00 14.75      AA   C
ATOM   1289  CG  ASP A 149      11.589  34.795  -7.219  1.00 23.76      AA   C
ATOM   1290  OD1 ASP A 149      10.933  35.527  -7.994  1.00 25.82      AA   O
ATOM   1291  OD2 ASP A 149      12.245  35.218  -6.248  1.00 30.90      AA   O
ATOM   1292  C   ASP A 149      10.789  31.424  -9.014  1.00 16.00      AA   C
ATOM   1293  O   ASP A 149      11.537  31.323  -9.989  1.00 17.99      AA   O
ATOM   1294  N   LEU A 150      10.171  30.358  -8.473  1.00 12.76      AA   N
ATOM   1295  CA  LEU A 150      10.247  29.039  -9.114  1.00 12.05      AA   C
ATOM   1296  CB  LEU A 150      10.266  27.937  -8.058  1.00 11.63      AA   C
ATOM   1297  CG  LEU A 150      11.461  27.960  -7.089  1.00 11.48      AA   C
ATOM   1298  CD1 LEU A 150      11.330  26.890  -6.021  1.00 10.63      AA   C
ATOM   1299  CD2 LEU A 150      12.793  27.816  -7.838  1.00 10.06      AA   C
ATOM   1300  C   LEU A 150       9.037  28.832 -10.011  1.00 11.72      AA   C
ATOM   1301  O   LEU A 150       9.171  28.344 -11.115  1.00 12.46      AA   O
ATOM   1302  N   GLY A 151       7.844  29.192  -9.525  1.00 12.24      AA   N
ATOM   1303  CA  GLY A 151       6.682  29.109 -10.414  1.00 10.75      AA   C
ATOM   1304  C   GLY A 151       6.239  27.678 -10.736  1.00  8.99      AA   C
ATOM   1305  O   GLY A 151       5.741  27.403 -11.850  1.00  9.87      AA   O
ATOM   1306  N   ILE A 152       6.388  26.806  -9.744  1.00  8.82      AA   N
ATOM   1307  CA  ILE A 152       5.968  25.413  -9.941  1.00  8.77      AA   C
ATOM   1308  CB  ILE A 152       6.371  24.528  -8.744  1.00  7.73      AA   C
ATOM   1309  CG1 ILE A 152       7.893  24.534  -8.552  1.00  7.78      AA   C
ATOM   1310  CG2 ILE A 152       5.835  23.105  -8.986  1.00  7.64      AA   C
ATOM   1311  CD1 ILE A 152       8.385  24.095  -7.193  1.00  8.22      AA   C
ATOM   1312  C   ILE A 152       4.452  25.344 -10.183  1.00 10.03      AA   C
ATOM   1313  O   ILE A 152       3.702  25.923  -9.406  1.00 11.09      AA   O
ATOM   1314  N   ALA A 153       4.054  24.529 -11.173  1.00 11.96      AA   N
ATOM   1315  CA  ALA A 153       2.639  24.334 -11.491  1.00 15.90      AA   C
ATOM   1316  CB  ALA A 153       2.498  24.048 -12.957  1.00 14.84      AA   C
ATOM   1317  C   ALA A 153       2.031  23.197 -10.665  1.00 10.19      AA   C
ATOM   1318  O   ALA A 153       1.912  22.061 -11.140  1.00 17.98      AA   O
ATOM   1319  N   TRP A 154       1.746  23.471  -9.400  1.00  8.80      AA   N
ATOM   1320  CA  TRP A 154       1.129  22.507  -8.524  1.00  8.07      AA   C
ATOM   1321  CB  TRP A 154       1.181  22.954  -7.070  1.00  8.89      AA   C
ATOM   1322  CG  TRP A 154       2.587  23.000  -6.541  1.00  6.07      AA   C
ATOM   1323  CD1 TRP A 154       3.344  24.114  -6.277  1.00  6.84      AA   C
ATOM   1324  NE1 TRP A 154       4.577  23.723  -5.825  1.00  5.90      AA   N
ATOM   1325  CE2 TRP A 154       4.665  22.362  -5.806  1.00  6.42      AA   C
ATOM   1326  CD2 TRP A 154       3.427  21.864  -6.260  1.00  6.99      AA   C
ATOM   1327  CE3 TRP A 154       3.262  20.480  -6.354  1.00  7.63      AA   C
ATOM   1328  CZ3 TRP A 154       4.302  19.647  -5.976  1.00  8.58      AA   C
ATOM   1329  CH2 TRP A 154       5.532  20.166  -5.547  1.00  7.55      AA   C
ATOM   1330  CZ2 TRP A 154       5.726  21.525  -5.457  1.00  5.71      AA   C
ATOM   1331  C   TRP A 154      -0.293  22.235  -9.016  1.00 11.60      AA   C
ATOM   1332  O   TRP A 154      -0.843  23.044  -9.772  1.00 15.84      AA   O
ATOM   1333  N   PRO A 155      -0.868  21.053  -8.710  1.00 11.32      AA   N
ATOM   1334  CA  PRO A 155      -2.144  20.645  -9.307  1.00 19.44      AA   C
ATOM   1335  CB  PRO A 155      -2.401  19.316  -8.593  1.00 16.90      AA   C
ATOM   1336  CG  PRO A 155      -1.012  18.762  -8.443  1.00 18.10      AA   C
ATOM   1337  CD  PRO A 155      -0.246  19.978  -7.939  1.00 12.42      AA   C
ATOM   1338  C   PRO A 155      -3.279  21.642  -9.116  1.00 14.00      AA   C
ATOM   1339  O   PRO A 155      -3.513  22.204  -8.036  1.00 14.93      AA   O
ATOM   1340  N   ASP A 156      -3.980  21.808 -10.229  1.00 14.22      AA   N
ATOM   1341  CA AASP A 156      -5.171  22.624 -10.263  0.60 16.92      AA   C
ATOM   1342  CA BASP A 156      -5.198  22.589 -10.311  0.40 16.52      AA   C
ATOM   1343  CB AASP A 156      -5.772  22.639 -11.668  0.60 18.86      AA   C
ATOM   1344  CB BASP A 156      -5.838  22.425 -11.693  0.40 17.18      AA   C
ATOM   1345  CG AASP A 156      -6.625  23.869 -11.913  0.60 26.99      AA   C
ATOM   1346  CG BASP A 156      -5.136  23.196 -12.795  0.40 24.22      AA   C
ATOM   1347  OD1AASP A 156      -6.697  24.730 -10.994  0.60 24.04      AA   O
ATOM   1348  OD1BASP A 156      -4.224  23.984 -12.464  0.40 26.05      AA   O
ATOM   1349  OD2AASP A 156      -7.186  23.973 -13.029  0.60 37.51      AA   O
ATOM   1350  OD2BASP A 156      -5.517  23.011 -13.973  0.40 27.42      AA   O
ATOM   1351  C   ASP A 156      -6.197  22.010  -9.316  1.00 14.36      AA   C
ATOM   1352  O   ASP A 156      -6.412  20.796  -9.299  1.00 18.54      AA   O
ATOM   1353  N   GLY A 157      -6.824  22.871  -8.528  1.00 10.53      AA   N
ATOM   1354  CA  GLY A 157      -7.941  22.395  -7.722  1.00 10.97      AA   C
ATOM   1355  C   GLY A 157      -7.612  21.701  -6.412  1.00  9.55      AA   C
ATOM   1356  O   GLY A 157      -8.527  21.247  -5.721  1.00  9.42      AA   O
ATOM   1357  N   ILE A 158      -6.326  21.664  -5.996  1.00  8.91      AA   N
ATOM   1358  CA  ILE A 158      -6.008  21.053  -4.712  1.00  8.19      AA   C
ATOM   1359  CB  ILE A 158      -5.104  19.797  -4.877  1.00  9.19      AA   C
ATOM   1360  CG1 ILE A 158      -5.727  18.793  -5.863  1.00 10.83      AA   C
ATOM   1361  CG2 ILE A 158      -4.835  19.175  -3.505  1.00 12.16      AA   C
ATOM   1362  CD1 ILE A 158      -4.847  17.569  -6.137  1.00 12.84      AA   C
ATOM   1363  C   ILE A 158      -5.362  22.120  -3.835  1.00  8.42      AA   C
ATOM   1364  O   ILE A 158      -4.346  22.651  -4.202  1.00 12.25      AA   O
ATOM   1365  N   GLU A 159      -5.909  22.345  -2.653  1.00 11.59      AA   N
ATOM   1366  CA AGLU A 159      -5.284  23.328  -1.792  0.60 14.11      AA   C
ATOM   1367  CA BGLU A 159      -5.349  23.289  -1.697  0.40 12.50      AA   C
ATOM   1368  CB AGLU A 159      -6.304  23.913  -0.815  0.60 27.63      AA   C
ATOM   1369  CB BGLU A 159      -6.304  23.446  -0.505  0.40 13.72      AA   C
ATOM   1370  CG AGLU A 159      -7.282  24.829  -1.520  0.60 30.04      AA   C
ATOM   1371  CG BGLU A 159      -5.819  24.473   0.507  0.40 18.63      AA   C
ATOM   1372  CD AGLU A 159      -8.234  25.567  -0.602  0.60 36.21      AA   C
ATOM   1373  CD BGLU A 159      -6.844  25.016   1.493  0.40 25.76      AA   C
ATOM   1374  OE1AGLU A 159      -7.786  26.531   0.059  0.60 47.61      AA   O
ATOM   1375  OE1BGLU A 159      -8.033  25.138   1.118  0.40 23.24      AA   O
ATOM   1376  OE2AGLU A 159      -9.416  25.168  -0.547  0.60 29.26      AA   O
ATOM   1377  OE2BGLU A 159      -6.451  25.328   2.640  0.40 26.99      AA   O
ATOM   1378  C   GLU A 159      -4.069  22.681  -1.135  1.00 10.60      AA   C
ATOM   1379  O   GLU A 159      -4.129  21.607  -0.539  1.00 13.45      AA   O
ATOM   1380  N   PRO A 160      -2.882  23.316  -1.258  1.00 10.61      AA   N
ATOM   1381  CA  PRO A 160      -1.676  22.780  -0.621  1.00 10.06      AA   C
ATOM   1382  CB  PRO A 160      -0.493  23.585  -1.149  1.00 13.41      AA   C
ATOM   1383  CG  PRO A 160      -1.081  24.566  -2.150  1.00 22.50      AA   C
ATOM   1384  CD  PRO A 160      -2.590  24.530  -2.037  1.00 14.54      AA   C
ATOM   1385  C   PRO A 160      -1.760  22.885   0.900  1.00 12.43      AA   C
ATOM   1386  O   PRO A 160      -2.288  23.877   1.437  1.00 14.11      AA   O
ATOM   1387  N   VAL A 161      -1.276  21.840   1.575  1.00  9.63      AA   N
ATOM   1388  CA  VAL A 161      -1.162  21.788   3.024  1.00 10.99      AA   C
ATOM   1389  CB  VAL A 161      -1.970  20.597   3.576  1.00 13.05      AA   C
ATOM   1390  CG1 VAL A 161      -1.880  20.530   5.094  1.00 16.52      AA   C
ATOM   1391  CG2 VAL A 161      -3.423  20.581   3.094  1.00 13.75      AA   C
ATOM   1392  C   VAL A 161       0.314  21.680   3.378  1.00 12.18      AA   C
ATOM   1393  O   VAL A 161       0.950  20.682   3.087  1.00 12.22      AA   O
ATOM   1394  N   LEU A 162       0.896  22.745   3.923  1.00 15.06      AA   N
ATOM   1395  CA  LEU A 162       2.310  22.783   4.287  1.00 14.69      AA   C
ATOM   1396  CB  LEU A 162       2.804  24.158   3.845  1.00 15.50      AA   C
ATOM   1397  CG  LEU A 162       3.170  24.346   2.371  1.00 20.71      AA   C
ATOM   1398  CD1 LEU A 162       1.977  24.125   1.440  1.00 19.89      AA   C
ATOM   1399  CD2 LEU A 162       3.683  25.775   2.196  1.00 25.27      AA   C
ATOM   1400  C   LEU A 162       2.498  22.633   5.808  1.00 15.94      AA   C
ATOM   1401  O   LEU A 162       1.631  23.034   6.594  1.00 17.16      AA   O
ATOM   1402  N   SER A 163       3.633  22.059   6.210  1.00 16.28      AA   N
ATOM   1403  CA  SER A 163       4.045  22.022   7.611  1.00 22.28      AA   C
ATOM   1404  CB  SER A 163       5.244  21.128   7.761  1.00 20.81      AA   C
ATOM   1405  OG  SER A 163       6.336  21.655   7.008  1.00 23.85      AA   O
ATOM   1406  C   SER A 163       4.430  23.427   8.072  1.00 20.56      AA   C
ATOM   1407  O   SER A 163       4.639  24.321   7.255  1.00 17.42      AA   O
ATOM   1408  N   GLU A 164       4.561  23.639   9.393  1.00 25.72      AA   N
ATOM   1409  CA  GLU A 164       5.018  24.948   9.844  1.00 24.24      AA   C
ATOM   1410  CB  GLU A 164       5.062  25.046  11.371  1.00 27.36      AA   C
ATOM   1411  CG  GLU A 164       4.885  26.479  11.857  1.00 48.20      AA   C
ATOM   1412  CD  GLU A 164       3.750  27.232  11.177  1.00 64.02      AA   C
ATOM   1413  OE1 GLU A 164       2.599  26.728  11.210  1.00 65.06      AA   O
ATOM   1414  OE2 GLU A 164       4.019  28.310  10.592  1.00 65.21      AA   O
ATOM   1415  C   GLU A 164       6.378  25.289   9.233  1.00 24.49      AA   C
ATOM   1416  O   GLU A 164       6.561  26.374   8.678  1.00 25.96      AA   O
ATOM   1417  N   LYS A 165       7.304  24.331   9.277  1.00 26.47      AA   N
ATOM   1418  CA  LYS A 165       8.639  24.536   8.734  1.00 25.74      AA   C
ATOM   1419  CB  LYS A 165       9.566  23.360   9.056  1.00 35.72      AA   C
ATOM   1420  CG  LYS A 165      11.056  23.688   9.023  1.00 48.57      AA   C
ATOM   1421  CD  LYS A 165      11.960  22.479   9.163  1.00 60.90      AA   C
ATOM   1422  CE  LYS A 165      13.415  22.795   8.882  1.00 87.55      AA   C
ATOM   1423  NZ  LYS A 165      14.266  21.581   8.928  1.00102.71      AA   N
ATOM   1424  C   LYS A 165       8.627  24.876   7.242  1.00 31.58      AA   C
ATOM   1425  O   LYS A 165       9.434  25.696   6.809  1.00 31.59      AA   O
ATOM   1426  N   ASP A 166       7.773  24.224   6.433  1.00 19.76      AA   N
ATOM   1427  CA  ASP A 166       7.746  24.530   5.001  1.00 21.79      AA   C
ATOM   1428  CB  ASP A 166       7.224  23.357   4.148  1.00 26.30      AA   C
ATOM   1429  CG  ASP A 166       8.126  22.120   4.184  1.00 38.06      AA   C
ATOM   1430  OD1 ASP A 166       9.315  22.299   4.504  1.00 37.50      AA   O
ATOM   1431  OD2 ASP A 166       7.637  20.961   3.906  1.00 28.32      AA   O
ATOM   1432  C   ASP A 166       7.072  25.881   4.767  1.00 27.17      AA   C
ATOM   1433  O   ASP A 166       7.451  26.602   3.850  1.00 21.88      AA   O
ATOM   1434  N   ARG A 167       6.109  26.261   5.627  1.00 21.79      AA   N
ATOM   1435  CA  ARG A 167       5.421  27.540   5.477  1.00 18.13      AA   C
ATOM   1436  CB  ARG A 167       4.303  27.710   6.515  1.00 26.94      AA   C
ATOM   1437  CG  ARG A 167       3.064  26.871   6.256  1.00 30.64      AA   C
ATOM   1438  CD  ARG A 167       2.135  26.904   7.462  1.00 50.18      AA   C
ATOM   1439  NE  ARG A 167       1.326  28.114   7.520  1.00 38.77      AA   N
ATOM   1440  CZ  ARG A 167       0.558  28.464   8.548  1.00 84.64      AA   C
ATOM   1441  NH1 ARG A 167      -0.139  29.587   8.499  1.00 92.87      AA   N
ATOM   1442  NH2 ARG A 167       0.490  27.695   9.622  1.00 85.67      AA   N
ATOM   1443  C   ARG A 167       6.347  28.725   5.737  1.00 19.96      AA   C
ATOM   1444  O   ARG A 167       6.178  29.766   5.113  1.00 26.41      AA   O
ATOM   1445  N   GLN A 168       7.305  28.544   6.647  1.00 20.67      AA   N
ATOM   1446  CA AGLN A 168       8.183  29.633   7.040  0.70 25.79      AA   C
ATOM   1447  CA BGLN A 168       8.202  29.603   7.080  0.30 23.46      AA   C
ATOM   1448  CB AGLN A 168       8.438  29.592   8.544  0.70 26.46      AA   C
ATOM   1449  CB BGLN A 168       8.477  29.509   8.587  0.30 22.29      AA   C
ATOM   1450  CG AGLN A 168       7.317  30.214   9.359  0.70 36.43      AA   C
ATOM   1451  CG BGLN A 168       9.104  28.190   9.027  0.30 20.64      AA   C
ATOM   1452  CD AGLN A 168       7.139  29.507  10.677  0.70 33.88      AA   C
ATOM   1453  CD BGLN A 168       9.753  28.210  10.391  0.30 30.31      AA   C
ATOM   1454  OE1AGLN A 168       7.896  28.604  11.034  0.70 49.78      AA   O
ATOM   1455  OE1BGLN A 168       9.473  29.065  11.227  0.30 24.82      AA   O
ATOM   1456  NE2AGLN A 168       6.120  29.914  11.415  0.70 54.08      AA   N
ATOM   1457  NE2BGLN A 168      10.630  27.248  10.633  0.30 23.81      AA   N
ATOM   1458  C   GLN A 168       9.502  29.527   6.282  1.00 28.98      AA   C
ATOM   1459  O   GLN A 168      10.466  30.220   6.611  1.00 24.69      AA   O
ATOM   1460  N   ALA A 169       9.531  28.669   5.245  1.00 21.73      AA   N
ATOM   1461  CA  ALA A 169      10.754  28.462   4.476  1.00 17.84      AA   C
ATOM   1462  CB  ALA A 169      10.675  27.188   3.642  1.00 13.66      AA   C
ATOM   1463  C   ALA A 169      11.045  29.680   3.612  1.00 14.54      AA   C
ATOM   1464  O   ALA A 169      10.137  30.344   3.143  1.00 17.22      AA   O
ATOM   1465  N   PRO A 170      12.339  30.080   3.424  1.00 15.61      AA   N
ATOM   1466  CA  PRO A 170      12.673  31.201   2.566  1.00 16.02      AA   C
ATOM   1467  CB  PRO A 170      14.196  31.413   2.738  1.00 19.81      AA   C
ATOM   1468  CG  PRO A 170      14.592  30.530   3.895  1.00 24.51      AA   C
ATOM   1469  CD  PRO A 170      13.526  29.449   4.013  1.00 18.33      AA   C
ATOM   1470  C   PRO A 170      12.469  30.849   1.099  1.00 13.05      AA   C
ATOM   1471  O   PRO A 170      12.446  29.667   0.749  1.00 15.69      AA   O
ATOM   1472  N   GLY A 171      12.355  31.874   0.267  1.00 11.47      AA   N
ATOM   1473  CA  GLY A 171      12.349  31.766  -1.180  1.00 10.43      AA   C
ATOM   1474  C   GLY A 171      13.747  31.403  -1.710  1.00 12.01      AA   C
ATOM   1475  O   GLY A 171      14.742  31.587  -1.011  1.00 10.80      AA   O
ATOM   1476  N   ILE A 172      13.815  31.065  -3.002  1.00 10.93      AA   N
ATOM   1477  CA  ILE A 172      15.077  30.656  -3.607  1.00  9.85      AA   C
ATOM   1478  CB  ILE A 172      14.832  30.027  -5.001  1.00 11.28      AA   C
ATOM   1479  CG1 ILE A 172      16.104  29.392  -5.567  1.00 11.83      AA   C
ATOM   1480  CG2 ILE A 172      14.258  31.021  -5.978  1.00 15.32      AA   C
ATOM   1481  CD1 ILE A 172      16.211  27.945  -5.239  1.00 18.03      AA   C
ATOM   1482  C   ILE A 172      16.037  31.853  -3.645  1.00 12.88      AA   C
ATOM   1483  O   ILE A 172      17.241  31.679  -3.511  1.00 11.82      AA   O
ATOM   1484  N   ALA A 173      15.534  33.075  -3.804  1.00 10.00      AA   N
ATOM   1485  CA  ALA A 173      16.477  34.181  -4.007  1.00 12.39      AA   C
ATOM   1486  CB  ALA A 173      15.781  35.371  -4.643  1.00 14.37      AA   C
ATOM   1487  C   ALA A 173      17.147  34.552  -2.694  1.00 13.04      AA   C
ATOM   1488  O   ALA A 173      18.333  34.924  -2.689  1.00 11.44      AA   O
ATOM   1489  N   GLU A 174      16.422  34.406  -1.589  1.00 10.87      AA   N
ATOM   1490  CA  GLU A 174      17.003  34.588  -0.279  1.00 11.86      AA   C
ATOM   1491  CB  GLU A 174      15.908  34.639   0.780  1.00 13.01      AA   C
ATOM   1492  CG  GLU A 174      16.521  34.590   2.161  1.00 17.73      AA   C
ATOM   1493  CD  GLU A 174      15.557  34.802   3.312  1.00 31.28      AA   C
ATOM   1494  OE1 GLU A 174      14.351  35.076   3.044  1.00 36.41      AA   O
ATOM   1495  OE2 GLU A 174      16.016  34.677   4.465  1.00 31.22      AA   O
ATOM   1496  C   GLU A 174      18.053  33.525   0.049  1.00 17.71      AA   C
ATOM   1497  O   GLU A 174      19.104  33.803   0.671  1.00 15.31      AA   O
ATOM   1498  N   MET A 175      17.721  32.247  -0.251  1.00 10.90      AA   N
ATOM   1499  CA  MET A 175      18.670  31.190   0.028  1.00 10.65      AA   C
ATOM   1500  CB  MET A 175      18.035  29.845  -0.363  1.00 10.66      AA   C
ATOM   1501  CG  MET A 175      16.964  29.382   0.588  1.00 13.61      AA   C
ATOM   1502  SD  MET A 175      17.534  29.030   2.256  1.00 19.71      AA   S
ATOM   1503  CE  MET A 175      18.071  27.316   2.093  1.00 13.61      AA   C
ATOM   1504  C   MET A 175      19.931  31.394  -0.812  1.00 10.83      AA   C
ATOM   1505  O   MET A 175      21.045  31.132  -0.328  1.00 12.50      AA   O
ATOM   1506  N   GLU A 176      19.742  31.813  -2.063  1.00  9.13      AA   N
ATOM   1507  CA  GLU A 176      20.869  32.040  -2.944  1.00 10.21      AA   C
ATOM   1508  CB  GLU A 176      20.440  32.448  -4.334  1.00 10.98      AA   C
ATOM   1509  CG  GLU A 176      21.599  32.792  -5.238  1.00 18.50      AA   C
ATOM   1510  CD  GLU A 176      21.162  33.377  -6.564  1.00 30.78      AA   C
ATOM   1511  OE1 GLU A 176      19.945  33.367  -6.849  1.00 32.39      AA   O
ATOM   1512  OE2 GLU A 176      22.042  33.852  -7.314  1.00 62.26      AA   O
ATOM   1513  C   GLU A 176      21.853  33.053  -2.345  1.00 17.28      AA   C
ATOM   1514  O   GLU A 176      23.038  32.756  -2.174  1.00 16.59      AA   O
ATOM   1515  N   ARG A 177      21.352  34.222  -1.954  1.00 17.74      AA   N
ATOM   1516  CA AARG A 177      22.261  35.286  -1.555  0.60 15.79      AA   C
ATOM   1517  CA BARG A 177      22.242  35.303  -1.549  0.40 16.65      AA   C
ATOM   1518  CB AARG A 177      21.529  36.624  -1.615  0.60 19.94      AA   C
ATOM   1519  CB BARG A 177      21.611  36.687  -1.785  0.40 19.35      AA   C
ATOM   1520  CG AARG A 177      20.445  36.784  -0.560  0.60 12.98      AA   C
ATOM   1521  CG BARG A 177      20.322  37.007  -1.029  0.40 14.71      AA   C
ATOM   1522  CD AARG A 177      19.732  38.106  -0.767  0.60 14.30      AA   C
ATOM   1523  CD BARG A 177      19.821  38.443  -1.190  0.40 14.29      AA   C
ATOM   1524  NE AARG A 177      18.783  38.225   0.331  0.60 18.02      AA   N
ATOM   1525  NE BARG A 177      19.177  38.689  -2.473  0.40 16.18      AA   N
ATOM   1526  CZ AARG A 177      17.461  38.233   0.207  0.60 12.92      AA   C
ATOM   1527  CZ BARG A 177      17.874  38.582  -2.700  0.40 12.62      AA   C
ATOM   1528  NH1AARG A 177      16.882  38.159  -0.976  0.60 13.38      AA   N
ATOM   1529  NH1BARG A 177      17.055  38.275  -1.715  0.40 11.02      AA   N
ATOM   1530  NH2AARG A 177      16.724  38.319   1.286  0.60 12.66      AA   N
ATOM   1531  NH2BARG A 177      17.393  38.776  -3.909  0.40 11.34      AA   N
ATOM   1532  C   ARG A 177      22.871  35.032  -0.179  1.00 18.19      AA   C
ATOM   1533  O   ARG A 177      23.914  35.622   0.153  1.00 18.06      AA   O
ATOM   1534  N   ARG A 178      22.277  34.129   0.613  1.00 15.10      AA   N
ATOM   1535  CA AARG A 178      22.791  33.765   1.921  0.70 16.42      AA   C
ATOM   1536  CA BARG A 178      22.809  33.783   1.921  0.30 17.60      AA   C
ATOM   1537  CB AARG A 178      21.659  33.493   2.909  0.70 17.58      AA   C
ATOM   1538  CB BARG A 178      21.677  33.523   2.916  0.30 18.71      AA   C
ATOM   1539  CG AARG A 178      20.941  34.760   3.365  0.70 20.49      AA   C
ATOM   1540  CG BARG A 178      20.836  34.750   3.243  0.30 20.44      AA   C
ATOM   1541  CD AARG A 178      21.778  35.494   4.401  0.70 24.05      AA   C
ATOM   1542  CD BARG A 178      19.644  34.324   4.077  0.30 21.93      AA   C
ATOM   1543  NE AARG A 178      21.223  36.789   4.793  0.70 23.05      AA   N
ATOM   1544  NE BARG A 178      18.722  35.391   4.451  0.30 33.64      AA   N
ATOM   1545  CZ AARG A 178      21.797  37.619   5.665  0.70 22.66      AA   C
ATOM   1546  CZ BARG A 178      18.554  35.834   5.693  0.30 24.26      AA   C
ATOM   1547  NH1AARG A 178      21.233  38.782   5.935  0.70 30.40      AA   N
ATOM   1548  NH1BARG A 178      17.682  36.794   5.945  0.30 23.24      AA   N
ATOM   1549  NH2AARG A 178      22.948  37.303   6.234  0.70 21.01      AA   N
ATOM   1550  NH2BARG A 178      19.249  35.306   6.681  0.30 29.31      AA   N
ATOM   1551  C   ARG A 178      23.782  32.605   1.831  1.00 20.02      AA   C
ATOM   1552  O   ARG A 178      24.273  32.144   2.852  1.00 15.91      AA   O
ATOM   1553  N   GLY A 179      24.029  32.115   0.605  1.00 19.05      AA   N
ATOM   1554  CA  GLY A 179      24.987  31.042   0.330  1.00 16.57      AA   C
ATOM   1555  C   GLY A 179      24.540  29.674   0.840  1.00 18.33      AA   C
ATOM   1556  O   GLY A 179      25.364  28.830   1.191  1.00 19.34      AA   O
ATOM   1557  N   LEU A 180      23.231  29.437   0.864  1.00 11.62      AA   N
ATOM   1558  CA  LEU A 180      22.707  28.198   1.400  1.00 14.39      AA   C
ATOM   1559  CB  LEU A 180      21.534  28.548   2.322  1.00 16.10      AA   C
ATOM   1560  CG  LEU A 180      21.922  29.344   3.577  1.00 20.86      AA   C
ATOM   1561  CD1 LEU A 180      20.710  30.081   4.138  1.00 26.74      AA   C
ATOM   1562  CD2 LEU A 180      22.523  28.425   4.627  1.00 25.93      AA   C
ATOM   1563  C   LEU A 180      22.274  27.227   0.279  1.00  9.33      AA   C
ATOM   1564  O   LEU A 180      21.753  26.165   0.592  1.00 18.92      AA   O
ATOM   1565  N   LEU A 181      22.406  27.630  -0.984  1.00  8.48      AA   N
ATOM   1566  CA  LEU A 181      22.105  26.681  -2.071  1.00  7.60      AA   C
ATOM   1567  CB  LEU A 181      21.570  27.444  -3.274  1.00  6.15      AA   C
ATOM   1568  CG  LEU A 181      20.211  28.124  -2.988  1.00  8.26      AA   C
ATOM   1569  CD1 LEU A 181      19.748  28.774  -4.256  1.00  6.84      AA   C
ATOM   1570  CD2 LEU A 181      19.155  27.084  -2.504  1.00  8.30      AA   C
ATOM   1571  C   LEU A 181      23.388  25.975  -2.511  1.00  8.07      AA   C
ATOM   1572  O   LEU A 181      24.499  26.507  -2.409  1.00 11.65      AA   O
ATOM   1573  N   PRO A 182      23.296  24.740  -3.038  1.00  8.38      AA   N
ATOM   1574  CA  PRO A 182      24.484  24.098  -3.612  1.00  8.18      AA   C
ATOM   1575  CB  PRO A 182      23.995  22.720  -4.056  1.00  9.76      AA   C
ATOM   1576  CG  PRO A 182      22.513  22.818  -4.010  1.00 10.29      AA   C
ATOM   1577  CD  PRO A 182      22.048  23.982  -3.157  1.00  9.97      AA   C
ATOM   1578  C   PRO A 182      24.932  24.883  -4.850  1.00  8.94      AA   C
ATOM   1579  O   PRO A 182      24.161  25.520  -5.548  1.00  7.25      AA   O
ATOM   1580  N   ASP A 183      26.240  24.800  -5.108  1.00  9.81      AA   N
ATOM   1581  CA  ASP A 183      26.911  25.320  -6.275  1.00  9.40      AA   C
ATOM   1582  CB  ASP A 183      28.320  25.771  -5.863  1.00 13.48      AA   C
ATOM   1583  CG  ASP A 183      29.170  26.211  -7.026  1.00 21.17      AA   C
ATOM   1584  OD1 ASP A 183      29.009  27.365  -7.461  1.00 36.80      AA   O
ATOM   1585  OD2 ASP A 183      29.937  25.376  -7.547  1.00 14.14      AA   O
ATOM   1586  C   ASP A 183      26.998  24.238  -7.351  1.00  7.67      AA   C
ATOM   1587  O   ASP A 183      27.400  23.128  -7.080  1.00  8.40      AA   O
ATOM   1588  N   TYR A 184      26.616  24.580  -8.566  1.00  6.85      AA   N
ATOM   1589  CA  TYR A 184      26.566  23.606  -9.659  1.00  7.27      AA   C
ATOM   1590  CB  TYR A 184      25.968  24.262 -10.898  1.00  9.18      AA   C
ATOM   1591  CG  TYR A 184      25.827  23.352 -12.076  1.00  9.46      AA   C
ATOM   1592  CD1 TYR A 184      24.907  22.316 -12.076  1.00 10.95      AA   C
ATOM   1593  CE1 TYR A 184      24.752  21.493 -13.181  1.00 10.36      AA   C
ATOM   1594  CZ  TYR A 184      25.562  21.702 -14.282  1.00 11.15      AA   C
ATOM   1595  OH  TYR A 184      25.425  20.937 -15.399  1.00 16.61      AA   O
ATOM   1596  CE2 TYR A 184      26.490  22.724 -14.298  1.00 11.67      AA   C
ATOM   1597  CD2 TYR A 184      26.628  23.536 -13.186  1.00 10.00      AA   C
ATOM   1598  C   TYR A 184      27.926  22.953  -9.948  1.00  6.57      AA   C
ATOM   1599  O   TYR A 184      28.016  21.739 -10.079  1.00  6.66      AA   O
ATOM   1600  N   GLU A 185      29.007  23.722  -9.991  1.00  6.05      AA   N
ATOM   1601  CA AGLU A 185      30.283  23.066 -10.233  0.60  8.12      AA   C
ATOM   1602  CA BGLU A 185      30.374  23.215 -10.127  0.40  8.66      AA   C
ATOM   1603  CB AGLU A 185      31.367  24.069 -10.631  0.60 10.19      AA   C
ATOM   1604  CB BGLU A 185      31.382  24.327  -9.811  0.40  9.01      AA   C
ATOM   1605  CG AGLU A 185      31.167  24.620 -12.025  0.60 19.34      AA   C
ATOM   1606  CG BGLU A 185      31.632  25.324 -10.936  0.40 18.58      AA   C
ATOM   1607  CD AGLU A 185      31.348  23.693 -13.220  0.60 26.00      AA   C
ATOM   1608  CD BGLU A 185      32.454  26.550 -10.549  0.40 28.16      AA   C
ATOM   1609  OE1AGLU A 185      32.018  22.636 -13.078  0.60 24.68      AA   O
ATOM   1610  OE1BGLU A 185      33.537  26.374  -9.946  0.40 23.96      AA   O
ATOM   1611  OE2AGLU A 185      30.789  24.021 -14.300  0.60 36.28      AA   O
ATOM   1612  OE2BGLU A 185      32.016  27.686 -10.856  0.40 22.56      AA   O
ATOM   1613  C   GLU A 185      30.674  22.159  -9.067  1.00  7.92      AA   C
ATOM   1614  O   GLU A 185      31.306  21.127  -9.340  1.00  5.75      AA   O
ATOM   1615  N   GLU A 186      30.276  22.458  -7.803  1.00  6.80      AA   N
ATOM   1616  CA  GLU A 186      30.554  21.577  -6.680  1.00  6.60      AA   C
ATOM   1617  CB  GLU A 186      30.300  22.233  -5.322  1.00 10.01      AA   C
ATOM   1618  CG  GLU A 186      31.296  23.368  -5.155  1.00 11.44      AA   C
ATOM   1619  CD  GLU A 186      31.431  23.798  -3.713  1.00 35.75      AA   C
ATOM   1620  OE1 GLU A 186      30.494  23.509  -2.934  1.00 27.44      AA   O
ATOM   1621  OE2 GLU A 186      32.491  24.375  -3.374  1.00 44.28      AA   O
ATOM   1622  C   GLU A 186      29.729  20.303  -6.838  1.00  5.68      AA   C
ATOM   1623  O   GLU A 186      30.188  19.202  -6.522  1.00  5.05      AA   O
ATOM   1624  N   CYS A 187      28.490  20.438  -7.346  1.00  5.47      AA   N
ATOM   1625  CA  CYS A 187      27.653  19.252  -7.571  1.00  5.50      AA   C
ATOM   1626  CB  CYS A 187      26.253  19.683  -8.009  1.00  6.06      AA   C
ATOM   1627  SG  CYS A 187      25.307  20.483  -6.671  1.00  9.07      AA   S
ATOM   1628  C   CYS A 187      28.278  18.332  -8.617  1.00  6.04      AA   C
ATOM   1629  O   CYS A 187      28.223  17.111  -8.470  1.00  6.01      AA   O
ATOM   1630  N   LEU A 188      28.760  18.904  -9.733  1.00  6.25      AA   N
ATOM   1631  CA  LEU A 188      29.379  18.133 -10.818  1.00  6.23      AA   C
ATOM   1632  CB  LEU A 188      29.730  19.032 -11.992  1.00  6.33      AA   C
ATOM   1633  CG  LEU A 188      28.570  19.597 -12.808  1.00 10.57      AA   C
ATOM   1634  CD1 LEU A 188      29.168  20.321 -14.008  1.00 16.76      AA   C
ATOM   1635  CD2 LEU A 188      27.646  18.495 -13.269  1.00 12.59      AA   C
ATOM   1636  C   LEU A 188      30.636  17.452 -10.296  1.00  5.66      AA   C
ATOM   1637  O   LEU A 188      30.872  16.264 -10.571  1.00  7.56      AA   O
ATOM   1638  N   ALA A 189      31.444  18.182  -9.518  1.00  6.27      AA   N
ATOM   1639  CA  ALA A 189      32.669  17.570  -9.000  1.00  6.48      AA   C
ATOM   1640  CB  ALA A 189      33.555  18.594  -8.357  1.00  6.81      AA   C
ATOM   1641  C   ALA A 189      32.361  16.449  -8.029  1.00  7.74      AA   C
ATOM   1642  O   ALA A 189      33.080  15.452  -8.022  1.00  6.21      AA   O
ATOM   1643  N   PHE A 190      31.288  16.565  -7.241  1.00  6.55      AA   N
ATOM   1644  CA  PHE A 190      30.869  15.498  -6.347  1.00  5.78      AA   C
ATOM   1645  CB  PHE A 190      29.729  16.004  -5.459  1.00  6.68      AA   C
ATOM   1646  CG  PHE A 190      29.406  15.030  -4.346  1.00  8.26      AA   C
ATOM   1647  CD1 PHE A 190      30.308  14.777  -3.321  1.00 12.68      AA   C
ATOM   1648  CE1 PHE A 190      30.022  13.853  -2.319  1.00 15.30      AA   C
ATOM   1649  CZ  PHE A 190      28.822  13.157  -2.317  1.00 10.10      AA   C
ATOM   1650  CD2 PHE A 190      28.239  14.304  -4.345  1.00  8.88      AA   C
ATOM   1651  CE2 PHE A 190      27.930  13.399  -3.336  1.00  7.36      AA   C
ATOM   1652  C   PHE A 190      30.433  14.255  -7.117  1.00  5.02      AA   C
ATOM   1653  O   PHE A 190      30.835  13.146  -6.765  1.00  4.57      AA   O
ATOM   1654  N   ARG A 191      29.669  14.436  -8.198  1.00  5.23      AA   N
ATOM   1655  CA  ARG A 191      29.258  13.321  -9.029  1.00  5.61      AA   C
ATOM   1656  CB  ARG A 191      28.380  13.851 -10.166  1.00  4.82      AA   C
ATOM   1657  CG  ARG A 191      27.805  12.723 -11.015  1.00  7.87      AA   C
ATOM   1658  CD  ARG A 191      27.397  13.272 -12.368  1.00  8.55      AA   C
ATOM   1659  NE  ARG A 191      26.296  14.242 -12.222  1.00  8.51      AA   N
ATOM   1660  CZ  ARG A 191      25.918  15.121 -13.160  1.00 14.48      AA   C
ATOM   1661  NH1 ARG A 191      26.602  15.228 -14.302  1.00 14.89      AA   N
ATOM   1662  NH2 ARG A 191      24.928  15.971 -12.887  1.00 14.76      AA   N
ATOM   1663  C   ARG A 191      30.512  12.630  -9.581  1.00  5.83      AA   C
ATOM   1664  O   ARG A 191      30.646  11.406  -9.520  1.00  6.68      AA   O
ATOM   1665  N   ARG A 192      31.500  13.396 -10.020  1.00  6.58      AA   N
ATOM   1666  CA  ARG A 192      32.730  12.786 -10.559  1.00  7.82      AA   C
ATOM   1667  CB  ARG A 192      33.636  13.903 -11.092  1.00  8.75      AA   C
ATOM   1668  CG  ARG A 192      33.191  14.336 -12.489  1.00 14.08      AA   C
ATOM   1669  CD  ARG A 192      34.248  15.204 -13.161  1.00 20.81      AA   C
ATOM   1670  NE  ARG A 192      34.641  16.407 -12.444  1.00 19.24      AA   N
ATOM   1671  CZ  ARG A 192      34.059  17.603 -12.599  1.00 21.13      AA   C
ATOM   1672  NH1 ARG A 192      33.048  17.754 -13.442  1.00 21.89      AA   N
ATOM   1673  NH2 ARG A 192      34.503  18.645 -11.923  1.00 19.63      AA   N
ATOM   1674  C   ARG A 192      33.473  12.015  -9.471  1.00  8.58      AA   C
ATOM   1675  O   ARG A 192      33.986  10.904  -9.706  1.00  9.89      AA   O
ATOM   1676  N   SER A 193      33.499  12.548  -8.243  1.00  7.58      AA   N
ATOM   1677  CA  SER A 193      34.123  11.866  -7.113  1.00  7.51      AA   C
ATOM   1678  CB  SER A 193      34.140  12.738  -5.889  1.00 10.84      AA   C
ATOM   1679  OG  SER A 193      34.971  13.852  -6.156  1.00 10.44      AA   O
ATOM   1680  C   SER A 193      33.454  10.523  -6.842  1.00  8.31      AA   C
ATOM   1681  O   SER A 193      34.144   9.530  -6.628  1.00  8.62      AA   O
ATOM   1682  N   LEU A 194      32.125  10.449  -6.936  1.00  6.04      AA   N
ATOM   1683  CA  LEU A 194      31.477   9.180  -6.663  1.00  7.13      AA   C
ATOM   1684  CB  LEU A 194      29.954   9.415  -6.739  1.00  5.50      AA   C
ATOM   1685  CG  LEU A 194      29.372  10.275  -5.597  1.00  6.86      AA   C
ATOM   1686  CD1 LEU A 194      27.859  10.403  -5.803  1.00  9.39      AA   C
ATOM   1687  CD2 LEU A 194      29.713   9.726  -4.216  1.00 11.59      AA   C
ATOM   1688  C   LEU A 194      31.901   8.162  -7.716  1.00  7.19      AA   C
ATOM   1689  O   LEU A 194      31.924   6.976  -7.410  1.00  9.24      AA   O
ATOM   1690  N   CYS A 195      32.063   8.603  -8.976  1.00  8.33      AA   N
ATOM   1691  CA  CYS A 195      32.432   7.699 -10.052  1.00  9.62      AA   C
ATOM   1692  CB  CYS A 195      32.297   8.407 -11.388  1.00 11.18      AA   C
ATOM   1693  SG  CYS A 195      30.554   8.701 -11.783  1.00 13.92      AA   S
ATOM   1694  C   CYS A 195      33.866   7.203  -9.869  1.00 13.53      AA   C
ATOM   1695  O   CYS A 195      34.183   6.124 -10.363  1.00 21.16      AA   O
ATOM   1696  N   GLU A 196      34.685   7.903  -9.071  1.00 11.07      AA   N
ATOM   1697  CA  GLU A 196      36.102   7.564  -8.927  1.00 12.30      AA   C
ATOM   1698  CB  GLU A 196      36.922   8.846  -8.753  1.00 18.92      AA   C
ATOM   1699  CG  GLU A 196      37.051   9.628 -10.031  1.00 21.57      AA   C
ATOM   1700  CD  GLU A 196      37.578  11.052  -9.897  1.00 35.39      AA   C
ATOM   1701  OE1 GLU A 196      37.285  11.718  -8.870  1.00 26.95      AA   O
ATOM   1702  OE2 GLU A 196      38.263  11.508 -10.837  1.00 38.69      AA   O
ATOM   1703  C   GLU A 196      36.365   6.739  -7.674  1.00 18.01      AA   C
ATOM   1704  O   GLU A 196      37.516   6.378  -7.411  1.00 23.39      AA   O
ATOM   1705  N   ARG A 197      35.343   6.508  -6.843  1.00 15.64      AA   N
ATOM   1706  CA AARG A 197      35.513   5.841  -5.562  0.40 24.18      AA   C
ATOM   1707  CA BARG A 197      35.571   5.856  -5.568  0.60 22.71      AA   C
ATOM   1708  CB AARG A 197      34.195   5.884  -4.780  0.40 23.22      AA   C
ATOM   1709  CB BARG A 197      34.344   5.969  -4.666  0.60 22.82      AA   C
ATOM   1710  CG AARG A 197      33.912   7.231  -4.130  0.40 24.32      AA   C
ATOM   1711  CG BARG A 197      34.431   7.123  -3.685  0.60 23.34      AA   C
ATOM   1712  CD AARG A 197      32.488   7.444  -3.624  0.40 20.23      AA   C
ATOM   1713  CD BARG A 197      33.413   6.852  -2.587  0.60 19.04      AA   C
ATOM   1714  NE AARG A 197      31.677   6.285  -3.264  0.40 28.67      AA   N
ATOM   1715  NE BARG A 197      32.520   7.994  -2.429  0.60 24.46      AA   N
ATOM   1716  CZ AARG A 197      30.760   6.266  -2.295  0.40 26.42      AA   C
ATOM   1717  CZ BARG A 197      32.082   8.437  -1.254  0.60 27.61      AA   C
ATOM   1718  NH1AARG A 197      30.530   7.347  -1.568  0.40 26.84      AA   N
ATOM   1719  NH1BARG A 197      32.470   7.836  -0.138  0.60 29.56      AA   N
ATOM   1720  NH2AARG A 197      30.077   5.162  -2.049  0.40 35.20      AA   N
ATOM   1721  NH2BARG A 197      31.270   9.478  -1.203  0.60 22.07      AA   N
ATOM   1722  C   ARG A 197      35.991   4.409  -5.801  1.00 37.69      AA   C
ATOM   1723  O   ARG A 197      35.396   3.705  -6.614  1.00 35.85      AA   O
ATOM   1724  N   GLY A 198      37.059   4.009  -5.086  1.00 38.96      AA   N
ATOM   1725  CA  GLY A 198      37.762   2.748  -5.296  1.00 55.80      AA   C
ATOM   1726  C   GLY A 198      39.258   2.954  -5.519  1.00 17.60      AA   C
ATOM   1727  O   GLY A 198      39.941   1.971  -5.828  1.00 59.36      AA   O
TER    1728      GLY A 198
HETATM 1729  O   HOH B   1       3.282  10.416   1.104  1.00 10.89           O
HETATM 1730  O   HOH B   2      25.509  28.537  -3.919  1.00 12.72           O
HETATM 1731  O   HOH B   3      24.373  11.579  -6.171  1.00  5.75           O
HETATM 1732  O   HOH B   4      24.600   2.178 -19.209  1.00 13.62           O
HETATM 1733  O   HOH B   6      32.453  19.008  -5.007  1.00  8.85           O
HETATM 1734  O   HOH B   7      24.982  10.352  -3.775  1.00 12.43           O
HETATM 1735  O   HOH B   8      19.544  13.637 -15.716  1.00  7.83           O
HETATM 1736  O   HOH B   9      12.930   5.033 -17.909  1.00 10.08           O
HETATM 1737  O   HOH B  10      23.905  -0.000  -0.000  0.50  6.03           O
HETATM 1738  O   HOH B  11      22.566   0.668  -3.432  1.00  8.76           O
HETATM 1739  O   HOH B  12       9.546   1.410  -9.837  1.00 15.87           O
HETATM 1740  O   HOH B  13       1.213   1.162   0.628  1.00 14.82           O
HETATM 1741  O   HOH B  14      11.656   4.058  -3.813  1.00  7.40           O
HETATM 1742  O   HOH B  15      24.255  22.758  -0.258  1.00 16.62           O
HETATM 1743  O   HOH B  16      23.723  17.760  -8.683  1.00  7.99           O
HETATM 1744  O   HOH B  17      23.062  12.409 -13.306  1.00 17.05           O
HETATM 1745  O   HOH B  18      26.502   7.975  -2.950  1.00 11.62           O
HETATM 1746  O   HOH B  19       6.709  27.559  -6.885  1.00 10.04           O
HETATM 1747  O   HOH B  20      12.665  33.815  -4.168  1.00 15.17           O
HETATM 1748  O   HOH B  21      25.581  10.354 -12.968  1.00 13.17           O
HETATM 1749  O   HOH B  22      23.679  14.451   4.076  1.00 15.11           O
HETATM 1750  O   HOH B  23      -3.821   7.213  -1.530  1.00 13.05           O
HETATM 1751  O   HOH B  24      20.093  20.681 -16.397  1.00 13.42           O
HETATM 1752  O   HOH B  25       2.397   1.247   3.177  1.00  9.81           O
HETATM 1753  O   HOH B  26      26.236  15.738  -6.987  1.00 11.93           O
HETATM 1754  O   HOH B  27       7.198  19.508 -15.874  1.00 13.46           O
HETATM 1755  O   HOH B  28      25.107  11.411  -1.327  1.00 15.83           O
HETATM 1756  O   HOH B  29      -2.063  22.851  -5.739  1.00 13.63           O
HETATM 1757  O   HOH B  30      28.676  26.733 -10.198  1.00 15.96           O
HETATM 1758  O   HOH B  31      27.225   9.681  -0.677  1.00 19.63           O
HETATM 1759  O   HOH B  32      25.917  13.202  -7.826  1.00 14.43           O
HETATM 1760  O   HOH B  33      24.760  16.929   4.346  1.00 17.08           O
HETATM 1761  O   HOH B  34      30.029   3.152  -6.823  1.00 19.54           O
HETATM 1762  O   HOH B  35       3.870  27.569  -7.377  1.00 15.80           O
HETATM 1763  O   HOH B  36      28.545  13.075 -15.709  1.00 27.61           O
HETATM 1764  O   HOH B  37      25.472   9.169 -15.867  1.00 16.80           O
HETATM 1765  O   HOH B  38      20.902   1.106 -16.323  1.00 24.84           O
HETATM 1766  O   HOH B  39      25.469   5.597   0.452  1.00 16.26           O
HETATM 1767  O   HOH B  40      30.679   5.712  -5.315  0.60 11.87           O
HETATM 1768  O   HOH B  41      23.796  29.894  -2.178  1.00 14.45           O
HETATM 1769  O   HOH B  42      27.753  23.271  -2.976  1.00 21.97           O
HETATM 1770  O   HOH B  43      36.776  18.394 -10.274  1.00 25.98           O
HETATM 1771  O   HOH B  44      11.285  28.415 -12.582  1.00 17.78           O
HETATM 1772  O   HOH B  45      28.314   6.231  -4.189  1.00 13.74           O
HETATM 1773  O   HOH B  46      19.189  15.441 -17.924  1.00 19.35           O
HETATM 1774  O   HOH B  47      15.717  26.646   4.692  1.00 22.38           O
HETATM 1775  O   HOH B  48      12.003  15.209 -19.280  1.00 26.42           O
HETATM 1776  O   HOH B  49      11.755  15.884 -12.119  0.60 22.03           O
HETATM 1777  O   HOH B  50      10.639   1.845 -20.014  1.00 22.66           O
HETATM 1778  O   HOH B  51      27.499  29.256  -7.502  1.00 25.86           O
HETATM 1779  O   HOH B  52      21.174  28.690 -19.389  0.50 16.01           O
HETATM 1780  O   HOH B  53      21.377  14.093   5.270  1.00 19.59           O
HETATM 1781  O   HOH B  54      26.346  -1.963 -13.566  1.00 23.41           O
HETATM 1782  O   HOH B  55      32.690  20.477 -14.645  1.00 30.55           O
HETATM 1783  O   HOH B  56      14.709   0.542 -13.996  1.00 23.65           O
HETATM 1784  O   HOH B  57      11.596   6.375 -19.789  1.00 19.08           O
HETATM 1785  O   HOH B  58       8.359  19.747   7.008  1.00 29.91           O
HETATM 1786  O   HOH B  59      10.206  15.751   0.091  1.00 28.45           O
HETATM 1787  O   HOH B  60      -8.232  20.533  -1.995  1.00 23.53           O
HETATM 1788  O   HOH B  61      24.203  13.203 -15.978  0.60 14.58           O
HETATM 1789  O   HOH B  62      10.677  23.946   2.536  1.00 28.02           O
HETATM 1790  O   HOH B  64       8.726  22.132 -16.301  1.00 32.94           O
HETATM 1791  O   HOH B  65      30.041  15.359 -13.117  1.00 26.24           O
HETATM 1792  O   HOH B  66      16.065  28.061 -15.600  1.00 40.34           O
HETATM 1793  O   HOH B  67      19.485  36.059  -4.904  1.00 24.80           O
HETATM 1794  O   HOH B  68      -4.090  24.410   3.251  1.00 28.47           O
HETATM 1795  O   HOH B  69      22.446  21.510 -15.651  0.50 11.21           O
HETATM 1796  O   HOH B  70      -6.048  16.891   3.446  1.00 21.77           O
HETATM 1797  O   HOH B  71      20.137   4.567  -3.335  1.00 18.78           O
HETATM 1798  O   HOH B  72      25.688  14.911 -17.500  1.00 31.21           O
HETATM 1799  O   HOH B  73      20.064  -6.582  -9.621  1.00 30.11           O
HETATM 1800  O   HOH B  74       4.117 -10.709 -16.533  1.00 28.07           O
HETATM 1801  O   HOH B  75      16.682  16.110   1.965  1.00 26.85           O
HETATM 1802  O   HOH B  76       6.880  21.505  10.892  1.00 36.86           O
HETATM 1803  O   HOH B  77      25.600  26.211   0.219  1.00 38.02           O
HETATM 1804  O   HOH B  78      -4.333 -13.960  -9.442  1.00 31.98           O
HETATM 1805  O   HOH B  79      -0.139 -18.055 -13.698  1.00 37.25           O
HETATM 1806  O   HOH B  80      34.846  10.684 -12.468  1.00 27.25           O
HETATM 1807  O   HOH B  81      24.525  -5.670  -7.399  1.00 28.22           O
HETATM 1808  O   HOH B  82      -7.596  14.699   3.473  1.00 33.84           O
HETATM 1809  O   HOH B  83      25.780  -0.430  -1.886  1.00 30.26           O
HETATM 1810  O   HOH B  84      22.345  17.767  11.771  1.00 45.73           O
HETATM 1811  O   HOH B  85      31.458  16.133 -15.000  1.00 28.24           O
HETATM 1812  O   HOH B  86       8.392  11.542   1.606  1.00 31.63           O
HETATM 1813  O   HOH B  87      -5.800  19.610   0.478  1.00 24.16           O
HETATM 1814  O   HOH B  88      -2.765   9.762   7.406  1.00 36.81           O
HETATM 1815  O   HOH B  90      25.976   3.075   1.614  1.00 31.34           O
HETATM 1816  O   HOH B  91       1.898 -19.625 -10.145  1.00 35.25           O
HETATM 1817  O   HOH B  92      21.851  13.075 -17.152  1.00 13.73           O
HETATM 1818  O   HOH B  93      21.174  14.261 -19.389  0.50 12.00           O
HETATM 1819  O   HOH B  94      19.325   6.946  -3.680  1.00 20.95           O
HETATM 1820  O   HOH B  95      18.897  38.223   3.352  1.00 15.29           O
HETATM 1821  O   HOH B  97      11.089  24.913 -15.584  1.00 16.53           O
HETATM 1822  O   HOH B  99      22.369  20.223  -1.601  1.00 31.36           O
HETATM 1823  O   HOH B 100      -2.402   4.954  -0.363  1.00 24.51           O
HETATM 1824  O   HOH B 101       6.618  12.191   5.636  0.50  8.43           O
HETATM 1825  O   HOH B 103      12.737  15.024  -0.010  1.00 23.87           O
HETATM 1826  O   HOH B 104      10.043  14.924 -10.460  1.00 40.66           O
HETATM 1827  O   HOH B 105      12.718  -4.177 -13.730  1.00 22.16           O
HETATM 1828  O   HOH B 107      19.405  15.783   6.220  1.00 31.65           O
HETATM 1829  O   HOH B 108      -8.564  16.869  -0.148  1.00 29.18           O
HETATM 1830  O   HOH B 110       5.632   5.811  -8.240  1.00  5.02           O
HETATM 1831  O   HOH B 111      33.181  21.047 -11.356  1.00 16.75           O
HETATM 1832  O   HOH B 112      21.987   5.142 -19.277  0.40 13.42           O
HETATM 1833  O   HOH B 113       8.489  14.178   6.475  1.00 31.16           O
HETATM 1834  O   HOH B 114      22.923  31.042 -10.738  1.00 28.24           O
HETATM 1835  O   HOH B 115      35.817  15.627  -8.885  1.00 29.55           O
HETATM 1836  O   HOH B 116      32.493  25.840  -7.347  1.00 37.61           O
HETATM 1837  O   HOH B 117      -3.612  20.147 -12.668  1.00 31.23           O
HETATM 1838  O   HOH B 118      23.881  32.303   5.594  1.00 25.24           O
HETATM 1839  O   HOH B 120      37.392   4.556  -2.522  1.00 28.98           O
HETATM 1840  O   HOH B 121      -0.757  25.163   4.601  1.00 24.31           O
HETATM 1841  O   HOH B 122       6.250  -4.877 -16.817  1.00 34.31           O
HETATM 1842  O   HOH B 123      24.501   8.475   6.231  1.00 31.31           O
HETATM 1843  O   HOH B 124      -0.456   0.318  -5.445  1.00 33.71           O
HETATM 1844  O   HOH B 125       0.705  26.350  -8.260  1.00 27.76           O
HETATM 1845  O   HOH B 126      23.180  24.123   1.977  1.00 35.09           O
HETATM 1846  O   HOH B 127      -1.190 -11.281 -11.249  1.00 34.78           O
HETATM 1847  O   HOH B 128      19.407  -5.900 -11.856  1.00 31.17           O
HETATM 1848  O   HOH B 129      28.260  29.164   0.401  1.00 42.08           O
HETATM 1849  O   HOH B 130      19.978   2.885 -18.115  1.00 39.21           O
HETATM 1850  O   HOH B 131      27.804  17.362 -16.887  1.00 35.05           O
HETATM 1851  O   HOH B 132      34.510  24.971  -4.831  1.00 42.46           O
HETATM 1852  O   HOH B 133       3.957  30.221   3.764  1.00 31.57           O
HETATM 1853  O   HOH B 134       3.184  31.311  -6.235  1.00 33.53           O
HETATM 1854  O   HOH B 135       8.941  32.665   2.483  0.50 22.76           O
HETATM 1855  O   HOH B 136      11.561  27.080   7.723  1.00 40.43           O
HETATM 1856  O   HOH B 137      -6.315  25.426  -8.444  1.00 44.39           O
HETATM 1857  O   HOH B 138      13.427  37.639  -6.269  1.00 37.76           O
HETATM 1858  O   HOH B 139       8.091  31.986   4.267  0.50 23.19           O
HETATM 1859  O   HOH B 140      14.875  -2.119 -10.446  0.50 15.00           O
HETATM 1860  O   HOH B 141       1.242  24.543   9.077  1.00 44.95           O
HETATM 1861  O   HOH B 142       4.087  30.533  -8.489  1.00 28.97           O
HETATM 1862  O   HOH B 143       8.864  35.928   2.640  1.00 40.93           O
HETATM 1863  O   HOH B 144      16.089  -1.347 -12.443  1.00 33.24           O
HETATM 1864  O   HOH B 145       7.787  33.944   3.669  0.50 12.36           O
HETATM 1865  O   HOH B 146      27.636  30.485  -9.813  0.50 26.13           O
HETATM 1866  O   HOH B 147      22.962   6.202 -18.613  0.60 10.34           O
HETATM 1867  O   HOH B 148      -5.258  17.787   5.533  1.00 27.41           O
HETATM 1868  O   HOH B 149      13.392  34.824  -1.449  1.00 17.84           O
HETATM 1869  O   HOH B 150      24.147  11.191 -10.790  1.00 12.40           O
HETATM 1870  O   HOH B 151      24.639  11.985 -15.583  0.40 16.37           O
HETATM 1871  O   HOH B 153      32.423  12.516  -0.012  0.50 14.91           O
HETATM 1872  O   HOH B 155       1.398  -3.929  -8.727  1.00 31.66           O
HETATM 1873  O   HOH B 156      12.451  34.661   1.026  1.00 20.78           O
HETATM 1874  O   HOH B 158      -3.236 -17.532  -6.632  1.00 30.90           O
HETATM 1875  O   HOH B 159      16.782   1.551 -12.732  1.00 29.37           O
HETATM 1876  O   HOH B 160      -1.800  23.933 -12.303  1.00 44.16           O
HETATM 1877  O   HOH B 161      14.551  -3.258 -12.110  0.50 15.82           O
HETATM 1878  O   HOH B 163      24.068  11.968   7.793  1.00 40.98           O
HETATM 1879  O   HOH B 164      10.240   3.429 -23.516  1.00 39.77           O
HETATM 1880  O   HOH B 165      17.975  14.603  12.528  1.00 39.47           O
HETATM 1881  O   HOH B 167      27.093  19.855 -17.176  1.00 37.23           O
HETATM 1882  O   HOH B 168      16.647  27.231 -17.913  1.00 41.22           O
HETATM 1883  O   HOH B 169      15.162  25.244 -18.661  1.00 37.73           O
HETATM 1884  O   HOH B 170      25.413  13.180   6.003  1.00 39.89           O
HETATM 1885  O   HOH B 171      -3.091 -20.099  -8.476  1.00 40.24           O
HETATM 1886  O   HOH B 172      29.082  21.193 -17.213  1.00 36.65           O
HETATM 1887  O   HOH B 173       8.881   9.336 -19.722  1.00 45.25           O
HETATM 1888  O   HOH B 175      10.645  11.176 -19.470  1.00 39.44           O
HETATM 1889  O   HOH B 176       8.614  13.057 -19.883  1.00 43.86           O
HETATM 1890  O   HOH B 177       1.133  29.570   5.072  1.00 37.22           O
HETATM 1891  O   HOH B 178      26.826  28.777   4.042  1.00 44.53           O
HETATM 1892  O   HOH B 179      16.641  16.151  -2.938  1.00 13.32           O
HETATM 1893  O   HOH B 180      19.159  15.286  -3.942  0.40  8.89           O
HETATM 1894  O   HOH B 181      19.285  16.308  -0.822  1.00 19.17           O
HETATM 1895  O   HOH B 182      20.180  17.715  -2.572  1.00 29.96           O
HETATM 1896  O   HOH B 183      18.412  14.137  -3.733  0.60  7.04           O
HETATM 1897  O   HOH B 184      19.343  20.202 -18.929  1.00 27.73           O
HETATM 1898  O   HOH B 187      -6.276   9.224   7.651  1.00 47.45           O
HETATM 1899  O   HOH B 188      34.559   6.735  -0.748  0.40 23.44           O
HETATM 1900  O   HOH B 189      15.364  10.613 -21.396  1.00 28.95           O
HETATM 1901  O   HOH B 190      22.854  21.178 -17.356  0.50 14.22           O
HETATM 1902  O   HOH B 193      22.538  17.824 -19.634  1.00 18.20           O
HETATM 1903  O   HOH B 195      16.285   0.564 -10.347  1.00 10.45           O
HETATM 1904  O   HOH B 196       2.554  28.547 -10.212  1.00 43.66           O
HETATM 1905  O   HOH B 197      22.902  30.047 -13.294  1.00 42.34           O
HETATM 1906  O   HOH B 214      -8.875  11.322   9.744  1.00 59.49           O
HETATM 1907  O   HOH B 218       6.624   9.639 -17.840  1.00 38.31           O
HETATM 1908  O   HOH B 219       4.981 -20.446  -4.180  1.00 23.63           O
HETATM 1909  O   HOH B 220      28.663  27.379 -13.500  1.00 41.27           O
HETATM 1910  O   HOH B 221       8.547  32.645  -0.791  1.00 40.18           O
HETATM 1911  O   HOH B 222       5.577  33.123   2.309  1.00 43.35           O
HETATM 1912  O   HOH B 224       9.585   7.105 -23.687  1.00 35.74           O
HETATM 1913  O   HOH B 225      12.150  17.588 -21.918  1.00 36.22           O
HETATM 1914  O   HOH B 226      -2.936 -11.571  -9.449  1.00 32.50           O
HETATM 1915  O   HOH B 227      28.077  -0.708 -14.667  1.00 32.58           O
HETATM 1916  O   HOH B 228      -6.739  21.398   2.707  1.00 37.44           O
HETATM 1917  O   HOH B 229       4.288  20.688 -15.346  1.00 34.48           O
HETATM 1918  O   HOH B 230       7.065  23.965 -17.388  1.00 43.04           O
HETATM 1919  O   HOH B 232       4.716  22.970 -17.923  1.00 44.36           O
HETATM 1920  O   HOH B 233       2.426  15.851 -14.470  1.00 48.07           O
HETATM 1921  O   HOH B 234      -1.523  25.539  -6.177  1.00 30.81           O
HETATM 1922  O   HOH B 235       3.013  35.741  -7.592  1.00 28.89           O
HETATM 1923  O   HOH B 236       4.430  37.598  -6.660  1.00 26.91           O
HETATM 1924  O   HOH B 237       3.460  35.078 -10.129  1.00 41.91           O
HETATM 1925  O   HOH B 238      13.550  25.846   6.360  1.00 45.58           O
HETATM 1926  O   HOH B 239      12.092  33.743   5.060  1.00 40.27           O
HETATM 1927  O   HOH B 240      27.918  28.862  -3.074  1.00 28.94           O
HETATM 1928  O   HOH B 241      32.740  11.241 -14.416  1.00 30.30           O
HETATM 1929  O   HOH B 244      35.595   3.869  -9.849  1.00 40.50           O
HETATM 1930  O   HOH B 245      33.236   4.378  -7.645  1.00 43.67           O
HETATM 1931  O   HOH B 246      28.078   2.707  -2.628  1.00 43.51           O
HETATM 1932  O   HOH B 247      25.404  -4.289  -5.342  1.00 41.54           O
HETATM 1933  O   HOH B 251      -4.457   3.971  -9.869  1.00 32.43           O
HETATM 1934  O   HOH B 252      -1.932   4.027 -12.074  1.00 39.73           O
HETATM 1935  O   HOH B 253      -2.604   5.507  -8.361  1.00 22.90           O
HETATM 1936  O   HOH B 254      -0.994   2.876  -7.871  1.00 19.78           O
HETATM 1937  O   HOH B 255      -1.222   1.761 -10.590  1.00 28.32           O
HETATM 1938  O   HOH B 256       9.917   5.168 -26.044  1.00 27.17           O
HETATM 1939  O   HOH B 257      29.855  10.383  -0.265  0.40 13.34           O
HETATM 1940  O   HOH B 258      33.929  10.830  -2.430  1.00  7.56           O
HETATM 1941  O   HOH B 259      22.055  -4.904  -7.999  1.00 12.10           O
HETATM 1942  O   HOH B 260      27.573  -6.765  -4.470  1.00 43.64           O
HETATM 1943  O   HOH B 261      28.598  -5.862  -6.516  1.00 44.87           O
HETATM 1944  O   HOH B 262      10.458  19.453 -18.843  1.00 50.68           O
HETATM 1945  O   HOH B 264       4.448  12.431 -15.403  1.00 21.44           O
HETATM 1946  O   HOH B 265      13.036  29.579   7.984  1.00 37.37           O
HETATM 1947  O   HOH B 266      20.753  36.381   8.735  1.00 43.15           O
HETATM 1948  O   HOH B 267       7.076 -17.902  -5.102  0.50 12.60           O
HETATM 1949  O   HOH B 268       7.967 -16.845  -5.237  0.50  7.82           O
HETATM 1950  O   HOH B 269       1.068   4.170  -6.694  1.00  8.52           O
HETATM 1951  O   HOH B 270       4.017  21.728  11.222  1.00 44.14           O
HETATM 1952  C1  EDO D   1       4.481  13.449   8.953  1.00 21.62           C
HETATM 1953  O1  EDO D   1       3.602  14.352   8.264  1.00 19.97           O
HETATM 1954  C2  EDO D   1       5.635  13.995   9.698  1.00 25.41           C
HETATM 1955  O2  EDO D   1       6.504  14.760   8.875  1.00 36.70           O
HETATM 1956 CA   CA  E   1      -2.145   3.731  -9.778  1.00 19.62          CA
END
